# Supplementary material for: Preferred analysis methods for Affymetrix GeneChips revealed by a wholly defined control dataset
Source: Genome Biol. 2005 Jan 28;6(2):R16. doi: 10.1186/gb-2005-6-2-r16 (PMC551536; doi:10.1186/gb-2005-6-2-r16)
Supplement: Additional data file 2 — All analysis option combinations used to generate the expression summary datasets in this study [file gb-2005-6-2-r16-s2.xls]

## Sheet: results-new
** light yellow rows: expression summary datasets which yield the best ROC curves.
** light green rows: dataset was generated using software developed by the authors of the algorithm (not using Bioconductor).
Expression Summary Dataset ID	Combination of analysis options used to generate this dataset					Linear regression parameters for observed vs. actual fold change values
	Background correction	Normalization (probe level)	PM correction	Normalization (probe set level)	Expression Summary	R2	Slope	Intercept
1a.a	rma	constant	pmonly	none	medianpolish	0.622505	0.446269	-0.228054
2a.a	mas	constant	pmonly	none	medianpolish	0.57665	0.418102	-0.260474
3a.a	rma	constantsubset	pmonly	none	medianpolish	0.623803	0.447913	0.0936394
4a.a	rma	constantsubset	pmonly	none	mas	0.59445	0.462544	0.0749701
5a.a	rma	constantsubset	pmonly	none	liwong	0.589785	0.414908	0.103968
6a.a	mas	constantsubset	pmonly	none	medianpolish	0.578455	0.420235	0.061421
7a.a	mas	constantsubset	pmonly	none	mas	0.529694	0.425841	0.053825
8a.a	mas	constantsubset	pmonly	none	liwong	0.54951	0.396651	0.0510092
9a.a	mas	constantsubset	mas	none	medianpolish	0.572561	0.504112	-0.0999399
10a.a	mas	constantsubset	mas	none	mas	0.526649	0.512988	-0.110517
11a.a	mas	constantsubset	mas	none	liwong	0.56016	0.437287	-0.072681
12a.a	mas	constantsubset	subtractmm	none	medianpolish	0.897048	0.545708	-0.197062
12a-na.a	mas	constantsubset	subtractmm	none	medianpolishna	0.67938	0.502786	-0.102489
13a.a	mas	constantsubset	subtractmm	none	mas	0.872462	0.556497	-0.212855
14a.a	mas	constantsubset	subtractmm	none	liwong	0.607418	0.447011	-0.0839761
1b.a	rma	loess	pmonly	none	medianpolish	0.782555	0.50589	-0.325136
2b.a	mas	loess	pmonly	none	medianpolish	0.787709	0.497555	-0.308687
3b.a	rma	loesssubset	pmonly	none	medianpolish	0.794953	0.553295	-0.221015
4b.a	rma	loesssubset	pmonly	none	mas	0.726618	0.590485	-0.260411
5b.a	rma	loesssubset	pmonly	none	liwong	0.765436	0.507936	-0.099382
6b.a	mas	loesssubset	pmonly	none	medianpolish	0.79645	0.535187	-0.241475
7b.a	mas	loesssubset	pmonly	none	mas	0.74497	0.562459	-0.271659
8b.a	mas	loesssubset	pmonly	none	liwong	0.778769	0.506507	-0.133882
9b.a	mas	loesssubset	mas	none	medianpolish	0.664922	0.624772	-0.322372
10b.a	mas	loesssubset	mas	none	mas	0.616042	0.65359	-0.350239
11b.a	mas	loesssubset	mas	none	liwong	0.677828	0.551907	-0.178803
12b.a	mas	loesssubset	subtractmm	none	medianpolish	0.837719	0.588714	-0.247748
12b-na.a	mas	loesssubset	subtractmm	none	medianpolishna	0.740193	0.619258	-0.312684
13b.a	mas	loesssubset	subtractmm	none	mas	0.793595	0.610491	-0.253282
14b.a	mas	loesssubset	subtractmm	none	liwong	0.68795	0.552245	-0.177132
3c.a	rma	quantiles	pmonly	none	medianpolish	0.780077	0.497445	-0.311171
4c.a	rma	quantiles	pmonly	none	mas	0.737457	0.527548	-0.339705
5c.a	rma	quantiles	pmonly	none	liwong	0.720922	0.453634	-0.243919
6c.a	mas	quantiles	pmonly	none	medianpolish	0.786955	0.482872	-0.300323
7c.a	mas	quantiles	pmonly	none	mas	0.760844	0.505441	-0.316883
8c.a	mas	quantiles	pmonly	none	liwong	0.733571	0.445414	-0.238426
9c.a	mas	quantiles	mas	none	medianpolish	0.643267	0.5646	-0.371039
10c.a	mas	quantiles	mas	none	mas	0.609716	0.591708	-0.392694
11c.a	mas	quantiles	mas	none	liwong	0.657309	0.486558	-0.276495
12c.a	mas	quantiles	subtractmm	none	medianpolish	0.879191	0.556877	-0.366164
12c-na.a	mas	quantiles	subtractmm	none	medianpolishna	0.745662	0.556596	-0.357472
13c.a	mas	quantiles	subtractmm	none	mas	0.851571	0.571295	-0.360603
14c.a	mas	quantiles	subtractmm	none	liwong	0.681801	0.487864	-0.277666
1d.a	rma	invariantset	pmonly	none	medianpolish	0.778484	0.522536	-0.333731
2d.a	mas	invariantset	pmonly	none	medianpolish	0.780827	0.50603	-0.315935
3d.a	rma	invariantsetsubset	pmonly	none	medianpolish	0.789059	0.577838	-0.231077
4d.a	rma	invariantsetsubset	pmonly	none	mas	0.726135	0.62659	-0.275796
5d.a	rma	invariantsetsubset	pmonly	none	liwong	0.744837	0.515569	-0.100328
6d.a	mas	invariantsetsubset	pmonly	none	medianpolish	0.794068	0.567971	-0.226056
7d.a	mas	invariantsetsubset	pmonly	none	mas	0.749135	0.608936	-0.257763
8d.a	mas	invariantsetsubset	pmonly	none	liwong	0.754495	0.509853	-0.0975522
9d.a	mas	invariantsetsubset	mas	none	medianpolish	0.652311	0.638795	-0.301826
10d.a	mas	invariantsetsubset	mas	none	mas	0.61618	0.6802	-0.329206
11d.a	mas	invariantsetsubset	mas	none	liwong	0.63953	0.53959	-0.145584
12d.a	mas	invariantsetsubset	subtractmm	none	medianpolish	0.832233	0.595008	-0.227006
12d-na.a	mas	invariantsetsubset	subtractmm	none	medianpolishna	0.731597	0.630993	-0.289958
13d.a	mas	invariantsetsubset	subtractmm	none	mas	0.795482	0.627333	-0.229312
14d.a	mas	invariantsetsubset	subtractmm	none	liwong	0.651921	0.537286	-0.139701
3e.a	rma	quantilesubset	pmonly	none	medianpolish	0.658947	0.448177	-0.16566
4e.a	rma	quantilesubset	pmonly	none	mas	0.605312	0.458568	-0.170564
5e.a	rma	quantilesubset	pmonly	none	liwong	0.570988	0.408459	-0.147103
6e.a	mas	quantilesubset	pmonly	none	medianpolish	0.668817	0.436623	-0.162188
7e.a	mas	quantilesubset	pmonly	none	mas	0.638232	0.44663	-0.168476
8e.a	mas	quantilesubset	pmonly	none	liwong	0.591717	0.403608	-0.147998
9e.a	mas	quantilesubset	mas	none	medianpolish	0.404164	0.464477	-0.14269
10e.a	mas	quantilesubset	mas	none	mas	0.372675	0.472463	-0.141437
11e.a	mas	quantilesubset	mas	none	liwong	0.439172	0.414297	-0.142706
12e.a	mas	quantilesubset	subtractmm	none	medianpolish	0.880734	0.535374	-0.299376
12e-na.a	mas	quantilesubset	subtractmm	none	medianpolishna	0.612763	0.485962	-0.182195
13e.a	mas	quantilesubset	subtractmm	none	mas	0.84999	0.544968	-0.302733
14e.a	mas	quantilesubset	subtractmm	none	liwong	0.507405	0.432918	-0.167831
dchip.1x.a	mas	invariantsetsubset	pmonly	none	liwong	0.762191	0.453927	0.0335386
dchip.all.a	mas	invariantset	pmonly	none	liwong	0.786413	0.488097	-0.116089
mas.a	mas	constant	mas	none	mas	0.526577	0.512923	0.0700282
perfectmatch.a	perfectmatch	perfectmatch	perfectmatch	none	perfectmatch	0.583172	0.43031	-0.0708834
1a.b	rma	constant	pmonly	loess	medianpolish	0.753777	0.565112	-0.108204
2a.b	mas	constant	pmonly	loess	medianpolish	0.762872	0.54389	-0.0997635
3a.b	rma	constantsubset	pmonly	loess	medianpolish	0.750241	0.562964	-0.106538
4a.b	rma	constantsubset	pmonly	loess	mas	0.699231	0.582104	-0.127181
5a.b	rma	constantsubset	pmonly	loess	liwong	0.751023	0.528676	-0.0973567
6a.b	mas	constantsubset	pmonly	loess	medianpolish	0.753078	0.549204	-0.106015
7a.b	mas	constantsubset	pmonly	loess	mas	0.73447	0.561169	-0.10702
8a.b	mas	constantsubset	pmonly	loess	liwong	0.762766	0.518236	-0.0924511
9a.b	mas	constantsubset	mas	loess	medianpolish	0.652436	0.592319	-0.0970982
10a.b	mas	constantsubset	mas	loess	mas	0.61076	0.609061	-0.110432
11a.b	mas	constantsubset	mas	loess	liwong	0.681359	0.529428	-0.0889725
12a.b	mas	constantsubset	subtractmm	loess	medianpolish	0.892035	0.541021	-0.0111841
12a-na.b	mas	constantsubset	subtractmm	loess	medianpolishna	0.750695	0.611974	-0.136559
13a.b	mas	constantsubset	subtractmm	loess	mas	0.863036	0.546037	-0.00849633
14a.b	mas	constantsubset	subtractmm	loess	liwong	0.692858	0.558753	-0.137372
1b.b	rma	loess	pmonly	loess	medianpolish	0.753266	0.563105	-0.106263
2b.b	mas	loess	pmonly	loess	medianpolish	0.760119	0.547026	-0.0986008
3b.b	rma	loesssubset	pmonly	loess	medianpolish	0.75485	0.56541	-0.111503
4b.b	rma	loesssubset	pmonly	loess	mas	0.699011	0.584445	-0.125443
5b.b	rma	loesssubset	pmonly	loess	liwong	0.729109	0.531615	-0.101862
6b.b	mas	loesssubset	pmonly	loess	medianpolish	0.763968	0.549305	-0.102394
7b.b	mas	loesssubset	pmonly	loess	mas	0.730806	0.563698	-0.108649
8b.b	mas	loesssubset	pmonly	loess	liwong	0.738489	0.525766	-0.105946
9b.b	mas	loesssubset	mas	loess	medianpolish	0.628447	0.602175	-0.109254
10b.b	mas	loesssubset	mas	loess	mas	0.581254	0.61702	-0.124148
11b.b	mas	loesssubset	mas	loess	liwong	0.647178	0.545577	-0.118688
12b.b	mas	loesssubset	subtractmm	loess	medianpolish	0.867733	0.510414	-0.0122929
12b-na.b	mas	loesssubset	subtractmm	loess	medianpolishna	0.680995	0.59236	-0.158596
13b.b	mas	loesssubset	subtractmm	loess	mas	0.838642	0.506902	-0.00902438
14b.b	mas	loesssubset	subtractmm	loess	liwong	0.655314	0.55012	-0.159593
3c.b	rma	quantiles	pmonly	loess	medianpolish	0.753196	0.558752	-0.103678
4c.b	rma	quantiles	pmonly	loess	mas	0.699843	0.5806	-0.126586
5c.b	rma	quantiles	pmonly	loess	liwong	0.735747	0.528478	-0.0991902
6c.b	mas	quantiles	pmonly	loess	medianpolish	0.764692	0.541124	-0.101095
7c.b	mas	quantiles	pmonly	loess	mas	0.733103	0.557364	-0.103824
8c.b	mas	quantiles	pmonly	loess	liwong	0.748356	0.520793	-0.0944167
9c.b	mas	quantiles	mas	loess	medianpolish	0.611065	0.596788	-0.110702
10c.b	mas	quantiles	mas	loess	mas	0.574182	0.616246	-0.134633
11c.b	mas	quantiles	mas	loess	liwong	0.642068	0.544357	-0.115469
12c.b	mas	quantiles	subtractmm	loess	medianpolish	0.87188	0.517987	-0.0109061
12c-na.b	mas	quantiles	subtractmm	loess	medianpolishna	0.695708	0.605321	-0.161264
13c.b	mas	quantiles	subtractmm	loess	mas	0.84806	0.52569	-0.0115141
14c.b	mas	quantiles	subtractmm	loess	liwong	0.668776	0.554608	-0.15507
1d.b	rma	invariantset	pmonly	loess	medianpolish	0.744315	0.582775	-0.122748
2d.b	mas	invariantset	pmonly	loess	medianpolish	0.753691	0.567569	-0.103072
3d.b	rma	invariantsetsubset	pmonly	loess	medianpolish	0.74586	0.589103	-0.111496
4d.b	rma	invariantsetsubset	pmonly	loess	mas	0.691727	0.618752	-0.137105
5d.b	rma	invariantsetsubset	pmonly	loess	liwong	0.704998	0.545485	-0.11632
6d.b	mas	invariantsetsubset	pmonly	loess	medianpolish	0.751999	0.5804	-0.112383
7d.b	mas	invariantsetsubset	pmonly	loess	mas	0.722584	0.602389	-0.113044
8d.b	mas	invariantsetsubset	pmonly	loess	liwong	0.70979	0.538835	-0.116178
9d.b	mas	invariantsetsubset	mas	loess	medianpolish	0.608569	0.621373	-0.12128
10d.b	mas	invariantsetsubset	mas	loess	mas	0.576898	0.649157	-0.134765
11d.b	mas	invariantsetsubset	mas	loess	liwong	0.60665	0.548908	-0.133563
12d.b	mas	invariantsetsubset	subtractmm	loess	medianpolish	0.852249	0.523023	-0.0124923
12d-na.b	mas	invariantsetsubset	subtractmm	loess	medianpolishna	0.664928	0.617629	-0.1757
13d.b	mas	invariantsetsubset	subtractmm	loess	mas	0.82631	0.530748	-0.00916013
14d.b	mas	invariantsetsubset	subtractmm	loess	liwong	0.632094	0.56159	-0.17227
3e.b	rma	quantilesubset	pmonly	loess	medianpolish	0.791086	0.507424	-0.00215254
4e.b	rma	quantilesubset	pmonly	loess	mas	0.728999	0.515911	-0.00212134
5e.b	rma	quantilesubset	pmonly	loess	liwong	0.741674	0.470585	0.00932519
6e.b	mas	quantilesubset	pmonly	loess	medianpolish	0.800193	0.496132	-0.00228119
7e.b	mas	quantilesubset	pmonly	loess	mas	0.763068	0.505225	-0.00459876
8e.b	mas	quantilesubset	pmonly	loess	liwong	0.763057	0.465538	0.00969301
9e.b	mas	quantilesubset	mas	loess	medianpolish	0.508439	0.504883	0.0612759
10e.b	mas	quantilesubset	mas	loess	mas	0.459971	0.512568	0.0641667
11e.b	mas	quantilesubset	mas	loess	liwong	0.557062	0.459006	0.032354
12e.b	mas	quantilesubset	subtractmm	loess	medianpolish	0.871129	0.526136	-0.00977704
12e-na.b	mas	quantilesubset	subtractmm	loess	medianpolishna	0.714974	0.53538	-0.00600362
13e.b	mas	quantilesubset	subtractmm	loess	mas	0.84153	0.534082	-0.0110264
14e.b	mas	quantilesubset	subtractmm	loess	liwong	0.62968	0.48019	-0.0121513
dchip.1x.b	mas	invariantsetsubset	pmonly	loess	liwong	0.763476	0.537497	-0.138342
dchip.all.b	mas	invariantset	pmonly	loess	liwong	0.75064	0.518931	-0.134523
mas.b	mas	none	mas	mas + loess	mas	0.611897	0.62854	-0.147721
perfectmatch.b	perfectmatch	perfectmatch	perfectmatch	loess	perfectmatch	0.785409	0.555778	-0.0666849
