# Supplementary material for: Preferred analysis methods for Affymetrix GeneChips revealed by a wholly defined control dataset
Source: Genome Biol. 2005 Jan 28;6(2):R16. doi: 10.1186/gb-2005-6-2-r16 (PMC551536; doi:10.1186/gb-2005-6-2-r16)
Supplement: Additional data file 6 — A Zip archive containing plain text files (in Affymetrix CEL format), Affymetrix *.CEL files for the C chips in this dataset [file gb-2005-6-2-r16-s6.zip]

Archive with 3 entries (3 files):
- ADF5-C-CEL-files/chipC-rep1.CEL
- ADF5-C-CEL-files/chipC-rep2.CEL
- ADF5-C-CEL-files/chipC-rep3.CEL
