# Supplementary material for: Preferred analysis methods for Affymetrix GeneChips revealed by a wholly defined control dataset
Source: Genome Biol. 2005 Jan 28;6(2):R16. doi: 10.1186/gb-2005-6-2-r16 (PMC551536; doi:10.1186/gb-2005-6-2-r16)
Supplement: Additional data file 6 — A Zip archive containing plain text files (in Affymetrix CEL format), Affymetrix *.CEL files for the C chips in this dataset [file gb-2005-6-2-r16-s6.zip › ADF5-C-CEL-files/chipC-rep1.CEL]

[CEL]
Version=3

[HEADER]
Cols=640
Rows=640
TotalX=640
TotalY=640
OffsetX=0
OffsetY=0
GridCornerUL=222 240
GridCornerUR=4489 314
GridCornerLR=4423 4579
GridCornerLL=156 4505
Axis-invertX=0
AxisInvertY=0
swapXY=0
DatHeader=[0..46139]  Halfon B1:CLS=4733 RWS=4733 XIN=3  YIN=3  VE=17        2.0 10/31/02 15:28:37       DrosGenome1.1sq                  6
Algorithm=Percentile
AlgorithmParameters=Percentile:75;CellMargin:2;OutlierHigh:1.500;OutlierLow:1.004

[INTENSITY]
NumberCells=409600
CellHeader=X	Y	MEAN	STDV	NPIXELS
  0	  0	387.0	107.4	 25
  1	  0	13741.8	2317.2	 20
  2	  0	309.0	47.9	 25
  3	  0	13166.0	3018.3	 25
  4	  0	120.5	15.6	 16
  5	  0	253.5	30.3	 20
  6	  0	13155.3	2044.3	 20
  7	  0	259.3	33.6	 20
  8	  0	12599.0	2825.9	 25
  9	  0	285.0	36.9	 25
 10	  0	12417.5	2094.8	 20
 11	  0	286.0	41.7	 25
 12	  0	12177.0	2119.1	 25
 13	  0	272.3	40.2	 16
 14	  0	11830.3	1996.3	 20
 15	  0	286.0	30.9	 20
 16	  0	12211.0	2518.3	 20
 17	  0	273.0	36.1	 25
 18	  0	11644.0	2622.5	 25
 19	  0	221.8	21.6	 20
 20	  0	11634.0	2555.5	 25
 21	  0	257.0	32.7	 25
 22	  0	12046.0	1489.6	 16
 23	  0	272.5	26.5	 20
 24	  0	11603.8	1866.6	 20
 25	  0	241.3	40.8	 20
 26	  0	11170.0	2360.3	 25
 27	  0	245.0	25.2	 25
 28	  0	11245.0	1641.2	 20
 29	  0	262.0	37.8	 25
 30	  0	10573.0	1446.9	 20
 31	  0	270.3	26.3	 16
 32	  0	10084.0	1661.2	 20
 33	  0	358.0	52.9	 25
 34	  0	10170.8	1888.7	 20
 35	  0	244.0	39.0	 25
 36	  0	10236.0	2094.7	 25
 37	  0	216.5	20.7	 20
 38	  0	10189.0	2245.7	 25
 39	  0	249.8	27.5	 20
 40	  0	10640.3	1051.4	 16
 41	  0	235.3	25.5	 20
 42	  0	9935.0	2913.5	 25
 43	  0	224.3	30.3	 20
 44	  0	10231.0	2530.3	 25
 45	  0	235.0	27.8	 25
 46	  0	10894.8	2230.8	 20
 47	  0	233.0	31.5	 25
 48	  0	10944.5	2251.3	 20
 49	  0	238.3	27.2	 16
 50	  0	10702.0	2378.5	 25
 51	  0	238.0	33.3	 25
 52	  0	10313.0	1798.3	 20
 53	  0	240.0	30.3	 25
 54	  0	9956.0	2109.6	 25
 55	  0	231.3	24.9	 20
 56	  0	11021.5	1591.4	 20
 57	  0	249.8	35.6	 20
 58	  0	11313.5	747.2	 16
 59	  0	275.0	511.1	 25
 60	  0	10425.0	3009.1	 25
 61	  0	233.5	31.7	 20
 62	  0	9840.0	2358.2	 25
 63	  0	247.0	29.4	 25
 64	  0	9270.0	1760.6	 20
 65	  0	264.3	32.6	 20
 66	  0	9661.0	2029.8	 20
 67	  0	233.0	26.9	 16
 68	  0	9646.0	1968.5	 25
 69	  0	236.0	36.5	 25
 70	  0	9040.5	1447.3	 20
 71	  0	220.0	20.2	 25
 72	  0	9030.0	1572.2	 25
 73	  0	222.5	25.5	 20
 74	  0	9687.8	1419.2	 20
 75	  0	239.5	21.5	 20
 76	  0	8987.5	2220.1	 20
 77	  0	242.0	26.2	 25
 78	  0	8821.0	1910.4	 25
 79	  0	251.3	25.1	 20
 80	  0	10094.0	2015.4	 25
 81	  0	258.0	34.4	 25
 82	  0	10885.3	847.0	 16
 83	  0	277.0	54.5	 20
 84	  0	9934.8	1403.2	 20
 85	  0	236.5	30.8	 20
 86	  0	10869.0	2081.4	 25
 87	  0	237.0	30.7	 25
 88	  0	9188.8	1341.8	 20
 89	  0	240.0	32.5	 25
 90	  0	8694.0	1560.8	 25
 91	  0	250.8	19.7	 16
 92	  0	9472.0	1390.0	 20
 93	  0	223.5	21.8	 20
 94	  0	8765.0	2190.2	 20
 95	  0	244.0	22.4	 25
 96	  0	8294.0	1898.6	 25
 97	  0	216.5	23.7	 20
 98	  0	8991.0	1722.3	 25
 99	  0	230.3	25.6	 20
100	  0	8483.8	1140.2	 16
101	  0	233.3	24.6	 20
102	  0	7839.0	1757.2	 25
103	  0	223.5	20.0	 20
104	  0	9448.0	1930.0	 25
105	  0	259.0	32.2	 25
106	  0	9987.0	2063.8	 25
107	  0	265.0	37.3	 20
108	  0	10037.8	1449.1	 20
109	  0	260.5	30.4	 20
110	  0	10980.0	816.3	 16
111	  0	292.0	348.8	 25
112	  0	10272.0	1998.8	 25
113	  0	263.8	35.8	 20
114	  0	8870.0	2040.6	 25
115	  0	225.0	28.8	 25
116	  0	8799.3	1623.4	 20
117	  0	234.3	25.6	 20
118	  0	8081.3	2007.2	 20
119	  0	227.0	19.0	 16
120	  0	7618.0	1646.3	 25
121	  0	230.0	32.1	 25
122	  0	8493.8	1418.6	 20
123	  0	251.0	36.3	 25
124	  0	8051.0	2010.1	 25
125	  0	229.3	23.3	 16
126	  0	8390.8	1452.3	 20
127	  0	244.0	26.9	 20
128	  0	9270.5	2646.9	 20
129	  0	230.0	27.7	 25
130	  0	8259.0	2480.1	 25
131	  0	228.3	24.5	 20
132	  0	8037.0	1924.2	 25
133	  0	218.0	34.7	 25
134	  0	8521.8	1699.4	 16
135	  0	230.3	21.4	 20
136	  0	7589.5	1859.4	 20
137	  0	210.0	18.4	 20
138	  0	7303.0	1449.3	 25
139	  0	230.0	29.7	 25
140	  0	8353.8	1352.5	 20
141	  0	244.0	33.0	 25
142	  0	7697.0	1831.5	 25
143	  0	257.3	36.9	 16
144	  0	8313.5	1320.9	 20
145	  0	245.0	39.3	 20
146	  0	10104.5	1018.1	 20
147	  0	244.0	26.2	 25
148	  0	8213.0	2255.7	 25
149	  0	240.0	31.2	 20
150	  0	7799.0	1631.0	 25
151	  0	224.8	33.4	 20
152	  0	8279.3	1243.6	 16
153	  0	325.5	88.0	 20
154	  0	7037.0	1928.4	 25
155	  0	214.3	27.4	 20
156	  0	7446.0	1597.0	 25
157	  0	231.0	27.5	 25
158	  0	8425.8	1658.5	 20
159	  0	224.0	36.4	 25
160	  0	8682.3	1859.9	 20
161	  0	209.3	17.5	 16
162	  0	8381.8	1339.0	 20
163	  0	210.0	30.9	 25
164	  0	8805.8	2341.0	 20
165	  0	238.0	22.9	 25
166	  0	7629.0	2090.8	 25
167	  0	253.3	35.0	 20
168	  0	7918.0	1594.9	 25
169	  0	284.5	29.5	 20
170	  0	9016.8	1387.8	 16
171	  0	245.3	29.6	 20
172	  0	8332.0	1924.1	 25
173	  0	217.0	21.7	 20
174	  0	8014.0	1604.3	 25
175	  0	208.0	24.5	 25
176	  0	8701.8	1623.5	 20
177	  0	215.8	20.9	 20
178	  0	8671.8	1675.1	 20
179	  0	224.0	31.0	 16
180	  0	8397.0	2122.7	 25
181	  0	213.0	22.9	 25
182	  0	8357.5	1741.5	 20
183	  0	225.0	29.4	 25
184	  0	8304.0	1890.6	 25
185	  0	210.3	24.1	 20
186	  0	8051.3	1428.7	 20
187	  0	293.3	102.0	 20
188	  0	8166.8	1033.2	 16
189	  0	222.0	30.3	 25
190	  0	7634.0	1845.2	 25
191	  0	205.5	20.4	 20
192	  0	7813.0	1623.4	 25
193	  0	215.0	20.6	 25
194	  0	8259.0	1507.2	 20
195	  0	210.3	27.0	 20
196	  0	8253.3	1622.1	 20
197	  0	241.8	34.4	 20
198	  0	8222.0	2020.4	 25
199	  0	231.0	25.8	 25
200	  0	8186.0	1617.9	 20
201	  0	225.0	23.3	 25
202	  0	7920.0	1811.0	 25
203	  0	204.0	23.7	 16
204	  0	7622.8	1319.5	 20
205	  0	210.8	22.8	 20
206	  0	7600.0	1977.1	 20
207	  0	210.0	30.2	 25
208	  0	7743.0	2101.7	 25
209	  0	203.8	30.1	 20
210	  0	8136.0	1936.1	 25
211	  0	97.0	10.1	 25
212	  0	3459.5	645.5	 16
213	  0	95.5	18.9	 20
214	  0	176.0	21.4	 20
215	  0	102.0	15.1	 20
216	  0	8195.0	1967.3	 25
217	  0	247.0	29.6	 25
218	  0	7616.0	1500.1	 20
219	  0	211.0	32.9	 25
220	  0	7449.0	1660.8	 25
221	  0	199.5	17.4	 16
222	  0	7567.0	1290.0	 20
223	  0	223.0	35.0	 25
224	  0	7727.8	1813.9	 20
225	  0	295.0	37.2	 25
226	  0	7133.0	1788.6	 25
227	  0	226.0	26.0	 20
228	  0	7193.0	1383.3	 25
229	  0	246.0	27.2	 20
230	  0	7847.8	1157.8	 16
231	  0	285.8	29.4	 20
232	  0	7209.0	2082.9	 25
233	  0	230.3	34.1	 20
234	  0	6951.0	1591.2	 25
235	  0	274.0	41.7	 25
236	  0	7289.5	1243.8	 20
237	  0	377.0	67.8	 25
238	  0	7785.5	1686.1	 20
239	  0	318.0	43.7	 16
240	  0	7800.5	1165.7	 20
241	  0	268.0	27.7	 25
242	  0	7381.3	1476.4	 20
243	  0	248.0	29.0	 25
244	  0	7002.0	1638.5	 25
245	  0	220.8	25.8	 20
246	  0	7596.8	1393.1	 20
247	  0	238.3	28.1	 20
248	  0	7605.5	865.1	 16
249	  0	245.0	30.2	 25
250	  0	7259.0	1748.0	 25
251	  0	461.5	32.1	 20
252	  0	7248.0	1207.8	 25
253	  0	413.0	72.3	 25
254	  0	7393.3	829.9	 20
255	  0	947.5	192.5	 20
256	  0	7456.3	1293.4	 20
257	  0	408.8	43.9	 16
258	  0	7353.0	1627.5	 25
259	  0	383.0	63.0	 25
260	  0	7639.8	1524.6	 20
261	  0	491.0	51.2	 25
262	  0	8377.0	1566.3	 25
263	  0	519.0	47.8	 20
264	  0	8670.3	1291.3	 20
265	  0	1240.0	289.9	 20
266	  0	9553.3	1551.4	 20
267	  0	1018.5	98.8	 20
268	  0	8496.0	1413.3	 25
269	  0	794.0	108.1	 25
270	  0	7782.3	883.5	 20
271	  0	290.0	43.0	 25
272	  0	7912.3	1859.5	 20
273	  0	718.3	258.2	 16
274	  0	10239.0	1297.2	 20
275	  0	942.0	160.4	 25
276	  0	8531.8	1509.4	 20
277	  0	487.0	80.3	 25
278	  0	8298.0	1804.3	 25
279	  0	463.5	70.2	 20
280	  0	8631.0	1500.0	 25
281	  0	1359.5	286.6	 20
282	  0	8872.5	829.6	 16
283	  0	632.8	123.3	 20
284	  0	8892.0	2049.4	 25
285	  0	479.8	41.6	 20
286	  0	8726.0	1620.0	 25
287	  0	332.0	56.9	 25
288	  0	9059.5	1550.5	 20
289	  0	285.0	27.5	 25
290	  0	8875.8	2154.9	 20
291	  0	752.3	147.4	 16
292	  0	9336.3	1435.9	 20
293	  0	640.0	65.7	 25
294	  0	8949.5	1430.7	 20
295	  0	628.0	68.7	 25
296	  0	9160.0	2080.1	 25
297	  0	274.5	25.3	 20
298	  0	9162.5	1607.3	 20
299	  0	262.0	50.2	 20
300	  0	9309.5	1071.9	 16
301	  0	245.0	32.3	 25
302	  0	8631.0	2160.6	 25
303	  0	221.0	25.2	 20
304	  0	8060.0	1465.5	 25
305	  0	330.0	51.3	 25
306	  0	8511.5	1332.4	 20
307	  0	242.0	20.7	 20
308	  0	8403.3	1804.0	 20
309	  0	236.3	18.0	 16
310	  0	8535.0	1690.4	 25
311	  0	398.0	112.2	 25
312	  0	8449.8	1037.6	 20
313	  0	508.0	54.9	 25
314	  0	8056.0	1670.2	 25
315	  0	400.3	48.1	 20
316	  0	7866.8	1239.6	 20
317	  0	1166.0	300.7	 20
318	  0	10240.3	912.9	 16
319	  0	1033.0	158.4	 25
320	  0	8870.0	1779.3	 25
321	  0	869.8	148.5	 20
322	  0	8794.0	1355.6	 25
323	  0	663.0	81.3	 25
324	  0	8478.8	658.6	 16
325	  0	427.3	49.0	 20
326	  0	8297.0	1549.5	 20
327	  0	422.0	36.8	 20
328	  0	8717.0	2021.6	 25
329	  0	469.0	84.8	 25
330	  0	9129.3	1550.8	 20
331	  0	1289.0	157.7	 25
332	  0	9276.0	1816.6	 25
333	  0	983.0	122.9	 16
334	  0	9725.3	1354.5	 20
335	  0	809.3	160.8	 20
336	  0	8845.5	1339.6	 20
337	  0	711.0	119.3	 25
338	  0	8868.0	1738.0	 25
339	  0	287.8	24.1	 20
340	  0	9303.0	1677.7	 25
341	  0	565.0	90.3	 25
342	  0	10583.5	1050.7	 16
343	  0	965.5	228.7	 20
344	  0	9548.0	1552.9	 20
345	  0	275.3	28.6	 20
346	  0	8960.0	1868.7	 25
347	  0	918.0	204.6	 25
348	  0	10898.3	1895.8	 20
349	  0	1031.0	197.1	 25
350	  0	9004.0	1534.6	 20
351	  0	376.3	26.2	 16
352	  0	8940.3	1367.5	 20
353	  0	327.0	45.2	 25
354	  0	8990.5	1315.6	 20
355	  0	296.0	34.6	 25
356	  0	8880.0	1892.4	 25
357	  0	521.5	87.1	 20
358	  0	9168.0	1845.3	 25
359	  0	861.5	154.1	 20
360	  0	10023.0	720.6	 16
361	  0	459.0	72.4	 20
362	  0	9577.0	2388.7	 25
363	  0	412.3	36.7	 20
364	  0	9517.0	1804.1	 25
365	  0	433.0	108.4	 25
366	  0	9726.8	1256.3	 20
367	  0	767.0	84.4	 25
368	  0	9678.3	1663.2	 20
369	  0	711.0	71.3	 16
370	  0	8907.0	1492.6	 25
371	  0	834.0	90.6	 25
372	  0	9028.0	1128.9	 20
373	  0	331.0	34.0	 25
374	  0	9178.0	1921.0	 25
375	  0	296.3	31.8	 20
376	  0	10033.0	1341.6	 20
377	  0	429.8	89.2	 20
378	  0	9907.8	850.4	 16
379	  0	583.0	104.1	 25
380	  0	9227.0	2534.5	 25
381	  0	268.0	27.3	 20
382	  0	9073.0	1973.8	 25
383	  0	580.0	106.5	 25
384	  0	9264.3	1598.7	 20
385	  0	267.5	28.3	 20
386	  0	8962.3	1841.6	 20
387	  0	463.5	50.1	 16
388	  0	8959.0	1893.0	 25
389	  0	345.0	45.9	 25
390	  0	8750.8	1673.6	 20
391	  0	346.0	46.3	 25
392	  0	9563.0	2309.0	 25
393	  0	281.0	42.9	 20
394	  0	10710.5	1519.3	 20
395	  0	348.5	55.5	 20
396	  0	10214.5	2997.6	 20
397	  0	312.0	38.3	 25
398	  0	9108.0	2601.1	 25
399	  0	370.5	49.5	 20
400	  0	9183.0	2010.3	 25
401	  0	785.0	157.5	 25
402	  0	9400.0	1731.1	 16
403	  0	580.5	62.5	 20
404	  0	9395.8	1922.5	 20
405	  0	319.0	46.4	 20
406	  0	8674.0	1936.7	 25
407	  0	286.0	33.4	 25
408	  0	8911.3	1889.8	 20
409	  0	285.0	34.7	 25
410	  0	8965.0	2254.7	 25
411	  0	274.5	28.4	 16
412	  0	9657.8	1430.7	 20
413	  0	475.3	67.5	 20
414	  0	10832.5	2323.8	 20
415	  0	527.0	91.9	 25
416	  0	9895.0	2051.8	 25
417	  0	305.8	42.1	 20
418	  0	9695.0	1650.4	 25
419	  0	380.3	58.0	 20
420	  0	9269.8	1053.0	 16
421	  0	685.3	73.4	 20
422	  0	9061.0	1720.1	 25
423	  0	241.5	28.9	 20
424	  0	139.0	19.4	 25
425	  0	6313.0	1366.0	 25
426	  0	294.0	51.0	 25
427	  0	266.8	34.8	 20
428	  0	153.3	14.1	 20
429	  0	545.8	148.2	 20
430	  0	10332.8	1234.4	 16
431	  0	1603.0	502.7	 25
432	  0	10641.0	1977.3	 25
433	  0	987.3	122.0	 20
434	  0	9400.0	1711.0	 25
435	  0	829.0	137.3	 25
436	  0	9566.0	1047.5	 20
437	  0	1310.3	107.3	 20
438	  0	8655.5	1775.2	 20
439	  0	444.0	43.1	 16
440	  0	8323.0	1633.0	 25
441	  0	363.0	39.5	 25
442	  0	9018.3	1497.7	 20
443	  0	775.0	148.3	 25
444	  0	9808.0	2109.5	 25
445	  0	310.5	34.5	 16
446	  0	9634.3	1309.7	 20
447	  0	262.5	38.6	 20
448	  0	9271.3	1683.9	 20
449	  0	446.0	254.4	 25
450	  0	11108.0	2822.0	 25
451	  0	1050.8	184.2	 20
452	  0	9301.0	1631.6	 25
453	  0	914.0	190.1	 25
454	  0	9763.0	1078.9	 16
455	  0	883.0	179.4	 20
456	  0	10772.5	1972.4	 20
457	  0	782.0	125.4	 20
458	  0	9189.0	1731.7	 25
459	  0	987.0	291.4	 25
460	  0	10221.8	1736.3	 20
461	  0	384.0	62.7	 25
462	  0	8850.0	2267.6	 25
463	  0	303.5	24.2	 16
464	  0	9201.5	1316.3	 20
465	  0	324.0	31.3	 20
466	  0	9874.0	1459.2	 20
467	  0	291.0	34.2	 25
468	  0	9072.0	1852.9	 25
469	  0	245.0	23.0	 20
470	  0	9122.0	1238.6	 25
471	  0	320.3	68.9	 20
472	  0	9103.5	878.3	 16
473	  0	970.0	262.3	 20
474	  0	10478.0	2318.8	 25
475	  0	1568.3	222.6	 20
476	  0	10059.0	1597.1	 25
477	  0	563.0	108.9	 25
478	  0	9529.3	1359.0	 20
479	  0	318.0	30.2	 25
480	  0	9686.0	1938.4	 20
481	  0	317.0	31.4	 16
482	  0	9849.8	1340.3	 20
483	  0	506.0	80.8	 25
484	  0	9995.0	958.8	 20
485	  0	535.0	61.3	 25
486	  0	9251.0	1849.6	 25
487	  0	386.5	38.5	 20
488	  0	9324.0	1507.3	 25
489	  0	352.8	29.4	 20
490	  0	9500.5	977.0	 16
491	  0	323.0	56.0	 20
492	  0	9624.0	1817.9	 25
493	  0	273.0	30.0	 20
494	  0	9873.0	1657.0	 25
495	  0	269.0	30.4	 25
496	  0	9358.0	1728.7	 20
497	  0	272.5	23.7	 20
498	  0	10097.5	1573.6	 20
499	  0	758.3	64.7	 16
500	  0	10357.0	1851.6	 25
501	  0	1133.0	205.1	 25
502	  0	10491.8	1130.2	 20
503	  0	3187.0	565.8	 25
504	  0	10059.0	1491.8	 25
505	  0	1076.5	158.0	 20
506	  0	9554.3	1213.7	 20
507	  0	1384.5	167.8	 20
508	  0	10958.5	932.0	 16
509	  0	975.0	190.9	 25
510	  0	10252.0	1745.2	 25
511	  0	801.0	130.2	 20
512	  0	9543.0	1836.8	 25
513	  0	563.0	61.4	 25
514	  0	9456.0	1804.6	 20
515	  0	495.5	58.9	 20
516	  0	9428.0	1374.2	 20
517	  0	364.3	55.7	 20
518	  0	9341.0	1743.4	 25
519	  0	386.0	52.6	 25
520	  0	9802.3	1553.9	 20
521	  0	389.0	42.7	 25
522	  0	9453.0	2130.5	 25
523	  0	408.3	75.1	 16
524	  0	10997.3	1422.1	 20
525	  0	823.5	156.5	 20
526	  0	10467.8	1828.8	 20
527	  0	468.0	53.4	 25
528	  0	9603.0	1972.1	 25
529	  0	255.3	26.6	 20
530	  0	9414.0	1876.5	 25
531	  0	253.0	35.6	 25
532	  0	9611.3	812.5	 16
533	  0	281.3	24.6	 20
534	  0	10101.8	1514.1	 20
535	  0	268.5	34.8	 20
536	  0	10015.0	1480.8	 25
537	  0	299.0	28.6	 25
538	  0	10072.5	949.2	 20
539	  0	275.0	37.6	 25
540	  0	10190.0	1809.6	 25
541	  0	268.0	23.3	 16
542	  0	9992.3	1174.1	 20
543	  0	308.0	63.3	 25
544	  0	9915.8	2251.4	 20
545	  0	509.0	46.0	 25
546	  0	10205.0	2228.7	 25
547	  0	322.0	43.5	 20
548	  0	10199.0	1995.6	 25
549	  0	278.8	33.0	 20
550	  0	10597.5	1262.2	 16
551	  0	254.3	26.5	 20
552	  0	9041.0	1967.3	 25
553	  0	247.5	30.8	 20
554	  0	9602.0	1680.5	 25
555	  0	274.0	32.6	 25
556	  0	10898.8	1745.8	 20
557	  0	278.0	36.0	 25
558	  0	11179.5	1491.2	 20
559	  0	258.0	23.2	 16
560	  0	10939.8	1582.9	 20
561	  0	254.0	21.7	 25
562	  0	10845.8	3012.2	 20
563	  0	257.0	27.1	 25
564	  0	10348.0	2509.7	 25
565	  0	259.8	33.3	 20
566	  0	10286.8	2577.7	 20
567	  0	291.3	41.2	 20
568	  0	10401.8	1974.6	 16
569	  0	253.0	33.9	 25
570	  0	9006.0	2072.3	 25
571	  0	247.8	24.6	 20
572	  0	9229.0	1963.2	 25
573	  0	756.0	152.7	 25
574	  0	10169.5	1656.4	 20
575	  0	1421.5	134.8	 20
576	  0	10799.8	1625.8	 20
577	  0	539.5	63.2	 16
578	  0	11261.0	2852.6	 25
579	  0	297.0	35.6	 25
580	  0	11191.8	2132.3	 20
581	  0	297.0	58.9	 25
582	  0	10235.0	1742.7	 25
583	  0	292.0	37.0	 20
584	  0	10237.8	1796.2	 20
585	  0	266.3	32.5	 20
586	  0	9812.5	1876.8	 20
587	  0	338.8	55.4	 20
588	  0	9555.0	1828.2	 25
589	  0	335.0	37.8	 25
590	  0	9705.3	1597.3	 20
591	  0	306.0	34.2	 25
592	  0	10050.0	1973.5	 20
593	  0	291.5	32.4	 16
594	  0	10573.3	1464.1	 20
595	  0	313.0	35.1	 25
596	  0	10819.8	2496.6	 20
597	  0	319.0	33.8	 25
598	  0	10933.0	2583.7	 25
599	  0	301.8	40.7	 20
600	  0	10583.0	1972.3	 25
601	  0	269.3	22.8	 20
602	  0	10444.0	1360.2	 16
603	  0	295.5	30.2	 20
604	  0	10028.0	2432.7	 25
605	  0	273.5	33.4	 20
606	  0	10408.0	1996.4	 25
607	  0	267.0	31.0	 25
608	  0	11051.8	1992.0	 20
609	  0	317.0	49.2	 25
610	  0	11268.5	2153.7	 20
611	  0	269.5	18.1	 16
612	  0	11153.8	1585.9	 20
613	  0	297.0	31.6	 25
614	  0	10692.8	1951.0	 20
615	  0	348.0	36.8	 25
616	  0	10716.0	2240.4	 25
617	  0	293.3	25.3	 20
618	  0	10685.5	1767.4	 20
619	  0	321.0	30.7	 20
620	  0	11102.8	1358.1	 16
621	  0	301.0	32.7	 25
622	  0	10165.0	3027.3	 25
623	  0	319.8	66.5	 20
624	  0	9926.0	2472.3	 25
625	  0	340.0	46.5	 25
626	  0	10931.3	2165.4	 20
627	  0	323.0	34.5	 20
628	  0	11348.3	2682.8	 20
629	  0	308.0	27.2	 16
630	  0	11376.0	2374.5	 25
631	  0	339.0	57.0	 25
632	  0	11215.8	1722.4	 20
633	  0	286.0	34.2	 25
634	  0	11169.0	2552.2	 25
635	  0	121.3	11.2	 20
636	  0	314.0	29.4	 20
637	  0	12060.0	2537.9	 20
638	  0	297.8	30.6	 16
639	  0	11530.0	2903.7	 25
  0	  1	14745.3	3097.4	 20
  1	  1	322.0	557.5	 20
  2	  1	13273.0	3071.2	 25
  3	  1	274.0	321.8	 25
  4	  1	112.3	14.6	 20
  5	  1	113.0	17.8	 25
  6	  1	124.0	30.0	 25
  7	  1	110.5	20.9	 16
  8	  1	131.0	17.6	 20
  9	  1	114.0	16.0	 20
 10	  1	112.0	12.5	 20
 11	  1	110.0	15.6	 25
 12	  1	111.0	14.8	 25
 13	  1	114.3	19.1	 20
 14	  1	142.0	22.7	 25
 15	  1	121.0	20.9	 25
 16	  1	103.3	13.7	 16
 17	  1	102.3	9.4	 20
 18	  1	95.0	14.1	 20
 19	  1	107.3	16.1	 20
 20	  1	107.0	16.5	 25
 21	  1	109.0	17.7	 25
 22	  1	113.8	22.7	 20
 23	  1	118.0	16.8	 25
 24	  1	125.0	14.9	 25
 25	  1	102.3	16.3	 16
 26	  1	96.0	9.9	 20
 27	  1	108.0	14.4	 25
 28	  1	98.3	16.7	 20
 29	  1	100.0	13.0	 25
 30	  1	106.0	18.0	 25
 31	  1	108.8	12.8	 20
 32	  1	125.0	36.0	 25
 33	  1	136.0	17.6	 20
 34	  1	119.5	17.7	 16
 35	  1	113.3	15.2	 20
 36	  1	113.0	28.7	 25
 37	  1	110.3	24.1	 20
 38	  1	117.0	24.2	 25
 39	  1	98.0	22.0	 25
 40	  1	110.8	20.7	 20
 41	  1	109.0	18.6	 25
 42	  1	118.5	20.6	 20
 43	  1	93.0	14.0	 16
 44	  1	110.5	16.3	 20
 45	  1	99.0	18.1	 25
 46	  1	93.8	16.1	 20
 47	  1	108.0	10.3	 25
 48	  1	119.0	17.4	 25
 49	  1	123.0	19.3	 20
 50	  1	117.3	17.1	 20
 51	  1	108.3	12.8	 20
 52	  1	114.8	21.2	 16
 53	  1	126.0	28.4	 25
 54	  1	129.0	26.8	 25
 55	  1	117.3	19.0	 20
 56	  1	322.0	221.3	 25
 57	  1	10570.0	2322.6	 25
 58	  1	11664.5	2463.4	 20
 59	  1	9632.3	2262.0	 20
 60	  1	277.3	60.1	 20
 61	  1	124.3	13.3	 16
 62	  1	233.0	27.5	 25
 63	  1	229.0	22.3	 25
 64	  1	235.5	28.9	 20
 65	  1	256.0	19.1	 25
 66	  1	235.0	34.0	 25
 67	  1	121.0	14.4	 20
 68	  1	247.3	19.8	 20
 69	  1	221.3	20.4	 20
 70	  1	248.8	23.0	 16
 71	  1	251.0	26.3	 25
 72	  1	241.0	31.5	 25
 73	  1	127.5	19.5	 20
 74	  1	243.0	18.6	 25
 75	  1	253.0	26.7	 25
 76	  1	259.5	22.7	 16
 77	  1	255.8	27.9	 20
 78	  1	245.0	29.6	 20
 79	  1	137.3	16.4	 20
 80	  1	286.0	44.2	 25
 81	  1	9672.0	1632.3	 25
 82	  1	10378.0	1339.6	 20
 83	  1	9166.0	1477.1	 25
 84	  1	262.0	26.4	 25
 85	  1	121.3	10.8	 16
 86	  1	12057.8	1885.1	 20
 87	  1	262.3	40.6	 20
 88	  1	240.5	27.4	 20
 89	  1	242.0	29.7	 25
 90	  1	265.0	30.4	 25
 91	  1	122.8	19.3	 20
 92	  1	227.0	22.0	 25
 93	  1	256.0	25.9	 25
 94	  1	229.0	23.3	 16
 95	  1	223.3	23.4	 20
 96	  1	247.0	32.8	 20
 97	  1	115.8	15.4	 20
 98	  1	222.0	26.6	 25
 99	  1	228.0	25.4	 25
100	  1	230.5	26.8	 20
101	  1	216.0	26.2	 25
102	  1	245.8	30.8	 20
103	  1	106.0	13.3	 16
104	  1	123.3	17.8	 20
105	  1	165.0	25.6	 25
106	  1	295.8	38.7	 20
107	  1	184.0	29.4	 25
108	  1	146.0	21.4	 25
109	  1	124.0	15.8	 20
110	  1	11660.0	1417.9	 25
111	  1	10439.8	1566.0	 20
112	  1	9687.0	1484.3	 16
113	  1	292.5	43.8	 20
114	  1	248.0	24.5	 25
115	  1	126.0	15.6	 20
116	  1	228.0	22.1	 25
117	  1	243.0	23.9	 25
118	  1	260.5	30.4	 20
119	  1	235.0	23.3	 25
120	  1	212.3	23.1	 20
121	  1	120.3	12.8	 16
122	  1	235.3	19.4	 20
123	  1	231.0	27.6	 25
124	  1	246.0	31.0	 20
125	  1	232.0	21.9	 25
126	  1	217.0	26.2	 25
127	  1	119.8	14.5	 20
128	  1	239.0	26.9	 20
129	  1	213.8	22.3	 20
130	  1	233.0	17.6	 16
131	  1	217.0	21.9	 25
132	  1	235.0	25.9	 25
133	  1	124.8	15.6	 20
134	  1	236.0	25.0	 25
135	  1	225.0	23.3	 25
136	  1	240.8	23.5	 20
137	  1	253.8	25.4	 20
138	  1	263.8	26.4	 20
139	  1	146.3	16.3	 16
140	  1	236.0	28.8	 25
141	  1	253.0	24.2	 25
142	  1	243.3	23.1	 20
143	  1	222.0	22.7	 25
144	  1	241.0	31.8	 25
145	  1	141.3	17.6	 20
146	  1	10095.5	1218.0	 20
147	  1	236.0	31.5	 20
148	  1	242.3	23.8	 20
149	  1	240.0	25.6	 25
150	  1	217.0	23.9	 25
151	  1	111.0	14.4	 20
152	  1	224.0	23.4	 25
153	  1	221.0	20.5	 25
154	  1	221.3	23.1	 20
155	  1	234.5	18.9	 16
156	  1	235.8	30.6	 20
157	  1	125.0	9.7	 25
158	  1	235.5	27.5	 20
159	  1	224.0	16.2	 25
160	  1	8600.0	1954.6	 25
161	  1	235.8	26.6	 20
162	  1	235.0	31.1	 25
163	  1	109.5	14.3	 20
164	  1	200.0	18.3	 16
165	  1	211.3	19.0	 20
166	  1	211.0	19.5	 25
167	  1	244.3	18.1	 20
168	  1	282.0	25.6	 25
169	  1	192.0	23.1	 25
170	  1	201.8	34.0	 20
171	  1	115.0	15.4	 25
172	  1	114.3	17.1	 20
173	  1	113.8	15.4	 16
174	  1	109.0	20.6	 25
175	  1	109.0	15.8	 25
176	  1	90.8	16.1	 20
177	  1	117.0	22.4	 25
178	  1	112.0	13.9	 25
179	  1	112.3	13.3	 20
180	  1	112.5	21.9	 20
181	  1	99.8	14.0	 20
182	  1	96.8	16.3	 16
183	  1	111.0	17.8	 25
184	  1	126.0	22.3	 25
185	  1	115.0	19.0	 20
186	  1	113.0	15.9	 25
187	  1	110.0	19.3	 25
188	  1	101.0	15.3	 20
189	  1	112.3	13.8	 20
190	  1	94.0	10.1	 20
191	  1	90.5	9.6	 16
192	  1	91.0	13.5	 25
193	  1	93.0	11.4	 25
194	  1	98.3	11.8	 20
195	  1	100.0	15.5	 25
196	  1	106.0	15.0	 25
197	  1	93.5	12.1	 16
198	  1	96.5	9.9	 20
199	  1	104.3	18.1	 20
200	  1	100.5	13.4	 20
201	  1	102.0	13.4	 25
202	  1	92.0	11.8	 25
203	  1	87.0	6.4	 20
204	  1	105.0	14.9	 25
205	  1	91.0	15.4	 25
206	  1	94.5	19.9	 16
207	  1	87.3	12.2	 20
208	  1	99.0	12.4	 20
209	  1	92.5	11.9	 20
210	  1	90.0	13.2	 25
211	  1	93.0	16.6	 25
212	  1	1323.8	169.3	 20
213	  1	91.0	14.1	 25
214	  1	145.0	18.4	 25
215	  1	78.0	12.0	 16
216	  1	77.5	12.9	 20
217	  1	96.3	15.0	 20
218	  1	111.3	25.8	 20
219	  1	98.0	16.3	 25
220	  1	93.0	13.5	 25
221	  1	97.5	16.7	 20
222	  1	97.0	12.3	 25
223	  1	116.3	34.5	 20
224	  1	149.5	21.0	 16
225	  1	127.5	19.0	 20
226	  1	125.0	16.8	 25
227	  1	95.5	13.0	 20
228	  1	106.0	10.5	 25
229	  1	112.0	13.5	 25
230	  1	158.3	27.6	 20
231	  1	145.0	20.4	 25
232	  1	107.3	13.7	 20
233	  1	113.3	13.5	 16
234	  1	152.5	16.1	 20
235	  1	155.0	26.9	 25
236	  1	131.0	13.6	 20
237	  1	160.0	21.7	 25
238	  1	211.0	25.4	 25
239	  1	171.3	20.0	 20
240	  1	161.0	31.7	 25
241	  1	121.3	16.0	 20
242	  1	118.3	13.4	 16
243	  1	106.5	14.4	 20
244	  1	132.0	17.2	 25
245	  1	102.0	12.4	 20
246	  1	107.0	16.1	 25
247	  1	120.0	22.7	 25
248	  1	123.8	18.8	 20
249	  1	125.0	18.2	 20
250	  1	225.5	35.1	 20
251	  1	306.3	21.6	 16
252	  1	270.0	34.4	 25
253	  1	215.0	26.0	 25
254	  1	257.0	41.9	 20
255	  1	285.0	34.2	 25
256	  1	350.0	59.4	 25
257	  1	195.5	21.6	 20
258	  1	202.8	19.4	 20
259	  1	229.0	16.8	 20
260	  1	258.3	40.1	 16
261	  1	293.0	47.1	 25
262	  1	596.0	94.3	 25
263	  1	404.0	54.7	 20
264	  1	374.0	78.6	 25
265	  1	449.0	64.8	 25
266	  1	840.0	103.6	 20
267	  1	562.5	88.2	 20
268	  1	404.0	51.9	 20
269	  1	240.5	40.0	 16
270	  1	190.0	36.9	 25
271	  1	122.0	22.1	 25
272	  1	208.3	48.2	 20
273	  1	440.0	143.7	 25
274	  1	1021.0	437.9	 25
275	  1	700.3	176.5	 16
276	  1	461.5	58.5	 20
277	  1	344.0	45.5	 20
278	  1	216.3	24.0	 20
279	  1	194.0	33.8	 25
280	  1	174.0	43.1	 25
281	  1	254.8	42.0	 20
282	  1	427.0	60.9	 25
283	  1	415.0	48.8	 25
284	  1	993.0	125.6	 16
285	  1	764.5	170.5	 20
286	  1	354.3	88.8	 20
287	  1	168.3	52.2	 20
288	  1	167.0	30.8	 25
289	  1	159.0	27.5	 25
290	  1	227.0	34.2	 20
291	  1	467.0	95.8	 25
292	  1	847.0	154.6	 25
293	  1	831.5	261.6	 16
294	  1	927.0	250.7	 20
295	  1	716.3	206.5	 20
296	  1	807.8	186.6	 20
297	  1	439.0	148.3	 25
298	  1	250.0	61.1	 25
299	  1	153.5	17.7	 20
300	  1	152.0	16.0	 25
301	  1	120.3	15.8	 20
302	  1	258.3	27.7	 16
303	  1	324.8	37.2	 20
304	  1	264.0	32.0	 25
305	  1	242.3	28.0	 20
306	  1	180.0	27.5	 25
307	  1	213.0	20.5	 25
308	  1	3872.0	487.7	 20
309	  1	222.0	21.0	 25
310	  1	258.3	23.3	 20
311	  1	247.0	36.6	 16
312	  1	925.5	94.8	 20
313	  1	315.0	32.1	 25
314	  1	331.0	36.8	 25
315	  1	427.0	49.9	 20
316	  1	1306.0	154.3	 25
317	  1	552.0	129.3	 25
318	  1	2080.5	212.5	 20
319	  1	1153.0	128.7	 20
320	  1	2777.3	382.8	 20
321	  1	4088.3	735.5	 20
322	  1	488.0	140.8	 25
323	  1	316.0	41.7	 25
324	  1	376.5	53.9	 20
325	  1	409.0	68.2	 25
326	  1	677.0	59.3	 25
327	  1	396.0	23.1	 16
328	  1	405.5	46.3	 20
329	  1	254.3	48.7	 20
330	  1	386.3	117.0	 20
331	  1	4083.0	863.9	 25
332	  1	3100.0	614.2	 25
333	  1	614.0	94.1	 20
334	  1	2436.0	371.8	 25
335	  1	522.0	81.6	 25
336	  1	331.3	55.6	 16
337	  1	227.0	52.2	 20
338	  1	218.5	35.1	 20
339	  1	235.0	31.5	 20
340	  1	3379.0	438.3	 25
341	  1	1225.0	218.6	 25
342	  1	1367.0	431.9	 20
343	  1	335.0	68.0	 25
344	  1	272.0	76.9	 25
345	  1	228.3	29.1	 16
346	  1	804.0	69.4	 20
347	  1	4244.0	873.9	 25
348	  1	1250.0	627.1	 20
349	  1	460.0	112.3	 25
350	  1	3160.0	709.4	 25
351	  1	252.5	36.3	 20
352	  1	204.0	57.0	 25
353	  1	424.0	42.6	 20
354	  1	3178.3	293.7	 16
355	  1	585.8	48.8	 20
356	  1	283.0	25.9	 25
357	  1	444.0	40.9	 20
358	  1	254.0	30.2	 25
359	  1	364.0	50.4	 25
360	  1	269.8	52.1	 20
361	  1	198.0	25.4	 25
362	  1	1882.5	361.8	 20
363	  1	3970.8	606.5	 16
364	  1	1910.3	353.7	 20
365	  1	398.0	37.9	 25
366	  1	399.5	103.2	 20
367	  1	641.0	54.0	 25
368	  1	716.0	83.3	 25
369	  1	770.3	47.9	 20
370	  1	2688.3	266.3	 20
371	  1	752.8	88.6	 20
372	  1	295.5	54.7	 16
373	  1	198.0	21.0	 25
374	  1	404.0	93.2	 25
375	  1	681.5	59.0	 20
376	  1	899.0	116.6	 25
377	  1	562.0	84.9	 25
378	  1	286.3	54.1	 20
379	  1	211.3	17.8	 20
380	  1	189.3	20.8	 20
381	  1	1834.8	285.5	 16
382	  1	1628.0	398.6	 25
383	  1	253.0	33.6	 25
384	  1	398.3	42.0	 20
385	  1	280.0	32.8	 25
386	  1	534.0	98.3	 25
387	  1	566.3	62.2	 20
388	  1	546.0	57.3	 20
389	  1	561.0	44.4	 20
390	  1	187.3	18.3	 16
391	  1	654.0	75.9	 25
392	  1	1512.0	268.5	 25
393	  1	405.3	33.4	 20
394	  1	487.0	42.3	 25
395	  1	2423.0	533.8	 25
396	  1	462.8	41.0	 16
397	  1	256.8	26.8	 20
398	  1	218.5	28.8	 20
399	  1	164.5	18.3	 20
400	  1	246.0	37.1	 25
401	  1	847.0	106.7	 25
402	  1	377.0	54.1	 20
403	  1	297.0	37.5	 25
404	  1	212.0	56.3	 25
405	  1	258.0	31.8	 16
406	  1	314.3	26.2	 20
407	  1	3421.3	437.1	 20
408	  1	279.0	19.6	 20
409	  1	1096.0	158.7	 25
410	  1	446.0	73.4	 25
411	  1	178.8	22.7	 20
412	  1	204.0	29.7	 25
413	  1	431.0	37.4	 25
414	  1	442.3	78.8	 16
415	  1	4402.0	633.5	 20
416	  1	250.8	29.9	 20
417	  1	4399.8	525.3	 20
418	  1	500.0	32.4	 25
419	  1	572.0	50.9	 25
420	  1	261.0	42.9	 20
421	  1	198.0	25.5	 25
422	  1	188.0	24.4	 20
423	  1	154.0	17.4	 16
424	  1	183.5	56.5	 20
425	  1	3227.0	623.4	 25
426	  1	228.5	46.2	 20
427	  1	233.0	25.1	 25
428	  1	213.0	28.7	 25
429	  1	4906.3	935.5	 20
430	  1	1472.0	189.6	 25
431	  1	531.8	148.1	 20
432	  1	805.5	185.5	 16
433	  1	1088.8	101.4	 20
434	  1	899.0	180.9	 25
435	  1	5045.0	529.3	 20
436	  1	886.0	91.4	 25
437	  1	12580.0	2629.6	 25
438	  1	603.3	122.8	 20
439	  1	325.0	30.2	 25
440	  1	367.3	37.3	 20
441	  1	261.3	24.9	 16
442	  1	511.3	77.9	 20
443	  1	476.0	97.1	 25
444	  1	1059.3	118.4	 20
445	  1	441.0	51.5	 25
446	  1	258.0	28.7	 25
447	  1	190.5	23.8	 20
448	  1	319.0	22.5	 20
449	  1	297.5	28.8	 20
450	  1	445.0	91.8	 16
451	  1	640.0	50.8	 25
452	  1	1056.0	404.2	 25
453	  1	421.0	73.1	 20
454	  1	1144.0	253.7	 25
455	  1	592.0	101.3	 25
456	  1	1732.3	187.3	 20
457	  1	316.3	47.1	 20
458	  1	319.8	64.3	 20
459	  1	322.3	41.5	 16
460	  1	776.0	126.9	 25
461	  1	834.0	71.3	 25
462	  1	735.0	83.0	 20
463	  1	944.0	193.8	 25
464	  1	234.0	46.8	 25
465	  1	701.5	109.8	 20
466	  1	189.0	25.1	 20
467	  1	162.3	15.1	 20
468	  1	152.5	20.7	 20
469	  1	159.0	20.7	 25
470	  1	138.0	16.4	 25
471	  1	353.8	39.8	 20
472	  1	5937.0	1154.9	 25
473	  1	909.0	87.9	 25
474	  1	1406.8	276.7	 20
475	  1	512.0	54.6	 16
476	  1	554.0	58.4	 20
477	  1	2318.0	480.8	 25
478	  1	274.0	27.6	 20
479	  1	218.0	29.2	 25
480	  1	180.0	21.6	 25
481	  1	187.3	19.2	 20
482	  1	230.0	40.4	 25
483	  1	997.8	218.5	 20
484	  1	304.3	62.5	 16
485	  1	594.3	61.5	 20
486	  1	251.0	22.8	 25
487	  1	181.5	18.9	 20
488	  1	284.0	30.3	 25
489	  1	229.0	29.4	 25
490	  1	253.8	29.2	 20
491	  1	228.0	21.3	 25
492	  1	670.8	38.7	 20
493	  1	1281.0	90.8	 16
494	  1	1135.0	106.1	 25
495	  1	197.0	20.6	 25
496	  1	148.8	31.4	 20
497	  1	248.0	43.4	 25
498	  1	260.0	67.1	 25
499	  1	480.3	51.2	 20
500	  1	297.8	42.0	 20
501	  1	336.0	64.1	 20
502	  1	1285.3	476.8	 16
503	  1	8349.0	1338.9	 25
504	  1	976.0	382.4	 25
505	  1	374.5	94.9	 20
506	  1	457.0	92.7	 25
507	  1	2454.0	488.7	 25
508	  1	491.5	88.5	 20
509	  1	236.5	35.9	 20
510	  1	663.3	88.0	 20
511	  1	290.5	36.6	 16
512	  1	215.0	28.3	 25
513	  1	263.0	31.1	 25
514	  1	254.3	44.5	 20
515	  1	418.0	45.2	 25
516	  1	288.0	36.4	 25
517	  1	201.3	20.6	 16
518	  1	1120.8	99.0	 20
519	  1	9989.8	1217.0	 20
520	  1	533.3	69.3	 20
521	  1	2980.0	464.5	 25
522	  1	2062.0	347.4	 25
523	  1	707.3	59.4	 20
524	  1	401.0	39.8	 25
525	  1	432.0	46.5	 25
526	  1	308.8	38.6	 16
527	  1	1038.3	143.8	 20
528	  1	1375.8	289.6	 20
529	  1	416.0	67.5	 20
530	  1	145.0	25.3	 25
531	  1	135.0	17.1	 25
532	  1	237.3	27.8	 20
533	  1	191.0	28.5	 25
534	  1	7806.0	1911.1	 25
535	  1	368.0	43.2	 16
536	  1	447.3	43.8	 20
537	  1	548.5	96.5	 20
538	  1	468.5	51.3	 20
539	  1	223.0	24.2	 25
540	  1	141.0	20.8	 25
541	  1	245.3	18.0	 20
542	  1	191.0	21.4	 25
543	  1	118.5	13.5	 20
544	  1	536.5	45.8	 16
545	  1	2972.5	466.4	 20
546	  1	665.0	113.7	 25
547	  1	201.5	24.0	 20
548	  1	205.0	27.6	 25
549	  1	876.0	168.2	 25
550	  1	201.8	27.3	 20
551	  1	158.0	14.2	 25
552	  1	288.5	37.2	 20
553	  1	119.8	15.4	 16
554	  1	212.3	17.1	 20
555	  1	318.0	35.5	 25
556	  1	1015.5	97.8	 20
557	  1	150.0	19.3	 25
558	  1	184.0	26.8	 25
559	  1	141.5	16.8	 20
560	  1	169.0	25.2	 25
561	  1	300.3	28.2	 20
562	  1	137.3	16.6	 16
563	  1	201.5	28.3	 20
564	  1	185.0	28.0	 25
565	  1	154.5	19.8	 20
566	  1	609.0	124.8	 25
567	  1	161.0	12.2	 25
568	  1	152.3	35.1	 20
569	  1	2003.3	342.6	 20
570	  1	150.3	19.1	 20
571	  1	125.3	23.1	 16
572	  1	189.0	33.9	 25
573	  1	533.0	125.6	 25
574	  1	3142.3	220.5	 20
575	  1	932.0	144.3	 25
576	  1	779.0	115.3	 25
577	  1	1761.3	160.6	 20
578	  1	360.8	38.1	 20
579	  1	399.3	57.0	 20
580	  1	303.3	31.7	 16
581	  1	382.0	49.0	 25
582	  1	882.0	123.2	 25
583	  1	875.5	115.4	 20
584	  1	488.0	74.0	 25
585	  1	305.0	37.7	 25
586	  1	211.8	31.6	 20
587	  1	2588.8	432.9	 20
588	  1	265.0	27.7	 20
589	  1	292.3	26.4	 16
590	  1	207.0	21.4	 25
591	  1	428.0	46.6	 25
592	  1	257.0	27.7	 20
593	  1	434.0	51.6	 25
594	  1	466.0	42.5	 25
595	  1	369.8	30.9	 16
596	  1	430.0	28.3	 20
597	  1	601.0	47.1	 20
598	  1	565.5	56.5	 20
599	  1	1084.0	232.2	 25
600	  1	3314.0	641.0	 25
601	  1	123.3	16.4	 20
602	  1	1580.0	261.3	 25
603	  1	752.0	123.5	 25
604	  1	207.3	33.4	 16
605	  1	160.3	18.4	 20
606	  1	398.0	38.4	 20
607	  1	198.0	23.1	 20
608	  1	217.0	23.8	 25
609	  1	209.0	28.1	 25
610	  1	370.3	42.2	 20
611	  1	1613.0	321.5	 25
612	  1	424.0	66.0	 25
613	  1	546.3	46.9	 16
614	  1	921.5	82.3	 20
615	  1	10594.3	1808.6	 20
616	  1	149.8	17.5	 20
617	  1	601.0	123.3	 25
618	  1	440.0	44.8	 25
619	  1	558.0	86.0	 20
620	  1	439.0	40.3	 25
621	  1	1272.5	230.3	 20
622	  1	394.8	39.4	 16
623	  1	5788.3	906.4	 20
624	  1	11166.0	2162.0	 25
625	  1	1425.8	164.4	 20
626	  1	526.0	61.6	 25
627	  1	4645.0	1065.9	 25
628	  1	2143.8	351.4	 20
629	  1	338.0	46.6	 25
630	  1	185.8	24.1	 20
631	  1	707.8	85.3	 16
632	  1	3287.3	484.8	 20
633	  1	164.0	19.4	 25
634	  1	208.0	28.0	 25
635	  1	130.0	18.9	 20
636	  1	11944.0	2890.2	 25
637	  1	524.0	142.5	 25
638	  1	12129.5	2078.6	 20
639	  1	308.3	60.2	 20
  0	  2	330.3	108.3	 20
  1	  2	13384.3	2531.5	 20
  2	  2	325.0	36.6	 20
  3	  2	13922.0	2009.3	 16
  4	  2	106.0	29.1	 25
  5	  2	337.0	54.3	 25
  6	  2	247.0	31.9	 20
  7	  2	1040.0	186.1	 25
  8	  2	162.0	16.6	 25
  9	  2	657.5	106.7	 20
 10	  2	703.5	79.4	 20
 11	  2	709.8	72.2	 20
 12	  2	611.3	50.8	 16
 13	  2	762.0	106.9	 25
 14	  2	477.0	60.0	 25
 15	  2	395.8	39.4	 20
 16	  2	226.0	25.1	 25
 17	  2	216.0	28.6	 25
 18	  2	168.8	18.4	 20
 19	  2	365.5	46.5	 20
 20	  2	518.5	103.6	 20
 21	  2	1412.0	155.5	 16
 22	  2	232.0	20.9	 25
 23	  2	409.0	77.7	 25
 24	  2	550.3	71.8	 20
 25	  2	191.0	36.5	 25
 26	  2	371.0	69.8	 25
 27	  2	760.0	60.2	 16
 28	  2	542.0	75.9	 20
 29	  2	350.8	49.5	 20
 30	  2	206.5	21.1	 20
 31	  2	377.0	42.3	 25
 32	  2	549.0	82.0	 25
 33	  2	696.0	80.6	 20
 34	  2	986.0	135.8	 25
 35	  2	387.0	45.7	 25
 36	  2	305.0	32.3	 16
 37	  2	316.3	61.2	 20
 38	  2	283.0	44.9	 20
 39	  2	457.3	79.0	 20
 40	  2	201.0	26.0	 25
 41	  2	246.0	30.8	 25
 42	  2	708.5	132.7	 20
 43	  2	259.0	40.7	 25
 44	  2	447.0	88.5	 25
 45	  2	329.8	56.7	 20
 46	  2	526.3	51.8	 16
 47	  2	675.3	76.1	 20
 48	  2	848.0	183.2	 25
 49	  2	221.3	46.3	 20
 50	  2	243.0	31.0	 25
 51	  2	261.0	43.2	 25
 52	  2	329.5	42.1	 20
 53	  2	379.8	43.3	 20
 54	  2	323.3	43.6	 20
 55	  2	120.3	10.8	 16
 56	  2	11459.0	2290.2	 25
 57	  2	256.0	22.1	 25
 58	  2	268.5	24.1	 20
 59	  2	257.0	27.5	 25
 60	  2	8840.0	2486.4	 25
 61	  2	124.0	15.3	 20
 62	  2	237.5	23.1	 20
 63	  2	266.3	31.5	 20
 64	  2	273.0	31.8	 16
 65	  2	265.0	242.3	 25
 66	  2	250.0	32.2	 25
 67	  2	140.0	15.6	 20
 68	  2	292.0	74.1	 25
 69	  2	264.0	27.1	 25
 70	  2	288.8	45.2	 20
 71	  2	278.8	38.5	 20
 72	  2	256.0	28.3	 20
 73	  2	132.0	16.5	 16
 74	  2	255.0	26.1	 25
 75	  2	337.0	82.2	 25
 76	  2	322.8	74.6	 20
 77	  2	296.0	34.6	 25
 78	  2	294.0	40.8	 25
 79	  2	177.5	19.0	 16
 80	  2	11531.8	1343.1	 20
 81	  2	287.5	32.4	 20
 82	  2	264.3	24.8	 20
 83	  2	253.0	24.8	 25
 84	  2	8503.0	1816.1	 25
 85	  2	159.3	36.8	 20
 86	  2	11742.0	1607.9	 25
 87	  2	278.0	32.6	 25
 88	  2	283.5	56.9	 16
 89	  2	294.5	42.0	 20
 90	  2	240.0	26.1	 20
 91	  2	122.0	13.1	 20
 92	  2	233.0	24.6	 25
 93	  2	233.0	15.2	 25
 94	  2	268.8	113.0	 20
 95	  2	229.0	23.4	 25
 96	  2	231.0	27.6	 25
 97	  2	136.3	16.4	 16
 98	  2	252.0	52.9	 20
 99	  2	297.0	221.0	 25
100	  2	274.3	166.7	 20
101	  2	239.0	27.3	 25
102	  2	237.0	29.2	 25
103	  2	109.3	14.2	 20
104	  2	107.0	12.3	 25
105	  2	411.5	60.8	 20
106	  2	357.3	33.2	 16
107	  2	1282.5	128.2	 20
108	  2	860.0	129.8	 25
109	  2	134.0	17.9	 20
110	  2	11269.0	1274.3	 25
111	  2	267.0	22.0	 25
112	  2	281.5	22.1	 20
113	  2	8476.0	1461.7	 25
114	  2	249.5	26.1	 20
115	  2	139.3	16.3	 16
116	  2	268.3	29.7	 20
117	  2	260.0	26.8	 25
118	  2	277.8	178.8	 20
119	  2	274.0	125.9	 25
120	  2	239.0	22.8	 25
121	  2	124.5	12.0	 20
122	  2	250.0	25.5	 25
123	  2	274.5	58.1	 20
124	  2	269.0	41.5	 16
125	  2	303.0	108.9	 25
126	  2	224.0	19.0	 25
127	  2	144.8	23.4	 20
128	  2	219.0	18.2	 25
129	  2	261.0	25.7	 25
130	  2	253.3	30.6	 20
131	  2	247.8	33.0	 20
132	  2	224.8	26.3	 20
133	  2	130.3	12.4	 16
134	  2	241.0	21.0	 25
135	  2	245.0	23.6	 25
136	  2	248.3	23.9	 20
137	  2	257.0	25.1	 25
138	  2	241.0	21.3	 25
139	  2	149.3	17.1	 20
140	  2	273.8	31.7	 20
141	  2	263.3	25.7	 20
142	  2	251.8	36.4	 16
143	  2	255.0	25.7	 25
144	  2	222.0	23.9	 25
145	  2	133.3	12.9	 20
146	  2	10152.0	1319.8	 25
147	  2	251.0	27.4	 25
148	  2	261.5	31.8	 16
149	  2	253.0	26.8	 20
150	  2	229.5	24.3	 20
151	  2	121.3	13.3	 20
152	  2	232.0	25.5	 25
153	  2	242.0	22.2	 25
154	  2	261.0	28.7	 20
155	  2	220.0	22.4	 25
156	  2	226.0	23.5	 25
157	  2	114.5	20.7	 16
158	  2	221.3	24.7	 20
159	  2	236.0	24.2	 20
160	  2	8351.8	587.3	 20
161	  2	259.0	30.3	 25
162	  2	231.0	28.7	 25
163	  2	116.0	10.6	 20
164	  2	258.0	36.5	 25
165	  2	225.0	29.1	 25
166	  2	241.3	34.9	 16
167	  2	302.0	34.2	 20
168	  2	377.8	44.3	 20
169	  2	230.5	36.2	 20
170	  2	145.0	13.9	 25
171	  2	420.0	52.3	 25
172	  2	254.5	29.4	 20
173	  2	161.0	15.9	 25
174	  2	160.0	18.5	 20
175	  2	543.5	44.8	 16
176	  2	166.3	13.0	 20
177	  2	493.0	59.8	 25
178	  2	1022.3	118.6	 20
179	  2	482.0	59.5	 25
180	  2	408.0	54.5	 25
181	  2	252.0	37.5	 20
182	  2	435.0	47.3	 25
183	  2	625.3	92.0	 20
184	  2	1716.8	104.1	 16
185	  2	403.3	41.1	 20
186	  2	423.0	49.4	 25
187	  2	2125.5	191.2	 20
188	  2	671.0	96.2	 25
189	  2	354.0	47.8	 25
190	  2	382.5	63.3	 20
191	  2	229.0	29.3	 25
192	  2	350.8	58.4	 20
193	  2	604.0	56.8	 16
194	  2	216.3	21.7	 20
195	  2	527.0	67.1	 25
196	  2	491.5	52.3	 20
197	  2	208.0	23.7	 25
198	  2	507.0	55.1	 25
199	  2	899.8	101.4	 20
200	  2	190.5	22.7	 20
201	  2	206.0	23.0	 20
202	  2	480.8	32.4	 16
203	  2	1466.0	220.6	 25
204	  2	935.0	133.4	 25
205	  2	382.0	62.1	 25
206	  2	736.5	83.8	 20
207	  2	966.0	157.0	 25
208	  2	1011.0	223.4	 25
209	  2	282.0	44.3	 16
210	  2	442.8	66.1	 20
211	  2	90.8	15.2	 20
212	  2	794.0	183.0	 20
213	  2	75.0	13.5	 25
214	  2	143.0	25.7	 25
215	  2	86.5	14.6	 20
216	  2	1186.0	240.3	 25
217	  2	235.0	39.4	 25
218	  2	184.0	16.0	 16
219	  2	265.0	33.2	 20
220	  2	256.8	27.2	 20
221	  2	176.8	21.2	 20
222	  2	1044.0	189.6	 25
223	  2	1408.0	338.6	 25
224	  2	300.0	43.3	 20
225	  2	520.0	95.9	 25
226	  2	782.5	164.0	 20
227	  2	388.3	41.5	 16
228	  2	483.0	83.8	 20
229	  2	247.0	32.2	 25
230	  2	169.0	17.1	 20
231	  2	872.0	155.3	 25
232	  2	568.0	125.1	 25
233	  2	796.5	133.9	 20
234	  2	1074.0	194.0	 25
235	  2	696.0	119.5	 20
236	  2	536.5	70.6	 16
237	  2	909.3	153.8	 20
238	  2	294.0	25.6	 25
239	  2	635.3	82.5	 20
240	  2	504.0	96.1	 25
241	  2	279.0	40.8	 25
242	  2	2107.3	369.9	 20
243	  2	1632.0	413.0	 25
244	  2	1122.5	253.9	 20
245	  2	938.0	132.2	 16
246	  2	312.5	38.5	 20
247	  2	576.0	137.2	 25
248	  2	1199.3	179.7	 20
249	  2	1071.0	168.8	 25
250	  2	1903.0	141.5	 25
251	  2	3117.0	237.7	 20
252	  2	2668.5	325.6	 20
253	  2	2070.5	295.0	 20
254	  2	1748.8	244.4	 16
255	  2	1537.0	197.5	 25
256	  2	1459.0	231.5	 25
257	  2	1738.3	251.2	 20
258	  2	2344.0	427.2	 25
259	  2	2580.0	566.8	 25
260	  2	2556.3	502.5	 20
261	  2	1743.3	241.4	 20
262	  2	9004.0	1833.0	 20
263	  2	3809.5	442.1	 16
264	  2	1078.0	150.7	 25
265	  2	1652.0	292.9	 25
266	  2	6265.5	669.3	 20
267	  2	6711.0	1278.6	 25
268	  2	4748.0	1019.1	 25
269	  2	1122.0	141.2	 20
270	  2	2640.3	423.6	 20
271	  2	2888.5	600.3	 20
272	  2	4717.0	719.6	 20
273	  2	3542.0	657.2	 25
274	  2	847.0	94.4	 25
275	  2	5426.0	915.1	 20
276	  2	3336.0	756.0	 25
277	  2	5831.0	1597.5	 25
278	  2	809.3	75.4	 16
279	  2	1644.0	302.1	 20
280	  2	790.0	113.8	 20
281	  2	1641.8	298.4	 20
282	  2	4634.0	882.9	 25
283	  2	2084.0	413.4	 25
284	  2	7346.5	921.4	 20
285	  2	9678.0	1698.2	 25
286	  2	8658.0	2055.3	 25
287	  2	3608.0	657.3	 16
288	  2	5612.3	1145.7	 20
289	  2	3168.3	818.5	 20
290	  2	2209.8	417.3	 20
291	  2	2944.0	582.9	 25
292	  2	5050.0	847.5	 25
293	  2	9262.3	1432.8	 20
294	  2	8595.0	1241.0	 25
295	  2	5303.0	686.1	 25
296	  2	7688.3	695.3	 16
297	  2	9354.0	1522.3	 20
298	  2	7266.0	1762.3	 25
299	  2	377.8	63.4	 20
300	  2	3950.0	800.5	 25
301	  2	1104.0	224.4	 25
302	  2	271.5	24.3	 20
303	  2	309.0	24.6	 25
304	  2	311.0	35.5	 20
305	  2	186.5	16.1	 16
306	  2	172.0	16.6	 20
307	  2	233.0	22.4	 25
308	  2	929.3	151.4	 20
309	  2	261.0	33.8	 25
310	  2	440.0	69.4	 25
311	  2	424.3	58.8	 20
312	  2	795.0	60.0	 25
313	  2	408.5	51.3	 20
314	  2	362.3	28.9	 16
315	  2	528.8	62.8	 20
316	  2	686.0	102.8	 25
317	  2	213.3	27.9	 20
318	  2	476.0	72.2	 25
319	  2	507.0	67.1	 25
320	  2	938.8	100.8	 20
321	  2	1164.0	257.9	 20
322	  2	256.5	37.5	 20
323	  2	255.0	30.8	 16
324	  2	295.0	36.6	 25
325	  2	492.0	56.3	 25
326	  2	661.3	56.9	 20
327	  2	316.0	26.0	 25
328	  2	258.0	21.7	 25
329	  2	207.3	20.7	 20
330	  2	157.3	18.8	 20
331	  2	493.3	55.7	 20
332	  2	639.8	66.9	 16
333	  2	308.0	52.9	 25
334	  2	488.0	81.7	 25
335	  2	303.3	52.8	 20
336	  2	176.0	25.5	 25
337	  2	139.0	14.6	 25
338	  2	304.8	28.9	 20
339	  2	322.0	36.2	 20
340	  2	1527.3	215.3	 20
341	  2	304.8	61.1	 16
342	  2	277.0	33.7	 25
343	  2	195.0	19.0	 25
344	  2	163.3	19.3	 20
345	  2	280.0	33.4	 25
346	  2	401.0	45.5	 25
347	  2	1264.0	143.7	 16
348	  2	426.8	45.4	 20
349	  2	375.0	63.2	 20
350	  2	863.8	131.7	 20
351	  2	248.0	34.1	 25
352	  2	149.0	22.3	 25
353	  2	291.0	35.1	 20
354	  2	1056.0	168.0	 25
355	  2	368.0	30.5	 25
356	  2	342.8	24.6	 16
357	  2	460.8	37.1	 20
358	  2	288.0	25.5	 20
359	  2	419.5	97.2	 20
360	  2	320.0	29.6	 25
361	  2	254.0	30.1	 25
362	  2	568.0	63.4	 20
363	  2	877.0	99.0	 25
364	  2	395.0	47.3	 25
365	  2	294.3	37.2	 20
366	  2	246.3	23.7	 16
367	  2	519.0	41.6	 20
368	  2	486.0	42.1	 25
369	  2	577.3	44.6	 20
370	  2	2082.0	247.0	 25
371	  2	532.0	64.7	 25
372	  2	222.3	25.0	 20
373	  2	175.3	18.0	 20
374	  2	256.0	97.5	 20
375	  2	502.3	30.2	 16
376	  2	489.0	47.0	 25
377	  2	404.0	51.5	 25
378	  2	176.8	17.8	 20
379	  2	186.0	19.4	 25
380	  2	158.0	17.8	 25
381	  2	593.0	73.3	 20
382	  2	276.0	33.2	 20
383	  2	190.5	17.4	 20
384	  2	754.5	90.9	 16
385	  2	225.0	25.8	 25
386	  2	371.0	55.4	 25
387	  2	629.8	46.6	 20
388	  2	249.0	26.6	 25
389	  2	644.0	49.6	 25
390	  2	195.0	21.6	 20
391	  2	958.0	110.1	 20
392	  2	978.0	143.2	 20
393	  2	335.3	22.6	 16
394	  2	312.0	31.5	 25
395	  2	280.0	49.4	 25
396	  2	297.0	25.1	 20
397	  2	278.0	28.7	 25
398	  2	147.0	17.9	 25
399	  2	137.0	17.5	 16
400	  2	261.8	27.9	 20
401	  2	540.0	48.3	 20
402	  2	235.3	22.7	 20
403	  2	233.0	24.3	 25
404	  2	221.0	28.7	 25
405	  2	241.8	38.2	 20
406	  2	243.0	22.9	 25
407	  2	1336.0	204.7	 25
408	  2	283.3	32.8	 16
409	  2	289.8	38.7	 20
410	  2	195.0	17.5	 20
411	  2	158.0	13.3	 20
412	  2	220.0	25.8	 25
413	  2	603.0	64.2	 25
414	  2	363.8	34.8	 20
415	  2	1850.0	300.3	 25
416	  2	231.0	30.7	 25
417	  2	412.8	47.2	 16
418	  2	468.8	34.3	 20
419	  2	385.0	37.1	 25
420	  2	224.8	30.2	 20
421	  2	179.0	21.2	 25
422	  2	179.0	22.9	 25
423	  2	158.3	19.4	 20
424	  2	261.0	90.5	 25
425	  2	2183.0	367.5	 20
426	  2	176.0	50.4	 16
427	  2	176.5	22.1	 20
428	  2	130.0	20.7	 25
429	  2	2507.5	549.0	 20
430	  2	1678.0	193.8	 25
431	  2	251.0	27.8	 25
432	  2	389.3	43.0	 20
433	  2	506.0	58.9	 25
434	  2	722.8	180.7	 20
435	  2	3116.5	279.5	 16
436	  2	397.3	57.2	 20
437	  2	3570.0	791.4	 25
438	  2	381.3	44.1	 20
439	  2	358.0	36.5	 25
440	  2	406.0	30.9	 25
441	  2	225.5	26.2	 20
442	  2	217.0	16.7	 25
443	  2	222.0	17.0	 20
444	  2	179.0	28.6	 16
445	  2	152.0	22.0	 25
446	  2	225.0	22.2	 25
447	  2	212.3	21.0	 20
448	  2	311.0	44.8	 25
449	  2	237.0	28.0	 25
450	  2	513.3	47.1	 20
451	  2	244.0	25.5	 20
452	  2	173.0	17.0	 20
453	  2	197.0	17.4	 16
454	  2	247.0	29.1	 25
455	  2	374.0	38.2	 25
456	  2	543.0	38.4	 20
457	  2	468.0	157.1	 25
458	  2	305.0	55.4	 25
459	  2	194.3	22.5	 20
460	  2	218.0	24.5	 20
461	  2	423.3	40.1	 20
462	  2	381.5	38.6	 16
463	  2	208.0	22.7	 25
464	  2	261.0	45.4	 25
465	  2	497.5	66.1	 20
466	  2	162.0	28.7	 25
467	  2	148.0	22.0	 25
468	  2	138.0	19.8	 16
469	  2	196.8	38.6	 20
470	  2	132.5	18.8	 20
471	  2	352.3	33.5	 20
472	  2	989.0	223.1	 25
473	  2	773.0	97.3	 25
474	  2	517.0	87.3	 20
475	  2	398.0	46.7	 25
476	  2	525.0	82.2	 25
477	  2	351.0	50.8	 16
478	  2	193.5	20.9	 20
479	  2	199.3	24.7	 20
480	  2	170.3	23.9	 20
481	  2	159.0	19.0	 25
482	  2	314.0	47.5	 25
483	  2	312.8	40.8	 20
484	  2	207.0	25.3	 25
485	  2	511.0	61.0	 25
486	  2	275.3	24.3	 16
487	  2	178.5	20.6	 20
488	  2	197.3	19.3	 20
489	  2	173.5	33.7	 20
490	  2	271.0	30.9	 25
491	  2	238.0	27.1	 25
492	  2	467.8	32.4	 20
493	  2	1010.0	107.3	 25
494	  2	654.8	51.5	 20
495	  2	208.5	35.5	 16
496	  2	162.3	17.0	 20
497	  2	136.0	26.2	 25
498	  2	140.3	13.6	 20
499	  2	272.0	29.5	 25
500	  2	310.0	38.8	 25
501	  2	270.8	24.9	 20
502	  2	373.0	103.0	 25
503	  2	2032.3	518.1	 20
504	  2	326.3	90.8	 16
505	  2	170.5	17.2	 20
506	  2	238.0	28.4	 25
507	  2	697.0	139.2	 20
508	  2	307.0	42.4	 25
509	  2	178.0	22.6	 25
510	  2	262.5	24.0	 20
511	  2	208.0	19.1	 25
512	  2	205.8	37.4	 20
513	  2	203.8	22.2	 16
514	  2	170.3	23.4	 20
515	  2	354.0	30.3	 25
516	  2	262.0	28.2	 20
517	  2	300.0	44.6	 25
518	  2	1829.0	125.6	 25
519	  2	3284.8	528.3	 20
520	  2	334.0	28.4	 20
521	  2	772.5	87.1	 20
522	  2	425.8	41.0	 16
523	  2	313.0	42.3	 25
524	  2	390.0	51.8	 25
525	  2	547.0	75.1	 25
526	  2	234.5	16.9	 20
527	  2	240.0	31.5	 25
528	  2	298.0	31.2	 25
529	  2	172.0	17.5	 16
530	  2	133.8	14.3	 20
531	  2	124.5	13.9	 20
532	  2	243.5	24.2	 20
533	  2	232.0	25.7	 25
534	  2	2749.0	605.1	 25
535	  2	437.3	33.3	 20
536	  2	281.0	29.8	 25
537	  2	184.0	35.0	 25
538	  2	349.8	34.7	 16
539	  2	191.3	30.2	 20
540	  2	138.3	16.1	 20
541	  2	286.0	47.5	 20
542	  2	179.0	23.2	 25
543	  2	132.0	17.6	 25
544	  2	645.0	71.7	 20
545	  2	1072.0	135.9	 25
546	  2	631.3	147.4	 20
547	  2	199.8	26.5	 16
548	  2	239.0	26.0	 20
549	  2	313.0	39.6	 25
550	  2	225.5	21.2	 20
551	  2	218.0	27.6	 25
552	  2	144.0	28.7	 25
553	  2	131.0	12.8	 20
554	  2	223.0	30.4	 25
555	  2	424.0	36.5	 20
556	  2	412.0	49.4	 16
557	  2	137.0	15.6	 20
558	  2	159.0	16.7	 25
559	  2	151.0	27.8	 20
560	  2	189.0	57.2	 25
561	  2	475.0	73.5	 25
562	  2	144.3	17.7	 20
563	  2	178.0	20.2	 25
564	  2	181.5	24.3	 20
565	  2	136.5	18.0	 16
566	  2	130.3	13.7	 20
567	  2	144.0	22.8	 25
568	  2	140.5	16.3	 20
569	  2	301.0	49.0	 25
570	  2	119.0	16.8	 25
571	  2	109.8	13.3	 20
572	  2	185.3	20.7	 20
573	  2	264.5	39.0	 20
574	  2	763.3	95.5	 16
575	  2	463.0	68.3	 25
576	  2	421.0	55.7	 25
577	  2	553.8	98.0	 20
578	  2	300.0	26.9	 25
579	  2	357.0	46.2	 25
580	  2	381.0	38.6	 20
581	  2	248.5	23.0	 20
582	  2	436.5	45.4	 20
583	  2	150.3	19.7	 16
584	  2	213.0	30.3	 25
585	  2	624.0	83.2	 25
586	  2	162.0	18.5	 20
587	  2	314.0	74.4	 25
588	  2	168.0	21.1	 25
589	  2	410.8	34.4	 20
590	  2	183.0	20.1	 20
591	  2	377.0	49.4	 20
592	  2	329.0	49.5	 20
593	  2	657.0	60.5	 25
594	  2	749.0	92.9	 25
595	  2	346.3	34.5	 20
596	  2	399.0	41.0	 25
597	  2	404.0	42.3	 25
598	  2	384.0	44.7	 16
599	  2	180.3	29.2	 20
600	  2	554.3	92.1	 20
601	  2	133.3	17.5	 20
602	  2	404.0	74.0	 25
603	  2	278.0	33.4	 25
604	  2	181.3	16.7	 20
605	  2	167.0	31.8	 25
606	  2	439.0	58.5	 25
607	  2	181.8	15.3	 16
608	  2	671.3	112.6	 20
609	  2	194.8	24.7	 20
610	  2	404.3	31.8	 20
611	  2	413.0	55.9	 25
612	  2	395.0	46.3	 25
613	  2	1037.0	92.1	 20
614	  2	1117.0	80.6	 25
615	  2	1091.0	210.2	 25
616	  2	172.3	12.3	 16
617	  2	202.5	24.1	 20
618	  2	374.0	35.3	 25
619	  2	1275.0	108.8	 20
620	  2	371.0	38.5	 25
621	  2	460.0	57.6	 25
622	  2	526.5	43.2	 20
623	  2	1036.0	128.4	 25
624	  2	3854.0	739.5	 20
625	  2	889.3	47.8	 16
626	  2	344.3	25.9	 20
627	  2	669.0	150.9	 25
628	  2	589.5	122.1	 20
629	  2	340.0	84.4	 25
630	  2	184.0	45.1	 25
631	  2	264.8	41.9	 20
632	  2	573.0	135.4	 25
633	  2	213.0	64.2	 20
634	  2	154.5	33.1	 16
635	  2	121.0	16.2	 20
636	  2	497.0	356.3	 25
637	  2	11738.3	2991.7	 20
638	  2	415.0	201.8	 25
639	  2	11111.0	2992.8	 25
  0	  3	14509.8	2381.4	 20
  1	  3	287.0	33.0	 25
  2	  3	12328.0	2616.0	 25
  3	  3	288.5	53.3	 20
  4	  3	100.0	10.4	 20
  5	  3	207.3	32.9	 20
  6	  3	112.0	10.7	 16
  7	  3	827.0	166.9	 25
  8	  3	139.0	21.4	 25
  9	  3	1058.8	147.4	 20
 10	  3	476.0	69.2	 25
 11	  3	522.0	72.8	 25
 12	  3	405.0	43.4	 20
 13	  3	413.3	59.2	 20
 14	  3	229.3	27.6	 20
 15	  3	312.8	29.0	 16
 16	  3	225.0	44.7	 25
 17	  3	172.0	21.0	 25
 18	  3	184.3	15.4	 20
 19	  3	286.0	40.3	 25
 20	  3	1109.0	171.6	 25
 21	  3	378.8	45.3	 20
 22	  3	302.0	31.6	 20
 23	  3	192.8	22.7	 20
 24	  3	1038.8	143.8	 16
 25	  3	176.0	22.7	 25
 26	  3	158.0	21.9	 25
 27	  3	349.5	52.2	 20
 28	  3	354.0	50.0	 25
 29	  3	277.0	36.7	 25
 30	  3	213.5	23.1	 16
 31	  3	340.0	37.5	 20
 32	  3	326.5	29.5	 20
 33	  3	333.5	40.9	 20
 34	  3	519.0	95.4	 25
 35	  3	275.0	33.4	 25
 36	  3	258.8	27.6	 20
 37	  3	249.0	27.1	 25
 38	  3	141.0	15.1	 25
 39	  3	260.8	41.5	 16
 40	  3	155.5	12.9	 20
 41	  3	249.3	21.9	 20
 42	  3	1360.3	300.2	 20
 43	  3	178.0	19.8	 25
 44	  3	464.0	83.0	 25
 45	  3	370.5	61.7	 20
 46	  3	196.0	20.4	 25
 47	  3	745.0	116.8	 25
 48	  3	392.0	45.5	 16
 49	  3	326.3	38.5	 20
 50	  3	198.0	32.8	 25
 51	  3	193.8	21.4	 20
 52	  3	261.0	30.2	 25
 53	  3	464.0	66.7	 25
 54	  3	452.3	58.0	 20
 55	  3	125.0	20.5	 25
 56	  3	11769.5	2119.4	 20
 57	  3	255.3	28.2	 16
 58	  3	253.5	30.4	 20
 59	  3	301.0	395.1	 25
 60	  3	297.0	352.2	 20
 61	  3	136.0	14.2	 25
 62	  3	287.0	211.5	 25
 63	  3	11149.3	1673.0	 20
 64	  3	10918.0	1487.4	 25
 65	  3	10266.3	1965.0	 20
 66	  3	302.0	46.1	 16
 67	  3	155.3	22.3	 20
 68	  3	11892.0	1753.0	 25
 69	  3	327.3	96.2	 20
 70	  3	10016.0	1729.1	 25
 71	  3	9514.0	1766.7	 25
 72	  3	317.3	36.4	 20
 73	  3	175.0	15.7	 25
 74	  3	300.8	39.1	 20
 75	  3	11243.0	913.1	 16
 76	  3	10883.0	1636.1	 25
 77	  3	10139.0	1602.1	 25
 78	  3	318.0	32.0	 20
 79	  3	175.0	17.4	 25
 80	  3	11638.0	1273.9	 25
 81	  3	292.3	36.1	 20
 82	  3	257.8	19.8	 20
 83	  3	245.0	17.8	 20
 84	  3	248.0	27.6	 16
 85	  3	139.0	14.4	 25
 86	  3	11376.0	1468.4	 25
 87	  3	302.3	57.5	 20
 88	  3	9592.0	1936.3	 25
 89	  3	9671.0	1395.1	 25
 90	  3	264.3	22.3	 20
 91	  3	129.3	21.7	 20
 92	  3	230.8	29.0	 20
 93	  3	258.3	27.2	 20
 94	  3	8052.3	1143.8	 20
 95	  3	264.0	20.3	 25
 96	  3	222.0	17.7	 25
 97	  3	150.8	20.5	 20
 98	  3	11357.0	1388.2	 25
 99	  3	10944.0	650.1	 20
100	  3	10038.8	941.2	 16
101	  3	258.0	25.4	 20
102	  3	271.0	41.6	 25
103	  3	116.8	12.4	 20
104	  3	105.0	14.9	 25
105	  3	265.0	27.7	 25
106	  3	312.3	35.6	 20
107	  3	616.0	82.0	 25
108	  3	563.8	90.9	 20
109	  3	127.3	18.2	 16
110	  3	11296.8	1301.3	 20
111	  3	261.0	16.9	 25
112	  3	251.0	24.7	 20
113	  3	273.0	25.5	 25
114	  3	9483.0	2038.6	 25
115	  3	164.3	22.8	 20
116	  3	11327.0	2243.7	 25
117	  3	279.3	27.9	 20
118	  3	9723.8	464.7	 16
119	  3	9172.3	1317.5	 20
120	  3	256.0	29.4	 25
121	  3	137.3	17.1	 20
122	  3	270.0	27.6	 25
123	  3	9787.0	935.4	 25
124	  3	9501.0	888.6	 20
125	  3	8919.8	1239.4	 20
126	  3	250.3	22.6	 20
127	  3	143.3	14.1	 16
128	  3	267.0	30.1	 25
129	  3	9930.0	1185.7	 25
130	  3	9995.0	1157.8	 20
131	  3	9227.0	1540.6	 25
132	  3	242.0	32.9	 25
133	  3	136.0	15.9	 20
134	  3	234.5	20.9	 20
135	  3	9704.8	445.3	 20
136	  3	9396.8	360.7	 16
137	  3	8716.0	1535.5	 25
138	  3	267.0	36.9	 25
139	  3	166.0	16.3	 20
140	  3	10989.0	1035.7	 25
141	  3	10632.0	859.9	 25
142	  3	10014.5	1284.3	 20
143	  3	270.8	27.8	 20
144	  3	265.3	38.1	 20
145	  3	133.8	10.7	 16
146	  3	10794.0	1257.2	 25
147	  3	265.0	25.4	 25
148	  3	9362.3	1116.7	 20
149	  3	8819.0	1550.0	 25
150	  3	253.0	27.9	 25
151	  3	140.3	13.7	 16
152	  3	250.8	20.5	 20
153	  3	244.5	22.6	 20
154	  3	7493.8	1666.1	 20
155	  3	235.0	24.5	 25
156	  3	206.0	22.2	 25
157	  3	120.8	16.5	 20
158	  3	251.0	27.4	 25
159	  3	270.0	42.2	 25
160	  3	9028.8	794.8	 16
161	  3	282.5	28.6	 20
162	  3	253.8	38.3	 20
163	  3	184.5	37.2	 20
164	  3	408.0	70.4	 25
165	  3	9296.0	1292.4	 25
166	  3	8774.8	1380.0	 20
167	  3	546.0	118.0	 25
168	  3	10349.0	2593.3	 25
169	  3	303.3	57.5	 16
170	  3	154.5	15.7	 20
171	  3	238.8	28.2	 20
172	  3	275.8	32.8	 20
173	  3	136.0	16.0	 25
174	  3	229.0	46.9	 25
175	  3	785.0	91.0	 20
176	  3	304.0	38.7	 25
177	  3	292.8	39.9	 20
178	  3	442.3	42.7	 16
179	  3	215.3	27.7	 20
180	  3	242.0	32.3	 25
181	  3	302.8	31.8	 20
182	  3	253.0	36.8	 25
183	  3	217.0	25.5	 25
184	  3	510.0	83.5	 20
185	  3	370.0	25.9	 25
186	  3	593.0	42.9	 20
187	  3	1116.8	93.2	 16
188	  3	297.8	30.9	 20
189	  3	237.0	37.5	 25
190	  3	343.3	46.0	 20
191	  3	188.0	19.7	 25
192	  3	296.0	45.5	 25
193	  3	173.5	19.4	 20
194	  3	194.0	16.4	 25
195	  3	383.5	35.8	 20
196	  3	267.0	24.6	 16
197	  3	218.8	20.7	 20
198	  3	541.0	79.8	 25
199	  3	485.5	56.3	 20
200	  3	126.0	20.9	 25
201	  3	139.0	24.5	 25
202	  3	414.5	37.7	 20
203	  3	635.0	84.0	 20
204	  3	266.0	39.5	 20
205	  3	220.0	26.1	 16
206	  3	522.0	97.9	 25
207	  3	546.0	95.3	 25
208	  3	1270.0	245.3	 20
209	  3	213.0	34.3	 25
210	  3	469.0	79.0	 25
211	  3	94.8	18.7	 20
212	  3	89.3	14.0	 20
213	  3	80.0	14.0	 20
214	  3	86.3	13.3	 16
215	  3	79.0	16.1	 25
216	  3	1258.0	232.0	 25
217	  3	194.5	21.7	 20
218	  3	185.0	24.6	 25
219	  3	297.0	47.7	 25
220	  3	294.0	35.0	 20
221	  3	185.3	29.6	 20
222	  3	404.5	50.2	 20
223	  3	429.5	107.3	 20
224	  3	135.0	23.2	 25
225	  3	222.0	33.1	 25
226	  3	373.5	70.0	 20
227	  3	187.0	27.5	 25
228	  3	412.0	78.9	 25
229	  3	245.3	29.6	 16
230	  3	128.3	13.0	 20
231	  3	526.8	81.1	 20
232	  3	720.0	116.5	 20
233	  3	827.0	128.6	 25
234	  3	329.0	55.3	 25
235	  3	386.0	54.4	 20
236	  3	303.0	42.5	 25
237	  3	330.0	65.3	 25
238	  3	216.8	16.3	 16
239	  3	262.0	24.0	 20
240	  3	247.3	21.4	 20
241	  3	152.0	17.1	 20
242	  3	528.0	85.2	 25
243	  3	306.0	41.3	 25
244	  3	346.3	36.5	 20
245	  3	204.0	32.8	 25
246	  3	148.0	17.1	 25
247	  3	182.5	26.1	 16
248	  3	487.0	80.6	 20
249	  3	381.0	46.8	 25
250	  3	589.0	74.2	 20
251	  3	1819.0	202.2	 25
252	  3	777.0	92.8	 25
253	  3	3089.0	350.5	 25
254	  3	1823.8	160.0	 20
255	  3	1025.8	135.2	 20
256	  3	928.3	127.7	 20
257	  3	1633.0	171.8	 16
258	  3	1316.0	236.5	 25
259	  3	747.0	133.6	 25
260	  3	987.8	133.8	 20
261	  3	1070.0	141.7	 25
262	  3	3583.0	865.9	 25
263	  3	526.8	90.0	 20
264	  3	199.3	21.4	 20
265	  3	268.8	32.7	 20
266	  3	1003.0	79.6	 16
267	  3	1324.0	241.2	 25
268	  3	1110.0	224.0	 25
269	  3	303.3	37.4	 20
270	  3	502.0	85.1	 25
271	  3	331.0	91.1	 25
272	  3	768.0	93.8	 16
273	  3	1742.3	237.4	 20
274	  3	347.3	43.8	 20
275	  3	980.3	175.0	 20
276	  3	398.0	66.5	 25
277	  3	363.0	66.0	 25
278	  3	632.0	83.8	 20
279	  3	151.0	24.2	 25
280	  3	447.0	71.5	 25
281	  3	305.0	24.9	 16
282	  3	880.0	132.5	 20
283	  3	424.8	64.4	 20
284	  3	1024.0	185.4	 20
285	  3	3336.0	662.1	 25
286	  3	3046.0	683.9	 25
287	  3	789.8	198.1	 20
288	  3	1679.0	323.0	 25
289	  3	730.0	177.0	 25
290	  3	287.3	42.2	 16
291	  3	444.0	77.9	 20
292	  3	1905.5	292.7	 20
293	  3	5135.8	830.4	 20
294	  3	6216.0	1220.8	 25
295	  3	2308.0	618.7	 25
296	  3	2499.3	675.2	 20
297	  3	4787.0	1015.3	 25
298	  3	1833.5	378.8	 20
299	  3	228.0	38.3	 16
300	  3	761.0	133.6	 20
301	  3	292.0	37.0	 25
302	  3	1475.0	200.7	 20
303	  3	264.0	28.5	 25
304	  3	414.0	49.1	 25
305	  3	3736.0	730.3	 20
306	  3	205.0	21.3	 25
307	  3	3697.5	840.9	 20
308	  3	1420.5	164.0	 16
309	  3	1815.3	166.2	 20
310	  3	1140.0	424.3	 25
311	  3	9436.8	954.9	 20
312	  3	3344.0	561.7	 25
313	  3	931.0	134.2	 25
314	  3	389.5	35.0	 20
315	  3	481.0	75.8	 25
316	  3	739.0	121.7	 20
317	  3	148.0	20.0	 16
318	  3	149.5	15.8	 20
319	  3	336.0	29.7	 25
320	  3	420.5	27.1	 20
321	  3	483.0	32.4	 25
322	  3	736.0	87.0	 25
323	  3	638.8	75.5	 20
324	  3	474.3	34.4	 20
325	  3	491.5	31.4	 20
326	  3	626.0	50.4	 16
327	  3	775.0	80.3	 25
328	  3	358.0	33.4	 25
329	  3	218.0	21.7	 20
330	  3	175.0	23.9	 25
331	  3	262.0	48.5	 25
332	  3	192.5	17.0	 20
333	  3	350.3	26.4	 20
334	  3	1103.5	216.6	 20
335	  3	686.0	79.6	 16
336	  3	1602.0	325.8	 25
337	  3	151.0	18.4	 25
338	  3	599.8	105.1	 20
339	  3	190.0	15.2	 25
340	  3	208.0	30.6	 25
341	  3	236.3	34.9	 20
342	  3	236.3	33.7	 20
343	  3	176.8	13.3	 20
344	  3	213.0	17.9	 16
345	  3	206.0	21.8	 25
346	  3	718.0	144.8	 25
347	  3	610.0	45.1	 20
348	  3	356.0	32.3	 25
349	  3	1495.0	465.7	 25
350	  3	8127.8	951.1	 16
351	  3	4154.5	694.9	 20
352	  3	206.8	24.2	 20
353	  3	145.5	18.9	 20
354	  3	308.0	51.3	 25
355	  3	237.0	29.0	 25
356	  3	1221.3	101.7	 20
357	  3	334.0	29.5	 25
358	  3	1044.0	476.0	 25
359	  3	6573.8	491.9	 16
360	  3	4072.5	521.7	 20
361	  3	3985.0	696.1	 20
362	  3	11132.0	979.7	 20
363	  3	7147.0	1008.8	 25
364	  3	2292.0	362.9	 25
365	  3	265.0	31.0	 20
366	  3	317.0	36.4	 25
367	  3	213.0	24.3	 25
368	  3	241.3	22.4	 16
369	  3	223.0	19.6	 20
370	  3	810.0	134.6	 25
371	  3	1725.8	230.3	 20
372	  3	372.0	49.5	 25
373	  3	5686.0	1275.3	 25
374	  3	219.5	19.2	 20
375	  3	252.0	27.2	 25
376	  3	502.5	57.3	 20
377	  3	221.0	25.6	 16
378	  3	283.3	33.8	 20
379	  3	3389.0	628.2	 25
380	  3	278.3	34.1	 20
381	  3	1545.0	292.6	 25
382	  3	1994.0	483.2	 25
383	  3	146.5	17.9	 20
384	  3	179.0	21.6	 25
385	  3	230.3	28.6	 20
386	  3	138.3	15.2	 16
387	  3	854.5	95.9	 20
388	  3	511.0	58.3	 25
389	  3	206.3	23.5	 20
390	  3	833.0	155.3	 25
391	  3	273.0	44.7	 25
392	  3	297.8	40.4	 20
393	  3	164.0	18.7	 25
394	  3	128.3	16.2	 20
395	  3	562.5	75.6	 16
396	  3	1450.0	274.4	 25
397	  3	2277.0	497.6	 25
398	  3	158.3	11.3	 20
399	  3	248.0	33.5	 25
400	  3	205.0	28.3	 25
401	  3	219.0	22.6	 20
402	  3	235.0	20.6	 20
403	  3	282.3	31.6	 20
404	  3	603.0	61.3	 16
405	  3	332.0	42.5	 25
406	  3	250.0	23.5	 25
407	  3	3105.5	360.9	 20
408	  3	552.0	44.2	 25
409	  3	3209.0	529.6	 25
410	  3	1455.3	157.6	 20
411	  3	488.5	70.2	 20
412	  3	385.3	34.8	 20
413	  3	846.8	87.6	 20
414	  3	323.5	36.6	 20
415	  3	811.0	115.2	 25
416	  3	224.0	29.1	 25
417	  3	212.0	22.6	 20
418	  3	2721.0	570.1	 25
419	  3	209.5	18.1	 20
420	  3	402.5	35.6	 16
421	  3	210.3	23.8	 20
422	  3	146.0	17.9	 25
423	  3	144.0	19.7	 20
424	  3	143.0	22.6	 25
425	  3	189.0	39.3	 25
426	  3	116.3	14.9	 20
427	  3	117.0	13.1	 25
428	  3	129.5	15.5	 20
429	  3	330.8	30.1	 16
430	  3	363.8	43.4	 20
431	  3	874.0	184.0	 25
432	  3	326.3	31.7	 20
433	  3	4231.0	819.0	 25
434	  3	322.0	44.4	 25
435	  3	1516.5	255.3	 20
436	  3	302.0	51.8	 25
437	  3	4440.3	610.6	 20
438	  3	483.8	57.9	 16
439	  3	274.3	19.7	 20
440	  3	347.0	44.5	 25
441	  3	891.3	63.2	 20
442	  3	1009.0	116.0	 25
443	  3	486.0	49.2	 25
444	  3	387.0	54.8	 20
445	  3	216.5	21.2	 20
446	  3	172.0	13.9	 20
447	  3	294.3	26.1	 16
448	  3	300.0	43.2	 25
449	  3	366.0	73.0	 25
450	  3	927.5	130.6	 20
451	  3	680.0	126.3	 25
452	  3	208.0	25.6	 25
453	  3	288.8	29.0	 20
454	  3	267.3	25.0	 20
455	  3	692.5	80.7	 20
456	  3	620.5	89.0	 16
457	  3	2970.0	329.2	 25
458	  3	1444.0	240.9	 25
459	  3	355.3	43.0	 20
460	  3	525.0	58.6	 25
461	  3	226.0	22.8	 25
462	  3	185.0	23.9	 20
463	  3	167.3	22.0	 20
464	  3	226.3	36.0	 20
465	  3	545.8	64.6	 16
466	  3	150.0	15.8	 25
467	  3	173.0	22.6	 25
468	  3	182.0	23.3	 20
469	  3	704.0	120.7	 25
470	  3	654.0	111.8	 25
471	  3	291.8	31.9	 16
472	  3	204.5	26.5	 20
473	  3	161.5	18.2	 20
474	  3	282.3	33.3	 20
475	  3	616.0	172.2	 25
476	  3	7449.0	1338.5	 25
477	  3	593.5	62.7	 20
478	  3	758.0	112.3	 25
479	  3	305.0	30.6	 25
480	  3	493.3	43.2	 16
481	  3	628.5	67.9	 20
482	  3	2179.5	448.4	 20
483	  3	205.8	22.3	 20
484	  3	225.0	25.7	 25
485	  3	8077.0	1650.9	 25
486	  3	214.8	25.5	 20
487	  3	187.0	27.0	 25
488	  3	130.0	16.3	 25
489	  3	130.0	18.1	 16
490	  3	575.0	47.2	 20
491	  3	777.5	56.2	 20
492	  3	607.3	83.8	 20
493	  3	171.0	24.5	 25
494	  3	877.0	140.8	 25
495	  3	221.3	30.2	 20
496	  3	288.0	50.8	 25
497	  3	632.3	112.1	 20
498	  3	940.0	84.7	 16
499	  3	155.3	23.6	 20
500	  3	2682.0	586.3	 25
501	  3	455.8	49.9	 20
502	  3	795.0	98.8	 25
503	  3	368.0	65.2	 25
504	  3	230.5	16.9	 20
505	  3	207.0	22.8	 25
506	  3	199.8	15.9	 20
507	  3	1771.0	247.3	 16
508	  3	367.5	43.3	 20
509	  3	216.0	16.7	 25
510	  3	312.5	32.0	 20
511	  3	479.0	75.7	 25
512	  3	4451.0	801.7	 25
513	  3	920.3	140.8	 20
514	  3	825.0	132.2	 25
515	  3	270.3	30.3	 20
516	  3	919.8	76.3	 16
517	  3	3126.8	232.6	 20
518	  3	1456.0	211.6	 25
519	  3	673.3	43.1	 20
520	  3	3514.0	602.8	 25
521	  3	191.0	25.9	 25
522	  3	137.3	21.3	 20
523	  3	151.8	21.5	 20
524	  3	196.3	18.4	 20
525	  3	2664.5	357.3	 16
526	  3	492.0	77.6	 25
527	  3	4862.0	883.0	 25
528	  3	216.3	26.2	 20
529	  3	207.0	23.9	 25
530	  3	139.0	20.4	 25
531	  3	154.3	16.9	 20
532	  3	257.0	19.2	 20
533	  3	222.0	22.3	 20
534	  3	330.5	24.6	 16
535	  3	3362.0	487.1	 25
536	  3	284.0	34.5	 25
537	  3	995.8	86.2	 20
538	  3	255.0	29.6	 25
539	  3	208.0	26.6	 25
540	  3	137.3	17.8	 20
541	  3	151.8	23.5	 20
542	  3	201.0	23.8	 20
543	  3	329.5	35.3	 20
544	  3	506.0	58.6	 25
545	  3	814.0	83.8	 25
546	  3	781.3	48.9	 20
547	  3	341.0	52.9	 25
548	  3	342.0	39.7	 25
549	  3	1945.8	127.1	 16
550	  3	860.5	73.8	 20
551	  3	488.8	54.6	 20
552	  3	362.3	45.1	 20
553	  3	164.0	19.8	 25
554	  3	179.0	22.1	 25
555	  3	213.3	19.7	 20
556	  3	3672.0	603.2	 25
557	  3	230.0	22.2	 25
558	  3	500.0	38.9	 16
559	  3	324.8	33.3	 20
560	  3	5440.5	763.8	 20
561	  3	1714.8	234.0	 20
562	  3	262.0	22.4	 25
563	  3	235.0	20.5	 25
564	  3	219.8	18.8	 20
565	  3	828.0	103.1	 25
566	  3	1226.0	200.4	 25
567	  3	1503.0	165.6	 16
568	  3	716.5	90.3	 20
569	  3	4872.0	762.2	 25
570	  3	300.0	30.0	 20
571	  3	4023.0	761.5	 25
572	  3	456.0	57.6	 25
573	  3	217.0	24.1	 25
574	  3	238.3	20.5	 20
575	  3	715.3	67.7	 20
576	  3	274.5	29.1	 20
577	  3	1090.5	101.3	 16
578	  3	716.0	77.4	 25
579	  3	1305.0	72.2	 25
580	  3	545.5	40.7	 20
581	  3	2686.0	297.1	 25
582	  3	1527.0	232.0	 25
583	  3	364.3	33.4	 20
584	  3	202.5	23.9	 20
585	  3	1896.0	148.0	 20
586	  3	1167.5	78.6	 16
587	  3	258.0	26.0	 25
588	  3	178.0	13.9	 25
589	  3	490.3	39.6	 20
590	  3	2468.0	364.5	 25
591	  3	143.0	18.6	 25
592	  3	159.8	16.4	 16
593	  3	3393.3	425.2	 20
594	  3	527.8	44.5	 20
595	  3	1871.8	212.8	 20
596	  3	221.0	27.1	 25
597	  3	1077.0	109.8	 25
598	  3	1101.5	99.2	 20
599	  3	488.0	47.7	 25
600	  3	217.0	36.6	 25
601	  3	138.3	14.1	 16
602	  3	732.5	109.2	 20
603	  3	1537.5	217.7	 20
604	  3	208.5	27.7	 20
605	  3	1916.0	292.5	 25
606	  3	123.0	14.3	 25
607	  3	300.8	37.8	 20
608	  3	130.0	11.4	 25
609	  3	246.0	37.7	 25
610	  3	484.0	40.7	 16
611	  3	430.0	34.0	 20
612	  3	250.5	20.5	 20
613	  3	1289.5	74.6	 20
614	  3	1154.0	83.1	 25
615	  3	481.0	57.4	 25
616	  3	2027.5	225.5	 20
617	  3	659.0	67.4	 25
618	  3	331.5	34.3	 20
619	  3	601.0	48.5	 16
620	  3	428.5	49.2	 20
621	  3	4010.0	773.4	 25
622	  3	587.0	80.7	 20
623	  3	6729.0	1008.7	 25
624	  3	5494.0	1221.7	 25
625	  3	409.3	33.4	 20
626	  3	347.0	37.1	 25
627	  3	200.3	27.8	 20
628	  3	127.8	17.8	 16
629	  3	2700.3	458.7	 20
630	  3	1588.0	421.5	 25
631	  3	310.3	38.7	 20
632	  3	161.0	17.4	 25
633	  3	2504.0	535.9	 25
634	  3	1087.0	138.0	 20
635	  3	133.0	31.9	 25
636	  3	11049.8	2806.2	 20
637	  3	276.0	24.8	 16
638	  3	10664.0	2123.3	 20
639	  3	257.0	31.9	 25
  0	  4	81.0	13.2	 16
  1	  4	109.0	16.0	 25
  2	  4	110.0	24.8	 25
  3	  4	101.0	20.2	 20
  4	  4	123.0	53.1	 25
  5	  4	96.0	12.7	 25
  6	  4	148.5	73.0	 20
  7	  4	92.3	14.4	 20
  8	  4	115.0	12.0	 20
  9	  4	106.3	16.9	 16
 10	  4	118.0	17.1	 25
 11	  4	114.0	14.0	 25
 12	  4	123.0	37.8	 20
 13	  4	113.0	15.8	 25
 14	  4	142.0	42.0	 25
 15	  4	130.3	18.2	 20
 16	  4	130.3	26.6	 20
 17	  4	111.3	14.7	 20
 18	  4	103.3	9.9	 16
 19	  4	91.0	13.0	 25
 20	  4	108.0	13.1	 25
 21	  4	118.5	15.6	 20
 22	  4	122.0	14.5	 25
 23	  4	107.0	11.4	 25
 24	  4	117.8	16.5	 20
 25	  4	102.8	13.1	 20
 26	  4	92.3	11.6	 20
 27	  4	110.3	15.4	 20
 28	  4	114.0	29.6	 25
 29	  4	109.0	18.1	 25
 30	  4	116.3	39.9	 20
 31	  4	107.0	16.7	 25
 32	  4	125.0	21.5	 25
 33	  4	122.8	21.9	 16
 34	  4	122.8	13.9	 20
 35	  4	101.0	14.9	 20
 36	  4	100.8	15.4	 20
 37	  4	96.0	15.8	 25
 38	  4	83.0	10.1	 25
 39	  4	106.5	19.5	 20
 40	  4	100.0	13.2	 25
 41	  4	102.0	11.1	 25
 42	  4	99.3	9.6	 16
 43	  4	112.3	13.9	 20
 44	  4	115.3	10.9	 20
 45	  4	121.3	115.0	 20
 46	  4	123.0	18.6	 25
 47	  4	133.0	22.9	 25
 48	  4	131.0	25.9	 20
 49	  4	128.0	24.9	 25
 50	  4	151.5	34.9	 20
 51	  4	146.5	28.6	 16
 52	  4	124.3	18.9	 20
 53	  4	102.0	9.3	 25
 54	  4	119.0	15.3	 20
 55	  4	134.0	19.2	 25
 56	  4	11973.0	2382.1	 25
 57	  4	275.8	28.9	 20
 58	  4	273.0	28.8	 25
 59	  4	9887.8	823.9	 20
 60	  4	10977.3	859.9	 16
 61	  4	164.0	16.7	 20
 62	  4	12299.0	2304.7	 25
 63	  4	331.0	46.9	 20
 64	  4	312.0	37.3	 25
 65	  4	312.0	31.4	 25
 66	  4	10348.5	1046.9	 20
 67	  4	155.0	13.1	 25
 68	  4	12434.8	583.0	 20
 69	  4	11270.5	1039.3	 16
 70	  4	273.3	22.5	 20
 71	  4	278.0	20.5	 25
 72	  4	10134.3	889.3	 20
 73	  4	176.0	19.6	 25
 74	  4	11798.0	2003.1	 25
 75	  4	570.8	55.5	 20
 76	  4	479.8	43.5	 20
 77	  4	358.3	37.5	 20
 78	  4	10438.3	583.1	 16
 79	  4	164.0	35.2	 25
 80	  4	11842.0	1362.1	 25
 81	  4	309.5	20.2	 20
 82	  4	258.0	35.0	 25
 83	  4	273.0	25.0	 25
 84	  4	227.5	24.4	 20
 85	  4	133.0	13.7	 20
 86	  4	11816.3	1263.0	 20
 87	  4	10952.5	768.4	 16
 88	  4	291.0	36.2	 25
 89	  4	255.0	30.5	 25
 90	  4	10006.5	1240.7	 20
 91	  4	126.0	33.4	 25
 92	  4	257.0	26.0	 25
 93	  4	254.3	32.9	 20
 94	  4	238.5	23.3	 20
 95	  4	248.5	22.7	 20
 96	  4	258.3	33.1	 16
 97	  4	157.0	19.1	 25
 98	  4	11471.0	1526.4	 25
 99	  4	319.0	60.9	 20
100	  4	305.0	35.8	 25
101	  4	9004.0	1756.0	 25
102	  4	253.0	29.1	 16
103	  4	116.5	19.5	 20
104	  4	106.5	11.0	 20
105	  4	120.3	18.8	 20
106	  4	121.0	15.5	 25
107	  4	134.0	14.3	 25
108	  4	128.3	11.2	 20
109	  4	131.0	14.7	 25
110	  4	11695.0	1503.4	 25
111	  4	280.5	26.1	 16
112	  4	262.8	29.1	 20
113	  4	250.8	36.4	 20
114	  4	10455.0	731.3	 20
115	  4	158.0	30.8	 25
116	  4	12879.0	971.2	 25
117	  4	10818.0	1900.1	 20
118	  4	274.0	31.8	 25
119	  4	276.0	33.0	 25
120	  4	280.3	32.8	 16
121	  4	151.0	17.7	 20
122	  4	10904.3	1857.8	 20
123	  4	291.3	38.6	 20
124	  4	274.0	31.2	 25
125	  4	279.0	34.8	 25
126	  4	9834.3	1753.8	 20
127	  4	153.0	27.6	 25
128	  4	10849.5	1722.6	 20
129	  4	280.8	24.9	 16
130	  4	274.3	31.3	 20
131	  4	272.0	30.3	 25
132	  4	260.0	21.2	 20
133	  4	132.0	16.3	 25
134	  4	10800.0	1734.7	 25
135	  4	278.0	30.5	 20
136	  4	279.0	22.3	 25
137	  4	271.0	24.6	 20
138	  4	10196.8	1249.2	 16
139	  4	183.0	27.5	 20
140	  4	11789.0	1735.3	 25
141	  4	293.3	24.4	 20
142	  4	281.0	28.4	 25
143	  4	8812.0	1676.5	 25
144	  4	267.0	30.0	 25
145	  4	136.0	12.6	 20
146	  4	11510.5	1011.1	 20
147	  4	10324.3	2283.4	 20
148	  4	268.8	24.1	 16
149	  4	255.0	24.8	 25
150	  4	9490.0	2197.1	 25
151	  4	115.3	16.3	 20
152	  4	244.0	21.4	 25
153	  4	250.0	33.8	 25
154	  4	264.8	39.5	 16
155	  4	256.0	30.1	 20
156	  4	259.0	70.3	 20
157	  4	149.0	18.6	 20
158	  4	300.0	35.1	 25
159	  4	326.0	34.6	 25
160	  4	9453.8	890.6	 20
161	  4	270.0	31.4	 25
162	  4	258.0	32.0	 25
163	  4	308.3	72.5	 16
164	  4	10374.5	1446.5	 20
165	  4	393.8	42.0	 20
166	  4	378.5	42.5	 20
167	  4	10809.0	1250.6	 25
168	  4	12556.0	2638.4	 25
169	  4	369.5	95.4	 20
170	  4	140.0	19.0	 25
171	  4	108.0	18.5	 25
172	  4	115.5	16.7	 16
173	  4	115.0	15.2	 20
174	  4	118.0	12.0	 25
175	  4	106.3	24.3	 20
176	  4	106.0	17.5	 25
177	  4	107.0	15.7	 25
178	  4	98.5	13.6	 20
179	  4	106.0	17.7	 25
180	  4	95.3	13.9	 20
181	  4	92.5	14.7	 16
182	  4	99.3	12.3	 20
183	  4	94.0	13.0	 25
184	  4	88.8	13.2	 20
185	  4	98.0	12.4	 25
186	  4	102.0	12.8	 25
187	  4	108.0	13.8	 20
188	  4	124.0	17.6	 25
189	  4	101.0	14.0	 20
190	  4	102.0	16.5	 16
191	  4	92.3	9.0	 20
192	  4	93.0	11.5	 25
193	  4	111.0	15.6	 20
194	  4	104.0	16.7	 25
195	  4	97.0	14.4	 25
196	  4	106.5	14.2	 20
197	  4	121.0	17.0	 25
198	  4	117.0	11.8	 20
199	  4	93.0	12.6	 16
200	  4	100.0	15.6	 25
201	  4	113.0	15.9	 25
202	  4	91.5	10.3	 20
203	  4	104.0	20.4	 25
204	  4	94.0	11.4	 25
205	  4	104.0	12.1	 20
206	  4	125.3	14.8	 20
207	  4	103.5	15.7	 20
208	  4	87.5	11.1	 16
209	  4	91.0	16.7	 25
210	  4	90.0	14.2	 25
211	  4	94.3	11.4	 20
212	  4	92.0	15.1	 25
213	  4	94.0	16.2	 25
214	  4	90.0	16.5	 20
215	  4	86.8	15.0	 20
216	  4	89.3	9.8	 20
217	  4	79.8	9.6	 16
218	  4	96.0	20.5	 25
219	  4	100.0	11.4	 25
220	  4	88.5	10.5	 20
221	  4	95.0	18.8	 25
222	  4	96.0	15.5	 25
223	  4	98.3	15.2	 16
224	  4	96.3	14.2	 20
225	  4	89.0	10.0	 20
226	  4	112.0	13.8	 20
227	  4	95.0	11.5	 25
228	  4	91.0	15.5	 25
229	  4	107.8	15.2	 20
230	  4	93.0	14.8	 25
231	  4	109.0	13.8	 25
232	  4	100.0	11.5	 16
233	  4	98.3	13.0	 20
234	  4	131.0	18.7	 20
235	  4	135.8	16.0	 20
236	  4	120.0	14.9	 25
237	  4	154.0	18.5	 25
238	  4	146.5	21.7	 20
239	  4	120.0	16.6	 25
240	  4	119.0	15.3	 25
241	  4	92.8	10.1	 16
242	  4	112.3	20.7	 20
243	  4	138.5	24.9	 20
244	  4	334.8	67.4	 20
245	  4	159.0	22.5	 25
246	  4	103.0	16.1	 25
247	  4	102.8	14.0	 20
248	  4	104.0	13.3	 25
249	  4	102.3	15.6	 20
250	  4	101.5	10.5	 16
251	  4	120.5	16.1	 20
252	  4	128.0	10.5	 25
253	  4	126.3	18.7	 20
254	  4	120.0	23.3	 25
255	  4	106.0	15.2	 25
256	  4	101.0	12.9	 20
257	  4	99.0	14.8	 25
258	  4	109.0	15.0	 20
259	  4	113.3	12.1	 16
260	  4	105.0	15.0	 20
261	  4	112.0	13.2	 25
262	  4	117.8	21.1	 20
263	  4	134.0	17.1	 25
264	  4	114.0	13.3	 25
265	  4	123.5	13.1	 20
266	  4	179.0	20.0	 25
267	  4	166.3	20.8	 20
268	  4	127.0	19.9	 16
269	  4	129.8	12.5	 20
270	  4	115.0	10.7	 25
271	  4	115.3	12.8	 20
272	  4	131.0	14.2	 25
273	  4	138.0	18.5	 25
274	  4	127.3	20.5	 20
275	  4	214.3	24.0	 20
276	  4	177.3	18.1	 20
277	  4	148.8	23.7	 16
278	  4	117.0	15.7	 25
279	  4	126.0	18.1	 25
280	  4	120.5	13.6	 20
281	  4	150.0	18.2	 25
282	  4	161.0	22.5	 25
283	  4	122.8	16.3	 20
284	  4	153.0	31.5	 20
285	  4	523.3	109.0	 20
286	  4	466.0	116.0	 16
287	  4	194.0	51.6	 25
288	  4	131.0	21.8	 25
289	  4	100.0	6.4	 20
290	  4	115.0	18.7	 25
291	  4	135.0	14.2	 25
292	  4	180.5	72.8	 20
293	  4	364.0	151.1	 20
294	  4	601.8	361.1	 20
295	  4	276.8	102.9	 16
296	  4	400.0	143.6	 25
297	  4	580.0	346.9	 25
298	  4	291.3	113.8	 20
299	  4	129.0	17.8	 25
300	  4	143.0	18.4	 25
301	  4	162.5	25.5	 16
302	  4	344.8	38.2	 20
303	  4	230.8	29.0	 20
304	  4	310.0	42.0	 25
305	  4	768.3	160.5	 20
306	  4	156.0	18.6	 25
307	  4	989.0	216.8	 25
308	  4	449.3	67.6	 20
309	  4	1404.0	183.5	 25
310	  4	342.8	77.4	 20
311	  4	1687.3	250.6	 16
312	  4	687.3	80.8	 20
313	  4	606.0	79.9	 25
314	  4	371.5	30.5	 20
315	  4	402.0	56.7	 25
316	  4	657.0	113.5	 25
317	  4	201.3	32.6	 20
318	  4	214.0	37.3	 25
319	  4	275.3	49.9	 20
320	  4	238.5	19.9	 16
321	  4	354.0	41.4	 25
322	  4	387.0	33.8	 25
323	  4	480.3	35.3	 20
324	  4	513.0	68.5	 25
325	  4	331.0	39.8	 25
326	  4	487.8	33.8	 20
327	  4	331.0	39.1	 20
328	  4	437.8	50.9	 20
329	  4	361.5	48.3	 16
330	  4	187.0	113.8	 25
331	  4	186.0	81.8	 25
332	  4	223.0	79.8	 20
333	  4	374.0	40.0	 25
334	  4	347.0	51.9	 25
335	  4	233.3	22.0	 20
336	  4	226.0	29.7	 20
337	  4	161.5	27.8	 20
338	  4	142.3	18.7	 16
339	  4	160.0	18.8	 25
340	  4	161.0	17.7	 25
341	  4	201.5	27.9	 20
342	  4	208.0	25.2	 25
343	  4	285.0	39.1	 25
344	  4	270.8	37.0	 20
345	  4	217.3	21.4	 20
346	  4	381.0	38.5	 20
347	  4	615.5	48.6	 20
348	  4	236.0	26.3	 25
349	  4	293.0	102.1	 25
350	  4	2170.3	453.9	 20
351	  4	706.0	165.3	 25
352	  4	186.0	21.8	 25
353	  4	147.3	17.0	 16
354	  4	257.3	42.8	 20
355	  4	777.5	190.9	 20
356	  4	776.8	68.5	 20
357	  4	423.0	54.6	 25
358	  4	446.0	89.6	 25
359	  4	1237.3	315.3	 20
360	  4	593.0	136.9	 25
361	  4	1020.0	162.6	 25
362	  4	5151.5	1103.5	 16
363	  4	1629.0	286.7	 20
364	  4	831.3	106.6	 20
365	  4	351.3	30.6	 20
366	  4	368.0	117.0	 25
367	  4	279.0	41.4	 25
368	  4	315.5	33.5	 20
369	  4	256.0	29.5	 25
370	  4	914.0	150.8	 20
371	  4	460.0	67.8	 16
372	  4	147.8	21.9	 20
373	  4	968.0	271.4	 25
374	  4	269.3	29.1	 20
375	  4	255.0	34.2	 25
376	  4	1047.0	170.0	 25
377	  4	252.3	35.7	 20
378	  4	242.0	25.4	 25
379	  4	1087.3	177.3	 20
380	  4	182.5	16.2	 16
381	  4	242.3	36.3	 20
382	  4	215.0	34.8	 25
383	  4	134.5	15.6	 20
384	  4	177.0	15.5	 25
385	  4	198.0	22.9	 25
386	  4	166.5	21.8	 20
387	  4	437.0	41.0	 25
388	  4	332.0	33.6	 20
389	  4	253.3	31.4	 16
390	  4	235.8	28.8	 20
391	  4	286.0	57.7	 25
392	  4	290.3	27.4	 20
393	  4	184.0	20.6	 25
394	  4	136.0	13.5	 25
395	  4	131.3	22.4	 20
396	  4	331.0	55.7	 20
397	  4	735.0	154.5	 20
398	  4	132.5	17.2	 16
399	  4	193.0	20.0	 25
400	  4	204.0	22.0	 25
401	  4	258.3	21.1	 20
402	  4	344.0	45.7	 25
403	  4	349.0	34.9	 25
404	  4	562.3	46.2	 20
405	  4	436.0	49.4	 20
406	  4	225.3	18.1	 20
407	  4	481.0	64.3	 16
408	  4	315.0	51.6	 25
409	  4	404.0	95.3	 25
410	  4	367.0	57.5	 20
411	  4	189.0	19.2	 25
412	  4	501.0	33.1	 25
413	  4	732.0	58.4	 20
414	  4	208.0	18.9	 20
415	  4	255.3	32.6	 20
416	  4	235.5	23.5	 16
417	  4	204.0	24.4	 25
418	  4	509.0	89.4	 25
419	  4	205.0	24.3	 20
420	  4	165.0	17.4	 25
421	  4	203.0	22.3	 25
422	  4	188.0	29.8	 16
423	  4	139.8	12.2	 20
424	  4	121.3	12.4	 20
425	  4	143.5	27.3	 20
426	  4	188.0	75.5	 25
427	  4	317.0	152.3	 25
428	  4	345.5	165.2	 20
429	  4	507.0	183.7	 25
430	  4	417.0	46.2	 25
431	  4	349.5	28.1	 16
432	  4	466.8	44.5	 20
433	  4	417.5	82.1	 20
434	  4	214.8	30.2	 20
435	  4	309.0	40.0	 25
436	  4	504.0	126.4	 25
437	  4	4522.5	451.2	 20
438	  4	503.0	109.7	 25
439	  4	300.0	30.1	 25
440	  4	408.8	30.4	 16
441	  4	1243.8	131.5	 20
442	  4	1137.0	63.0	 20
443	  4	762.3	82.5	 20
444	  4	291.0	28.9	 25
445	  4	229.0	23.2	 25
446	  4	242.8	76.4	 20
447	  4	501.0	155.7	 25
448	  4	539.0	108.1	 20
449	  4	446.5	47.6	 16
450	  4	1081.0	96.5	 20
451	  4	1163.0	132.8	 25
452	  4	517.3	114.6	 20
453	  4	472.0	81.2	 25
454	  4	347.0	37.5	 25
455	  4	559.8	40.8	 20
456	  4	370.0	33.7	 25
457	  4	564.3	71.4	 20
458	  4	485.8	46.6	 16
459	  4	448.3	52.3	 20
460	  4	1671.0	304.8	 25
461	  4	235.5	27.9	 20
462	  4	187.0	18.3	 25
463	  4	200.0	23.1	 25
464	  4	226.0	25.7	 25
465	  4	145.5	19.1	 20
466	  4	142.3	16.0	 20
467	  4	196.3	17.0	 20
468	  4	241.8	33.9	 16
469	  4	222.0	24.7	 25
470	  4	454.0	104.3	 25
471	  4	503.5	59.7	 20
472	  4	236.0	34.6	 25
473	  4	152.0	18.7	 25
474	  4	254.3	22.1	 16
475	  4	303.8	38.0	 20
476	  4	1532.5	263.6	 20
477	  4	722.3	128.0	 20
478	  4	540.0	58.5	 25
479	  4	369.0	31.2	 25
480	  4	695.5	43.8	 20
481	  4	492.0	78.7	 25
482	  4	565.0	151.8	 25
483	  4	220.8	25.2	 16
484	  4	199.5	21.0	 20
485	  4	2495.0	579.6	 20
486	  4	216.8	35.3	 20
487	  4	306.0	175.7	 25
488	  4	174.0	42.0	 25
489	  4	159.5	31.0	 20
490	  4	411.0	34.4	 25
491	  4	608.0	43.5	 25
492	  4	539.5	55.3	 16
493	  4	223.3	29.3	 20
494	  4	281.0	55.4	 25
495	  4	143.3	18.0	 20
496	  4	151.0	16.1	 25
497	  4	278.0	37.3	 25
498	  4	404.5	43.3	 20
499	  4	210.0	42.8	 25
500	  4	355.8	41.2	 20
501	  4	294.0	30.3	 16
502	  4	292.0	36.5	 20
503	  4	279.0	35.4	 25
504	  4	390.0	85.3	 20
505	  4	310.0	45.0	 25
506	  4	211.0	23.7	 25
507	  4	315.8	27.4	 20
508	  4	335.0	29.7	 25
509	  4	193.5	19.1	 20
510	  4	419.5	36.0	 16
511	  4	636.8	60.1	 20
512	  4	1035.0	235.5	 25
513	  4	809.3	60.7	 20
514	  4	1133.0	102.4	 25
515	  4	220.0	30.9	 25
516	  4	530.8	67.0	 20
517	  4	1338.0	307.7	 25
518	  4	527.8	36.6	 20
519	  4	452.3	29.3	 16
520	  4	490.0	70.0	 25
521	  4	197.0	29.4	 25
522	  4	153.3	19.2	 20
523	  4	144.0	20.4	 25
524	  4	145.0	14.7	 25
525	  4	894.3	175.3	 20
526	  4	302.3	35.9	 20
527	  4	1051.8	211.3	 20
528	  4	187.3	22.1	 16
529	  4	403.0	66.3	 25
530	  4	258.0	49.5	 25
531	  4	199.5	28.6	 20
532	  4	309.0	28.7	 25
533	  4	237.0	18.0	 25
534	  4	383.8	40.2	 20
535	  4	1491.0	217.9	 20
536	  4	433.3	53.6	 20
537	  4	1349.0	94.3	 16
538	  4	297.0	46.3	 25
539	  4	205.0	26.1	 25
540	  4	161.3	20.7	 20
541	  4	137.0	19.7	 25
542	  4	183.0	23.8	 25
543	  4	334.8	38.1	 16
544	  4	524.8	47.6	 20
545	  4	509.0	48.2	 20
546	  4	715.5	74.5	 20
547	  4	421.0	35.3	 25
548	  4	285.0	36.6	 25
549	  4	851.8	97.6	 20
550	  4	340.0	45.4	 25
551	  4	228.0	28.8	 25
552	  4	324.0	30.5	 16
553	  4	166.0	24.2	 20
554	  4	184.8	24.0	 20
555	  4	177.5	18.7	 20
556	  4	804.0	183.8	 25
557	  4	196.0	27.4	 25
558	  4	661.5	89.3	 20
559	  4	557.0	67.1	 25
560	  4	1677.0	345.7	 25
561	  4	276.0	26.1	 16
562	  4	233.3	31.0	 20
563	  4	195.3	31.6	 20
564	  4	203.0	23.3	 20
565	  4	710.0	92.9	 25
566	  4	698.0	73.7	 25
567	  4	463.0	53.8	 20
568	  4	361.0	31.8	 25
569	  4	2177.0	316.8	 20
570	  4	415.5	35.8	 16
571	  4	1330.8	166.4	 20
572	  4	531.0	57.7	 25
573	  4	202.3	70.1	 20
574	  4	221.0	29.0	 25
575	  4	380.0	41.4	 25
576	  4	484.3	52.6	 20
577	  4	386.0	39.1	 25
578	  4	892.5	88.6	 20
579	  4	855.8	60.5	 16
580	  4	445.3	66.5	 20
581	  4	1203.0	112.3	 25
582	  4	827.8	78.5	 20
583	  4	284.0	39.8	 25
584	  4	169.0	17.4	 25
585	  4	771.8	65.5	 20
586	  4	351.0	32.0	 25
587	  4	384.0	35.3	 20
588	  4	181.8	23.4	 16
589	  4	427.8	63.2	 20
590	  4	364.0	52.9	 25
591	  4	150.0	15.5	 20
592	  4	173.0	24.0	 25
593	  4	3861.0	660.4	 25
594	  4	426.8	52.2	 20
595	  4	793.8	63.6	 20
596	  4	216.0	34.2	 20
597	  4	1493.3	170.2	 16
598	  4	1206.0	150.7	 25
599	  4	820.0	80.7	 25
600	  4	223.0	25.9	 20
601	  4	146.0	19.7	 25
602	  4	176.0	19.0	 25
603	  4	631.0	54.9	 20
604	  4	276.5	35.2	 20
605	  4	289.3	44.3	 20
606	  4	128.3	18.4	 16
607	  4	141.0	22.9	 25
608	  4	139.0	174.6	 25
609	  4	531.3	42.9	 20
610	  4	392.0	69.1	 25
611	  4	258.0	29.6	 25
612	  4	285.3	24.5	 20
613	  4	851.0	145.8	 20
614	  4	501.0	53.2	 20
615	  4	657.8	69.7	 16
616	  4	466.0	60.3	 25
617	  4	396.0	39.4	 25
618	  4	222.0	22.8	 20
619	  4	453.0	49.8	 25
620	  4	574.0	58.0	 25
621	  4	891.3	136.9	 16
622	  4	621.0	67.1	 20
623	  4	3851.5	581.0	 20
624	  4	2845.0	914.6	 25
625	  4	485.3	66.6	 20
626	  4	263.0	106.2	 25
627	  4	174.0	53.6	 25
628	  4	142.3	47.9	 20
629	  4	262.0	51.2	 25
630	  4	205.3	32.4	 20
631	  4	137.3	16.9	 16
632	  4	161.3	23.2	 20
633	  4	864.0	209.3	 25
634	  4	794.8	120.0	 20
635	  4	113.0	15.4	 25
636	  4	123.0	25.7	 25
637	  4	107.5	11.0	 20
638	  4	110.0	55.5	 25
639	  4	109.8	23.4	 20
  0	  5	245.0	34.6	 25
  1	  5	140.3	19.0	 20
  2	  5	647.3	65.6	 16
  3	  5	143.0	14.1	 20
  4	  5	5545.0	884.9	 25
  5	  5	216.0	23.9	 20
  6	  5	408.0	57.7	 25
  7	  5	136.0	18.6	 25
  8	  5	412.0	29.0	 20
  9	  5	450.0	38.2	 25
 10	  5	381.5	36.5	 20
 11	  5	173.0	17.4	 16
 12	  5	6487.0	1203.7	 20
 13	  5	329.0	49.7	 25
 14	  5	16413.0	1582.9	 20
 15	  5	4332.0	680.6	 25
 16	  5	2913.0	451.7	 25
 17	  5	7955.5	1125.8	 20
 18	  5	1137.0	213.8	 25
 19	  5	196.5	19.1	 20
 20	  5	434.0	31.4	 16
 21	  5	4472.3	634.9	 20
 22	  5	2023.0	186.4	 25
 23	  5	315.5	42.3	 20
 24	  5	1877.0	223.5	 25
 25	  5	131.0	20.4	 25
 26	  5	426.5	28.8	 20
 27	  5	252.3	25.6	 20
 28	  5	3016.8	334.7	 20
 29	  5	1677.3	129.6	 16
 30	  5	8229.0	1210.2	 25
 31	  5	738.0	92.1	 25
 32	  5	5358.0	826.3	 25
 33	  5	4016.8	496.2	 20
 34	  5	361.0	65.6	 25
 35	  5	3228.0	620.9	 25
 36	  5	181.3	26.2	 16
 37	  5	155.0	20.2	 20
 38	  5	111.3	9.0	 20
 39	  5	627.3	75.5	 20
 40	  5	1041.0	141.9	 25
 41	  5	384.0	30.3	 25
 42	  5	4621.8	521.7	 20
 43	  5	513.0	53.3	 25
 44	  5	1952.0	346.1	 25
 45	  5	2804.5	182.6	 16
 46	  5	200.0	26.3	 20
 47	  5	212.3	31.6	 20
 48	  5	666.0	59.2	 20
 49	  5	1077.0	150.6	 25
 50	  5	1671.0	243.1	 25
 51	  5	4311.3	603.7	 20
 52	  5	635.0	104.9	 25
 53	  5	178.8	23.3	 20
 54	  5	1353.8	94.0	 16
 55	  5	127.3	16.5	 20
 56	  5	12324.0	2666.4	 25
 57	  5	277.5	23.4	 20
 58	  5	266.0	31.0	 25
 59	  5	274.0	45.7	 25
 60	  5	11640.5	1206.6	 20
 61	  5	146.0	20.8	 25
 62	  5	13780.0	845.7	 20
 63	  5	12454.8	1563.6	 16
 64	  5	11921.0	1434.9	 20
 65	  5	10703.0	2577.5	 25
 66	  5	277.5	32.7	 20
 67	  5	150.0	19.1	 25
 68	  5	12483.0	2388.8	 25
 69	  5	321.8	55.5	 20
 70	  5	276.0	30.2	 25
 71	  5	273.0	36.7	 20
 72	  5	10722.5	894.5	 16
 73	  5	165.5	28.7	 20
 74	  5	13682.0	883.8	 25
 75	  5	12265.0	2071.6	 20
 76	  5	11472.0	1610.3	 25
 77	  5	10556.0	2015.1	 25
 78	  5	281.0	30.7	 20
 79	  5	136.0	17.5	 20
 80	  5	11858.0	1600.8	 20
 81	  5	278.5	27.6	 16
 82	  5	286.0	27.7	 25
 83	  5	259.0	28.3	 25
 84	  5	252.3	28.9	 20
 85	  5	147.0	20.9	 25
 86	  5	11839.0	1417.1	 25
 87	  5	277.5	54.7	 20
 88	  5	260.3	28.3	 20
 89	  5	266.5	24.6	 20
 90	  5	10567.3	937.2	 16
 91	  5	155.0	30.3	 25
 92	  5	256.0	23.2	 25
 93	  5	254.3	27.2	 20
 94	  5	9220.0	1744.2	 25
 95	  5	235.0	35.1	 25
 96	  5	266.0	27.7	 20
 97	  5	130.5	16.1	 20
 98	  5	12784.5	1055.1	 20
 99	  5	11583.5	1523.9	 16
100	  5	10419.0	1981.8	 25
101	  5	250.0	21.8	 25
102	  5	230.8	31.5	 20
103	  5	115.0	12.4	 25
104	  5	116.0	18.1	 25
105	  5	1854.0	133.7	 16
106	  5	896.3	107.6	 20
107	  5	621.3	60.9	 20
108	  5	199.0	23.1	 20
109	  5	138.0	19.6	 25
110	  5	12561.0	1782.1	 25
111	  5	278.3	19.3	 20
112	  5	271.0	28.1	 25
113	  5	285.0	53.7	 25
114	  5	10327.8	1700.9	 16
115	  5	173.3	23.5	 20
116	  5	12378.0	1909.5	 20
117	  5	306.5	42.1	 20
118	  5	266.0	29.9	 25
119	  5	241.0	26.6	 25
120	  5	261.0	35.1	 20
121	  5	143.0	16.5	 25
122	  5	11088.0	1902.3	 25
123	  5	260.5	27.4	 16
124	  5	257.8	36.2	 20
125	  5	287.0	32.7	 25
126	  5	11179.8	860.3	 20
127	  5	154.0	50.8	 25
128	  5	257.0	21.3	 25
129	  5	10726.0	1577.8	 20
130	  5	10162.0	1700.5	 25
131	  5	262.3	27.1	 20
132	  5	262.0	28.6	 16
133	  5	130.3	13.2	 20
134	  5	11027.0	1827.5	 25
135	  5	250.0	25.4	 20
136	  5	251.0	27.0	 25
137	  5	243.0	21.9	 25
138	  5	10201.5	857.2	 20
139	  5	155.0	25.8	 25
140	  5	12591.8	958.4	 20
141	  5	11728.8	811.6	 16
142	  5	10221.8	1167.1	 20
143	  5	285.0	27.3	 25
144	  5	258.3	23.8	 20
145	  5	133.0	15.3	 25
146	  5	11275.0	1792.4	 25
147	  5	262.8	30.4	 20
148	  5	255.0	25.5	 25
149	  5	232.0	18.4	 20
150	  5	9487.8	657.7	 16
151	  5	137.0	31.5	 25
152	  5	232.0	23.6	 25
153	  5	261.8	33.9	 20
154	  5	9028.0	1755.4	 25
155	  5	244.0	22.0	 25
156	  5	253.5	27.9	 20
157	  5	135.0	20.2	 20
158	  5	296.8	34.6	 20
159	  5	266.3	32.3	 16
160	  5	9447.0	1150.8	 25
161	  5	269.0	26.1	 25
162	  5	245.3	30.1	 20
163	  5	198.0	41.8	 25
164	  5	10585.0	1595.1	 25
165	  5	362.8	40.6	 20
166	  5	338.0	40.3	 20
167	  5	11247.5	1129.4	 20
168	  5	12230.8	680.7	 16
169	  5	338.0	168.5	 25
170	  5	119.0	13.6	 25
171	  5	173.3	26.2	 20
172	  5	143.0	12.9	 25
173	  5	288.0	49.2	 25
174	  5	879.5	76.7	 16
175	  5	240.0	36.3	 20
176	  5	469.3	77.6	 20
177	  5	145.8	21.8	 20
178	  5	870.0	139.6	 25
179	  5	164.0	23.9	 25
180	  5	689.3	64.6	 20
181	  5	515.0	74.1	 25
182	  5	115.0	13.5	 25
183	  5	121.3	13.9	 16
184	  5	120.8	16.8	 20
185	  5	462.0	46.8	 20
186	  5	146.5	24.9	 20
187	  5	4710.0	687.2	 25
188	  5	2768.0	429.3	 25
189	  5	1711.3	216.5	 20
190	  5	2165.0	357.0	 25
191	  5	199.0	29.6	 25
192	  5	124.0	18.3	 20
193	  5	711.0	84.9	 16
194	  5	174.8	24.0	 20
195	  5	383.0	62.7	 25
196	  5	1766.5	186.3	 20
197	  5	1158.0	146.5	 25
198	  5	843.0	134.5	 25
199	  5	3197.3	442.4	 20
200	  5	191.0	24.5	 20
201	  5	258.5	37.4	 20
202	  5	217.0	22.9	 16
203	  5	1036.0	95.3	 25
204	  5	267.0	34.2	 25
205	  5	1489.5	173.6	 20
206	  5	2989.0	602.8	 25
207	  5	127.0	18.1	 25
208	  5	251.3	33.0	 20
209	  5	154.8	21.4	 20
210	  5	362.3	36.6	 20
211	  5	489.5	29.0	 16
212	  5	231.0	33.6	 25
213	  5	301.0	36.7	 25
214	  5	305.5	36.1	 20
215	  5	355.0	57.8	 25
216	  5	151.0	22.3	 25
217	  5	507.3	91.1	 20
218	  5	164.5	15.6	 20
219	  5	916.5	182.3	 20
220	  5	173.5	18.6	 16
221	  5	211.0	13.8	 25
222	  5	682.0	87.3	 25
223	  5	1760.8	275.9	 20
224	  5	527.0	72.9	 25
225	  5	305.0	49.4	 25
226	  5	349.3	32.8	 16
227	  5	182.0	29.0	 20
228	  5	427.3	81.3	 20
229	  5	152.8	24.4	 20
230	  5	149.0	16.2	 25
231	  5	424.0	54.5	 25
232	  5	394.5	47.3	 20
233	  5	307.0	39.8	 25
234	  5	4039.0	1070.0	 25
235	  5	551.3	64.9	 16
236	  5	582.8	67.4	 20
237	  5	3813.0	716.7	 20
238	  5	632.0	70.5	 20
239	  5	2480.0	511.2	 25
240	  5	176.0	19.1	 25
241	  5	142.5	19.6	 20
242	  5	517.0	80.0	 25
243	  5	303.0	81.1	 25
244	  5	11426.0	1252.4	 16
245	  5	257.3	32.6	 20
246	  5	440.0	64.6	 20
247	  5	269.3	35.0	 20
248	  5	246.0	28.4	 25
249	  5	424.0	45.0	 25
250	  5	1111.5	110.7	 20
251	  5	281.0	29.2	 25
252	  5	895.8	105.9	 20
253	  5	276.8	27.7	 16
254	  5	150.0	17.9	 20
255	  5	773.0	95.8	 25
256	  5	3863.0	593.2	 20
257	  5	128.0	19.8	 25
258	  5	131.0	19.7	 25
259	  5	133.0	16.8	 20
260	  5	576.0	142.6	 25
261	  5	1986.3	363.9	 20
262	  5	166.8	20.1	 16
263	  5	204.3	28.8	 20
264	  5	8625.0	1646.7	 25
265	  5	1232.5	133.5	 20
266	  5	1430.0	158.7	 25
267	  5	272.0	27.5	 25
268	  5	437.0	63.3	 20
269	  5	304.0	32.8	 25
270	  5	153.5	18.1	 20
271	  5	1209.0	81.1	 16
272	  5	3710.0	582.7	 25
273	  5	207.0	26.7	 25
274	  5	346.5	39.1	 20
275	  5	8706.0	1389.9	 25
276	  5	301.0	36.8	 25
277	  5	2506.8	422.2	 20
278	  5	167.5	18.2	 20
279	  5	1846.0	220.1	 20
280	  5	594.5	57.6	 16
281	  5	1825.0	355.6	 25
282	  5	10092.0	2277.4	 25
283	  5	281.0	30.3	 20
284	  5	214.0	29.6	 25
285	  5	7558.0	1890.5	 25
286	  5	311.3	32.9	 20
287	  5	250.3	27.7	 20
288	  5	283.8	29.9	 20
289	  5	259.0	33.8	 16
290	  5	176.0	21.4	 25
291	  5	372.0	63.8	 25
292	  5	129.5	21.2	 20
293	  5	2443.0	409.5	 25
294	  5	150.0	21.5	 25
295	  5	154.8	20.6	 20
296	  5	328.0	42.9	 20
297	  5	408.0	62.2	 20
298	  5	157.5	19.5	 20
299	  5	260.0	45.7	 25
300	  5	778.0	157.6	 25
301	  5	165.5	23.4	 20
302	  5	210.0	46.9	 25
303	  5	132.0	16.0	 25
304	  5	155.0	18.2	 16
305	  5	221.8	29.5	 20
306	  5	155.3	18.3	 20
307	  5	1039.0	179.7	 20
308	  5	138.0	20.8	 25
309	  5	165.0	21.8	 25
310	  5	1142.8	148.0	 20
311	  5	171.0	59.0	 25
312	  5	168.0	36.6	 25
313	  5	7319.8	726.8	 16
314	  5	402.8	43.3	 20
315	  5	617.3	74.1	 20
316	  5	375.8	35.1	 20
317	  5	299.0	38.8	 25
318	  5	314.0	56.9	 25
319	  5	1656.3	214.3	 20
320	  5	1022.0	152.9	 25
321	  5	1079.5	109.7	 20
322	  5	425.5	32.3	 16
323	  5	822.0	64.2	 20
324	  5	2277.0	371.0	 25
325	  5	192.8	19.9	 20
326	  5	1321.0	196.6	 25
327	  5	480.0	50.6	 25
328	  5	531.3	57.9	 20
329	  5	4604.0	739.3	 25
330	  5	1701.0	163.1	 20
331	  5	3729.0	364.4	 16
332	  5	2383.0	302.6	 20
333	  5	764.0	81.9	 25
334	  5	305.5	26.7	 20
335	  5	309.0	35.4	 25
336	  5	330.0	31.7	 25
337	  5	728.8	99.0	 20
338	  5	201.0	33.6	 25
339	  5	156.0	23.5	 20
340	  5	180.5	18.0	 16
341	  5	179.3	20.6	 20
342	  5	118.0	12.4	 25
343	  5	212.8	17.5	 20
344	  5	110.0	8.9	 25
345	  5	211.0	35.1	 25
346	  5	500.8	38.2	 20
347	  5	569.0	52.1	 20
348	  5	289.5	25.5	 20
349	  5	208.8	16.2	 16
350	  5	316.0	28.2	 25
351	  5	270.0	26.3	 25
352	  5	183.0	20.5	 25
353	  5	289.5	33.5	 20
354	  5	333.0	72.7	 25
355	  5	8471.0	1901.5	 25
356	  5	555.8	99.8	 16
357	  5	1031.8	123.5	 20
358	  5	217.5	15.8	 20
359	  5	263.3	23.2	 20
360	  5	399.0	32.4	 25
361	  5	405.0	34.6	 25
362	  5	265.8	103.3	 20
363	  5	224.0	42.4	 25
364	  5	232.0	31.4	 25
365	  5	487.3	33.0	 16
366	  5	5905.3	804.9	 20
367	  5	4691.5	1029.8	 20
368	  5	255.0	26.1	 20
369	  5	230.0	21.8	 25
370	  5	198.0	33.4	 25
371	  5	171.3	24.6	 20
372	  5	199.0	18.2	 25
373	  5	208.5	26.0	 20
374	  5	304.0	23.5	 16
375	  5	489.0	86.8	 20
376	  5	510.0	80.1	 25
377	  5	1917.3	291.6	 20
378	  5	319.0	40.1	 25
379	  5	188.0	22.4	 25
380	  5	226.0	29.5	 20
381	  5	145.0	18.2	 25
382	  5	128.3	13.3	 20
383	  5	126.5	18.3	 16
384	  5	120.8	17.3	 20
385	  5	129.0	19.6	 25
386	  5	512.0	85.6	 20
387	  5	274.0	37.9	 25
388	  5	153.0	17.2	 25
389	  5	186.0	16.5	 20
390	  5	1123.0	193.9	 25
391	  5	165.0	19.1	 20
392	  5	212.0	25.0	 16
393	  5	128.3	16.3	 20
394	  5	163.0	21.4	 25
395	  5	151.0	18.0	 20
396	  5	158.0	18.7	 25
397	  5	165.0	21.4	 25
398	  5	3963.3	816.4	 20
399	  5	178.5	13.9	 20
400	  5	364.5	50.8	 20
401	  5	651.8	81.2	 16
402	  5	1083.0	137.1	 25
403	  5	10056.0	2024.8	 25
404	  5	8151.3	1008.3	 20
405	  5	528.0	48.7	 25
406	  5	409.0	47.4	 25
407	  5	300.0	31.9	 20
408	  5	597.5	70.7	 20
409	  5	246.0	35.0	 20
410	  5	713.8	110.4	 16
411	  5	559.0	63.6	 25
412	  5	690.0	80.6	 25
413	  5	1214.3	155.2	 20
414	  5	1144.0	176.1	 25
415	  5	5681.0	1360.6	 25
416	  5	256.3	27.0	 20
417	  5	598.5	74.1	 20
418	  5	411.5	26.7	 20
419	  5	462.3	51.2	 16
420	  5	3069.0	424.0	 25
421	  5	1031.0	127.6	 25
422	  5	278.0	20.1	 20
423	  5	2001.0	300.1	 25
424	  5	184.0	21.1	 25
425	  5	290.3	24.3	 16
426	  5	1956.0	201.8	 20
427	  5	3081.5	490.3	 20
428	  5	1638.8	134.5	 20
429	  5	1505.0	110.3	 25
430	  5	655.0	67.4	 25
431	  5	372.3	41.0	 20
432	  5	1147.0	203.7	 25
433	  5	155.0	20.9	 25
434	  5	174.5	19.4	 16
435	  5	548.3	62.2	 20
436	  5	585.8	41.3	 20
437	  5	1312.8	154.7	 20
438	  5	260.0	39.9	 25
439	  5	742.0	94.2	 25
440	  5	294.8	27.4	 20
441	  5	386.0	63.1	 25
442	  5	1326.0	129.4	 25
443	  5	301.0	38.5	 16
444	  5	419.5	47.3	 20
445	  5	437.0	68.3	 25
446	  5	1843.0	129.6	 20
447	  5	2775.0	424.0	 25
448	  5	1729.0	272.6	 25
449	  5	862.0	131.3	 20
450	  5	397.0	41.4	 25
451	  5	1378.3	82.5	 20
452	  5	1886.5	94.2	 16
453	  5	1464.5	108.8	 20
454	  5	683.0	56.5	 25
455	  5	652.0	56.5	 20
456	  5	398.0	27.1	 25
457	  5	423.0	39.5	 25
458	  5	770.0	62.0	 20
459	  5	7278.0	1186.5	 25
460	  5	930.5	153.5	 20
461	  5	475.5	45.3	 16
462	  5	174.8	15.2	 20
463	  5	437.0	52.3	 25
464	  5	192.0	23.6	 20
465	  5	162.0	23.9	 25
466	  5	223.0	21.1	 25
467	  5	201.3	22.0	 20
468	  5	197.0	18.1	 25
469	  5	284.0	49.1	 20
470	  5	5977.3	389.5	 16
471	  5	479.0	65.9	 25
472	  5	423.0	46.1	 25
473	  5	193.3	23.0	 20
474	  5	270.0	21.0	 25
475	  5	374.0	35.5	 25
476	  5	1010.0	112.0	 20
477	  5	5555.0	603.6	 20
478	  5	875.8	188.5	 20
479	  5	1256.5	134.0	 16
480	  5	2639.0	477.0	 25
481	  5	2952.0	648.7	 25
482	  5	462.8	90.3	 20
483	  5	243.0	26.6	 25
484	  5	349.0	60.5	 25
485	  5	454.5	52.7	 20
486	  5	413.5	110.4	 20
487	  5	3176.5	464.7	 20
488	  5	485.5	90.6	 16
489	  5	664.0	68.1	 25
490	  5	531.0	54.3	 25
491	  5	836.8	55.4	 20
492	  5	4373.0	470.7	 25
493	  5	591.0	48.8	 25
494	  5	4050.0	320.3	 16
495	  5	283.3	36.7	 20
496	  5	251.0	29.6	 20
497	  5	397.5	142.4	 20
498	  5	218.0	35.3	 25
499	  5	3276.0	633.0	 25
500	  5	343.3	35.4	 20
501	  5	695.0	103.9	 25
502	  5	467.0	55.7	 25
503	  5	241.5	30.4	 16
504	  5	3367.5	589.0	 20
505	  5	360.0	52.8	 20
506	  5	398.5	41.8	 20
507	  5	1756.0	360.2	 25
508	  5	1718.0	274.7	 25
509	  5	303.3	47.5	 20
510	  5	209.0	21.6	 25
511	  5	262.0	36.7	 25
512	  5	295.3	29.2	 20
513	  5	2673.0	214.0	 16
514	  5	595.3	56.7	 20
515	  5	310.0	37.0	 25
516	  5	200.3	22.9	 20
517	  5	356.0	43.6	 25
518	  5	2336.0	375.3	 25
519	  5	874.3	67.1	 20
520	  5	355.0	32.7	 20
521	  5	407.3	34.7	 20
522	  5	305.3	44.1	 16
523	  5	265.0	31.1	 25
524	  5	241.0	25.4	 25
525	  5	260.3	38.3	 20
526	  5	1669.0	311.3	 25
527	  5	223.0	34.6	 25
528	  5	1196.5	250.4	 20
529	  5	4464.5	494.3	 20
530	  5	518.8	100.0	 20
531	  5	178.5	17.3	 16
532	  5	1152.0	191.5	 25
533	  5	361.0	48.6	 25
534	  5	344.0	35.1	 20
535	  5	518.0	50.0	 25
536	  5	385.0	41.2	 25
537	  5	784.8	68.9	 20
538	  5	619.0	64.7	 20
539	  5	342.3	48.2	 20
540	  5	198.0	22.6	 16
541	  5	510.0	66.3	 25
542	  5	459.0	56.2	 25
543	  5	177.5	24.3	 20
544	  5	295.0	34.3	 25
545	  5	212.0	21.7	 25
546	  5	284.3	24.7	 16
547	  5	620.8	52.7	 20
548	  5	963.0	104.2	 20
549	  5	201.0	29.8	 20
550	  5	182.0	29.0	 25
551	  5	1154.0	201.8	 25
552	  5	355.0	111.0	 20
553	  5	591.0	91.0	 25
554	  5	246.0	37.7	 25
555	  5	152.5	11.7	 16
556	  5	1727.0	340.4	 20
557	  5	166.5	16.3	 20
558	  5	142.3	15.9	 20
559	  5	210.0	32.8	 25
560	  5	2462.0	496.2	 25
561	  5	395.3	74.7	 20
562	  5	958.0	167.8	 25
563	  5	2164.0	418.3	 25
564	  5	1284.3	126.6	 16
565	  5	5581.3	652.1	 20
566	  5	3740.5	565.6	 20
567	  5	357.3	44.7	 20
568	  5	1041.0	190.2	 25
569	  5	248.0	30.3	 25
570	  5	303.5	34.7	 20
571	  5	7825.0	1167.3	 25
572	  5	1349.5	180.3	 20
573	  5	1229.5	120.1	 16
574	  5	450.3	80.2	 20
575	  5	570.0	75.4	 25
576	  5	2207.3	367.1	 20
577	  5	2461.0	448.1	 25
578	  5	399.0	51.2	 25
579	  5	651.8	66.0	 20
580	  5	331.0	27.1	 25
581	  5	884.0	72.8	 20
582	  5	371.0	29.6	 16
583	  5	370.8	37.7	 20
584	  5	386.0	40.1	 25
585	  5	895.8	97.2	 20
586	  5	465.0	101.3	 25
587	  5	342.0	31.1	 25
588	  5	601.3	60.8	 20
589	  5	1821.0	268.0	 25
590	  5	486.3	41.5	 20
591	  5	365.8	39.1	 16
592	  5	168.0	19.4	 25
593	  5	368.0	53.0	 25
594	  5	421.3	51.8	 20
595	  5	541.0	55.9	 25
596	  5	726.0	97.2	 25
597	  5	427.0	58.5	 20
598	  5	247.8	30.1	 20
599	  5	1716.0	263.1	 20
600	  5	542.0	61.7	 16
601	  5	559.0	55.8	 25
602	  5	1421.0	129.0	 25
603	  5	575.8	132.3	 20
604	  5	5596.0	1007.2	 25
605	  5	132.0	16.2	 25
606	  5	2199.8	300.1	 20
607	  5	119.8	13.7	 20
608	  5	4446.5	807.1	 20
609	  5	2779.8	352.2	 16
610	  5	140.0	18.0	 25
611	  5	175.0	18.2	 25
612	  5	173.3	20.0	 20
613	  5	413.0	72.9	 25
614	  5	9171.0	2028.2	 25
615	  5	499.8	46.0	 20
616	  5	2163.0	232.8	 20
617	  5	805.0	104.8	 20
618	  5	312.0	35.2	 20
619	  5	780.0	90.4	 25
620	  5	259.0	24.9	 25
621	  5	683.3	74.4	 20
622	  5	139.0	15.6	 25
623	  5	370.0	44.7	 25
624	  5	270.0	28.5	 16
625	  5	283.0	45.3	 20
626	  5	1500.0	219.7	 20
627	  5	1913.0	214.6	 20
628	  5	1487.0	178.6	 25
629	  5	239.0	35.0	 25
630	  5	129.5	13.0	 20
631	  5	144.0	24.2	 25
632	  5	836.0	170.1	 25
633	  5	752.8	65.1	 16
634	  5	215.5	14.8	 20
635	  5	3350.5	780.7	 20
636	  5	634.3	52.8	 20
637	  5	161.0	19.4	 25
638	  5	904.0	214.4	 25
639	  5	267.0	23.8	 20
  0	  6	13566.0	2736.6	 25
  1	  6	166.0	42.8	 25
  2	  6	950.8	126.8	 20
  3	  6	171.0	19.1	 25
  4	  6	672.0	142.2	 20
  5	  6	290.3	39.7	 16
  6	  6	698.3	83.0	 20
  7	  6	161.0	18.9	 25
  8	  6	531.5	50.9	 20
  9	  6	558.0	52.4	 25
 10	  6	833.0	99.9	 25
 11	  6	192.3	23.9	 20
 12	  6	887.0	269.2	 25
 13	  6	1216.3	189.6	 20
 14	  6	4015.0	538.4	 16
 15	  6	1005.3	116.0	 20
 16	  6	537.0	72.2	 25
 17	  6	1542.0	377.0	 20
 18	  6	268.0	37.3	 25
 19	  6	183.0	31.8	 25
 20	  6	649.3	42.9	 20
 21	  6	2000.0	325.1	 25
 22	  6	986.3	94.8	 20
 23	  6	797.5	107.6	 16
 24	  6	1213.0	159.3	 20
 25	  6	146.0	19.0	 25
 26	  6	336.5	45.8	 20
 27	  6	188.0	15.6	 25
 28	  6	792.0	148.6	 25
 29	  6	652.8	153.2	 20
 30	  6	1783.0	254.3	 20
 31	  6	211.3	32.3	 20
 32	  6	1894.5	200.1	 16
 33	  6	3754.0	629.5	 25
 34	  6	511.0	80.9	 25
 35	  6	1836.0	430.9	 20
 36	  6	244.0	38.5	 25
 37	  6	153.0	19.7	 25
 38	  6	136.5	23.3	 20
 39	  6	272.0	39.7	 20
 40	  6	475.3	56.9	 20
 41	  6	271.0	26.5	 16
 42	  6	957.0	223.6	 25
 43	  6	311.0	38.7	 25
 44	  6	292.3	50.9	 20
 45	  6	767.0	137.5	 25
 46	  6	168.0	22.0	 25
 47	  6	206.8	25.7	 20
 48	  6	568.8	57.0	 20
 49	  6	472.0	58.6	 20
 50	  6	516.8	63.6	 16
 51	  6	1381.0	160.5	 25
 52	  6	857.0	153.6	 25
 53	  6	181.3	67.9	 20
 54	  6	1118.0	213.1	 25
 55	  6	136.0	22.3	 25
 56	  6	11131.3	2207.9	 16
 57	  6	342.3	67.8	 20
 58	  6	276.5	59.3	 20
 59	  6	296.3	38.4	 20
 60	  6	11102.0	2063.3	 25
 61	  6	145.0	26.7	 25
 62	  6	12282.3	1576.4	 20
 63	  6	334.0	77.0	 25
 64	  6	319.0	125.9	 25
 65	  6	266.0	24.6	 16
 66	  6	261.5	34.2	 20
 67	  6	137.0	21.3	 20
 68	  6	12645.5	943.6	 20
 69	  6	276.0	38.8	 25
 70	  6	253.0	30.4	 25
 71	  6	262.0	33.3	 20
 72	  6	10967.0	1568.9	 25
 73	  6	142.0	27.5	 25
 74	  6	12418.0	1203.3	 16
 75	  6	304.0	49.9	 20
 76	  6	286.0	25.0	 25
 77	  6	270.8	24.1	 20
 78	  6	247.0	20.9	 25
 79	  6	122.0	18.5	 25
 80	  6	11678.5	1049.4	 20
 81	  6	343.0	52.5	 25
 82	  6	268.3	24.8	 20
 83	  6	248.8	21.4	 20
 84	  6	10729.0	726.1	 16
 85	  6	133.0	31.8	 25
 86	  6	12574.0	1700.7	 25
 87	  6	237.8	25.2	 20
 88	  6	253.0	23.6	 25
 89	  6	253.0	27.6	 25
 90	  6	10919.3	736.1	 20
 91	  6	132.3	20.9	 20
 92	  6	272.8	39.6	 20
 93	  6	245.0	21.1	 16
 94	  6	10318.0	1272.4	 25
 95	  6	230.0	24.2	 25
 96	  6	231.3	21.3	 20
 97	  6	118.0	11.5	 25
 98	  6	11587.0	2027.9	 25
 99	  6	280.8	57.7	 20
100	  6	238.0	33.0	 20
101	  6	219.0	27.9	 20
102	  6	228.8	27.9	 20
103	  6	107.0	16.2	 25
104	  6	101.0	14.3	 25
105	  6	551.5	50.1	 20
106	  6	521.0	39.3	 25
107	  6	707.0	52.3	 25
108	  6	243.8	30.4	 16
109	  6	139.3	18.3	 20
110	  6	11192.3	1849.4	 20
111	  6	272.0	17.7	 20
112	  6	257.0	28.6	 25
113	  6	9997.0	2198.2	 25
114	  6	258.8	38.3	 20
115	  6	152.0	18.2	 25
116	  6	11865.0	2164.5	 25
117	  6	256.5	21.1	 16
118	  6	261.3	24.6	 20
119	  6	242.3	29.8	 20
120	  6	235.5	27.0	 20
121	  6	118.0	13.4	 25
122	  6	10940.0	2116.4	 25
123	  6	239.8	20.7	 20
124	  6	263.0	34.4	 25
125	  6	260.5	27.2	 20
126	  6	10357.8	705.3	 16
127	  6	131.3	18.6	 20
128	  6	253.0	29.2	 25
129	  6	247.5	15.9	 20
130	  6	261.0	25.9	 25
131	  6	9581.0	1994.1	 25
132	  6	235.5	22.2	 20
133	  6	130.0	18.3	 25
134	  6	10771.8	1964.2	 20
135	  6	272.5	30.3	 16
136	  6	242.5	26.0	 20
137	  6	246.0	20.8	 25
138	  6	10834.0	1034.5	 20
139	  6	136.0	17.6	 25
140	  6	11635.0	2084.7	 25
141	  6	267.5	32.5	 20
142	  6	261.0	23.8	 25
143	  6	224.0	17.9	 20
144	  6	244.3	32.2	 16
145	  6	122.5	13.6	 20
146	  6	11094.0	1796.5	 25
147	  6	225.3	19.5	 20
148	  6	240.0	26.8	 25
149	  6	242.0	25.2	 25
150	  6	9801.0	554.7	 20
151	  6	121.3	20.1	 20
152	  6	238.0	20.1	 20
153	  6	241.5	25.6	 16
154	  6	9780.0	1166.4	 25
155	  6	242.0	23.4	 25
156	  6	235.5	19.6	 20
157	  6	121.0	20.1	 25
158	  6	247.0	30.5	 25
159	  6	243.8	27.1	 20
160	  6	9637.8	1237.8	 20
161	  6	254.8	29.0	 20
162	  6	219.3	19.9	 16
163	  6	123.0	15.3	 25
164	  6	10432.0	2155.6	 25
165	  6	263.8	28.4	 20
166	  6	257.0	20.6	 25
167	  6	10857.0	993.1	 25
168	  6	11786.3	680.9	 20
169	  6	198.5	63.7	 20
170	  6	118.3	10.2	 20
171	  6	306.5	55.5	 16
172	  6	163.0	16.3	 25
173	  6	242.0	33.2	 25
174	  6	519.3	44.9	 20
175	  6	230.0	29.4	 25
176	  6	142.0	14.7	 25
177	  6	272.5	30.5	 16
178	  6	173.5	18.8	 20
179	  6	226.0	30.3	 20
180	  6	153.3	27.8	 20
181	  6	132.0	20.6	 25
182	  6	114.0	18.1	 25
183	  6	114.0	9.1	 20
184	  6	117.0	18.3	 25
185	  6	255.0	26.2	 25
186	  6	167.0	26.8	 16
187	  6	640.5	74.5	 20
188	  6	959.3	162.1	 20
189	  6	281.3	46.1	 20
190	  6	230.0	29.1	 25
191	  6	224.0	19.2	 25
192	  6	130.3	21.7	 20
193	  6	162.0	20.1	 25
194	  6	209.0	35.4	 25
195	  6	274.8	37.7	 16
196	  6	349.5	53.6	 20
197	  6	1889.5	227.0	 20
198	  6	1612.0	142.2	 20
199	  6	1504.0	201.3	 25
200	  6	318.0	37.0	 25
201	  6	174.0	16.6	 20
202	  6	199.0	27.2	 25
203	  6	885.5	54.8	 20
204	  6	491.5	48.7	 16
205	  6	736.0	75.0	 20
206	  6	357.0	70.7	 25
207	  6	137.0	16.4	 20
208	  6	139.0	12.9	 25
209	  6	152.0	20.6	 25
210	  6	415.0	45.3	 20
211	  6	496.0	54.1	 25
212	  6	215.8	40.4	 20
213	  6	397.0	36.8	 16
214	  6	372.0	48.7	 20
215	  6	328.0	53.4	 25
216	  6	165.0	23.1	 20
217	  6	173.0	25.3	 25
218	  6	151.0	18.6	 25
219	  6	136.3	19.9	 20
220	  6	134.0	23.3	 25
221	  6	190.3	27.2	 20
222	  6	411.5	50.4	 16
223	  6	1060.0	123.3	 25
224	  6	295.0	38.1	 25
225	  6	610.8	74.8	 20
226	  6	587.0	72.8	 25
227	  6	244.0	37.5	 25
228	  6	177.8	20.5	 20
229	  6	177.3	15.9	 20
230	  6	135.3	19.7	 20
231	  6	596.0	58.0	 16
232	  6	523.0	42.1	 25
233	  6	750.0	123.1	 25
234	  6	884.3	157.2	 20
235	  6	438.0	56.8	 25
236	  6	816.0	112.7	 25
237	  6	1744.3	234.4	 20
238	  6	712.3	66.0	 20
239	  6	312.0	47.9	 20
240	  6	217.0	68.6	 16
241	  6	180.0	28.7	 25
242	  6	483.0	41.0	 25
243	  6	239.0	26.1	 25
244	  6	2471.3	513.4	 20
245	  6	468.0	54.0	 25
246	  6	562.0	47.8	 25
247	  6	511.3	37.0	 16
248	  6	414.3	47.3	 20
249	  6	699.0	80.9	 25
250	  6	624.3	96.9	 20
251	  6	240.0	20.9	 25
252	  6	546.0	63.4	 25
253	  6	209.3	19.5	 20
254	  6	149.0	16.8	 25
255	  6	225.8	24.4	 20
256	  6	846.0	131.9	 16
257	  6	124.3	32.3	 20
258	  6	139.0	17.7	 25
259	  6	140.3	19.4	 20
260	  6	579.0	72.2	 25
261	  6	307.0	43.1	 25
262	  6	187.0	29.9	 20
263	  6	290.0	36.7	 25
264	  6	2560.8	564.1	 20
265	  6	776.0	65.3	 16
266	  6	1653.0	189.1	 20
267	  6	266.0	29.1	 25
268	  6	406.3	48.3	 20
269	  6	615.0	58.9	 25
270	  6	131.0	17.9	 25
271	  6	346.8	36.9	 20
272	  6	1391.3	120.3	 20
273	  6	268.3	24.8	 20
274	  6	487.5	54.0	 16
275	  6	3091.0	878.6	 25
276	  6	249.0	43.4	 25
277	  6	245.8	56.9	 20
278	  6	162.0	16.5	 25
279	  6	660.0	106.5	 25
280	  6	896.5	99.5	 20
281	  6	196.0	24.8	 20
282	  6	608.5	131.9	 20
283	  6	435.0	37.6	 16
284	  6	165.0	22.0	 25
285	  6	564.0	101.4	 25
286	  6	187.3	20.9	 20
287	  6	264.0	27.0	 25
288	  6	290.0	28.0	 25
289	  6	214.8	22.9	 20
290	  6	194.0	20.9	 20
291	  6	375.5	59.9	 20
292	  6	138.0	20.2	 16
293	  6	368.0	61.3	 25
294	  6	190.0	33.3	 25
295	  6	137.0	16.8	 20
296	  6	321.0	33.0	 25
297	  6	206.0	24.4	 25
298	  6	139.0	20.2	 16
299	  6	135.5	12.2	 20
300	  6	152.3	15.2	 20
301	  6	176.3	19.4	 20
302	  6	194.0	16.9	 25
303	  6	127.0	18.1	 25
304	  6	172.0	17.4	 20
305	  6	191.0	16.6	 25
306	  6	156.0	16.9	 25
307	  6	131.8	13.2	 16
308	  6	136.5	15.8	 20
309	  6	147.3	17.8	 20
310	  6	224.3	21.9	 20
311	  6	148.0	56.4	 25
312	  6	178.0	20.8	 25
313	  6	2479.3	638.9	 20
314	  6	337.0	33.6	 25
315	  6	394.0	40.7	 25
316	  6	516.3	88.2	 16
317	  6	820.5	232.6	 20
318	  6	474.0	110.7	 20
319	  6	1683.8	148.6	 20
320	  6	443.0	35.5	 25
321	  6	327.0	37.9	 25
322	  6	405.0	41.9	 20
323	  6	1165.0	107.6	 25
324	  6	671.0	110.0	 20
325	  6	151.0	19.6	 16
326	  6	739.8	86.0	 20
327	  6	291.0	36.9	 25
328	  6	453.5	81.1	 20
329	  6	1716.0	408.9	 25
330	  6	1628.0	258.0	 25
331	  6	839.5	72.2	 20
332	  6	1116.0	105.4	 25
333	  6	752.8	83.6	 20
334	  6	362.3	35.5	 16
335	  6	390.0	44.1	 20
336	  6	276.0	24.0	 25
337	  6	621.8	59.9	 20
338	  6	215.0	26.7	 25
339	  6	208.0	21.7	 25
340	  6	235.5	24.1	 20
341	  6	161.0	16.6	 25
342	  6	149.8	21.3	 20
343	  6	155.5	23.0	 16
344	  6	145.0	26.1	 20
345	  6	289.0	62.7	 25
346	  6	498.3	64.1	 20
347	  6	1550.0	311.1	 25
348	  6	420.0	40.6	 25
349	  6	307.3	41.0	 20
350	  6	504.3	64.4	 20
351	  6	306.8	36.4	 20
352	  6	184.3	15.6	 16
353	  6	260.0	26.6	 25
354	  6	339.0	45.9	 25
355	  6	2228.8	426.3	 20
356	  6	370.0	78.3	 25
357	  6	292.0	38.3	 25
358	  6	296.5	35.0	 20
359	  6	429.8	36.0	 20
360	  6	391.5	38.4	 20
361	  6	274.0	28.0	 16
362	  6	230.0	44.6	 25
363	  6	203.0	20.1	 25
364	  6	189.0	17.9	 20
365	  6	407.0	77.5	 25
366	  6	4817.0	767.9	 25
367	  6	865.5	95.9	 20
368	  6	338.5	60.7	 20
369	  6	164.3	19.8	 20
370	  6	128.3	13.7	 16
371	  6	169.0	20.1	 25
372	  6	205.0	31.8	 25
373	  6	244.3	32.0	 20
374	  6	286.0	30.5	 25
375	  6	1246.0	174.6	 25
376	  6	649.3	63.4	 16
377	  6	414.8	33.5	 20
378	  6	370.0	35.5	 20
379	  6	340.3	84.1	 20
380	  6	526.0	170.4	 25
381	  6	154.0	17.7	 25
382	  6	160.0	22.9	 20
383	  6	131.0	14.2	 25
384	  6	118.0	15.6	 25
385	  6	105.8	8.4	 16
386	  6	147.5	21.1	 20
387	  6	360.0	43.9	 20
388	  6	152.0	16.4	 20
389	  6	122.0	20.2	 25
390	  6	151.0	18.0	 25
391	  6	163.0	21.2	 20
392	  6	232.0	27.1	 25
393	  6	149.0	16.4	 25
394	  6	157.3	20.0	 16
395	  6	176.3	20.0	 20
396	  6	155.0	60.3	 25
397	  6	148.5	14.3	 20
398	  6	180.0	56.7	 25
399	  6	174.0	28.5	 25
400	  6	358.5	46.3	 20
401	  6	367.0	51.9	 25
402	  6	543.8	37.2	 20
403	  6	2877.5	719.0	 20
404	  6	1249.8	194.6	 16
405	  6	534.0	80.6	 25
406	  6	266.0	27.6	 25
407	  6	206.5	13.5	 20
408	  6	240.0	17.6	 25
409	  6	302.0	41.8	 25
410	  6	712.3	59.9	 20
411	  6	599.3	67.2	 20
412	  6	606.8	62.8	 20
413	  6	552.8	47.7	 16
414	  6	1117.0	84.2	 25
415	  6	2738.0	584.6	 25
416	  6	263.8	34.1	 20
417	  6	207.0	18.3	 25
418	  6	629.0	66.8	 25
419	  6	289.5	27.3	 20
420	  6	652.0	72.9	 20
421	  6	537.5	53.8	 20
422	  6	297.5	31.3	 20
423	  6	194.0	26.2	 25
424	  6	181.0	13.2	 25
425	  6	230.5	21.9	 20
426	  6	946.0	138.6	 25
427	  6	795.0	94.3	 25
428	  6	1977.3	243.4	 16
429	  6	882.0	95.1	 20
430	  6	364.0	44.6	 20
431	  6	273.3	21.7	 20
432	  6	330.0	33.3	 25
433	  6	214.0	25.7	 25
434	  6	223.0	15.9	 20
435	  6	701.0	57.6	 25
436	  6	311.0	46.2	 25
437	  6	894.5	127.2	 16
438	  6	235.8	26.5	 20
439	  6	260.5	23.1	 20
440	  6	264.3	29.4	 20
441	  6	262.0	34.6	 25
442	  6	622.0	94.8	 25
443	  6	278.0	30.1	 20
444	  6	360.0	42.8	 25
445	  6	605.3	103.1	 20
446	  6	2151.0	323.5	 16
447	  6	4509.8	404.6	 20
448	  6	1680.0	314.4	 25
449	  6	972.3	129.7	 20
450	  6	526.0	112.6	 25
451	  6	1142.0	172.2	 25
452	  6	1059.0	91.5	 20
453	  6	707.0	56.6	 25
454	  6	592.8	40.9	 20
455	  6	734.8	74.1	 16
456	  6	417.0	41.5	 20
457	  6	412.0	41.3	 25
458	  6	1008.5	165.6	 20
459	  6	2097.0	492.1	 25
460	  6	1817.0	354.7	 25
461	  6	214.8	34.7	 20
462	  6	151.0	19.0	 25
463	  6	564.3	73.2	 20
464	  6	229.0	29.2	 16
465	  6	184.0	23.0	 20
466	  6	277.0	28.1	 25
467	  6	201.8	23.3	 20
468	  6	191.0	17.7	 25
469	  6	207.0	23.8	 25
470	  6	2001.3	328.5	 20
471	  6	224.5	23.9	 20
472	  6	349.5	54.4	 20
473	  6	169.8	18.4	 16
474	  6	243.0	29.8	 25
475	  6	661.0	108.3	 25
476	  6	1022.8	157.5	 20
477	  6	856.0	214.4	 25
478	  6	329.0	36.3	 25
479	  6	297.3	37.3	 20
480	  6	681.3	76.4	 20
481	  6	771.8	191.6	 20
482	  6	485.0	107.1	 16
483	  6	335.0	48.9	 25
484	  6	652.0	105.5	 25
485	  6	414.8	50.1	 20
486	  6	307.0	28.2	 25
487	  6	775.0	161.4	 25
488	  6	937.5	270.6	 20
489	  6	841.3	100.4	 20
490	  6	590.0	57.6	 20
491	  6	705.0	45.6	 16
492	  6	1436.0	317.0	 25
493	  6	702.0	122.0	 25
494	  6	1869.0	476.0	 20
495	  6	266.0	35.3	 25
496	  6	307.0	31.8	 25
497	  6	914.5	136.8	 16
498	  6	365.0	59.5	 20
499	  6	438.0	82.9	 20
500	  6	211.3	25.7	 20
501	  6	192.0	26.4	 25
502	  6	301.0	30.7	 25
503	  6	245.5	34.5	 20
504	  6	768.0	131.6	 25
505	  6	318.0	33.0	 25
506	  6	316.5	33.9	 16
507	  6	368.5	42.3	 20
508	  6	799.3	63.0	 20
509	  6	361.0	43.9	 20
510	  6	280.0	36.4	 25
511	  6	239.0	37.3	 25
512	  6	315.5	23.7	 20
513	  6	725.0	118.4	 25
514	  6	799.0	137.3	 25
515	  6	341.0	29.1	 16
516	  6	312.0	37.7	 20
517	  6	319.5	30.5	 20
518	  6	481.0	58.9	 20
519	  6	439.0	50.0	 25
520	  6	437.0	59.3	 25
521	  6	304.0	27.1	 20
522	  6	406.0	46.0	 25
523	  6	327.5	25.5	 20
524	  6	263.3	24.7	 16
525	  6	268.3	26.2	 20
526	  6	647.0	149.1	 25
527	  6	204.0	22.7	 20
528	  6	599.0	91.4	 25
529	  6	1635.0	454.2	 25
530	  6	237.3	26.5	 20
531	  6	140.0	19.6	 25
532	  6	206.3	36.7	 20
533	  6	494.8	57.9	 16
534	  6	304.8	28.9	 20
535	  6	608.0	65.1	 25
536	  6	421.5	47.2	 20
537	  6	679.0	92.4	 25
538	  6	715.0	69.4	 25
539	  6	512.8	90.4	 20
540	  6	292.0	44.3	 25
541	  6	820.0	81.8	 20
542	  6	521.3	71.2	 16
543	  6	183.0	23.5	 25
544	  6	307.0	48.8	 25
545	  6	338.5	43.9	 20
546	  6	317.0	33.1	 25
547	  6	697.0	54.6	 25
548	  6	1705.3	197.3	 20
549	  6	241.8	41.2	 20
550	  6	181.0	24.5	 20
551	  6	475.0	60.4	 16
552	  6	581.0	82.9	 25
553	  6	193.0	24.3	 25
554	  6	269.8	32.0	 20
555	  6	172.0	21.9	 25
556	  6	311.0	64.9	 25
557	  6	202.0	30.0	 20
558	  6	204.0	19.3	 20
559	  6	252.3	30.1	 20
560	  6	1261.5	164.9	 16
561	  6	852.0	156.1	 25
562	  6	1674.0	297.6	 25
563	  6	1445.0	233.4	 25
564	  6	717.8	88.0	 20
565	  6	5339.0	964.9	 25
566	  6	1130.0	200.8	 25
567	  6	181.3	18.6	 16
568	  6	358.0	36.4	 20
569	  6	210.0	22.5	 25
570	  6	194.5	28.7	 20
571	  6	3431.0	670.2	 25
572	  6	1890.0	226.1	 25
573	  6	2004.8	243.3	 20
574	  6	285.0	28.9	 25
575	  6	465.8	39.0	 20
576	  6	771.0	62.2	 16
577	  6	648.5	76.5	 20
578	  6	1504.0	237.1	 25
579	  6	873.3	93.8	 20
580	  6	342.0	285.4	 25
581	  6	572.0	52.0	 25
582	  6	469.5	34.9	 20
583	  6	487.0	35.7	 25
584	  6	465.8	31.8	 20
585	  6	453.0	30.9	 16
586	  6	969.8	45.3	 20
587	  6	414.0	52.3	 25
588	  6	340.8	29.5	 20
589	  6	573.0	70.0	 25
590	  6	573.0	53.7	 25
591	  6	701.3	67.7	 20
592	  6	181.0	16.7	 20
593	  6	264.0	23.3	 20
594	  6	489.3	43.7	 16
595	  6	392.0	43.1	 25
596	  6	983.0	109.4	 25
597	  6	277.3	18.7	 20
598	  6	256.0	26.8	 25
599	  6	520.0	33.3	 25
600	  6	593.8	58.1	 20
601	  6	507.5	35.1	 20
602	  6	1365.5	46.5	 20
603	  6	1762.5	100.6	 16
604	  6	627.0	107.8	 25
605	  6	135.0	14.2	 25
606	  6	168.3	29.3	 20
607	  6	126.0	19.1	 25
608	  6	732.0	136.4	 25
609	  6	751.8	118.5	 20
610	  6	121.5	14.6	 20
611	  6	156.0	18.2	 20
612	  6	150.0	15.9	 16
613	  6	174.0	21.2	 25
614	  6	2405.0	554.7	 25
615	  6	301.5	36.4	 20
616	  6	1369.0	219.1	 25
617	  6	485.0	59.0	 25
618	  6	274.0	30.9	 16
619	  6	415.8	51.4	 20
620	  6	417.3	74.7	 20
621	  6	870.3	94.9	 20
622	  6	156.0	17.3	 25
623	  6	240.0	25.0	 25
624	  6	287.3	41.6	 20
625	  6	213.0	31.6	 25
626	  6	1153.0	87.3	 25
627	  6	1357.3	91.1	 16
628	  6	1068.5	73.4	 20
629	  6	281.3	26.8	 20
630	  6	193.0	29.5	 20
631	  6	131.0	14.6	 25
632	  6	376.0	48.3	 25
633	  6	384.8	45.2	 20
634	  6	171.0	17.6	 25
635	  6	424.0	111.1	 25
636	  6	555.3	43.4	 16
637	  6	181.5	23.1	 20
638	  6	244.3	55.5	 20
639	  6	8389.3	1479.8	 20
  0	  7	278.8	65.7	 20
  1	  7	118.5	15.8	 20
  2	  7	528.3	62.7	 20
  3	  7	2180.0	404.3	 25
  4	  7	391.0	48.1	 25
  5	  7	2310.8	476.2	 20
  6	  7	1710.0	223.5	 25
  7	  7	1033.0	93.8	 20
  8	  7	4118.3	319.0	 16
  9	  7	662.5	73.1	 20
 10	  7	135.0	17.1	 25
 11	  7	635.0	71.6	 20
 12	  7	2914.0	551.4	 25
 13	  7	158.0	16.5	 25
 14	  7	217.3	21.4	 20
 15	  7	1402.0	146.9	 25
 16	  7	552.8	51.2	 20
 17	  7	302.5	38.3	 16
 18	  7	221.8	31.2	 20
 19	  7	256.0	34.9	 25
 20	  7	325.0	43.9	 20
 21	  7	143.0	25.3	 25
 22	  7	549.0	71.4	 25
 23	  7	853.8	181.9	 20
 24	  7	220.0	23.0	 25
 25	  7	157.0	24.3	 20
 26	  7	271.0	26.2	 16
 27	  7	288.0	33.3	 25
 28	  7	171.0	25.4	 25
 29	  7	146.0	20.8	 20
 30	  7	858.0	139.3	 25
 31	  7	222.0	25.5	 25
 32	  7	184.5	24.5	 20
 33	  7	1389.5	199.9	 20
 34	  7	1356.8	177.5	 20
 35	  7	328.3	44.0	 16
 36	  7	179.0	21.3	 25
 37	  7	360.0	52.4	 25
 38	  7	419.3	66.1	 20
 39	  7	155.0	20.6	 25
 40	  7	2484.0	498.3	 25
 41	  7	410.8	44.2	 20
 42	  7	145.0	18.7	 20
 43	  7	140.8	12.5	 20
 44	  7	192.3	25.0	 16
 45	  7	413.0	45.9	 25
 46	  7	170.0	19.8	 25
 47	  7	3348.8	348.8	 20
 48	  7	2731.0	384.2	 25
 49	  7	209.0	30.9	 25
 50	  7	394.3	39.1	 20
 51	  7	8670.5	1497.0	 20
 52	  7	458.3	108.9	 20
 53	  7	1965.0	250.7	 20
 54	  7	211.0	30.1	 25
 55	  7	113.0	19.4	 25
 56	  7	253.0	38.2	 20
 57	  7	11260.0	2479.4	 25
 58	  7	12046.0	2626.4	 25
 59	  7	11757.3	871.8	 16
 60	  7	268.0	43.4	 20
 61	  7	106.0	10.1	 20
 62	  7	236.3	20.7	 20
 63	  7	11286.0	1558.7	 25
 64	  7	11374.0	1110.2	 25
 65	  7	11014.0	1153.6	 20
 66	  7	266.0	38.9	 25
 67	  7	134.0	22.1	 25
 68	  7	11774.0	745.2	 16
 69	  7	267.3	27.9	 20
 70	  7	258.8	28.7	 20
 71	  7	230.5	24.5	 20
 72	  7	10380.0	1493.4	 25
 73	  7	115.0	20.5	 25
 74	  7	261.5	29.2	 20
 75	  7	11112.0	1818.4	 25
 76	  7	11211.3	415.8	 20
 77	  7	10996.0	589.3	 16
 78	  7	292.0	46.4	 20
 79	  7	114.0	16.6	 25
 80	  7	337.3	39.4	 20
 81	  7	11255.0	1752.6	 25
 82	  7	11678.0	1424.1	 25
 83	  7	11807.3	1746.7	 20
 84	  7	290.0	54.6	 25
 85	  7	125.0	18.8	 20
 86	  7	12016.8	564.7	 16
 87	  7	262.8	46.4	 20
 88	  7	233.0	27.4	 25
 89	  7	234.8	43.2	 20
 90	  7	10583.0	1474.9	 25
 91	  7	107.0	19.7	 25
 92	  7	217.3	24.8	 20
 93	  7	226.0	22.0	 25
 94	  7	10452.3	1309.6	 20
 95	  7	236.8	35.5	 16
 96	  7	222.0	34.5	 20
 97	  7	100.0	15.0	 25
 98	  7	11568.3	1452.6	 20
 99	  7	243.0	24.5	 25
100	  7	225.0	22.8	 25
101	  7	228.3	21.6	 20
102	  7	238.8	38.4	 20
103	  7	96.0	12.6	 20
104	  7	89.0	10.8	 16
105	  7	403.0	58.8	 25
106	  7	444.0	46.2	 25
107	  7	220.8	23.4	 20
108	  7	807.0	66.8	 25
109	  7	132.0	13.8	 25
110	  7	11071.3	1101.0	 20
111	  7	11503.0	997.3	 20
112	  7	11159.3	1545.5	 20
113	  7	248.5	35.2	 16
114	  7	242.0	28.3	 25
115	  7	127.0	13.9	 25
116	  7	11538.8	1408.2	 20
117	  7	293.0	53.5	 25
118	  7	240.0	24.8	 25
119	  7	250.0	28.3	 20
120	  7	237.3	28.1	 20
121	  7	114.3	19.0	 20
122	  7	255.3	34.0	 16
123	  7	10865.0	2174.9	 25
124	  7	11188.0	1853.7	 25
125	  7	10727.8	1781.0	 20
126	  7	300.0	50.0	 25
127	  7	107.0	13.0	 25
128	  7	11619.8	888.5	 16
129	  7	11508.5	420.1	 20
130	  7	10865.0	1295.7	 20
131	  7	248.0	27.1	 25
132	  7	243.0	29.9	 20
133	  7	115.0	16.8	 25
134	  7	242.0	25.5	 25
135	  7	10347.0	1072.9	 20
136	  7	10573.0	1252.9	 25
137	  7	10428.8	1975.1	 20
138	  7	243.3	26.0	 16
139	  7	109.5	10.1	 20
140	  7	10689.0	3082.6	 25
141	  7	223.3	31.3	 20
142	  7	248.0	37.4	 25
143	  7	222.0	27.9	 25
144	  7	245.3	30.5	 20
145	  7	118.0	31.9	 25
146	  7	10706.0	2226.0	 20
147	  7	245.8	28.9	 16
148	  7	221.0	21.6	 20
149	  7	230.0	30.1	 25
150	  7	9812.0	1500.6	 20
151	  7	108.0	21.7	 25
152	  7	223.0	18.5	 25
153	  7	249.5	35.7	 20
154	  7	10451.3	1494.2	 20
155	  7	262.3	36.5	 20
156	  7	227.3	19.8	 16
157	  7	111.0	20.1	 25
158	  7	233.0	35.6	 25
159	  7	236.3	37.0	 20
160	  7	9797.0	2648.7	 25
161	  7	238.0	36.1	 25
162	  7	226.5	39.6	 20
163	  7	109.3	17.2	 20
164	  7	234.0	23.1	 20
165	  7	10589.3	1718.6	 16
166	  7	10057.0	2111.9	 25
167	  7	261.0	35.9	 25
168	  7	11124.8	1788.5	 20
169	  7	118.0	20.1	 25
170	  7	123.0	14.8	 25
171	  7	643.0	114.3	 20
172	  7	572.8	54.2	 20
173	  7	168.0	18.6	 20
174	  7	745.0	58.3	 20
175	  7	4991.0	638.4	 25
176	  7	2314.0	294.2	 25
177	  7	458.0	56.0	 20
178	  7	2086.0	335.7	 25
179	  7	327.0	41.9	 25
180	  7	5456.5	548.5	 16
181	  7	146.8	33.7	 20
182	  7	138.5	19.3	 20
183	  7	143.0	23.2	 20
184	  7	368.0	55.1	 25
185	  7	191.0	27.4	 25
186	  7	218.5	29.2	 20
187	  7	6121.0	1161.3	 25
188	  7	197.0	24.6	 25
189	  7	113.0	11.9	 16
190	  7	141.0	19.0	 20
191	  7	3367.3	634.2	 20
192	  7	9782.0	1088.0	 20
193	  7	1156.0	210.9	 25
194	  7	150.0	17.2	 25
195	  7	255.8	29.6	 20
196	  7	611.0	59.3	 25
197	  7	361.0	47.1	 25
198	  7	351.8	25.7	 16
199	  7	540.0	45.3	 20
200	  7	2386.0	494.9	 25
201	  7	112.0	16.5	 20
202	  7	125.0	16.0	 25
203	  7	624.0	60.0	 25
204	  7	682.0	87.9	 20
205	  7	411.0	56.7	 25
206	  7	428.3	63.6	 20
207	  7	237.0	34.7	 16
208	  7	145.8	24.0	 20
209	  7	1218.0	240.7	 25
210	  7	169.3	24.5	 20
211	  7	230.0	27.6	 25
212	  7	130.0	16.4	 25
213	  7	121.3	16.3	 20
214	  7	156.0	18.1	 25
215	  7	359.8	45.8	 20
216	  7	235.3	27.1	 16
217	  7	192.5	19.7	 20
218	  7	284.0	46.5	 25
219	  7	192.5	97.0	 20
220	  7	126.0	15.0	 25
221	  7	210.0	26.0	 25
222	  7	3102.5	398.7	 20
223	  7	337.3	41.3	 20
224	  7	711.0	87.4	 20
225	  7	543.0	38.7	 16
226	  7	1018.0	96.6	 25
227	  7	3979.0	761.0	 25
228	  7	229.3	18.2	 20
229	  7	336.0	34.9	 25
230	  7	190.0	18.9	 25
231	  7	153.0	21.4	 20
232	  7	256.3	34.9	 20
233	  7	186.8	44.3	 20
234	  7	1769.8	96.9	 16
235	  7	872.0	114.2	 25
236	  7	2818.0	451.3	 25
237	  7	380.0	67.4	 20
238	  7	235.0	26.8	 25
239	  7	214.0	22.0	 25
240	  7	561.5	67.1	 20
241	  7	1396.5	127.9	 20
242	  7	730.8	58.5	 20
243	  7	401.3	55.3	 16
244	  7	11737.0	1431.0	 25
245	  7	5494.0	826.8	 25
246	  7	1232.0	120.6	 20
247	  7	5764.0	630.6	 25
248	  7	2208.0	364.6	 25
249	  7	283.3	31.9	 16
250	  7	395.3	47.4	 20
251	  7	300.0	30.1	 20
252	  7	365.5	38.5	 20
253	  7	316.0	34.7	 25
254	  7	154.0	19.9	 25
255	  7	374.3	28.8	 20
256	  7	192.0	27.2	 25
257	  7	1225.0	250.6	 25
258	  7	308.0	33.3	 16
259	  7	319.8	37.0	 20
260	  7	346.3	43.2	 20
261	  7	3052.0	378.0	 20
262	  7	1054.0	155.0	 25
263	  7	477.0	53.0	 25
264	  7	3339.5	486.1	 20
265	  7	876.0	101.5	 25
266	  7	2852.0	443.5	 25
267	  7	262.0	30.2	 16
268	  7	1352.5	175.8	 20
269	  7	541.8	79.9	 20
270	  7	378.5	54.2	 20
271	  7	291.0	37.9	 25
272	  7	1275.0	128.4	 25
273	  7	1306.5	154.8	 20
274	  7	134.0	14.4	 25
275	  7	1000.0	119.9	 20
276	  7	477.0	32.1	 16
277	  7	162.5	20.9	 20
278	  7	110.0	17.1	 25
279	  7	736.8	97.2	 20
280	  7	268.0	28.8	 25
281	  7	243.0	31.7	 25
282	  7	184.5	25.6	 20
283	  7	894.0	145.8	 25
284	  7	1375.3	98.6	 20
285	  7	3897.0	259.8	 16
286	  7	772.3	80.0	 20
287	  7	4382.0	856.7	 25
288	  7	447.3	52.1	 20
289	  7	270.0	36.6	 25
290	  7	619.0	76.5	 25
291	  7	436.0	55.7	 25
292	  7	1277.5	167.3	 20
293	  7	269.8	37.0	 20
294	  7	686.3	119.7	 20
295	  7	318.8	43.2	 16
296	  7	661.0	148.1	 25
297	  7	239.0	32.5	 25
298	  7	1276.5	173.0	 20
299	  7	1775.0	399.7	 25
300	  7	288.0	51.5	 25
301	  7	678.3	76.8	 16
302	  7	173.8	15.9	 20
303	  7	144.8	14.9	 20
304	  7	284.3	34.2	 20
305	  7	163.0	15.4	 25
306	  7	171.0	47.4	 25
307	  7	5813.8	681.8	 20
308	  7	340.0	34.2	 25
309	  7	4378.0	864.9	 25
310	  7	588.3	90.8	 16
311	  7	2362.0	421.9	 20
312	  7	230.3	35.8	 20
313	  7	195.0	22.4	 20
314	  7	157.0	21.1	 25
315	  7	2802.0	648.5	 25
316	  7	469.3	104.3	 20
317	  7	8304.0	1363.4	 25
318	  7	879.0	273.0	 25
319	  7	302.8	29.1	 16
320	  7	372.0	47.8	 20
321	  7	642.0	60.5	 20
322	  7	1435.8	113.6	 20
323	  7	682.0	70.0	 25
324	  7	262.0	33.6	 25
325	  7	200.0	23.0	 20
326	  7	512.0	50.1	 25
327	  7	209.8	24.8	 20
328	  7	6021.3	491.9	 16
329	  7	180.5	22.5	 20
330	  7	253.0	20.2	 25
331	  7	2136.3	240.2	 20
332	  7	1645.0	114.4	 25
333	  7	3389.0	715.7	 25
334	  7	280.0	27.1	 20
335	  7	161.0	20.2	 25
336	  7	267.8	25.3	 20
337	  7	2351.8	239.8	 16
338	  7	221.5	22.7	 20
339	  7	296.0	27.2	 25
340	  7	274.8	27.7	 20
341	  7	2454.0	440.0	 25
342	  7	179.0	29.1	 25
343	  7	1495.5	269.6	 20
344	  7	184.0	20.2	 25
345	  7	1739.5	335.1	 20
346	  7	236.5	23.4	 16
347	  7	289.0	41.6	 25
348	  7	5267.0	1183.0	 25
349	  7	2394.5	206.2	 20
350	  7	316.0	24.5	 25
351	  7	3360.0	634.9	 25
352	  7	290.5	28.2	 20
353	  7	411.0	37.5	 20
354	  7	898.3	99.6	 20
355	  7	215.5	17.2	 16
356	  7	163.0	18.9	 25
357	  7	230.0	72.9	 25
358	  7	2932.0	293.9	 20
359	  7	203.0	29.2	 25
360	  7	174.0	26.5	 25
361	  7	341.3	57.8	 20
362	  7	1556.5	231.6	 20
363	  7	437.8	36.8	 20
364	  7	426.3	37.2	 16
365	  7	294.0	24.0	 25
366	  7	752.0	196.3	 25
367	  7	14534.3	1600.8	 20
368	  7	455.0	136.9	 25
369	  7	151.0	16.6	 25
370	  7	196.3	19.5	 20
371	  7	130.3	12.9	 20
372	  7	1143.3	208.1	 20
373	  7	427.3	31.6	 20
374	  7	229.0	29.6	 25
375	  7	319.0	42.8	 25
376	  7	279.3	34.0	 20
377	  7	704.0	88.3	 25
378	  7	609.0	52.4	 25
379	  7	629.0	100.0	 16
380	  7	9091.5	1070.3	 20
381	  7	194.8	23.1	 20
382	  7	352.0	45.3	 20
383	  7	433.0	55.3	 25
384	  7	212.0	26.5	 25
385	  7	285.3	36.1	 20
386	  7	276.0	33.9	 25
387	  7	149.0	16.9	 25
388	  7	144.3	26.0	 16
389	  7	753.0	116.1	 20
390	  7	248.3	41.2	 20
391	  7	300.3	41.5	 20
392	  7	1276.0	240.4	 25
393	  7	400.0	66.6	 25
394	  7	188.5	27.3	 20
395	  7	300.0	47.4	 25
396	  7	1085.3	167.9	 20
397	  7	183.5	23.0	 16
398	  7	166.5	19.5	 20
399	  7	176.0	21.0	 25
400	  7	198.3	20.2	 20
401	  7	177.0	32.3	 25
402	  7	789.0	105.9	 25
403	  7	219.0	25.9	 20
404	  7	2740.0	502.8	 25
405	  7	1801.8	262.7	 20
406	  7	1363.0	219.0	 16
407	  7	193.3	37.3	 20
408	  7	191.0	15.8	 25
409	  7	1472.5	226.7	 20
410	  7	259.0	34.6	 25
411	  7	208.0	27.2	 25
412	  7	202.0	24.8	 20
413	  7	591.0	124.5	 25
414	  7	3260.5	295.7	 20
415	  7	13933.0	880.3	 16
416	  7	675.8	90.1	 20
417	  7	146.0	27.0	 25
418	  7	127.0	10.9	 20
419	  7	232.0	25.8	 25
420	  7	328.0	35.9	 25
421	  7	597.3	42.5	 20
422	  7	320.3	33.7	 20
423	  7	231.3	22.1	 20
424	  7	180.3	14.0	 16
425	  7	311.0	60.5	 25
426	  7	1323.0	156.4	 25
427	  7	627.5	85.4	 20
428	  7	1199.0	145.7	 25
429	  7	600.0	72.4	 25
430	  7	361.8	24.3	 20
431	  7	712.5	49.2	 20
432	  7	459.5	34.0	 20
433	  7	776.8	60.7	 16
434	  7	253.0	30.6	 25
435	  7	1268.0	145.4	 25
436	  7	417.5	37.5	 20
437	  7	514.0	49.1	 25
438	  7	322.0	60.0	 25
439	  7	310.8	28.7	 20
440	  7	256.8	27.3	 20
441	  7	140.0	21.2	 20
442	  7	304.8	41.0	 16
443	  7	417.0	34.3	 25
444	  7	747.0	93.2	 25
445	  7	817.0	129.0	 20
446	  7	5997.0	945.4	 25
447	  7	3739.0	546.3	 25
448	  7	1122.3	180.5	 16
449	  7	633.3	58.2	 20
450	  7	904.3	456.0	 20
451	  7	6407.0	1092.3	 25
452	  7	847.8	182.9	 20
453	  7	397.0	36.6	 25
454	  7	3723.0	948.5	 25
455	  7	2556.0	262.3	 20
456	  7	534.0	38.1	 25
457	  7	445.5	88.5	 20
458	  7	373.0	37.4	 16
459	  7	227.0	20.3	 20
460	  7	309.0	51.9	 25
461	  7	5829.3	1051.1	 20
462	  7	244.0	35.2	 25
463	  7	371.0	73.1	 25
464	  7	303.5	36.7	 20
465	  7	378.0	86.9	 25
466	  7	2817.5	581.5	 20
467	  7	196.5	25.7	 16
468	  7	146.8	22.5	 20
469	  7	205.0	33.5	 25
470	  7	1416.8	227.6	 20
471	  7	796.0	187.6	 25
472	  7	113.0	16.9	 25
473	  7	113.3	15.5	 20
474	  7	927.8	179.6	 20
475	  7	125.8	17.7	 20
476	  7	198.8	21.6	 16
477	  7	142.0	20.6	 25
478	  7	434.0	60.6	 25
479	  7	1748.8	261.6	 20
480	  7	778.0	259.0	 25
481	  7	3516.0	594.9	 25
482	  7	2162.8	359.4	 20
483	  7	779.8	155.3	 20
484	  7	258.0	34.7	 20
485	  7	180.5	16.4	 16
486	  7	237.0	30.8	 25
487	  7	1276.0	405.6	 25
488	  7	5024.3	484.1	 20
489	  7	1028.0	140.4	 25
490	  7	503.0	31.7	 25
491	  7	1181.3	95.8	 20
492	  7	2695.8	521.9	 20
493	  7	229.3	26.7	 20
494	  7	353.0	28.1	 20
495	  7	402.0	42.9	 25
496	  7	367.0	43.5	 25
497	  7	562.8	67.6	 20
498	  7	307.0	32.2	 25
499	  7	513.0	76.4	 25
500	  7	293.3	27.8	 16
501	  7	590.0	64.9	 20
502	  7	606.3	58.2	 20
503	  7	1432.0	132.1	 20
504	  7	475.0	42.4	 25
505	  7	1380.0	160.4	 25
506	  7	1896.3	139.3	 20
507	  7	5688.0	609.2	 25
508	  7	3398.0	502.1	 25
509	  7	452.8	53.6	 16
510	  7	401.5	32.5	 20
511	  7	359.0	43.6	 20
512	  7	323.0	44.6	 20
513	  7	843.0	115.2	 25
514	  7	8887.0	1526.1	 25
515	  7	595.5	49.6	 20
516	  7	237.0	27.1	 25
517	  7	194.0	17.1	 25
518	  7	462.8	34.3	 16
519	  7	273.5	28.3	 20
520	  7	325.0	28.2	 25
521	  7	145.3	16.1	 20
522	  7	164.0	25.4	 25
523	  7	288.0	33.3	 25
524	  7	182.8	17.8	 20
525	  7	156.0	15.6	 25
526	  7	201.8	21.6	 20
527	  7	275.8	28.6	 16
528	  7	3488.5	455.4	 20
529	  7	219.0	20.6	 25
530	  7	165.5	16.3	 20
531	  7	204.0	18.0	 25
532	  7	157.0	19.5	 25
533	  7	149.8	14.9	 20
534	  7	329.0	23.8	 25
535	  7	482.5	46.2	 20
536	  7	5554.3	328.4	 16
537	  7	1682.0	170.2	 20
538	  7	2078.0	254.7	 25
539	  7	4644.8	362.8	 20
540	  7	756.0	98.1	 25
541	  7	215.0	25.1	 25
542	  7	258.0	22.4	 20
543	  7	127.5	16.4	 20
544	  7	221.8	33.5	 20
545	  7	1962.8	181.8	 16
546	  7	391.0	28.8	 25
547	  7	2893.0	362.5	 25
548	  7	551.0	47.6	 20
549	  7	498.0	42.2	 25
550	  7	415.0	36.3	 25
551	  7	2795.0	450.7	 20
552	  7	2144.5	308.0	 20
553	  7	172.5	23.2	 20
554	  7	1529.8	138.4	 16
555	  7	848.0	131.0	 25
556	  7	243.0	39.9	 25
557	  7	678.5	61.7	 20
558	  7	844.0	92.4	 25
559	  7	914.0	150.2	 25
560	  7	150.0	20.0	 20
561	  7	148.0	16.6	 20
562	  7	1643.8	229.3	 20
563	  7	212.0	19.0	 16
564	  7	1186.0	243.8	 25
565	  7	134.0	18.7	 25
566	  7	150.3	19.5	 20
567	  7	144.0	16.5	 25
568	  7	4129.0	940.7	 25
569	  7	575.3	61.9	 16
570	  7	219.0	25.5	 20
571	  7	445.3	55.7	 20
572	  7	253.3	29.8	 20
573	  7	518.0	68.6	 25
574	  7	443.0	71.1	 25
575	  7	247.3	31.4	 20
576	  7	410.0	44.8	 25
577	  7	618.0	56.8	 25
578	  7	5064.0	506.3	 16
579	  7	1127.8	94.9	 20
580	  7	1448.3	195.3	 20
581	  7	284.8	32.4	 20
582	  7	331.0	35.2	 25
583	  7	179.0	24.4	 25
584	  7	285.0	31.1	 20
585	  7	749.0	105.2	 25
586	  7	4699.0	935.6	 25
587	  7	699.3	57.2	 16
588	  7	852.3	90.5	 20
589	  7	817.3	68.1	 20
590	  7	561.3	37.3	 20
591	  7	253.0	38.3	 25
592	  7	689.0	70.4	 25
593	  7	368.8	37.6	 20
594	  7	874.0	90.1	 25
595	  7	1245.8	81.1	 20
596	  7	437.0	32.8	 16
597	  7	346.5	33.6	 20
598	  7	2200.0	315.9	 25
599	  7	313.8	31.0	 20
600	  7	1405.0	241.9	 25
601	  7	1678.0	311.6	 25
602	  7	446.5	41.3	 20
603	  7	372.0	43.7	 25
604	  7	350.0	27.7	 20
605	  7	147.0	20.5	 16
606	  7	100.3	14.5	 20
607	  7	116.0	15.5	 25
608	  7	107.0	14.8	 20
609	  7	132.0	16.6	 25
610	  7	135.0	18.0	 25
611	  7	3341.0	683.9	 25
612	  7	2114.5	374.6	 20
613	  7	172.0	21.1	 20
614	  7	1574.5	293.6	 20
615	  7	348.5	58.9	 16
616	  7	3360.0	719.7	 25
617	  7	571.0	55.4	 25
618	  7	7306.3	1366.8	 20
619	  7	711.0	115.6	 25
620	  7	966.0	197.7	 25
621	  7	273.3	37.8	 16
622	  7	167.8	23.1	 20
623	  7	152.3	21.0	 20
624	  7	132.3	20.2	 20
625	  7	573.0	56.5	 25
626	  7	3195.0	686.9	 25
627	  7	276.5	46.0	 20
628	  7	6303.0	1131.6	 25
629	  7	1919.0	328.2	 25
630	  7	966.5	118.4	 16
631	  7	147.3	19.9	 20
632	  7	123.3	18.7	 20
633	  7	196.5	27.7	 20
634	  7	207.0	30.0	 25
635	  7	437.0	69.7	 25
636	  7	784.3	80.3	 20
637	  7	1237.0	215.6	 25
638	  7	2779.0	854.4	 25
639	  7	324.8	53.6	 16
  0	  8	13742.0	3168.8	 25
  1	  8	116.8	13.1	 20
  2	  8	407.3	50.3	 20
  3	  8	567.3	65.6	 20
  4	  8	328.5	46.8	 20
  5	  8	662.0	98.4	 25
  6	  8	1244.0	148.7	 25
  7	  8	503.0	41.6	 20
  8	  8	1070.0	146.9	 25
  9	  8	556.0	49.5	 25
 10	  8	130.5	16.0	 16
 11	  8	114.3	11.4	 20
 12	  8	342.3	51.0	 20
 13	  8	173.8	28.6	 20
 14	  8	240.0	33.1	 25
 15	  8	1063.0	97.2	 25
 16	  8	425.0	33.8	 20
 17	  8	496.0	48.9	 25
 18	  8	208.0	30.8	 25
 19	  8	260.3	19.6	 16
 20	  8	292.0	26.8	 20
 21	  8	167.8	21.8	 20
 22	  8	514.0	66.8	 25
 23	  8	188.0	14.7	 20
 24	  8	171.0	24.4	 25
 25	  8	128.0	29.3	 25
 26	  8	140.5	16.4	 20
 27	  8	229.5	23.3	 20
 28	  8	159.3	22.7	 20
 29	  8	163.3	20.3	 16
 30	  8	368.0	40.4	 25
 31	  8	205.0	25.9	 25
 32	  8	158.0	13.0	 20
 33	  8	815.0	112.4	 25
 34	  8	326.0	54.8	 25
 35	  8	434.0	46.9	 20
 36	  8	157.8	23.8	 20
 37	  8	306.3	34.9	 20
 38	  8	809.5	43.8	 16
 39	  8	222.0	29.2	 25
 40	  8	767.0	170.5	 25
 41	  8	301.0	39.4	 20
 42	  8	169.0	27.6	 25
 43	  8	135.0	17.2	 25
 44	  8	179.3	16.6	 20
 45	  8	274.0	31.9	 20
 46	  8	171.8	15.9	 20
 47	  8	712.8	57.8	 16
 48	  8	747.0	135.1	 25
 49	  8	381.0	52.5	 25
 50	  8	534.5	46.8	 20
 51	  8	2676.0	485.5	 25
 52	  8	556.0	68.9	 25
 53	  8	365.0	36.4	 16
 54	  8	269.0	29.6	 20
 55	  8	99.0	11.2	 20
 56	  8	102.8	10.2	 20
 57	  8	112.0	20.7	 25
 58	  8	118.0	33.8	 25
 59	  8	123.5	38.7	 20
 60	  8	107.0	14.3	 25
 61	  8	91.0	12.3	 25
 62	  8	100.8	16.0	 16
 63	  8	114.3	41.3	 20
 64	  8	105.8	18.0	 20
 65	  8	117.0	18.6	 20
 66	  8	114.0	18.4	 25
 67	  8	107.0	14.1	 25
 68	  8	111.5	35.7	 20
 69	  8	106.0	12.0	 25
 70	  8	106.0	15.8	 25
 71	  8	90.0	11.7	 16
 72	  8	104.8	18.7	 20
 73	  8	96.5	15.7	 20
 74	  8	99.3	13.8	 20
 75	  8	101.0	14.9	 25
 76	  8	112.0	21.1	 25
 77	  8	106.8	19.2	 20
 78	  8	97.0	12.4	 25
 79	  8	107.5	21.6	 20
 80	  8	152.8	25.5	 16
 81	  8	224.0	30.5	 20
 82	  8	178.0	23.1	 25
 83	  8	122.3	21.3	 20
 84	  8	106.0	13.1	 25
 85	  8	99.0	14.6	 25
 86	  8	120.5	28.7	 20
 87	  8	113.0	18.2	 25
 88	  8	108.5	14.1	 20
 89	  8	104.0	14.0	 16
 90	  8	103.5	15.9	 20
 91	  8	107.0	13.9	 25
 92	  8	98.5	15.3	 20
 93	  8	100.0	10.7	 25
 94	  8	99.0	26.3	 25
 95	  8	103.0	15.6	 20
 96	  8	89.0	13.7	 25
 97	  8	92.3	10.9	 20
 98	  8	93.3	12.2	 16
 99	  8	100.3	15.7	 20
100	  8	110.0	52.3	 25
101	  8	126.0	36.4	 20
102	  8	112.0	48.2	 25
103	  8	95.0	14.2	 25
104	  8	85.5	11.4	 20
105	  8	180.8	18.8	 20
106	  8	226.5	20.1	 20
107	  8	278.5	30.5	 16
108	  8	678.0	81.4	 25
109	  8	116.0	16.4	 25
110	  8	112.5	20.6	 20
111	  8	112.0	22.8	 25
112	  8	121.0	27.4	 25
113	  8	109.8	16.4	 20
114	  8	122.3	20.0	 20
115	  8	114.0	13.1	 20
116	  8	127.0	14.8	 16
117	  8	128.0	13.2	 25
118	  8	142.0	28.3	 25
119	  8	118.0	15.9	 20
120	  8	104.0	13.5	 25
121	  8	101.0	14.1	 25
122	  8	100.5	12.1	 20
123	  8	101.5	17.5	 20
124	  8	122.0	17.4	 20
125	  8	116.5	17.8	 20
126	  8	105.0	11.7	 25
127	  8	103.0	14.4	 25
128	  8	118.5	24.8	 20
129	  8	120.0	22.0	 25
130	  8	117.0	19.5	 25
131	  8	105.0	12.9	 16
132	  8	102.3	17.2	 20
133	  8	103.3	13.6	 20
134	  8	103.3	45.3	 20
135	  8	112.0	20.5	 25
136	  8	119.0	22.4	 25
137	  8	125.3	23.1	 20
138	  8	117.0	19.5	 25
139	  8	101.0	74.9	 25
140	  8	113.5	15.2	 16
141	  8	101.0	17.4	 20
142	  8	107.3	13.1	 20
143	  8	142.0	46.0	 20
144	  8	124.0	20.5	 25
145	  8	105.0	15.5	 25
146	  8	106.0	13.6	 20
147	  8	105.0	12.1	 25
148	  8	98.0	10.2	 25
149	  8	101.0	14.1	 16
150	  8	99.5	17.7	 20
151	  8	87.0	11.8	 25
152	  8	116.8	25.0	 20
153	  8	98.0	15.0	 25
154	  8	106.0	14.8	 25
155	  8	87.3	12.0	 20
156	  8	101.0	10.3	 25
157	  8	114.5	17.3	 20
158	  8	115.3	17.4	 16
159	  8	108.5	12.3	 20
160	  8	113.0	16.0	 25
161	  8	106.8	27.9	 20
162	  8	102.0	21.5	 25
163	  8	96.0	17.6	 25
164	  8	113.3	17.5	 20
165	  8	146.0	39.6	 25
166	  8	134.5	25.1	 20
167	  8	111.0	20.2	 16
168	  8	107.0	17.4	 20
169	  8	121.0	25.3	 25
170	  8	109.8	17.2	 20
171	  8	327.0	36.8	 25
172	  8	613.0	64.0	 25
173	  8	207.0	27.2	 20
174	  8	570.3	72.0	 20
175	  8	2596.0	253.2	 20
176	  8	2718.3	182.6	 16
177	  8	951.0	116.0	 25
178	  8	364.0	34.9	 25
179	  8	481.3	52.9	 20
180	  8	1176.0	229.9	 25
181	  8	143.0	20.8	 25
182	  8	126.0	11.8	 25
183	  8	123.3	14.6	 16
184	  8	175.0	27.2	 20
185	  8	163.0	34.1	 20
186	  8	140.3	17.1	 20
187	  8	1045.0	191.9	 25
188	  8	188.0	31.3	 25
189	  8	123.5	15.6	 20
190	  8	192.0	21.6	 25
191	  8	2071.0	378.6	 25
192	  8	3092.5	356.9	 16
193	  8	226.3	28.0	 20
194	  8	152.5	11.7	 20
195	  8	230.3	24.0	 20
196	  8	717.0	60.1	 25
197	  8	366.0	173.0	 25
198	  8	315.0	50.8	 20
199	  8	760.0	61.3	 25
200	  8	646.3	116.9	 20
201	  8	139.5	14.7	 16
202	  8	121.3	15.6	 20
203	  8	531.0	66.2	 25
204	  8	455.0	56.4	 20
205	  8	235.0	46.7	 25
206	  8	305.0	48.0	 25
207	  8	200.8	26.8	 20
208	  8	130.0	15.7	 25
209	  8	346.5	41.2	 20
210	  8	215.0	55.0	 16
211	  8	235.8	22.9	 20
212	  8	147.0	17.3	 25
213	  8	138.5	22.3	 20
214	  8	176.0	25.0	 25
215	  8	285.0	62.2	 25
216	  8	593.3	45.6	 20
217	  8	279.0	111.8	 25
218	  8	312.5	57.1	 20
219	  8	138.5	16.9	 16
220	  8	144.0	15.9	 20
221	  8	230.0	23.3	 25
222	  8	2184.5	326.3	 20
223	  8	368.0	44.1	 25
224	  8	591.0	77.1	 25
225	  8	944.0	120.8	 20
226	  8	1579.5	157.6	 20
227	  8	793.0	121.1	 20
228	  8	250.0	27.9	 16
229	  8	425.0	91.0	 25
230	  8	275.0	49.0	 25
231	  8	155.5	106.8	 20
232	  8	215.0	47.4	 25
233	  8	176.0	22.6	 25
234	  8	641.3	101.1	 20
235	  8	1129.5	125.4	 20
236	  8	1138.5	177.7	 20
237	  8	237.0	32.3	 16
238	  8	205.0	25.6	 25
239	  8	234.0	27.1	 25
240	  8	326.3	35.8	 20
241	  8	584.0	64.4	 25
242	  8	504.0	55.1	 25
243	  8	596.5	65.0	 20
244	  8	5312.8	768.5	 20
245	  8	2929.3	421.7	 20
246	  8	1219.3	97.7	 16
247	  8	5264.0	599.7	 25
248	  8	2055.0	363.1	 25
249	  8	286.3	37.0	 20
250	  8	949.0	105.8	 25
251	  8	182.0	24.2	 25
252	  8	284.5	31.7	 16
253	  8	332.5	26.0	 20
254	  8	182.0	22.5	 20
255	  8	227.8	41.7	 20
256	  8	173.0	26.7	 25
257	  8	195.0	22.9	 25
258	  8	198.5	21.7	 20
259	  8	256.0	24.6	 25
260	  8	347.0	41.9	 25
261	  8	1246.8	164.7	 16
262	  8	1105.8	110.2	 20
263	  8	657.3	105.8	 20
264	  8	288.3	56.0	 20
265	  8	253.0	64.4	 25
266	  8	4225.0	950.1	 25
267	  8	191.3	23.4	 20
268	  8	306.0	45.1	 25
269	  8	393.0	59.0	 25
270	  8	151.5	18.6	 16
271	  8	186.8	28.2	 20
272	  8	980.8	100.4	 20
273	  8	409.8	52.7	 20
274	  8	141.0	20.5	 25
275	  8	957.0	144.9	 25
276	  8	841.3	66.0	 20
277	  8	173.0	22.4	 25
278	  8	115.0	16.4	 20
279	  8	280.3	37.9	 16
280	  8	423.8	36.9	 20
281	  8	274.0	37.7	 25
282	  8	235.5	18.3	 20
283	  8	932.0	166.2	 25
284	  8	2895.0	422.3	 25
285	  8	5596.5	1125.9	 20
286	  8	564.0	114.4	 25
287	  8	1668.8	380.9	 20
288	  8	262.0	27.5	 16
289	  8	176.0	23.2	 20
290	  8	303.0	25.6	 25
291	  8	263.0	41.1	 20
292	  8	374.0	61.2	 25
293	  8	221.0	21.7	 25
294	  8	537.3	69.4	 20
295	  8	233.0	30.9	 25
296	  8	171.0	23.6	 20
297	  8	173.8	21.1	 16
298	  8	1011.0	162.1	 25
299	  8	616.0	114.8	 25
300	  8	308.3	32.1	 20
301	  8	228.0	29.1	 25
302	  8	186.0	22.2	 25
303	  8	167.5	18.9	 20
304	  8	210.8	23.7	 20
305	  8	185.3	19.0	 20
306	  8	150.5	12.6	 16
307	  8	1271.0	305.4	 25
308	  8	521.0	90.1	 25
309	  8	393.5	73.6	 20
310	  8	132.0	18.9	 25
311	  8	152.0	31.3	 25
312	  8	213.0	27.0	 20
313	  8	170.8	24.9	 20
314	  8	196.5	29.0	 20
315	  8	1065.5	143.6	 16
316	  8	275.0	32.0	 25
317	  8	2247.0	386.1	 25
318	  8	231.3	48.4	 20
319	  8	202.0	17.7	 25
320	  8	436.0	39.4	 25
321	  8	353.3	33.1	 20
322	  8	960.5	78.4	 20
323	  8	432.8	65.0	 20
324	  8	285.5	45.8	 20
325	  8	211.0	29.1	 25
326	  8	263.0	38.5	 25
327	  8	203.3	54.1	 20
328	  8	781.0	180.2	 25
329	  8	149.0	19.2	 25
330	  8	209.0	28.5	 16
331	  8	441.5	75.9	 20
332	  8	1022.3	109.1	 20
333	  8	613.0	84.5	 20
334	  8	414.0	48.3	 25
335	  8	167.0	23.4	 25
336	  8	229.8	25.6	 20
337	  8	266.0	49.6	 25
338	  8	158.0	17.4	 25
339	  8	196.0	21.1	 16
340	  8	232.3	29.2	 20
341	  8	436.3	69.8	 20
342	  8	136.0	24.2	 25
343	  8	122.0	18.2	 20
344	  8	180.0	22.8	 25
345	  8	340.0	71.2	 25
346	  8	144.3	14.1	 20
347	  8	204.3	12.0	 20
348	  8	724.0	118.1	 20
349	  8	1249.0	133.8	 16
350	  8	355.0	45.6	 25
351	  8	448.0	81.7	 25
352	  8	397.0	60.1	 20
353	  8	373.0	37.5	 25
354	  8	1163.0	155.6	 25
355	  8	200.0	22.4	 20
356	  8	140.5	21.3	 20
357	  8	129.3	13.5	 20
358	  8	255.3	36.0	 16
359	  8	260.0	33.7	 25
360	  8	173.0	23.7	 25
361	  8	370.0	54.3	 20
362	  8	910.0	166.6	 25
363	  8	379.0	32.1	 25
364	  8	425.8	36.1	 20
365	  8	354.0	25.5	 20
366	  8	565.8	165.5	 20
367	  8	7536.0	1115.1	 16
368	  8	232.0	65.4	 25
369	  8	139.0	16.3	 25
370	  8	167.5	19.6	 20
371	  8	155.0	19.8	 25
372	  8	292.0	40.7	 25
373	  8	234.3	27.2	 16
374	  8	138.8	12.9	 20
375	  8	218.3	27.9	 20
376	  8	253.8	61.7	 20
377	  8	335.0	29.4	 25
378	  8	338.0	30.7	 25
379	  8	570.5	52.0	 20
380	  8	2684.0	703.7	 25
381	  8	172.0	26.3	 25
382	  8	311.0	20.3	 16
383	  8	322.5	39.4	 20
384	  8	164.5	19.3	 20
385	  8	379.5	53.5	 20
386	  8	259.0	30.1	 25
387	  8	186.0	27.8	 25
388	  8	230.3	51.9	 20
389	  8	218.0	34.8	 25
390	  8	316.0	38.3	 25
391	  8	201.5	31.1	 16
392	  8	357.3	41.9	 20
393	  8	486.0	73.9	 20
394	  8	171.3	16.1	 20
395	  8	294.0	52.5	 25
396	  8	422.0	89.7	 25
397	  8	223.3	26.8	 20
398	  8	191.0	24.6	 25
399	  8	188.3	36.6	 20
400	  8	162.8	22.3	 16
401	  8	144.5	20.1	 20
402	  8	733.0	129.4	 25
403	  8	127.8	16.5	 20
404	  8	192.0	47.9	 25
405	  8	1170.0	155.7	 25
406	  8	947.3	102.8	 20
407	  8	212.0	20.2	 25
408	  8	178.0	19.8	 20
409	  8	216.8	22.8	 16
410	  8	150.5	23.0	 20
411	  8	140.0	19.9	 25
412	  8	160.0	24.6	 20
413	  8	197.0	34.0	 25
414	  8	1238.0	307.5	 25
415	  8	7066.3	1843.1	 20
416	  8	451.0	71.6	 25
417	  8	155.0	16.2	 20
418	  8	152.0	17.3	 16
419	  8	215.3	24.3	 20
420	  8	282.0	28.7	 25
421	  8	378.5	50.5	 20
422	  8	231.0	28.2	 25
423	  8	204.0	21.1	 25
424	  8	187.0	16.2	 20
425	  8	363.8	73.8	 20
426	  8	1436.0	151.8	 20
427	  8	1352.3	107.3	 16
428	  8	474.0	76.0	 25
429	  8	385.0	39.7	 25
430	  8	382.5	32.2	 20
431	  8	788.0	108.2	 25
432	  8	722.0	88.2	 25
433	  8	1354.0	157.0	 20
434	  8	277.5	38.9	 20
435	  8	1090.5	141.9	 20
436	  8	431.3	44.3	 16
437	  8	587.0	88.3	 25
438	  8	630.0	120.4	 25
439	  8	351.8	47.2	 20
440	  8	193.0	16.9	 25
441	  8	134.0	20.9	 25
442	  8	224.0	29.9	 20
443	  8	358.3	43.4	 20
444	  8	723.8	72.8	 20
445	  8	306.8	41.9	 20
446	  8	1850.0	252.0	 25
447	  8	1573.0	142.7	 25
448	  8	1052.8	73.9	 20
449	  8	959.0	161.6	 25
450	  8	747.0	244.4	 25
451	  8	3235.3	465.9	 16
452	  8	1005.0	267.9	 20
453	  8	383.3	56.4	 20
454	  8	379.8	51.1	 20
455	  8	887.0	90.8	 25
456	  8	698.0	82.2	 25
457	  8	423.5	64.1	 20
458	  8	308.0	42.8	 25
459	  8	204.0	23.2	 25
460	  8	509.5	34.8	 16
461	  8	1911.8	269.6	 20
462	  8	323.0	39.5	 20
463	  8	174.3	19.6	 20
464	  8	300.0	30.4	 25
465	  8	288.0	25.9	 25
466	  8	387.5	43.3	 20
467	  8	164.0	18.3	 25
468	  8	131.0	17.1	 25
469	  8	156.3	24.8	 16
470	  8	503.8	53.7	 20
471	  8	134.0	18.7	 25
472	  8	119.0	13.5	 20
473	  8	114.0	13.1	 25
474	  8	154.0	24.1	 25
475	  8	119.0	16.8	 20
476	  8	189.0	23.2	 25
477	  8	131.0	12.5	 20
478	  8	286.0	27.3	 16
479	  8	546.8	60.6	 20
480	  8	353.0	68.2	 25
481	  8	981.0	285.0	 20
482	  8	495.0	177.8	 25
483	  8	447.0	61.4	 25
484	  8	264.5	31.8	 20
485	  8	266.0	40.2	 25
486	  8	362.5	57.8	 20
487	  8	312.3	21.7	 16
488	  8	1235.0	231.9	 20
489	  8	472.0	43.5	 25
490	  8	348.0	36.4	 20
491	  8	492.0	60.1	 25
492	  8	854.0	150.5	 25
493	  8	211.5	23.1	 20
494	  8	257.0	26.7	 20
495	  8	260.3	18.9	 20
496	  8	356.5	38.0	 16
497	  8	457.0	32.2	 25
498	  8	233.0	26.0	 25
499	  8	275.0	27.2	 20
500	  8	272.0	28.6	 25
501	  8	804.0	90.7	 25
502	  8	438.0	37.1	 25
503	  8	669.5	95.6	 16
504	  8	454.5	67.5	 20
505	  8	1684.8	189.0	 20
506	  8	1427.0	183.8	 20
507	  8	2740.0	328.1	 25
508	  8	938.0	125.5	 25
509	  8	334.0	39.6	 20
510	  8	381.0	26.2	 25
511	  8	483.0	51.7	 25
512	  8	727.0	122.4	 16
513	  8	1334.5	173.6	 20
514	  8	3334.3	600.3	 20
515	  8	381.3	47.6	 20
516	  8	222.0	18.0	 25
517	  8	242.0	38.1	 25
518	  8	406.3	45.9	 20
519	  8	428.0	48.3	 25
520	  8	298.8	36.9	 20
521	  8	168.8	27.1	 16
522	  8	161.8	25.5	 20
523	  8	184.0	23.2	 25
524	  8	204.3	30.9	 20
525	  8	224.0	29.6	 25
526	  8	196.0	26.5	 25
527	  8	306.0	29.2	 20
528	  8	294.0	133.9	 25
529	  8	269.0	36.1	 20
530	  8	187.5	16.6	 16
531	  8	248.3	30.0	 20
532	  8	203.0	21.5	 25
533	  8	159.8	13.7	 20
534	  8	231.0	23.7	 25
535	  8	480.0	63.4	 25
536	  8	694.8	136.7	 20
537	  8	350.0	60.1	 25
538	  8	1019.3	173.6	 20
539	  8	1162.0	212.3	 16
540	  8	191.0	25.5	 20
541	  8	196.0	19.1	 25
542	  8	149.3	16.3	 20
543	  8	116.0	15.1	 25
544	  8	237.0	22.4	 25
545	  8	220.3	55.2	 20
546	  8	172.5	24.1	 20
547	  8	1187.3	105.7	 20
548	  8	620.8	51.5	 16
549	  8	906.0	121.4	 25
550	  8	396.0	38.4	 25
551	  8	812.0	144.2	 20
552	  8	208.0	28.3	 25
553	  8	192.0	26.0	 25
554	  8	358.5	33.7	 20
555	  8	239.5	31.4	 20
556	  8	277.5	44.6	 20
557	  8	635.0	62.5	 16
558	  8	1922.0	293.3	 25
559	  8	227.0	30.6	 25
560	  8	150.8	18.1	 20
561	  8	143.0	21.6	 25
562	  8	347.0	56.0	 25
563	  8	169.0	16.7	 20
564	  8	195.3	31.5	 20
565	  8	133.8	13.6	 20
566	  8	159.5	22.7	 16
567	  8	131.0	16.8	 25
568	  8	993.0	228.7	 25
569	  8	276.8	49.0	 20
570	  8	187.0	36.7	 25
571	  8	234.0	25.9	 25
572	  8	229.8	27.0	 16
573	  8	860.5	93.7	 20
574	  8	1024.0	119.3	 20
575	  8	369.3	49.9	 20
576	  8	258.0	25.2	 25
577	  8	387.0	43.8	 25
578	  8	1066.5	122.7	 20
579	  8	484.0	54.0	 25
580	  8	1936.0	248.7	 25
581	  8	315.0	24.9	 16
582	  8	316.3	31.8	 20
583	  8	174.5	28.9	 20
584	  8	216.0	20.9	 20
585	  8	785.0	132.8	 25
586	  8	1919.0	346.3	 25
587	  8	415.8	40.5	 20
588	  8	1121.0	122.7	 25
589	  8	413.0	44.1	 25
590	  8	520.3	57.2	 16
591	  8	246.8	25.8	 20
592	  8	862.0	111.1	 20
593	  8	254.3	26.8	 20
594	  8	638.0	91.8	 25
595	  8	911.0	87.6	 25
596	  8	253.8	24.4	 20
597	  8	433.0	55.0	 25
598	  8	1104.3	204.7	 20
599	  8	324.5	39.4	 16
600	  8	959.5	117.5	 20
601	  8	412.0	77.6	 25
602	  8	349.8	43.2	 20
603	  8	257.0	36.4	 25
604	  8	253.0	35.7	 25
605	  8	160.3	19.2	 20
606	  8	125.0	16.6	 25
607	  8	116.0	12.6	 20
608	  8	110.3	14.6	 16
609	  8	118.8	26.9	 20
610	  8	144.0	17.2	 25
611	  8	357.8	55.4	 20
612	  8	471.0	88.5	 25
613	  8	167.0	19.4	 25
614	  8	377.5	61.9	 20
615	  8	180.0	25.4	 25
616	  8	363.0	57.8	 20
617	  8	440.5	31.8	 16
618	  8	1343.0	321.1	 25
619	  8	373.0	58.6	 25
620	  8	764.5	112.4	 20
621	  8	187.0	23.6	 25
622	  8	219.0	26.3	 25
623	  8	134.3	19.3	 20
624	  8	139.5	14.7	 20
625	  8	752.3	91.7	 20
626	  8	883.0	83.1	 16
627	  8	273.0	44.0	 25
628	  8	1628.0	303.2	 25
629	  8	648.3	68.2	 20
630	  8	626.0	60.2	 25
631	  8	182.0	26.6	 25
632	  8	141.8	18.3	 20
633	  8	348.8	32.7	 20
634	  8	269.3	28.1	 20
635	  8	495.0	48.0	 16
636	  8	455.0	39.8	 25
637	  8	666.0	79.1	 25
638	  8	461.3	65.1	 20
639	  8	8852.0	1400.8	 25
  0	  9	264.0	32.2	 25
  1	  9	1115.3	126.7	 20
  2	  9	162.0	22.4	 25
  3	  9	127.0	19.7	 25
  4	  9	280.0	29.6	 16
  5	  9	490.5	51.9	 20
  6	  9	433.3	38.9	 20
  7	  9	1870.5	243.8	 20
  8	  9	182.0	23.7	 25
  9	  9	190.0	21.2	 25
 10	  9	119.3	16.8	 20
 11	  9	505.0	85.8	 25
 12	  9	130.0	18.4	 25
 13	  9	513.5	50.4	 16
 14	  9	263.0	28.6	 20
 15	  9	1355.8	101.1	 20
 16	  9	599.0	54.7	 20
 17	  9	435.0	48.7	 25
 18	  9	293.0	48.1	 25
 19	  9	400.8	44.9	 20
 20	  9	671.0	91.6	 25
 21	  9	257.0	26.1	 25
 22	  9	3465.0	301.3	 16
 23	  9	752.5	59.0	 20
 24	  9	137.3	17.3	 20
 25	  9	119.3	20.3	 20
 26	  9	110.0	15.0	 25
 27	  9	151.0	18.4	 25
 28	  9	225.3	18.9	 20
 29	  9	2405.0	437.8	 25
 30	  9	151.3	18.7	 20
 31	  9	3028.5	351.2	 16
 32	  9	415.0	46.2	 20
 33	  9	1368.0	139.3	 25
 34	  9	279.8	29.6	 20
 35	  9	511.0	57.8	 25
 36	  9	669.0	67.5	 25
 37	  9	1124.0	90.2	 20
 38	  9	746.0	127.1	 25
 39	  9	273.5	51.5	 20
 40	  9	198.3	20.9	 16
 41	  9	236.5	20.8	 20
 42	  9	286.0	41.2	 25
 43	  9	177.0	28.9	 20
 44	  9	190.0	26.4	 25
 45	  9	201.0	30.0	 25
 46	  9	235.5	30.3	 20
 47	  9	156.0	19.8	 25
 48	  9	816.0	135.4	 20
 49	  9	277.0	33.4	 16
 50	  9	10965.8	1806.5	 20
 51	  9	605.0	80.1	 25
 52	  9	391.5	47.3	 20
 53	  9	2287.0	367.1	 25
 54	  9	5035.0	1012.3	 25
 55	  9	287.0	38.7	 20
 56	  9	309.8	38.1	 20
 57	  9	317.0	33.7	 20
 58	  9	618.0	62.2	 16
 59	  9	315.0	41.2	 25
 60	  9	250.0	35.1	 25
 61	  9	2474.3	381.3	 20
 62	  9	600.0	69.2	 25
 63	  9	933.0	76.0	 25
 64	  9	853.3	91.1	 20
 65	  9	336.3	38.6	 20
 66	  9	1297.3	183.9	 20
 67	  9	161.0	11.9	 16
 68	  9	120.0	16.5	 25
 69	  9	288.0	45.1	 25
 70	  9	110.0	15.4	 25
 71	  9	1695.5	245.4	 20
 72	  9	1931.0	345.3	 25
 73	  9	131.0	21.7	 25
 74	  9	117.0	14.2	 16
 75	  9	170.5	19.2	 20
 76	  9	218.0	27.5	 25
 77	  9	247.0	27.5	 20
 78	  9	158.0	22.1	 25
 79	  9	833.0	126.1	 25
 80	  9	599.3	64.9	 20
 81	  9	368.0	32.1	 25
 82	  9	824.3	113.9	 20
 83	  9	127.0	12.0	 16
 84	  9	136.3	18.2	 20
 85	  9	646.0	166.4	 25
 86	  9	207.3	21.4	 20
 87	  9	3467.0	675.5	 25
 88	  9	196.0	23.8	 25
 89	  9	1459.8	234.5	 20
 90	  9	384.0	73.5	 25
 91	  9	664.8	50.1	 20
 92	  9	455.8	43.1	 16
 93	  9	477.0	47.3	 20
 94	  9	140.0	16.5	 25
 95	  9	121.3	13.6	 20
 96	  9	817.0	135.7	 25
 97	  9	120.0	15.4	 25
 98	  9	138.0	10.9	 20
 99	  9	524.0	57.0	 25
100	  9	1153.5	118.9	 20
101	  9	1165.5	251.0	 16
102	  9	2014.0	213.3	 25
103	  9	228.0	35.5	 25
104	  9	127.5	19.4	 20
105	  9	212.0	21.3	 25
106	  9	407.0	44.5	 25
107	  9	627.8	93.0	 20
108	  9	516.0	55.9	 20
109	  9	348.5	47.4	 20
110	  9	873.3	50.8	 16
111	  9	137.0	16.6	 25
112	  9	3314.0	674.6	 25
113	  9	770.8	73.2	 20
114	  9	487.0	46.4	 25
115	  9	248.0	34.0	 25
116	  9	240.3	31.6	 20
117	  9	126.3	17.4	 20
118	  9	5025.5	960.9	 20
119	  9	151.0	10.9	 16
120	  9	126.0	13.8	 25
121	  9	1931.0	341.1	 25
122	  9	587.0	67.2	 20
123	  9	224.0	31.1	 25
124	  9	4231.0	830.7	 25
125	  9	769.3	88.5	 16
126	  9	849.5	93.0	 20
127	  9	190.5	29.6	 20
128	  9	639.5	57.8	 20
129	  9	173.0	20.8	 25
130	  9	157.0	21.5	 25
131	  9	488.0	52.6	 20
132	  9	258.0	40.0	 25
133	  9	1870.0	337.3	 25
134	  9	805.0	65.3	 16
135	  9	277.0	25.6	 20
136	  9	285.8	31.5	 20
137	  9	313.0	31.3	 20
138	  9	296.0	33.4	 25
139	  9	6215.0	1000.8	 25
140	  9	168.0	22.4	 20
141	  9	171.0	23.7	 25
142	  9	1268.0	133.4	 25
143	  9	7172.0	531.8	 16
144	  9	742.0	134.9	 20
145	  9	442.3	53.7	 20
146	  9	963.3	106.1	 20
147	  9	853.0	127.7	 25
148	  9	425.0	69.5	 25
149	  9	471.8	69.0	 20
150	  9	799.0	137.5	 25
151	  9	297.0	28.0	 20
152	  9	5882.3	531.2	 16
153	  9	183.5	21.3	 20
154	  9	161.0	16.2	 25
155	  9	806.8	85.8	 20
156	  9	1651.0	132.8	 25
157	  9	3019.0	573.0	 25
158	  9	799.3	101.0	 20
159	  9	490.0	80.9	 25
160	  9	209.5	31.4	 20
161	  9	1026.3	119.5	 16
162	  9	813.3	123.2	 20
163	  9	245.0	33.6	 25
164	  9	1554.3	226.2	 20
165	  9	2034.0	297.1	 25
166	  9	2968.0	455.1	 25
167	  9	3004.8	489.4	 20
168	  9	3208.0	644.7	 25
169	  9	7144.3	956.8	 20
170	  9	1318.8	139.0	 16
171	  9	854.5	83.3	 20
172	  9	234.0	30.9	 25
173	  9	1733.0	199.6	 20
174	  9	9321.0	1343.2	 25
175	  9	294.0	33.9	 25
176	  9	323.0	42.0	 20
177	  9	459.8	36.4	 20
178	  9	394.0	45.8	 20
179	  9	357.0	31.5	 16
180	  9	504.0	68.0	 25
181	  9	4043.0	807.4	 25
182	  9	152.8	20.7	 20
183	  9	167.0	28.2	 25
184	  9	170.0	21.4	 25
185	  9	113.3	11.5	 20
186	  9	191.3	22.5	 20
187	  9	7708.3	1200.6	 20
188	  9	188.3	25.3	 16
189	  9	120.0	15.5	 25
190	  9	3778.0	684.1	 25
191	  9	3088.5	242.1	 20
192	  9	167.0	21.3	 25
193	  9	309.0	70.7	 25
194	  9	4211.5	367.4	 20
195	  9	246.3	24.1	 20
196	  9	1396.8	241.3	 20
197	  9	3710.3	282.4	 16
198	  9	2263.0	415.7	 25
199	  9	261.0	33.1	 25
200	  9	955.3	108.8	 20
201	  9	475.0	75.0	 25
202	  9	290.0	32.9	 25
203	  9	6415.0	618.9	 16
204	  9	807.3	100.6	 20
205	  9	120.3	18.8	 20
206	  9	385.5	58.5	 20
207	  9	126.0	19.0	 25
208	  9	135.0	13.5	 25
209	  9	197.0	18.3	 20
210	  9	2508.0	327.8	 25
211	  9	1396.0	286.0	 25
212	  9	162.3	22.4	 16
213	  9	1222.3	214.1	 20
214	  9	139.8	20.1	 20
215	  9	7477.0	841.8	 20
216	  9	5799.0	874.9	 25
217	  9	12223.0	1911.9	 25
218	  9	2315.5	312.3	 20
219	  9	172.0	21.0	 25
220	  9	308.0	26.7	 25
221	  9	271.0	25.3	 16
222	  9	411.3	52.7	 20
223	  9	7302.3	1087.3	 20
224	  9	332.8	30.1	 20
225	  9	260.0	33.7	 25
226	  9	961.0	107.3	 25
227	  9	625.8	51.1	 20
228	  9	302.0	27.5	 25
229	  9	4142.8	713.6	 20
230	  9	823.0	65.3	 20
231	  9	4698.3	240.3	 16
232	  9	1323.0	137.0	 25
233	  9	265.0	29.3	 25
234	  9	1684.0	192.7	 20
235	  9	1279.0	128.2	 25
236	  9	856.0	74.0	 25
237	  9	6735.3	816.9	 20
238	  9	214.3	32.8	 20
239	  9	2658.8	418.8	 20
240	  9	740.0	54.0	 16
241	  9	303.0	45.2	 25
242	  9	3106.0	574.7	 25
243	  9	360.0	44.2	 20
244	  9	502.0	46.7	 25
245	  9	364.0	55.3	 25
246	  9	447.0	59.6	 20
247	  9	3168.8	309.7	 20
248	  9	520.8	34.4	 20
249	  9	825.0	321.4	 20
250	  9	1654.0	284.3	 25
251	  9	4137.0	1083.6	 25
252	  9	377.3	37.2	 20
253	  9	385.0	38.1	 25
254	  9	400.0	33.0	 25
255	  9	602.0	61.3	 16
256	  9	332.8	28.7	 20
257	  9	433.3	64.8	 20
258	  9	932.3	137.8	 20
259	  9	356.0	53.8	 25
260	  9	1821.0	238.0	 25
261	  9	636.8	49.5	 20
262	  9	965.0	115.4	 25
263	  9	223.0	31.6	 25
264	  9	129.8	30.9	 16
265	  9	197.3	29.6	 20
266	  9	607.5	63.3	 20
267	  9	453.3	44.1	 20
268	  9	211.0	22.8	 25
269	  9	431.0	60.4	 25
270	  9	328.0	45.2	 20
271	  9	179.0	21.6	 25
272	  9	420.0	70.0	 25
273	  9	229.0	25.1	 16
274	  9	285.5	36.8	 20
275	  9	345.0	55.6	 25
276	  9	4125.3	552.6	 20
277	  9	655.0	95.7	 25
278	  9	532.0	89.5	 25
279	  9	187.3	22.8	 20
280	  9	772.0	106.8	 25
281	  9	289.0	40.8	 20
282	  9	245.3	26.9	 16
283	  9	153.3	13.9	 20
284	  9	5665.0	1448.7	 25
285	  9	227.3	27.8	 20
286	  9	268.0	33.7	 25
287	  9	154.0	21.4	 25
288	  9	160.5	21.3	 20
289	  9	404.0	49.3	 25
290	  9	403.8	39.6	 20
291	  9	201.3	23.4	 16
292	  9	1495.0	319.0	 20
293	  9	119.0	15.8	 25
294	  9	267.5	36.8	 20
295	  9	2359.0	550.5	 25
296	  9	185.0	20.7	 25
297	  9	230.3	29.0	 20
298	  9	307.8	33.7	 20
299	  9	458.8	60.3	 20
300	  9	131.5	16.0	 16
301	  9	198.0	25.6	 25
302	  9	411.0	60.6	 25
303	  9	10538.3	1371.6	 20
304	  9	150.0	25.6	 25
305	  9	163.0	25.9	 25
306	  9	2560.5	295.1	 20
307	  9	249.3	25.6	 20
308	  9	178.3	19.1	 20
309	  9	1113.5	159.9	 16
310	  9	153.0	21.9	 25
311	  9	175.0	25.3	 25
312	  9	2294.3	377.4	 20
313	  9	2757.0	547.5	 25
314	  9	243.0	34.6	 25
315	  9	5532.8	1041.5	 20
316	  9	352.8	48.6	 20
317	  9	1115.8	158.0	 20
318	  9	238.3	21.8	 16
319	  9	427.0	50.8	 25
320	  9	595.0	75.4	 25
321	  9	207.5	13.9	 20
322	  9	245.0	25.0	 25
323	  9	675.0	100.2	 25
324	  9	529.3	41.6	 16
325	  9	522.3	64.1	 20
326	  9	264.8	49.1	 20
327	  9	4517.5	653.1	 20
328	  9	1677.0	339.7	 25
329	  9	163.0	24.5	 25
330	  9	487.0	87.3	 20
331	  9	1321.0	258.7	 25
332	  9	978.0	154.8	 25
333	  9	207.0	40.9	 16
334	  9	306.8	33.1	 20
335	  9	1944.8	273.7	 20
336	  9	165.5	24.2	 20
337	  9	274.0	42.8	 25
338	  9	225.0	24.9	 25
339	  9	480.0	53.2	 20
340	  9	3993.0	785.8	 25
341	  9	159.0	20.9	 25
342	  9	347.0	25.7	 16
343	  9	248.3	31.5	 20
344	  9	1910.0	424.6	 20
345	  9	126.3	17.1	 20
346	  9	142.0	18.5	 25
347	  9	133.0	19.1	 25
348	  9	1131.0	253.5	 20
349	  9	393.0	39.8	 25
350	  9	458.0	65.0	 20
351	  9	277.5	30.4	 16
352	  9	328.5	40.4	 20
353	  9	1020.0	188.3	 25
354	  9	689.0	102.7	 20
355	  9	372.0	53.5	 25
356	  9	310.0	38.1	 25
357	  9	191.3	22.1	 20
358	  9	143.0	23.8	 25
359	  9	381.8	57.7	 20
360	  9	340.0	35.8	 16
361	  9	171.5	24.7	 20
362	  9	305.0	51.7	 25
363	  9	588.3	68.4	 20
364	  9	369.0	46.2	 25
365	  9	262.0	25.1	 25
366	  9	753.3	68.3	 20
367	  9	589.0	65.7	 25
368	  9	148.0	17.8	 20
369	  9	125.0	13.7	 16
370	  9	139.8	18.6	 20
371	  9	286.0	34.9	 25
372	  9	870.8	87.8	 20
373	  9	226.0	36.0	 25
374	  9	751.0	105.3	 25
375	  9	758.0	68.0	 20
376	  9	1138.5	145.3	 20
377	  9	373.3	36.3	 20
378	  9	349.5	68.9	 16
379	  9	4224.0	728.9	 25
380	  9	3064.0	700.4	 25
381	  9	153.3	15.5	 20
382	  9	716.0	122.5	 25
383	  9	1163.0	249.9	 25
384	  9	127.3	9.9	 20
385	  9	136.3	14.2	 20
386	  9	2290.5	356.6	 20
387	  9	561.5	49.9	 16
388	  9	1780.0	245.8	 25
389	  9	907.0	121.4	 25
390	  9	291.0	39.9	 25
391	  9	161.0	17.6	 20
392	  9	462.0	70.9	 25
393	  9	225.0	30.6	 25
394	  9	143.0	24.6	 16
395	  9	163.3	12.4	 20
396	  9	328.0	58.3	 25
397	  9	301.8	29.0	 20
398	  9	280.0	31.0	 25
399	  9	6270.0	1300.6	 25
400	  9	411.8	58.2	 20
401	  9	146.0	17.8	 25
402	  9	233.3	25.9	 20
403	  9	220.3	24.1	 16
404	  9	182.5	18.8	 20
405	  9	205.0	21.8	 25
406	  9	284.5	25.7	 20
407	  9	317.0	36.3	 25
408	  9	799.0	117.3	 25
409	  9	651.5	56.4	 20
410	  9	183.0	21.2	 25
411	  9	129.8	15.9	 20
412	  9	141.5	16.1	 16
413	  9	165.8	17.3	 20
414	  9	445.0	53.6	 25
415	  9	206.8	20.2	 20
416	  9	928.0	139.1	 25
417	  9	140.0	21.3	 25
418	  9	841.0	115.5	 20
419	  9	144.0	14.3	 25
420	  9	733.0	116.1	 20
421	  9	132.8	20.4	 16
422	  9	317.0	52.4	 25
423	  9	188.0	26.2	 25
424	  9	194.5	21.3	 20
425	  9	319.0	55.9	 25
426	  9	705.0	48.5	 25
427	  9	411.8	49.0	 20
428	  9	226.0	29.9	 20
429	  9	1298.8	139.5	 20
430	  9	2662.5	272.7	 16
431	  9	934.0	78.5	 25
432	  9	403.0	52.1	 25
433	  9	222.3	24.1	 20
434	  9	211.0	18.9	 25
435	  9	266.0	25.6	 25
436	  9	175.3	23.4	 20
437	  9	388.0	49.9	 20
438	  9	182.0	21.2	 20
439	  9	287.5	31.1	 16
440	  9	263.0	26.5	 25
441	  9	203.0	30.2	 25
442	  9	3250.5	477.4	 20
443	  9	190.0	18.0	 25
444	  9	865.0	111.1	 25
445	  9	284.8	22.7	 16
446	  9	1712.0	136.9	 20
447	  9	1369.3	81.7	 20
448	  9	1425.0	114.3	 20
449	  9	2351.0	275.8	 25
450	  9	820.0	73.2	 25
451	  9	1466.5	240.8	 20
452	  9	5196.0	944.8	 25
453	  9	366.0	100.7	 25
454	  9	320.3	35.9	 16
455	  9	1264.8	100.7	 20
456	  9	2463.0	251.9	 20
457	  9	1589.0	89.1	 20
458	  9	873.0	102.9	 25
459	  9	227.0	37.6	 25
460	  9	173.8	17.9	 20
461	  9	548.0	102.1	 25
462	  9	323.0	37.1	 25
463	  9	248.3	24.7	 16
464	  9	267.5	31.7	 20
465	  9	260.5	47.8	 20
466	  9	1447.8	193.5	 20
467	  9	3191.0	613.2	 25
468	  9	209.0	43.8	 25
469	  9	246.0	22.5	 20
470	  9	280.0	48.3	 25
471	  9	143.5	21.2	 20
472	  9	416.3	39.8	 16
473	  9	217.3	26.6	 20
474	  9	625.0	130.1	 25
475	  9	178.5	34.2	 20
476	  9	149.0	14.3	 25
477	  9	1517.0	312.4	 25
478	  9	221.3	22.3	 20
479	  9	2808.0	343.8	 25
480	  9	394.0	42.1	 20
481	  9	234.3	24.4	 16
482	  9	434.5	103.6	 20
483	  9	2079.0	544.9	 25
484	  9	340.3	45.2	 20
485	  9	1436.0	337.5	 25
486	  9	2494.0	421.9	 25
487	  9	385.0	44.8	 20
488	  9	211.0	31.0	 25
489	  9	1766.8	274.3	 20
490	  9	197.3	18.0	 16
491	  9	202.3	21.3	 20
492	  9	182.0	20.8	 25
493	  9	163.3	23.0	 20
494	  9	395.0	56.5	 25
495	  9	634.0	89.4	 25
496	  9	143.0	18.0	 20
497	  9	3333.5	466.0	 20
498	  9	207.5	29.2	 20
499	  9	160.5	18.5	 16
500	  9	156.0	21.6	 25
501	  9	378.0	42.7	 25
502	  9	403.0	18.0	 20
503	  9	390.0	30.1	 25
504	  9	497.0	34.9	 25
505	  9	535.8	130.1	 20
506	  9	623.8	62.9	 20
507	  9	678.3	107.1	 20
508	  9	898.8	85.9	 16
509	  9	587.0	48.7	 25
510	  9	276.0	35.6	 25
511	  9	526.3	73.5	 20
512	  9	1832.0	324.5	 25
513	  9	5750.0	663.4	 25
514	  9	3526.0	386.1	 20
515	  9	154.3	25.0	 20
516	  9	188.3	24.3	 20
517	  9	581.5	58.7	 16
518	  9	1324.0	213.6	 25
519	  9	678.0	74.2	 25
520	  9	262.0	30.9	 20
521	  9	723.0	169.2	 25
522	  9	144.0	17.4	 25
523	  9	374.3	40.2	 16
524	  9	2475.3	314.4	 20
525	  9	211.3	37.2	 20
526	  9	177.3	16.9	 20
527	  9	181.0	36.6	 25
528	  9	305.0	32.3	 25
529	  9	426.5	34.5	 20
530	  9	274.0	23.6	 25
531	  9	162.0	18.6	 25
532	  9	198.3	18.8	 16
533	  9	159.5	17.2	 20
534	  9	651.5	81.3	 20
535	  9	310.5	36.0	 20
536	  9	230.0	20.0	 25
537	  9	921.0	148.5	 25
538	  9	150.0	19.1	 20
539	  9	227.0	25.0	 25
540	  9	126.0	14.6	 25
541	  9	363.5	25.9	 16
542	  9	444.0	55.5	 20
543	  9	274.8	36.3	 20
544	  9	265.5	35.4	 20
545	  9	183.0	22.3	 25
546	  9	162.0	20.4	 25
547	  9	423.5	50.1	 20
548	  9	879.0	106.0	 25
549	  9	597.5	60.9	 20
550	  9	349.5	43.9	 20
551	  9	266.5	32.6	 16
552	  9	200.0	22.4	 25
553	  9	259.0	40.9	 25
554	  9	345.0	43.2	 20
555	  9	944.0	142.0	 25
556	  9	8443.0	1984.9	 25
557	  9	1839.0	372.2	 20
558	  9	462.3	39.2	 20
559	  9	3015.5	459.7	 20
560	  9	171.5	56.1	 16
561	  9	167.0	21.7	 25
562	  9	136.0	24.4	 25
563	  9	282.3	37.4	 20
564	  9	126.0	15.1	 25
565	  9	124.0	16.7	 25
566	  9	1086.8	156.3	 20
567	  9	173.3	20.1	 20
568	  9	4168.8	794.8	 20
569	  9	297.8	31.8	 20
570	  9	1423.0	231.7	 25
571	  9	2455.0	618.7	 25
572	  9	156.5	17.3	 20
573	  9	3039.0	678.7	 25
574	  9	409.0	44.7	 25
575	  9	280.3	19.4	 16
576	  9	617.5	53.5	 20
577	  9	11145.8	1424.4	 20
578	  9	788.5	49.9	 20
579	  9	617.0	69.7	 25
580	  9	844.0	78.7	 25
581	  9	752.5	38.4	 20
582	  9	686.0	73.4	 25
583	  9	5295.0	834.7	 25
584	  9	250.3	34.3	 16
585	  9	182.5	23.9	 20
586	  9	2351.0	358.2	 20
587	  9	1861.8	293.5	 20
588	  9	376.0	41.0	 25
589	  9	317.0	29.4	 25
590	  9	619.5	65.0	 20
591	  9	410.0	48.2	 25
592	  9	146.0	19.2	 25
593	  9	663.0	49.3	 16
594	  9	288.0	34.1	 20
595	  9	248.0	24.0	 25
596	  9	1004.8	49.2	 20
597	  9	469.0	37.5	 25
598	  9	139.0	15.9	 25
599	  9	203.8	22.5	 20
600	  9	172.0	20.7	 25
601	  9	179.8	28.5	 20
602	  9	201.3	21.8	 16
603	  9	222.0	31.8	 20
604	  9	135.0	13.5	 25
605	  9	5614.0	857.2	 20
606	  9	128.0	15.5	 25
607	  9	117.0	17.4	 25
608	  9	138.5	18.5	 20
609	  9	211.0	33.2	 25
610	  9	10748.8	1672.4	 20
611	  9	2252.0	248.5	 16
612	  9	237.8	30.6	 20
613	  9	647.0	90.9	 25
614	  9	4216.0	739.8	 20
615	  9	195.0	28.7	 25
616	  9	228.0	29.3	 25
617	  9	775.3	127.6	 20
618	  9	1119.0	192.7	 20
619	  9	162.0	18.9	 20
620	  9	308.5	46.3	 16
621	  9	2895.0	621.3	 25
622	  9	136.0	16.4	 25
623	  9	416.3	46.9	 20
624	  9	202.0	31.6	 25
625	  9	251.0	26.8	 25
626	  9	3157.0	645.9	 20
627	  9	170.8	20.9	 20
628	  9	259.0	19.1	 20
629	  9	131.0	13.6	 16
630	  9	161.0	16.3	 25
631	  9	187.0	21.2	 25
632	  9	693.3	88.9	 20
633	  9	399.0	39.7	 25
634	  9	1068.0	140.3	 25
635	  9	11152.3	2466.2	 20
636	  9	490.8	57.9	 20
637	  9	5956.3	1287.0	 20
638	  9	211.5	17.9	 16
639	  9	297.0	38.8	 25
  0	 10	14189.0	2756.0	 20
  1	 10	164.3	19.3	 16
  2	 10	165.0	16.8	 25
  3	 10	127.0	16.9	 25
  4	 10	280.0	32.7	 20
  5	 10	443.0	57.9	 25
  6	 10	285.0	43.1	 25
  7	 10	161.0	24.6	 16
  8	 10	145.8	16.6	 20
  9	 10	174.0	18.8	 20
 10	 10	119.3	15.4	 20
 11	 10	165.0	25.4	 25
 12	 10	136.0	21.2	 25
 13	 10	615.3	74.4	 20
 14	 10	271.0	33.2	 25
 15	 10	819.0	88.6	 25
 16	 10	517.3	53.0	 16
 17	 10	251.5	23.6	 20
 18	 10	218.3	23.2	 20
 19	 10	388.5	36.1	 20
 20	 10	1060.0	130.9	 25
 21	 10	226.0	62.0	 25
 22	 10	679.3	111.5	 20
 23	 10	260.0	26.5	 25
 24	 10	120.0	15.2	 25
 25	 10	115.3	10.8	 16
 26	 10	118.5	9.3	 20
 27	 10	151.0	19.2	 25
 28	 10	213.0	25.2	 20
 29	 10	739.0	115.4	 25
 30	 10	231.0	22.2	 25
 31	 10	943.5	155.8	 20
 32	 10	273.0	40.3	 25
 33	 10	844.3	86.1	 20
 34	 10	172.3	17.4	 16
 35	 10	237.0	21.2	 20
 36	 10	513.0	58.6	 25
 37	 10	1470.3	210.1	 20
 38	 10	731.0	126.9	 25
 39	 10	166.0	22.8	 25
 40	 10	234.0	20.2	 20
 41	 10	230.0	18.9	 25
 42	 10	289.5	35.7	 20
 43	 10	183.3	17.7	 16
 44	 10	173.0	15.8	 20
 45	 10	203.0	20.0	 25
 46	 10	189.8	16.1	 20
 47	 10	135.0	18.6	 25
 48	 10	225.0	40.7	 25
 49	 10	277.0	56.7	 20
 50	 10	2680.0	808.4	 25
 51	 10	340.0	70.3	 20
 52	 10	345.0	45.6	 16
 53	 10	2615.0	345.9	 25
 54	 10	693.0	126.8	 25
 55	 10	239.0	36.3	 20
 56	 10	270.0	29.9	 25
 57	 10	239.0	23.3	 25
 58	 10	422.8	40.6	 20
 59	 10	287.0	34.8	 20
 60	 10	239.3	29.6	 20
 61	 10	493.0	47.0	 16
 62	 10	641.0	105.2	 25
 63	 10	1226.0	144.2	 25
 64	 10	1189.8	140.3	 20
 65	 10	440.0	54.3	 25
 66	 10	1906.0	342.3	 25
 67	 10	184.8	21.3	 20
 68	 10	132.8	16.5	 20
 69	 10	134.0	17.7	 20
 70	 10	105.3	10.2	 16
 71	 10	154.0	22.4	 25
 72	 10	304.0	42.2	 25
 73	 10	124.0	18.1	 20
 74	 10	115.0	15.3	 25
 75	 10	114.0	12.9	 25
 76	 10	173.8	25.5	 16
 77	 10	295.0	37.0	 20
 78	 10	203.8	27.6	 20
 79	 10	199.5	21.5	 20
 80	 10	338.0	53.3	 25
 81	 10	343.0	48.8	 25
 82	 10	328.3	39.9	 20
 83	 10	140.0	97.3	 25
 84	 10	170.0	25.5	 25
 85	 10	740.3	44.2	 16
 86	 10	246.5	42.1	 20
 87	 10	476.0	97.8	 20
 88	 10	200.5	26.9	 20
 89	 10	295.0	46.3	 25
 90	 10	376.0	38.5	 25
 91	 10	418.8	42.6	 20
 92	 10	345.0	37.3	 25
 93	 10	356.0	29.5	 25
 94	 10	125.5	11.7	 16
 95	 10	121.5	23.3	 20
 96	 10	103.3	11.9	 20
 97	 10	113.5	12.0	 20
 98	 10	146.0	25.8	 25
 99	 10	282.0	37.3	 25
100	 10	347.8	29.6	 20
101	 10	1306.0	169.1	 25
102	 10	654.3	59.8	 20
103	 10	264.8	31.2	 16
104	 10	130.8	13.5	 20
105	 10	179.0	40.3	 25
106	 10	313.3	44.3	 20
107	 10	687.0	80.2	 25
108	 10	615.0	57.3	 25
109	 10	378.0	40.9	 20
110	 10	421.0	41.9	 25
111	 10	152.5	22.1	 20
112	 10	236.5	39.9	 16
113	 10	223.8	21.9	 20
114	 10	309.0	34.5	 25
115	 10	181.0	19.7	 20
116	 10	398.0	67.2	 25
117	 10	143.0	18.4	 25
118	 10	1423.3	304.6	 20
119	 10	200.0	20.9	 25
120	 10	148.3	14.4	 20
121	 10	122.3	15.9	 20
122	 10	138.3	15.1	 16
123	 10	403.0	57.0	 25
124	 10	1513.0	327.0	 25
125	 10	1724.5	235.3	 20
126	 10	1850.0	276.7	 25
127	 10	206.0	25.0	 25
128	 10	182.0	18.5	 16
129	 10	128.3	17.8	 20
130	 10	175.8	29.4	 20
131	 10	1074.5	134.3	 20
132	 10	198.0	21.9	 25
133	 10	575.0	95.4	 25
134	 10	301.5	39.3	 20
135	 10	275.0	27.2	 25
136	 10	548.0	62.0	 25
137	 10	271.5	33.8	 16
138	 10	248.3	24.4	 20
139	 10	2118.3	374.5	 20
140	 10	198.8	30.4	 20
141	 10	156.0	50.0	 25
142	 10	462.0	44.2	 25
143	 10	2586.5	237.4	 20
144	 10	1462.0	180.7	 25
145	 10	613.0	94.3	 25
146	 10	1063.5	194.3	 16
147	 10	1329.0	200.6	 20
148	 10	444.8	66.7	 20
149	 10	398.5	46.9	 20
150	 10	442.0	62.1	 25
151	 10	236.0	27.9	 25
152	 10	622.0	140.4	 20
153	 10	124.0	12.7	 25
154	 10	144.3	22.6	 20
155	 10	562.3	63.0	 16
156	 10	1999.8	223.7	 20
157	 10	737.0	138.3	 25
158	 10	644.3	118.5	 20
159	 10	1701.0	323.5	 25
160	 10	160.0	21.8	 25
161	 10	349.0	43.1	 20
162	 10	491.0	61.9	 25
163	 10	227.8	25.5	 20
164	 10	453.5	51.9	 16
165	 10	1838.8	143.8	 20
166	 10	2691.0	677.9	 25
167	 10	1488.5	84.6	 20
168	 10	3463.0	688.2	 25
169	 10	4492.0	988.2	 25
170	 10	1075.8	139.3	 20
171	 10	269.0	38.1	 25
172	 10	197.5	27.5	 20
173	 10	346.8	47.2	 16
174	 10	3816.8	693.6	 20
175	 10	159.0	22.3	 25
176	 10	255.0	28.2	 20
177	 10	497.0	30.4	 25
178	 10	751.0	104.8	 25
179	 10	344.0	35.1	 20
180	 10	642.0	41.0	 20
181	 10	740.3	117.9	 20
182	 10	155.5	15.7	 16
183	 10	141.0	20.7	 25
184	 10	141.0	18.0	 25
185	 10	121.0	13.7	 20
186	 10	213.0	30.9	 25
187	 10	2867.0	562.0	 25
188	 10	209.3	25.3	 20
189	 10	136.5	16.8	 20
190	 10	681.8	128.4	 20
191	 10	1198.0	146.8	 16
192	 10	158.0	18.7	 25
193	 10	289.0	61.5	 25
194	 10	2013.5	375.7	 20
195	 10	292.0	48.5	 25
196	 10	1369.0	232.3	 25
197	 10	4862.3	605.3	 20
198	 10	4346.8	579.6	 20
199	 10	277.8	26.0	 20
200	 10	725.8	82.9	 20
201	 10	461.0	70.6	 25
202	 10	277.0	30.3	 25
203	 10	1926.5	287.1	 20
204	 10	176.0	17.4	 25
205	 10	106.0	16.3	 25
206	 10	149.5	12.8	 16
207	 10	118.5	12.5	 20
208	 10	124.3	14.1	 20
209	 10	168.5	33.7	 20
210	 10	501.0	121.8	 25
211	 10	194.0	34.6	 25
212	 10	154.0	17.9	 20
213	 10	161.0	25.2	 25
214	 10	109.0	15.3	 25
215	 10	1229.3	213.0	 16
216	 10	578.3	79.3	 20
217	 10	3771.0	753.7	 20
218	 10	315.3	66.7	 20
219	 10	151.0	24.2	 25
220	 10	249.0	25.2	 25
221	 10	243.5	23.9	 20
222	 10	335.0	45.8	 25
223	 10	3531.0	558.4	 25
224	 10	285.5	35.7	 16
225	 10	310.5	28.4	 20
226	 10	531.0	116.3	 25
227	 10	475.8	45.7	 20
228	 10	300.0	35.5	 25
229	 10	1118.0	237.9	 25
230	 10	907.3	120.3	 20
231	 10	1737.0	237.9	 25
232	 10	997.8	105.2	 20
233	 10	246.5	41.1	 16
234	 10	555.0	67.7	 20
235	 10	1106.0	164.9	 25
236	 10	656.8	58.2	 20
237	 10	1572.0	209.0	 25
238	 10	167.0	20.0	 25
239	 10	1157.8	127.9	 20
240	 10	373.0	43.1	 25
241	 10	294.0	33.9	 20
242	 10	874.0	75.5	 16
243	 10	303.3	31.9	 20
244	 10	520.0	58.2	 25
245	 10	355.3	34.4	 20
246	 10	321.0	50.7	 25
247	 10	3003.0	589.8	 25
248	 10	715.8	81.6	 20
249	 10	1121.5	127.7	 20
250	 10	556.3	99.5	 20
251	 10	1236.3	162.9	 16
252	 10	284.0	38.1	 25
253	 10	464.0	52.2	 25
254	 10	389.8	35.9	 20
255	 10	1238.0	148.3	 25
256	 10	575.0	54.5	 25
257	 10	354.3	24.9	 20
258	 10	320.3	36.1	 20
259	 10	306.3	79.9	 20
260	 10	1079.0	94.0	 16
261	 10	863.0	99.7	 25
262	 10	952.0	230.6	 25
263	 10	161.5	33.4	 20
264	 10	116.0	21.9	 25
265	 10	142.0	21.1	 25
266	 10	553.3	66.6	 20
267	 10	308.3	46.0	 20
268	 10	224.3	27.6	 20
269	 10	495.3	41.5	 16
270	 10	227.0	33.1	 25
271	 10	173.0	30.1	 25
272	 10	216.5	25.4	 20
273	 10	197.0	20.5	 25
274	 10	681.0	85.2	 25
275	 10	384.8	46.2	 16
276	 10	1201.8	149.1	 20
277	 10	476.3	68.8	 20
278	 10	484.0	49.1	 20
279	 10	249.0	92.8	 25
280	 10	707.0	93.3	 25
281	 10	198.0	27.0	 25
282	 10	229.5	47.4	 20
283	 10	187.0	44.7	 25
284	 10	648.0	155.8	 20
285	 10	200.3	24.3	 16
286	 10	241.5	29.7	 20
287	 10	145.0	18.3	 25
288	 10	267.5	26.5	 20
289	 10	460.0	54.3	 25
290	 10	506.0	57.5	 25
291	 10	325.0	40.4	 20
292	 10	245.0	64.3	 25
293	 10	128.0	12.3	 20
294	 10	308.5	32.8	 16
295	 10	799.0	140.0	 20
296	 10	322.0	59.0	 25
297	 10	413.5	88.7	 20
298	 10	397.0	71.7	 25
299	 10	394.0	76.7	 25
300	 10	130.3	17.3	 20
301	 10	180.5	21.7	 20
302	 10	322.0	35.6	 20
303	 10	1852.0	426.9	 16
304	 10	161.0	19.2	 25
305	 10	164.0	19.1	 25
306	 10	362.8	61.7	 20
307	 10	284.0	38.6	 25
308	 10	176.0	25.9	 25
309	 10	258.8	35.9	 20
310	 10	134.5	15.1	 20
311	 10	192.8	21.0	 20
312	 10	226.0	26.2	 16
313	 10	617.0	126.2	 25
314	 10	183.0	23.3	 25
315	 10	1720.5	212.1	 20
316	 10	204.0	22.4	 25
317	 10	320.0	58.1	 25
318	 10	184.3	20.9	 20
319	 10	505.3	59.6	 20
320	 10	499.3	54.7	 20
321	 10	172.3	22.4	 16
322	 10	178.0	24.2	 25
323	 10	260.0	25.9	 25
324	 10	295.3	35.4	 20
325	 10	389.0	37.5	 25
326	 10	377.0	51.0	 25
327	 10	2091.3	320.6	 16
328	 10	236.0	29.6	 20
329	 10	134.5	18.1	 20
330	 10	156.3	19.9	 20
331	 10	188.0	23.5	 25
332	 10	517.0	74.9	 25
333	 10	357.8	36.4	 20
334	 10	324.0	36.5	 25
335	 10	254.0	41.4	 25
336	 10	190.8	21.7	 16
337	 10	242.0	24.5	 20
338	 10	233.0	20.6	 20
339	 10	224.0	19.0	 20
340	 10	428.0	73.2	 25
341	 10	135.0	14.8	 25
342	 10	202.3	16.3	 20
343	 10	205.0	19.9	 25
344	 10	230.0	36.3	 25
345	 10	116.3	16.7	 16
346	 10	158.0	17.4	 20
347	 10	132.0	20.0	 25
348	 10	282.8	38.4	 20
349	 10	215.0	21.4	 25
350	 10	311.0	32.8	 25
351	 10	259.3	34.1	 20
352	 10	267.0	26.6	 25
353	 10	394.5	34.0	 20
354	 10	302.3	28.5	 16
355	 10	188.0	22.3	 20
356	 10	184.0	29.1	 25
357	 10	127.8	10.0	 20
358	 10	169.0	29.6	 25
359	 10	475.0	49.2	 25
360	 10	370.3	36.2	 20
361	 10	152.0	18.4	 25
362	 10	236.5	25.3	 20
363	 10	394.0	36.2	 16
364	 10	625.3	49.5	 20
365	 10	202.0	26.0	 25
366	 10	760.3	61.4	 20
367	 10	864.0	111.7	 25
368	 10	119.0	18.1	 25
369	 10	129.3	12.0	 20
370	 10	131.0	13.7	 25
371	 10	203.3	17.0	 20
372	 10	589.5	53.2	 16
373	 10	563.0	63.6	 25
374	 10	322.0	40.1	 25
375	 10	524.8	47.2	 20
376	 10	385.0	35.3	 25
377	 10	529.0	37.4	 25
378	 10	288.5	27.2	 20
379	 10	892.0	127.3	 20
380	 10	259.5	43.2	 20
381	 10	177.5	17.7	 16
382	 10	195.0	21.5	 25
383	 10	185.0	33.9	 25
384	 10	149.5	19.9	 20
385	 10	130.0	15.5	 25
386	 10	350.0	63.6	 25
387	 10	795.5	59.1	 20
388	 10	451.3	48.4	 20
389	 10	246.0	24.7	 20
390	 10	310.5	21.5	 16
391	 10	176.0	27.0	 25
392	 10	136.0	21.0	 25
393	 10	143.3	22.4	 20
394	 10	116.0	16.0	 25
395	 10	120.0	17.9	 25
396	 10	216.8	21.5	 16
397	 10	278.8	30.2	 20
398	 10	275.5	38.0	 20
399	 10	1159.3	285.4	 20
400	 10	442.0	58.4	 25
401	 10	135.0	14.8	 25
402	 10	227.0	23.0	 20
403	 10	220.0	28.2	 25
404	 10	172.0	18.9	 25
405	 10	230.3	16.1	 16
406	 10	328.5	47.4	 20
407	 10	470.3	53.0	 20
408	 10	521.5	74.2	 20
409	 10	304.0	41.3	 25
410	 10	189.0	27.7	 25
411	 10	118.0	14.0	 20
412	 10	126.0	15.5	 25
413	 10	202.0	22.5	 25
414	 10	453.3	41.9	 16
415	 10	206.8	27.6	 20
416	 10	249.8	28.5	 20
417	 10	130.3	27.3	 20
418	 10	161.0	24.8	 25
419	 10	147.0	22.5	 25
420	 10	178.5	25.2	 20
421	 10	138.0	14.3	 25
422	 10	128.0	12.8	 20
423	 10	181.5	19.1	 16
424	 10	210.5	28.8	 20
425	 10	226.0	25.4	 25
426	 10	485.5	71.0	 20
427	 10	347.0	34.8	 25
428	 10	188.0	21.8	 25
429	 10	542.8	61.4	 20
430	 10	673.0	110.0	 25
431	 10	871.0	95.1	 20
432	 10	330.3	27.0	 16
433	 10	281.0	37.5	 20
434	 10	385.0	44.5	 25
435	 10	275.3	44.6	 20
436	 10	377.0	79.6	 25
437	 10	394.0	164.5	 25
438	 10	263.0	47.2	 20
439	 10	262.0	44.7	 25
440	 10	451.0	104.8	 20
441	 10	368.3	114.6	 20
442	 10	304.5	47.9	 16
443	 10	156.0	16.4	 25
444	 10	680.0	97.7	 25
445	 10	218.8	24.4	 20
446	 10	2252.0	290.4	 25
447	 10	1111.0	150.1	 25
448	 10	1105.5	112.3	 16
449	 10	1814.8	237.6	 20
450	 10	800.0	35.4	 20
451	 10	1080.3	124.5	 20
452	 10	1731.0	435.1	 25
453	 10	191.0	22.7	 25
454	 10	303.3	52.7	 20
455	 10	780.0	100.9	 25
456	 10	1462.0	212.7	 25
457	 10	1412.0	176.3	 16
458	 10	602.8	83.0	 20
459	 10	228.0	21.1	 20
460	 10	293.3	38.2	 20
461	 10	212.0	21.9	 25
462	 10	297.0	35.2	 25
463	 10	475.0	43.2	 20
464	 10	536.0	60.5	 25
465	 10	209.0	26.2	 25
466	 10	484.5	68.1	 16
467	 10	323.3	49.8	 20
468	 10	195.5	24.5	 20
469	 10	208.5	21.7	 20
470	 10	249.0	37.8	 25
471	 10	190.0	21.4	 25
472	 10	170.3	22.4	 20
473	 10	211.0	28.6	 25
474	 10	137.3	19.7	 20
475	 10	224.3	26.9	 16
476	 10	131.3	22.9	 20
477	 10	183.0	28.4	 25
478	 10	278.5	33.9	 20
479	 10	1654.0	248.2	 25
480	 10	369.0	38.2	 25
481	 10	296.0	26.6	 20
482	 10	466.0	50.5	 25
483	 10	405.8	73.2	 20
484	 10	312.3	30.5	 16
485	 10	931.3	82.5	 20
486	 10	1074.0	238.1	 25
487	 10	299.3	37.5	 20
488	 10	133.0	20.1	 25
489	 10	274.0	51.6	 25
490	 10	153.3	17.3	 20
491	 10	169.0	40.3	 25
492	 10	148.0	18.8	 20
493	 10	158.5	18.0	 16
494	 10	642.3	61.0	 20
495	 10	280.0	34.0	 25
496	 10	170.0	28.1	 20
497	 10	2010.0	279.5	 25
498	 10	262.0	36.6	 25
499	 10	181.5	20.3	 20
500	 10	157.8	22.8	 20
501	 10	260.5	39.2	 20
502	 10	471.0	34.2	 16
503	 10	419.0	34.0	 25
504	 10	427.0	53.8	 25
505	 10	241.3	28.4	 20
506	 10	286.0	30.4	 25
507	 10	338.0	39.4	 25
508	 10	658.5	67.0	 20
509	 10	468.8	55.5	 20
510	 10	178.8	25.9	 20
511	 10	209.5	37.7	 16
512	 10	502.0	154.4	 25
513	 10	1558.0	302.5	 25
514	 10	382.8	130.9	 20
515	 10	129.0	15.9	 25
516	 10	173.0	22.1	 25
517	 10	642.0	53.0	 20
518	 10	1031.3	129.7	 20
519	 10	362.5	39.2	 20
520	 10	204.0	34.6	 20
521	 10	258.0	41.6	 25
522	 10	115.0	21.6	 25
523	 10	177.0	18.8	 20
524	 10	852.0	104.7	 25
525	 10	128.0	14.2	 25
526	 10	253.3	32.1	 16
527	 10	190.3	29.7	 20
528	 10	322.5	29.4	 20
529	 10	331.3	24.8	 20
530	 10	294.0	35.5	 25
531	 10	227.0	27.0	 25
532	 10	210.0	21.0	 20
533	 10	163.0	24.7	 25
534	 10	937.0	83.5	 25
535	 10	372.3	28.4	 16
536	 10	240.0	26.0	 20
537	 10	470.3	49.9	 20
538	 10	145.3	12.6	 20
539	 10	197.0	27.5	 25
540	 10	127.0	17.1	 25
541	 10	139.0	16.3	 20
542	 10	263.0	42.2	 25
543	 10	238.0	27.6	 25
544	 10	230.5	19.2	 16
545	 10	182.0	19.5	 20
546	 10	150.0	19.1	 25
547	 10	248.8	27.7	 20
548	 10	580.0	47.9	 25
549	 10	709.0	51.6	 25
550	 10	571.8	69.0	 20
551	 10	338.0	42.0	 25
552	 10	212.8	16.3	 20
553	 10	203.3	23.7	 16
554	 10	182.0	21.1	 20
555	 10	370.0	64.4	 25
556	 10	4367.8	447.9	 20
557	 10	712.0	94.0	 25
558	 10	344.0	36.9	 25
559	 10	375.0	83.8	 20
560	 10	143.0	20.9	 25
561	 10	139.3	19.7	 20
562	 10	121.5	16.9	 16
563	 10	142.0	14.0	 20
564	 10	140.0	16.6	 25
565	 10	124.8	16.1	 20
566	 10	180.0	28.5	 25
567	 10	164.0	21.8	 25
568	 10	2426.8	313.5	 20
569	 10	569.5	45.9	 20
570	 10	334.8	49.3	 20
571	 10	423.0	38.9	 16
572	 10	159.0	21.6	 25
573	 10	956.0	168.9	 25
574	 10	530.0	50.0	 20
575	 10	352.0	22.8	 25
576	 10	866.0	81.7	 25
577	 10	5079.0	592.3	 20
578	 10	1171.8	77.0	 20
579	 10	360.0	27.5	 20
580	 10	608.5	40.2	 16
581	 10	583.0	73.9	 25
582	 10	214.0	18.3	 25
583	 10	839.0	211.1	 20
584	 10	222.0	18.2	 25
585	 10	161.0	21.0	 25
586	 10	1089.0	149.2	 20
587	 10	392.8	59.9	 20
588	 10	337.3	28.6	 20
589	 10	393.5	25.7	 16
590	 10	404.0	26.3	 25
591	 10	413.0	37.2	 25
592	 10	124.5	16.5	 20
593	 10	322.0	48.0	 25
594	 10	272.0	33.1	 25
595	 10	197.0	16.0	 16
596	 10	369.5	36.0	 20
597	 10	610.5	68.2	 20
598	 10	156.3	15.1	 20
599	 10	188.0	26.8	 25
600	 10	139.0	15.0	 25
601	 10	125.0	19.0	 25
602	 10	160.8	16.8	 20
603	 10	220.0	29.7	 25
604	 10	139.5	20.4	 20
605	 10	821.3	91.1	 16
606	 10	119.5	15.7	 20
607	 10	114.0	10.0	 25
608	 10	129.8	13.5	 20
609	 10	229.0	29.3	 25
610	 10	3243.0	689.5	 25
611	 10	352.3	68.0	 20
612	 10	213.0	26.4	 25
613	 10	351.0	33.4	 20
614	 10	814.8	94.4	 16
615	 10	196.3	21.4	 20
616	 10	144.0	16.9	 25
617	 10	164.8	20.4	 20
618	 10	129.0	19.2	 25
619	 10	136.0	19.2	 25
620	 10	175.5	18.5	 20
621	 10	161.5	22.6	 20
622	 10	182.0	17.1	 20
623	 10	511.3	49.0	 16
624	 10	172.0	466.7	 25
625	 10	282.0	41.9	 25
626	 10	400.0	82.4	 20
627	 10	172.0	17.6	 25
628	 10	351.0	46.8	 25
629	 10	137.0	18.2	 20
630	 10	171.5	15.7	 20
631	 10	230.5	32.2	 20
632	 10	670.3	89.9	 16
633	 10	400.0	82.1	 25
634	 10	1128.0	229.3	 25
635	 10	3973.3	1142.0	 20
636	 10	453.0	54.5	 25
637	 10	2114.0	632.8	 25
638	 10	211.5	32.5	 20
639	 10	9868.5	2382.5	 20
  0	 11	263.8	36.9	 20
  1	 11	3151.0	589.5	 25
  2	 11	165.3	18.3	 20
  3	 11	121.8	16.8	 16
  4	 11	117.0	14.0	 25
  5	 11	111.0	16.7	 25
  6	 11	123.3	12.9	 20
  7	 11	4656.0	949.0	 25
  8	 11	2338.0	442.8	 25
  9	 11	159.0	23.0	 25
 10	 11	123.3	13.9	 16
 11	 11	106.3	10.2	 20
 12	 11	1093.5	208.8	 20
 13	 11	216.0	21.9	 20
 14	 11	321.0	35.3	 25
 15	 11	1129.0	145.7	 25
 16	 11	499.3	41.2	 20
 17	 11	528.0	52.4	 25
 18	 11	978.0	158.6	 25
 19	 11	514.5	38.8	 16
 20	 11	1797.3	126.2	 20
 21	 11	1005.0	99.2	 20
 22	 11	494.3	46.8	 20
 23	 11	128.0	18.4	 25
 24	 11	141.0	19.4	 25
 25	 11	117.0	18.1	 20
 26	 11	123.0	19.3	 25
 27	 11	126.0	13.7	 20
 28	 11	104.3	12.5	 16
 29	 11	673.3	126.1	 20
 30	 11	126.0	16.4	 25
 31	 11	108.3	18.2	 20
 32	 11	3669.0	677.1	 25
 33	 11	113.0	14.6	 25
 34	 11	776.0	145.2	 20
 35	 11	439.0	79.7	 25
 36	 11	4542.3	621.8	 20
 37	 11	139.5	18.5	 16
 38	 11	132.0	18.9	 20
 39	 11	148.0	19.1	 25
 40	 11	174.3	25.8	 20
 41	 11	237.0	37.4	 25
 42	 11	506.0	66.1	 25
 43	 11	421.5	46.3	 20
 44	 11	153.0	22.3	 25
 45	 11	152.0	18.8	 20
 46	 11	178.8	35.4	 16
 47	 11	178.0	24.3	 20
 48	 11	197.0	14.6	 25
 49	 11	3904.3	692.0	 20
 50	 11	145.0	12.9	 25
 51	 11	4465.0	1014.5	 25
 52	 11	6031.5	1432.5	 20
 53	 11	2408.8	248.5	 20
 54	 11	542.3	52.8	 20
 55	 11	633.8	46.8	 16
 56	 11	257.0	92.0	 25
 57	 11	4935.0	973.7	 25
 58	 11	4006.8	571.2	 20
 59	 11	685.0	88.5	 25
 60	 11	405.0	44.1	 25
 61	 11	177.8	20.1	 20
 62	 11	184.3	14.7	 20
 63	 11	192.3	23.7	 20
 64	 11	377.0	24.0	 16
 65	 11	222.0	25.5	 25
 66	 11	5608.0	1239.5	 25
 67	 11	114.0	13.5	 20
 68	 11	326.0	47.4	 25
 69	 11	200.0	30.3	 25
 70	 11	325.8	57.1	 20
 71	 11	123.5	17.9	 20
 72	 11	1695.8	324.6	 20
 73	 11	4414.0	351.9	 16
 74	 11	332.0	51.2	 25
 75	 11	100.0	21.8	 25
 76	 11	115.3	17.5	 20
 77	 11	3909.0	514.7	 25
 78	 11	186.0	20.0	 25
 79	 11	120.0	14.0	 16
 80	 11	136.3	17.8	 20
 81	 11	149.5	16.6	 20
 82	 11	336.5	36.1	 20
 83	 11	8447.0	1676.4	 25
 84	 11	171.0	20.5	 25
 85	 11	11241.8	1718.1	 20
 86	 11	7703.0	1635.3	 25
 87	 11	162.0	27.6	 25
 88	 11	270.0	27.0	 16
 89	 11	150.0	16.2	 20
 90	 11	206.0	29.6	 20
 91	 11	209.5	26.7	 20
 92	 11	136.0	38.2	 25
 93	 11	176.0	15.6	 25
 94	 11	432.3	33.4	 20
 95	 11	134.0	16.8	 25
 96	 11	502.0	95.8	 25
 97	 11	110.3	13.7	 16
 98	 11	111.3	17.8	 20
 99	 11	118.5	14.9	 20
100	 11	195.8	28.0	 20
101	 11	348.0	20.9	 25
102	 11	998.0	170.0	 25
103	 11	606.3	97.3	 20
104	 11	183.0	16.7	 25
105	 11	9736.3	1551.2	 20
106	 11	172.8	22.3	 16
107	 11	674.3	50.6	 20
108	 11	684.0	70.6	 25
109	 11	4602.3	812.8	 20
110	 11	3531.0	654.1	 25
111	 11	230.0	16.5	 25
112	 11	1162.3	184.7	 20
113	 11	179.0	22.4	 25
114	 11	170.8	43.5	 20
115	 11	112.5	11.1	 16
116	 11	111.0	14.9	 20
117	 11	132.0	11.6	 25
118	 11	177.3	23.8	 20
119	 11	2528.0	391.9	 25
120	 11	137.0	17.4	 25
121	 11	451.5	61.7	 20
122	 11	173.0	21.1	 25
123	 11	1825.8	307.6	 20
124	 11	120.5	18.9	 16
125	 11	490.3	60.0	 20
126	 11	4277.0	579.6	 25
127	 11	529.3	53.4	 20
128	 11	1635.0	175.2	 25
129	 11	571.0	81.3	 25
130	 11	338.8	29.5	 20
131	 11	214.0	26.2	 20
132	 11	1949.0	316.8	 20
133	 11	1721.0	161.0	 16
134	 11	157.0	20.9	 25
135	 11	177.0	20.5	 25
136	 11	176.8	22.3	 20
137	 11	4756.0	755.2	 25
138	 11	6555.0	1020.1	 25
139	 11	292.3	31.6	 20
140	 11	180.0	24.3	 20
141	 11	1233.3	170.2	 20
142	 11	1531.0	137.7	 16
143	 11	9519.0	1295.9	 25
144	 11	272.0	33.0	 25
145	 11	269.8	21.5	 20
146	 11	111.0	14.2	 25
147	 11	308.0	41.0	 25
148	 11	142.0	20.3	 20
149	 11	312.5	28.4	 20
150	 11	238.0	22.7	 20
151	 11	136.8	21.7	 20
152	 11	256.0	47.8	 25
153	 11	220.0	30.7	 25
154	 11	121.3	18.3	 20
155	 11	114.0	15.9	 25
156	 11	607.0	73.1	 25
157	 11	127.8	19.0	 16
158	 11	107.3	16.5	 20
159	 11	5174.5	905.6	 20
160	 11	141.8	16.6	 20
161	 11	142.0	16.8	 25
162	 11	428.0	56.8	 25
163	 11	189.3	24.1	 20
164	 11	139.0	14.8	 25
165	 11	542.0	94.0	 25
166	 11	144.3	15.0	 16
167	 11	5753.5	809.5	 20
168	 11	159.0	21.6	 20
169	 11	1931.0	503.2	 25
170	 11	286.5	33.8	 20
171	 11	899.0	116.2	 25
172	 11	148.0	16.4	 25
173	 11	461.8	72.2	 20
174	 11	181.0	20.7	 25
175	 11	165.8	18.3	 20
176	 11	488.0	43.3	 16
177	 11	1117.0	143.9	 25
178	 11	16323.0	3357.1	 25
179	 11	5683.3	1051.4	 20
180	 11	573.0	51.5	 25
181	 11	1532.0	317.2	 25
182	 11	4707.0	1101.9	 20
183	 11	153.5	17.2	 20
184	 11	583.3	109.8	 20
185	 11	164.5	21.1	 16
186	 11	172.0	38.4	 25
187	 11	396.0	60.0	 25
188	 11	591.8	68.5	 20
189	 11	183.0	23.0	 25
190	 11	177.0	27.1	 25
191	 11	148.0	21.5	 20
192	 11	197.8	24.2	 20
193	 11	511.8	68.7	 20
194	 11	1122.3	123.1	 16
195	 11	2403.0	423.9	 25
196	 11	133.0	19.6	 25
197	 11	216.5	21.2	 20
198	 11	530.0	84.7	 25
199	 11	200.0	27.9	 25
200	 11	375.5	39.0	 16
201	 11	407.5	52.6	 20
202	 11	276.3	36.3	 20
203	 11	505.0	103.9	 20
204	 11	1094.0	213.8	 25
205	 11	932.0	196.6	 25
206	 11	185.5	25.7	 20
207	 11	123.0	17.1	 25
208	 11	367.0	74.6	 25
209	 11	1288.0	226.0	 16
210	 11	135.3	20.6	 20
211	 11	135.8	15.4	 20
212	 11	131.8	17.6	 20
213	 11	147.0	18.8	 25
214	 11	201.0	26.2	 25
215	 11	144.5	16.3	 20
216	 11	153.0	14.9	 25
217	 11	162.0	26.2	 25
218	 11	273.0	37.1	 16
219	 11	275.0	34.7	 20
220	 11	750.5	114.1	 20
221	 11	1048.0	104.8	 20
222	 11	697.0	120.4	 25
223	 11	555.0	137.8	 25
224	 11	152.0	24.0	 20
225	 11	189.0	15.4	 25
226	 11	7499.3	1498.2	 20
227	 11	957.0	70.1	 16
228	 11	490.5	46.7	 20
229	 11	2915.0	547.7	 25
230	 11	330.3	30.0	 20
231	 11	2439.0	494.6	 25
232	 11	295.0	39.7	 25
233	 11	553.8	75.2	 20
234	 11	8036.0	1859.4	 25
235	 11	351.3	28.3	 20
236	 11	8813.3	790.0	 16
237	 11	134.8	22.7	 20
238	 11	4527.0	1240.4	 25
239	 11	1501.0	187.8	 20
240	 11	239.0	40.9	 25
241	 11	355.0	40.5	 25
242	 11	489.5	50.7	 20
243	 11	1161.0	126.2	 25
244	 11	273.0	31.7	 20
245	 11	254.8	20.1	 16
246	 11	140.3	15.8	 20
247	 11	342.0	39.7	 25
248	 11	255.8	24.4	 20
249	 11	331.0	56.9	 25
250	 11	150.0	15.7	 25
251	 11	1136.3	197.8	 20
252	 11	401.5	25.5	 20
253	 11	641.3	85.9	 20
254	 11	674.5	58.2	 16
255	 11	486.0	57.0	 25
256	 11	181.0	18.0	 25
257	 11	1720.5	208.7	 20
258	 11	355.0	38.9	 25
259	 11	536.0	85.0	 25
260	 11	297.3	31.1	 20
261	 11	901.3	108.4	 20
262	 11	159.8	26.7	 20
263	 11	503.3	68.9	 16
264	 11	223.0	33.3	 25
265	 11	130.0	13.8	 25
266	 11	137.0	12.8	 20
267	 11	124.0	22.3	 25
268	 11	178.0	21.4	 25
269	 11	171.5	26.9	 20
270	 11	182.0	15.0	 20
271	 11	167.5	16.8	 20
272	 11	777.3	81.3	 16
273	 11	175.0	24.6	 25
274	 11	136.0	19.5	 25
275	 11	145.3	13.3	 20
276	 11	124.0	15.3	 25
277	 11	279.0	31.2	 25
278	 11	939.5	69.3	 16
279	 11	1496.0	150.6	 20
280	 11	1704.3	316.6	 20
281	 11	141.3	13.3	 20
282	 11	4100.0	644.1	 25
283	 11	2159.0	459.1	 25
284	 11	3077.0	472.3	 20
285	 11	547.0	76.3	 25
286	 11	121.0	17.6	 25
287	 11	126.3	10.5	 16
288	 11	4780.0	606.3	 20
289	 11	364.8	57.0	 20
290	 11	2864.3	353.3	 20
291	 11	760.0	109.2	 25
292	 11	182.0	19.2	 25
293	 11	4943.3	561.3	 20
294	 11	161.0	17.7	 25
295	 11	168.0	17.8	 25
296	 11	2542.0	208.3	 16
297	 11	119.5	13.0	 20
298	 11	181.0	19.3	 25
299	 11	567.5	56.5	 20
300	 11	497.0	65.4	 25
301	 11	419.0	36.8	 25
302	 11	452.8	38.8	 20
303	 11	607.0	86.5	 25
304	 11	5631.5	951.8	 20
305	 11	5820.8	369.7	 16
306	 11	140.3	27.7	 20
307	 11	133.0	14.4	 25
308	 11	4367.8	422.6	 20
309	 11	144.0	15.2	 25
310	 11	134.0	23.2	 25
311	 11	166.0	16.9	 20
312	 11	6995.0	1264.5	 25
313	 11	209.0	24.8	 20
314	 11	150.8	22.9	 16
315	 11	12685.3	1797.9	 20
316	 11	1740.0	281.2	 25
317	 11	460.3	55.2	 20
318	 11	1263.0	202.4	 25
319	 11	1020.0	176.0	 25
320	 11	198.5	18.8	 20
321	 11	151.0	18.9	 25
322	 11	1679.8	267.5	 20
323	 11	1871.0	164.5	 16
324	 11	775.0	94.2	 25
325	 11	4524.0	689.6	 25
326	 11	282.3	35.8	 20
327	 11	436.0	37.6	 25
328	 11	277.0	35.6	 25
329	 11	159.0	13.3	 25
330	 11	181.8	16.2	 16
331	 11	256.8	56.6	 20
332	 11	3109.3	643.4	 20
333	 11	2431.0	351.4	 20
334	 11	176.0	21.2	 25
335	 11	212.0	31.3	 25
336	 11	186.3	21.5	 20
337	 11	543.0	72.5	 25
338	 11	308.0	23.8	 25
339	 11	234.5	21.5	 16
340	 11	240.3	29.8	 20
341	 11	3864.5	799.2	 20
342	 11	163.0	22.6	 20
343	 11	227.0	23.2	 25
344	 11	989.0	213.6	 25
345	 11	183.0	28.0	 20
346	 11	130.0	13.1	 25
347	 11	5208.3	1089.3	 20
348	 11	385.3	55.1	 16
349	 11	133.0	19.2	 20
350	 11	134.0	16.9	 25
351	 11	147.5	17.1	 20
352	 11	121.0	15.8	 25
353	 11	109.0	14.2	 25
354	 11	123.3	17.3	 20
355	 11	317.0	51.2	 25
356	 11	196.3	18.6	 20
357	 11	189.0	18.2	 16
358	 11	1418.5	152.0	 20
359	 11	3742.0	892.4	 25
360	 11	268.5	36.3	 20
361	 11	173.0	22.0	 25
362	 11	270.0	29.3	 25
363	 11	174.8	21.8	 20
364	 11	397.0	56.9	 25
365	 11	4019.8	652.5	 20
366	 11	382.0	42.4	 16
367	 11	533.0	53.3	 20
368	 11	607.0	97.4	 25
369	 11	323.0	44.9	 20
370	 11	3234.0	681.4	 25
371	 11	4546.0	1188.9	 25
372	 11	344.5	46.7	 20
373	 11	234.3	23.6	 20
374	 11	222.5	27.4	 20
375	 11	217.0	21.6	 16
376	 11	236.0	32.5	 25
377	 11	1062.0	103.0	 25
378	 11	1987.8	230.5	 20
379	 11	262.0	59.6	 25
380	 11	218.0	28.7	 25
381	 11	268.3	34.9	 20
382	 11	289.5	48.2	 20
383	 11	1639.0	295.0	 20
384	 11	224.3	18.2	 16
385	 11	188.0	32.3	 25
386	 11	12342.0	2480.9	 25
387	 11	237.5	48.9	 20
388	 11	489.0	64.6	 25
389	 11	250.0	27.7	 25
390	 11	243.0	19.9	 20
391	 11	140.0	23.0	 20
392	 11	145.0	17.8	 20
393	 11	251.5	36.3	 16
394	 11	136.0	19.4	 25
395	 11	178.0	24.5	 25
396	 11	125.3	18.3	 20
397	 11	128.0	23.9	 25
398	 11	139.0	15.7	 25
399	 11	167.8	20.0	 16
400	 11	214.5	27.3	 20
401	 11	133.0	20.9	 20
402	 11	268.8	28.1	 20
403	 11	803.0	180.7	 25
404	 11	328.0	54.4	 25
405	 11	175.0	22.4	 20
406	 11	1578.0	327.3	 25
407	 11	212.0	33.2	 25
408	 11	109.3	17.8	 16
409	 11	122.5	19.5	 20
410	 11	131.3	14.2	 20
411	 11	122.5	15.5	 20
412	 11	141.0	19.7	 25
413	 11	460.0	49.9	 25
414	 11	2781.5	229.2	 20
415	 11	208.0	15.9	 25
416	 11	154.0	18.2	 25
417	 11	2239.5	286.0	 16
418	 11	138.0	14.3	 20
419	 11	955.8	185.9	 20
420	 11	549.0	83.7	 20
421	 11	141.0	15.3	 25
422	 11	130.0	15.2	 25
423	 11	170.5	22.1	 20
424	 11	3730.0	800.9	 25
425	 11	160.3	23.5	 20
426	 11	167.5	26.3	 16
427	 11	115.5	12.3	 20
428	 11	229.0	31.0	 25
429	 11	372.0	42.2	 20
430	 11	1325.0	228.9	 25
431	 11	403.0	37.3	 25
432	 11	642.3	60.3	 20
433	 11	698.0	73.0	 25
434	 11	395.5	41.5	 20
435	 11	1652.8	209.3	 16
436	 11	571.8	138.0	 20
437	 11	8405.0	1734.5	 25
438	 11	1680.5	318.2	 20
439	 11	551.0	96.1	 25
440	 11	3653.0	689.0	 25
441	 11	3697.5	692.1	 20
442	 11	352.0	90.3	 25
443	 11	140.8	14.6	 20
444	 11	245.5	27.8	 16
445	 11	145.3	18.1	 20
446	 11	155.0	21.0	 25
447	 11	158.3	14.0	 20
448	 11	1927.0	323.9	 25
449	 11	573.0	56.3	 25
450	 11	689.3	64.4	 20
451	 11	720.0	61.7	 20
452	 11	193.5	44.1	 20
453	 11	148.3	21.4	 16
454	 11	298.0	38.6	 25
455	 11	436.0	52.7	 25
456	 11	401.0	107.1	 20
457	 11	384.0	93.9	 25
458	 11	195.0	28.4	 25
459	 11	271.3	33.4	 20
460	 11	490.3	56.2	 20
461	 11	359.3	37.2	 20
462	 11	260.8	22.7	 16
463	 11	310.0	32.6	 25
464	 11	279.0	32.6	 25
465	 11	451.0	39.3	 20
466	 11	221.0	27.0	 25
467	 11	545.0	94.7	 25
468	 11	970.8	146.5	 20
469	 11	144.5	15.5	 20
470	 11	180.3	26.4	 20
471	 11	212.3	32.6	 20
472	 11	353.0	62.5	 25
473	 11	135.0	19.4	 25
474	 11	144.3	14.6	 20
475	 11	175.0	20.5	 25
476	 11	159.0	24.4	 25
477	 11	2686.0	185.3	 16
478	 11	220.5	33.7	 20
479	 11	146.5	21.7	 20
480	 11	7999.3	426.2	 20
481	 11	328.0	28.1	 25
482	 11	442.0	51.9	 25
483	 11	173.8	19.4	 20
484	 11	488.0	83.4	 25
485	 11	4078.0	706.8	 25
486	 11	157.8	18.8	 16
487	 11	164.3	14.4	 20
488	 11	116.0	13.2	 20
489	 11	156.0	22.9	 25
490	 11	125.8	22.6	 20
491	 11	142.0	16.0	 25
492	 11	135.0	15.1	 25
493	 11	2206.0	469.9	 20
494	 11	350.0	34.1	 25
495	 11	170.0	19.1	 20
496	 11	631.8	50.1	 16
497	 11	305.0	33.6	 25
498	 11	377.0	36.2	 25
499	 11	987.0	116.1	 20
500	 11	200.0	19.8	 25
501	 11	194.0	29.5	 25
502	 11	443.3	41.0	 20
503	 11	550.5	42.4	 20
504	 11	292.0	35.8	 20
505	 11	178.3	22.7	 16
506	 11	1215.0	233.6	 25
507	 11	178.0	23.8	 25
508	 11	208.3	18.5	 20
509	 11	133.0	17.6	 25
510	 11	124.0	17.9	 25
511	 11	140.5	21.0	 20
512	 11	140.3	12.8	 20
513	 11	271.3	34.6	 20
514	 11	138.5	15.2	 16
515	 11	215.0	26.5	 25
516	 11	150.0	18.8	 25
517	 11	3466.8	678.6	 20
518	 11	184.0	19.6	 25
519	 11	170.0	20.8	 25
520	 11	115.5	14.5	 16
521	 11	108.3	14.6	 20
522	 11	134.5	16.1	 20
523	 11	171.0	20.7	 20
524	 11	1145.0	207.8	 25
525	 11	123.0	18.4	 25
526	 11	117.8	15.4	 20
527	 11	129.0	17.2	 25
528	 11	219.0	43.9	 25
529	 11	655.3	50.7	 16
530	 11	1436.5	127.4	 20
531	 11	371.5	33.5	 20
532	 11	385.3	75.2	 20
533	 11	344.0	40.3	 25
534	 11	219.0	18.9	 25
535	 11	267.5	33.0	 20
536	 11	387.0	36.9	 25
537	 11	245.0	21.2	 25
538	 11	143.8	15.2	 16
539	 11	308.0	29.7	 20
540	 11	3212.8	410.3	 20
541	 11	515.5	56.7	 20
542	 11	127.0	16.8	 25
543	 11	145.0	16.5	 25
544	 11	142.5	20.1	 20
545	 11	126.0	11.9	 25
546	 11	151.5	13.4	 20
547	 11	187.5	25.4	 16
548	 11	316.8	26.3	 20
549	 11	6944.0	1111.5	 25
550	 11	424.3	51.9	 20
551	 11	1140.0	174.7	 25
552	 11	131.0	15.7	 25
553	 11	173.0	25.3	 20
554	 11	368.0	152.1	 25
555	 11	176.8	14.6	 20
556	 11	267.0	26.2	 16
557	 11	783.0	55.8	 20
558	 11	965.0	154.6	 25
559	 11	405.3	52.0	 20
560	 11	8244.0	1460.9	 25
561	 11	141.0	53.1	 25
562	 11	132.3	23.1	 20
563	 11	3028.0	704.1	 25
564	 11	214.3	26.1	 20
565	 11	264.3	36.1	 16
566	 11	8026.5	1205.3	 20
567	 11	120.0	19.4	 25
568	 11	129.3	14.2	 20
569	 11	1435.0	321.1	 25
570	 11	823.0	147.0	 25
571	 11	211.3	23.1	 20
572	 11	284.5	23.7	 20
573	 11	169.3	17.8	 20
574	 11	357.8	40.0	 16
575	 11	485.0	53.8	 25
576	 11	556.0	49.8	 25
577	 11	976.5	138.3	 20
578	 11	2268.0	535.3	 25
579	 11	136.0	18.2	 25
580	 11	1398.3	273.9	 20
581	 11	2196.5	325.3	 20
582	 11	175.5	19.3	 20
583	 11	256.8	22.3	 16
584	 11	1472.0	279.6	 25
585	 11	209.0	28.3	 25
586	 11	5525.3	606.2	 20
587	 11	716.0	132.0	 25
588	 11	145.0	16.1	 25
589	 11	223.3	20.4	 20
590	 11	497.8	58.4	 20
591	 11	2696.0	306.9	 20
592	 11	167.5	24.0	 16
593	 11	1381.0	254.0	 25
594	 11	2422.0	462.4	 25
595	 11	276.8	25.0	 20
596	 11	1209.0	213.6	 25
597	 11	591.0	56.4	 25
598	 11	1781.5	119.7	 16
599	 11	199.5	24.4	 20
600	 11	1658.8	263.0	 20
601	 11	246.5	23.6	 20
602	 11	258.0	39.3	 25
603	 11	139.0	19.4	 25
604	 11	101.8	13.8	 20
605	 11	118.0	15.2	 25
606	 11	1134.0	163.2	 25
607	 11	209.3	21.0	 16
608	 11	149.0	16.0	 20
609	 11	610.5	46.0	 20
610	 11	439.5	46.6	 20
611	 11	6126.0	976.8	 25
612	 11	601.0	83.2	 25
613	 11	236.5	22.1	 20
614	 11	192.0	20.6	 25
615	 11	835.0	99.8	 25
616	 11	186.0	18.4	 16
617	 11	2344.3	430.1	 20
618	 11	146.0	15.3	 25
619	 11	209.0	31.4	 20
620	 11	6226.0	1189.1	 25
621	 11	694.0	82.5	 25
622	 11	1337.5	187.9	 20
623	 11	2053.0	382.6	 25
624	 11	7025.0	1292.1	 20
625	 11	214.0	24.0	 16
626	 11	132.0	15.9	 20
627	 11	132.0	16.6	 25
628	 11	127.5	11.7	 20
629	 11	133.0	14.2	 25
630	 11	817.0	147.2	 25
631	 11	269.3	36.4	 20
632	 11	131.0	12.7	 25
633	 11	146.5	18.8	 20
634	 11	184.5	21.7	 16
635	 11	1161.0	209.6	 20
636	 11	162.0	17.3	 25
637	 11	394.3	35.6	 20
638	 11	353.0	31.7	 25
639	 11	262.0	34.3	 25
  0	 12	15027.0	3198.5	 20
  1	 12	272.0	96.6	 25
  2	 12	148.0	16.4	 25
  3	 12	129.3	17.3	 20
  4	 12	121.3	17.0	 20
  5	 12	120.0	22.0	 20
  6	 12	115.5	17.2	 16
  7	 12	189.0	40.7	 25
  8	 12	321.0	66.6	 25
  9	 12	152.5	19.6	 20
 10	 12	123.0	15.1	 25
 11	 12	113.0	16.6	 25
 12	 12	242.8	43.5	 20
 13	 12	261.3	16.6	 20
 14	 12	298.3	25.9	 20
 15	 12	977.5	79.3	 16
 16	 12	545.0	52.2	 25
 17	 12	838.0	70.8	 25
 18	 12	1113.8	100.4	 20
 19	 12	221.0	39.9	 25
 20	 12	658.0	76.8	 25
 21	 12	374.0	37.8	 20
 22	 12	230.3	29.3	 20
 23	 12	136.0	14.9	 20
 24	 12	134.5	17.4	 16
 25	 12	131.0	19.9	 25
 26	 12	157.0	20.0	 25
 27	 12	119.0	17.6	 20
 28	 12	120.0	12.8	 25
 29	 12	116.0	15.8	 25
 30	 12	144.3	20.2	 16
 31	 12	101.5	14.7	 20
 32	 12	190.5	26.0	 20
 33	 12	112.0	14.2	 20
 34	 12	156.0	25.1	 25
 35	 12	548.0	108.7	 25
 36	 12	573.0	108.9	 20
 37	 12	127.0	13.0	 25
 38	 12	128.0	14.7	 25
 39	 12	132.0	15.4	 16
 40	 12	163.0	25.5	 20
 41	 12	235.8	28.8	 20
 42	 12	332.8	49.7	 20
 43	 12	260.0	32.1	 25
 44	 12	171.0	24.5	 25
 45	 12	153.0	18.8	 20
 46	 12	213.0	24.0	 25
 47	 12	150.0	15.4	 25
 48	 12	268.5	27.8	 16
 49	 12	1276.5	193.7	 20
 50	 12	146.3	12.7	 20
 51	 12	605.3	128.1	 20
 52	 12	1313.0	333.0	 25
 53	 12	836.0	167.3	 25
 54	 12	373.0	53.7	 20
 55	 12	305.0	31.5	 25
 56	 12	887.0	162.0	 20
 57	 12	1625.5	314.9	 16
 58	 12	850.8	96.7	 20
 59	 12	529.0	77.7	 25
 60	 12	307.0	45.4	 25
 61	 12	161.5	14.4	 20
 62	 12	156.0	49.2	 25
 63	 12	185.0	27.5	 25
 64	 12	300.0	27.6	 20
 65	 12	184.8	24.0	 20
 66	 12	680.3	143.3	 20
 67	 12	130.8	17.2	 16
 68	 12	288.0	40.2	 25
 69	 12	226.0	46.5	 25
 70	 12	131.5	21.4	 20
 71	 12	109.0	15.4	 25
 72	 12	263.0	59.4	 25
 73	 12	692.3	128.9	 20
 74	 12	139.3	10.8	 20
 75	 12	103.5	13.6	 20
 76	 12	111.8	14.0	 16
 77	 12	202.0	34.0	 25
 78	 12	165.0	20.3	 25
 79	 12	122.0	18.2	 20
 80	 12	115.0	11.9	 25
 81	 12	145.0	16.7	 25
 82	 12	294.5	28.3	 16
 83	 12	899.0	171.1	 20
 84	 12	151.3	22.3	 20
 85	 12	2430.3	485.0	 20
 86	 12	1856.0	360.1	 25
 87	 12	154.0	13.9	 25
 88	 12	465.8	49.2	 20
 89	 12	137.0	19.8	 25
 90	 12	409.0	49.7	 25
 91	 12	334.3	26.1	 16
 92	 12	137.8	17.9	 20
 93	 12	184.3	19.6	 20
 94	 12	145.5	20.6	 20
 95	 12	143.0	22.7	 25
 96	 12	147.0	22.4	 25
 97	 12	101.0	15.3	 20
 98	 12	121.0	23.3	 25
 99	 12	112.0	19.4	 25
100	 12	215.8	24.8	 16
101	 12	324.5	37.3	 20
102	 12	464.0	70.7	 25
103	 12	155.5	21.7	 20
104	 12	221.0	31.7	 25
105	 12	2248.0	566.1	 25
106	 12	162.8	26.2	 20
107	 12	479.0	36.1	 25
108	 12	689.0	99.6	 20
109	 12	1065.3	147.1	 16
110	 12	434.0	130.8	 20
111	 12	246.0	29.9	 25
112	 12	458.3	54.9	 20
113	 12	191.0	26.0	 25
114	 12	118.0	17.8	 25
115	 12	112.0	18.3	 20
116	 12	106.0	8.9	 25
117	 12	169.3	26.5	 20
118	 12	157.5	15.6	 16
119	 12	646.8	116.8	 20
120	 12	163.0	18.6	 25
121	 12	151.3	17.1	 20
122	 12	131.0	17.4	 25
123	 12	340.0	55.0	 25
124	 12	117.3	13.0	 20
125	 12	406.0	58.2	 25
126	 12	3137.5	431.9	 20
127	 12	274.5	28.5	 16
128	 12	575.0	116.0	 25
129	 12	137.0	25.4	 25
130	 12	732.5	100.6	 20
131	 12	317.0	37.8	 25
132	 12	183.0	18.2	 25
133	 12	172.5	20.7	 20
134	 12	143.0	14.8	 20
135	 12	156.5	20.5	 20
136	 12	168.8	21.0	 16
137	 12	590.0	112.9	 25
138	 12	1475.0	279.0	 25
139	 12	330.3	29.5	 20
140	 12	151.0	16.6	 25
141	 12	240.0	39.0	 25
142	 12	827.5	87.0	 20
143	 12	4979.0	674.4	 20
144	 12	285.3	25.4	 20
145	 12	311.3	28.5	 16
146	 12	139.0	82.9	 25
147	 12	142.0	56.8	 25
148	 12	175.8	23.8	 20
149	 12	256.0	130.7	 25
150	 12	258.0	49.4	 25
151	 12	208.5	19.6	 16
152	 12	210.0	34.7	 20
153	 12	169.8	23.9	 20
154	 12	114.0	13.0	 20
155	 12	121.0	17.0	 25
156	 12	1086.0	182.8	 25
157	 12	138.5	20.3	 20
158	 12	126.0	15.4	 25
159	 12	990.0	271.2	 25
160	 12	164.0	23.0	 16
161	 12	162.0	15.7	 20
162	 12	176.8	19.9	 20
163	 12	183.3	18.4	 20
164	 12	159.0	249.2	 25
165	 12	162.0	17.4	 25
166	 12	147.8	23.9	 20
167	 12	875.0	196.8	 25
168	 12	148.0	23.8	 25
169	 12	155.8	20.2	 16
170	 12	348.0	38.4	 20
171	 12	938.5	136.7	 20
172	 12	198.3	38.9	 20
173	 12	141.0	25.1	 25
174	 12	192.0	25.4	 25
175	 12	166.3	19.5	 20
176	 12	266.0	34.3	 25
177	 12	931.0	82.8	 20
178	 12	10522.0	1042.0	 16
179	 12	3025.5	392.7	 20
180	 12	418.0	548.1	 25
181	 12	713.3	88.3	 20
182	 12	1033.0	240.5	 25
183	 12	177.0	42.6	 25
184	 12	129.0	12.8	 20
185	 12	146.0	22.3	 25
186	 12	313.3	30.4	 20
187	 12	386.8	41.8	 16
188	 12	261.5	33.6	 20
189	 12	234.0	32.3	 25
190	 12	166.5	23.0	 20
191	 12	136.0	18.0	 25
192	 12	200.0	23.6	 25
193	 12	302.5	31.4	 20
194	 12	631.0	82.5	 25
195	 12	373.8	61.7	 20
196	 12	180.0	39.2	 16
197	 12	267.3	37.6	 20
198	 12	315.0	37.1	 25
199	 12	283.5	30.5	 20
200	 12	751.0	129.0	 25
201	 12	212.0	27.1	 25
202	 12	195.5	26.1	 20
203	 12	522.3	54.7	 20
204	 12	395.8	41.9	 20
205	 12	356.8	28.9	 16
206	 12	201.0	24.0	 25
207	 12	107.0	14.9	 25
208	 12	133.3	19.7	 20
209	 12	203.0	32.3	 25
210	 12	147.0	19.4	 25
211	 12	154.3	21.9	 20
212	 12	180.0	18.3	 20
213	 12	205.0	35.7	 20
214	 12	216.5	23.8	 16
215	 12	145.0	39.1	 25
216	 12	162.0	16.6	 25
217	 12	148.3	18.9	 20
218	 12	166.0	13.9	 25
219	 12	352.0	38.0	 25
220	 12	964.0	126.8	 25
221	 12	1036.3	68.8	 16
222	 12	1206.0	90.5	 20
223	 12	831.0	154.7	 20
224	 12	188.5	27.0	 20
225	 12	182.0	16.1	 25
226	 12	1995.0	422.8	 25
227	 12	2052.8	288.1	 20
228	 12	733.0	87.6	 25
229	 12	792.8	136.8	 20
230	 12	234.0	22.2	 16
231	 12	1853.8	219.5	 20
232	 12	298.0	31.8	 25
233	 12	438.8	39.0	 20
234	 12	1290.0	241.3	 25
235	 12	830.0	128.6	 25
236	 12	1881.8	367.7	 20
237	 12	146.0	15.4	 25
238	 12	985.0	203.2	 20
239	 12	649.5	53.9	 16
240	 12	325.0	36.2	 20
241	 12	286.0	35.2	 25
242	 12	255.3	30.8	 20
243	 12	534.0	52.4	 25
244	 12	279.0	23.9	 25
245	 12	247.5	28.8	 20
246	 12	127.0	13.7	 25
247	 12	208.3	18.0	 20
248	 12	319.5	34.0	 16
249	 12	428.0	46.2	 25
250	 12	174.0	17.7	 25
251	 12	332.5	45.6	 20
252	 12	259.0	23.3	 25
253	 12	314.0	39.8	 25
254	 12	318.3	32.5	 20
255	 12	336.8	59.7	 20
256	 12	188.5	15.9	 20
257	 12	525.3	41.5	 16
258	 12	654.0	52.8	 25
259	 12	1019.0	193.3	 25
260	 12	336.0	36.5	 20
261	 12	445.0	47.0	 25
262	 12	152.0	30.0	 25
263	 12	557.3	51.9	 20
264	 12	184.3	24.4	 20
265	 12	143.3	14.7	 20
266	 12	118.0	11.9	 16
267	 12	129.0	14.9	 25
268	 12	228.0	33.7	 25
269	 12	151.3	24.1	 20
270	 12	236.0	30.1	 25
271	 12	175.0	24.7	 25
272	 12	181.3	23.8	 20
273	 12	161.8	23.7	 20
274	 12	140.8	21.1	 20
275	 12	143.0	21.7	 20
276	 12	113.0	14.9	 25
277	 12	303.0	28.9	 25
278	 12	943.8	82.6	 20
279	 12	1980.0	227.1	 25
280	 12	429.0	90.1	 25
281	 12	126.8	21.3	 16
282	 12	930.0	140.1	 20
283	 12	543.8	60.9	 20
284	 12	1053.8	214.4	 20
285	 12	352.0	49.3	 25
286	 12	118.0	13.9	 25
287	 12	125.3	12.1	 20
288	 12	392.0	105.0	 25
289	 12	555.0	98.8	 25
290	 12	847.3	126.8	 16
291	 12	154.3	17.0	 20
292	 12	148.8	21.2	 20
293	 12	265.8	87.6	 20
294	 12	152.0	16.3	 25
295	 12	177.0	22.7	 25
296	 12	334.0	89.2	 20
297	 12	121.0	17.8	 25
298	 12	200.3	34.3	 20
299	 12	489.5	41.2	 16
300	 12	290.5	32.1	 20
301	 12	648.0	96.9	 25
302	 12	642.3	103.6	 20
303	 12	356.0	45.2	 25
304	 12	401.0	74.1	 25
305	 12	367.3	76.4	 20
306	 12	131.0	16.7	 25
307	 12	154.0	16.4	 20
308	 12	797.5	104.9	 16
309	 12	149.3	15.0	 20
310	 12	151.0	24.4	 25
311	 12	199.5	22.4	 20
312	 12	949.0	166.3	 25
313	 12	208.0	23.3	 25
314	 12	132.0	15.8	 20
315	 12	1481.0	509.2	 25
316	 12	200.0	27.5	 20
317	 12	156.3	17.2	 16
318	 12	293.8	33.6	 20
319	 12	255.0	26.2	 25
320	 12	179.3	27.3	 20
321	 12	149.0	17.1	 25
322	 12	211.0	24.2	 25
323	 12	246.8	30.0	 20
324	 12	1132.8	180.1	 20
325	 12	862.3	141.2	 20
326	 12	374.5	65.1	 16
327	 12	225.0	27.3	 25
328	 12	352.0	43.1	 25
329	 12	151.3	12.4	 20
330	 12	205.0	26.6	 25
331	 12	206.0	24.0	 25
332	 12	206.3	89.0	 20
333	 12	173.0	18.5	 20
334	 12	175.3	23.9	 20
335	 12	189.0	14.9	 16
336	 12	175.0	26.1	 25
337	 12	689.0	85.8	 25
338	 12	314.5	32.7	 20
339	 12	227.0	18.4	 25
340	 12	187.0	21.7	 25
341	 12	1089.3	176.4	 20
342	 12	164.0	13.8	 20
343	 12	283.5	44.9	 20
344	 12	224.0	30.3	 16
345	 12	233.0	26.0	 25
346	 12	155.0	17.4	 25
347	 12	650.3	162.9	 20
348	 12	360.0	41.5	 25
349	 12	235.0	31.2	 25
350	 12	155.3	19.1	 16
351	 12	136.3	15.6	 20
352	 12	143.0	17.4	 20
353	 12	128.5	20.0	 20
354	 12	114.0	14.2	 25
355	 12	392.0	42.8	 25
356	 12	288.5	31.1	 20
357	 12	192.0	28.7	 25
358	 12	689.0	89.9	 25
359	 12	607.8	76.4	 16
360	 12	213.3	29.3	 20
361	 12	138.5	25.8	 20
362	 12	171.0	22.5	 20
363	 12	150.0	20.4	 25
364	 12	250.0	35.2	 25
365	 12	567.8	110.6	 20
366	 12	382.0	48.6	 25
367	 12	240.0	22.6	 25
368	 12	759.3	55.9	 16
369	 12	195.5	17.7	 20
370	 12	361.5	44.0	 20
371	 12	268.3	34.4	 20
372	 12	203.0	22.6	 25
373	 12	239.0	27.8	 25
374	 12	305.0	37.6	 20
375	 12	223.0	24.1	 25
376	 12	168.5	15.0	 20
377	 12	436.8	51.6	 16
378	 12	428.5	41.1	 20
379	 12	199.0	27.2	 25
380	 12	286.0	38.1	 25
381	 12	543.3	67.6	 20
382	 12	250.0	42.7	 25
383	 12	788.0	119.1	 25
384	 12	274.3	37.0	 20
385	 12	170.3	23.5	 20
386	 12	2511.0	531.2	 20
387	 12	178.8	28.8	 16
388	 12	250.0	34.7	 25
389	 12	174.0	22.3	 25
390	 12	387.3	56.4	 20
391	 12	162.0	17.6	 25
392	 12	119.0	18.9	 25
393	 12	164.5	25.7	 20
394	 12	156.0	18.1	 20
395	 12	116.8	16.8	 20
396	 12	139.0	18.2	 16
397	 12	127.0	13.5	 25
398	 12	162.0	26.3	 25
399	 12	191.5	28.2	 20
400	 12	265.0	32.9	 25
401	 12	146.0	13.9	 25
402	 12	186.3	22.1	 16
403	 12	195.3	25.7	 20
404	 12	486.8	50.7	 20
405	 12	134.5	22.4	 20
406	 12	666.0	120.4	 25
407	 12	198.0	29.2	 25
408	 12	118.8	15.3	 20
409	 12	109.0	13.9	 25
410	 12	110.0	15.9	 25
411	 12	116.3	15.9	 16
412	 12	135.0	18.8	 20
413	 12	372.3	38.5	 20
414	 12	686.5	96.8	 20
415	 12	164.0	19.8	 25
416	 12	132.0	15.6	 25
417	 12	430.5	86.4	 20
418	 12	133.0	16.9	 25
419	 12	158.0	43.9	 25
420	 12	259.0	35.6	 16
421	 12	191.0	36.5	 20
422	 12	168.0	23.0	 25
423	 12	166.0	13.0	 20
424	 12	401.0	65.0	 25
425	 12	165.0	23.3	 25
426	 12	132.3	16.5	 20
427	 12	115.0	17.3	 25
428	 12	274.0	41.1	 20
429	 12	204.0	51.4	 16
430	 12	294.8	37.5	 20
431	 12	267.0	25.1	 25
432	 12	328.0	29.6	 20
433	 12	292.0	28.6	 25
434	 12	225.0	23.3	 25
435	 12	281.8	61.5	 20
436	 12	268.0	36.5	 25
437	 12	1527.0	318.1	 20
438	 12	587.8	84.6	 16
439	 12	615.0	136.5	 20
440	 12	2181.0	426.0	 25
441	 12	1158.8	138.6	 20
442	 12	354.0	57.2	 25
443	 12	189.0	20.9	 25
444	 12	293.0	46.5	 20
445	 12	163.0	21.1	 25
446	 12	171.3	24.9	 20
447	 12	140.5	18.4	 16
448	 12	266.0	59.2	 25
449	 12	394.0	39.0	 25
450	 12	434.3	48.4	 20
451	 12	324.0	58.3	 25
452	 12	122.0	17.4	 25
453	 12	149.5	21.3	 20
454	 12	225.5	32.7	 20
455	 12	339.5	43.6	 20
456	 12	236.5	29.7	 16
457	 12	208.0	24.3	 25
458	 12	163.0	23.5	 25
459	 12	228.0	22.5	 20
460	 12	243.0	36.4	 25
461	 12	319.0	29.9	 25
462	 12	257.3	27.9	 20
463	 12	391.3	35.8	 20
464	 12	362.0	36.9	 20
465	 12	312.3	31.8	 16
466	 12	290.0	34.1	 25
467	 12	177.0	18.3	 25
468	 12	299.8	26.9	 20
469	 12	186.0	23.6	 25
470	 12	191.0	14.7	 25
471	 12	134.3	18.3	 16
472	 12	152.8	26.4	 20
473	 12	118.5	17.9	 20
474	 12	148.0	18.4	 20
475	 12	182.0	23.7	 25
476	 12	139.0	16.1	 25
477	 12	388.8	69.6	 20
478	 12	155.0	29.7	 25
479	 12	130.0	16.5	 25
480	 12	4062.3	438.0	 16
481	 12	252.3	18.0	 20
482	 12	1081.0	192.2	 20
483	 12	141.3	17.7	 20
484	 12	294.0	35.4	 25
485	 12	2557.0	461.2	 25
486	 12	179.3	15.4	 20
487	 12	294.0	43.0	 25
488	 12	126.0	13.8	 25
489	 12	143.3	16.1	 16
490	 12	157.5	21.4	 20
491	 12	187.5	29.9	 20
492	 12	131.3	19.0	 20
493	 12	447.0	86.7	 25
494	 12	242.0	72.6	 25
495	 12	226.0	32.0	 20
496	 12	342.0	41.4	 25
497	 12	314.5	28.9	 20
498	 12	426.0	42.4	 16
499	 12	535.5	40.6	 20
500	 12	288.0	29.5	 25
501	 12	193.5	21.9	 20
502	 12	372.0	33.8	 25
503	 12	850.0	86.4	 25
504	 12	274.5	36.0	 20
505	 12	153.0	16.2	 25
506	 12	325.3	51.2	 20
507	 12	195.3	19.2	 16
508	 12	201.0	24.8	 20
509	 12	138.0	17.7	 25
510	 12	135.0	16.7	 20
511	 12	144.0	22.2	 25
512	 12	163.0	27.9	 25
513	 12	154.8	16.8	 20
514	 12	149.0	20.7	 25
515	 12	334.3	32.9	 20
516	 12	169.0	24.9	 16
517	 12	928.8	155.0	 20
518	 12	295.0	58.1	 25
519	 12	187.3	65.0	 20
520	 12	132.0	15.7	 25
521	 12	130.0	18.1	 25
522	 12	163.0	19.9	 20
523	 12	171.5	16.2	 20
524	 12	435.5	37.4	 20
525	 12	145.3	16.8	 16
526	 12	139.0	20.1	 25
527	 12	129.0	13.4	 25
528	 12	200.3	28.4	 20
529	 12	1158.0	148.0	 25
530	 12	1099.0	111.1	 25
531	 12	635.5	118.5	 20
532	 12	754.8	137.9	 20
533	 12	212.8	42.0	 20
534	 12	294.0	29.8	 16
535	 12	298.0	46.0	 25
536	 12	654.0	117.6	 25
537	 12	231.3	25.8	 20
538	 12	136.0	16.8	 25
539	 12	306.0	38.3	 25
540	 12	2290.0	331.1	 25
541	 12	173.3	20.1	 16
542	 12	146.3	16.4	 20
543	 12	123.5	17.6	 20
544	 12	157.8	20.5	 20
545	 12	124.0	17.8	 25
546	 12	168.0	25.5	 25
547	 12	169.5	21.8	 20
548	 12	235.0	27.3	 25
549	 12	2311.8	423.0	 20
550	 12	1207.5	127.4	 16
551	 12	188.8	34.4	 20
552	 12	152.0	15.2	 25
553	 12	135.0	11.9	 20
554	 12	847.0	108.0	 25
555	 12	174.0	19.0	 25
556	 12	354.5	40.9	 20
557	 12	357.0	37.7	 25
558	 12	225.5	23.3	 20
559	 12	273.3	18.1	 16
560	 12	907.5	161.1	 20
561	 12	113.0	17.3	 25
562	 12	124.0	30.1	 20
563	 12	521.0	87.9	 25
564	 12	158.0	16.1	 25
565	 12	180.5	26.7	 20
566	 12	270.0	218.1	 25
567	 12	110.3	11.6	 20
568	 12	121.5	16.0	 16
569	 12	194.0	45.6	 25
570	 12	256.0	22.3	 25
571	 12	265.5	26.5	 20
572	 12	296.0	29.6	 25
573	 12	222.0	28.9	 25
574	 12	326.5	27.8	 20
575	 12	554.3	42.2	 20
576	 12	601.3	55.1	 20
577	 12	416.8	31.7	 16
578	 12	358.0	52.4	 25
579	 12	132.0	20.4	 25
580	 12	635.0	104.3	 20
581	 12	962.0	132.4	 25
582	 12	184.0	20.5	 25
583	 12	146.3	19.2	 20
584	 12	316.3	42.1	 20
585	 12	166.3	21.0	 20
586	 12	1573.8	149.5	 16
587	 12	150.0	28.3	 25
588	 12	162.0	20.6	 25
589	 12	261.3	27.4	 20
590	 12	693.0	103.0	 25
591	 12	483.0	99.4	 25
592	 12	114.8	15.3	 20
593	 12	316.0	43.2	 20
594	 12	204.0	27.8	 20
595	 12	308.8	35.9	 20
596	 12	545.0	67.7	 25
597	 12	342.0	35.4	 25
598	 12	651.0	82.8	 20
599	 12	423.0	54.6	 25
600	 12	217.0	23.0	 25
601	 12	323.3	24.9	 16
602	 12	225.3	35.5	 20
603	 12	127.5	18.6	 20
604	 12	108.5	11.8	 20
605	 12	114.0	14.2	 25
606	 12	148.0	21.6	 25
607	 12	608.3	70.6	 20
608	 12	164.0	18.0	 25
609	 12	488.0	57.5	 25
610	 12	542.8	48.6	 16
611	 12	721.0	115.5	 20
612	 12	356.5	33.3	 20
613	 12	455.8	61.1	 20
614	 12	252.0	28.1	 25
615	 12	229.0	28.5	 25
616	 12	293.3	34.4	 20
617	 12	215.0	64.2	 25
618	 12	142.5	13.8	 20
619	 12	189.5	22.1	 16
620	 12	705.8	124.4	 20
621	 12	799.0	79.8	 25
622	 12	1192.5	212.2	 20
623	 12	471.0	65.3	 25
624	 12	1548.0	426.8	 25
625	 12	259.3	24.3	 20
626	 12	142.0	20.4	 25
627	 12	129.3	16.0	 20
628	 12	131.3	16.3	 16
629	 12	140.3	19.8	 20
630	 12	175.0	39.9	 25
631	 12	147.5	22.6	 20
632	 12	131.0	18.7	 25
633	 12	146.0	16.7	 25
634	 12	187.0	35.0	 20
635	 12	247.0	54.3	 25
636	 12	188.3	21.4	 20
637	 12	401.5	46.6	 16
638	 12	249.5	27.2	 20
639	 12	9845.0	2816.0	 25
  0	 13	385.8	135.1	 16
  1	 13	8346.5	1346.4	 20
  2	 13	377.0	67.6	 25
  3	 13	154.8	24.4	 20
  4	 13	125.0	12.7	 25
  5	 13	3927.0	810.1	 25
  6	 13	138.5	14.4	 20
  7	 13	172.0	21.7	 20
  8	 13	139.0	16.0	 20
  9	 13	160.5	17.7	 16
 10	 13	926.0	154.8	 25
 11	 13	4106.0	594.2	 25
 12	 13	148.0	17.4	 20
 13	 13	203.0	26.9	 25
 14	 13	360.0	44.5	 25
 15	 13	178.5	19.1	 20
 16	 13	741.0	68.4	 20
 17	 13	5434.3	562.8	 20
 18	 13	1661.0	107.6	 16
 19	 13	196.0	16.8	 25
 20	 13	187.0	27.3	 25
 21	 13	151.3	22.6	 20
 22	 13	3703.0	823.8	 25
 23	 13	409.0	67.5	 25
 24	 13	273.8	34.6	 20
 25	 13	146.5	12.7	 20
 26	 13	236.0	32.4	 20
 27	 13	128.3	13.5	 16
 28	 13	178.0	22.1	 25
 29	 13	190.0	19.3	 25
 30	 13	1717.8	133.6	 20
 31	 13	150.0	22.0	 25
 32	 13	163.0	17.1	 25
 33	 13	163.5	19.4	 16
 34	 13	130.5	15.5	 20
 35	 13	105.5	16.7	 20
 36	 13	135.0	26.7	 20
 37	 13	115.0	18.7	 25
 38	 13	275.0	40.9	 25
 39	 13	164.0	76.3	 20
 40	 13	142.0	19.5	 25
 41	 13	224.0	45.3	 25
 42	 13	3622.8	443.2	 16
 43	 13	309.5	68.3	 20
 44	 13	2904.5	494.8	 20
 45	 13	157.5	20.9	 20
 46	 13	1872.0	398.1	 25
 47	 13	141.0	16.7	 25
 48	 13	186.8	22.4	 20
 49	 13	8638.0	1880.8	 25
 50	 13	467.0	70.7	 25
 51	 13	297.0	29.6	 16
 52	 13	174.8	15.2	 20
 53	 13	303.0	46.6	 25
 54	 13	203.0	27.1	 20
 55	 13	238.0	42.8	 25
 56	 13	121.0	18.1	 25
 57	 13	146.3	16.9	 20
 58	 13	9443.0	1369.6	 25
 59	 13	2454.8	475.6	 20
 60	 13	212.3	37.3	 16
 61	 13	139.5	19.7	 20
 62	 13	3133.0	758.7	 25
 63	 13	143.8	16.4	 20
 64	 13	236.0	31.1	 25
 65	 13	291.0	43.1	 25
 66	 13	178.8	23.5	 20
 67	 13	275.0	52.8	 25
 68	 13	237.3	28.4	 20
 69	 13	11048.5	911.4	 16
 70	 13	318.3	36.0	 20
 71	 13	131.0	14.2	 25
 72	 13	139.3	14.6	 20
 73	 13	115.0	16.9	 25
 74	 13	128.0	17.9	 25
 75	 13	4268.5	441.9	 20
 76	 13	240.0	29.4	 25
 77	 13	215.3	33.5	 20
 78	 13	350.0	51.4	 16
 79	 13	161.0	18.6	 25
 80	 13	297.0	37.4	 25
 81	 13	351.5	42.2	 20
 82	 13	205.0	25.3	 25
 83	 13	203.0	23.0	 25
 84	 13	1371.3	154.1	 20
 85	 13	1452.8	126.5	 20
 86	 13	182.0	27.8	 20
 87	 13	2256.8	227.3	 16
 88	 13	1844.0	416.3	 25
 89	 13	2260.0	468.1	 25
 90	 13	235.0	27.6	 20
 91	 13	165.0	23.9	 25
 92	 13	2933.0	517.0	 25
 93	 13	3286.8	477.4	 20
 94	 13	164.3	25.4	 20
 95	 13	269.5	35.2	 20
 96	 13	154.5	18.0	 16
 97	 13	237.0	35.9	 25
 98	 13	202.0	30.1	 25
 99	 13	128.0	13.7	 20
100	 13	128.0	15.0	 25
101	 13	921.0	218.5	 25
102	 13	262.5	35.6	 16
103	 13	5304.3	757.1	 20
104	 13	699.8	84.2	 20
105	 13	309.3	25.7	 20
106	 13	305.0	48.8	 25
107	 13	267.0	34.7	 25
108	 13	166.0	18.1	 25
109	 13	1411.8	235.3	 20
110	 13	225.0	26.7	 25
111	 13	473.3	39.7	 20
112	 13	564.0	72.8	 16
113	 13	473.3	55.8	 20
114	 13	307.0	43.9	 25
115	 13	742.3	115.1	 20
116	 13	153.0	22.8	 25
117	 13	1302.0	308.3	 25
118	 13	248.8	39.0	 20
119	 13	600.0	110.7	 25
120	 13	233.8	36.7	 20
121	 13	267.0	40.9	 16
122	 13	240.3	24.1	 20
123	 13	361.0	41.2	 25
124	 13	533.3	142.7	 20
125	 13	323.0	43.1	 25
126	 13	261.0	37.9	 25
127	 13	437.5	43.0	 20
128	 13	427.8	63.0	 20
129	 13	397.3	41.5	 20
130	 13	641.8	218.4	 16
131	 13	463.0	66.3	 25
132	 13	119.0	15.9	 25
133	 13	485.0	61.6	 20
134	 13	152.0	22.2	 25
135	 13	317.0	39.3	 25
136	 13	1419.0	253.4	 20
137	 13	400.5	60.4	 20
138	 13	2059.0	403.9	 20
139	 13	218.5	26.0	 16
140	 13	166.0	45.7	 25
141	 13	132.0	16.3	 25
142	 13	149.5	16.1	 20
143	 13	3417.0	565.7	 25
144	 13	382.0	62.1	 25
145	 13	590.3	60.4	 20
146	 13	1058.8	134.4	 20
147	 13	713.5	104.7	 20
148	 13	224.8	28.1	 16
149	 13	5629.0	946.2	 25
150	 13	3219.0	692.0	 25
151	 13	169.3	21.5	 20
152	 13	221.0	35.9	 25
153	 13	160.0	39.7	 25
154	 13	99.3	14.5	 16
155	 13	115.5	16.0	 20
156	 13	172.3	28.9	 20
157	 13	350.8	39.8	 20
158	 13	546.0	44.9	 25
159	 13	1225.0	172.1	 25
160	 13	1552.3	162.8	 20
161	 13	224.0	23.6	 25
162	 13	1847.0	304.5	 25
163	 13	282.3	39.1	 16
164	 13	7829.8	1182.1	 20
165	 13	145.5	24.8	 20
166	 13	115.8	16.9	 20
167	 13	3387.0	615.2	 25
168	 13	337.0	52.8	 25
169	 13	697.3	114.8	 20
170	 13	835.0	149.1	 25
171	 13	512.0	45.4	 25
172	 13	4727.0	287.1	 16
173	 13	346.0	23.6	 20
174	 13	975.0	157.4	 20
175	 13	372.3	34.0	 20
176	 13	941.0	156.7	 25
177	 13	273.0	37.9	 25
178	 13	272.0	79.2	 20
179	 13	648.0	69.7	 25
180	 13	9328.0	1442.4	 20
181	 13	272.8	34.1	 16
182	 13	474.5	42.5	 20
183	 13	2909.0	509.6	 25
184	 13	138.0	12.6	 20
185	 13	169.0	23.4	 25
186	 13	625.0	67.6	 25
187	 13	338.3	34.6	 20
188	 13	165.0	11.6	 25
189	 13	139.3	15.4	 20
190	 13	144.8	17.7	 16
191	 13	117.5	16.3	 20
192	 13	159.0	21.5	 25
193	 13	5284.5	522.5	 20
194	 13	1400.0	76.8	 25
195	 13	834.0	95.8	 25
196	 13	181.3	21.1	 20
197	 13	213.0	30.3	 25
198	 13	443.5	30.9	 20
199	 13	541.0	38.4	 16
200	 13	234.0	23.0	 25
201	 13	805.0	117.2	 25
202	 13	196.3	29.3	 20
203	 13	934.0	79.0	 25
204	 13	788.0	111.0	 25
205	 13	340.3	18.9	 20
206	 13	361.5	26.0	 20
207	 13	268.5	26.3	 20
208	 13	2006.0	141.5	 16
209	 13	226.0	40.9	 25
210	 13	320.0	36.9	 25
211	 13	676.3	124.7	 20
212	 13	3937.0	651.9	 25
213	 13	16287.0	2594.8	 25
214	 13	869.8	156.5	 20
215	 13	3366.3	441.4	 20
216	 13	197.8	19.4	 20
217	 13	749.3	92.2	 16
218	 13	353.0	42.3	 25
219	 13	328.0	35.4	 25
220	 13	833.8	55.9	 20
221	 13	150.0	26.3	 25
222	 13	164.0	23.1	 25
223	 13	1344.3	290.6	 20
224	 13	306.3	41.5	 20
225	 13	256.3	25.2	 20
226	 13	8628.8	1152.5	 20
227	 13	320.0	25.4	 25
228	 13	496.0	58.4	 25
229	 13	449.3	40.5	 20
230	 13	1696.0	295.0	 25
231	 13	10625.0	2353.6	 25
232	 13	265.3	28.7	 16
233	 13	238.3	28.8	 20
234	 13	1029.0	169.9	 20
235	 13	435.8	62.3	 20
236	 13	1876.0	258.3	 25
237	 13	199.0	32.5	 25
238	 13	2993.0	447.7	 20
239	 13	417.0	54.9	 25
240	 13	186.0	54.2	 25
241	 13	186.0	24.0	 16
242	 13	121.3	16.7	 20
243	 13	218.8	18.5	 20
244	 13	5970.5	692.3	 20
245	 13	1473.0	202.6	 25
246	 13	988.0	185.1	 25
247	 13	191.3	25.7	 20
248	 13	1222.0	143.8	 25
249	 13	256.5	37.6	 20
250	 13	5136.0	400.5	 16
251	 13	5470.5	889.5	 20
252	 13	3769.0	896.4	 25
253	 13	317.3	25.6	 20
254	 13	1451.0	154.9	 25
255	 13	739.0	97.4	 25
256	 13	361.5	38.3	 20
257	 13	463.0	48.7	 25
258	 13	1166.8	178.9	 20
259	 13	1838.5	141.0	 16
260	 13	1937.3	141.1	 20
261	 13	9421.0	1708.9	 25
262	 13	5350.8	724.7	 20
263	 13	355.0	59.6	 25
264	 13	923.0	128.2	 25
265	 13	174.8	22.1	 20
266	 13	246.0	35.8	 25
267	 13	135.3	16.8	 20
268	 13	179.0	26.8	 20
269	 13	993.8	152.2	 16
270	 13	118.0	22.2	 25
271	 13	174.0	18.3	 25
272	 13	165.3	18.5	 20
273	 13	210.0	26.0	 25
274	 13	152.0	21.2	 25
275	 13	186.5	26.0	 16
276	 13	557.3	73.9	 20
277	 13	517.0	68.9	 20
278	 13	453.3	69.2	 20
279	 13	2911.0	467.8	 25
280	 13	147.0	20.3	 25
281	 13	165.5	22.0	 20
282	 13	163.0	58.6	 25
283	 13	142.0	21.3	 25
284	 13	194.0	18.3	 16
285	 13	1402.0	269.7	 20
286	 13	144.0	17.3	 20
287	 13	157.3	18.7	 20
288	 13	181.0	24.8	 25
289	 13	2304.0	587.7	 25
290	 13	223.8	28.3	 20
291	 13	173.0	30.4	 25
292	 13	186.0	23.7	 25
293	 13	136.3	15.8	 16
294	 13	102.3	14.7	 20
295	 13	1427.0	319.3	 20
296	 13	130.3	18.9	 20
297	 13	132.0	22.1	 25
298	 13	4995.0	1207.2	 25
299	 13	191.8	28.4	 20
300	 13	138.0	19.7	 25
301	 13	507.3	100.4	 20
302	 13	126.3	12.9	 16
303	 13	195.0	19.2	 20
304	 13	3803.0	801.9	 25
305	 13	170.8	20.9	 20
306	 13	239.0	35.8	 25
307	 13	3374.0	847.2	 25
308	 13	2668.5	462.4	 20
309	 13	121.0	16.1	 25
310	 13	146.5	22.4	 20
311	 13	155.3	22.3	 16
312	 13	8307.0	1008.5	 20
313	 13	229.0	38.8	 25
314	 13	223.8	22.0	 20
315	 13	139.0	18.7	 25
316	 13	1052.0	199.0	 25
317	 13	1769.8	191.7	 20
318	 13	141.0	17.4	 25
319	 13	1442.5	293.3	 20
320	 13	396.0	46.5	 16
321	 13	347.0	43.4	 20
322	 13	170.0	22.0	 25
323	 13	693.3	106.5	 20
324	 13	1160.0	248.8	 25
325	 13	143.0	17.3	 25
326	 13	154.5	31.3	 20
327	 13	180.8	24.6	 20
328	 13	1557.3	279.7	 20
329	 13	177.0	17.0	 16
330	 13	237.0	34.4	 25
331	 13	652.0	66.9	 25
332	 13	353.3	47.1	 20
333	 13	771.0	93.6	 25
334	 13	495.0	71.9	 25
335	 13	207.0	44.5	 20
336	 13	163.5	29.6	 20
337	 13	6540.8	1387.0	 20
338	 13	268.5	30.1	 16
339	 13	877.0	147.6	 25
340	 13	3117.0	815.3	 25
341	 13	998.0	137.0	 20
342	 13	636.0	126.7	 25
343	 13	303.0	27.5	 25
344	 13	514.0	78.2	 20
345	 13	255.3	26.8	 20
346	 13	696.3	89.1	 20
347	 13	994.0	80.7	 16
348	 13	423.0	40.3	 25
349	 13	2869.0	601.1	 25
350	 13	152.5	17.8	 20
351	 13	116.0	12.8	 25
352	 13	138.0	20.3	 25
353	 13	149.5	25.4	 16
354	 13	153.3	29.8	 20
355	 13	204.3	20.3	 20
356	 13	209.5	27.7	 20
357	 13	414.0	48.0	 25
358	 13	410.0	50.1	 25
359	 13	247.0	19.2	 20
360	 13	338.0	45.1	 25
361	 13	129.0	22.4	 25
362	 13	564.5	38.8	 16
363	 13	115.3	13.7	 20
364	 13	102.3	16.5	 20
365	 13	136.8	16.1	 20
366	 13	302.0	44.2	 25
367	 13	2926.0	632.5	 25
368	 13	174.8	17.9	 20
369	 13	2488.0	373.1	 25
370	 13	971.0	180.4	 25
371	 13	977.3	112.4	 16
372	 13	241.3	27.6	 20
373	 13	190.0	22.9	 25
374	 13	2178.8	321.6	 20
375	 13	497.0	56.9	 25
376	 13	284.0	33.7	 25
377	 13	678.5	91.0	 20
378	 13	732.0	63.0	 25
379	 13	461.0	35.8	 20
380	 13	2812.0	375.8	 16
381	 13	310.3	36.3	 20
382	 13	865.0	119.1	 25
383	 13	8698.5	1120.2	 20
384	 13	404.0	41.7	 25
385	 13	144.0	11.9	 25
386	 13	179.5	19.1	 20
387	 13	127.0	16.3	 25
388	 13	142.0	14.7	 20
389	 13	164.8	20.2	 16
390	 13	155.5	23.8	 20
391	 13	136.0	18.5	 25
392	 13	128.5	23.1	 20
393	 13	133.0	20.9	 25
394	 13	133.0	15.0	 25
395	 13	139.8	27.5	 20
396	 13	118.0	15.4	 25
397	 13	158.8	18.8	 20
398	 13	231.8	25.3	 16
399	 13	7702.0	1203.1	 25
400	 13	332.0	38.2	 25
401	 13	143.5	18.7	 20
402	 13	2818.0	564.4	 25
403	 13	232.0	32.2	 25
404	 13	348.0	43.7	 20
405	 13	157.5	21.7	 20
406	 13	154.3	15.0	 20
407	 13	384.0	38.9	 16
408	 13	1465.0	241.6	 25
409	 13	227.0	22.3	 25
410	 13	171.8	24.5	 20
411	 13	130.0	11.1	 25
412	 13	176.0	18.3	 25
413	 13	145.3	18.6	 20
414	 13	158.3	17.0	 20
415	 13	3309.5	404.9	 20
416	 13	169.5	19.7	 16
417	 13	942.0	145.6	 25
418	 13	163.0	18.9	 25
419	 13	124.8	15.6	 20
420	 13	204.0	21.3	 25
421	 13	1096.0	99.1	 25
422	 13	719.3	53.4	 16
423	 13	2732.0	398.9	 20
424	 13	349.0	36.7	 20
425	 13	727.5	88.7	 20
426	 13	257.0	33.4	 25
427	 13	184.0	25.4	 25
428	 13	182.0	21.5	 25
429	 13	430.0	37.2	 20
430	 13	189.0	16.7	 25
431	 13	163.3	25.2	 20
432	 13	129.8	11.7	 16
433	 13	158.5	19.2	 20
434	 13	113.0	11.5	 25
435	 13	160.8	12.4	 20
436	 13	579.0	109.0	 25
437	 13	155.0	21.3	 25
438	 13	159.8	23.7	 20
439	 13	274.0	82.8	 25
440	 13	487.0	115.0	 20
441	 13	2559.8	255.9	 16
442	 13	462.0	68.2	 20
443	 13	239.0	22.4	 25
444	 13	483.5	23.9	 20
445	 13	214.0	25.9	 25
446	 13	240.0	34.4	 25
447	 13	169.0	20.9	 20
448	 13	116.3	15.5	 20
449	 13	130.5	18.3	 20
450	 13	1046.5	118.3	 16
451	 13	131.0	17.5	 25
452	 13	222.0	63.8	 25
453	 13	341.5	69.0	 20
454	 13	1254.0	137.8	 25
455	 13	983.0	196.6	 25
456	 13	446.8	48.4	 20
457	 13	2011.0	351.7	 20
458	 13	161.3	19.8	 20
459	 13	2142.5	359.8	 16
460	 13	179.0	16.6	 25
461	 13	609.0	113.7	 25
462	 13	1720.3	229.6	 20
463	 13	6310.0	1308.7	 25
464	 13	169.0	19.8	 25
465	 13	183.0	26.3	 20
466	 13	2378.3	384.4	 20
467	 13	676.5	133.0	 20
468	 13	11022.0	906.5	 16
469	 13	277.0	29.4	 25
470	 13	182.0	20.2	 25
471	 13	172.5	21.3	 20
472	 13	210.0	22.0	 25
473	 13	146.0	14.5	 25
474	 13	2178.3	264.3	 16
475	 13	188.0	23.5	 20
476	 13	150.3	15.6	 20
477	 13	1752.8	347.8	 20
478	 13	147.0	20.6	 25
479	 13	126.0	16.6	 25
480	 13	127.5	15.0	 20
481	 13	1275.0	210.9	 25
482	 13	454.0	45.0	 25
483	 13	2099.0	234.5	 16
484	 13	254.8	28.2	 20
485	 13	422.0	46.9	 20
486	 13	583.0	50.5	 20
487	 13	255.0	28.9	 25
488	 13	126.0	15.1	 25
489	 13	139.8	16.3	 20
490	 13	182.0	20.0	 25
491	 13	158.0	16.9	 25
492	 13	505.5	71.7	 16
493	 13	235.8	29.2	 20
494	 13	9677.3	1583.4	 20
495	 13	305.3	24.2	 20
496	 13	416.0	46.2	 25
497	 13	262.0	36.0	 25
498	 13	1198.3	92.7	 20
499	 13	709.0	75.2	 25
500	 13	1383.5	176.7	 20
501	 13	263.8	25.2	 16
502	 13	2017.3	209.2	 20
503	 13	634.0	69.3	 25
504	 13	410.8	51.6	 20
505	 13	1940.0	378.8	 25
506	 13	172.0	20.9	 25
507	 13	160.3	20.6	 20
508	 13	201.0	17.4	 25
509	 13	243.3	32.3	 20
510	 13	168.3	29.4	 16
511	 13	186.3	21.5	 20
512	 13	282.0	30.3	 25
513	 13	378.8	42.9	 20
514	 13	770.0	96.0	 25
515	 13	622.0	43.0	 25
516	 13	327.8	36.7	 20
517	 13	6413.0	964.6	 25
518	 13	854.8	55.0	 20
519	 13	797.8	53.8	 16
520	 13	244.0	24.6	 25
521	 13	297.0	42.4	 25
522	 13	147.5	20.3	 20
523	 13	205.0	36.3	 25
524	 13	7794.0	1446.7	 25
525	 13	144.3	18.1	 20
526	 13	153.3	18.3	 20
527	 13	314.3	38.5	 20
528	 13	282.3	33.6	 16
529	 13	385.0	76.6	 25
530	 13	1358.0	164.4	 25
531	 13	2363.8	261.9	 20
532	 13	2222.0	239.5	 25
533	 13	528.0	111.4	 25
534	 13	201.3	27.5	 20
535	 13	163.3	16.8	 20
536	 13	324.3	31.5	 20
537	 13	784.0	74.7	 16
538	 13	797.0	101.2	 25
539	 13	1297.0	128.1	 25
540	 13	864.0	63.4	 20
541	 13	1409.0	173.2	 25
542	 13	518.0	64.3	 25
543	 13	175.5	26.4	 20
544	 13	141.0	15.9	 20
545	 13	122.3	13.1	 20
546	 13	243.5	24.1	 20
547	 13	3108.0	539.8	 25
548	 13	173.0	17.9	 25
549	 13	190.0	27.2	 20
550	 13	265.0	28.3	 25
551	 13	306.0	31.3	 25
552	 13	355.3	39.2	 16
553	 13	215.0	30.5	 20
554	 13	174.5	23.5	 20
555	 13	145.8	16.4	 20
556	 13	323.0	33.4	 25
557	 13	193.0	22.0	 25
558	 13	174.5	21.8	 20
559	 13	272.0	29.7	 25
560	 13	155.0	24.0	 25
561	 13	194.5	21.2	 16
562	 13	891.3	125.4	 20
563	 13	4762.3	665.3	 20
564	 13	179.5	20.5	 20
565	 13	1780.0	386.6	 25
566	 13	132.0	14.9	 25
567	 13	197.8	26.8	 20
568	 13	481.0	79.7	 25
569	 13	2847.3	420.8	 20
570	 13	281.8	36.7	 16
571	 13	208.0	15.6	 20
572	 13	143.0	23.1	 25
573	 13	1679.3	297.9	 20
574	 13	412.0	61.9	 25
575	 13	249.0	26.8	 25
576	 13	243.5	22.1	 20
577	 13	154.0	18.9	 25
578	 13	2204.5	307.0	 20
579	 13	143.8	24.5	 16
580	 13	161.0	24.6	 20
581	 13	163.0	16.4	 25
582	 13	2202.3	317.7	 20
583	 13	712.0	70.8	 25
584	 13	1955.0	258.5	 25
585	 13	242.3	34.9	 20
586	 13	148.0	19.1	 25
587	 13	125.0	19.4	 20
588	 13	152.0	18.4	 20
589	 13	3654.8	452.5	 16
590	 13	222.0	24.2	 25
591	 13	254.0	36.7	 25
592	 13	117.3	15.0	 20
593	 13	162.0	17.2	 25
594	 13	827.0	145.3	 25
595	 13	3336.3	358.3	 16
596	 13	819.8	71.6	 20
597	 13	976.0	110.8	 20
598	 13	752.5	44.0	 20
599	 13	343.0	29.7	 25
600	 13	226.0	20.7	 25
601	 13	8788.3	1057.8	 20
602	 13	160.0	29.0	 25
603	 13	2104.0	428.1	 25
604	 13	209.3	30.9	 16
605	 13	133.0	18.5	 20
606	 13	129.8	15.3	 20
607	 13	189.5	21.0	 20
608	 13	132.0	17.9	 25
609	 13	228.0	20.6	 25
610	 13	438.3	54.7	 20
611	 13	327.0	40.5	 25
612	 13	222.0	24.0	 25
613	 13	230.8	20.9	 16
614	 13	3012.3	452.2	 20
615	 13	477.8	29.7	 20
616	 13	4510.3	678.4	 20
617	 13	130.0	17.4	 25
618	 13	504.0	101.0	 25
619	 13	180.3	31.5	 20
620	 13	159.0	25.1	 25
621	 13	2299.5	483.3	 20
622	 13	367.8	52.5	 16
623	 13	1725.0	202.8	 20
624	 13	358.0	40.1	 25
625	 13	479.8	88.3	 20
626	 13	615.0	99.2	 25
627	 13	137.0	15.3	 25
628	 13	177.8	27.8	 20
629	 13	107.0	15.2	 25
630	 13	134.8	19.0	 20
631	 13	578.5	72.1	 16
632	 13	98.5	9.1	 20
633	 13	117.0	13.2	 25
634	 13	115.8	19.2	 20
635	 13	284.0	48.7	 25
636	 13	1436.0	213.5	 25
637	 13	819.8	92.0	 20
638	 13	10124.0	1649.2	 25
639	 13	307.0	47.9	 20
  0	 14	13655.0	2418.1	 20
  1	 14	874.0	216.8	 25
  2	 14	201.8	24.7	 20
  3	 14	161.8	15.5	 16
  4	 14	162.0	22.3	 25
  5	 14	232.0	61.6	 25
  6	 14	183.3	22.1	 20
  7	 14	147.0	18.4	 25
  8	 14	157.0	21.2	 25
  9	 14	146.3	21.6	 20
 10	 14	126.5	13.5	 20
 11	 14	413.3	52.9	 20
 12	 14	148.3	12.8	 16
 13	 14	274.0	29.5	 25
 14	 14	250.0	46.9	 25
 15	 14	266.5	64.9	 20
 16	 14	341.0	36.8	 25
 17	 14	1272.0	105.6	 25
 18	 14	1032.0	74.9	 20
 19	 14	173.5	27.3	 20
 20	 14	271.0	44.8	 20
 21	 14	161.8	19.6	 16
 22	 14	299.0	61.4	 25
 23	 14	119.0	12.3	 25
 24	 14	270.5	30.7	 20
 25	 14	136.0	18.5	 25
 26	 14	114.0	18.1	 25
 27	 14	138.0	23.0	 20
 28	 14	193.3	26.4	 20
 29	 14	178.3	21.4	 20
 30	 14	293.5	43.3	 20
 31	 14	138.0	38.1	 25
 32	 14	166.0	23.8	 25
 33	 14	123.3	14.1	 20
 34	 14	122.0	14.9	 25
 35	 14	110.0	14.4	 25
 36	 14	109.5	17.3	 16
 37	 14	120.5	14.3	 20
 38	 14	366.0	48.9	 20
 39	 14	237.3	61.1	 20
 40	 14	135.0	20.3	 25
 41	 14	345.0	41.9	 25
 42	 14	3207.5	393.3	 20
 43	 14	1081.0	197.1	 25
 44	 14	840.0	135.2	 25
 45	 14	182.8	23.6	 16
 46	 14	209.3	24.8	 20
 47	 14	160.0	21.7	 20
 48	 14	223.3	249.0	 20
 49	 14	1775.0	492.4	 25
 50	 14	269.0	312.1	 25
 51	 14	172.0	52.3	 20
 52	 14	303.0	289.7	 25
 53	 14	399.8	49.0	 20
 54	 14	225.0	23.6	 16
 55	 14	119.5	18.4	 20
 56	 14	112.0	16.7	 25
 57	 14	130.0	18.6	 20
 58	 14	3363.0	761.4	 25
 59	 14	437.0	95.5	 25
 60	 14	138.5	19.3	 20
 61	 14	148.0	23.9	 25
 62	 14	278.0	67.4	 20
 63	 14	170.3	22.2	 16
 64	 14	274.8	33.3	 20
 65	 14	333.0	51.3	 25
 66	 14	214.8	29.2	 20
 67	 14	239.0	88.7	 25
 68	 14	194.0	35.0	 25
 69	 14	3955.5	1066.8	 20
 70	 14	547.0	101.9	 25
 71	 14	175.0	66.3	 20
 72	 14	120.8	18.1	 16
 73	 14	119.8	20.3	 20
 74	 14	174.0	58.1	 25
 75	 14	193.3	65.9	 20
 76	 14	226.0	30.6	 25
 77	 14	272.0	30.3	 25
 78	 14	186.3	18.8	 20
 79	 14	163.3	18.5	 20
 80	 14	294.5	28.2	 20
 81	 14	199.5	25.8	 16
 82	 14	213.0	24.3	 25
 83	 14	224.0	26.2	 25
 84	 14	696.8	141.7	 20
 85	 14	987.0	170.6	 25
 86	 14	155.0	22.5	 25
 87	 14	159.5	20.5	 20
 88	 14	150.3	20.9	 20
 89	 14	279.3	44.9	 20
 90	 14	272.8	30.8	 16
 91	 14	152.0	17.3	 25
 92	 14	274.0	49.0	 25
 93	 14	369.0	63.3	 20
 94	 14	200.0	33.4	 25
 95	 14	352.0	47.3	 25
 96	 14	154.3	16.8	 20
 97	 14	284.0	25.8	 20
 98	 14	208.8	22.5	 20
 99	 14	162.3	17.7	 16
100	 14	122.0	18.5	 25
101	 14	281.0	46.2	 25
102	 14	160.3	19.5	 20
103	 14	983.0	180.4	 25
104	 14	427.0	39.2	 25
105	 14	237.8	22.4	 16
106	 14	323.8	35.5	 20
107	 14	196.3	19.0	 20
108	 14	155.8	20.8	 20
109	 14	203.0	24.3	 25
110	 14	250.0	37.7	 25
111	 14	655.5	56.4	 20
112	 14	1415.0	156.9	 25
113	 14	388.0	32.5	 25
114	 14	664.5	61.6	 16
115	 14	355.5	45.5	 20
116	 14	152.8	19.1	 20
117	 14	280.3	41.3	 20
118	 14	169.0	14.9	 25
119	 14	1004.0	127.6	 25
120	 14	233.8	24.2	 20
121	 14	218.0	22.9	 25
122	 14	301.0	24.0	 25
123	 14	545.8	34.7	 16
124	 14	703.3	62.0	 20
125	 14	509.3	48.9	 20
126	 14	413.3	27.9	 20
127	 14	429.0	64.0	 25
128	 14	450.0	56.3	 25
129	 14	374.5	31.8	 20
130	 14	1324.0	150.6	 25
131	 14	290.3	33.8	 20
132	 14	144.3	13.1	 16
133	 14	164.3	22.1	 20
134	 14	188.0	22.2	 25
135	 14	197.8	21.8	 20
136	 14	199.0	27.3	 25
137	 14	135.0	21.2	 25
138	 14	202.0	36.4	 20
139	 14	212.0	22.2	 25
140	 14	129.3	17.4	 20
141	 14	97.3	11.2	 16
142	 14	138.3	17.8	 20
143	 14	390.0	71.2	 25
144	 14	147.3	18.5	 20
145	 14	392.0	32.4	 25
146	 14	568.0	58.8	 25
147	 14	423.0	25.8	 20
148	 14	367.0	44.3	 25
149	 14	1460.3	221.3	 20
150	 14	779.5	88.4	 16
151	 14	143.0	20.2	 25
152	 14	128.0	11.1	 25
153	 14	130.5	16.2	 20
154	 14	118.0	10.4	 25
155	 14	111.0	20.9	 25
156	 14	152.3	19.0	 20
157	 14	267.5	26.2	 20
158	 14	742.5	85.6	 20
159	 14	318.0	39.0	 20
160	 14	403.3	48.6	 20
161	 14	208.0	23.9	 25
162	 14	439.0	70.7	 25
163	 14	271.5	33.1	 20
164	 14	746.0	154.3	 25
165	 14	154.0	18.8	 25
166	 14	119.5	19.7	 16
167	 14	243.8	29.2	 20
168	 14	111.0	18.2	 20
169	 14	141.5	16.3	 20
170	 14	147.0	17.0	 25
171	 14	232.0	20.2	 25
172	 14	541.0	145.5	 20
173	 14	272.0	25.2	 25
174	 14	258.0	44.9	 25
175	 14	281.8	23.3	 16
176	 14	388.3	32.7	 20
177	 14	276.0	26.7	 25
178	 14	194.3	26.1	 20
179	 14	307.0	25.8	 25
180	 14	4161.0	883.6	 25
181	 14	257.0	24.4	 20
182	 14	489.0	30.1	 25
183	 14	540.0	90.4	 20
184	 14	144.0	15.0	 16
185	 14	180.5	19.7	 20
186	 14	714.0	71.3	 25
187	 14	347.0	83.2	 20
188	 14	221.0	25.0	 25
189	 14	146.0	21.8	 25
190	 14	137.0	16.6	 20
191	 14	134.0	22.2	 25
192	 14	149.5	19.0	 20
193	 14	1578.0	195.2	 16
194	 14	1215.8	63.3	 20
195	 14	584.0	72.5	 25
196	 14	164.5	18.9	 20
197	 14	162.0	14.0	 25
198	 14	466.0	43.3	 25
199	 14	970.0	91.0	 20
200	 14	261.0	33.3	 20
201	 14	1011.0	127.7	 20
202	 14	145.8	25.3	 16
203	 14	819.0	63.9	 25
204	 14	264.0	23.7	 25
205	 14	604.8	57.3	 20
206	 14	276.0	43.7	 25
207	 14	359.0	46.9	 25
208	 14	749.0	136.2	 20
209	 14	268.3	45.6	 20
210	 14	338.5	39.3	 20
211	 14	1387.5	107.6	 16
212	 14	2257.0	368.0	 25
213	 14	4466.0	1009.9	 25
214	 14	469.0	102.0	 20
215	 14	354.0	102.1	 25
216	 14	219.0	20.5	 25
217	 14	340.5	41.7	 20
218	 14	418.0	39.1	 20
219	 14	328.5	36.6	 20
220	 14	408.5	42.3	 16
221	 14	153.0	38.1	 25
222	 14	139.0	16.9	 25
223	 14	169.8	24.8	 20
224	 14	508.0	71.6	 25
225	 14	360.0	36.6	 25
226	 14	2695.5	639.8	 16
227	 14	259.8	42.7	 20
228	 14	267.5	27.7	 20
229	 14	778.3	116.1	 20
230	 14	1412.0	210.0	 25
231	 14	4846.0	1013.7	 25
232	 14	317.3	37.0	 20
233	 14	311.0	43.2	 25
234	 14	344.0	47.8	 25
235	 14	288.5	41.0	 16
236	 14	338.3	63.3	 20
237	 14	150.8	25.0	 20
238	 14	419.3	69.9	 20
239	 14	418.0	61.9	 25
240	 14	203.0	34.5	 25
241	 14	193.3	18.4	 20
242	 14	120.0	13.9	 25
243	 14	240.0	25.1	 25
244	 14	1059.3	184.8	 16
245	 14	365.5	32.8	 20
246	 14	199.0	24.8	 20
247	 14	227.5	22.4	 20
248	 14	173.0	23.5	 25
249	 14	280.0	21.7	 25
250	 14	1782.5	265.1	 20
251	 14	934.0	218.8	 25
252	 14	399.5	66.9	 20
253	 14	755.5	59.1	 16
254	 14	2053.3	197.5	 20
255	 14	381.0	37.9	 25
256	 14	287.3	28.7	 20
257	 14	392.0	54.1	 25
258	 14	735.0	112.5	 25
259	 14	738.8	107.2	 20
260	 14	943.0	130.7	 25
261	 14	1433.0	206.0	 20
262	 14	2542.3	279.6	 16
263	 14	972.8	80.6	 20
264	 14	433.0	38.7	 25
265	 14	244.5	25.5	 20
266	 14	157.0	16.7	 25
267	 14	166.0	19.1	 25
268	 14	135.0	13.0	 20
269	 14	184.0	34.1	 25
270	 14	121.5	19.2	 20
271	 14	234.3	22.0	 16
272	 14	235.8	29.5	 20
273	 14	312.0	50.7	 25
274	 14	173.8	19.2	 20
275	 14	370.0	36.9	 25
276	 14	1078.0	150.2	 25
277	 14	271.3	28.7	 20
278	 14	964.3	103.4	 20
279	 14	1221.3	217.1	 20
280	 14	119.5	13.1	 16
281	 14	135.0	18.4	 25
282	 14	146.0	22.6	 25
283	 14	137.0	19.1	 20
284	 14	139.0	16.1	 25
285	 14	232.0	42.4	 25
286	 14	126.3	19.2	 20
287	 14	152.8	23.3	 20
288	 14	172.5	20.6	 20
289	 14	326.3	49.6	 16
290	 14	306.0	38.2	 25
291	 14	199.0	18.2	 25
292	 14	258.5	24.3	 20
293	 14	113.0	18.0	 25
294	 14	98.0	11.2	 25
295	 14	145.5	30.7	 20
296	 14	125.8	16.5	 20
297	 14	137.8	21.3	 20
298	 14	336.3	86.6	 16
299	 14	259.0	33.0	 25
300	 14	120.0	16.0	 25
301	 14	114.0	17.2	 20
302	 14	125.0	12.9	 25
303	 14	169.0	25.5	 25
304	 14	298.5	46.5	 16
305	 14	156.8	17.4	 20
306	 14	335.8	36.1	 20
307	 14	227.5	35.8	 20
308	 14	327.0	52.4	 25
309	 14	126.0	18.8	 25
310	 14	122.3	11.8	 20
311	 14	128.0	17.5	 25
312	 14	2015.0	358.3	 25
313	 14	232.8	27.9	 16
314	 14	173.3	20.5	 20
315	 14	118.0	15.5	 20
316	 14	213.3	31.2	 20
317	 14	245.0	29.6	 25
318	 14	147.0	19.0	 25
319	 14	570.0	103.6	 25
320	 14	344.3	35.2	 20
321	 14	283.0	28.2	 25
322	 14	155.3	15.6	 20
323	 14	240.0	29.6	 16
324	 14	201.0	25.4	 25
325	 14	133.0	16.3	 25
326	 14	150.5	16.4	 20
327	 14	145.0	19.9	 25
328	 14	235.0	40.2	 25
329	 14	148.8	13.2	 20
330	 14	146.8	16.0	 20
331	 14	164.3	23.4	 20
332	 14	325.3	30.0	 16
333	 14	299.0	32.8	 25
334	 14	473.0	52.0	 25
335	 14	374.3	43.9	 20
336	 14	224.0	31.8	 25
337	 14	1678.0	396.1	 25
338	 14	249.3	25.9	 20
339	 14	1376.8	175.2	 20
340	 14	644.3	134.4	 20
341	 14	465.5	53.7	 16
342	 14	267.0	24.2	 25
343	 14	1066.0	148.9	 25
344	 14	325.8	28.5	 20
345	 14	190.0	20.8	 25
346	 14	1619.0	273.2	 25
347	 14	672.8	48.5	 20
348	 14	318.8	38.0	 20
349	 14	680.3	125.4	 20
350	 14	139.5	15.7	 20
351	 14	108.0	15.0	 25
352	 14	111.0	17.9	 25
353	 14	173.5	22.6	 20
354	 14	203.0	25.5	 25
355	 14	181.0	22.4	 25
356	 14	265.5	19.5	 16
357	 14	349.0	31.0	 20
358	 14	330.5	31.8	 20
359	 14	279.5	25.9	 20
360	 14	280.0	25.4	 25
361	 14	174.0	22.2	 25
362	 14	140.5	17.9	 20
363	 14	96.0	11.6	 25
364	 14	99.0	18.3	 25
365	 14	97.8	15.5	 16
366	 14	192.0	21.5	 20
367	 14	644.3	144.1	 20
368	 14	152.0	17.8	 20
369	 14	499.0	83.4	 25
370	 14	208.0	39.6	 25
371	 14	157.3	16.9	 20
372	 14	251.0	27.6	 25
373	 14	168.0	26.9	 20
374	 14	462.8	67.5	 16
375	 14	418.3	43.2	 20
376	 14	237.0	28.7	 25
377	 14	450.3	46.2	 20
378	 14	940.0	105.8	 25
379	 14	248.0	32.2	 25
380	 14	212.3	68.6	 20
381	 14	298.0	37.0	 25
382	 14	394.0	30.2	 20
383	 14	2537.8	325.8	 16
384	 14	539.5	39.9	 20
385	 14	165.0	12.4	 25
386	 14	348.5	28.5	 20
387	 14	140.0	19.0	 25
388	 14	152.0	23.2	 25
389	 14	142.3	17.6	 20
390	 14	153.0	21.0	 25
391	 14	125.3	17.0	 20
392	 14	119.3	17.1	 16
393	 14	143.8	18.8	 20
394	 14	148.0	37.9	 25
395	 14	143.0	21.4	 20
396	 14	138.0	18.0	 25
397	 14	179.0	73.3	 25
398	 14	193.3	26.9	 20
399	 14	2873.0	642.8	 20
400	 14	358.0	39.1	 20
401	 14	132.0	18.6	 16
402	 14	190.0	25.4	 25
403	 14	434.0	108.7	 25
404	 14	507.3	121.1	 20
405	 14	180.0	17.8	 25
406	 14	199.0	30.9	 25
407	 14	312.0	30.4	 20
408	 14	383.0	65.8	 20
409	 14	240.8	35.9	 20
410	 14	163.5	16.4	 16
411	 14	128.0	16.5	 25
412	 14	178.0	18.9	 25
413	 14	126.0	13.1	 20
414	 14	187.0	24.0	 25
415	 14	673.0	97.3	 25
416	 14	211.3	25.5	 20
417	 14	213.5	28.9	 20
418	 14	142.5	21.8	 20
419	 14	169.0	14.5	 16
420	 14	211.0	23.7	 25
421	 14	1026.0	153.2	 25
422	 14	432.8	62.8	 20
423	 14	585.0	128.2	 25
424	 14	404.0	32.9	 25
425	 14	275.3	20.3	 16
426	 14	152.3	20.6	 20
427	 14	173.5	26.2	 20
428	 14	239.3	20.0	 20
429	 14	602.0	63.8	 25
430	 14	221.0	28.8	 25
431	 14	175.3	22.1	 20
432	 14	137.0	16.1	 25
433	 14	149.0	24.5	 25
434	 14	116.3	17.5	 16
435	 14	126.3	13.8	 20
436	 14	136.3	15.7	 20
437	 14	175.5	17.0	 20
438	 14	143.0	24.7	 25
439	 14	145.0	15.7	 25
440	 14	244.5	43.7	 20
441	 14	499.0	84.8	 25
442	 14	323.0	40.7	 25
443	 14	263.3	31.3	 16
444	 14	376.5	34.4	 20
445	 14	192.8	27.8	 20
446	 14	196.3	28.1	 20
447	 14	158.0	30.2	 25
448	 14	129.0	23.1	 25
449	 14	142.3	21.7	 20
450	 14	187.0	27.0	 25
451	 14	137.3	20.0	 20
452	 14	768.0	97.4	 16
453	 14	373.3	46.0	 20
454	 14	1000.0	77.0	 25
455	 14	1522.8	232.0	 20
456	 14	520.0	84.5	 25
457	 14	278.0	25.6	 25
458	 14	168.5	15.4	 20
459	 14	342.0	66.5	 25
460	 14	170.3	53.0	 20
461	 14	383.0	48.5	 16
462	 14	1489.3	168.6	 20
463	 14	1389.0	302.1	 25
464	 14	152.3	19.3	 20
465	 14	135.0	21.6	 25
466	 14	411.0	93.4	 25
467	 14	385.5	31.3	 20
468	 14	3405.0	515.9	 25
469	 14	198.0	14.7	 20
470	 14	183.0	17.0	 16
471	 14	158.0	19.3	 25
472	 14	285.0	26.6	 25
473	 14	201.0	31.0	 20
474	 14	433.0	91.1	 25
475	 14	236.0	31.5	 25
476	 14	140.3	17.4	 20
477	 14	199.5	33.8	 20
478	 14	137.3	15.9	 20
479	 14	112.5	15.7	 20
480	 14	116.0	15.2	 20
481	 14	217.0	26.2	 25
482	 14	334.0	37.6	 25
483	 14	1007.5	134.8	 20
484	 14	224.0	21.7	 25
485	 14	409.0	53.1	 25
486	 14	797.5	83.4	 16
487	 14	179.8	24.8	 20
488	 14	137.8	22.0	 20
489	 14	145.0	18.2	 20
490	 14	186.0	22.9	 25
491	 14	199.0	31.5	 25
492	 14	168.3	24.7	 20
493	 14	320.0	33.3	 25
494	 14	2384.0	413.7	 25
495	 14	332.3	44.1	 16
496	 14	693.8	69.5	 20
497	 14	423.0	79.5	 25
498	 14	2718.5	397.1	 20
499	 14	560.0	64.0	 25
500	 14	848.0	78.8	 25
501	 14	373.5	36.0	 20
502	 14	1621.0	129.8	 25
503	 14	1047.0	150.7	 20
504	 14	545.8	85.2	 16
505	 14	253.3	27.1	 20
506	 14	208.0	132.1	 25
507	 14	166.8	115.1	 20
508	 14	248.0	35.9	 25
509	 14	225.0	25.8	 25
510	 14	177.8	24.3	 20
511	 14	200.0	49.8	 25
512	 14	403.3	62.1	 20
513	 14	228.0	32.9	 16
514	 14	471.0	51.3	 20
515	 14	917.0	95.5	 25
516	 14	850.3	81.8	 20
517	 14	1746.0	363.4	 25
518	 14	689.0	96.8	 25
519	 14	587.8	49.5	 20
520	 14	278.3	43.6	 20
521	 14	170.5	24.4	 20
522	 14	156.0	24.0	 16
523	 14	163.0	21.8	 25
524	 14	1590.0	386.8	 25
525	 14	208.0	42.8	 20
526	 14	177.0	30.9	 25
527	 14	466.0	56.5	 25
528	 14	239.3	28.7	 20
529	 14	679.3	97.6	 20
530	 14	1084.3	153.7	 20
531	 14	2504.5	310.7	 16
532	 14	2297.0	364.2	 25
533	 14	1031.0	129.6	 25
534	 14	215.5	26.7	 20
535	 14	152.0	21.6	 25
536	 14	364.0	36.1	 25
537	 14	640.3	72.4	 20
538	 14	713.5	89.8	 20
539	 14	478.3	38.0	 20
540	 14	1058.0	76.9	 16
541	 14	382.0	32.9	 25
542	 14	342.0	31.3	 25
543	 14	166.3	28.7	 20
544	 14	170.0	159.1	 25
545	 14	122.0	20.5	 25
546	 14	204.3	20.8	 16
547	 14	210.0	30.4	 20
548	 14	140.3	23.3	 20
549	 14	193.3	20.9	 20
550	 14	206.0	25.1	 25
551	 14	115.0	12.4	 25
552	 14	178.0	22.9	 20
553	 14	145.0	15.4	 25
554	 14	226.0	30.3	 25
555	 14	127.0	11.2	 16
556	 14	262.5	31.4	 20
557	 14	721.3	100.7	 20
558	 14	190.5	280.0	 20
559	 14	200.0	29.5	 25
560	 14	162.0	16.5	 25
561	 14	219.0	130.9	 20
562	 14	305.0	45.3	 25
563	 14	662.0	80.3	 25
564	 14	252.3	166.8	 16
565	 14	239.3	29.2	 20
566	 14	188.5	83.7	 20
567	 14	167.3	24.9	 20
568	 14	189.0	16.5	 25
569	 14	538.0	100.0	 25
570	 14	266.8	24.9	 20
571	 14	248.0	22.9	 25
572	 14	169.5	22.4	 20
573	 14	651.0	59.7	 16
574	 14	218.5	24.1	 20
575	 14	263.0	23.9	 25
576	 14	231.8	33.7	 20
577	 14	186.0	78.6	 25
578	 14	193.0	20.7	 25
579	 14	134.8	22.6	 20
580	 14	194.0	40.3	 25
581	 14	154.0	20.2	 20
582	 14	552.3	88.0	 16
583	 14	606.0	67.4	 20
584	 14	2289.0	517.3	 25
585	 14	131.3	15.6	 20
586	 14	134.0	15.7	 25
587	 14	118.0	17.2	 25
588	 14	129.3	14.2	 20
589	 14	232.0	77.8	 25
590	 14	237.8	20.8	 20
591	 14	648.3	60.4	 16
592	 14	136.5	19.1	 20
593	 14	198.0	23.6	 25
594	 14	422.0	49.7	 20
595	 14	1079.0	246.5	 25
596	 14	442.0	38.5	 25
597	 14	856.3	105.6	 20
598	 14	522.3	39.3	 20
599	 14	360.8	28.2	 20
600	 14	189.0	14.5	 16
601	 14	2255.0	529.2	 25
602	 14	157.0	52.0	 25
603	 14	253.5	32.7	 20
604	 14	177.0	20.4	 25
605	 14	149.0	17.7	 25
606	 14	120.0	15.6	 20
607	 14	187.5	20.7	 20
608	 14	165.3	28.6	 20
609	 14	224.0	19.4	 16
610	 14	225.0	22.6	 25
611	 14	740.0	108.1	 25
612	 14	255.3	19.8	 20
613	 14	284.0	33.5	 25
614	 14	1211.0	218.0	 25
615	 14	383.3	36.1	 20
616	 14	2199.3	390.6	 20
617	 14	142.0	14.2	 20
618	 14	138.3	12.6	 16
619	 14	150.0	19.4	 25
620	 14	185.0	32.5	 25
621	 14	500.5	43.1	 20
622	 14	328.0	32.0	 25
623	 14	1676.0	239.2	 25
624	 14	508.8	41.7	 16
625	 14	328.0	32.8	 20
626	 14	342.8	44.1	 20
627	 14	176.8	25.1	 20
628	 14	153.0	20.1	 25
629	 14	113.0	13.5	 25
630	 14	128.3	18.3	 20
631	 14	195.0	21.4	 25
632	 14	120.0	11.9	 25
633	 14	113.0	17.5	 16
634	 14	109.0	15.1	 20
635	 14	166.8	25.1	 20
636	 14	519.0	66.4	 20
637	 14	540.0	102.9	 25
638	 14	3526.0	845.7	 25
639	 14	9426.0	2469.4	 25
  0	 15	283.0	30.9	 25
  1	 15	173.0	21.3	 25
  2	 15	158.3	17.1	 20
  3	 15	5212.0	1208.0	 25
  4	 15	550.0	96.0	 20
  5	 15	11030.8	959.5	 16
  6	 15	881.3	81.5	 20
  7	 15	143.0	18.4	 25
  8	 15	154.5	27.3	 20
  9	 15	196.0	23.9	 25
 10	 15	910.0	114.7	 25
 11	 15	2141.5	158.2	 20
 12	 15	651.0	61.7	 25
 13	 15	440.5	45.7	 20
 14	 15	1242.8	90.3	 16
 15	 15	1057.0	125.6	 20
 16	 15	355.0	39.3	 25
 17	 15	1561.8	136.9	 20
 18	 15	805.0	74.4	 25
 19	 15	414.0	52.1	 25
 20	 15	3408.3	480.4	 20
 21	 15	189.0	31.5	 25
 22	 15	234.3	34.7	 20
 23	 15	132.0	16.6	 16
 24	 15	5603.3	1054.7	 20
 25	 15	141.0	17.2	 25
 26	 15	174.5	20.3	 20
 27	 15	198.0	27.7	 25
 28	 15	1374.0	170.1	 25
 29	 15	327.0	41.0	 20
 30	 15	1246.3	263.3	 20
 31	 15	112.5	14.4	 20
 32	 15	110.5	15.5	 16
 33	 15	136.0	21.1	 25
 34	 15	200.0	23.0	 25
 35	 15	165.3	17.7	 20
 36	 15	130.0	20.4	 25
 37	 15	136.0	14.2	 25
 38	 15	232.5	22.3	 20
 39	 15	7553.8	1364.4	 20
 40	 15	536.8	44.4	 20
 41	 15	732.0	55.9	 16
 42	 15	258.0	34.8	 25
 43	 15	360.0	36.9	 25
 44	 15	564.0	60.8	 20
 45	 15	10283.0	1593.0	 25
 46	 15	282.0	40.5	 25
 47	 15	269.0	26.0	 25
 48	 15	5301.5	544.5	 16
 49	 15	447.3	34.7	 20
 50	 15	8549.5	1420.8	 20
 51	 15	945.8	100.4	 20
 52	 15	14731.0	2446.3	 25
 53	 15	256.0	33.7	 25
 54	 15	235.0	21.7	 20
 55	 15	187.0	18.8	 25
 56	 15	172.0	21.8	 20
 57	 15	1766.3	175.9	 16
 58	 15	142.0	16.7	 20
 59	 15	2170.0	478.7	 25
 60	 15	151.5	21.2	 20
 61	 15	116.0	13.9	 25
 62	 15	1202.0	217.3	 25
 63	 15	233.0	27.7	 20
 64	 15	3010.0	482.2	 25
 65	 15	277.5	28.7	 20
 66	 15	304.5	30.4	 16
 67	 15	2787.3	408.0	 20
 68	 15	343.0	47.1	 25
 69	 15	236.5	29.0	 20
 70	 15	138.0	16.1	 25
 71	 15	4909.0	1157.1	 25
 72	 15	130.0	11.5	 20
 73	 15	1114.0	165.1	 25
 74	 15	3334.0	631.2	 20
 75	 15	600.3	45.0	 16
 76	 15	147.3	18.4	 20
 77	 15	290.0	27.3	 25
 78	 15	214.8	25.4	 20
 79	 15	218.0	24.4	 25
 80	 15	1732.0	260.6	 25
 81	 15	105.8	16.5	 20
 82	 15	132.3	20.8	 20
 83	 15	245.0	29.6	 20
 84	 15	297.3	32.4	 16
 85	 15	248.0	25.8	 25
 86	 15	289.0	25.5	 25
 87	 15	182.5	18.9	 20
 88	 15	104.0	16.5	 25
 89	 15	104.0	12.7	 25
 90	 15	125.0	15.0	 20
 91	 15	118.0	19.5	 20
 92	 15	126.3	16.5	 20
 93	 15	7756.3	702.2	 16
 94	 15	256.0	28.7	 25
 95	 15	194.0	26.0	 25
 96	 15	113.5	17.8	 20
 97	 15	916.0	189.0	 25
 98	 15	235.0	20.9	 25
 99	 15	135.8	20.1	 20
100	 15	156.5	17.3	 20
101	 15	126.0	13.8	 20
102	 15	130.0	14.1	 20
103	 15	150.0	20.4	 25
104	 15	337.0	42.9	 25
105	 15	282.5	31.5	 20
106	 15	385.0	63.5	 25
107	 15	2804.0	658.6	 25
108	 15	979.0	109.7	 16
109	 15	152.3	14.3	 20
110	 15	197.3	25.7	 20
111	 15	1422.8	75.4	 20
112	 15	3495.0	295.3	 25
113	 15	328.0	36.9	 25
114	 15	1710.0	231.2	 20
115	 15	852.0	81.6	 25
116	 15	2380.0	467.7	 25
117	 15	177.3	19.5	 16
118	 15	823.0	124.4	 20
119	 15	227.0	27.9	 20
120	 15	217.5	26.5	 20
121	 15	143.0	16.0	 25
122	 15	391.0	48.2	 25
123	 15	844.0	108.1	 20
124	 15	784.0	100.3	 25
125	 15	300.0	30.8	 25
126	 15	688.8	66.2	 16
127	 15	136.5	19.2	 20
128	 15	256.0	33.0	 25
129	 15	569.3	56.8	 20
130	 15	593.0	53.9	 25
131	 15	120.0	12.6	 25
132	 15	117.3	18.1	 20
133	 15	130.0	17.2	 25
134	 15	1920.8	356.3	 20
135	 15	5272.5	503.2	 16
136	 15	155.5	18.7	 20
137	 15	250.0	34.5	 25
138	 15	2620.5	422.3	 20
139	 15	232.0	32.6	 25
140	 15	131.0	17.9	 25
141	 15	145.5	19.4	 20
142	 15	120.0	18.4	 25
143	 15	150.0	18.8	 20
144	 15	1052.0	114.5	 16
145	 15	331.0	41.2	 20
146	 15	150.0	23.4	 25
147	 15	180.3	16.9	 20
148	 15	138.0	21.4	 25
149	 15	4386.0	923.5	 25
150	 15	152.0	14.6	 20
151	 15	111.0	13.4	 20
152	 15	454.5	63.4	 20
153	 15	1298.5	218.4	 16
154	 15	195.0	23.9	 25
155	 15	615.0	70.9	 25
156	 15	328.0	38.9	 20
157	 15	1186.0	182.5	 25
158	 15	482.0	71.8	 25
159	 15	883.0	116.5	 20
160	 15	586.5	69.0	 20
161	 15	243.5	33.5	 20
162	 15	135.0	19.2	 16
163	 15	131.0	16.1	 25
164	 15	206.0	23.7	 25
165	 15	296.3	27.8	 20
166	 15	124.0	17.2	 25
167	 15	2311.0	451.6	 25
168	 15	3710.0	478.0	 20
169	 15	160.3	22.9	 20
170	 15	235.3	38.2	 20
171	 15	1747.0	242.6	 16
172	 15	184.0	29.0	 25
173	 15	140.0	17.3	 25
174	 15	4432.8	807.7	 20
175	 15	151.0	22.1	 25
176	 15	164.0	22.7	 25
177	 15	247.0	20.7	 16
178	 15	913.3	92.9	 20
179	 15	1110.5	77.7	 20
180	 15	331.0	59.6	 20
181	 15	458.0	43.1	 25
182	 15	1362.0	104.1	 25
183	 15	1701.8	125.6	 20
184	 15	1194.0	101.5	 25
185	 15	466.0	39.0	 25
186	 15	964.0	72.4	 16
187	 15	15426.3	1805.9	 20
188	 15	2922.8	477.5	 20
189	 15	1238.0	141.2	 20
190	 15	218.0	26.7	 25
191	 15	210.0	20.5	 25
192	 15	155.0	23.0	 20
193	 15	399.0	81.7	 25
194	 15	242.0	28.5	 25
195	 15	201.0	20.9	 16
196	 15	238.5	30.8	 20
197	 15	1248.5	182.4	 20
198	 15	900.8	84.2	 20
199	 15	1288.0	219.0	 25
200	 15	177.0	23.5	 25
201	 15	342.3	24.3	 20
202	 15	1161.0	175.1	 25
203	 15	341.3	41.3	 20
204	 15	289.0	33.0	 16
205	 15	746.0	93.2	 20
206	 15	945.0	81.3	 25
207	 15	271.0	49.1	 25
208	 15	754.5	151.8	 20
209	 15	123.0	18.0	 25
210	 15	441.0	48.1	 25
211	 15	431.3	31.2	 20
212	 15	749.3	92.0	 20
213	 15	236.3	25.8	 20
214	 15	4415.0	483.9	 16
215	 15	427.0	52.7	 25
216	 15	6760.0	1184.5	 25
217	 15	443.8	67.3	 20
218	 15	153.0	21.9	 25
219	 15	203.0	29.6	 25
220	 15	137.8	23.5	 20
221	 15	708.3	107.3	 20
222	 15	387.5	60.1	 20
223	 15	134.3	17.7	 16
224	 15	133.0	13.0	 25
225	 15	6821.0	1742.1	 25
226	 15	4446.3	956.4	 20
227	 15	141.0	18.8	 25
228	 15	142.0	21.4	 25
229	 15	188.0	22.1	 16
230	 15	298.8	30.9	 20
231	 15	396.5	55.7	 20
232	 15	188.5	22.5	 20
233	 15	208.0	28.0	 25
234	 15	3791.0	937.3	 25
235	 15	141.3	14.5	 20
236	 15	200.0	23.5	 25
237	 15	1623.0	381.7	 25
238	 15	132.0	21.3	 16
239	 15	158.8	21.6	 20
240	 15	4511.3	1120.1	 20
241	 15	691.0	66.4	 20
242	 15	258.0	30.9	 25
243	 15	311.0	58.5	 25
244	 15	374.0	53.3	 20
245	 15	10742.0	2848.3	 25
246	 15	4926.0	1402.3	 25
247	 15	845.5	85.3	 16
248	 15	276.8	35.2	 20
249	 15	231.5	20.3	 20
250	 15	194.8	24.9	 20
251	 15	142.0	17.3	 25
252	 15	170.0	21.1	 25
253	 15	456.0	34.0	 20
254	 15	200.0	26.9	 25
255	 15	157.0	35.4	 20
256	 15	1619.3	207.8	 16
257	 15	289.8	45.1	 20
258	 15	226.0	30.4	 25
259	 15	370.0	54.0	 20
260	 15	635.0	132.8	 25
261	 15	135.0	19.3	 25
262	 15	1194.5	242.5	 20
263	 15	8587.0	1885.1	 25
264	 15	966.5	111.7	 20
265	 15	294.3	35.6	 16
266	 15	155.3	21.0	 20
267	 15	140.0	21.9	 25
268	 15	233.8	33.7	 20
269	 15	124.0	16.5	 25
270	 15	168.0	22.9	 25
271	 15	830.8	148.2	 20
272	 15	5958.0	1493.3	 25
273	 15	2494.5	543.5	 20
274	 15	1040.3	140.1	 16
275	 15	130.0	13.9	 25
276	 15	183.0	22.3	 25
277	 15	667.3	54.4	 20
278	 15	989.0	120.5	 25
279	 15	1603.0	365.9	 25
280	 15	662.5	116.4	 20
281	 15	208.3	29.9	 20
282	 15	1435.8	273.6	 20
283	 15	337.8	32.0	 16
284	 15	161.0	14.2	 25
285	 15	189.0	41.6	 25
286	 15	165.0	22.8	 20
287	 15	214.0	24.2	 25
288	 15	2350.0	532.2	 25
289	 15	1700.3	332.2	 20
290	 15	4507.8	704.7	 20
291	 15	251.8	31.2	 20
292	 15	145.0	18.5	 16
293	 15	115.0	13.9	 25
294	 15	1927.0	450.0	 25
295	 15	153.3	20.8	 20
296	 15	137.0	17.4	 25
297	 15	206.0	25.4	 25
298	 15	905.8	170.5	 20
299	 15	185.3	36.0	 20
300	 15	129.8	22.3	 20
301	 15	119.5	14.4	 20
302	 15	232.0	21.1	 25
303	 15	554.0	69.6	 25
304	 15	135.0	14.8	 20
305	 15	456.0	83.8	 25
306	 15	201.0	24.4	 25
307	 15	4538.8	418.2	 16
308	 15	210.8	44.8	 20
309	 15	362.3	50.2	 20
310	 15	289.8	60.2	 20
311	 15	143.0	23.0	 25
312	 15	578.0	56.5	 25
313	 15	287.3	23.1	 20
314	 15	782.0	93.6	 25
315	 15	184.0	39.2	 25
316	 15	9244.5	579.1	 16
317	 15	312.5	42.1	 20
318	 15	1400.0	149.8	 20
319	 15	4560.3	531.0	 20
320	 15	1487.0	148.9	 25
321	 15	2770.0	359.5	 25
322	 15	303.0	32.1	 20
323	 15	793.0	143.4	 25
324	 15	675.3	73.5	 20
325	 15	1626.5	120.0	 16
326	 15	179.5	24.1	 20
327	 15	1152.0	229.3	 25
328	 15	2235.0	277.4	 20
329	 15	163.0	17.7	 25
330	 15	179.0	20.2	 25
331	 15	4676.5	848.0	 20
332	 15	160.0	19.1	 25
333	 15	126.8	11.8	 20
334	 15	152.3	13.4	 16
335	 15	201.3	30.3	 20
336	 15	398.0	41.8	 25
337	 15	566.0	49.0	 20
338	 15	908.0	85.3	 25
339	 15	3478.0	498.0	 25
340	 15	762.3	82.6	 20
341	 15	1187.0	237.7	 25
342	 15	1206.3	158.3	 20
343	 15	961.5	88.0	 16
344	 15	3012.3	304.1	 20
345	 15	255.0	35.5	 25
346	 15	238.0	22.6	 20
347	 15	944.0	122.8	 25
348	 15	940.0	120.1	 25
349	 15	347.8	36.1	 20
350	 15	583.0	88.4	 20
351	 15	259.5	26.3	 20
352	 15	232.3	23.0	 16
353	 15	381.0	64.4	 25
354	 15	635.0	76.9	 25
355	 15	273.8	38.0	 20
356	 15	238.0	24.0	 25
357	 15	171.0	21.6	 25
358	 15	377.3	44.1	 20
359	 15	925.0	111.5	 20
360	 15	230.3	28.0	 20
361	 15	7754.5	788.7	 16
362	 15	155.0	26.9	 25
363	 15	120.0	14.0	 25
364	 15	138.0	14.2	 20
365	 15	114.0	12.6	 25
366	 15	121.0	13.5	 25
367	 15	460.0	139.2	 25
368	 15	1650.0	107.3	 16
369	 15	607.3	74.0	 20
370	 15	149.0	20.0	 20
371	 15	126.5	11.4	 20
372	 15	160.0	21.6	 25
373	 15	121.0	17.8	 25
374	 15	189.0	24.6	 20
375	 15	2951.0	498.6	 25
376	 15	512.8	36.1	 20
377	 15	466.5	43.5	 16
378	 15	590.5	80.2	 20
379	 15	239.0	26.4	 25
380	 15	136.8	16.2	 20
381	 15	4233.0	601.6	 25
382	 15	194.0	18.0	 25
383	 15	353.5	34.6	 20
384	 15	163.0	17.1	 25
385	 15	171.5	24.3	 20
386	 15	121.3	16.5	 16
387	 15	185.5	23.8	 20
388	 15	250.0	37.8	 25
389	 15	3849.3	546.5	 20
390	 15	137.0	16.7	 25
391	 15	941.0	186.9	 25
392	 15	216.8	34.8	 20
393	 15	183.0	21.9	 25
394	 15	158.8	14.5	 20
395	 15	245.0	19.3	 16
396	 15	144.8	17.9	 20
397	 15	2826.0	614.3	 25
398	 15	160.3	16.7	 20
399	 15	179.0	24.7	 25
400	 15	232.0	33.1	 25
401	 15	160.8	13.4	 20
402	 15	509.3	75.4	 20
403	 15	124.5	14.8	 20
404	 15	146.5	13.2	 16
405	 15	528.0	75.1	 25
406	 15	162.0	16.2	 25
407	 15	175.0	18.1	 20
408	 15	158.0	16.9	 25
409	 15	156.0	16.1	 25
410	 15	118.3	13.3	 20
411	 15	3245.8	533.6	 20
412	 15	1952.8	358.5	 20
413	 15	347.3	27.7	 16
414	 15	1305.0	179.3	 25
415	 15	1258.0	177.7	 25
416	 15	538.3	56.8	 20
417	 15	157.0	20.0	 25
418	 15	141.0	24.4	 25
419	 15	1188.5	210.2	 20
420	 15	245.3	36.2	 20
421	 15	360.5	61.2	 20
422	 15	1663.0	88.7	 20
423	 15	462.0	57.7	 25
424	 15	773.0	76.7	 25
425	 15	551.3	48.3	 20
426	 15	444.0	39.1	 25
427	 15	181.0	27.0	 25
428	 15	114.5	11.5	 16
429	 15	1037.3	112.1	 20
430	 15	134.0	15.4	 20
431	 15	148.3	16.9	 20
432	 15	213.0	24.8	 25
433	 15	156.0	22.5	 25
434	 15	190.3	30.6	 20
435	 15	358.0	91.4	 25
436	 15	161.0	24.1	 25
437	 15	220.5	20.0	 16
438	 15	3100.5	582.8	 20
439	 15	133.0	13.0	 20
440	 15	151.5	19.0	 20
441	 15	1121.0	183.1	 25
442	 15	2078.0	408.8	 25
443	 15	2023.3	358.6	 20
444	 15	321.0	44.0	 25
445	 15	237.0	34.1	 25
446	 15	140.8	13.1	 16
447	 15	320.0	36.7	 20
448	 15	561.0	141.3	 25
449	 15	1128.8	159.2	 20
450	 15	322.0	40.8	 25
451	 15	168.0	39.4	 25
452	 15	213.0	30.1	 20
453	 15	319.0	66.5	 25
454	 15	5302.5	1113.9	 20
455	 15	657.5	104.1	 16
456	 15	367.8	39.4	 20
457	 15	303.0	26.0	 25
458	 15	191.3	33.5	 20
459	 15	122.0	21.9	 25
460	 15	143.0	17.5	 25
461	 15	231.5	28.2	 20
462	 15	1237.0	279.4	 25
463	 15	248.5	29.2	 20
464	 15	169.0	20.0	 16
465	 15	149.3	17.2	 20
466	 15	281.0	57.2	 25
467	 15	158.3	19.9	 20
468	 15	386.0	54.5	 25
469	 15	2878.0	570.3	 25
470	 15	268.8	25.3	 20
471	 15	266.0	25.5	 20
472	 15	160.3	17.7	 20
473	 15	139.3	21.5	 16
474	 15	156.0	17.6	 25
475	 15	269.0	168.0	 25
476	 15	128.8	19.5	 20
477	 15	198.0	19.7	 25
478	 15	166.0	21.6	 25
479	 15	288.3	39.0	 20
480	 15	1205.3	136.8	 20
481	 15	212.5	18.9	 20
482	 15	1270.5	104.3	 16
483	 15	134.0	20.2	 25
484	 15	182.0	30.7	 25
485	 15	1239.0	106.0	 20
486	 15	6186.0	978.6	 25
487	 15	148.0	18.0	 25
488	 15	176.0	20.2	 20
489	 15	671.8	72.7	 20
490	 15	192.8	18.2	 20
491	 15	4817.8	663.5	 16
492	 15	403.0	49.3	 25
493	 15	1622.0	284.8	 25
494	 15	407.3	39.0	 20
495	 15	765.0	86.1	 25
496	 15	358.0	43.8	 25
497	 15	470.0	45.3	 16
498	 15	530.0	42.6	 20
499	 15	1431.5	133.9	 20
500	 15	7296.5	1186.7	 20
501	 15	236.0	36.3	 25
502	 15	5303.0	885.0	 25
503	 15	9437.3	1423.7	 20
504	 15	928.0	92.4	 25
505	 15	1201.0	172.7	 25
506	 15	4432.3	638.7	 16
507	 15	3591.0	636.2	 20
508	 15	2038.5	310.0	 20
509	 15	242.3	30.5	 20
510	 15	187.0	29.1	 25
511	 15	7875.0	1452.2	 25
512	 15	139.0	19.5	 20
513	 15	278.0	45.0	 25
514	 15	378.0	55.6	 25
515	 15	232.3	38.1	 16
516	 15	217.5	13.1	 20
517	 15	501.5	66.8	 20
518	 15	150.5	17.1	 20
519	 15	474.0	78.8	 25
520	 15	271.0	26.2	 25
521	 15	229.8	22.5	 20
522	 15	2798.0	411.3	 25
523	 15	286.0	37.8	 20
524	 15	158.5	29.5	 16
525	 15	170.5	21.0	 20
526	 15	317.0	38.6	 25
527	 15	355.0	57.3	 25
528	 15	200.3	35.8	 20
529	 15	124.0	11.7	 25
530	 15	123.0	16.1	 25
531	 15	163.0	31.4	 20
532	 15	673.3	79.7	 20
533	 15	292.8	28.8	 20
534	 15	2381.0	217.0	 16
535	 15	154.0	18.5	 25
536	 15	1640.0	303.2	 25
537	 15	134.8	12.6	 20
538	 15	3885.0	516.6	 25
539	 15	325.0	39.0	 25
540	 15	899.0	53.0	 20
541	 15	175.5	16.1	 20
542	 15	738.5	57.2	 20
543	 15	560.0	51.6	 16
544	 15	10892.0	1487.5	 25
545	 15	208.0	24.2	 25
546	 15	270.5	31.8	 20
547	 15	1014.0	176.3	 25
548	 15	217.0	21.7	 25
549	 15	296.8	33.1	 16
550	 15	2154.5	300.7	 20
551	 15	1288.5	246.3	 20
552	 15	138.3	20.2	 20
553	 15	121.0	14.9	 25
554	 15	127.0	12.3	 25
555	 15	170.8	22.1	 20
556	 15	121.0	15.9	 25
557	 15	399.0	57.2	 25
558	 15	4900.5	325.3	 16
559	 15	160.0	15.5	 20
560	 15	348.3	27.7	 20
561	 15	2214.8	123.5	 20
562	 15	1066.0	75.8	 25
563	 15	5735.0	561.0	 25
564	 15	12458.5	1265.0	 20
565	 15	414.0	40.4	 25
566	 15	13479.0	2142.2	 25
567	 15	6396.8	348.4	 16
568	 15	4080.5	679.3	 20
569	 15	474.8	40.5	 20
570	 15	3137.0	180.3	 20
571	 15	271.0	39.9	 25
572	 15	3126.0	542.0	 25
573	 15	141.3	15.5	 20
574	 15	131.0	14.0	 25
575	 15	857.5	100.6	 20
576	 15	268.0	25.3	 16
577	 15	6898.8	1215.6	 20
578	 15	282.0	31.9	 25
579	 15	386.5	35.0	 20
580	 15	7950.0	1363.4	 25
581	 15	147.0	20.9	 25
582	 15	470.0	169.2	 20
583	 15	445.0	60.1	 25
584	 15	152.5	21.4	 20
585	 15	140.5	16.9	 16
586	 15	121.0	16.6	 20
587	 15	142.0	16.0	 25
588	 15	234.8	25.7	 20
589	 15	132.0	15.9	 25
590	 15	1281.0	185.5	 25
591	 15	228.5	22.6	 20
592	 15	204.0	30.9	 25
593	 15	242.0	32.7	 20
594	 15	3602.3	232.2	 16
595	 15	1994.0	174.6	 25
596	 15	308.0	45.1	 25
597	 15	200.5	31.8	 20
598	 15	1559.0	334.8	 25
599	 15	954.0	119.2	 25
600	 15	684.0	58.9	 20
601	 15	3496.0	569.8	 20
602	 15	3814.8	575.2	 20
603	 15	261.5	38.4	 16
604	 15	354.0	33.1	 25
605	 15	271.0	33.3	 25
606	 15	252.0	33.2	 20
607	 15	975.0	165.6	 25
608	 15	9126.0	1818.2	 25
609	 15	264.0	49.9	 20
610	 15	256.5	23.8	 20
611	 15	146.0	14.2	 20
612	 15	187.8	12.9	 16
613	 15	132.0	18.3	 25
614	 15	210.0	28.2	 25
615	 15	273.0	33.9	 20
616	 15	145.0	18.9	 25
617	 15	1870.0	395.6	 25
618	 15	104.5	13.9	 20
619	 15	118.3	18.9	 20
620	 15	385.3	50.7	 20
621	 15	5200.3	699.8	 20
622	 15	251.0	33.3	 25
623	 15	201.0	24.8	 25
624	 15	2503.8	502.5	 20
625	 15	185.0	19.6	 25
626	 15	4447.0	1148.6	 25
627	 15	3589.5	335.5	 16
628	 15	501.0	72.4	 20
629	 15	398.0	61.1	 20
630	 15	189.0	21.1	 20
631	 15	434.0	86.8	 25
632	 15	136.0	14.2	 25
633	 15	2092.8	404.9	 20
634	 15	215.0	27.7	 25
635	 15	4746.0	1076.3	 25
636	 15	139.0	21.3	 16
637	 15	164.8	17.1	 20
638	 15	3288.0	754.3	 20
639	 15	817.8	295.9	 20
  0	 16	13349.0	2089.5	 20
  1	 16	186.0	23.2	 20
  2	 16	175.0	35.8	 20
  3	 16	648.0	127.5	 25
  4	 16	389.0	50.2	 25
  5	 16	803.3	110.5	 20
  6	 16	696.0	80.3	 25
  7	 16	150.5	15.1	 20
  8	 16	187.8	36.8	 16
  9	 16	336.3	36.6	 20
 10	 16	351.0	55.8	 25
 11	 16	859.3	125.3	 20
 12	 16	511.0	54.5	 25
 13	 16	334.0	39.6	 25
 14	 16	669.0	96.6	 20
 15	 16	767.0	75.6	 25
 16	 16	692.5	80.8	 20
 17	 16	483.5	50.9	 16
 18	 16	967.8	107.8	 20
 19	 16	256.0	27.0	 25
 20	 16	643.3	86.1	 20
 21	 16	184.0	16.9	 25
 22	 16	202.0	33.5	 25
 23	 16	125.3	17.8	 20
 24	 16	435.0	133.3	 25
 25	 16	156.8	24.5	 20
 26	 16	166.3	19.5	 16
 27	 16	261.3	36.1	 20
 28	 16	605.0	73.9	 25
 29	 16	218.5	23.2	 20
 30	 16	232.0	28.0	 25
 31	 16	119.0	15.4	 25
 32	 16	118.0	17.6	 20
 33	 16	171.0	23.4	 20
 34	 16	180.3	28.1	 20
 35	 16	176.0	27.3	 16
 36	 16	134.0	19.2	 25
 37	 16	128.0	18.0	 25
 38	 16	164.3	17.2	 20
 39	 16	2163.0	554.7	 25
 40	 16	409.0	50.8	 25
 41	 16	289.8	30.3	 20
 42	 16	167.8	24.1	 20
 43	 16	623.8	73.4	 20
 44	 16	516.0	21.1	 16
 45	 16	2275.0	410.7	 25
 46	 16	327.0	57.0	 25
 47	 16	225.8	28.2	 20
 48	 16	774.0	174.2	 25
 49	 16	308.0	21.5	 25
 50	 16	2705.5	371.7	 20
 51	 16	838.8	64.4	 20
 52	 16	3510.0	513.7	 20
 53	 16	241.8	36.4	 20
 54	 16	247.0	29.8	 25
 55	 16	242.0	37.6	 25
 56	 16	289.0	70.5	 20
 57	 16	197.0	32.6	 25
 58	 16	139.0	16.7	 25
 59	 16	355.0	57.6	 16
 60	 16	153.8	18.1	 20
 61	 16	118.3	17.2	 20
 62	 16	623.8	105.4	 20
 63	 16	251.0	36.1	 25
 64	 16	763.0	137.1	 25
 65	 16	282.0	36.7	 20
 66	 16	277.0	34.7	 25
 67	 16	795.0	130.1	 25
 68	 16	332.3	29.3	 16
 69	 16	194.3	21.7	 20
 70	 16	142.3	18.2	 20
 71	 16	369.5	74.8	 20
 72	 16	139.0	59.4	 25
 73	 16	328.0	46.5	 25
 74	 16	346.0	39.5	 20
 75	 16	186.0	33.7	 25
 76	 16	131.0	23.8	 25
 77	 16	176.5	19.6	 16
 78	 16	381.8	42.4	 20
 79	 16	216.0	18.9	 25
 80	 16	2134.0	181.3	 20
 81	 16	118.0	17.6	 25
 82	 16	162.0	22.0	 25
 83	 16	203.3	33.6	 20
 84	 16	164.0	19.6	 25
 85	 16	355.3	35.8	 20
 86	 16	214.3	14.6	 16
 87	 16	225.5	30.2	 20
 88	 16	120.0	20.2	 25
 89	 16	127.3	16.1	 20
 90	 16	130.0	17.6	 25
 91	 16	127.0	15.2	 25
 92	 16	146.5	19.7	 20
 93	 16	1893.0	416.2	 25
 94	 16	447.5	51.6	 20
 95	 16	149.8	19.9	 16
 96	 16	111.5	15.4	 20
 97	 16	174.0	22.4	 25
 98	 16	162.0	24.5	 25
 99	 16	132.5	24.0	 20
100	 16	164.0	16.6	 25
101	 16	110.0	15.0	 25
102	 16	149.0	14.2	 16
103	 16	186.5	28.1	 20
104	 16	474.0	60.9	 20
105	 16	303.5	34.3	 20
106	 16	364.0	62.5	 25
107	 16	363.0	73.6	 25
108	 16	155.8	34.8	 20
109	 16	167.0	19.6	 25
110	 16	181.0	23.8	 25
111	 16	936.8	68.9	 16
112	 16	2388.3	324.7	 20
113	 16	210.0	23.2	 20
114	 16	316.3	47.2	 20
115	 16	760.0	90.8	 25
116	 16	1291.0	211.1	 25
117	 16	231.3	25.8	 20
118	 16	336.0	39.4	 25
119	 16	305.0	41.3	 25
120	 16	309.3	37.8	 16
121	 16	145.0	20.9	 20
122	 16	282.0	27.3	 20
123	 16	870.0	120.9	 20
124	 16	389.0	43.6	 25
125	 16	463.0	58.7	 25
126	 16	355.5	26.0	 20
127	 16	145.0	20.3	 25
128	 16	230.5	27.9	 20
129	 16	342.8	32.9	 16
130	 16	331.5	26.3	 20
131	 16	115.0	12.5	 25
132	 16	126.5	14.4	 20
133	 16	122.0	19.8	 25
134	 16	411.0	73.3	 25
135	 16	1312.5	202.0	 20
136	 16	176.0	24.4	 25
137	 16	184.8	20.9	 20
138	 16	329.3	37.6	 16
139	 16	290.5	40.2	 20
140	 16	146.0	19.6	 25
141	 16	183.8	33.2	 20
142	 16	118.0	19.1	 25
143	 16	127.0	17.9	 25
144	 16	136.0	17.3	 20
145	 16	151.0	21.0	 25
146	 16	127.0	13.3	 20
147	 16	135.8	15.9	 16
148	 16	126.5	17.6	 20
149	 16	505.0	122.7	 25
150	 16	145.8	19.0	 20
151	 16	97.0	9.3	 25
152	 16	117.0	14.9	 25
153	 16	264.5	68.3	 20
154	 16	200.3	31.0	 20
155	 16	527.8	65.5	 20
156	 16	436.0	36.8	 16
157	 16	363.0	53.3	 25
158	 16	592.0	72.8	 25
159	 16	450.8	69.1	 20
160	 16	257.0	29.9	 25
161	 16	153.0	17.7	 25
162	 16	179.0	24.6	 20
163	 16	147.3	18.3	 20
164	 16	203.0	27.1	 20
165	 16	258.0	33.7	 16
166	 16	95.0	12.6	 25
167	 16	243.0	51.8	 25
168	 16	200.0	109.9	 20
169	 16	146.0	20.5	 25
170	 16	295.0	38.4	 25
171	 16	142.3	78.9	 20
172	 16	146.5	30.2	 20
173	 16	127.3	14.2	 20
174	 16	757.5	93.0	 16
175	 16	131.0	18.3	 25
176	 16	180.0	23.9	 25
177	 16	352.0	28.5	 20
178	 16	1293.0	129.2	 25
179	 16	1981.0	166.1	 25
180	 16	848.8	85.3	 16
181	 16	658.8	58.2	 20
182	 16	910.5	90.7	 20
183	 16	1055.8	140.5	 20
184	 16	649.0	63.4	 25
185	 16	337.0	46.7	 25
186	 16	614.8	44.0	 20
187	 16	8409.0	1000.8	 25
188	 16	735.0	118.5	 25
189	 16	665.8	79.5	 16
190	 16	285.3	54.6	 20
191	 16	258.0	26.5	 20
192	 16	144.3	13.3	 20
193	 16	123.0	19.6	 25
194	 16	177.0	24.6	 25
195	 16	187.5	24.9	 20
196	 16	239.0	26.3	 25
197	 16	176.0	25.4	 25
198	 16	484.3	29.9	 16
199	 16	171.0	24.3	 20
200	 16	128.8	13.9	 20
201	 16	232.0	16.7	 20
202	 16	1905.0	143.2	 25
203	 16	516.0	52.1	 25
204	 16	322.3	31.0	 20
205	 16	887.0	63.0	 25
206	 16	1897.3	199.7	 20
207	 16	600.3	48.4	 16
208	 16	187.5	22.2	 20
209	 16	128.0	19.5	 25
210	 16	730.5	77.1	 20
211	 16	271.0	23.4	 25
212	 16	349.0	34.6	 25
213	 16	250.5	27.7	 20
214	 16	397.0	111.4	 25
215	 16	389.8	45.7	 20
216	 16	1244.3	91.4	 16
217	 16	138.8	24.4	 20
218	 16	115.0	17.0	 25
219	 16	163.3	42.9	 20
220	 16	317.0	43.8	 25
221	 16	619.0	74.2	 25
222	 16	601.3	56.8	 20
223	 16	133.0	15.4	 25
224	 16	245.3	18.8	 20
225	 16	1806.5	166.0	 16
226	 16	1272.0	232.4	 25
227	 16	188.0	23.1	 25
228	 16	142.3	21.2	 20
229	 16	218.0	25.6	 25
230	 16	223.0	44.1	 25
231	 16	290.3	42.2	 20
232	 16	175.0	16.3	 20
233	 16	176.3	16.8	 20
234	 16	306.0	55.8	 16
235	 16	147.0	17.5	 25
236	 16	137.0	23.7	 25
237	 16	275.8	58.2	 20
238	 16	147.0	15.9	 25
239	 16	167.0	22.0	 25
240	 16	1226.8	276.1	 20
241	 16	892.5	103.4	 20
242	 16	321.0	29.5	 20
243	 16	264.5	33.9	 16
244	 16	319.0	40.0	 25
245	 16	4728.0	1208.8	 25
246	 16	1483.8	230.4	 20
247	 16	788.0	61.3	 25
248	 16	302.0	29.2	 25
249	 16	350.3	25.8	 20
250	 16	552.3	84.1	 20
251	 16	196.3	19.4	 20
252	 16	220.3	25.6	 20
253	 16	929.0	64.7	 25
254	 16	309.0	30.6	 25
255	 16	209.3	18.0	 20
256	 16	1332.0	130.5	 25
257	 16	147.0	20.3	 25
258	 16	252.0	28.2	 20
259	 16	548.3	63.9	 16
260	 16	169.3	19.7	 20
261	 16	154.0	39.2	 25
262	 16	215.5	70.8	 20
263	 16	1214.0	340.8	 25
264	 16	710.0	126.3	 25
265	 16	227.3	21.6	 20
266	 16	133.0	15.7	 25
267	 16	134.3	15.6	 20
268	 16	111.3	19.5	 16
269	 16	120.5	20.4	 20
270	 16	138.0	17.7	 25
271	 16	274.3	28.1	 20
272	 16	733.0	193.4	 25
273	 16	352.0	66.7	 25
274	 16	150.8	24.2	 20
275	 16	119.0	14.9	 20
276	 16	170.0	26.8	 20
277	 16	542.0	39.8	 16
278	 16	959.0	126.8	 25
279	 16	255.0	53.6	 25
280	 16	173.0	20.1	 20
281	 16	232.0	24.0	 25
282	 16	222.0	24.8	 25
283	 16	317.0	42.5	 20
284	 16	166.8	17.8	 20
285	 16	200.5	28.5	 20
286	 16	236.0	49.6	 16
287	 16	213.0	23.6	 25
288	 16	648.0	122.0	 25
289	 16	605.8	113.4	 20
290	 16	862.0	181.8	 25
291	 16	482.0	103.9	 25
292	 16	153.3	88.8	 20
293	 16	132.3	12.5	 20
294	 16	398.8	77.4	 20
295	 16	169.3	19.7	 16
296	 16	150.0	18.2	 25
297	 16	343.0	40.4	 25
298	 16	441.5	61.3	 20
299	 16	177.0	17.5	 25
300	 16	124.0	13.9	 25
301	 16	102.5	15.6	 16
302	 16	133.3	16.6	 20
303	 16	292.5	32.5	 20
304	 16	168.8	29.8	 20
305	 16	190.0	21.8	 25
306	 16	153.0	18.4	 25
307	 16	418.8	103.6	 20
308	 16	174.0	16.7	 25
309	 16	244.0	55.1	 25
310	 16	245.0	20.1	 16
311	 16	145.8	21.9	 20
312	 16	320.3	32.5	 20
313	 16	348.5	29.4	 20
314	 16	497.0	61.3	 25
315	 16	227.0	27.6	 25
316	 16	1914.8	332.8	 20
317	 16	229.0	24.7	 25
318	 16	921.0	142.1	 25
319	 16	2139.3	200.9	 16
320	 16	478.0	47.3	 20
321	 16	1501.5	162.3	 20
322	 16	339.3	38.7	 20
323	 16	244.0	28.3	 25
324	 16	320.0	45.6	 25
325	 16	529.0	40.6	 20
326	 16	203.0	24.4	 25
327	 16	170.8	19.1	 20
328	 16	277.3	31.2	 16
329	 16	162.8	18.3	 20
330	 16	166.0	52.6	 25
331	 16	933.0	231.5	 20
332	 16	144.0	19.5	 25
333	 16	132.0	29.2	 25
334	 16	188.5	82.9	 20
335	 16	224.0	32.4	 25
336	 16	494.0	57.1	 20
337	 16	686.0	71.0	 16
338	 16	1014.5	121.9	 20
339	 16	2067.0	416.4	 25
340	 16	793.8	108.3	 20
341	 16	452.0	77.9	 25
342	 16	425.0	32.7	 25
343	 16	1372.8	163.7	 20
344	 16	1727.0	208.4	 25
345	 16	418.0	29.5	 20
346	 16	220.3	34.8	 16
347	 16	708.5	61.1	 20
348	 16	517.0	76.1	 25
349	 16	314.8	30.5	 20
350	 16	138.0	17.7	 25
351	 16	230.0	31.2	 25
352	 16	229.3	22.4	 20
353	 16	498.5	59.7	 20
354	 16	700.3	51.4	 20
355	 16	361.0	30.8	 16
356	 16	276.0	27.6	 25
357	 16	187.0	17.3	 25
358	 16	263.5	23.1	 20
359	 16	2262.0	471.9	 25
360	 16	191.0	20.8	 25
361	 16	958.5	340.1	 20
362	 16	128.3	20.9	 20
363	 16	131.8	24.7	 20
364	 16	141.0	15.5	 16
365	 16	110.0	17.0	 25
366	 16	146.0	25.6	 25
367	 16	248.5	34.7	 20
368	 16	850.0	87.2	 25
369	 16	397.0	73.0	 25
370	 16	139.8	12.7	 20
371	 16	121.0	16.6	 20
372	 16	165.3	28.1	 20
373	 16	127.5	15.0	 20
374	 16	194.0	22.7	 25
375	 16	317.0	53.2	 25
376	 16	330.0	29.7	 20
377	 16	266.0	36.2	 25
378	 16	267.0	20.2	 25
379	 16	158.5	19.8	 16
380	 16	132.0	22.9	 20
381	 16	285.5	41.6	 20
382	 16	167.8	15.1	 20
383	 16	332.0	46.4	 25
384	 16	154.0	17.3	 25
385	 16	283.8	30.9	 20
386	 16	140.0	15.1	 25
387	 16	169.0	20.8	 25
388	 16	200.5	15.7	 16
389	 16	640.5	96.2	 20
390	 16	135.5	20.4	 20
391	 16	243.0	50.5	 20
392	 16	273.0	37.4	 25
393	 16	153.0	18.6	 25
394	 16	158.3	20.3	 20
395	 16	195.0	22.4	 25
396	 16	139.0	54.5	 25
397	 16	293.0	45.5	 16
398	 16	125.0	18.6	 20
399	 16	174.0	16.6	 25
400	 16	213.3	18.4	 20
401	 16	158.0	17.0	 25
402	 16	138.0	19.7	 25
403	 16	115.8	17.4	 20
404	 16	157.0	20.5	 25
405	 16	149.5	13.5	 20
406	 16	179.8	19.2	 16
407	 16	147.0	12.3	 20
408	 16	190.0	53.0	 25
409	 16	205.3	26.7	 20
410	 16	136.0	14.5	 25
411	 16	411.0	72.8	 25
412	 16	266.5	26.7	 20
413	 16	294.0	44.0	 25
414	 16	450.5	51.0	 20
415	 16	726.5	105.3	 16
416	 16	564.5	56.4	 20
417	 16	168.0	17.9	 25
418	 16	166.0	21.7	 25
419	 16	789.0	76.6	 20
420	 16	417.0	44.0	 25
421	 16	366.0	49.0	 25
422	 16	1010.3	72.4	 16
423	 16	414.3	40.4	 20
424	 16	501.3	39.8	 20
425	 16	709.8	131.0	 20
426	 16	351.0	57.6	 25
427	 16	177.0	23.8	 25
428	 16	128.5	22.5	 20
429	 16	190.0	23.6	 25
430	 16	160.0	38.6	 25
431	 16	137.0	17.6	 16
432	 16	209.5	20.1	 20
433	 16	237.3	69.2	 20
434	 16	1645.8	608.3	 20
435	 16	977.0	298.9	 25
436	 16	206.0	36.5	 25
437	 16	246.3	32.0	 20
438	 16	294.0	64.0	 25
439	 16	141.0	16.2	 25
440	 16	149.3	13.5	 16
441	 16	270.8	28.1	 20
442	 16	301.0	37.1	 20
443	 16	358.3	48.6	 20
444	 16	319.0	41.4	 25
445	 16	368.0	69.6	 25
446	 16	231.8	45.5	 20
447	 16	462.0	55.9	 25
448	 16	1019.3	200.9	 20
449	 16	1789.0	279.4	 16
450	 16	359.5	32.5	 20
451	 16	146.0	15.5	 25
452	 16	230.0	40.7	 20
453	 16	200.0	22.2	 25
454	 16	714.0	180.9	 25
455	 16	402.3	63.4	 20
456	 16	316.0	32.3	 25
457	 16	378.5	43.4	 20
458	 16	369.3	76.3	 16
459	 16	173.8	29.3	 20
460	 16	195.0	22.6	 25
461	 16	165.3	22.3	 20
462	 16	300.0	42.9	 25
463	 16	209.0	31.5	 25
464	 16	141.5	23.4	 20
465	 16	117.0	14.2	 25
466	 16	125.8	12.3	 20
467	 16	176.3	19.9	 16
468	 16	150.8	14.5	 20
469	 16	294.0	29.5	 25
470	 16	232.5	26.7	 20
471	 16	135.0	14.2	 25
472	 16	161.0	17.6	 25
473	 16	157.0	17.4	 20
474	 16	162.3	21.2	 20
475	 16	166.3	18.5	 20
476	 16	149.0	13.5	 16
477	 16	147.0	19.2	 25
478	 16	182.0	25.3	 25
479	 16	402.8	41.2	 20
480	 16	434.0	53.5	 25
481	 16	200.0	17.9	 25
482	 16	347.8	30.6	 20
483	 16	131.3	15.4	 20
484	 16	148.8	15.0	 20
485	 16	782.0	56.1	 16
486	 16	773.0	151.9	 25
487	 16	172.0	29.7	 25
488	 16	184.8	24.2	 20
489	 16	469.0	49.9	 25
490	 16	155.0	18.6	 25
491	 16	628.0	121.8	 20
492	 16	226.8	17.3	 20
493	 16	779.3	110.0	 20
494	 16	582.3	63.8	 16
495	 16	1766.0	376.3	 25
496	 16	373.0	46.4	 25
497	 16	198.3	15.4	 20
498	 16	571.0	64.1	 25
499	 16	2638.0	492.9	 25
500	 16	2327.0	457.3	 16
501	 16	196.0	22.2	 20
502	 16	2049.3	362.2	 20
503	 16	2562.8	642.0	 20
504	 16	569.0	60.8	 25
505	 16	488.0	51.6	 25
506	 16	669.0	145.0	 20
507	 16	714.0	130.6	 25
508	 16	411.0	56.6	 25
509	 16	353.5	40.2	 16
510	 16	151.5	22.8	 20
511	 16	2193.8	358.8	 20
512	 16	144.3	18.2	 20
513	 16	183.0	26.0	 25
514	 16	296.0	36.0	 25
515	 16	253.8	29.2	 20
516	 16	256.0	29.2	 25
517	 16	125.0	16.2	 25
518	 16	140.0	11.0	 16
519	 16	668.0	63.9	 20
520	 16	377.5	41.6	 20
521	 16	203.3	29.2	 20
522	 16	1464.0	307.5	 25
523	 16	173.0	25.8	 25
524	 16	146.3	19.3	 20
525	 16	171.0	16.8	 25
526	 16	188.3	25.9	 20
527	 16	599.5	51.5	 16
528	 16	128.8	16.8	 20
529	 16	121.0	17.8	 25
530	 16	120.5	14.2	 20
531	 16	134.0	23.7	 25
532	 16	239.0	32.2	 25
533	 16	274.5	27.2	 20
534	 16	570.0	80.3	 25
535	 16	164.0	22.8	 20
536	 16	214.5	22.9	 16
537	 16	143.8	15.8	 20
538	 16	397.0	70.4	 25
539	 16	257.0	183.8	 20
540	 16	888.0	213.3	 25
541	 16	294.0	31.7	 25
542	 16	373.5	39.9	 20
543	 16	299.0	33.6	 25
544	 16	3942.0	746.9	 20
545	 16	204.3	29.0	 16
546	 16	420.0	47.5	 25
547	 16	221.0	29.1	 25
548	 16	184.3	21.4	 20
549	 16	235.0	32.4	 25
550	 16	203.0	35.2	 25
551	 16	163.8	31.9	 20
552	 16	145.3	13.4	 20
553	 16	107.5	19.3	 20
554	 16	143.8	16.3	 16
555	 16	157.0	24.4	 25
556	 16	147.0	21.2	 25
557	 16	158.0	39.6	 20
558	 16	1804.0	541.2	 25
559	 16	142.0	24.6	 25
560	 16	358.8	55.8	 20
561	 16	1393.3	226.5	 20
562	 16	1044.8	133.0	 20
563	 16	4925.5	685.3	 16
564	 16	5727.0	1188.1	 25
565	 16	461.0	73.6	 25
566	 16	4904.5	1006.9	 20
567	 16	1220.0	292.8	 25
568	 16	264.0	105.6	 25
569	 16	255.0	37.5	 20
570	 16	6048.5	1148.8	 20
571	 16	284.0	49.0	 20
572	 16	495.3	122.8	 20
573	 16	165.0	27.9	 25
574	 16	155.0	25.3	 25
575	 16	232.8	34.0	 20
576	 16	286.0	60.7	 25
577	 16	1940.0	545.5	 25
578	 16	442.5	65.3	 20
579	 16	208.3	21.8	 16
580	 16	345.5	86.6	 20
581	 16	165.0	35.5	 25
582	 16	813.0	204.9	 20
583	 16	235.0	28.5	 25
584	 16	140.0	16.5	 25
585	 16	159.5	22.6	 20
586	 16	137.0	26.9	 25
587	 16	141.3	20.0	 20
588	 16	138.5	17.9	 16
589	 16	138.0	18.3	 20
590	 16	246.0	35.2	 25
591	 16	185.3	13.0	 20
592	 16	177.0	19.9	 25
593	 16	257.0	40.0	 25
594	 16	738.3	103.1	 20
595	 16	1718.0	161.1	 20
596	 16	392.5	50.4	 20
597	 16	284.5	55.1	 16
598	 16	215.0	69.5	 25
599	 16	944.0	174.3	 25
600	 16	405.3	69.1	 20
601	 16	2317.0	563.9	 25
602	 16	1779.0	443.5	 25
603	 16	236.3	32.5	 20
604	 16	319.5	39.4	 20
605	 16	270.3	44.8	 20
606	 16	363.3	48.3	 16
607	 16	294.0	42.8	 25
608	 16	1881.0	403.2	 25
609	 16	172.3	21.5	 20
610	 16	254.0	33.0	 25
611	 16	134.0	23.5	 25
612	 16	227.0	28.0	 20
613	 16	156.8	23.8	 20
614	 16	208.8	28.5	 20
615	 16	391.3	32.6	 16
616	 16	150.0	72.9	 25
617	 16	462.0	92.3	 25
618	 16	107.0	15.1	 20
619	 16	131.0	18.8	 25
620	 16	384.0	44.7	 25
621	 16	973.5	155.8	 16
622	 16	234.5	24.4	 20
623	 16	163.5	29.4	 20
624	 16	591.0	147.7	 20
625	 16	218.0	27.7	 25
626	 16	1289.0	309.3	 25
627	 16	431.8	122.6	 20
628	 16	1056.0	197.3	 25
629	 16	266.0	36.4	 25
630	 16	173.5	25.3	 16
631	 16	137.0	21.9	 20
632	 16	127.0	22.3	 20
633	 16	444.0	92.3	 20
634	 16	177.0	28.3	 25
635	 16	594.0	117.5	 25
636	 16	138.8	21.5	 20
637	 16	202.0	24.3	 25
638	 16	549.0	68.1	 25
639	 16	9619.0	1270.7	 16
  0	 17	301.0	108.8	 25
  1	 17	200.0	44.5	 25
  2	 17	7365.5	1003.9	 16
  3	 17	4637.3	727.4	 20
  4	 17	154.0	16.2	 25
  5	 17	1748.0	228.5	 20
  6	 17	454.0	38.1	 25
  7	 17	8087.0	2010.3	 25
  8	 17	111.0	10.9	 20
  9	 17	547.0	106.5	 25
 10	 17	380.3	32.8	 20
 11	 17	406.0	36.0	 16
 12	 17	186.3	21.7	 20
 13	 17	170.0	21.5	 25
 14	 17	227.8	27.2	 20
 15	 17	307.0	40.2	 25
 16	 17	227.0	30.3	 25
 17	 17	746.5	62.0	 20
 18	 17	573.0	77.2	 25
 19	 17	337.5	51.1	 20
 20	 17	1311.8	135.1	 16
 21	 17	552.3	65.9	 20
 22	 17	1509.0	157.6	 25
 23	 17	1790.0	243.5	 20
 24	 17	14489.0	2665.3	 25
 25	 17	1225.0	238.9	 25
 26	 17	130.3	15.6	 20
 27	 17	561.0	91.4	 25
 28	 17	340.3	32.5	 20
 29	 17	283.8	34.8	 16
 30	 17	497.0	71.0	 25
 31	 17	866.0	163.4	 25
 32	 17	298.5	52.8	 20
 33	 17	2421.0	446.9	 25
 34	 17	179.0	20.7	 25
 35	 17	291.3	44.8	 20
 36	 17	131.5	19.4	 20
 37	 17	619.3	123.8	 20
 38	 17	134.5	18.8	 16
 39	 17	3742.0	800.1	 25
 40	 17	133.0	17.7	 25
 41	 17	136.5	17.8	 20
 42	 17	145.0	26.8	 25
 43	 17	1134.0	177.5	 25
 44	 17	495.8	63.8	 20
 45	 17	228.3	25.3	 20
 46	 17	934.8	102.5	 20
 47	 17	295.3	37.6	 16
 48	 17	833.0	214.5	 25
 49	 17	3320.0	410.4	 25
 50	 17	1329.0	134.7	 20
 51	 17	3727.0	657.8	 25
 52	 17	546.0	71.9	 25
 53	 17	326.8	52.6	 16
 54	 17	394.0	62.0	 20
 55	 17	524.0	87.0	 20
 56	 17	5861.8	1014.1	 20
 57	 17	388.0	70.1	 25
 58	 17	149.0	25.8	 25
 59	 17	105.8	15.7	 20
 60	 17	2103.0	546.9	 25
 61	 17	131.0	18.1	 25
 62	 17	118.0	11.3	 16
 63	 17	129.3	17.9	 20
 64	 17	1815.3	335.4	 20
 65	 17	205.8	34.4	 20
 66	 17	202.0	31.9	 25
 67	 17	240.0	39.8	 25
 68	 17	184.3	23.9	 20
 69	 17	123.0	14.2	 25
 70	 17	282.0	44.3	 25
 71	 17	152.0	16.6	 16
 72	 17	6685.0	1116.0	 20
 73	 17	1128.8	78.7	 20
 74	 17	1462.8	163.6	 20
 75	 17	1254.0	134.4	 25
 76	 17	2845.0	430.9	 25
 77	 17	1883.8	273.4	 20
 78	 17	1148.0	191.5	 25
 79	 17	583.8	71.6	 20
 80	 17	345.5	38.5	 16
 81	 17	247.0	29.3	 20
 82	 17	176.0	20.8	 25
 83	 17	147.3	15.1	 20
 84	 17	189.0	20.5	 25
 85	 17	165.0	16.4	 25
 86	 17	307.3	33.6	 20
 87	 17	340.0	53.6	 25
 88	 17	458.5	61.6	 20
 89	 17	129.0	15.7	 16
 90	 17	130.0	16.3	 20
 91	 17	103.0	13.9	 25
 92	 17	113.0	21.9	 20
 93	 17	387.0	55.2	 25
 94	 17	8260.0	1955.6	 25
 95	 17	158.3	23.8	 20
 96	 17	150.0	26.0	 25
 97	 17	155.0	10.7	 20
 98	 17	123.5	11.6	 16
 99	 17	203.3	23.6	 20
100	 17	199.0	25.3	 25
101	 17	226.8	25.9	 20
102	 17	127.0	13.8	 25
103	 17	476.0	60.2	 25
104	 17	2843.8	268.0	 20
105	 17	321.8	38.8	 20
106	 17	127.8	20.4	 20
107	 17	590.5	83.1	 16
108	 17	126.0	15.0	 25
109	 17	1015.0	165.6	 25
110	 17	960.0	159.7	 20
111	 17	467.0	72.9	 25
112	 17	1601.0	383.9	 25
113	 17	301.0	30.6	 20
114	 17	172.3	16.6	 20
115	 17	187.5	21.1	 20
116	 17	3072.3	281.2	 16
117	 17	109.0	20.4	 25
118	 17	173.0	18.6	 25
119	 17	202.8	19.2	 20
120	 17	3656.0	552.5	 25
121	 17	1155.0	116.9	 25
122	 17	187.3	37.5	 20
123	 17	1966.5	264.2	 20
124	 17	345.3	30.9	 20
125	 17	650.8	79.5	 16
126	 17	476.0	63.0	 25
127	 17	141.0	20.1	 25
128	 17	158.0	22.2	 20
129	 17	116.0	15.9	 25
130	 17	3354.0	798.8	 25
131	 17	184.3	25.9	 16
132	 17	132.0	19.6	 20
133	 17	108.0	15.8	 20
134	 17	132.0	17.2	 20
135	 17	162.0	15.1	 25
136	 17	607.0	76.9	 25
137	 17	283.8	32.9	 20
138	 17	108.0	13.0	 25
139	 17	164.0	23.3	 25
140	 17	197.0	24.1	 16
141	 17	282.3	37.1	 20
142	 17	177.0	19.8	 20
143	 17	139.8	15.1	 20
144	 17	2016.0	393.0	 25
145	 17	123.0	15.5	 25
146	 17	139.0	21.1	 25
147	 17	163.3	22.1	 20
148	 17	404.0	56.2	 25
149	 17	5493.0	1165.2	 20
150	 17	177.0	22.1	 16
151	 17	377.5	60.3	 20
152	 17	230.0	44.6	 25
153	 17	136.0	20.0	 20
154	 17	112.0	16.9	 25
155	 17	3246.0	887.4	 25
156	 17	1253.3	223.0	 20
157	 17	308.5	42.6	 20
158	 17	156.8	19.7	 20
159	 17	256.3	38.9	 16
160	 17	202.0	29.3	 25
161	 17	122.0	13.4	 25
162	 17	138.8	17.5	 20
163	 17	118.0	16.9	 25
164	 17	482.0	55.4	 25
165	 17	211.0	21.4	 20
166	 17	669.0	66.8	 20
167	 17	256.0	36.0	 20
168	 17	155.0	18.0	 16
169	 17	111.0	19.4	 25
170	 17	120.0	18.6	 25
171	 17	107.8	14.8	 20
172	 17	147.0	15.6	 25
173	 17	133.0	13.0	 25
174	 17	177.0	23.2	 20
175	 17	168.3	15.9	 20
176	 17	2609.0	609.1	 20
177	 17	250.5	26.7	 20
178	 17	527.0	51.0	 25
179	 17	1603.0	146.7	 25
180	 17	388.5	73.0	 20
181	 17	288.0	32.9	 25
182	 17	403.0	54.6	 25
183	 17	131.0	20.2	 16
184	 17	352.3	34.7	 20
185	 17	2357.8	502.9	 20
186	 17	152.0	26.3	 20
187	 17	1233.0	192.9	 25
188	 17	2711.0	592.3	 25
189	 17	115.5	17.7	 20
190	 17	176.0	21.4	 25
191	 17	294.0	33.2	 25
192	 17	322.8	31.4	 16
193	 17	704.8	43.8	 20
194	 17	307.0	29.4	 20
195	 17	295.3	37.8	 20
196	 17	2180.0	334.3	 25
197	 17	181.0	22.6	 25
198	 17	134.3	17.7	 20
199	 17	113.0	16.7	 25
200	 17	145.0	19.5	 25
201	 17	3424.3	273.9	 16
202	 17	836.0	64.5	 20
203	 17	804.0	82.1	 25
204	 17	1761.3	126.1	 20
205	 17	1838.0	182.0	 25
206	 17	1096.0	109.5	 25
207	 17	2740.3	441.7	 20
208	 17	115.0	15.7	 25
209	 17	103.8	10.7	 20
210	 17	178.0	20.4	 16
211	 17	167.3	16.7	 20
212	 17	277.0	34.2	 25
213	 17	457.5	51.0	 20
214	 17	677.0	110.6	 25
215	 17	114.0	13.8	 25
216	 17	118.8	15.5	 20
217	 17	160.0	17.5	 25
218	 17	464.8	68.8	 20
219	 17	4173.8	391.4	 16
220	 17	379.3	32.4	 20
221	 17	263.0	23.5	 25
222	 17	444.0	50.6	 20
223	 17	375.0	28.0	 25
224	 17	6284.0	1167.4	 25
225	 17	306.3	31.8	 20
226	 17	115.3	10.9	 20
227	 17	5628.3	1095.9	 20
228	 17	129.3	17.8	 16
229	 17	1074.0	211.7	 25
230	 17	1823.0	469.9	 25
231	 17	2385.8	497.7	 20
232	 17	2609.0	580.1	 25
233	 17	171.0	22.0	 25
234	 17	126.0	13.2	 20
235	 17	419.3	57.8	 20
236	 17	119.5	14.4	 20
237	 17	197.0	21.6	 16
238	 17	359.0	33.3	 25
239	 17	409.0	34.7	 25
240	 17	393.5	36.9	 20
241	 17	184.0	24.2	 25
242	 17	203.0	20.8	 25
243	 17	257.0	32.5	 20
244	 17	716.5	80.2	 20
245	 17	563.8	183.5	 20
246	 17	10901.8	1386.7	 16
247	 17	538.0	55.7	 25
248	 17	4248.0	938.5	 25
249	 17	439.3	41.7	 20
250	 17	663.0	73.9	 25
251	 17	212.0	26.6	 25
252	 17	160.8	19.4	 16
253	 17	228.3	24.7	 20
254	 17	281.8	34.3	 20
255	 17	1126.5	111.0	 20
256	 17	613.0	53.6	 25
257	 17	476.0	42.6	 25
258	 17	261.0	27.7	 20
259	 17	151.0	20.1	 25
260	 17	924.0	121.4	 25
261	 17	1717.0	124.9	 16
262	 17	9894.3	1268.3	 20
263	 17	424.5	30.1	 20
264	 17	330.3	28.3	 20
265	 17	229.0	31.1	 25
266	 17	217.0	19.8	 25
267	 17	140.0	16.3	 20
268	 17	892.0	136.0	 25
269	 17	139.0	17.4	 25
270	 17	143.5	23.2	 16
271	 17	129.5	18.3	 20
272	 17	6066.0	1124.3	 20
273	 17	4955.0	786.5	 20
274	 17	146.0	19.9	 25
275	 17	320.0	54.9	 25
276	 17	496.5	92.5	 20
277	 17	373.0	41.5	 25
278	 17	361.3	35.9	 20
279	 17	122.5	17.5	 16
280	 17	214.3	21.5	 20
281	 17	207.0	28.6	 25
282	 17	484.3	34.5	 20
283	 17	262.0	29.3	 25
284	 17	172.0	17.5	 25
285	 17	1579.0	138.4	 20
286	 17	7550.0	1093.9	 25
287	 17	304.0	31.0	 20
288	 17	6396.0	457.5	 16
289	 17	271.8	31.6	 20
290	 17	1999.0	319.7	 25
291	 17	231.3	25.5	 20
292	 17	8332.0	1350.3	 25
293	 17	355.0	44.4	 25
294	 17	462.8	46.2	 20
295	 17	730.0	63.2	 25
296	 17	257.3	23.8	 20
297	 17	664.5	53.9	 16
298	 17	204.0	20.7	 20
299	 17	2827.0	474.7	 25
300	 17	433.3	54.4	 20
301	 17	174.0	27.2	 25
302	 17	8767.0	1685.4	 25
303	 17	4158.3	532.7	 20
304	 17	699.0	67.1	 20
305	 17	162.3	14.7	 20
306	 17	151.3	15.9	 20
307	 17	963.5	122.7	 20
308	 17	280.0	25.0	 25
309	 17	8359.0	1590.5	 25
310	 17	420.8	47.8	 20
311	 17	226.0	29.6	 25
312	 17	5237.0	881.5	 25
313	 17	326.8	29.2	 16
314	 17	9758.0	1428.8	 20
315	 17	343.3	43.1	 20
316	 17	232.3	29.9	 20
317	 17	983.0	129.1	 25
318	 17	396.0	66.3	 25
319	 17	242.0	27.2	 20
320	 17	222.0	23.6	 25
321	 17	939.0	180.2	 25
322	 17	165.3	19.2	 16
323	 17	230.5	28.5	 20
324	 17	476.0	55.5	 25
325	 17	6806.5	1088.4	 20
326	 17	818.0	134.5	 25
327	 17	949.0	238.6	 25
328	 17	121.3	14.9	 20
329	 17	229.0	25.3	 25
330	 17	1802.3	369.4	 20
331	 17	249.8	22.8	 16
332	 17	131.0	14.6	 20
333	 17	237.0	60.0	 25
334	 17	3793.5	537.0	 20
335	 17	269.0	33.3	 25
336	 17	832.0	172.6	 25
337	 17	505.0	37.1	 20
338	 17	6947.0	1179.5	 25
339	 17	282.3	27.1	 20
340	 17	293.8	28.8	 16
341	 17	211.0	26.3	 20
342	 17	337.0	40.4	 25
343	 17	221.8	25.1	 20
344	 17	843.0	107.8	 25
345	 17	536.0	73.4	 25
346	 17	4209.5	953.8	 20
347	 17	283.0	26.6	 25
348	 17	2044.8	363.7	 20
349	 17	307.0	34.2	 16
350	 17	381.0	39.6	 25
351	 17	304.0	25.2	 25
352	 17	179.3	27.7	 20
353	 17	1239.0	202.1	 25
354	 17	295.0	54.1	 25
355	 17	348.8	34.8	 20
356	 17	591.8	75.4	 20
357	 17	226.3	29.1	 20
358	 17	427.3	43.1	 16
359	 17	566.0	68.2	 25
360	 17	232.0	24.8	 25
361	 17	217.8	27.3	 20
362	 17	142.0	18.1	 25
363	 17	118.0	14.8	 25
364	 17	178.5	19.7	 20
365	 17	313.0	37.3	 20
366	 17	187.5	21.5	 20
367	 17	149.5	18.9	 16
368	 17	121.0	16.8	 25
369	 17	4636.0	1075.5	 25
370	 17	117.0	14.7	 20
371	 17	172.0	28.3	 25
372	 17	286.0	40.1	 25
373	 17	229.5	32.4	 16
374	 17	369.3	46.5	 20
375	 17	118.8	17.2	 20
376	 17	168.3	15.6	 20
377	 17	165.0	18.6	 25
378	 17	358.0	40.7	 25
379	 17	345.5	53.0	 20
380	 17	325.0	44.4	 25
381	 17	397.0	62.8	 25
382	 17	336.0	38.6	 16
383	 17	1485.0	188.9	 20
384	 17	176.0	20.1	 20
385	 17	165.5	16.9	 20
386	 17	153.0	21.1	 25
387	 17	134.0	10.7	 25
388	 17	355.8	44.0	 20
389	 17	913.0	116.8	 25
390	 17	3187.0	702.9	 25
391	 17	127.0	14.4	 16
392	 17	329.3	39.3	 20
393	 17	389.0	44.0	 20
394	 17	359.8	53.7	 20
395	 17	143.0	19.2	 25
396	 17	8405.0	1677.0	 25
397	 17	367.3	52.9	 20
398	 17	149.0	18.9	 25
399	 17	289.0	45.4	 20
400	 17	1128.5	108.1	 16
401	 17	135.0	17.8	 20
402	 17	1811.0	412.1	 25
403	 17	4063.5	738.9	 20
404	 17	187.0	22.8	 25
405	 17	208.0	32.5	 25
406	 17	1111.5	164.5	 20
407	 17	176.0	21.1	 25
408	 17	5206.0	942.5	 20
409	 17	3109.8	409.8	 16
410	 17	765.5	149.4	 20
411	 17	3533.0	615.3	 25
412	 17	1843.8	247.8	 20
413	 17	389.0	100.7	 25
414	 17	6728.0	1367.4	 25
415	 17	611.8	59.7	 20
416	 17	3806.0	741.3	 25
417	 17	458.3	43.6	 20
418	 17	2085.3	156.8	 16
419	 17	474.3	44.8	 20
420	 17	405.0	41.7	 25
421	 17	1970.8	204.0	 20
422	 17	6781.0	905.2	 25
423	 17	460.0	55.7	 25
424	 17	1287.5	122.9	 20
425	 17	313.5	36.6	 20
426	 17	1359.0	152.1	 20
427	 17	277.5	15.5	 16
428	 17	237.0	26.9	 25
429	 17	923.0	108.0	 25
430	 17	3386.0	445.7	 20
431	 17	955.0	165.4	 25
432	 17	1253.0	252.3	 25
433	 17	568.0	158.0	 20
434	 17	10937.8	1177.2	 20
435	 17	1413.0	467.8	 20
436	 17	404.3	39.1	 16
437	 17	3517.0	586.7	 25
438	 17	163.0	21.5	 25
439	 17	146.5	15.4	 20
440	 17	160.0	15.8	 25
441	 17	458.0	29.1	 25
442	 17	534.8	37.2	 20
443	 17	399.8	33.8	 20
444	 17	490.8	49.2	 20
445	 17	358.8	37.4	 16
446	 17	701.0	56.1	 25
447	 17	602.0	44.4	 25
448	 17	544.0	52.3	 20
449	 17	191.0	27.9	 25
450	 17	1003.0	148.4	 25
451	 17	173.8	17.6	 16
452	 17	5813.5	674.1	 20
453	 17	996.0	131.7	 20
454	 17	518.8	49.0	 20
455	 17	222.0	27.1	 25
456	 17	199.0	33.7	 25
457	 17	325.0	50.4	 20
458	 17	6052.0	803.3	 25
459	 17	465.0	50.6	 25
460	 17	164.3	20.8	 16
461	 17	581.3	40.9	 20
462	 17	4842.5	706.2	 20
463	 17	2140.8	270.8	 20
464	 17	206.0	25.0	 25
465	 17	776.0	89.4	 25
466	 17	152.0	17.1	 25
467	 17	160.5	15.6	 20
468	 17	158.0	26.3	 25
469	 17	581.3	41.4	 20
470	 17	564.3	58.0	 16
471	 17	141.0	15.7	 20
472	 17	217.0	67.6	 25
473	 17	4081.0	453.5	 20
474	 17	258.0	31.4	 25
475	 17	165.0	19.4	 25
476	 17	208.0	15.6	 20
477	 17	131.3	17.4	 20
478	 17	198.3	32.4	 20
479	 17	1411.0	86.1	 16
480	 17	395.0	46.2	 25
481	 17	315.0	60.9	 25
482	 17	190.3	12.7	 20
483	 17	195.0	25.9	 25
484	 17	373.0	59.4	 25
485	 17	399.0	61.0	 20
486	 17	1948.5	233.7	 20
487	 17	1063.0	211.1	 20
488	 17	190.0	30.5	 16
489	 17	219.0	20.3	 25
490	 17	225.0	31.4	 25
491	 17	137.3	17.6	 20
492	 17	255.0	30.6	 25
493	 17	270.0	23.7	 25
494	 17	623.0	107.5	 20
495	 17	299.5	37.0	 20
496	 17	220.8	22.2	 20
497	 17	199.8	37.4	 20
498	 17	240.0	35.1	 25
499	 17	213.0	18.0	 25
500	 17	349.5	33.9	 20
501	 17	514.0	89.5	 25
502	 17	424.0	45.3	 25
503	 17	300.5	26.2	 16
504	 17	336.5	45.2	 20
505	 17	1644.8	299.0	 20
506	 17	215.5	21.1	 20
507	 17	305.0	31.2	 25
508	 17	642.0	79.4	 25
509	 17	5842.8	803.2	 20
510	 17	143.0	22.3	 25
511	 17	1121.0	177.5	 25
512	 17	5642.5	538.4	 16
513	 17	127.8	17.4	 20
514	 17	1653.3	190.2	 20
515	 17	489.8	50.6	 20
516	 17	611.0	83.1	 25
517	 17	409.0	68.1	 25
518	 17	154.3	22.5	 20
519	 17	164.0	21.2	 25
520	 17	218.0	24.9	 25
521	 17	783.5	193.0	 16
522	 17	1129.0	169.4	 20
523	 17	148.0	22.4	 25
524	 17	186.8	29.8	 20
525	 17	277.0	60.6	 25
526	 17	198.0	15.5	 25
527	 17	178.8	25.8	 20
528	 17	4514.0	910.9	 25
529	 17	454.8	53.4	 20
530	 17	1057.0	115.4	 16
531	 17	129.0	15.2	 20
532	 17	229.0	34.4	 25
533	 17	135.0	15.2	 20
534	 17	121.0	13.9	 25
535	 17	137.0	19.8	 25
536	 17	192.3	29.0	 20
537	 17	178.0	22.2	 25
538	 17	342.0	28.0	 20
539	 17	7972.3	877.9	 16
540	 17	165.5	25.2	 20
541	 17	1622.0	440.3	 25
542	 17	3520.5	439.5	 20
543	 17	567.0	94.3	 25
544	 17	347.0	49.0	 25
545	 17	825.5	166.3	 20
546	 17	1028.3	138.0	 20
547	 17	220.3	24.5	 20
548	 17	483.5	34.8	 16
549	 17	2367.0	264.2	 25
550	 17	184.0	22.7	 25
551	 17	140.5	20.3	 20
552	 17	243.0	25.4	 25
553	 17	131.0	17.9	 25
554	 17	180.3	26.5	 20
555	 17	137.0	10.8	 20
556	 17	123.0	15.0	 20
557	 17	1142.3	138.4	 16
558	 17	151.0	28.2	 25
559	 17	131.0	19.4	 25
560	 17	165.8	32.2	 20
561	 17	525.0	65.2	 25
562	 17	5520.0	843.8	 25
563	 17	397.8	42.9	 20
564	 17	245.8	30.7	 20
565	 17	781.5	155.9	 20
566	 17	154.3	23.6	 16
567	 17	158.0	17.0	 25
568	 17	625.0	73.3	 25
569	 17	1230.3	194.9	 20
570	 17	331.0	27.3	 25
571	 17	193.0	29.7	 25
572	 17	234.8	29.5	 16
573	 17	174.0	25.4	 20
574	 17	218.0	29.7	 20
575	 17	152.0	19.7	 20
576	 17	1690.0	332.6	 25
577	 17	152.0	16.2	 25
578	 17	211.3	29.5	 20
579	 17	177.0	20.6	 25
580	 17	280.0	39.1	 25
581	 17	192.5	15.6	 16
582	 17	2066.0	427.1	 20
583	 17	199.5	49.4	 20
584	 17	138.3	15.9	 20
585	 17	4325.0	745.7	 25
586	 17	2984.0	356.1	 25
587	 17	488.8	46.2	 20
588	 17	207.0	31.0	 25
589	 17	113.0	13.9	 25
590	 17	305.8	32.4	 16
591	 17	1399.0	229.4	 20
592	 17	141.5	13.4	 20
593	 17	116.0	17.2	 20
594	 17	264.0	29.8	 25
595	 17	4258.0	457.4	 25
596	 17	1397.5	74.2	 20
597	 17	681.0	48.2	 25
598	 17	902.5	78.4	 20
599	 17	499.0	44.4	 16
600	 17	207.3	30.3	 20
601	 17	517.0	81.1	 25
602	 17	410.3	40.1	 20
603	 17	348.0	39.0	 25
604	 17	1386.0	161.5	 25
605	 17	4372.8	714.9	 20
606	 17	229.0	45.2	 25
607	 17	363.3	48.6	 20
608	 17	584.5	40.4	 16
609	 17	535.0	66.5	 20
610	 17	131.0	18.0	 25
611	 17	144.5	15.5	 20
612	 17	131.0	17.9	 25
613	 17	233.0	26.7	 25
614	 17	282.3	22.6	 20
615	 17	515.0	33.9	 25
616	 17	2703.3	281.1	 20
617	 17	228.3	26.1	 16
618	 17	159.3	17.8	 20
619	 17	215.0	27.2	 25
620	 17	231.5	27.8	 20
621	 17	2583.0	378.6	 25
622	 17	324.0	30.2	 25
623	 17	145.8	12.0	 20
624	 17	263.3	27.7	 20
625	 17	339.3	46.8	 20
626	 17	430.8	47.4	 20
627	 17	315.5	49.2	 20
628	 17	213.0	23.0	 25
629	 17	5459.0	1297.7	 25
630	 17	2211.5	402.1	 20
631	 17	1110.0	217.0	 25
632	 17	214.0	33.7	 25
633	 17	137.8	9.7	 16
634	 17	117.5	10.4	 20
635	 17	182.0	30.4	 20
636	 17	2504.5	427.3	 20
637	 17	2064.0	363.3	 25
638	 17	4231.0	1100.8	 25
639	 17	260.3	30.0	 20
  0	 18	12005.0	2488.9	 25
  1	 18	175.3	26.8	 20
  2	 18	705.0	307.2	 25
  3	 18	1092.0	301.5	 25
  4	 18	134.8	15.9	 16
  5	 18	313.3	45.8	 20
  6	 18	287.3	31.7	 20
  7	 18	671.8	120.6	 20
  8	 18	112.0	16.9	 25
  9	 18	160.0	23.1	 25
 10	 18	273.0	38.0	 20
 11	 18	226.0	26.9	 25
 12	 18	202.0	20.2	 25
 13	 18	153.8	27.1	 16
 14	 18	234.3	35.0	 20
 15	 18	275.3	26.7	 20
 16	 18	207.3	26.9	 20
 17	 18	1365.0	214.6	 25
 18	 18	559.0	74.5	 25
 19	 18	402.5	34.0	 20
 20	 18	1809.0	302.4	 25
 21	 18	673.0	61.3	 25
 22	 18	1015.5	86.5	 16
 23	 18	509.0	50.9	 20
 24	 18	5072.5	586.2	 20
 25	 18	469.5	95.4	 20
 26	 18	134.0	17.3	 25
 27	 18	399.0	71.1	 25
 28	 18	288.8	38.8	 20
 29	 18	231.0	30.6	 25
 30	 18	449.5	40.6	 20
 31	 18	921.3	68.3	 16
 32	 18	468.8	50.4	 20
 33	 18	809.0	116.5	 25
 34	 18	178.0	26.5	 20
 35	 18	116.0	13.0	 25
 36	 18	151.0	20.1	 25
 37	 18	111.0	17.5	 25
 38	 18	113.5	15.1	 20
 39	 18	916.3	162.4	 20
 40	 18	128.5	13.3	 20
 41	 18	147.5	22.3	 16
 42	 18	147.0	17.2	 25
 43	 18	2261.0	514.9	 25
 44	 18	1137.8	233.2	 20
 45	 18	355.0	41.3	 25
 46	 18	1157.0	192.1	 25
 47	 18	332.8	40.4	 20
 48	 18	1002.0	120.4	 20
 49	 18	3263.0	610.7	 20
 50	 18	1240.0	119.7	 16
 51	 18	592.0	101.1	 25
 52	 18	398.0	50.6	 25
 53	 18	335.8	37.8	 20
 54	 18	348.0	37.9	 25
 55	 18	552.0	76.2	 25
 56	 18	623.3	94.8	 16
 57	 18	438.0	45.1	 20
 58	 18	268.8	49.7	 20
 59	 18	154.0	16.0	 20
 60	 18	280.0	61.2	 25
 61	 18	152.0	17.2	 25
 62	 18	123.3	23.0	 20
 63	 18	145.0	19.1	 25
 64	 18	163.0	24.4	 25
 65	 18	236.8	37.0	 16
 66	 18	276.0	23.3	 20
 67	 18	232.3	28.5	 20
 68	 18	145.3	14.7	 20
 69	 18	140.0	18.0	 25
 70	 18	271.0	27.1	 25
 71	 18	147.5	19.5	 20
 72	 18	1469.0	275.6	 25
 73	 18	485.0	59.7	 25
 74	 18	3225.8	219.6	 16
 75	 18	351.0	38.0	 20
 76	 18	1805.0	163.4	 20
 77	 18	635.3	53.5	 20
 78	 18	352.0	48.2	 25
 79	 18	398.0	44.3	 25
 80	 18	313.0	27.6	 20
 81	 18	257.0	21.6	 25
 82	 18	208.0	20.5	 20
 83	 18	170.8	22.1	 16
 84	 18	269.5	30.5	 20
 85	 18	124.0	14.7	 25
 86	 18	173.5	19.8	 20
 87	 18	1031.0	78.1	 25
 88	 18	736.0	92.3	 25
 89	 18	125.0	12.9	 20
 90	 18	124.0	15.9	 25
 91	 18	108.3	14.6	 20
 92	 18	118.3	18.9	 16
 93	 18	156.8	14.9	 20
 94	 18	965.0	276.3	 25
 95	 18	133.8	18.6	 20
 96	 18	141.0	15.7	 25
 97	 18	133.0	23.3	 25
 98	 18	116.3	12.8	 20
 99	 18	251.0	35.1	 25
100	 18	345.5	51.0	 20
101	 18	263.8	38.5	 16
102	 18	152.0	12.4	 20
103	 18	1029.0	85.7	 25
104	 18	1072.5	108.6	 20
105	 18	256.0	30.4	 25
106	 18	121.0	16.7	 25
107	 18	171.3	20.0	 20
108	 18	124.0	17.4	 20
109	 18	472.3	49.1	 20
110	 18	262.8	29.7	 16
111	 18	296.0	32.6	 25
112	 18	366.0	71.8	 25
113	 18	663.3	86.9	 20
114	 18	184.0	31.5	 25
115	 18	132.0	14.9	 25
116	 18	631.0	110.7	 20
117	 18	107.5	15.9	 20
118	 18	189.8	17.8	 20
119	 18	195.3	16.5	 16
120	 18	1018.0	195.4	 25
121	 18	726.0	102.7	 25
122	 18	228.8	26.4	 20
123	 18	2684.0	203.2	 25
124	 18	683.0	52.5	 25
125	 18	1170.5	67.1	 20
126	 18	1068.3	97.6	 20
127	 18	124.0	16.1	 20
128	 18	146.3	23.9	 20
129	 18	115.0	15.4	 25
130	 18	235.0	58.1	 25
131	 18	138.3	18.0	 20
132	 18	122.0	16.8	 25
133	 18	105.0	13.4	 25
134	 18	126.0	16.1	 16
135	 18	134.3	19.6	 20
136	 18	238.0	20.6	 20
137	 18	168.3	22.9	 20
138	 18	116.0	18.2	 25
139	 18	164.0	23.8	 25
140	 18	243.5	26.6	 20
141	 18	425.0	34.9	 25
142	 18	215.0	26.7	 25
143	 18	140.5	18.5	 16
144	 18	209.8	34.9	 20
145	 18	124.5	13.3	 20
146	 18	147.5	27.1	 20
147	 18	158.0	28.5	 25
148	 18	876.0	119.4	 25
149	 18	614.0	204.1	 20
150	 18	211.0	29.3	 25
151	 18	238.0	31.1	 25
152	 18	124.3	15.1	 16
153	 18	147.8	18.7	 20
154	 18	155.0	22.2	 25
155	 18	537.0	101.9	 20
156	 18	336.0	43.1	 25
157	 18	412.0	62.6	 25
158	 18	240.3	31.2	 20
159	 18	167.0	22.7	 25
160	 18	119.3	14.6	 20
161	 18	119.0	14.2	 16
162	 18	150.8	22.8	 20
163	 18	126.0	12.6	 25
164	 18	422.0	82.9	 20
165	 18	314.0	38.9	 25
166	 18	528.0	74.5	 25
167	 18	423.0	107.7	 20
168	 18	204.0	37.8	 25
169	 18	121.3	15.3	 20
170	 18	145.8	24.8	 16
171	 18	114.0	14.2	 20
172	 18	135.0	19.5	 25
173	 18	148.5	21.2	 20
174	 18	179.0	25.2	 25
175	 18	180.0	23.9	 25
176	 18	456.3	89.6	 20
177	 18	268.0	33.7	 20
178	 18	692.5	111.2	 20
179	 18	1645.5	260.3	 16
180	 18	370.0	56.3	 25
181	 18	220.0	25.9	 25
182	 18	280.8	27.1	 20
183	 18	121.0	15.5	 25
184	 18	188.0	21.6	 25
185	 18	706.5	138.1	 20
186	 18	126.0	11.5	 20
187	 18	208.3	23.3	 20
188	 18	394.3	51.3	 16
189	 18	113.0	17.3	 25
190	 18	170.0	17.7	 25
191	 18	241.8	24.5	 20
192	 18	735.0	85.1	 25
193	 18	370.0	49.5	 25
194	 18	223.3	29.0	 20
195	 18	245.0	21.3	 20
196	 18	711.0	84.0	 20
197	 18	165.3	26.8	 20
198	 18	129.5	14.4	 20
199	 18	104.0	15.2	 25
200	 18	126.0	17.9	 25
201	 18	624.3	99.5	 20
202	 18	580.0	93.1	 25
203	 18	389.3	47.9	 20
204	 18	631.8	64.6	 16
205	 18	606.3	56.2	 20
206	 18	414.0	62.2	 25
207	 18	846.8	146.5	 20
208	 18	111.0	17.8	 25
209	 18	113.0	14.0	 25
210	 18	162.8	22.3	 20
211	 18	233.0	24.6	 25
212	 18	283.8	27.1	 20
213	 18	252.0	30.2	 16
214	 18	170.3	18.2	 20
215	 18	122.0	16.9	 25
216	 18	129.5	16.6	 20
217	 18	190.0	25.9	 25
218	 18	130.0	13.3	 25
219	 18	1201.0	231.9	 20
220	 18	202.0	16.4	 25
221	 18	179.3	18.0	 20
222	 18	246.3	27.6	 16
223	 18	390.3	36.2	 20
224	 18	959.0	225.8	 25
225	 18	243.8	39.0	 20
226	 18	156.0	24.9	 25
227	 18	575.0	149.0	 25
228	 18	117.5	14.1	 20
229	 18	188.0	20.3	 20
230	 18	153.5	17.6	 20
231	 18	293.8	38.1	 16
232	 18	188.0	36.6	 25
233	 18	231.0	31.2	 25
234	 18	126.5	17.3	 20
235	 18	152.0	21.4	 25
236	 18	148.0	19.7	 25
237	 18	199.0	20.3	 20
238	 18	286.0	25.0	 20
239	 18	292.5	25.8	 20
240	 18	367.3	32.3	 16
241	 18	217.0	61.6	 25
242	 18	187.0	22.3	 25
243	 18	174.8	30.5	 20
244	 18	676.0	88.1	 25
245	 18	288.0	43.6	 25
246	 18	1640.5	588.8	 20
247	 18	330.5	36.3	 20
248	 18	1670.8	368.2	 20
249	 18	718.5	77.0	 16
250	 18	676.0	90.6	 25
251	 18	277.0	40.1	 25
252	 18	154.0	16.1	 20
253	 18	260.0	33.2	 25
254	 18	216.0	31.3	 25
255	 18	454.5	31.2	 16
256	 18	705.3	65.5	 20
257	 18	392.0	56.1	 20
258	 18	210.0	19.6	 20
259	 18	164.0	18.4	 25
260	 18	737.0	106.2	 25
261	 18	815.0	49.6	 20
262	 18	2509.0	447.5	 25
263	 18	771.0	74.6	 25
264	 18	669.5	91.9	 16
265	 18	248.0	38.6	 20
266	 18	362.5	49.6	 20
267	 18	141.0	20.3	 20
268	 18	202.0	22.9	 25
269	 18	152.0	20.0	 25
270	 18	126.3	16.5	 20
271	 18	134.0	15.6	 25
272	 18	300.0	162.3	 25
273	 18	725.3	83.6	 16
274	 18	171.0	15.6	 20
275	 18	129.0	20.4	 25
276	 18	137.3	18.1	 20
277	 18	429.0	78.6	 25
278	 18	520.0	122.8	 25
279	 18	167.3	96.8	 20
280	 18	303.0	64.5	 25
281	 18	219.3	24.2	 20
282	 18	353.0	29.3	 16
283	 18	371.5	51.5	 20
284	 18	165.0	30.1	 25
285	 18	222.0	49.5	 20
286	 18	1041.0	233.3	 25
287	 18	241.0	31.5	 25
288	 18	1699.0	376.3	 20
289	 18	187.0	24.8	 25
290	 18	221.5	27.5	 20
291	 18	208.3	19.5	 16
292	 18	2825.8	421.9	 20
293	 18	194.0	48.9	 25
294	 18	782.3	53.7	 20
295	 18	652.0	73.3	 25
296	 18	325.0	42.7	 25
297	 18	717.8	86.3	 20
298	 18	228.0	20.7	 25
299	 18	1554.5	291.9	 20
300	 18	283.8	33.1	 16
301	 18	280.0	32.3	 25
302	 18	3309.0	754.2	 25
303	 18	2012.3	298.8	 20
304	 18	452.0	41.6	 25
305	 18	191.0	25.5	 25
306	 18	163.5	21.1	 20
307	 18	147.5	24.7	 20
308	 18	561.3	67.9	 20
309	 18	3311.5	287.4	 16
310	 18	748.0	167.8	 25
311	 18	246.0	24.0	 25
312	 18	1163.5	289.3	 20
313	 18	321.0	48.8	 25
314	 18	1253.0	333.2	 25
315	 18	204.5	29.9	 20
316	 18	157.5	24.6	 20
317	 18	412.3	69.6	 20
318	 18	206.8	14.3	 16
319	 18	301.0	40.7	 25
320	 18	213.0	25.7	 25
321	 18	423.3	56.1	 20
322	 18	181.0	22.8	 25
323	 18	221.0	23.0	 25
324	 18	296.5	44.8	 16
325	 18	2486.0	304.4	 20
326	 18	652.3	44.8	 20
327	 18	326.0	59.8	 20
328	 18	151.0	236.6	 25
329	 18	213.0	27.9	 25
330	 18	279.3	39.2	 20
331	 18	378.0	75.5	 25
332	 18	140.0	19.3	 25
333	 18	193.8	39.6	 16
334	 18	1472.0	272.4	 20
335	 18	169.8	25.6	 20
336	 18	177.8	30.1	 20
337	 18	348.0	48.2	 25
338	 18	1871.0	452.7	 25
339	 18	230.0	29.0	 20
340	 18	298.0	32.8	 25
341	 18	172.0	24.9	 25
342	 18	244.0	27.5	 16
343	 18	246.0	21.9	 20
344	 18	1421.5	179.3	 20
345	 18	425.8	71.4	 20
346	 18	2480.0	545.0	 25
347	 18	665.0	98.5	 25
348	 18	1241.0	217.1	 20
349	 18	406.0	41.7	 25
350	 18	605.0	90.7	 20
351	 18	261.0	27.0	 16
352	 18	366.3	52.1	 20
353	 18	167.0	19.9	 25
354	 18	186.3	10.8	 20
355	 18	418.0	58.9	 25
356	 18	349.0	42.0	 25
357	 18	192.0	21.9	 25
358	 18	1039.3	151.0	 20
359	 18	351.8	60.2	 20
360	 18	224.0	24.1	 20
361	 18	715.0	76.0	 16
362	 18	149.0	21.2	 25
363	 18	142.0	18.8	 25
364	 18	215.0	27.6	 20
365	 18	295.0	39.6	 25
366	 18	124.0	17.7	 25
367	 18	163.8	23.9	 20
368	 18	147.8	27.7	 20
369	 18	526.5	85.6	 20
370	 18	124.8	14.3	 16
371	 18	217.0	30.4	 25
372	 18	177.0	19.9	 25
373	 18	189.3	17.7	 20
374	 18	194.0	23.8	 25
375	 18	124.0	20.3	 25
376	 18	156.5	15.6	 16
377	 18	180.8	19.7	 20
378	 18	1266.0	146.1	 20
379	 18	570.3	63.4	 20
380	 18	735.0	90.8	 25
381	 18	669.0	61.1	 25
382	 18	419.0	33.8	 20
383	 18	805.0	58.4	 25
384	 18	244.0	65.7	 25
385	 18	127.8	20.7	 16
386	 18	126.5	14.4	 20
387	 18	137.5	18.2	 20
388	 18	191.0	16.4	 20
389	 18	459.0	46.5	 25
390	 18	526.0	115.8	 25
391	 18	167.5	50.0	 20
392	 18	211.0	30.5	 25
393	 18	302.0	36.0	 25
394	 18	218.0	17.9	 16
395	 18	138.5	12.9	 20
396	 18	2698.0	457.1	 20
397	 18	263.5	40.7	 20
398	 18	143.0	19.6	 25
399	 18	135.0	18.2	 25
400	 18	450.8	77.0	 20
401	 18	142.0	16.4	 25
402	 18	215.5	33.9	 20
403	 18	319.5	36.9	 16
404	 18	220.5	19.8	 20
405	 18	149.0	23.6	 25
406	 18	197.5	20.7	 20
407	 18	142.0	20.3	 25
408	 18	679.0	153.0	 25
409	 18	393.0	62.0	 20
410	 18	337.0	45.5	 25
411	 18	1247.0	204.6	 20
412	 18	375.8	45.9	 16
413	 18	603.5	156.0	 20
414	 18	3628.0	624.1	 25
415	 18	518.3	79.7	 20
416	 18	1108.0	179.5	 25
417	 18	292.0	34.9	 25
418	 18	590.3	61.1	 20
419	 18	519.0	59.0	 25
420	 18	325.5	31.5	 20
421	 18	503.5	44.7	 16
422	 18	4217.8	557.3	 20
423	 18	577.0	105.8	 25
424	 18	534.0	109.8	 20
425	 18	421.0	49.7	 25
426	 18	410.0	46.2	 25
427	 18	236.5	18.6	 20
428	 18	319.0	28.5	 20
429	 18	561.5	73.5	 20
430	 18	291.3	40.6	 16
431	 18	285.0	25.7	 25
432	 18	430.0	48.4	 25
433	 18	342.8	72.4	 20
434	 18	3301.0	713.3	 25
435	 18	596.0	122.7	 25
436	 18	361.3	45.4	 20
437	 18	1055.8	143.4	 20
438	 18	172.0	24.4	 20
439	 18	140.5	15.2	 16
440	 18	149.0	26.6	 25
441	 18	844.0	191.6	 25
442	 18	443.8	52.7	 20
443	 18	442.0	70.1	 25
444	 18	436.0	41.6	 25
445	 18	408.0	72.7	 20
446	 18	580.0	72.3	 20
447	 18	530.8	34.8	 20
448	 18	410.8	51.4	 20
449	 18	192.0	25.1	 25
450	 18	312.0	45.9	 25
451	 18	190.3	21.6	 20
452	 18	971.0	202.5	 25
453	 18	2198.0	332.6	 25
454	 18	523.5	47.4	 16
455	 18	186.5	24.4	 20
456	 18	138.8	20.0	 20
457	 18	217.3	27.2	 20
458	 18	984.0	190.2	 25
459	 18	699.0	108.3	 25
460	 18	143.8	20.2	 20
461	 18	697.0	123.5	 25
462	 18	1051.0	232.1	 25
463	 18	601.0	105.5	 16
464	 18	213.5	26.6	 20
465	 18	379.3	38.9	 20
466	 18	166.3	21.8	 20
467	 18	384.0	65.8	 25
468	 18	217.0	30.7	 25
469	 18	309.5	35.4	 20
470	 18	674.0	111.2	 25
471	 18	181.0	19.7	 25
472	 18	251.0	22.1	 16
473	 18	1061.5	174.8	 20
474	 18	292.0	44.0	 25
475	 18	160.3	15.6	 20
476	 18	148.0	14.2	 25
477	 18	124.0	11.4	 25
478	 18	115.0	18.8	 20
479	 18	983.0	103.9	 25
480	 18	258.5	29.5	 20
481	 18	309.0	18.9	 16
482	 18	184.5	21.3	 20
483	 18	261.0	27.7	 25
484	 18	547.8	61.6	 20
485	 18	373.0	56.0	 25
486	 18	1504.0	335.0	 25
487	 18	343.3	43.9	 20
488	 18	190.0	20.0	 25
489	 18	222.5	21.0	 20
490	 18	179.3	31.4	 16
491	 18	165.5	28.1	 20
492	 18	318.0	38.6	 25
493	 18	324.0	46.4	 20
494	 18	401.0	39.9	 25
495	 18	483.0	45.2	 25
496	 18	282.5	31.6	 20
497	 18	181.8	22.3	 20
498	 18	260.3	40.0	 20
499	 18	237.5	28.9	 16
500	 18	270.0	33.9	 25
501	 18	722.0	107.9	 25
502	 18	355.0	39.2	 20
503	 18	267.0	24.7	 25
504	 18	319.0	37.5	 25
505	 18	815.0	146.3	 20
506	 18	230.0	26.8	 20
507	 18	308.8	44.1	 20
508	 18	255.3	22.9	 16
509	 18	1166.0	275.4	 25
510	 18	156.0	24.2	 25
511	 18	631.0	76.4	 20
512	 18	1055.0	230.7	 25
513	 18	125.0	21.6	 25
514	 18	520.5	73.1	 20
515	 18	564.8	74.6	 20
516	 18	319.5	24.3	 20
517	 18	361.8	57.5	 20
518	 18	146.0	18.8	 20
519	 18	145.0	22.8	 25
520	 18	203.0	31.8	 25
521	 18	1592.0	254.0	 20
522	 18	733.0	101.2	 25
523	 18	132.5	19.5	 20
524	 18	182.3	18.8	 16
525	 18	571.0	68.9	 20
526	 18	264.0	36.1	 25
527	 18	174.3	23.4	 20
528	 18	2001.0	291.7	 25
529	 18	253.0	29.9	 25
530	 18	149.3	23.0	 20
531	 18	141.0	15.3	 25
532	 18	212.0	35.9	 20
533	 18	123.3	13.3	 16
534	 18	137.8	27.2	 20
535	 18	145.0	19.9	 25
536	 18	194.0	20.6	 20
537	 18	177.0	20.7	 25
538	 18	285.0	36.5	 25
539	 18	2377.0	318.4	 20
540	 18	216.0	24.6	 25
541	 18	251.5	43.9	 20
542	 18	1849.8	155.0	 16
543	 18	792.3	74.1	 20
544	 18	432.0	46.6	 25
545	 18	1106.8	77.5	 20
546	 18	331.0	36.0	 25
547	 18	179.0	19.1	 25
548	 18	185.0	22.3	 20
549	 18	435.3	55.8	 20
550	 18	179.8	20.0	 20
551	 18	136.3	14.0	 16
552	 18	183.0	13.5	 25
553	 18	124.0	19.4	 25
554	 18	206.3	18.8	 20
555	 18	130.0	16.5	 25
556	 18	129.0	15.0	 25
557	 18	479.3	46.8	 20
558	 18	181.5	28.1	 20
559	 18	135.5	21.0	 20
560	 18	166.3	17.1	 16
561	 18	409.0	39.4	 25
562	 18	1628.0	250.0	 25
563	 18	334.0	31.9	 20
564	 18	234.0	27.4	 25
565	 18	220.0	30.1	 25
566	 18	180.0	26.8	 20
567	 18	173.8	18.2	 20
568	 18	515.3	43.6	 20
569	 18	988.8	61.4	 16
570	 18	428.0	33.4	 25
571	 18	261.0	30.4	 25
572	 18	254.3	20.9	 20
573	 18	229.0	22.7	 25
574	 18	174.0	24.2	 25
575	 18	158.0	22.0	 16
576	 18	186.5	36.7	 20
577	 18	125.3	17.4	 20
578	 18	163.3	19.0	 20
579	 18	190.0	26.6	 25
580	 18	394.0	36.6	 25
581	 18	167.0	18.6	 20
582	 18	161.0	37.2	 25
583	 18	153.0	18.9	 25
584	 18	139.3	21.6	 16
585	 18	1315.0	215.9	 20
586	 18	1681.3	180.2	 20
587	 18	307.3	30.1	 20
588	 18	182.0	21.7	 25
589	 18	107.0	18.1	 25
590	 18	179.0	25.1	 20
591	 18	515.0	98.0	 25
592	 18	164.0	16.5	 25
593	 18	120.5	8.6	 16
594	 18	339.3	24.8	 20
595	 18	1334.0	213.7	 25
596	 18	419.5	31.9	 20
597	 18	387.0	33.8	 25
598	 18	509.0	56.2	 25
599	 18	699.3	88.9	 20
600	 18	166.0	21.3	 25
601	 18	166.0	21.4	 20
602	 18	837.3	39.9	 16
603	 18	517.3	42.1	 20
604	 18	955.0	133.8	 25
605	 18	693.3	112.8	 20
606	 18	181.0	17.6	 25
607	 18	257.0	31.7	 25
608	 18	316.5	28.8	 20
609	 18	435.0	41.3	 25
610	 18	141.0	19.9	 20
611	 18	187.8	16.3	 16
612	 18	128.0	18.1	 20
613	 18	168.0	19.4	 25
614	 18	207.0	23.8	 20
615	 18	412.0	35.4	 25
616	 18	289.0	75.6	 25
617	 18	158.3	15.2	 20
618	 18	180.0	20.6	 25
619	 18	183.8	19.5	 20
620	 18	221.5	20.7	 16
621	 18	680.0	117.5	 25
622	 18	270.0	20.5	 25
623	 18	178.3	25.6	 20
624	 18	232.0	35.9	 25
625	 18	171.0	22.1	 25
626	 18	237.0	30.0	 20
627	 18	800.8	102.0	 20
628	 18	175.3	18.2	 20
629	 18	412.3	96.2	 16
630	 18	178.0	28.1	 25
631	 18	193.0	30.6	 25
632	 18	131.8	20.6	 20
633	 18	152.0	16.7	 25
634	 18	131.0	19.4	 25
635	 18	172.5	26.4	 20
636	 18	550.0	65.8	 20
637	 18	555.5	72.8	 20
638	 18	1657.3	148.4	 16
639	 18	9689.0	2398.1	 25
  0	 19	261.5	25.2	 20
  1	 19	1218.0	88.1	 16
  2	 19	437.0	58.3	 25
  3	 19	193.0	26.5	 25
  4	 19	161.3	27.6	 20
  5	 19	4554.0	768.4	 25
  6	 19	313.0	19.8	 25
  7	 19	2936.0	373.1	 16
  8	 19	161.3	21.7	 20
  9	 19	146.0	19.0	 20
 10	 19	136.8	20.4	 20
 11	 19	636.0	95.1	 25
 12	 19	187.0	18.0	 25
 13	 19	527.0	66.0	 20
 14	 19	240.0	19.1	 25
 15	 19	247.0	30.4	 25
 16	 19	170.5	15.7	 16
 17	 19	750.8	111.8	 20
 18	 19	2484.3	338.9	 20
 19	 19	218.3	29.6	 20
 20	 19	527.0	67.6	 25
 21	 19	474.0	45.4	 25
 22	 19	678.5	63.1	 20
 23	 19	526.0	52.7	 25
 24	 19	315.0	25.8	 25
 25	 19	2672.3	199.3	 16
 26	 19	174.8	32.9	 20
 27	 19	324.3	38.1	 20
 28	 19	132.8	15.7	 20
 29	 19	133.0	15.0	 25
 30	 19	386.0	56.5	 25
 31	 19	588.0	48.1	 20
 32	 19	1802.0	391.5	 25
 33	 19	2434.3	278.8	 20
 34	 19	8641.5	786.7	 16
 35	 19	154.8	53.1	 20
 36	 19	162.0	27.4	 25
 37	 19	162.8	28.1	 20
 38	 19	201.0	29.8	 25
 39	 19	128.0	14.3	 25
 40	 19	138.3	16.1	 20
 41	 19	2576.0	411.7	 25
 42	 19	148.5	16.4	 20
 43	 19	265.0	27.6	 16
 44	 19	241.0	25.7	 20
 45	 19	155.0	22.0	 25
 46	 19	301.8	40.9	 20
 47	 19	574.0	54.6	 25
 48	 19	199.0	19.6	 25
 49	 19	156.3	26.2	 20
 50	 19	3687.0	803.8	 25
 51	 19	2171.5	310.9	 20
 52	 19	861.3	59.0	 16
 53	 19	434.5	44.0	 20
 54	 19	3453.0	468.9	 25
 55	 19	1173.5	152.7	 20
 56	 19	546.0	57.7	 25
 57	 19	324.0	30.7	 25
 58	 19	4880.5	989.5	 20
 59	 19	436.5	41.5	 20
 60	 19	131.3	19.6	 20
 61	 19	409.8	58.0	 16
 62	 19	125.0	18.1	 25
 63	 19	3768.0	649.5	 25
 64	 19	113.5	13.8	 20
 65	 19	134.0	15.8	 25
 66	 19	5225.0	1118.0	 25
 67	 19	3658.0	844.9	 20
 68	 19	241.0	28.8	 20
 69	 19	283.3	22.3	 20
 70	 19	416.8	34.8	 16
 71	 19	375.0	43.4	 25
 72	 19	222.0	26.0	 25
 73	 19	450.8	51.6	 20
 74	 19	252.0	26.0	 25
 75	 19	246.0	27.6	 25
 76	 19	909.8	65.0	 20
 77	 19	1178.3	93.1	 20
 78	 19	1226.3	135.4	 20
 79	 19	214.8	24.0	 20
 80	 19	2344.0	528.0	 25
 81	 19	148.0	17.8	 25
 82	 19	162.0	20.0	 20
 83	 19	1545.0	289.5	 25
 84	 19	2778.0	585.5	 25
 85	 19	340.3	64.9	 20
 86	 19	194.0	18.2	 16
 87	 19	124.5	11.1	 20
 88	 19	263.0	24.5	 25
 89	 19	2019.3	326.8	 20
 90	 19	141.0	18.3	 25
 91	 19	132.0	16.1	 25
 92	 19	199.3	23.2	 20
 93	 19	733.0	129.3	 25
 94	 19	117.3	14.4	 20
 95	 19	283.3	34.0	 16
 96	 19	937.8	152.1	 20
 97	 19	293.0	32.5	 25
 98	 19	345.5	29.2	 20
 99	 19	1820.0	242.8	 25
100	 19	4352.0	786.7	 25
101	 19	610.0	69.0	 20
102	 19	1996.0	419.2	 25
103	 19	144.3	19.8	 20
104	 19	2050.0	239.3	 16
105	 19	139.0	13.7	 25
106	 19	173.0	28.3	 25
107	 19	841.0	85.1	 20
108	 19	179.0	19.5	 25
109	 19	242.0	31.5	 25
110	 19	129.3	16.6	 20
111	 19	130.3	19.8	 20
112	 19	212.8	30.0	 20
113	 19	276.3	35.0	 16
114	 19	4745.0	806.0	 25
115	 19	133.0	19.1	 25
116	 19	135.0	13.9	 20
117	 19	422.0	59.3	 25
118	 19	780.0	122.3	 25
119	 19	530.3	82.6	 20
120	 19	328.3	32.8	 20
121	 19	221.0	25.8	 20
122	 19	231.0	27.1	 16
123	 19	635.0	57.1	 25
124	 19	273.0	28.4	 25
125	 19	533.5	39.6	 20
126	 19	277.0	37.5	 25
127	 19	911.0	148.8	 25
128	 19	154.3	17.9	 16
129	 19	178.0	19.2	 20
130	 19	144.0	17.3	 20
131	 19	146.5	17.2	 20
132	 19	586.0	112.9	 25
133	 19	187.0	26.1	 25
134	 19	194.5	47.2	 20
135	 19	137.0	19.1	 25
136	 19	135.0	17.4	 25
137	 19	283.5	25.5	 16
138	 19	159.3	23.5	 20
139	 19	814.8	110.4	 20
140	 19	172.3	16.3	 20
141	 19	191.0	23.8	 25
142	 19	924.0	92.2	 25
143	 19	984.3	83.1	 20
144	 19	777.0	74.6	 25
145	 19	165.0	15.2	 25
146	 19	1228.5	80.5	 16
147	 19	705.8	67.7	 20
148	 19	3914.0	695.7	 20
149	 19	190.5	23.1	 20
150	 19	180.0	22.5	 25
151	 19	130.0	16.8	 25
152	 19	142.3	13.7	 20
153	 19	594.0	52.8	 25
154	 19	424.8	49.1	 20
155	 19	309.5	39.6	 16
156	 19	7005.5	994.3	 20
157	 19	407.0	50.6	 25
158	 19	1458.8	157.8	 20
159	 19	223.0	27.2	 25
160	 19	167.0	21.4	 25
161	 19	6140.0	1044.0	 20
162	 19	184.0	24.4	 25
163	 19	160.8	21.2	 20
164	 19	2268.3	109.1	 16
165	 19	1475.0	113.8	 20
166	 19	645.0	68.0	 25
167	 19	2587.5	268.2	 20
168	 19	1090.0	81.3	 25
169	 19	437.0	46.0	 25
170	 19	1034.5	188.7	 20
171	 19	174.0	23.2	 25
172	 19	114.8	14.1	 20
173	 19	99.0	12.0	 16
174	 19	124.8	16.6	 20
175	 19	153.0	12.0	 25
176	 19	413.8	34.9	 20
177	 19	191.0	22.4	 25
178	 19	2199.0	497.1	 25
179	 19	131.0	18.9	 20
180	 19	210.3	26.9	 20
181	 19	933.3	152.5	 20
182	 19	801.0	44.2	 16
183	 19	173.0	23.5	 25
184	 19	225.0	31.3	 25
185	 19	128.3	14.4	 20
186	 19	121.0	18.1	 25
187	 19	135.0	14.6	 25
188	 19	492.3	86.1	 20
189	 19	393.0	49.9	 20
190	 19	866.8	108.4	 20
191	 19	453.0	43.3	 16
192	 19	383.0	32.6	 25
193	 19	228.0	27.8	 25
194	 19	586.8	55.5	 20
195	 19	236.0	32.7	 25
196	 19	366.0	32.4	 25
197	 19	366.0	41.7	 20
198	 19	251.8	18.7	 20
199	 19	198.8	31.4	 20
200	 19	116.0	14.0	 16
201	 19	168.0	23.0	 25
202	 19	1424.0	173.5	 25
203	 19	249.5	30.9	 20
204	 19	1833.0	233.7	 25
205	 19	311.0	33.5	 25
206	 19	220.0	22.5	 16
207	 19	422.8	52.9	 20
208	 19	253.8	57.4	 20
209	 19	1074.5	148.8	 20
210	 19	172.0	27.0	 25
211	 19	128.0	16.2	 25
212	 19	563.3	116.8	 20
213	 19	201.0	31.3	 25
214	 19	117.0	14.8	 25
215	 19	188.8	20.3	 16
216	 19	129.5	21.5	 20
217	 19	141.3	15.5	 20
218	 19	126.3	22.0	 20
219	 19	452.0	60.3	 25
220	 19	234.0	47.4	 25
221	 19	397.3	68.2	 20
222	 19	1457.0	264.1	 25
223	 19	315.0	32.4	 25
224	 19	261.0	35.3	 16
225	 19	361.8	32.6	 20
226	 19	2586.0	517.0	 25
227	 19	6334.0	1074.8	 20
228	 19	322.0	50.3	 25
229	 19	149.0	17.7	 25
230	 19	131.0	14.9	 20
231	 19	142.0	17.0	 25
232	 19	197.3	19.8	 20
233	 19	422.3	38.3	 16
234	 19	665.3	76.9	 20
235	 19	3390.0	718.9	 25
236	 19	3951.0	562.1	 20
237	 19	629.0	83.3	 25
238	 19	277.0	36.7	 25
239	 19	209.3	24.3	 20
240	 19	463.0	51.7	 25
241	 19	3699.3	742.2	 20
242	 19	608.0	68.3	 16
243	 19	166.3	20.7	 20
244	 19	188.0	23.8	 25
245	 19	290.0	37.4	 25
246	 19	178.3	22.5	 20
247	 19	5967.0	1091.3	 25
248	 19	154.0	15.9	 25
249	 19	223.0	31.6	 20
250	 19	4935.0	877.6	 20
251	 19	6217.3	1670.9	 20
252	 19	243.5	21.7	 20
253	 19	357.0	50.8	 25
254	 19	174.0	23.5	 25
255	 19	187.5	19.8	 20
256	 19	275.0	36.9	 25
257	 19	8285.0	2033.6	 25
258	 19	299.0	24.8	 16
259	 19	1864.5	358.7	 20
260	 19	239.3	46.8	 20
261	 19	2023.3	261.3	 20
262	 19	190.0	35.7	 25
263	 19	5201.0	932.0	 25
264	 19	2907.8	336.1	 20
265	 19	524.0	54.8	 25
266	 19	250.0	34.3	 25
267	 19	201.0	27.3	 16
268	 19	601.3	106.3	 20
269	 19	267.8	29.2	 20
270	 19	304.8	26.0	 20
271	 19	247.0	27.2	 25
272	 19	185.0	19.0	 25
273	 19	2811.5	491.2	 20
274	 19	356.0	40.2	 25
275	 19	259.3	36.5	 20
276	 19	150.3	23.3	 16
277	 19	161.0	19.5	 20
278	 19	1799.0	285.2	 25
279	 19	8287.8	1149.6	 20
280	 19	599.0	59.2	 25
281	 19	2229.0	491.8	 25
282	 19	181.5	19.7	 20
283	 19	192.0	25.4	 25
284	 19	250.8	30.8	 20
285	 19	578.5	52.1	 16
286	 19	232.5	24.2	 20
287	 19	318.0	49.5	 25
288	 19	282.5	21.9	 20
289	 19	202.0	22.8	 25
290	 19	257.0	30.1	 25
291	 19	5767.0	890.6	 20
292	 19	152.0	17.1	 25
293	 19	8115.3	1858.7	 20
294	 19	355.5	42.5	 16
295	 19	1091.0	159.9	 20
296	 19	478.0	41.5	 25
297	 19	517.8	50.7	 20
298	 19	359.0	50.9	 25
299	 19	149.0	16.7	 25
300	 19	236.8	35.0	 20
301	 19	647.5	49.3	 20
302	 19	579.5	73.9	 20
303	 19	434.3	49.9	 16
304	 19	374.0	34.1	 25
305	 19	212.0	23.1	 25
306	 19	225.0	21.9	 20
307	 19	160.0	18.8	 25
308	 19	149.0	21.8	 25
309	 19	596.3	42.7	 20
310	 19	204.3	23.9	 20
311	 19	294.8	33.8	 20
312	 19	292.3	36.6	 16
313	 19	119.0	15.9	 25
314	 19	114.0	10.3	 25
315	 19	115.5	11.8	 20
316	 19	110.0	10.5	 25
317	 19	131.0	15.5	 25
318	 19	188.8	21.1	 20
319	 19	2038.0	298.6	 20
320	 19	126.3	20.7	 20
321	 19	117.3	14.8	 16
322	 19	154.0	21.4	 25
323	 19	328.0	41.5	 25
324	 19	375.0	34.4	 20
325	 19	372.0	50.9	 25
326	 19	874.0	107.4	 25
327	 19	696.8	52.4	 16
328	 19	4319.0	625.3	 20
329	 19	550.0	55.4	 20
330	 19	982.3	88.6	 20
331	 19	3584.0	449.9	 25
332	 19	434.0	45.8	 25
333	 19	360.5	53.6	 20
334	 19	597.0	59.9	 25
335	 19	2213.0	263.3	 25
336	 19	8405.8	531.6	 16
337	 19	335.0	30.8	 20
338	 19	124.3	17.2	 20
339	 19	152.3	12.3	 20
340	 19	174.0	20.4	 25
341	 19	237.0	33.3	 25
342	 19	113.8	15.5	 20
343	 19	597.0	114.4	 25
344	 19	144.0	21.8	 25
345	 19	158.3	16.7	 16
346	 19	6330.3	862.8	 20
347	 19	255.3	38.6	 20
348	 19	267.0	22.3	 20
349	 19	2531.0	395.6	 25
350	 19	508.0	47.6	 25
351	 19	889.3	93.2	 20
352	 19	241.0	25.6	 25
353	 19	4240.8	684.5	 20
354	 19	1487.5	146.0	 16
355	 19	251.5	33.9	 20
356	 19	269.0	33.1	 25
357	 19	175.0	27.9	 20
358	 19	2193.0	275.9	 25
359	 19	1324.0	256.9	 25
360	 19	159.8	11.4	 20
361	 19	1837.0	203.7	 25
362	 19	325.5	49.8	 20
363	 19	1493.3	163.0	 16
364	 19	6990.0	997.8	 20
365	 19	1524.0	304.1	 25
366	 19	196.8	22.1	 20
367	 19	477.0	41.2	 25
368	 19	5109.0	662.7	 25
369	 19	715.3	76.7	 20
370	 19	1813.0	230.2	 25
371	 19	226.5	27.8	 20
372	 19	174.8	23.0	 16
373	 19	224.3	25.0	 20
374	 19	125.0	20.2	 25
375	 19	126.8	16.5	 20
376	 19	134.0	16.4	 25
377	 19	175.0	20.9	 25
378	 19	176.5	19.9	 20
379	 19	214.3	25.3	 20
380	 19	530.5	42.7	 20
381	 19	1204.5	71.9	 16
382	 19	809.0	79.0	 25
383	 19	1340.0	235.9	 25
384	 19	1863.0	191.7	 20
385	 19	135.0	15.3	 25
386	 19	209.0	23.2	 25
387	 19	155.0	19.6	 20
388	 19	291.5	60.4	 20
389	 19	1086.3	180.9	 20
390	 19	2242.0	359.1	 16
391	 19	4000.0	871.5	 25
392	 19	137.0	16.8	 25
393	 19	823.3	147.9	 20
394	 19	132.0	13.9	 25
395	 19	896.0	200.0	 25
396	 19	126.3	18.2	 20
397	 19	210.3	35.6	 20
398	 19	138.3	16.3	 20
399	 19	120.0	10.6	 20
400	 19	225.0	35.4	 25
401	 19	185.0	18.5	 25
402	 19	143.3	13.8	 20
403	 19	176.0	22.0	 25
404	 19	249.0	37.4	 25
405	 19	429.5	54.9	 20
406	 19	427.0	43.1	 16
407	 19	406.0	64.9	 20
408	 19	489.0	48.8	 25
409	 19	4752.8	912.6	 20
410	 19	241.0	71.4	 25
411	 19	172.0	17.0	 25
412	 19	182.3	16.8	 20
413	 19	560.0	122.2	 25
414	 19	2464.0	278.2	 20
415	 19	330.8	55.1	 16
416	 19	217.5	25.4	 20
417	 19	140.0	18.5	 25
418	 19	430.8	50.3	 20
419	 19	4138.0	561.6	 25
420	 19	235.0	52.7	 25
421	 19	187.0	22.6	 20
422	 19	172.0	25.5	 25
423	 19	215.0	27.7	 20
424	 19	112.5	14.0	 16
425	 19	301.0	37.5	 25
426	 19	270.0	33.0	 25
427	 19	473.5	60.3	 20
428	 19	490.0	60.9	 25
429	 19	656.0	86.7	 25
430	 19	270.0	31.9	 20
431	 19	528.5	56.3	 20
432	 19	165.3	22.9	 20
433	 19	182.3	20.2	 16
434	 19	2920.0	464.7	 25
435	 19	204.0	25.4	 25
436	 19	189.3	17.7	 20
437	 19	349.0	35.0	 25
438	 19	488.0	66.6	 25
439	 19	168.3	17.5	 20
440	 19	413.0	43.4	 20
441	 19	179.3	14.7	 20
442	 19	335.8	37.4	 16
443	 19	1275.0	240.4	 25
444	 19	1426.0	283.5	 25
445	 19	1810.5	218.9	 20
446	 19	1160.0	104.5	 25
447	 19	1462.0	252.6	 25
448	 19	250.0	45.7	 16
449	 19	276.3	27.7	 20
450	 19	364.3	27.6	 20
451	 19	703.8	100.9	 20
452	 19	485.0	56.6	 25
453	 19	770.0	84.3	 25
454	 19	280.0	31.5	 20
455	 19	239.0	40.7	 25
456	 19	221.0	36.9	 25
457	 19	190.8	29.5	 16
458	 19	1366.3	175.2	 20
459	 19	250.3	31.7	 20
460	 19	171.0	21.5	 20
461	 19	689.0	78.3	 25
462	 19	512.0	55.2	 25
463	 19	229.5	41.9	 20
464	 19	277.0	37.5	 25
465	 19	613.0	58.6	 25
466	 19	213.0	22.8	 16
467	 19	194.0	24.0	 20
468	 19	322.0	25.3	 20
469	 19	354.5	24.6	 20
470	 19	174.0	22.4	 25
471	 19	249.0	30.9	 25
472	 19	178.0	20.4	 20
473	 19	6299.0	1157.2	 25
474	 19	139.5	17.4	 20
475	 19	6116.5	494.3	 16
476	 19	168.5	19.0	 20
477	 19	663.0	122.2	 25
478	 19	132.0	22.1	 20
479	 19	161.0	16.4	 25
480	 19	300.0	29.1	 25
481	 19	6983.3	585.9	 20
482	 19	231.0	23.3	 25
483	 19	156.8	18.9	 20
484	 19	1583.8	174.1	 16
485	 19	178.3	22.8	 20
486	 19	400.0	43.5	 25
487	 19	238.0	22.8	 20
488	 19	184.0	26.5	 25
489	 19	349.0	40.2	 25
490	 19	2308.3	333.3	 20
491	 19	216.0	28.4	 25
492	 19	178.3	30.8	 20
493	 19	10628.5	665.5	 16
494	 19	538.8	52.3	 20
495	 19	890.0	60.1	 25
496	 19	1309.0	73.1	 20
497	 19	451.0	45.8	 25
498	 19	435.0	38.1	 25
499	 19	181.5	23.3	 20
500	 19	606.0	67.6	 20
501	 19	530.3	51.5	 20
502	 19	540.0	27.1	 16
503	 19	294.0	36.3	 25
504	 19	4431.0	786.3	 25
505	 19	1251.5	234.3	 20
506	 19	142.0	12.3	 25
507	 19	317.0	40.4	 25
508	 19	483.0	63.2	 20
509	 19	196.3	18.1	 20
510	 19	150.3	19.7	 20
511	 19	147.8	18.6	 16
512	 19	198.0	19.0	 25
513	 19	2612.0	461.6	 25
514	 19	249.5	25.7	 20
515	 19	139.0	16.4	 25
516	 19	187.0	21.8	 25
517	 19	183.3	15.8	 20
518	 19	161.5	14.1	 20
519	 19	152.3	17.6	 20
520	 19	150.0	22.7	 16
521	 19	135.0	13.0	 25
522	 19	184.0	24.3	 25
523	 19	131.8	18.8	 20
524	 19	156.0	18.8	 25
525	 19	2550.0	482.3	 25
526	 19	727.0	36.6	 16
527	 19	197.3	23.7	 20
528	 19	5472.3	981.7	 20
529	 19	401.3	62.9	 20
530	 19	1294.0	100.9	 25
531	 19	579.0	84.4	 25
532	 19	128.3	19.7	 20
533	 19	256.0	34.7	 25
534	 19	203.0	18.0	 25
535	 19	1361.5	89.3	 16
536	 19	402.0	46.4	 20
537	 19	297.0	39.8	 20
538	 19	191.0	17.8	 20
539	 19	808.0	91.0	 25
540	 19	211.0	22.3	 25
541	 19	187.8	19.3	 20
542	 19	262.0	32.1	 25
543	 19	271.0	26.3	 25
544	 19	379.0	37.5	 16
545	 19	383.5	28.2	 20
546	 19	277.0	30.8	 25
547	 19	171.3	27.6	 20
548	 19	243.0	34.7	 25
549	 19	568.0	107.3	 25
550	 19	136.8	18.3	 20
551	 19	2338.0	486.7	 25
552	 19	186.3	30.2	 20
553	 19	2404.3	202.5	 16
554	 19	246.8	21.7	 20
555	 19	410.0	64.3	 25
556	 19	1122.5	147.8	 20
557	 19	140.0	18.3	 25
558	 19	202.0	27.3	 25
559	 19	1284.8	253.7	 20
560	 19	219.0	34.3	 25
561	 19	236.0	29.0	 20
562	 19	269.0	35.8	 16
563	 19	492.5	56.4	 20
564	 19	2994.0	431.5	 25
565	 19	346.0	36.7	 25
566	 19	15139.3	1543.0	 20
567	 19	6456.0	944.8	 25
568	 19	238.0	23.7	 25
569	 19	207.5	23.7	 20
570	 19	1369.3	152.8	 20
571	 19	2256.3	287.8	 20
572	 19	391.0	40.4	 20
573	 19	244.0	23.8	 25
574	 19	424.0	64.9	 25
575	 19	124.5	19.0	 20
576	 19	111.0	13.4	 25
577	 19	281.0	46.4	 25
578	 19	1293.5	130.3	 16
579	 19	156.0	18.3	 20
580	 19	460.0	60.8	 20
581	 19	1141.5	202.3	 20
582	 19	1356.0	275.8	 25
583	 19	211.0	23.6	 25
584	 19	151.0	23.8	 20
585	 19	203.0	24.2	 25
586	 19	6382.0	1374.1	 25
587	 19	387.3	29.9	 16
588	 19	327.3	35.8	 20
589	 19	153.3	23.5	 20
590	 19	246.5	33.0	 20
591	 19	309.0	56.2	 25
592	 19	158.0	22.0	 25
593	 19	144.0	16.6	 20
594	 19	171.0	22.7	 25
595	 19	8109.8	1328.8	 20
596	 19	203.8	21.1	 16
597	 19	169.8	17.4	 20
598	 19	258.0	29.2	 25
599	 19	334.0	64.6	 20
600	 19	208.0	33.3	 25
601	 19	380.0	42.1	 25
602	 19	1890.8	170.2	 20
603	 19	398.0	40.9	 25
604	 19	617.0	74.0	 20
605	 19	201.8	17.1	 16
606	 19	388.0	46.9	 20
607	 19	139.0	23.5	 25
608	 19	112.3	13.4	 20
609	 19	6867.0	1235.3	 25
610	 19	166.0	29.5	 25
611	 19	122.0	13.1	 20
612	 19	168.0	15.1	 25
613	 19	211.5	30.1	 20
614	 19	833.0	50.0	 16
615	 19	160.0	20.1	 20
616	 19	208.0	20.3	 25
617	 19	129.0	16.1	 20
618	 19	698.0	81.9	 25
619	 19	5006.0	973.0	 25
620	 19	521.0	36.9	 20
621	 19	6271.8	907.5	 20
622	 19	431.0	69.1	 20
623	 19	302.3	36.6	 16
624	 19	649.0	82.6	 25
625	 19	275.0	24.6	 25
626	 19	1407.5	175.7	 20
627	 19	569.0	81.3	 25
628	 19	286.0	37.6	 25
629	 19	1351.5	255.4	 20
630	 19	152.5	17.8	 20
631	 19	305.0	35.4	 20
632	 19	1037.0	95.3	 16
633	 19	603.0	48.8	 25
634	 19	728.0	92.3	 25
635	 19	493.0	48.9	 20
636	 19	277.0	32.6	 25
637	 19	2434.0	641.2	 25
638	 19	206.3	18.7	 20
639	 19	248.0	24.0	 20
  0	 20	13278.0	2834.6	 25
  1	 20	1191.3	130.1	 20
  2	 20	228.8	23.2	 20
  3	 20	251.3	26.7	 20
  4	 20	130.3	18.0	 16
  5	 20	882.0	171.7	 25
  6	 20	197.0	22.3	 25
  7	 20	270.5	53.8	 20
  8	 20	130.0	19.8	 25
  9	 20	131.0	19.2	 25
 10	 20	128.3	15.0	 16
 11	 20	383.3	47.5	 20
 12	 20	210.5	28.2	 20
 13	 20	404.5	35.5	 20
 14	 20	387.0	41.8	 25
 15	 20	219.0	27.9	 25
 16	 20	181.3	23.0	 20
 17	 20	161.0	19.6	 25
 18	 20	458.0	71.4	 25
 19	 20	250.8	28.4	 16
 20	 20	941.5	93.0	 20
 21	 20	804.5	74.3	 20
 22	 20	459.8	60.0	 20
 23	 20	282.0	25.8	 25
 24	 20	183.0	25.8	 25
 25	 20	214.8	25.2	 20
 26	 20	158.0	20.7	 25
 27	 20	176.0	25.6	 25
 28	 20	122.3	21.2	 16
 29	 20	130.0	15.3	 20
 30	 20	333.0	37.6	 25
 31	 20	430.3	65.3	 20
 32	 20	667.0	137.5	 25
 33	 20	609.0	81.3	 25
 34	 20	1917.8	374.4	 20
 35	 20	146.0	13.7	 25
 36	 20	155.8	14.6	 20
 37	 20	696.8	95.1	 16
 38	 20	118.5	15.9	 20
 39	 20	123.0	21.2	 25
 40	 20	144.3	20.4	 20
 41	 20	1510.0	254.8	 25
 42	 20	140.0	20.5	 25
 43	 20	186.0	17.3	 20
 44	 20	182.0	20.5	 25
 45	 20	189.0	17.0	 20
 46	 20	410.3	38.2	 16
 47	 20	491.3	24.8	 20
 48	 20	195.0	1263.7	 25
 49	 20	148.0	18.5	 20
 50	 20	441.0	47.1	 25
 51	 20	504.0	99.9	 25
 52	 20	993.3	206.3	 20
 53	 20	519.0	83.6	 25
 54	 20	1910.5	399.2	 20
 55	 20	980.8	144.7	 16
 56	 20	452.0	60.8	 25
 57	 20	248.0	31.4	 25
 58	 20	1483.8	312.1	 20
 59	 20	358.0	34.8	 25
 60	 20	134.0	20.7	 25
 61	 20	118.5	16.3	 20
 62	 20	125.8	17.9	 20
 63	 20	351.0	87.3	 20
 64	 20	112.5	11.1	 16
 65	 20	136.0	18.0	 25
 66	 20	586.0	90.6	 25
 67	 20	1332.3	187.4	 20
 68	 20	461.0	54.3	 25
 69	 20	680.0	64.5	 25
 70	 20	297.5	30.6	 20
 71	 20	453.0	56.0	 20
 72	 20	174.0	23.3	 20
 73	 20	595.3	69.1	 16
 74	 20	260.0	36.9	 25
 75	 20	292.0	34.1	 25
 76	 20	404.0	59.6	 20
 77	 20	849.0	147.4	 25
 78	 20	686.0	122.0	 25
 79	 20	286.5	32.3	 16
 80	 20	192.3	21.0	 20
 81	 20	134.5	17.1	 20
 82	 20	142.0	15.1	 20
 83	 20	2200.0	494.5	 25
 84	 20	1747.0	293.8	 25
 85	 20	134.5	17.0	 20
 86	 20	210.0	30.2	 25
 87	 20	97.0	11.0	 25
 88	 20	201.3	15.3	 16
 89	 20	308.3	49.1	 20
 90	 20	118.3	21.5	 20
 91	 20	110.0	14.8	 20
 92	 20	168.0	20.3	 25
 93	 20	674.0	84.8	 25
 94	 20	119.3	14.1	 20
 95	 20	231.0	26.1	 25
 96	 20	170.0	21.5	 25
 97	 20	331.0	29.3	 16
 98	 20	262.0	28.0	 20
 99	 20	1002.3	92.5	 20
100	 20	1119.0	184.9	 20
101	 20	1011.0	124.4	 25
102	 20	880.0	208.6	 25
103	 20	172.3	41.6	 20
104	 20	196.0	36.1	 25
105	 20	144.8	20.9	 20
106	 20	145.0	14.4	 16
107	 20	721.0	81.2	 20
108	 20	158.0	86.9	 25
109	 20	337.0	22.9	 20
110	 20	157.0	19.6	 25
111	 20	156.0	28.3	 25
112	 20	156.3	23.3	 20
113	 20	194.0	24.8	 25
114	 20	2669.0	419.6	 20
115	 20	139.3	14.4	 16
116	 20	176.0	24.8	 20
117	 20	244.0	25.5	 25
118	 20	1259.3	151.5	 20
119	 20	331.0	49.6	 25
120	 20	302.0	44.5	 25
121	 20	178.3	27.8	 20
122	 20	217.0	25.8	 25
123	 20	660.0	71.0	 20
124	 20	284.8	16.8	 16
125	 20	371.3	38.3	 20
126	 20	408.0	35.7	 25
127	 20	1428.3	289.6	 20
128	 20	158.0	22.3	 25
129	 20	209.0	18.8	 25
130	 20	144.0	24.6	 20
131	 20	154.3	25.0	 20
132	 20	128.8	14.0	 20
133	 20	126.0	14.5	 16
134	 20	170.0	21.0	 25
135	 20	133.0	15.3	 25
136	 20	181.0	24.4	 25
137	 20	469.5	63.1	 20
138	 20	235.0	24.9	 25
139	 20	1013.0	149.9	 25
140	 20	162.3	18.1	 16
141	 20	256.0	50.6	 20
142	 20	2546.0	226.3	 20
143	 20	1895.8	257.6	 20
144	 20	430.0	54.6	 25
145	 20	148.0	17.4	 25
146	 20	380.0	36.2	 20
147	 20	1374.0	160.8	 25
148	 20	1656.0	333.7	 25
149	 20	181.5	19.8	 16
150	 20	188.0	18.3	 20
151	 20	152.3	15.2	 20
152	 20	131.0	16.7	 20
153	 20	440.0	57.4	 25
154	 20	781.0	108.7	 25
155	 20	276.0	44.5	 20
156	 20	2293.0	424.9	 25
157	 20	460.0	89.4	 20
158	 20	1667.3	173.2	 16
159	 20	171.8	19.5	 20
160	 20	161.0	18.5	 25
161	 20	1100.0	315.6	 20
162	 20	176.0	19.5	 25
163	 20	144.0	16.8	 25
164	 20	830.5	167.4	 20
165	 20	2694.0	546.5	 25
166	 20	418.3	58.3	 20
167	 20	665.5	78.7	 16
168	 20	786.8	83.1	 20
169	 20	437.0	55.0	 25
170	 20	608.8	95.0	 20
171	 20	168.0	21.6	 25
172	 20	116.0	18.6	 25
173	 20	100.5	15.5	 20
174	 20	112.0	17.2	 25
175	 20	145.0	19.0	 20
176	 20	424.8	39.8	 16
177	 20	186.0	23.2	 25
178	 20	208.0	31.8	 25
179	 20	130.0	12.8	 20
180	 20	193.0	27.6	 25
181	 20	235.0	38.9	 25
182	 20	719.0	96.8	 20
183	 20	176.3	22.2	 20
184	 20	234.8	30.0	 20
185	 20	145.5	15.5	 16
186	 20	131.0	14.9	 25
187	 20	158.0	19.9	 25
188	 20	902.0	109.4	 20
189	 20	382.0	41.7	 25
190	 20	696.0	93.0	 25
191	 20	526.3	48.6	 20
192	 20	246.0	29.1	 20
193	 20	583.0	52.8	 20
194	 20	1101.8	91.9	 16
195	 20	126.0	12.7	 25
196	 20	301.0	51.3	 25
197	 20	227.5	23.1	 20
198	 20	169.0	18.5	 25
199	 20	179.0	18.8	 25
200	 20	125.8	14.4	 20
201	 20	156.8	19.5	 20
202	 20	647.3	69.4	 20
203	 20	425.5	40.5	 20
204	 20	2038.0	337.6	 25
205	 20	222.0	53.3	 25
206	 20	256.8	36.3	 20
207	 20	290.0	45.8	 25
208	 20	151.0	23.0	 25
209	 20	339.5	40.7	 16
210	 20	98.3	19.6	 20
211	 20	122.0	18.4	 20
212	 20	174.8	33.2	 20
213	 20	153.0	106.8	 25
214	 20	114.0	17.6	 25
215	 20	126.5	124.4	 20
216	 20	134.0	20.4	 25
217	 20	153.0	24.5	 25
218	 20	108.3	14.1	 16
219	 20	318.8	39.1	 20
220	 20	387.8	37.2	 20
221	 20	693.5	146.1	 20
222	 20	241.0	32.1	 25
223	 20	272.0	36.2	 25
224	 20	365.0	31.0	 20
225	 20	270.0	35.8	 25
226	 20	749.0	122.8	 20
227	 20	1433.8	241.0	 16
228	 20	290.8	36.5	 20
229	 20	178.0	25.3	 25
230	 20	145.0	25.2	 20
231	 20	148.0	14.7	 25
232	 20	186.0	15.8	 25
233	 20	455.0	63.1	 20
234	 20	1037.0	141.5	 25
235	 20	1379.0	338.7	 20
236	 20	316.5	46.4	 16
237	 20	738.3	110.8	 20
238	 20	325.0	26.3	 25
239	 20	250.0	39.5	 20
240	 20	428.0	56.8	 25
241	 20	777.0	172.3	 25
242	 20	440.0	57.4	 20
243	 20	155.0	26.6	 25
244	 20	171.8	15.4	 20
245	 20	334.3	32.4	 16
246	 20	223.8	16.3	 20
247	 20	1208.0	263.5	 25
248	 20	166.3	18.9	 20
249	 20	186.0	22.9	 25
250	 20	1270.0	207.2	 25
251	 20	3604.5	511.7	 20
252	 20	211.5	19.9	 20
253	 20	283.0	31.9	 20
254	 20	244.5	20.4	 16
255	 20	195.0	38.0	 25
256	 20	258.0	29.1	 25
257	 20	4856.3	881.6	 20
258	 20	268.0	22.4	 25
259	 20	890.0	168.3	 25
260	 20	208.5	18.1	 20
261	 20	1438.3	173.8	 20
262	 20	154.5	23.5	 20
263	 20	1381.5	133.2	 16
264	 20	1537.0	195.1	 25
265	 20	475.0	81.3	 25
266	 20	467.5	78.8	 20
267	 20	192.0	21.0	 25
268	 20	508.0	67.0	 25
269	 20	928.8	123.6	 20
270	 20	297.3	24.4	 20
271	 20	184.3	21.0	 20
272	 20	182.8	15.3	 16
273	 20	343.0	48.3	 25
274	 20	306.0	26.3	 25
275	 20	342.8	31.0	 20
276	 20	180.0	50.0	 25
277	 20	142.0	12.9	 25
278	 20	639.3	102.5	 16
279	 20	3612.8	562.8	 20
280	 20	560.0	41.4	 20
281	 20	622.8	82.8	 20
282	 20	271.0	24.1	 25
283	 20	209.0	23.5	 25
284	 20	205.8	17.0	 20
285	 20	225.0	25.4	 25
286	 20	229.0	25.8	 25
287	 20	415.0	34.1	 16
288	 20	369.8	33.5	 20
289	 20	205.0	21.0	 20
290	 20	175.3	18.3	 20
291	 20	709.0	146.7	 25
292	 20	152.0	24.2	 25
293	 20	572.5	199.4	 20
294	 20	532.0	83.7	 25
295	 20	399.0	56.2	 25
296	 20	420.5	75.6	 20
297	 20	672.5	54.0	 16
298	 20	210.5	26.4	 20
299	 20	186.0	30.6	 25
300	 20	389.5	37.4	 20
301	 20	345.0	33.1	 25
302	 20	569.0	56.4	 25
303	 20	462.5	54.8	 20
304	 20	349.3	28.0	 20
305	 20	242.5	24.7	 20
306	 20	286.5	35.4	 16
307	 20	162.0	22.9	 25
308	 20	147.0	18.0	 25
309	 20	629.3	67.7	 20
310	 20	256.0	39.7	 25
311	 20	478.0	62.9	 25
312	 20	469.3	63.7	 20
313	 20	155.3	32.5	 20
314	 20	118.0	14.8	 20
315	 20	120.3	14.2	 16
316	 20	139.0	21.7	 25
317	 20	164.0	40.7	 25
318	 20	162.8	19.0	 20
319	 20	421.0	64.2	 25
320	 20	137.0	16.5	 25
321	 20	135.0	15.6	 20
322	 20	147.5	19.6	 20
323	 20	221.8	19.9	 20
324	 20	339.5	31.7	 16
325	 20	794.0	167.4	 25
326	 20	616.0	52.1	 25
327	 20	854.8	214.1	 20
328	 20	1023.0	221.9	 25
329	 20	758.0	90.0	 25
330	 20	1098.3	176.4	 16
331	 20	1693.0	338.8	 20
332	 20	554.3	54.2	 20
333	 20	581.8	65.7	 20
334	 20	1202.0	222.9	 25
335	 20	1326.0	226.9	 25
336	 20	4742.3	825.2	 20
337	 20	689.0	89.1	 25
338	 20	132.0	15.4	 25
339	 20	159.8	21.9	 16
340	 20	162.3	16.1	 20
341	 20	180.3	21.5	 20
342	 20	136.0	123.7	 20
343	 20	212.0	458.3	 25
344	 20	146.0	21.1	 25
345	 20	192.5	18.8	 20
346	 20	820.0	206.0	 25
347	 20	245.0	42.2	 25
348	 20	297.8	40.9	 16
349	 20	672.5	124.1	 20
350	 20	311.0	44.9	 25
351	 20	302.5	54.0	 20
352	 20	153.0	18.6	 25
353	 20	834.0	254.1	 25
354	 20	504.5	146.7	 20
355	 20	326.0	40.6	 25
356	 20	371.8	53.6	 20
357	 20	152.3	18.7	 16
358	 20	599.5	96.0	 20
359	 20	236.0	33.0	 25
360	 20	197.0	21.4	 20
361	 20	643.0	79.5	 25
362	 20	206.0	25.6	 25
363	 20	139.5	18.4	 20
364	 20	796.0	135.3	 25
365	 20	228.5	27.6	 20
366	 20	179.5	15.2	 16
367	 20	629.8	59.9	 20
368	 20	1484.0	415.2	 25
369	 20	406.3	55.4	 20
370	 20	1018.0	217.0	 25
371	 20	257.0	29.1	 25
372	 20	196.8	175.0	 20
373	 20	131.0	19.7	 25
374	 20	119.5	26.2	 20
375	 20	130.5	18.5	 16
376	 20	130.0	16.9	 25
377	 20	142.0	15.8	 25
378	 20	154.3	23.4	 20
379	 20	148.0	16.3	 25
380	 20	180.0	16.7	 25
381	 20	465.5	49.7	 20
382	 20	434.8	48.7	 20
383	 20	452.3	55.6	 20
384	 20	1352.0	120.7	 16
385	 20	184.0	24.3	 25
386	 20	164.0	21.3	 25
387	 20	220.0	36.0	 20
388	 20	536.0	60.3	 25
389	 20	1937.0	364.7	 25
390	 20	204.3	25.0	 20
391	 20	276.0	38.8	 20
392	 20	157.3	18.9	 20
393	 20	166.3	18.1	 16
394	 20	135.0	16.7	 25
395	 20	143.0	19.0	 25
396	 20	106.5	12.7	 20
397	 20	114.0	13.2	 25
398	 20	167.0	20.2	 25
399	 20	117.8	17.0	 16
400	 20	236.0	28.9	 20
401	 20	176.5	12.9	 20
402	 20	167.8	19.5	 20
403	 20	217.0	49.6	 25
404	 20	213.0	24.4	 25
405	 20	379.5	32.4	 20
406	 20	462.0	35.5	 25
407	 20	383.0	39.8	 25
408	 20	294.3	20.9	 16
409	 20	740.3	123.1	 20
410	 20	133.3	13.3	 20
411	 20	169.3	16.5	 20
412	 20	150.0	15.8	 25
413	 20	265.0	36.0	 25
414	 20	1018.0	114.6	 20
415	 20	308.0	31.1	 25
416	 20	283.0	35.2	 25
417	 20	122.0	10.1	 16
418	 20	164.0	16.1	 20
419	 20	816.5	137.9	 20
420	 20	148.5	29.0	 20
421	 20	144.0	18.6	 25
422	 20	134.0	20.8	 25
423	 20	125.3	17.9	 20
424	 20	105.0	11.0	 25
425	 20	324.0	31.2	 20
426	 20	351.8	34.1	 16
427	 20	481.8	61.3	 20
428	 20	356.0	36.9	 25
429	 20	595.5	49.1	 20
430	 20	418.0	45.3	 25
431	 20	533.0	65.0	 25
432	 20	182.5	19.6	 20
433	 20	170.0	24.3	 25
434	 20	413.8	60.1	 20
435	 20	175.3	24.0	 16
436	 20	198.0	18.3	 20
437	 20	355.0	46.7	 25
438	 20	539.8	46.8	 20
439	 20	250.0	49.8	 25
440	 20	385.0	46.5	 25
441	 20	155.3	14.3	 20
442	 20	224.0	19.9	 25
443	 20	316.0	38.2	 20
444	 20	282.3	23.3	 16
445	 20	340.5	55.4	 20
446	 20	723.0	96.5	 25
447	 20	247.3	47.7	 20
448	 20	210.0	32.5	 25
449	 20	193.0	20.8	 25
450	 20	415.0	36.8	 20
451	 20	397.0	79.2	 20
452	 20	473.0	50.0	 20
453	 20	409.8	22.7	 16
454	 20	207.0	26.6	 25
455	 20	199.0	25.8	 25
456	 20	221.0	27.1	 25
457	 20	193.3	13.9	 20
458	 20	376.0	40.9	 25
459	 20	390.0	40.3	 25
460	 20	226.3	31.2	 16
461	 20	438.0	39.8	 20
462	 20	929.0	123.3	 20
463	 20	229.0	26.7	 20
464	 20	217.0	21.0	 25
465	 20	513.0	47.2	 25
466	 20	242.5	29.4	 20
467	 20	246.0	30.3	 25
468	 20	396.0	30.9	 25
469	 20	545.3	44.9	 16
470	 20	172.0	24.8	 20
471	 20	170.5	18.2	 20
472	 20	163.5	23.2	 20
473	 20	1482.0	351.8	 25
474	 20	136.0	19.6	 25
475	 20	382.5	74.5	 20
476	 20	167.0	23.1	 25
477	 20	170.8	23.4	 20
478	 20	150.8	24.1	 16
479	 20	164.3	21.8	 20
480	 20	242.0	29.4	 25
481	 20	801.5	152.3	 20
482	 20	357.0	35.6	 25
483	 20	214.0	29.9	 25
484	 20	349.3	36.3	 20
485	 20	183.0	17.2	 25
486	 20	313.3	46.7	 20
487	 20	371.0	36.1	 16
488	 20	226.8	35.4	 20
489	 20	345.0	46.8	 25
490	 20	1983.8	337.8	 20
491	 20	364.0	45.6	 25
492	 20	144.0	18.2	 25
493	 20	1800.8	418.7	 20
494	 20	301.0	50.2	 25
495	 20	631.3	79.6	 20
496	 20	569.5	75.9	 16
497	 20	344.0	43.0	 25
498	 20	370.0	51.1	 25
499	 20	141.0	18.4	 20
500	 20	412.0	40.3	 25
501	 20	922.0	93.1	 25
502	 20	346.3	32.4	 20
503	 20	252.0	23.8	 20
504	 20	685.5	124.2	 20
505	 20	121.5	15.7	 16
506	 20	137.0	19.7	 25
507	 20	183.0	15.3	 25
508	 20	370.5	55.7	 20
509	 20	277.0	26.4	 25
510	 20	176.0	20.2	 25
511	 20	146.0	20.4	 20
512	 20	161.5	19.5	 20
513	 20	308.3	59.1	 20
514	 20	206.5	23.4	 16
515	 20	149.0	20.6	 25
516	 20	191.0	31.1	 25
517	 20	149.5	18.0	 20
518	 20	251.0	31.6	 25
519	 20	134.0	15.7	 25
520	 20	145.0	15.8	 20
521	 20	122.3	15.0	 20
522	 20	146.5	30.1	 20
523	 20	132.5	19.9	 20
524	 20	145.0	14.0	 25
525	 20	798.0	177.7	 25
526	 20	992.0	129.8	 20
527	 20	163.0	20.2	 25
528	 20	1664.0	322.0	 25
529	 20	365.3	28.5	 16
530	 20	430.5	67.8	 20
531	 20	539.5	70.3	 20
532	 20	155.8	20.2	 20
533	 20	430.0	50.9	 25
534	 20	644.0	94.4	 25
535	 20	483.5	75.2	 20
536	 20	185.0	30.5	 25
537	 20	431.0	71.2	 25
538	 20	218.8	30.7	 16
539	 20	236.0	35.1	 20
540	 20	223.8	23.7	 20
541	 20	205.3	24.4	 20
542	 20	268.0	33.1	 25
543	 20	427.0	48.3	 25
544	 20	546.0	78.6	 20
545	 20	429.0	42.3	 25
546	 20	196.3	21.9	 20
547	 20	326.3	62.8	 16
548	 20	540.0	235.8	 20
549	 20	245.0	56.2	 25
550	 20	145.5	14.8	 20
551	 20	264.0	45.0	 25
552	 20	248.0	41.7	 25
553	 20	611.3	105.2	 20
554	 20	284.0	46.9	 25
555	 20	284.3	43.0	 20
556	 20	202.0	22.1	 16
557	 20	175.0	19.6	 20
558	 20	303.0	137.2	 25
559	 20	350.3	27.4	 20
560	 20	585.0	197.2	 25
561	 20	329.0	84.2	 25
562	 20	233.0	22.9	 20
563	 20	380.0	37.7	 25
564	 20	1241.0	152.6	 20
565	 20	297.5	31.6	 16
566	 20	5595.8	1086.3	 20
567	 20	993.0	171.8	 25
568	 20	247.0	31.2	 20
569	 20	237.0	17.1	 25
570	 20	687.0	65.2	 25
571	 20	502.3	79.2	 20
572	 20	326.0	32.3	 20
573	 20	195.5	19.2	 20
574	 20	204.0	25.6	 16
575	 20	110.0	16.0	 25
576	 20	105.0	12.1	 25
577	 20	131.8	13.3	 20
578	 20	169.0	27.5	 25
579	 20	158.0	19.5	 25
580	 20	309.8	39.4	 20
581	 20	222.0	28.9	 20
582	 20	295.3	50.0	 20
583	 20	178.0	22.6	 16
584	 20	148.0	15.1	 25
585	 20	137.0	19.0	 25
586	 20	1712.5	237.2	 20
587	 20	253.0	27.3	 25
588	 20	191.0	19.2	 25
589	 20	168.3	21.7	 20
590	 20	184.0	18.3	 20
591	 20	374.0	40.0	 20
592	 20	133.5	14.2	 16
593	 20	122.0	15.0	 25
594	 20	238.0	30.7	 25
595	 20	3196.5	521.1	 20
596	 20	338.0	26.9	 25
597	 20	327.0	35.7	 25
598	 20	335.0	27.0	 16
599	 20	780.5	46.1	 20
600	 20	279.0	43.6	 20
601	 20	267.0	38.0	 20
602	 20	353.0	56.5	 25
603	 20	652.0	77.2	 25
604	 20	394.8	38.9	 20
605	 20	157.0	24.9	 25
606	 20	303.0	34.5	 25
607	 20	142.5	17.7	 16
608	 20	128.8	18.7	 20
609	 20	1291.0	201.8	 20
610	 20	179.5	32.8	 20
611	 20	121.0	12.8	 25
612	 20	222.0	20.1	 25
613	 20	153.0	21.0	 20
614	 20	465.0	45.2	 25
615	 20	187.0	24.9	 25
616	 20	274.3	32.4	 20
617	 20	138.0	14.7	 16
618	 20	317.3	35.1	 20
619	 20	1850.0	367.8	 25
620	 20	378.8	34.0	 20
621	 20	1982.0	327.5	 25
622	 20	688.0	105.2	 25
623	 20	459.0	49.3	 20
624	 20	692.8	68.4	 20
625	 20	284.8	32.1	 20
626	 20	688.0	49.7	 16
627	 20	438.0	71.5	 25
628	 20	217.0	19.0	 25
629	 20	810.3	96.7	 20
630	 20	162.0	16.9	 25
631	 20	245.0	26.1	 25
632	 20	700.5	77.5	 20
633	 20	650.0	56.4	 20
634	 20	525.0	56.9	 20
635	 20	276.0	23.1	 16
636	 20	450.0	69.1	 25
637	 20	592.0	130.4	 25
638	 20	321.3	42.6	 20
639	 20	9902.0	2040.9	 25
  0	 21	540.8	442.6	 20
  1	 21	398.0	35.7	 25
  2	 21	197.0	34.6	 25
  3	 21	140.0	20.0	 20
  4	 21	129.0	16.5	 25
  5	 21	204.5	19.7	 20
  6	 21	5827.0	505.2	 16
  7	 21	193.0	21.5	 25
  8	 21	561.0	80.9	 25
  9	 21	160.3	17.2	 20
 10	 21	149.0	21.0	 25
 11	 21	123.0	11.7	 25
 12	 21	1885.5	291.1	 20
 13	 21	469.5	54.3	 20
 14	 21	1681.0	253.2	 20
 15	 21	145.0	18.3	 16
 16	 21	215.0	32.0	 25
 17	 21	119.0	19.3	 25
 18	 21	329.0	47.6	 20
 19	 21	161.0	18.4	 25
 20	 21	210.0	28.9	 25
 21	 21	249.0	28.2	 20
 22	 21	119.0	13.4	 20
 23	 21	259.3	31.1	 20
 24	 21	1065.5	100.6	 20
 25	 21	810.5	57.3	 20
 26	 21	239.0	29.1	 25
 27	 21	164.0	24.1	 25
 28	 21	4535.0	403.6	 20
 29	 21	326.0	36.4	 25
 30	 21	207.3	26.6	 20
 31	 21	253.5	29.2	 16
 32	 21	149.0	14.4	 20
 33	 21	215.0	26.8	 25
 34	 21	138.3	16.0	 20
 35	 21	118.0	15.0	 25
 36	 21	1963.0	312.7	 25
 37	 21	274.3	25.7	 20
 38	 21	205.0	22.9	 25
 39	 21	475.3	68.3	 20
 40	 21	128.5	17.0	 16
 41	 21	4808.3	808.1	 20
 42	 21	426.0	89.8	 25
 43	 21	127.0	10.7	 20
 44	 21	5476.0	1220.3	 25
 45	 21	4031.0	839.1	 25
 46	 21	3047.3	658.0	 20
 47	 21	389.0	52.6	 25
 48	 21	10334.5	2100.8	 20
 49	 21	151.3	16.7	 16
 50	 21	533.5	66.2	 20
 51	 21	167.0	20.6	 25
 52	 21	4317.0	484.5	 20
 53	 21	136.0	12.3	 25
 54	 21	250.0	32.4	 25
 55	 21	273.0	39.8	 20
 56	 21	280.3	27.6	 20
 57	 21	518.0	57.4	 20
 58	 21	2634.5	289.8	 16
 59	 21	934.0	104.9	 25
 60	 21	173.0	16.6	 25
 61	 21	110.0	11.7	 20
 62	 21	174.0	19.6	 25
 63	 21	152.0	21.1	 25
 64	 21	116.0	16.1	 20
 65	 21	234.8	25.7	 20
 66	 21	1568.8	211.8	 20
 67	 21	11905.5	1177.1	 16
 68	 21	300.0	38.7	 25
 69	 21	3030.0	720.2	 25
 70	 21	140.3	22.0	 20
 71	 21	150.0	18.1	 25
 72	 21	133.0	22.2	 25
 73	 21	148.3	18.4	 20
 74	 21	184.8	26.3	 20
 75	 21	1095.0	191.9	 20
 76	 21	143.0	17.0	 16
 77	 21	229.0	27.4	 25
 78	 21	259.0	25.9	 25
 79	 21	194.5	20.4	 20
 80	 21	128.0	15.9	 25
 81	 21	169.0	20.5	 25
 82	 21	740.5	72.0	 16
 83	 21	117.3	12.3	 20
 84	 21	148.8	19.7	 20
 85	 21	191.8	24.1	 20
 86	 21	163.0	21.6	 25
 87	 21	2531.0	430.4	 25
 88	 21	149.0	19.9	 20
 89	 21	424.0	73.5	 25
 90	 21	121.0	11.9	 25
 91	 21	723.8	88.3	 16
 92	 21	183.3	23.0	 20
 93	 21	807.3	125.2	 20
 94	 21	251.3	27.9	 20
 95	 21	372.0	44.5	 25
 96	 21	273.0	38.6	 25
 97	 21	262.0	40.9	 20
 98	 21	13380.0	2911.1	 25
 99	 21	224.0	21.9	 25
100	 21	451.3	37.8	 16
101	 21	5984.5	701.4	 20
102	 21	11781.3	1368.5	 20
103	 21	932.0	79.0	 20
104	 21	1665.0	249.4	 25
105	 21	157.0	25.0	 25
106	 21	1502.5	190.3	 20
107	 21	165.0	21.2	 25
108	 21	5302.5	876.3	 20
109	 21	714.5	55.4	 16
110	 21	501.0	47.7	 20
111	 21	4974.0	955.1	 25
112	 21	215.0	25.4	 20
113	 21	134.0	18.7	 25
114	 21	1314.0	212.1	 25
115	 21	384.3	51.7	 20
116	 21	159.0	25.2	 25
117	 21	342.8	33.3	 20
118	 21	1108.5	110.7	 16
119	 21	8324.8	909.6	 20
120	 21	127.0	15.7	 25
121	 21	135.3	15.6	 20
122	 21	144.0	25.5	 25
123	 21	1949.0	297.9	 25
124	 21	211.3	18.8	 20
125	 21	463.0	61.5	 25
126	 21	1760.8	294.7	 20
127	 21	137.5	16.4	 16
128	 21	127.0	35.4	 25
129	 21	2483.0	456.3	 25
130	 21	333.3	39.8	 20
131	 21	163.0	22.0	 25
132	 21	281.0	38.1	 25
133	 21	134.3	19.2	 20
134	 21	179.3	19.3	 20
135	 21	243.5	53.2	 20
136	 21	962.3	68.3	 16
137	 21	408.0	45.3	 25
138	 21	3304.0	576.8	 25
139	 21	471.0	52.5	 20
140	 21	374.0	35.5	 25
141	 21	921.0	90.7	 25
142	 21	1010.3	93.1	 20
143	 21	690.0	59.4	 20
144	 21	166.3	20.8	 20
145	 21	215.8	26.7	 16
146	 21	1350.0	190.1	 25
147	 21	9787.0	1577.9	 25
148	 21	522.3	60.4	 20
149	 21	536.0	102.8	 25
150	 21	145.0	18.0	 25
151	 21	124.0	19.0	 20
152	 21	358.5	44.4	 20
153	 21	7746.5	1242.4	 20
154	 21	7193.5	1432.1	 20
155	 21	172.0	25.1	 25
156	 21	5243.0	1331.9	 25
157	 21	1933.3	391.5	 20
158	 21	193.0	23.4	 25
159	 21	868.0	150.9	 25
160	 21	164.3	26.4	 16
161	 21	215.0	35.1	 20
162	 21	299.8	31.1	 20
163	 21	248.0	22.2	 20
164	 21	203.0	27.0	 25
165	 21	167.0	21.3	 25
166	 21	183.0	23.8	 20
167	 21	249.0	48.5	 25
168	 21	405.0	46.0	 25
169	 21	213.0	25.6	 16
170	 21	167.5	23.7	 20
171	 21	141.8	22.0	 20
172	 21	354.0	134.2	 20
173	 21	946.0	187.6	 25
174	 21	467.0	80.6	 25
175	 21	203.5	24.4	 20
176	 21	361.0	32.7	 25
177	 21	587.3	66.0	 20
178	 21	359.5	40.6	 16
179	 21	613.3	72.3	 20
180	 21	654.0	75.8	 25
181	 21	300.5	44.7	 20
182	 21	2031.0	485.4	 25
183	 21	2753.0	530.7	 25
184	 21	434.0	87.8	 25
185	 21	173.5	28.2	 20
186	 21	155.8	20.9	 20
187	 21	189.3	20.7	 20
188	 21	1272.8	103.1	 16
189	 21	129.0	18.4	 25
190	 21	215.0	25.6	 25
191	 21	2240.0	181.0	 20
192	 21	1384.0	214.6	 25
193	 21	142.0	20.3	 25
194	 21	136.3	18.8	 20
195	 21	111.3	13.9	 20
196	 21	111.5	15.1	 20
197	 21	287.8	21.8	 16
198	 21	255.0	36.0	 25
199	 21	190.0	28.0	 25
200	 21	211.8	28.5	 20
201	 21	268.0	47.3	 25
202	 21	1044.0	174.2	 25
203	 21	162.8	16.9	 16
204	 21	253.5	22.4	 20
205	 21	302.0	44.9	 20
206	 21	120.3	14.9	 20
207	 21	144.0	27.1	 25
208	 21	141.0	13.1	 25
209	 21	368.0	35.8	 20
210	 21	147.0	21.9	 25
211	 21	93.0	12.0	 25
212	 21	139.0	19.0	 16
213	 21	3189.8	478.1	 20
214	 21	150.3	16.4	 20
215	 21	4181.5	669.6	 20
216	 21	128.0	13.8	 25
217	 21	1266.0	289.6	 25
218	 21	113.0	15.9	 20
219	 21	4798.0	995.7	 25
220	 21	124.0	12.1	 25
221	 21	155.3	21.2	 16
222	 21	336.8	42.0	 20
223	 21	306.5	36.5	 20
224	 21	212.5	27.6	 20
225	 21	116.0	17.0	 25
226	 21	143.0	19.8	 25
227	 21	134.3	19.8	 20
228	 21	909.0	114.1	 25
229	 21	500.3	73.3	 20
230	 21	192.3	19.6	 16
231	 21	462.3	50.2	 20
232	 21	192.0	19.3	 25
233	 21	580.3	79.1	 20
234	 21	426.0	43.5	 25
235	 21	159.0	16.5	 25
236	 21	301.8	36.9	 20
237	 21	127.0	16.6	 25
238	 21	404.8	43.5	 20
239	 21	238.3	24.7	 16
240	 21	131.8	17.8	 20
241	 21	1836.0	460.7	 25
242	 21	191.8	23.0	 20
243	 21	1920.0	350.0	 25
244	 21	227.0	26.0	 25
245	 21	358.0	48.1	 20
246	 21	2081.0	235.9	 25
247	 21	358.5	59.3	 20
248	 21	254.8	27.3	 16
249	 21	142.0	21.3	 20
250	 21	236.0	35.9	 25
251	 21	193.5	27.8	 20
252	 21	1955.0	329.0	 25
253	 21	2839.0	704.7	 25
254	 21	252.3	31.2	 20
255	 21	2874.5	517.7	 20
256	 21	910.8	225.3	 20
257	 21	344.5	31.6	 16
258	 21	634.0	105.8	 25
259	 21	634.0	106.0	 25
260	 21	416.3	63.2	 20
261	 21	543.0	56.5	 25
262	 21	441.0	69.7	 25
263	 21	246.8	33.3	 20
264	 21	5771.8	1026.2	 20
265	 21	325.3	43.7	 20
266	 21	158.5	21.1	 16
267	 21	422.0	53.2	 25
268	 21	1609.0	367.8	 25
269	 21	300.5	66.5	 20
270	 21	378.0	48.0	 25
271	 21	504.0	59.6	 25
272	 21	2298.0	382.9	 20
273	 21	470.0	54.1	 20
274	 21	498.5	41.7	 20
275	 21	324.3	34.1	 16
276	 21	9870.0	1617.9	 25
277	 21	184.0	23.3	 25
278	 21	132.8	14.4	 20
279	 21	2203.0	390.6	 25
280	 21	257.0	52.2	 25
281	 21	600.5	50.6	 16
282	 21	5746.8	776.0	 20
283	 21	490.3	68.3	 20
284	 21	1410.8	230.9	 20
285	 21	201.0	25.3	 25
286	 21	330.0	52.0	 25
287	 21	222.5	24.2	 20
288	 21	186.0	23.8	 25
289	 21	1894.0	400.8	 25
290	 21	185.3	13.4	 16
291	 21	282.8	42.5	 20
292	 21	161.8	23.9	 20
293	 21	92.8	12.6	 20
294	 21	1341.0	293.1	 25
295	 21	139.0	15.8	 25
296	 21	175.3	17.2	 20
297	 21	200.0	22.8	 25
298	 21	312.0	36.8	 25
299	 21	527.0	41.9	 16
300	 21	335.8	29.7	 20
301	 21	6891.0	1136.5	 25
302	 21	199.3	27.9	 20
303	 21	267.0	40.0	 25
304	 21	338.0	46.8	 25
305	 21	206.3	26.1	 20
306	 21	240.0	30.0	 25
307	 21	206.3	20.9	 20
308	 21	190.3	23.4	 16
309	 21	660.0	69.6	 20
310	 21	450.0	51.8	 25
311	 21	5360.5	1273.6	 20
312	 21	712.0	124.6	 25
313	 21	4043.0	865.1	 25
314	 21	588.3	120.8	 20
315	 21	149.0	18.4	 25
316	 21	6808.5	1372.1	 20
317	 21	208.8	27.2	 16
318	 21	5958.5	682.4	 20
319	 21	185.0	27.8	 25
320	 21	428.3	41.1	 20
321	 21	188.0	29.1	 25
322	 21	1420.0	210.4	 25
323	 21	1224.5	133.4	 20
324	 21	239.0	38.2	 25
325	 21	364.3	42.3	 20
326	 21	919.3	79.6	 16
327	 21	1624.0	270.4	 25
328	 21	300.0	47.2	 25
329	 21	419.5	65.9	 20
330	 21	250.0	32.1	 25
331	 21	171.0	21.6	 25
332	 21	312.8	34.9	 20
333	 21	238.3	29.1	 20
334	 21	209.3	17.1	 20
335	 21	155.0	20.2	 16
336	 21	817.0	179.1	 25
337	 21	163.0	21.2	 25
338	 21	178.3	18.5	 20
339	 21	3665.0	781.6	 25
340	 21	334.0	37.2	 25
341	 21	6158.0	1415.2	 20
342	 21	1255.3	127.9	 20
343	 21	6265.8	960.1	 20
344	 21	255.5	25.7	 20
345	 21	295.3	32.1	 20
346	 21	232.0	28.3	 25
347	 21	1431.0	290.6	 25
348	 21	177.3	19.3	 20
349	 21	412.0	44.4	 25
350	 21	240.3	38.9	 20
351	 21	164.3	19.5	 16
352	 21	109.0	14.2	 20
353	 21	216.0	26.4	 25
354	 21	237.3	20.7	 20
355	 21	140.0	19.7	 25
356	 21	166.0	18.6	 25
357	 21	219.8	17.5	 20
358	 21	155.0	23.9	 25
359	 21	508.8	35.5	 20
360	 21	1118.3	72.4	 16
361	 21	2593.0	141.7	 20
362	 21	3425.0	452.0	 25
363	 21	658.3	55.7	 20
364	 21	1624.0	128.9	 25
365	 21	284.0	33.3	 25
366	 21	402.8	37.4	 20
367	 21	160.0	19.0	 25
368	 21	152.8	17.8	 20
369	 21	701.8	72.8	 16
370	 21	341.8	24.4	 20
371	 21	339.0	70.3	 25
372	 21	8908.8	1053.3	 20
373	 21	348.0	44.0	 25
374	 21	447.0	57.3	 25
375	 21	309.0	39.8	 20
376	 21	158.0	18.1	 20
377	 21	345.0	25.6	 20
378	 21	293.0	40.4	 16
379	 21	143.0	21.3	 25
380	 21	131.0	18.4	 25
381	 21	377.0	47.5	 20
382	 21	4195.0	542.4	 25
383	 21	7951.0	1483.7	 25
384	 21	1965.3	230.5	 20
385	 21	133.5	14.5	 20
386	 21	402.8	48.1	 20
387	 21	1329.8	193.9	 16
388	 21	4668.0	705.5	 25
389	 21	195.0	25.5	 25
390	 21	173.8	19.7	 20
391	 21	2800.0	537.8	 25
392	 21	187.0	27.7	 25
393	 21	272.5	38.3	 20
394	 21	1981.8	270.0	 20
395	 21	2041.0	269.6	 20
396	 21	1626.3	139.7	 16
397	 21	2102.0	261.6	 25
398	 21	241.0	22.4	 25
399	 21	151.3	20.2	 20
400	 21	1060.0	176.4	 25
401	 21	368.0	63.3	 25
402	 21	2149.0	275.8	 16
403	 21	5838.5	915.9	 20
404	 21	202.5	20.9	 20
405	 21	301.8	51.7	 20
406	 21	6403.0	1221.5	 25
407	 21	277.0	42.4	 25
408	 21	134.3	25.8	 20
409	 21	130.0	17.0	 25
410	 21	277.0	48.3	 25
411	 21	647.8	51.0	 16
412	 21	188.3	23.7	 20
413	 21	311.3	28.5	 20
414	 21	338.3	25.8	 20
415	 21	721.0	80.7	 25
416	 21	257.0	37.5	 25
417	 21	770.8	67.2	 20
418	 21	375.0	28.3	 25
419	 21	260.0	37.7	 25
420	 21	129.8	19.7	 16
421	 21	258.0	29.1	 20
422	 21	404.8	67.0	 20
423	 21	150.3	15.6	 20
424	 21	157.0	15.4	 25
425	 21	327.0	32.1	 25
426	 21	385.3	22.0	 20
427	 21	213.0	22.2	 25
428	 21	267.3	25.8	 20
429	 21	353.8	77.8	 16
430	 21	5527.5	816.6	 20
431	 21	240.0	37.0	 25
432	 21	894.0	98.5	 20
433	 21	183.0	22.2	 25
434	 21	155.0	21.2	 25
435	 21	255.5	26.8	 20
436	 21	304.0	34.5	 25
437	 21	5327.0	886.2	 20
438	 21	927.0	77.1	 16
439	 21	6345.0	994.1	 20
440	 21	218.0	34.9	 25
441	 21	219.0	16.6	 20
442	 21	235.0	27.8	 25
443	 21	169.0	12.9	 25
444	 21	309.5	41.8	 20
445	 21	1158.0	269.8	 25
446	 21	337.8	27.2	 20
447	 21	691.3	61.6	 16
448	 21	149.0	21.0	 25
449	 21	370.0	29.3	 25
450	 21	1198.3	154.8	 20
451	 21	2119.0	418.8	 25
452	 21	173.0	26.8	 25
453	 21	131.0	17.8	 20
454	 21	166.0	26.5	 20
455	 21	561.8	63.4	 20
456	 21	196.8	18.7	 16
457	 21	339.0	40.8	 25
458	 21	1023.0	140.2	 25
459	 21	538.8	70.3	 20
460	 21	3367.0	519.6	 25
461	 21	5640.0	1191.8	 25
462	 21	359.8	71.4	 20
463	 21	575.0	54.6	 20
464	 21	227.3	33.4	 20
465	 21	874.0	96.9	 16
466	 21	1381.0	165.3	 25
467	 21	666.0	54.6	 25
468	 21	376.3	33.2	 20
469	 21	415.0	48.3	 25
470	 21	198.0	25.1	 25
471	 21	261.0	29.3	 20
472	 21	303.8	37.9	 20
473	 21	213.5	17.7	 20
474	 21	2570.8	336.2	 20
475	 21	211.0	29.0	 25
476	 21	8687.0	2004.2	 25
477	 21	1790.0	316.4	 20
478	 21	1923.0	304.2	 25
479	 21	1297.0	264.6	 25
480	 21	139.8	12.1	 16
481	 21	134.0	15.2	 20
482	 21	177.0	31.5	 20
483	 21	3104.3	305.5	 20
484	 21	214.0	25.2	 25
485	 21	247.0	24.6	 25
486	 21	246.8	23.2	 20
487	 21	132.0	17.1	 25
488	 21	130.0	15.1	 25
489	 21	133.3	19.5	 16
490	 21	448.0	45.1	 20
491	 21	2973.3	475.0	 20
492	 21	253.0	26.1	 20
493	 21	2869.0	400.6	 25
494	 21	870.0	84.8	 25
495	 21	642.3	43.8	 20
496	 21	483.0	55.2	 25
497	 21	333.5	32.0	 20
498	 21	1291.0	79.3	 16
499	 21	461.3	29.5	 20
500	 21	1426.0	110.5	 25
501	 21	1056.5	161.5	 20
502	 21	588.0	58.0	 25
503	 21	202.0	26.1	 25
504	 21	163.0	23.9	 25
505	 21	306.3	34.3	 20
506	 21	191.3	27.5	 20
507	 21	334.0	34.3	 20
508	 21	389.5	48.2	 16
509	 21	1497.0	182.5	 25
510	 21	430.0	76.1	 25
511	 21	138.0	16.1	 20
512	 21	152.0	18.7	 25
513	 21	269.0	59.9	 25
514	 21	294.3	40.7	 20
515	 21	222.0	21.8	 20
516	 21	194.5	25.0	 20
517	 21	2017.3	158.7	 16
518	 21	128.0	15.8	 25
519	 21	376.0	64.9	 25
520	 21	278.0	45.2	 20
521	 21	293.0	43.4	 25
522	 21	2450.0	444.6	 25
523	 21	265.5	31.0	 16
524	 21	122.3	9.2	 20
525	 21	244.0	28.0	 20
526	 21	119.0	15.7	 20
527	 21	123.0	17.2	 25
528	 21	176.0	22.7	 25
529	 21	181.5	18.8	 20
530	 21	267.0	34.3	 25
531	 21	197.0	20.3	 25
532	 21	373.0	40.5	 16
533	 21	846.5	110.5	 20
534	 21	158.5	20.7	 20
535	 21	189.8	17.8	 20
536	 21	162.0	18.7	 25
537	 21	3896.0	658.3	 25
538	 21	460.3	55.7	 20
539	 21	161.0	28.5	 25
540	 21	189.0	23.3	 25
541	 21	153.0	17.0	 16
542	 21	255.3	54.6	 20
543	 21	1212.3	167.8	 20
544	 21	6223.5	683.2	 20
545	 21	226.0	57.3	 25
546	 21	314.0	31.8	 25
547	 21	392.3	138.5	 20
548	 21	15612.0	3072.3	 25
549	 21	421.8	146.3	 20
550	 21	143.5	11.6	 16
551	 21	306.3	41.1	 20
552	 21	567.0	108.4	 25
553	 21	5203.3	414.7	 20
554	 21	2252.0	317.8	 25
555	 21	1908.0	320.0	 25
556	 21	340.3	33.4	 20
557	 21	234.0	27.8	 25
558	 21	9201.0	1355.3	 20
559	 21	669.3	81.5	 16
560	 21	4773.8	746.6	 20
561	 21	938.0	154.9	 25
562	 21	271.8	22.4	 20
563	 21	375.0	31.8	 25
564	 21	598.0	63.5	 25
565	 21	3217.5	625.3	 20
566	 21	420.0	49.3	 25
567	 21	233.5	16.2	 20
568	 21	6590.0	328.1	 16
569	 21	172.5	16.5	 20
570	 21	155.0	24.6	 25
571	 21	9622.5	603.1	 20
572	 21	7517.0	914.9	 25
573	 21	241.0	27.4	 25
574	 21	119.0	14.9	 20
575	 21	196.5	18.3	 20
576	 21	156.5	23.9	 20
577	 21	465.0	60.2	 16
578	 21	208.0	31.1	 25
579	 21	237.0	24.2	 25
580	 21	218.3	17.6	 20
581	 21	641.0	97.0	 25
582	 21	570.0	71.1	 25
583	 21	397.3	37.9	 20
584	 21	226.8	25.6	 20
585	 21	3578.3	514.1	 20
586	 21	6260.8	512.5	 16
587	 21	496.0	52.4	 25
588	 21	248.0	24.9	 25
589	 21	646.3	72.0	 20
590	 21	145.0	16.1	 25
591	 21	325.0	38.2	 25
592	 21	174.3	19.4	 20
593	 21	116.0	16.0	 20
594	 21	2575.8	393.7	 20
595	 21	158.5	19.1	 16
596	 21	469.0	45.4	 25
597	 21	239.0	29.4	 25
598	 21	121.5	14.9	 20
599	 21	516.0	52.6	 25
600	 21	311.0	30.6	 25
601	 21	324.8	29.0	 16
602	 21	1094.0	192.4	 20
603	 21	141.8	21.6	 20
604	 21	154.0	19.4	 20
605	 21	124.0	17.1	 25
606	 21	223.0	25.5	 25
607	 21	139.5	18.7	 20
608	 21	110.0	16.7	 25
609	 21	369.0	57.1	 25
610	 21	534.0	34.7	 16
611	 21	196.3	27.0	 20
612	 21	174.8	13.7	 20
613	 21	247.3	28.9	 20
614	 21	1907.0	224.0	 25
615	 21	1791.0	319.1	 25
616	 21	440.0	77.7	 20
617	 21	207.0	19.1	 25
618	 21	155.0	22.3	 25
619	 21	12905.0	1020.6	 16
620	 21	182.3	39.0	 20
621	 21	235.0	21.4	 25
622	 21	210.5	32.9	 20
623	 21	6462.0	886.4	 25
624	 21	7296.0	1315.7	 25
625	 21	289.3	24.9	 20
626	 21	711.0	125.1	 25
627	 21	1663.3	281.1	 20
628	 21	354.8	40.9	 16
629	 21	265.0	18.2	 20
630	 21	1262.0	250.3	 25
631	 21	306.5	23.9	 20
632	 21	983.0	115.7	 25
633	 21	168.0	19.3	 25
634	 21	345.3	28.5	 20
635	 21	3088.0	556.1	 25
636	 21	397.3	52.8	 20
637	 21	273.5	29.6	 16
638	 21	159.3	17.3	 20
639	 21	259.0	34.7	 25
  0	 22	12961.8	1163.3	 16
  1	 22	400.8	36.7	 20
  2	 22	200.0	17.4	 25
  3	 22	122.3	15.6	 20
  4	 22	107.0	14.4	 25
  5	 22	151.0	19.5	 25
  6	 22	2015.5	261.3	 20
  7	 22	175.5	17.3	 20
  8	 22	253.8	31.1	 20
  9	 22	186.3	30.3	 16
 10	 22	162.0	553.5	 25
 11	 22	144.0	37.3	 25
 12	 22	218.0	46.6	 20
 13	 22	222.0	18.6	 25
 14	 22	259.0	53.4	 25
 15	 22	159.5	29.7	 20
 16	 22	132.0	14.2	 20
 17	 22	115.8	21.6	 20
 18	 22	111.8	17.4	 16
 19	 22	114.0	12.2	 25
 20	 22	280.0	32.1	 25
 21	 22	249.5	33.9	 20
 22	 22	133.0	19.2	 25
 23	 22	573.0	63.6	 25
 24	 22	1078.8	98.5	 20
 25	 22	391.0	34.7	 20
 26	 22	262.3	32.1	 20
 27	 22	159.3	14.4	 16
 28	 22	960.0	249.8	 25
 29	 22	430.0	57.9	 25
 30	 22	253.5	31.0	 20
 31	 22	237.0	29.9	 25
 32	 22	183.0	25.1	 25
 33	 22	151.8	17.8	 16
 34	 22	132.0	16.2	 20
 35	 22	108.3	8.5	 20
 36	 22	233.3	28.5	 20
 37	 22	197.0	26.9	 25
 38	 22	170.0	20.1	 25
 39	 22	298.5	28.8	 20
 40	 22	134.0	15.9	 25
 41	 22	1277.0	263.9	 25
 42	 22	150.8	15.2	 16
 43	 22	114.3	18.6	 20
 44	 22	786.5	106.4	 20
 45	 22	843.0	1281.1	 20
 46	 22	305.0	43.9	 25
 47	 22	262.0	32.5	 25
 48	 22	3307.5	1014.4	 20
 49	 22	164.0	29.7	 25
 50	 22	214.0	27.2	 25
 51	 22	188.0	15.5	 16
 52	 22	1561.5	390.2	 20
 53	 22	176.5	62.2	 20
 54	 22	362.3	30.1	 20
 55	 22	225.0	37.0	 25
 56	 22	331.0	40.8	 25
 57	 22	495.3	50.1	 20
 58	 22	990.0	121.4	 25
 59	 22	1006.3	103.3	 20
 60	 22	205.3	17.9	 16
 61	 22	126.0	22.8	 20
 62	 22	178.0	28.4	 25
 63	 22	160.5	18.2	 20
 64	 22	103.0	10.8	 25
 65	 22	154.0	21.5	 25
 66	 22	367.5	87.3	 20
 67	 22	2804.0	634.7	 25
 68	 22	354.3	38.8	 20
 69	 22	449.0	66.3	 16
 70	 22	135.8	19.9	 20
 71	 22	121.0	12.8	 25
 72	 22	124.0	17.4	 20
 73	 22	143.0	18.6	 25
 74	 22	134.0	17.8	 25
 75	 22	158.0	25.6	 25
 76	 22	162.8	16.1	 20
 77	 22	250.8	34.7	 20
 78	 22	352.5	38.8	 20
 79	 22	176.3	27.7	 20
 80	 22	158.0	22.5	 25
 81	 22	123.0	17.6	 25
 82	 22	120.3	47.9	 20
 83	 22	113.0	15.5	 25
 84	 22	148.0	24.2	 25
 85	 22	163.8	17.4	 16
 86	 22	169.5	19.4	 20
 87	 22	265.3	32.0	 20
 88	 22	143.3	15.1	 20
 89	 22	145.0	14.8	 25
 90	 22	124.0	17.2	 25
 91	 22	140.5	16.3	 20
 92	 22	243.0	30.6	 25
 93	 22	196.0	25.2	 25
 94	 22	442.0	47.6	 16
 95	 22	282.5	36.7	 20
 96	 22	381.3	56.0	 20
 97	 22	372.0	35.5	 20
 98	 22	6280.0	1375.5	 25
 99	 22	236.0	62.0	 25
100	 22	440.5	58.7	 20
101	 22	2770.0	665.0	 25
102	 22	2556.0	671.1	 25
103	 22	413.3	47.3	 16
104	 22	476.8	66.4	 20
105	 22	136.0	18.4	 25
106	 22	183.5	22.1	 20
107	 22	166.0	22.3	 25
108	 22	523.0	125.3	 25
109	 22	597.0	67.6	 20
110	 22	364.0	41.8	 25
111	 22	2149.5	422.1	 20
112	 22	302.0	38.9	 16
113	 22	134.8	19.1	 20
114	 22	486.0	86.5	 25
115	 22	333.0	46.6	 20
116	 22	175.0	26.0	 25
117	 22	219.0	33.3	 25
118	 22	157.3	19.9	 20
119	 22	889.0	226.9	 25
120	 22	148.0	15.7	 20
121	 22	119.3	10.9	 16
122	 22	138.0	12.3	 20
123	 22	715.0	129.7	 25
124	 22	338.3	25.6	 20
125	 22	491.0	69.2	 25
126	 22	253.0	52.3	 25
127	 22	164.3	20.9	 20
128	 22	136.5	18.5	 20
129	 22	455.3	93.7	 20
130	 22	154.0	23.1	 16
131	 22	175.0	25.0	 25
132	 22	139.0	20.1	 25
133	 22	125.5	18.4	 20
134	 22	121.0	18.1	 25
135	 22	187.0	20.6	 25
136	 22	339.8	37.9	 20
137	 22	261.8	21.3	 20
138	 22	1070.8	167.6	 20
139	 22	224.3	22.0	 16
140	 22	405.0	58.8	 25
141	 22	620.0	98.4	 25
142	 22	747.0	83.5	 20
143	 22	278.0	33.2	 25
144	 22	156.0	18.6	 25
145	 22	144.3	14.2	 20
146	 22	1023.5	111.7	 20
147	 22	3538.8	565.3	 20
148	 22	512.5	38.7	 16
149	 22	240.0	22.9	 25
150	 22	162.0	22.8	 25
151	 22	140.3	45.1	 20
152	 22	151.0	47.3	 25
153	 22	641.0	157.0	 25
154	 22	785.8	156.2	 16
155	 22	149.0	18.8	 20
156	 22	340.0	51.7	 20
157	 22	179.8	37.0	 20
158	 22	149.0	21.1	 25
159	 22	386.0	62.5	 25
160	 22	154.3	17.3	 20
161	 22	250.0	31.9	 25
162	 22	361.0	40.5	 25
163	 22	186.0	15.9	 16
164	 22	148.0	16.0	 20
165	 22	143.3	16.4	 20
166	 22	148.0	23.6	 20
167	 22	289.0	24.8	 25
168	 22	717.0	108.5	 25
169	 22	162.8	18.3	 20
170	 22	220.0	23.8	 25
171	 22	171.0	20.2	 25
172	 22	320.3	29.5	 16
173	 22	185.8	29.8	 20
174	 22	131.0	13.3	 20
175	 22	169.8	16.8	 20
176	 22	249.0	25.3	 25
177	 22	309.0	31.7	 25
178	 22	355.8	35.2	 20
179	 22	266.0	36.9	 25
180	 22	611.0	63.8	 20
181	 22	231.0	27.6	 16
182	 22	195.0	20.0	 20
183	 22	158.0	20.7	 25
184	 22	188.5	17.6	 20
185	 22	172.0	20.8	 25
186	 22	125.0	16.9	 25
187	 22	145.3	24.3	 20
188	 22	161.0	28.9	 25
189	 22	140.3	13.8	 20
190	 22	221.5	23.3	 16
191	 22	513.8	51.3	 20
192	 22	152.0	21.8	 25
193	 22	138.3	108.8	 20
194	 22	157.0	27.2	 25
195	 22	122.0	23.9	 25
196	 22	124.5	23.4	 20
197	 22	151.0	23.5	 25
198	 22	154.0	20.2	 20
199	 22	123.3	15.4	 16
200	 22	162.3	27.8	 20
201	 22	129.0	17.6	 25
202	 22	320.3	50.1	 20
203	 22	211.0	30.4	 25
204	 22	177.0	23.0	 25
205	 22	473.0	56.5	 20
206	 22	113.5	16.2	 20
207	 22	117.0	19.6	 20
208	 22	150.3	20.3	 16
209	 22	468.0	49.5	 25
210	 22	164.0	27.7	 25
211	 22	128.0	27.9	 20
212	 22	117.0	18.6	 25
213	 22	383.0	58.1	 25
214	 22	162.5	27.6	 20
215	 22	299.3	62.0	 20
216	 22	163.8	19.5	 20
217	 22	170.8	32.3	 16
218	 22	139.0	25.1	 25
219	 22	318.0	71.6	 25
220	 22	142.3	13.7	 20
221	 22	163.0	19.2	 25
222	 22	297.0	37.2	 25
223	 22	343.5	44.6	 20
224	 22	158.5	25.8	 20
225	 22	131.8	23.0	 20
226	 22	129.0	18.9	 16
227	 22	134.0	24.0	 25
228	 22	828.0	229.1	 25
229	 22	408.0	58.0	 20
230	 22	190.0	29.0	 25
231	 22	252.0	38.7	 25
232	 22	234.5	35.5	 16
233	 22	170.3	19.4	 20
234	 22	481.5	88.1	 20
235	 22	164.0	22.5	 25
236	 22	130.0	14.1	 20
237	 22	126.0	12.8	 25
238	 22	402.0	49.7	 25
239	 22	451.5	70.5	 20
240	 22	148.0	20.8	 25
241	 22	204.8	35.8	 20
242	 22	135.8	13.7	 16
243	 22	463.8	99.2	 20
244	 22	200.0	26.3	 25
245	 22	231.0	23.5	 20
246	 22	1209.0	160.6	 25
247	 22	708.0	92.7	 25
248	 22	274.0	28.8	 20
249	 22	147.0	13.1	 25
250	 22	237.5	31.1	 20
251	 22	151.5	24.0	 16
252	 22	701.0	137.7	 25
253	 22	1083.0	315.8	 25
254	 22	127.8	76.1	 20
255	 22	319.0	128.9	 25
256	 22	232.0	44.7	 25
257	 22	274.0	41.4	 20
258	 22	427.5	64.3	 20
259	 22	347.8	37.2	 20
260	 22	331.3	38.8	 16
261	 22	386.0	34.0	 25
262	 22	575.0	67.4	 25
263	 22	509.5	150.4	 20
264	 22	372.0	69.5	 25
265	 22	127.0	17.8	 25
266	 22	191.8	25.1	 20
267	 22	530.3	52.7	 20
268	 22	357.8	48.5	 20
269	 22	634.0	57.7	 16
270	 22	539.0	62.1	 25
271	 22	297.0	29.3	 25
272	 22	583.5	104.6	 20
273	 22	555.0	55.6	 25
274	 22	515.0	55.7	 25
275	 22	402.8	53.6	 20
276	 22	1964.0	443.7	 20
277	 22	139.8	14.6	 20
278	 22	132.8	19.0	 20
279	 22	690.0	121.6	 25
280	 22	247.0	28.7	 25
281	 22	739.5	75.4	 20
282	 22	735.0	145.9	 25
283	 22	189.0	17.8	 25
284	 22	527.5	42.5	 16
285	 22	174.3	20.9	 20
286	 22	496.5	57.6	 20
287	 22	205.3	24.6	 20
288	 22	222.0	32.2	 25
289	 22	289.0	42.0	 25
290	 22	233.3	34.9	 20
291	 22	301.0	42.3	 25
292	 22	152.0	23.5	 25
293	 22	118.3	15.0	 16
294	 22	217.0	29.4	 20
295	 22	148.3	24.2	 20
296	 22	188.0	20.1	 20
297	 22	179.0	17.6	 25
298	 22	445.0	37.7	 25
299	 22	654.5	61.6	 20
300	 22	397.0	38.4	 25
301	 22	4174.3	634.6	 20
302	 22	210.8	28.0	 16
303	 22	368.5	27.5	 20
304	 22	354.0	42.2	 25
305	 22	273.5	44.6	 20
306	 22	383.0	30.5	 25
307	 22	258.0	29.3	 25
308	 22	184.0	24.8	 20
309	 22	979.0	83.4	 25
310	 22	475.0	73.6	 20
311	 22	231.0	37.7	 16
312	 22	125.5	10.4	 20
313	 22	1270.0	268.4	 25
314	 22	158.3	18.8	 20
315	 22	122.0	16.4	 25
316	 22	332.0	142.1	 25
317	 22	197.8	20.5	 20
318	 22	1558.0	234.0	 25
319	 22	181.0	22.5	 20
320	 22	488.0	62.4	 16
321	 22	150.5	23.5	 20
322	 22	304.0	31.9	 25
323	 22	1180.3	149.7	 20
324	 22	295.0	39.6	 25
325	 22	222.0	26.6	 25
326	 22	422.8	42.4	 20
327	 22	553.3	54.0	 20
328	 22	230.3	25.1	 20
329	 22	574.5	39.6	 16
330	 22	328.0	33.0	 25
331	 22	240.0	26.9	 25
332	 22	400.8	43.5	 20
333	 22	326.0	36.3	 25
334	 22	205.0	23.6	 25
335	 22	169.0	23.3	 20
336	 22	220.8	24.6	 20
337	 22	200.8	29.2	 20
338	 22	437.5	33.2	 16
339	 22	1541.0	247.0	 25
340	 22	221.0	29.2	 25
341	 22	1763.8	264.6	 20
342	 22	988.0	126.0	 25
343	 22	886.0	162.3	 25
344	 22	191.0	18.4	 20
345	 22	724.0	86.1	 20
346	 22	215.3	31.7	 20
347	 22	296.8	29.1	 16
348	 22	189.0	23.2	 25
349	 22	531.0	76.8	 25
350	 22	624.3	71.2	 20
351	 22	156.0	16.3	 25
352	 22	131.0	15.0	 25
353	 22	278.0	28.6	 16
354	 22	225.3	27.4	 20
355	 22	127.3	13.6	 20
356	 22	140.5	18.0	 20
357	 22	296.0	43.6	 25
358	 22	243.0	37.0	 25
359	 22	333.8	34.6	 20
360	 22	511.0	62.2	 25
361	 22	1035.0	127.4	 25
362	 22	1402.8	125.4	 16
363	 22	797.3	34.9	 20
364	 22	1964.0	203.2	 20
365	 22	388.0	51.5	 20
366	 22	282.0	38.6	 25
367	 22	257.0	32.5	 25
368	 22	154.8	29.0	 20
369	 22	589.0	56.8	 25
370	 22	575.0	44.1	 25
371	 22	554.8	57.7	 16
372	 22	3096.3	383.4	 20
373	 22	446.0	43.5	 20
374	 22	340.0	42.9	 20
375	 22	435.0	51.6	 25
376	 22	178.0	17.4	 25
377	 22	236.3	29.4	 20
378	 22	165.0	22.6	 25
379	 22	142.8	19.7	 20
380	 22	132.8	14.6	 16
381	 22	146.3	13.0	 20
382	 22	326.0	64.3	 25
383	 22	1019.8	235.9	 20
384	 22	225.0	44.4	 25
385	 22	143.0	16.2	 25
386	 22	544.8	52.7	 20
387	 22	444.0	57.7	 25
388	 22	1002.8	145.5	 20
389	 22	193.3	29.7	 16
390	 22	169.8	20.7	 20
391	 22	302.0	54.3	 25
392	 22	207.0	33.0	 20
393	 22	188.0	25.4	 25
394	 22	338.0	61.1	 25
395	 22	1467.0	244.4	 25
396	 22	745.0	112.7	 20
397	 22	748.0	113.4	 20
398	 22	411.8	61.7	 20
399	 22	164.5	17.2	 20
400	 22	211.0	33.7	 25
401	 22	227.0	43.9	 25
402	 22	488.0	77.3	 20
403	 22	813.0	169.1	 25
404	 22	172.0	30.3	 25
405	 22	162.5	27.5	 16
406	 22	1113.0	190.3	 20
407	 22	168.0	17.2	 20
408	 22	166.3	49.5	 20
409	 22	161.0	26.8	 25
410	 22	157.0	15.9	 25
411	 22	147.5	16.3	 20
412	 22	207.0	30.5	 25
413	 22	227.0	24.5	 25
414	 22	441.0	33.1	 16
415	 22	325.8	28.4	 20
416	 22	236.8	20.7	 20
417	 22	508.0	58.4	 20
418	 22	260.0	28.1	 25
419	 22	129.0	16.9	 25
420	 22	146.3	24.6	 20
421	 22	302.0	45.0	 25
422	 22	200.0	23.6	 25
423	 22	145.8	18.6	 16
424	 22	169.0	17.2	 20
425	 22	276.0	28.2	 25
426	 22	394.3	66.7	 20
427	 22	197.0	19.0	 25
428	 22	208.0	31.2	 25
429	 22	200.3	19.7	 20
430	 22	342.0	81.6	 25
431	 22	168.0	16.3	 20
432	 22	289.0	31.3	 16
433	 22	205.5	40.4	 20
434	 22	188.0	25.5	 25
435	 22	212.0	15.6	 20
436	 22	426.0	44.6	 25
437	 22	1009.0	196.4	 25
438	 22	998.8	51.7	 20
439	 22	1738.0	293.9	 25
440	 22	164.0	20.9	 20
441	 22	281.3	44.7	 16
442	 22	198.3	17.6	 20
443	 22	177.0	18.5	 25
444	 22	271.8	26.5	 20
445	 22	399.0	34.0	 25
446	 22	358.0	40.6	 25
447	 22	251.0	81.5	 20
448	 22	143.3	12.1	 20
449	 22	335.3	24.7	 20
450	 22	516.8	55.5	 16
451	 22	323.0	37.8	 25
452	 22	155.0	20.0	 25
453	 22	113.0	11.9	 20
454	 22	116.0	13.0	 25
455	 22	207.0	25.2	 25
456	 22	188.0	18.7	 20
457	 22	271.5	31.0	 20
458	 22	1560.0	169.8	 20
459	 22	284.0	29.7	 16
460	 22	707.0	130.0	 25
461	 22	903.0	234.2	 25
462	 22	188.3	24.8	 20
463	 22	543.0	72.3	 25
464	 22	265.0	38.8	 25
465	 22	425.8	33.2	 20
466	 22	1805.8	228.7	 20
467	 22	558.0	59.5	 20
468	 22	365.5	33.4	 16
469	 22	753.0	92.4	 25
470	 22	226.0	29.8	 25
471	 22	200.8	26.5	 20
472	 22	195.0	24.8	 25
473	 22	212.0	19.8	 25
474	 22	466.3	55.7	 16
475	 22	286.5	41.4	 20
476	 22	2497.0	547.5	 20
477	 22	1066.8	169.3	 20
478	 22	2981.0	268.1	 25
479	 22	448.0	73.0	 25
480	 22	147.5	21.3	 20
481	 22	136.0	19.7	 25
482	 22	226.0	46.7	 25
483	 22	1158.3	73.3	 16
484	 22	257.0	24.0	 20
485	 22	361.0	44.3	 20
486	 22	356.3	45.5	 20
487	 22	160.0	22.0	 25
488	 22	157.0	22.4	 25
489	 22	146.3	18.5	 20
490	 22	322.0	35.6	 25
491	 22	600.0	82.9	 25
492	 22	204.5	16.1	 16
493	 22	991.5	80.3	 20
494	 22	609.8	48.0	 20
495	 22	490.8	52.7	 20
496	 22	1062.0	82.5	 25
497	 22	458.0	48.3	 25
498	 22	638.3	57.2	 20
499	 22	387.0	32.5	 25
500	 22	764.0	65.9	 20
501	 22	1609.8	112.8	 16
502	 22	516.8	44.9	 20
503	 22	178.0	20.2	 25
504	 22	174.3	21.0	 20
505	 22	298.0	36.4	 25
506	 22	207.0	22.1	 25
507	 22	253.5	25.2	 20
508	 22	536.0	63.3	 25
509	 22	1376.0	182.8	 20
510	 22	1229.0	82.0	 16
511	 22	138.8	23.8	 20
512	 22	193.0	18.0	 25
513	 22	268.0	27.0	 20
514	 22	181.0	22.6	 25
515	 22	239.0	22.4	 25
516	 22	212.8	25.0	 20
517	 22	276.0	67.3	 25
518	 22	124.0	14.6	 20
519	 22	133.3	20.6	 16
520	 22	460.0	48.3	 20
521	 22	374.0	39.9	 25
522	 22	251.3	35.4	 20
523	 22	144.0	21.2	 25
524	 22	119.0	16.5	 25
525	 22	194.5	22.6	 20
526	 22	123.3	16.2	 20
527	 22	136.0	20.5	 20
528	 22	177.0	20.9	 16
529	 22	139.0	24.5	 25
530	 22	164.0	17.5	 25
531	 22	238.5	27.0	 20
532	 22	797.0	62.3	 25
533	 22	162.0	20.4	 25
534	 22	278.5	19.0	 20
535	 22	167.3	22.3	 20
536	 22	122.3	15.6	 20
537	 22	213.5	32.5	 16
538	 22	154.0	22.4	 25
539	 22	141.0	17.2	 25
540	 22	217.3	22.7	 20
541	 22	131.0	13.8	 25
542	 22	170.0	25.8	 25
543	 22	416.8	103.4	 20
544	 22	2451.8	371.0	 20
545	 22	218.0	37.2	 20
546	 22	303.0	31.4	 16
547	 22	214.0	26.9	 25
548	 22	1041.0	413.1	 25
549	 22	156.8	27.0	 20
550	 22	188.0	18.5	 25
551	 22	350.0	48.5	 25
552	 22	450.5	34.8	 16
553	 22	543.0	106.8	 20
554	 22	226.3	27.1	 20
555	 22	305.0	45.3	 25
556	 22	267.5	34.7	 20
557	 22	239.0	24.3	 25
558	 22	1792.0	385.5	 25
559	 22	395.8	45.6	 20
560	 22	613.0	311.0	 25
561	 22	403.5	60.3	 20
562	 22	263.5	31.2	 16
563	 22	390.3	38.1	 20
564	 22	729.0	83.5	 25
565	 22	864.5	121.2	 20
566	 22	767.0	85.2	 25
567	 22	182.0	18.4	 25
568	 22	1785.3	349.2	 20
569	 22	238.0	27.5	 25
570	 22	161.3	22.4	 20
571	 22	3248.0	417.1	 16
572	 22	639.0	140.4	 25
573	 22	279.0	35.6	 25
574	 22	190.8	20.8	 20
575	 22	414.0	40.4	 25
576	 22	137.0	20.1	 25
577	 22	149.5	30.6	 20
578	 22	165.3	20.6	 20
579	 22	306.8	28.5	 20
580	 22	260.0	16.5	 16
581	 22	653.0	81.2	 25
582	 22	299.0	30.1	 25
583	 22	643.8	90.7	 20
584	 22	245.0	22.0	 25
585	 22	1203.0	209.7	 25
586	 22	1004.8	233.1	 20
587	 22	273.0	30.5	 20
588	 22	167.3	17.6	 20
589	 22	144.5	16.1	 16
590	 22	190.0	116.1	 25
591	 22	271.0	28.1	 25
592	 22	164.0	47.1	 20
593	 22	116.0	18.0	 25
594	 22	232.0	44.8	 25
595	 22	133.3	21.8	 20
596	 22	567.0	51.0	 20
597	 22	287.5	36.2	 20
598	 22	151.3	23.2	 20
599	 22	261.0	22.5	 25
600	 22	266.0	40.1	 25
601	 22	630.5	67.7	 20
602	 22	155.0	19.7	 25
603	 22	108.0	14.1	 25
604	 22	115.3	9.2	 16
605	 22	102.5	18.0	 20
606	 22	185.0	22.0	 20
607	 22	138.3	19.1	 20
608	 22	110.0	15.7	 25
609	 22	215.0	21.8	 25
610	 22	214.5	18.3	 20
611	 22	175.0	17.5	 25
612	 22	229.0	21.4	 25
613	 22	277.8	28.2	 16
614	 22	1384.3	125.8	 20
615	 22	1508.0	191.7	 20
616	 22	933.3	86.4	 20
617	 22	266.0	22.3	 25
618	 22	178.0	27.9	 25
619	 22	4931.0	1211.5	 20
620	 22	177.0	25.6	 25
621	 22	237.5	26.0	 20
622	 22	221.0	31.2	 16
623	 22	1655.3	338.4	 20
624	 22	1453.0	323.5	 25
625	 22	313.3	40.8	 20
626	 22	176.0	26.6	 25
627	 22	580.0	120.6	 25
628	 22	267.0	30.9	 20
629	 22	354.0	32.8	 25
630	 22	502.5	75.3	 20
631	 22	430.5	32.9	 16
632	 22	1110.3	167.9	 20
633	 22	144.0	16.3	 25
634	 22	249.5	29.4	 20
635	 22	346.0	63.9	 25
636	 22	271.0	36.3	 25
637	 22	139.5	21.2	 20
638	 22	160.0	24.7	 25
639	 22	9934.0	2406.8	 20
  0	 23	309.5	63.0	 20
  1	 23	3791.0	1019.1	 25
  2	 23	140.3	20.7	 20
  3	 23	433.3	62.3	 16
  4	 23	116.0	13.5	 20
  5	 23	157.0	19.4	 25
  6	 23	115.8	7.6	 20
  7	 23	2069.0	383.7	 25
  8	 23	116.0	17.7	 25
  9	 23	186.8	29.1	 20
 10	 23	9088.0	1451.1	 20
 11	 23	387.3	39.2	 20
 12	 23	148.0	19.5	 16
 13	 23	155.0	22.8	 25
 14	 23	324.0	35.1	 25
 15	 23	896.8	132.8	 20
 16	 23	133.0	21.5	 25
 17	 23	158.0	25.3	 25
 18	 23	98.3	17.4	 20
 19	 23	112.5	14.4	 20
 20	 23	377.0	45.6	 20
 21	 23	180.8	22.1	 16
 22	 23	420.0	76.2	 25
 23	 23	221.0	25.0	 25
 24	 23	2068.0	293.5	 20
 25	 23	1104.0	96.6	 25
 26	 23	353.0	36.2	 25
 27	 23	392.8	28.3	 20
 28	 23	556.5	121.4	 20
 29	 23	298.5	37.2	 20
 30	 23	126.3	15.2	 20
 31	 23	4304.0	796.4	 25
 32	 23	215.0	24.7	 25
 33	 23	319.0	31.6	 20
 34	 23	511.0	68.1	 25
 35	 23	400.0	58.8	 25
 36	 23	1003.0	70.0	 16
 37	 23	132.8	24.8	 20
 38	 23	142.0	14.4	 20
 39	 23	1003.8	95.0	 20
 40	 23	218.0	26.7	 25
 41	 23	1017.0	115.5	 25
 42	 23	3275.8	605.0	 20
 43	 23	8071.0	1569.4	 25
 44	 23	754.0	101.3	 25
 45	 23	14357.3	1805.2	 16
 46	 23	284.0	42.8	 20
 47	 23	267.0	41.7	 20
 48	 23	193.5	25.0	 20
 49	 23	191.0	28.0	 25
 50	 23	232.0	36.7	 25
 51	 23	273.5	36.1	 20
 52	 23	346.0	48.7	 25
 53	 23	6605.0	1688.6	 25
 54	 23	230.8	22.7	 16
 55	 23	189.3	24.5	 20
 56	 23	526.0	53.1	 25
 57	 23	1106.3	157.0	 20
 58	 23	5166.0	890.0	 25
 59	 23	197.0	22.0	 25
 60	 23	600.5	70.7	 20
 61	 23	6361.0	1045.2	 25
 62	 23	126.8	14.5	 20
 63	 23	151.0	21.3	 16
 64	 23	117.5	16.2	 20
 65	 23	133.0	18.4	 25
 66	 23	276.5	36.1	 20
 67	 23	2034.0	265.4	 25
 68	 23	964.0	119.5	 25
 69	 23	267.8	27.5	 20
 70	 23	235.0	31.2	 25
 71	 23	223.5	26.2	 20
 72	 23	231.5	21.2	 16
 73	 23	492.3	55.3	 20
 74	 23	766.0	142.2	 25
 75	 23	138.3	16.8	 20
 76	 23	1055.0	149.7	 25
 77	 23	104.0	12.5	 25
 78	 23	115.0	15.9	 20
 79	 23	154.0	14.8	 20
 80	 23	279.3	29.4	 20
 81	 23	233.3	13.7	 16
 82	 23	1039.0	201.1	 25
 83	 23	118.0	20.1	 25
 84	 23	110.8	15.2	 20
 85	 23	150.0	15.8	 25
 86	 23	132.0	14.5	 25
 87	 23	169.5	26.0	 20
 88	 23	1244.8	179.2	 20
 89	 23	180.3	26.2	 20
 90	 23	171.0	20.5	 16
 91	 23	293.0	42.8	 25
 92	 23	414.0	35.0	 25
 93	 23	2167.5	219.6	 20
 94	 23	340.0	58.2	 25
 95	 23	554.0	172.7	 25
 96	 23	297.3	20.2	 20
 97	 23	613.0	45.2	 20
 98	 23	9949.3	1072.9	 20
 99	 23	1632.0	114.0	 16
100	 23	371.0	48.0	 25
101	 23	156.0	18.2	 25
102	 23	1223.3	143.6	 20
103	 23	135.0	19.2	 25
104	 23	550.0	92.3	 25
105	 23	111.5	10.5	 16
106	 23	565.3	60.7	 20
107	 23	143.0	10.6	 20
108	 23	494.3	43.1	 20
109	 23	6453.0	1086.9	 25
110	 23	272.0	31.9	 25
111	 23	217.0	31.7	 20
112	 23	384.0	48.4	 25
113	 23	5734.0	1030.4	 25
114	 23	484.3	43.2	 16
115	 23	168.3	22.4	 20
116	 23	739.5	88.2	 20
117	 23	1816.8	234.0	 20
118	 23	120.0	12.6	 25
119	 23	276.0	32.6	 25
120	 23	522.3	47.5	 20
121	 23	209.0	21.9	 25
122	 23	132.0	14.5	 25
123	 23	277.8	32.0	 20
124	 23	245.5	26.1	 16
125	 23	253.8	23.2	 20
126	 23	422.0	35.4	 25
127	 23	286.8	29.5	 20
128	 23	200.0	21.6	 25
129	 23	421.0	57.3	 25
130	 23	203.3	25.5	 20
131	 23	277.0	33.4	 20
132	 23	122.0	18.3	 20
133	 23	3451.0	367.3	 16
134	 23	135.0	18.1	 25
135	 23	128.0	15.8	 25
136	 23	121.5	22.3	 20
137	 23	228.0	25.6	 25
138	 23	618.0	135.9	 25
139	 23	207.3	47.3	 20
140	 23	121.3	15.4	 20
141	 23	207.0	30.0	 20
142	 23	1214.3	118.7	 16
143	 23	391.0	51.6	 25
144	 23	317.0	41.2	 25
145	 23	207.8	23.6	 20
146	 23	530.0	92.2	 25
147	 23	482.0	54.9	 25
148	 23	270.5	29.9	 20
149	 23	221.8	20.7	 20
150	 23	318.5	42.5	 20
151	 23	1472.8	119.1	 16
152	 23	1446.0	141.4	 25
153	 23	201.0	37.8	 25
154	 23	134.3	14.3	 20
155	 23	187.0	33.0	 25
156	 23	123.0	18.1	 25
157	 23	1851.0	361.0	 16
158	 23	259.3	38.6	 20
159	 23	164.3	24.9	 20
160	 23	659.0	95.8	 20
161	 23	1489.0	253.9	 25
162	 23	752.0	144.1	 25
163	 23	207.8	27.6	 20
164	 23	294.0	35.0	 25
165	 23	163.0	24.4	 25
166	 23	941.5	78.3	 16
167	 23	523.5	50.7	 20
168	 23	331.5	39.3	 20
169	 23	286.3	66.5	 20
170	 23	203.0	20.5	 25
171	 23	148.0	18.7	 25
172	 23	464.5	54.2	 20
173	 23	165.0	19.5	 25
174	 23	232.0	26.1	 25
175	 23	146.3	15.5	 16
176	 23	303.3	32.7	 20
177	 23	565.3	72.4	 20
178	 23	1917.5	307.0	 20
179	 23	385.0	44.0	 25
180	 23	911.0	123.6	 25
181	 23	987.0	153.2	 20
182	 23	320.0	41.5	 25
183	 23	468.3	43.6	 20
184	 23	193.0	28.3	 16
185	 23	2167.5	327.0	 20
186	 23	145.0	21.5	 25
187	 23	146.5	18.4	 20
188	 23	871.0	125.1	 25
189	 23	10722.0	1588.5	 25
190	 23	209.5	28.6	 20
191	 23	438.0	56.1	 25
192	 23	338.8	52.4	 20
193	 23	3634.5	334.9	 16
194	 23	214.0	26.9	 20
195	 23	1456.0	375.5	 25
196	 23	132.0	16.5	 20
197	 23	134.0	19.9	 25
198	 23	124.0	15.2	 25
199	 23	142.3	19.0	 20
200	 23	397.0	72.1	 25
201	 23	222.3	28.3	 20
202	 23	159.3	24.0	 16
203	 23	6687.0	1129.3	 25
204	 23	496.0	53.9	 25
205	 23	301.8	42.4	 20
206	 23	211.0	24.1	 25
207	 23	110.0	13.3	 25
208	 23	482.5	57.5	 20
209	 23	1282.8	155.3	 20
210	 23	375.0	42.9	 20
211	 23	796.0	71.3	 16
212	 23	258.0	34.1	 25
213	 23	975.0	196.1	 25
214	 23	122.0	20.8	 20
215	 23	121.0	20.9	 25
216	 23	746.0	123.9	 25
217	 23	514.3	36.2	 20
218	 23	803.3	126.2	 20
219	 23	165.3	25.3	 20
220	 23	113.8	16.9	 16
221	 23	266.0	37.5	 25
222	 23	171.0	20.7	 25
223	 23	2376.8	463.5	 20
224	 23	137.0	17.9	 25
225	 23	270.0	41.8	 25
226	 23	318.3	57.5	 20
227	 23	216.3	31.7	 20
228	 23	109.3	12.9	 20
229	 23	381.8	49.0	 20
230	 23	382.0	45.9	 25
231	 23	147.0	22.3	 25
232	 23	1167.0	164.4	 20
233	 23	135.0	18.7	 25
234	 23	151.0	19.5	 25
235	 23	178.5	43.0	 16
236	 23	116.0	13.7	 20
237	 23	218.5	24.7	 20
238	 23	222.5	19.7	 20
239	 23	878.0	94.0	 25
240	 23	421.0	72.0	 25
241	 23	470.0	44.5	 20
242	 23	708.0	89.1	 25
243	 23	198.0	26.3	 25
244	 23	195.0	27.7	 16
245	 23	669.8	86.2	 20
246	 23	603.8	66.8	 20
247	 23	1177.5	123.7	 20
248	 23	207.0	24.1	 25
249	 23	1380.0	276.7	 25
250	 23	390.3	38.1	 20
251	 23	2337.0	268.9	 25
252	 23	671.5	52.0	 20
253	 23	388.5	42.1	 16
254	 23	2368.0	360.4	 20
255	 23	3017.0	538.5	 25
256	 23	307.3	45.7	 20
257	 23	259.0	31.9	 25
258	 23	235.0	22.7	 25
259	 23	263.5	25.0	 20
260	 23	384.0	38.3	 25
261	 23	450.0	64.4	 20
262	 23	6969.0	496.2	 16
263	 23	7064.0	736.0	 20
264	 23	6690.0	1061.1	 25
265	 23	239.8	27.7	 20
266	 23	183.0	18.4	 25
267	 23	245.0	26.0	 25
268	 23	141.8	18.6	 20
269	 23	642.0	100.5	 25
270	 23	502.3	39.4	 20
271	 23	291.0	31.2	 16
272	 23	814.8	135.7	 20
273	 23	780.0	92.7	 25
274	 23	612.3	57.3	 20
275	 23	320.0	52.7	 25
276	 23	162.0	19.5	 25
277	 23	226.0	24.4	 20
278	 23	295.5	27.6	 20
279	 23	572.8	68.8	 20
280	 23	1014.0	64.1	 16
281	 23	293.0	34.0	 25
282	 23	277.0	30.6	 25
283	 23	248.0	32.9	 25
284	 23	670.0	58.0	 20
285	 23	390.0	42.2	 25
286	 23	1222.0	265.4	 25
287	 23	148.5	15.6	 16
288	 23	113.0	13.8	 20
289	 23	923.8	206.5	 20
290	 23	575.0	89.6	 20
291	 23	851.0	175.1	 25
292	 23	805.0	174.8	 25
293	 23	3692.3	702.4	 20
294	 23	326.0	43.3	 25
295	 23	6834.0	2052.6	 25
296	 23	305.3	32.7	 16
297	 23	2140.5	241.6	 20
298	 23	463.3	34.6	 20
299	 23	408.3	37.3	 20
300	 23	4915.0	806.1	 25
301	 23	510.0	61.2	 25
302	 23	1715.3	124.4	 20
303	 23	4361.0	765.0	 25
304	 23	277.3	35.8	 20
305	 23	1158.5	98.4	 16
306	 23	339.8	32.7	 20
307	 23	584.0	69.0	 25
308	 23	215.3	19.9	 20
309	 23	456.0	53.1	 25
310	 23	1257.0	163.7	 25
311	 23	555.5	79.2	 20
312	 23	663.0	102.8	 25
313	 23	190.5	19.5	 20
314	 23	414.8	32.0	 16
315	 23	663.0	96.3	 20
316	 23	164.0	15.8	 25
317	 23	222.3	23.8	 20
318	 23	4157.0	544.5	 25
319	 23	1089.0	162.7	 25
320	 23	245.3	31.4	 20
321	 23	151.0	19.5	 25
322	 23	2889.5	528.0	 20
323	 23	736.5	100.5	 16
324	 23	441.0	60.7	 20
325	 23	563.0	88.2	 25
326	 23	270.0	27.1	 20
327	 23	354.0	48.1	 25
328	 23	992.0	134.7	 25
329	 23	458.0	46.9	 20
330	 23	389.3	62.1	 20
331	 23	357.3	41.5	 20
332	 23	129.3	16.8	 16
333	 23	244.0	30.4	 25
334	 23	253.0	30.4	 25
335	 23	2621.8	347.5	 20
336	 23	143.0	15.8	 25
337	 23	507.0	63.2	 25
338	 23	19909.0	1981.2	 20
339	 23	180.0	45.2	 20
340	 23	237.0	34.9	 20
341	 23	179.8	22.8	 16
342	 23	628.0	71.1	 25
343	 23	200.0	24.1	 25
344	 23	2707.8	499.1	 20
345	 23	133.0	14.6	 25
346	 23	140.0	28.4	 25
347	 23	203.3	92.0	 20
348	 23	153.0	23.9	 20
349	 23	1174.8	202.3	 20
350	 23	210.3	29.9	 20
351	 23	4955.0	799.8	 25
352	 23	303.0	31.3	 25
353	 23	562.3	48.0	 20
354	 23	379.0	65.1	 25
355	 23	121.0	15.8	 25
356	 23	119.8	11.6	 16
357	 23	123.5	11.0	 20
358	 23	183.0	16.4	 20
359	 23	1043.8	117.9	 20
360	 23	119.0	21.4	 25
361	 23	399.0	41.2	 25
362	 23	378.0	39.4	 20
363	 23	324.0	40.1	 25
364	 23	1079.0	173.2	 25
365	 23	439.3	41.1	 16
366	 23	259.3	31.1	 20
367	 23	1931.3	322.3	 20
368	 23	1175.8	151.0	 20
369	 23	155.0	21.4	 25
370	 23	674.0	77.4	 25
371	 23	1264.3	106.8	 20
372	 23	736.0	58.0	 25
373	 23	396.0	62.3	 25
374	 23	641.8	74.3	 16
375	 23	157.5	20.3	 20
376	 23	120.0	13.7	 25
377	 23	116.0	13.8	 20
378	 23	263.0	34.0	 25
379	 23	617.0	99.5	 25
380	 23	592.8	94.4	 20
381	 23	121.0	11.7	 25
382	 23	169.0	26.9	 20
383	 23	243.8	25.6	 16
384	 23	411.0	39.1	 20
385	 23	363.0	35.1	 25
386	 23	321.3	31.4	 20
387	 23	2149.0	357.5	 25
388	 23	469.0	81.8	 25
389	 23	4555.5	426.5	 20
390	 23	117.0	23.3	 25
391	 23	160.3	19.6	 20
392	 23	374.0	46.8	 16
393	 23	304.5	28.7	 20
394	 23	430.0	49.1	 25
395	 23	494.8	46.3	 20
396	 23	411.0	46.0	 25
397	 23	413.0	71.1	 25
398	 23	228.0	27.4	 20
399	 23	182.0	24.7	 20
400	 23	4714.0	591.7	 20
401	 23	580.5	49.5	 16
402	 23	418.0	43.5	 25
403	 23	234.0	26.4	 25
404	 23	4568.5	534.9	 20
405	 23	399.0	53.9	 25
406	 23	135.0	15.1	 25
407	 23	1281.0	106.2	 20
408	 23	2265.5	325.3	 20
409	 23	859.3	115.2	 20
410	 23	332.0	47.4	 16
411	 23	269.0	35.4	 25
412	 23	142.0	15.9	 25
413	 23	152.5	16.7	 20
414	 23	268.0	31.6	 25
415	 23	7313.0	1529.7	 25
416	 23	9291.8	2180.8	 20
417	 23	167.8	24.5	 20
418	 23	110.3	13.4	 20
419	 23	158.0	19.2	 16
420	 23	181.0	27.9	 25
421	 23	1465.0	183.7	 25
422	 23	262.0	22.7	 20
423	 23	402.0	50.9	 25
424	 23	153.0	19.5	 25
425	 23	183.5	23.6	 16
426	 23	234.3	33.4	 20
427	 23	234.3	23.5	 20
428	 23	870.8	67.7	 20
429	 23	261.0	34.1	 25
430	 23	178.0	22.9	 25
431	 23	203.0	28.0	 20
432	 23	3283.0	576.1	 25
433	 23	194.0	25.0	 25
434	 23	305.5	35.3	 16
435	 23	317.8	40.8	 20
436	 23	540.5	36.1	 20
437	 23	228.3	15.2	 20
438	 23	273.0	45.5	 25
439	 23	5443.0	1015.7	 25
440	 23	226.3	21.3	 20
441	 23	3108.0	495.6	 25
442	 23	258.0	32.1	 25
443	 23	255.5	29.0	 20
444	 23	460.0	36.6	 16
445	 23	467.5	46.3	 20
446	 23	418.0	43.2	 25
447	 23	4673.3	718.6	 20
448	 23	214.0	32.7	 25
449	 23	179.0	22.1	 25
450	 23	151.0	17.9	 20
451	 23	115.0	14.3	 20
452	 23	109.8	16.1	 20
453	 23	99.8	10.7	 16
454	 23	134.0	14.5	 25
455	 23	238.0	21.2	 25
456	 23	138.0	14.2	 20
457	 23	177.0	17.9	 25
458	 23	391.0	33.9	 25
459	 23	1036.3	89.3	 20
460	 23	329.5	30.2	 20
461	 23	143.0	24.8	 20
462	 23	200.8	18.0	 16
463	 23	408.0	37.2	 25
464	 23	496.0	57.0	 25
465	 23	487.5	49.3	 20
466	 23	650.0	86.9	 25
467	 23	1988.0	426.0	 25
468	 23	1628.0	311.8	 20
469	 23	23411.3	2306.7	 20
470	 23	229.5	26.7	 20
471	 23	244.0	33.4	 16
472	 23	285.0	27.5	 25
473	 23	176.0	15.2	 25
474	 23	360.5	45.0	 20
475	 23	270.0	26.2	 25
476	 23	197.0	24.2	 25
477	 23	231.3	23.8	 16
478	 23	1835.5	199.2	 20
479	 23	261.3	24.7	 20
480	 23	6198.0	752.0	 20
481	 23	153.0	17.5	 25
482	 23	377.0	45.0	 25
483	 23	1511.8	170.3	 20
484	 23	555.0	70.1	 25
485	 23	1753.0	352.2	 25
486	 23	610.8	45.0	 16
487	 23	472.5	54.4	 20
488	 23	639.8	66.0	 20
489	 23	174.5	16.3	 20
490	 23	3629.0	697.7	 25
491	 23	1874.0	417.2	 25
492	 23	126.3	13.2	 20
493	 23	147.0	17.8	 25
494	 23	374.0	36.7	 25
495	 23	8509.8	646.3	 16
496	 23	648.3	57.9	 20
497	 23	214.5	52.1	 20
498	 23	746.5	66.7	 20
499	 23	858.0	80.8	 25
500	 23	323.0	33.0	 25
501	 23	480.0	47.2	 20
502	 23	1622.0	299.0	 25
503	 23	501.8	45.1	 20
504	 23	232.8	23.4	 16
505	 23	297.0	42.8	 20
506	 23	238.0	45.4	 25
507	 23	2573.5	294.0	 20
508	 23	388.0	44.1	 25
509	 23	1281.0	111.7	 25
510	 23	1012.5	85.3	 20
511	 23	151.0	17.6	 25
512	 23	423.0	57.3	 20
513	 23	234.0	25.1	 16
514	 23	1000.3	71.5	 20
515	 23	476.0	43.6	 25
516	 23	833.3	46.0	 20
517	 23	494.0	54.9	 25
518	 23	270.0	31.4	 25
519	 23	277.0	42.5	 20
520	 23	265.0	44.8	 25
521	 23	114.8	14.7	 20
522	 23	1068.8	111.0	 16
523	 23	127.0	17.3	 25
524	 23	145.0	18.4	 25
525	 23	139.3	15.8	 20
526	 23	172.0	17.0	 25
527	 23	1126.0	198.4	 25
528	 23	136.5	17.5	 20
529	 23	130.8	13.8	 20
530	 23	228.3	23.0	 20
531	 23	1983.5	108.9	 16
532	 23	1994.0	211.0	 25
533	 23	513.0	53.9	 25
534	 23	129.3	12.4	 20
535	 23	285.0	33.6	 25
536	 23	190.0	29.2	 25
537	 23	232.5	21.0	 20
538	 23	159.0	14.0	 20
539	 23	123.8	13.8	 20
540	 23	186.0	23.7	 16
541	 23	129.0	16.7	 25
542	 23	106.0	13.3	 25
543	 23	230.5	20.9	 20
544	 23	1761.0	225.4	 25
545	 23	946.0	107.7	 25
546	 23	425.5	96.2	 20
547	 23	305.5	36.0	 20
548	 23	361.3	24.8	 20
549	 23	987.3	89.7	 20
550	 23	421.0	39.5	 25
551	 23	6030.0	735.3	 25
552	 23	472.3	38.3	 20
553	 23	450.0	56.7	 25
554	 23	195.0	20.5	 25
555	 23	1325.3	113.7	 16
556	 23	611.3	61.1	 20
557	 23	511.0	55.3	 20
558	 23	542.3	69.4	 20
559	 23	401.0	55.5	 25
560	 23	440.0	55.3	 25
561	 23	802.0	130.6	 20
562	 23	387.0	53.3	 25
563	 23	921.0	158.5	 25
564	 23	553.0	45.8	 16
565	 23	2539.3	248.0	 20
566	 23	1063.5	90.7	 20
567	 23	313.8	24.5	 20
568	 23	262.0	29.3	 25
569	 23	226.0	35.3	 25
570	 23	305.8	38.2	 20
571	 23	455.0	59.0	 25
572	 23	767.5	111.2	 20
573	 23	2164.8	187.9	 16
574	 23	484.3	55.9	 20
575	 23	591.0	62.3	 25
576	 23	1681.8	302.8	 20
577	 23	122.0	15.9	 25
578	 23	296.0	37.6	 25
579	 23	4555.5	553.2	 20
580	 23	234.0	42.0	 25
581	 23	215.8	23.9	 20
582	 23	265.5	38.6	 16
583	 23	266.5	29.7	 20
584	 23	4162.0	704.5	 25
585	 23	189.8	29.8	 20
586	 23	154.0	18.9	 25
587	 23	269.0	32.7	 25
588	 23	1141.0	192.6	 20
589	 23	4443.0	958.4	 25
590	 23	1307.8	126.5	 20
591	 23	481.8	52.3	 16
592	 23	718.3	69.2	 20
593	 23	162.0	17.2	 25
594	 23	1181.0	180.6	 20
595	 23	473.0	68.5	 25
596	 23	240.0	35.1	 25
597	 23	455.8	44.4	 20
598	 23	382.3	37.9	 20
599	 23	733.3	95.2	 20
600	 23	221.0	28.6	 16
601	 23	195.0	21.2	 25
602	 23	118.0	16.9	 25
603	 23	148.0	15.3	 25
604	 23	182.5	23.4	 20
605	 23	253.0	34.1	 25
606	 23	340.0	52.7	 25
607	 23	206.8	24.1	 16
608	 23	102.3	13.3	 20
609	 23	106.0	11.4	 20
610	 23	436.8	39.6	 20
611	 23	166.0	20.8	 25
612	 23	497.0	51.1	 25
613	 23	3741.5	440.5	 20
614	 23	13589.0	1805.6	 25
615	 23	581.0	64.1	 25
616	 23	2289.0	307.0	 16
617	 23	672.3	94.4	 20
618	 23	150.0	15.3	 20
619	 23	286.8	44.3	 20
620	 23	199.0	26.6	 25
621	 23	404.0	61.9	 25
622	 23	304.3	35.0	 20
623	 23	698.0	99.8	 25
624	 23	269.3	20.4	 20
625	 23	646.5	45.8	 16
626	 23	425.3	51.3	 20
627	 23	148.0	17.9	 25
628	 23	852.3	153.5	 20
629	 23	154.0	22.3	 25
630	 23	4727.0	1224.9	 25
631	 23	475.3	42.9	 20
632	 23	1109.0	190.5	 25
633	 23	371.8	75.1	 20
634	 23	122.0	14.6	 16
635	 23	121.0	13.9	 20
636	 23	169.0	28.9	 25
637	 23	185.3	20.1	 20
638	 23	421.0	47.3	 25
639	 23	286.0	396.1	 25
  0	 24	13605.0	3349.6	 25
  1	 24	289.0	41.7	 25
  2	 24	142.0	15.8	 20
  3	 24	121.0	17.4	 25
  4	 24	133.0	20.4	 25
  5	 24	164.0	18.6	 16
  6	 24	117.8	17.0	 20
  7	 24	153.0	22.0	 25
  8	 24	121.3	21.5	 20
  9	 24	126.0	16.4	 25
 10	 24	2213.0	497.6	 25
 11	 24	1202.0	143.1	 20
 12	 24	176.0	20.8	 25
 13	 24	168.5	17.1	 20
 14	 24	173.0	25.8	 20
 15	 24	437.8	34.2	 16
 16	 24	117.0	16.2	 25
 17	 24	165.0	23.4	 25
 18	 24	107.8	15.0	 20
 19	 24	134.0	20.2	 25
 20	 24	379.0	38.2	 25
 21	 24	159.3	19.5	 20
 22	 24	151.3	19.1	 20
 23	 24	180.8	24.3	 20
 24	 24	540.3	43.4	 16
 25	 24	623.0	64.6	 25
 26	 24	255.0	36.6	 25
 27	 24	305.5	25.1	 20
 28	 24	645.0	62.6	 25
 29	 24	273.0	30.0	 25
 30	 24	170.0	14.7	 16
 31	 24	454.8	72.6	 20
 32	 24	170.3	14.1	 20
 33	 24	365.0	50.5	 20
 34	 24	303.0	41.6	 25
 35	 24	356.0	48.3	 25
 36	 24	320.5	30.2	 20
 37	 24	134.0	59.4	 25
 38	 24	136.0	42.1	 25
 39	 24	857.0	102.0	 16
 40	 24	209.8	24.8	 20
 41	 24	850.5	122.0	 20
 42	 24	576.3	45.1	 20
 43	 24	1390.0	366.8	 25
 44	 24	295.0	25.6	 25
 45	 24	5700.3	1497.4	 20
 46	 24	242.0	38.1	 25
 47	 24	167.0	16.1	 25
 48	 24	185.5	27.8	 16
 49	 24	368.3	34.6	 20
 50	 24	174.8	28.7	 20
 51	 24	172.0	17.2	 20
 52	 24	265.0	38.8	 25
 53	 24	714.0	187.9	 25
 54	 24	300.5	46.6	 20
 55	 24	204.0	32.4	 25
 56	 24	597.8	57.1	 20
 57	 24	560.0	51.7	 16
 58	 24	1902.3	280.1	 20
 59	 24	175.0	21.1	 25
 60	 24	405.3	56.5	 20
 61	 24	1994.0	532.9	 25
 62	 24	121.0	16.6	 25
 63	 24	141.3	14.7	 20
 64	 24	125.0	18.7	 25
 65	 24	192.0	28.3	 20
 66	 24	325.0	40.3	 16
 67	 24	1992.8	220.5	 20
 68	 24	983.0	153.9	 25
 69	 24	286.8	27.5	 20
 70	 24	232.0	23.2	 25
 71	 24	553.0	79.9	 25
 72	 24	184.8	20.4	 20
 73	 24	361.0	37.6	 25
 74	 24	145.8	27.1	 20
 75	 24	123.0	11.1	 16
 76	 24	163.0	24.5	 20
 77	 24	121.0	20.6	 25
 78	 24	105.8	19.5	 20
 79	 24	435.0	60.6	 25
 80	 24	458.0	52.9	 25
 81	 24	183.8	39.9	 20
 82	 24	210.0	34.6	 20
 83	 24	126.3	21.1	 20
 84	 24	109.3	11.3	 16
 85	 24	130.0	19.9	 25
 86	 24	145.0	20.3	 25
 87	 24	193.8	26.2	 20
 88	 24	592.0	76.6	 25
 89	 24	244.0	30.8	 25
 90	 24	203.5	29.3	 20
 91	 24	156.3	18.5	 20
 92	 24	338.8	40.1	 20
 93	 24	674.3	47.3	 16
 94	 24	652.0	195.4	 25
 95	 24	2244.0	358.5	 25
 96	 24	457.5	81.0	 20
 97	 24	538.0	66.6	 25
 98	 24	4192.0	1097.8	 25
 99	 24	582.3	92.4	 20
100	 24	452.8	45.7	 20
101	 24	156.8	23.3	 20
102	 24	157.0	28.7	 16
103	 24	119.0	18.1	 25
104	 24	120.0	18.3	 25
105	 24	146.0	29.5	 20
106	 24	169.0	22.4	 25
107	 24	158.0	18.5	 25
108	 24	393.5	40.6	 16
109	 24	416.8	46.7	 20
110	 24	274.0	27.3	 20
111	 24	170.5	50.8	 20
112	 24	555.0	532.3	 25
113	 24	1601.0	447.3	 25
114	 24	390.0	43.7	 20
115	 24	129.0	18.3	 25
116	 24	229.0	30.9	 25
117	 24	164.5	11.5	 16
118	 24	141.5	17.5	 20
119	 24	317.0	60.7	 20
120	 24	216.5	23.2	 20
121	 24	203.0	16.2	 25
122	 24	143.0	18.3	 25
123	 24	194.3	31.2	 20
124	 24	233.0	27.3	 25
125	 24	222.0	26.7	 25
126	 24	470.0	62.4	 16
127	 24	276.0	35.6	 20
128	 24	204.0	38.5	 20
129	 24	313.8	51.3	 20
130	 24	299.0	23.4	 25
131	 24	324.0	45.4	 25
132	 24	97.0	12.2	 20
133	 24	298.0	50.0	 25
134	 24	124.5	17.2	 20
135	 24	128.3	15.4	 16
136	 24	123.0	13.7	 20
137	 24	164.0	23.6	 25
138	 24	736.8	106.3	 20
139	 24	275.0	75.0	 25
140	 24	141.0	22.6	 25
141	 24	205.3	39.9	 20
142	 24	315.0	35.1	 25
143	 24	613.3	102.7	 20
144	 24	385.0	48.0	 16
145	 24	187.0	28.8	 20
146	 24	789.0	147.2	 25
147	 24	465.3	51.1	 20
148	 24	235.0	29.1	 25
149	 24	230.0	25.9	 25
150	 24	246.5	30.5	 20
151	 24	803.0	102.9	 25
152	 24	660.0	65.7	 20
153	 24	199.3	23.3	 16
154	 24	164.0	56.7	 25
155	 24	139.0	101.8	 25
156	 24	106.8	12.7	 20
157	 24	332.0	58.0	 25
158	 24	373.0	56.8	 25
159	 24	208.3	30.6	 20
160	 24	235.3	32.5	 20
161	 24	846.8	141.6	 20
162	 24	589.3	76.3	 16
163	 24	273.0	36.5	 25
164	 24	317.0	43.9	 25
165	 24	157.3	20.5	 20
166	 24	1104.0	167.9	 25
167	 24	1181.0	151.5	 25
168	 24	492.5	57.2	 20
169	 24	629.3	72.4	 20
170	 24	150.0	26.0	 20
171	 24	179.3	15.8	 16
172	 24	311.0	49.5	 25
173	 24	144.0	16.9	 25
174	 24	278.0	38.2	 25
175	 24	192.0	22.9	 20
176	 24	226.0	33.0	 25
177	 24	882.0	101.9	 25
178	 24	1004.3	90.2	 16
179	 24	350.8	29.8	 20
180	 24	416.0	49.3	 25
181	 24	711.5	50.4	 20
182	 24	211.0	23.5	 25
183	 24	430.0	44.7	 25
184	 24	245.0	34.2	 20
185	 24	491.0	48.3	 25
186	 24	151.8	22.0	 20
187	 24	181.8	24.4	 16
188	 24	205.8	21.2	 20
189	 24	3029.0	678.7	 25
190	 24	200.0	24.6	 20
191	 24	212.0	34.6	 25
192	 24	109.0	14.3	 25
193	 24	818.3	85.1	 20
194	 24	169.0	15.7	 25
195	 24	191.5	26.8	 20
196	 24	114.0	13.8	 16
197	 24	137.3	18.1	 20
198	 24	135.0	25.1	 25
199	 24	125.0	16.9	 20
200	 24	231.0	30.5	 25
201	 24	175.0	29.7	 25
202	 24	140.3	16.9	 20
203	 24	422.0	52.0	 20
204	 24	962.3	147.5	 20
205	 24	222.0	26.4	 16
206	 24	221.0	26.1	 25
207	 24	139.0	17.1	 25
208	 24	126.3	19.7	 20
209	 24	303.0	31.4	 25
210	 24	246.0	23.1	 25
211	 24	132.3	10.8	 20
212	 24	210.3	26.2	 20
213	 24	225.3	33.6	 20
214	 24	132.5	19.0	 16
215	 24	127.0	19.1	 25
216	 24	276.0	31.3	 25
217	 24	323.3	32.8	 20
218	 24	307.0	34.5	 25
219	 24	150.0	18.2	 25
220	 24	129.5	20.9	 20
221	 24	133.3	15.8	 20
222	 24	183.3	23.0	 20
223	 24	756.0	56.7	 16
224	 24	174.0	22.0	 25
225	 24	236.0	22.6	 25
226	 24	255.3	28.0	 20
227	 24	121.0	17.9	 25
228	 24	121.0	16.7	 25
229	 24	320.3	30.0	 16
230	 24	510.3	67.7	 20
231	 24	144.0	17.0	 20
232	 24	161.5	18.7	 20
233	 24	126.0	14.1	 25
234	 24	134.0	19.9	 25
235	 24	139.8	18.8	 20
236	 24	134.0	16.4	 25
237	 24	213.0	26.3	 25
238	 24	275.0	30.3	 16
239	 24	682.0	55.6	 20
240	 24	406.0	40.8	 20
241	 24	783.3	39.1	 20
242	 24	347.0	42.3	 25
243	 24	199.0	25.9	 25
244	 24	278.3	24.4	 20
245	 24	284.0	29.3	 25
246	 24	216.0	27.1	 25
247	 24	499.3	42.7	 16
248	 24	300.3	37.9	 20
249	 24	361.8	65.2	 20
250	 24	163.0	27.5	 20
251	 24	1145.0	159.2	 25
252	 24	1171.0	125.5	 25
253	 24	282.5	24.3	 20
254	 24	763.0	105.4	 25
255	 24	715.3	103.2	 20
256	 24	297.0	25.6	 16
257	 24	225.8	24.2	 20
258	 24	375.0	60.1	 25
259	 24	246.5	36.8	 20
260	 24	424.0	42.4	 25
261	 24	477.0	51.0	 25
262	 24	2651.8	368.2	 20
263	 24	2679.0	336.3	 25
264	 24	1476.5	284.8	 20
265	 24	148.0	17.5	 16
266	 24	170.8	19.1	 20
267	 24	250.0	33.6	 25
268	 24	146.8	17.2	 20
269	 24	207.0	25.4	 25
270	 24	540.0	55.7	 25
271	 24	305.3	41.3	 20
272	 24	299.0	33.1	 25
273	 24	1457.0	143.6	 20
274	 24	1192.8	121.9	 16
275	 24	143.3	14.1	 20
276	 24	168.0	18.8	 25
277	 24	267.0	28.5	 20
278	 24	273.0	31.8	 25
279	 24	383.0	41.4	 25
280	 24	2101.8	115.7	 20
281	 24	308.8	64.4	 20
282	 24	288.0	37.5	 20
283	 24	411.5	29.3	 16
284	 24	594.0	39.9	 25
285	 24	1313.0	243.4	 25
286	 24	621.0	73.4	 20
287	 24	208.0	22.8	 25
288	 24	115.0	20.6	 25
289	 24	137.3	34.1	 20
290	 24	117.5	16.5	 20
291	 24	204.3	28.0	 20
292	 24	178.3	25.0	 16
293	 24	671.0	149.3	 25
294	 24	331.0	50.8	 25
295	 24	839.0	176.7	 20
296	 24	289.0	52.6	 25
297	 24	321.0	53.5	 25
298	 24	438.0	46.3	 20
299	 24	444.8	46.6	 20
300	 24	1433.0	237.5	 20
301	 24	390.8	31.8	 20
302	 24	692.0	89.1	 25
303	 24	863.0	174.0	 25
304	 24	231.8	21.2	 20
305	 24	410.0	52.9	 25
306	 24	236.0	30.8	 25
307	 24	610.5	52.1	 16
308	 24	260.3	30.0	 20
309	 24	497.8	100.1	 20
310	 24	1458.3	94.2	 20
311	 24	362.0	31.2	 25
312	 24	515.0	82.8	 25
313	 24	244.5	26.4	 20
314	 24	467.0	42.2	 25
315	 24	168.0	25.4	 25
316	 24	167.3	16.2	 16
317	 24	210.5	22.0	 20
318	 24	1366.8	186.0	 20
319	 24	1423.3	213.0	 20
320	 24	184.0	21.2	 25
321	 24	154.0	24.5	 25
322	 24	2049.5	176.1	 20
323	 24	924.0	125.6	 25
324	 24	307.0	32.0	 25
325	 24	286.3	28.0	 16
326	 24	231.3	26.4	 20
327	 24	253.0	43.1	 25
328	 24	961.0	84.6	 20
329	 24	441.0	49.9	 25
330	 24	429.0	48.4	 25
331	 24	364.0	42.2	 20
332	 24	110.0	13.7	 25
333	 24	150.0	18.3	 20
334	 24	206.3	28.7	 20
335	 24	525.0	70.5	 16
336	 24	156.0	26.7	 25
337	 24	198.0	60.7	 25
338	 24	6525.5	868.1	 20
339	 24	121.0	16.7	 25
340	 24	152.0	17.9	 25
341	 24	188.3	29.2	 20
342	 24	519.3	53.9	 20
343	 24	235.0	24.6	 20
344	 24	183.0	21.7	 16
345	 24	175.0	20.0	 25
346	 24	168.0	30.3	 25
347	 24	197.0	26.3	 20
348	 24	114.0	13.4	 25
349	 24	150.0	18.4	 25
350	 24	167.3	25.2	 16
351	 24	1157.8	188.1	 20
352	 24	153.0	18.5	 20
353	 24	528.5	65.2	 20
354	 24	261.0	27.9	 25
355	 24	134.0	17.8	 25
356	 24	118.0	16.8	 20
357	 24	158.0	14.9	 25
358	 24	148.0	15.0	 25
359	 24	254.5	29.3	 16
360	 24	113.5	16.6	 20
361	 24	259.0	31.7	 20
362	 24	292.8	32.0	 20
363	 24	266.0	29.8	 25
364	 24	1644.0	279.6	 25
365	 24	245.5	24.9	 20
366	 24	232.0	25.6	 25
367	 24	365.0	101.6	 25
368	 24	164.5	19.8	 16
369	 24	179.3	19.1	 20
370	 24	617.5	60.5	 20
371	 24	1239.8	95.3	 20
372	 24	482.0	46.0	 25
373	 24	137.0	22.5	 25
374	 24	157.3	18.5	 20
375	 24	150.0	17.5	 25
376	 24	155.3	24.1	 20
377	 24	133.3	17.1	 16
378	 24	206.3	18.3	 20
379	 24	394.0	51.2	 25
380	 24	617.8	59.2	 20
381	 24	144.0	20.1	 25
382	 24	156.0	25.7	 25
383	 24	230.5	25.3	 20
384	 24	855.0	82.5	 25
385	 24	431.3	44.9	 20
386	 24	381.3	34.5	 16
387	 24	211.5	30.5	 20
388	 24	154.0	22.8	 25
389	 24	482.5	105.8	 20
390	 24	136.0	16.7	 25
391	 24	170.0	21.5	 25
392	 24	391.0	38.8	 20
393	 24	427.0	49.9	 25
394	 24	188.0	25.0	 20
395	 24	317.8	22.6	 16
396	 24	502.8	49.8	 20
397	 24	131.0	16.3	 25
398	 24	154.3	14.1	 20
399	 24	182.0	21.0	 25
400	 24	1236.0	200.0	 25
401	 24	295.0	53.1	 20
402	 24	219.0	28.3	 20
403	 24	187.3	15.1	 20
404	 24	1888.3	152.3	 16
405	 24	553.0	53.1	 25
406	 24	147.0	18.2	 25
407	 24	423.0	42.1	 20
408	 24	815.0	92.0	 25
409	 24	1542.0	206.8	 25
410	 24	739.5	44.3	 20
411	 24	307.8	28.5	 20
412	 24	172.3	22.0	 20
413	 24	200.3	27.9	 16
414	 24	254.0	24.6	 25
415	 24	3300.0	560.7	 25
416	 24	2957.5	442.8	 20
417	 24	200.0	23.8	 25
418	 24	122.0	16.4	 25
419	 24	153.3	26.2	 20
420	 24	158.5	22.2	 20
421	 24	371.0	52.9	 20
422	 24	169.3	16.5	 16
423	 24	233.0	31.7	 25
424	 24	166.0	18.2	 25
425	 24	181.0	19.1	 20
426	 24	152.0	21.0	 25
427	 24	228.0	36.6	 25
428	 24	718.8	59.7	 16
429	 24	298.8	28.5	 20
430	 24	199.0	26.6	 20
431	 24	208.0	35.2	 20
432	 24	691.0	139.6	 25
433	 24	222.0	28.9	 25
434	 24	195.0	18.4	 20
435	 24	217.0	21.2	 25
436	 24	552.0	53.7	 25
437	 24	227.5	19.0	 16
438	 24	277.0	31.4	 20
439	 24	614.5	112.1	 20
440	 24	212.8	18.0	 20
441	 24	741.0	152.1	 25
442	 24	379.0	54.9	 25
443	 24	404.3	43.9	 20
444	 24	332.0	27.9	 25
445	 24	425.0	33.4	 25
446	 24	419.0	23.4	 16
447	 24	1960.8	217.2	 20
448	 24	452.5	72.0	 20
449	 24	368.3	76.7	 20
450	 24	222.0	37.1	 25
451	 24	128.0	24.2	 25
452	 24	116.0	16.0	 20
453	 24	118.0	14.9	 25
454	 24	130.3	12.6	 20
455	 24	237.3	28.4	 16
456	 24	170.3	20.6	 20
457	 24	255.0	26.9	 25
458	 24	854.5	125.2	 20
459	 24	598.0	74.9	 25
460	 24	291.0	34.9	 25
461	 24	151.5	20.0	 20
462	 24	180.0	25.0	 25
463	 24	622.5	90.0	 20
464	 24	448.3	55.0	 16
465	 24	596.5	53.6	 20
466	 24	1034.0	188.1	 25
467	 24	937.0	145.0	 20
468	 24	1047.0	181.8	 25
469	 24	15016.0	2647.2	 25
470	 24	198.0	22.5	 20
471	 24	246.0	29.6	 25
472	 24	244.8	28.7	 20
473	 24	197.3	17.3	 16
474	 24	242.0	89.0	 25
475	 24	257.0	36.8	 25
476	 24	249.5	58.0	 20
477	 24	186.0	25.3	 25
478	 24	621.0	80.4	 25
479	 24	253.0	34.9	 20
480	 24	470.0	72.8	 20
481	 24	162.8	17.7	 20
482	 24	520.5	45.9	 16
483	 24	891.0	132.1	 25
484	 24	450.0	51.9	 25
485	 24	739.3	120.2	 20
486	 24	1521.0	187.8	 25
487	 24	539.0	51.2	 25
488	 24	578.5	59.2	 20
489	 24	174.0	21.5	 20
490	 24	817.5	122.4	 20
491	 24	269.0	34.8	 16
492	 24	135.0	19.8	 25
493	 24	144.0	22.7	 25
494	 24	415.0	46.8	 25
495	 24	3316.0	421.9	 20
496	 24	552.0	35.5	 25
497	 24	693.0	74.9	 25
498	 24	389.5	33.3	 16
499	 24	408.3	38.3	 20
500	 24	242.0	72.7	 25
501	 24	375.0	47.4	 20
502	 24	514.0	83.3	 25
503	 24	596.0	90.8	 25
504	 24	246.5	39.7	 20
505	 24	139.0	26.4	 25
506	 24	327.5	44.8	 20
507	 24	608.5	60.0	 16
508	 24	269.3	37.9	 20
509	 24	612.0	73.1	 25
510	 24	380.0	51.2	 20
511	 24	291.0	33.5	 25
512	 24	843.0	64.6	 25
513	 24	421.3	54.4	 20
514	 24	1542.0	163.9	 25
515	 24	615.3	38.6	 20
516	 24	403.8	35.2	 16
517	 24	465.3	68.2	 20
518	 24	217.0	28.8	 25
519	 24	427.8	68.1	 20
520	 24	142.0	20.4	 25
521	 24	141.0	14.0	 25
522	 24	364.0	47.8	 20
523	 24	129.8	18.0	 20
524	 24	182.8	29.5	 20
525	 24	153.0	21.3	 16
526	 24	198.0	26.1	 25
527	 24	189.0	18.5	 25
528	 24	118.5	18.8	 20
529	 24	150.0	19.7	 25
530	 24	430.0	49.8	 25
531	 24	433.3	94.6	 20
532	 24	1433.8	159.7	 20
533	 24	281.0	43.4	 20
534	 24	118.5	14.7	 16
535	 24	263.0	256.0	 25
536	 24	206.0	24.3	 25
537	 24	312.8	38.3	 20
538	 24	159.0	18.9	 25
539	 24	117.0	19.4	 25
540	 24	213.0	28.8	 20
541	 24	133.0	15.8	 20
542	 24	109.0	19.1	 20
543	 24	214.8	29.1	 16
544	 24	250.0	50.6	 25
545	 24	639.0	90.4	 25
546	 24	406.5	80.2	 20
547	 24	423.0	46.3	 25
548	 24	551.0	65.8	 25
549	 24	1694.5	149.1	 16
550	 24	238.0	33.1	 20
551	 24	1529.5	177.5	 20
552	 24	990.8	183.3	 20
553	 24	313.0	35.3	 25
554	 24	302.0	36.5	 25
555	 24	307.3	44.2	 20
556	 24	526.0	86.8	 25
557	 24	604.0	60.0	 25
558	 24	622.8	52.3	 16
559	 24	379.3	38.9	 20
560	 24	493.5	66.9	 20
561	 24	929.3	124.8	 20
562	 24	343.0	36.0	 25
563	 24	501.0	65.8	 25
564	 24	335.0	33.4	 20
565	 24	1082.0	167.7	 25
566	 24	486.0	78.0	 25
567	 24	323.0	38.5	 16
568	 24	349.3	29.8	 20
569	 24	308.3	50.1	 20
570	 24	370.5	193.8	 20
571	 24	305.0	189.3	 25
572	 24	264.0	34.8	 25
573	 24	403.5	127.7	 20
574	 24	365.0	62.0	 25
575	 24	438.3	56.3	 20
576	 24	327.8	42.2	 16
577	 24	146.0	18.4	 20
578	 24	237.0	32.4	 25
579	 24	2693.0	646.4	 20
580	 24	319.0	45.6	 25
581	 24	161.0	17.7	 25
582	 24	575.8	83.5	 20
583	 24	247.0	27.9	 25
584	 24	2126.0	462.8	 20
585	 24	222.0	26.9	 16
586	 24	148.0	21.2	 20
587	 24	605.0	128.8	 25
588	 24	1447.8	271.2	 20
589	 24	1564.0	286.8	 25
590	 24	667.0	102.3	 25
591	 24	516.5	60.0	 20
592	 24	1394.0	247.4	 25
593	 24	134.0	16.5	 20
594	 24	148.5	16.0	 16
595	 24	507.5	35.1	 20
596	 24	260.0	34.9	 25
597	 24	242.3	18.7	 20
598	 24	247.0	24.6	 25
599	 24	940.0	102.1	 25
600	 24	219.8	17.4	 20
601	 24	177.3	22.1	 20
602	 24	120.5	16.6	 20
603	 24	210.8	19.2	 16
604	 24	141.0	17.2	 25
605	 24	162.0	21.2	 25
606	 24	298.8	50.5	 20
607	 24	135.0	24.4	 25
608	 24	121.0	20.7	 25
609	 24	136.3	20.0	 20
610	 24	272.5	28.6	 20
611	 24	155.8	14.3	 20
612	 24	394.0	35.3	 16
613	 24	581.0	106.8	 25
614	 24	5457.0	1145.2	 25
615	 24	838.0	95.6	 20
616	 24	1670.0	239.0	 25
617	 24	1682.0	252.1	 25
618	 24	158.0	16.5	 20
619	 24	545.3	52.4	 20
620	 24	221.3	24.1	 20
621	 24	233.0	29.4	 20
622	 24	474.0	53.7	 25
623	 24	1204.0	169.0	 25
624	 24	256.5	26.7	 20
625	 24	525.0	81.7	 25
626	 24	274.0	30.4	 25
627	 24	182.0	27.9	 16
628	 24	231.0	37.3	 20
629	 24	176.3	33.6	 20
630	 24	1190.0	249.1	 20
631	 24	577.0	62.9	 25
632	 24	586.0	80.8	 25
633	 24	169.5	18.6	 20
634	 24	131.0	17.7	 25
635	 24	121.0	14.4	 25
636	 24	157.8	23.3	 16
637	 24	165.0	23.5	 20
638	 24	282.8	29.3	 20
639	 24	10963.5	2849.4	 20
  0	 25	247.0	34.7	 20
  1	 25	144.5	20.9	 20
  2	 25	718.0	93.6	 20
  3	 25	132.0	18.1	 25
  4	 25	3555.0	711.2	 25
  5	 25	1459.0	246.8	 20
  6	 25	123.0	21.6	 25
  7	 25	1527.3	246.2	 20
  8	 25	329.3	50.7	 16
  9	 25	140.0	21.8	 20
 10	 25	2337.0	328.8	 25
 11	 25	156.3	19.6	 20
 12	 25	127.0	17.3	 25
 13	 25	123.0	16.3	 25
 14	 25	243.0	22.5	 20
 15	 25	130.0	24.2	 25
 16	 25	150.3	16.7	 20
 17	 25	126.0	11.8	 16
 18	 25	191.5	26.3	 20
 19	 25	151.0	15.3	 25
 20	 25	4706.5	422.7	 20
 21	 25	381.0	58.1	 25
 22	 25	304.0	38.8	 25
 23	 25	3380.0	316.0	 20
 24	 25	962.0	135.9	 25
 25	 25	538.8	99.1	 20
 26	 25	678.0	71.2	 16
 27	 25	291.3	41.0	 20
 28	 25	243.0	23.0	 25
 29	 25	378.5	44.0	 20
 30	 25	182.0	25.5	 25
 31	 25	149.0	26.3	 25
 32	 25	547.3	99.0	 20
 33	 25	345.5	39.8	 20
 34	 25	151.0	18.7	 20
 35	 25	719.3	90.7	 16
 36	 25	802.0	92.5	 25
 37	 25	1005.0	91.1	 25
 38	 25	691.3	57.2	 20
 39	 25	805.0	91.4	 25
 40	 25	358.0	47.6	 25
 41	 25	828.3	90.6	 20
 42	 25	562.8	70.0	 20
 43	 25	270.5	28.6	 20
 44	 25	300.3	24.4	 16
 45	 25	341.0	44.6	 25
 46	 25	467.0	62.9	 25
 47	 25	148.8	27.0	 20
 48	 25	588.0	107.5	 25
 49	 25	679.0	96.9	 25
 50	 25	125.5	14.9	 20
 51	 25	213.5	25.3	 20
 52	 25	227.3	33.3	 20
 53	 25	194.3	23.1	 16
 54	 25	1733.0	343.9	 25
 55	 25	667.0	89.1	 25
 56	 25	8180.0	1517.8	 20
 57	 25	276.0	46.4	 25
 58	 25	704.0	136.9	 25
 59	 25	179.0	24.5	 16
 60	 25	375.5	53.2	 20
 61	 25	139.5	19.5	 20
 62	 25	145.0	18.9	 25
 63	 25	251.8	35.1	 20
 64	 25	129.0	14.6	 25
 65	 25	437.0	68.5	 25
 66	 25	264.8	26.2	 20
 67	 25	314.0	30.1	 25
 68	 25	273.8	27.8	 20
 69	 25	1076.0	110.1	 16
 70	 25	407.5	48.1	 20
 71	 25	193.0	29.0	 25
 72	 25	201.3	27.1	 20
 73	 25	135.0	19.6	 25
 74	 25	132.0	16.8	 25
 75	 25	165.8	21.0	 20
 76	 25	159.0	21.0	 25
 77	 25	160.3	15.0	 20
 78	 25	319.5	34.7	 16
 79	 25	1643.5	169.8	 20
 80	 25	393.0	55.8	 25
 81	 25	675.5	66.0	 20
 82	 25	283.0	37.1	 25
 83	 25	132.0	19.4	 25
 84	 25	1324.0	254.8	 20
 85	 25	305.8	50.2	 20
 86	 25	1515.0	234.7	 20
 87	 25	465.8	45.5	 16
 88	 25	367.0	44.4	 25
 89	 25	1382.0	121.6	 25
 90	 25	5632.3	457.9	 20
 91	 25	153.0	26.0	 25
 92	 25	95.0	10.6	 25
 93	 25	117.0	11.7	 20
 94	 25	4293.5	601.6	 20
 95	 25	3323.5	428.3	 20
 96	 25	1426.0	142.4	 16
 97	 25	293.0	39.0	 25
 98	 25	231.0	30.1	 25
 99	 25	485.5	49.2	 20
100	 25	265.0	29.6	 25
101	 25	418.0	62.1	 25
102	 25	4199.3	575.2	 20
103	 25	225.0	27.4	 20
104	 25	254.5	31.8	 20
105	 25	933.5	175.1	 20
106	 25	284.0	40.7	 25
107	 25	455.0	71.7	 25
108	 25	263.0	30.1	 20
109	 25	2445.0	525.0	 25
110	 25	313.0	51.3	 25
111	 25	598.3	71.0	 16
112	 25	6646.5	971.8	 20
113	 25	408.5	42.3	 20
114	 25	801.5	87.6	 20
115	 25	281.0	33.9	 25
116	 25	207.0	30.5	 25
117	 25	188.0	19.5	 20
118	 25	253.0	26.5	 25
119	 25	1828.0	288.9	 25
120	 25	183.5	23.9	 16
121	 25	145.8	21.8	 20
122	 25	187.0	24.7	 20
123	 25	205.0	30.2	 20
124	 25	340.0	35.8	 25
125	 25	453.0	57.6	 25
126	 25	134.8	22.0	 20
127	 25	346.0	48.2	 25
128	 25	111.0	11.4	 25
129	 25	438.0	32.8	 16
130	 25	465.5	52.0	 20
131	 25	1869.0	375.7	 25
132	 25	116.3	15.1	 20
133	 25	130.0	16.5	 25
134	 25	1866.0	315.1	 25
135	 25	116.8	15.2	 20
136	 25	1706.0	241.1	 25
137	 25	168.3	29.8	 20
138	 25	267.8	36.3	 16
139	 25	908.0	69.4	 20
140	 25	303.0	35.4	 25
141	 25	287.5	39.6	 20
142	 25	268.0	26.2	 25
143	 25	241.0	34.1	 25
144	 25	487.0	74.1	 20
145	 25	609.0	82.0	 25
146	 25	346.0	28.2	 20
147	 25	1464.3	74.3	 16
148	 25	310.3	29.2	 20
149	 25	374.0	35.0	 25
150	 25	409.3	37.2	 20
151	 25	736.0	47.8	 25
152	 25	809.0	63.7	 25
153	 25	1416.8	91.9	 20
154	 25	1649.5	156.6	 20
155	 25	6570.5	1265.3	 20
156	 25	129.0	23.0	 16
157	 25	163.0	22.7	 25
158	 25	160.0	18.5	 25
159	 25	112.8	16.1	 20
160	 25	352.0	60.3	 25
161	 25	127.0	16.4	 25
162	 25	161.3	19.8	 20
163	 25	153.8	21.6	 20
164	 25	147.0	29.0	 20
165	 25	458.8	40.1	 16
166	 25	1739.0	173.3	 25
167	 25	202.0	25.5	 25
168	 25	331.8	21.5	 20
169	 25	9876.0	1403.0	 25
170	 25	510.0	81.6	 25
171	 25	168.0	19.7	 20
172	 25	8257.0	1093.9	 20
173	 25	878.3	151.9	 20
174	 25	256.8	26.4	 16
175	 25	185.0	19.6	 25
176	 25	350.0	40.9	 25
177	 25	904.0	108.7	 20
178	 25	13299.0	2105.2	 25
179	 25	995.0	91.2	 25
180	 25	795.5	59.0	 16
181	 25	453.0	43.5	 20
182	 25	625.3	65.1	 20
183	 25	490.3	47.7	 20
184	 25	3284.0	317.2	 25
185	 25	1298.0	110.4	 25
186	 25	204.0	25.3	 20
187	 25	193.0	21.9	 25
188	 25	1679.0	182.8	 25
189	 25	876.3	38.9	 16
190	 25	664.0	61.5	 20
191	 25	884.5	53.7	 20
192	 25	583.5	49.2	 20
193	 25	351.0	36.0	 25
194	 25	105.0	15.3	 25
195	 25	110.3	13.6	 20
196	 25	1680.0	278.7	 25
197	 25	149.0	26.8	 25
198	 25	122.0	12.9	 16
199	 25	153.0	16.2	 20
200	 25	321.0	57.8	 20
201	 25	135.3	16.2	 20
202	 25	272.0	37.9	 25
203	 25	203.0	32.0	 25
204	 25	140.5	20.1	 20
205	 25	3445.0	764.3	 25
206	 25	299.0	61.3	 20
207	 25	178.8	46.9	 16
208	 25	129.8	16.6	 20
209	 25	270.0	40.7	 25
210	 25	164.3	20.9	 20
211	 25	178.0	22.7	 25
212	 25	146.0	21.4	 25
213	 25	1477.0	309.0	 20
214	 25	157.0	22.5	 25
215	 25	1194.3	152.8	 20
216	 25	141.3	18.0	 16
217	 25	714.0	75.2	 20
218	 25	1466.0	271.1	 25
219	 25	132.0	13.8	 20
220	 25	224.0	26.0	 25
221	 25	269.0	57.2	 25
222	 25	431.0	74.6	 25
223	 25	5719.8	930.4	 20
224	 25	182.3	28.5	 20
225	 25	394.3	88.2	 20
226	 25	284.0	41.6	 16
227	 25	182.0	27.8	 25
228	 25	202.0	28.1	 25
229	 25	1798.5	353.2	 20
230	 25	142.0	15.2	 25
231	 25	143.0	17.4	 25
232	 25	262.8	31.2	 16
233	 25	679.0	112.5	 20
234	 25	124.5	15.7	 20
235	 25	162.3	24.6	 20
236	 25	2129.0	503.4	 25
237	 25	339.0	38.6	 25
238	 25	2367.5	304.5	 20
239	 25	138.0	12.2	 25
240	 25	1084.0	238.3	 25
241	 25	649.8	63.4	 16
242	 25	1540.5	275.9	 20
243	 25	171.3	28.8	 20
244	 25	622.0	83.9	 20
245	 25	181.0	21.7	 25
246	 25	368.0	47.7	 25
247	 25	799.5	112.0	 20
248	 25	468.0	74.7	 25
249	 25	3567.0	1074.5	 25
250	 25	123.0	20.5	 16
251	 25	147.3	21.1	 20
252	 25	4206.0	1094.8	 25
253	 25	619.5	74.5	 20
254	 25	256.0	31.3	 25
255	 25	160.0	17.7	 25
256	 25	247.0	33.1	 20
257	 25	590.0	52.4	 25
258	 25	7016.3	1237.7	 20
259	 25	843.3	68.5	 16
260	 25	447.3	30.6	 20
261	 25	1621.0	162.3	 25
262	 25	651.8	60.0	 20
263	 25	323.0	68.3	 25
264	 25	200.0	30.7	 25
265	 25	134.0	21.6	 20
266	 25	214.0	26.0	 25
267	 25	182.8	20.3	 20
268	 25	273.3	25.5	 16
269	 25	170.5	22.8	 20
270	 25	343.0	55.3	 25
271	 25	171.0	22.7	 20
272	 25	200.0	22.0	 25
273	 25	1072.0	200.4	 25
274	 25	140.0	18.1	 20
275	 25	160.0	22.8	 25
276	 25	153.5	16.2	 20
277	 25	337.0	36.8	 16
278	 25	550.0	73.0	 25
279	 25	6002.0	1104.9	 25
280	 25	10538.3	1354.7	 20
281	 25	4070.0	536.4	 25
282	 25	1000.0	135.1	 25
283	 25	886.5	83.5	 20
284	 25	1686.5	211.4	 20
285	 25	275.0	28.0	 20
286	 25	2341.5	215.3	 16
287	 25	181.0	22.0	 25
288	 25	257.0	30.6	 25
289	 25	183.5	21.9	 20
290	 25	300.0	38.0	 25
291	 25	114.0	19.5	 25
292	 25	415.8	30.4	 20
293	 25	401.5	47.9	 20
294	 25	495.5	70.6	 20
295	 25	198.8	21.0	 16
296	 25	1571.0	194.7	 25
297	 25	9070.0	2021.5	 25
298	 25	281.5	33.1	 20
299	 25	500.0	76.5	 25
300	 25	293.0	44.1	 25
301	 25	133.8	23.1	 16
302	 25	667.3	67.5	 20
303	 25	250.3	33.2	 20
304	 25	193.0	20.8	 20
305	 25	154.0	21.0	 25
306	 25	309.0	32.9	 25
307	 25	395.0	40.2	 20
308	 25	3135.0	427.9	 25
309	 25	1472.0	226.4	 25
310	 25	1482.0	144.9	 16
311	 25	212.3	26.9	 20
312	 25	251.0	32.0	 20
313	 25	348.5	48.1	 20
314	 25	625.0	64.1	 25
315	 25	468.0	85.3	 25
316	 25	241.3	25.6	 20
317	 25	827.0	102.7	 25
318	 25	368.0	88.6	 25
319	 25	2399.3	185.3	 16
320	 25	1704.0	194.7	 20
321	 25	257.8	28.1	 20
322	 25	382.3	66.9	 20
323	 25	3134.0	386.2	 25
324	 25	1220.0	201.5	 25
325	 25	317.5	32.0	 20
326	 25	445.0	61.3	 25
327	 25	242.5	34.0	 20
328	 25	480.8	58.7	 16
329	 25	217.5	23.7	 20
330	 25	207.0	24.4	 25
331	 25	160.5	30.6	 20
332	 25	145.0	13.3	 25
333	 25	181.0	24.2	 25
334	 25	120.8	16.9	 20
335	 25	906.0	222.1	 25
336	 25	122.0	13.3	 20
337	 25	3007.8	210.9	 16
338	 25	161.5	15.6	 20
339	 25	315.0	26.8	 25
340	 25	308.3	34.8	 20
341	 25	875.0	162.2	 25
342	 25	332.0	36.1	 25
343	 25	349.5	34.5	 20
344	 25	7277.0	1324.4	 25
345	 25	163.3	19.9	 20
346	 25	2232.8	344.0	 16
347	 25	3397.5	623.4	 20
348	 25	110.0	15.0	 25
349	 25	2238.0	353.4	 20
350	 25	141.0	22.7	 25
351	 25	131.0	19.1	 25
352	 25	328.5	54.2	 20
353	 25	6171.3	808.5	 20
354	 25	283.8	38.1	 20
355	 25	154.0	18.2	 16
356	 25	177.0	19.5	 25
357	 25	2363.0	365.4	 25
358	 25	522.3	52.5	 20
359	 25	170.0	14.8	 25
360	 25	135.0	18.7	 25
361	 25	341.8	45.2	 20
362	 25	383.3	43.2	 20
363	 25	294.8	31.7	 20
364	 25	420.0	23.1	 16
365	 25	409.0	32.8	 25
366	 25	296.0	33.1	 25
367	 25	1535.5	142.7	 20
368	 25	368.0	25.3	 25
369	 25	878.0	118.0	 25
370	 25	1005.5	122.5	 20
371	 25	1549.5	112.9	 20
372	 25	1700.5	223.2	 20
373	 25	224.3	22.0	 16
374	 25	392.0	47.1	 25
375	 25	163.0	20.4	 25
376	 25	157.5	21.6	 20
377	 25	347.0	46.6	 25
378	 25	577.0	95.9	 25
379	 25	678.0	59.3	 16
380	 25	417.5	46.9	 20
381	 25	592.5	50.8	 20
382	 25	451.0	53.2	 25
383	 25	252.5	37.9	 20
384	 25	924.0	89.2	 25
385	 25	7412.0	1529.4	 25
386	 25	8430.3	1338.2	 20
387	 25	236.0	25.2	 25
388	 25	141.3	19.6	 20
389	 25	129.0	19.0	 16
390	 25	124.3	19.4	 20
391	 25	355.0	35.9	 25
392	 25	267.0	30.3	 20
393	 25	2973.0	518.8	 25
394	 25	283.0	24.9	 25
395	 25	196.5	26.0	 20
396	 25	454.0	32.4	 25
397	 25	195.5	24.1	 20
398	 25	292.8	23.6	 16
399	 25	9381.5	1213.8	 20
400	 25	292.0	38.7	 25
401	 25	180.8	21.1	 20
402	 25	376.0	33.5	 25
403	 25	333.0	57.8	 25
404	 25	142.0	15.6	 20
405	 25	194.3	14.8	 20
406	 25	708.5	126.9	 20
407	 25	168.3	21.5	 16
408	 25	221.0	26.4	 25
409	 25	1073.0	231.5	 25
410	 25	165.8	23.3	 20
411	 25	1448.0	208.3	 25
412	 25	414.0	43.5	 25
413	 25	1124.5	184.9	 20
414	 25	238.5	27.3	 20
415	 25	1705.5	299.5	 20
416	 25	173.8	23.2	 16
417	 25	215.0	18.3	 25
418	 25	173.0	19.7	 25
419	 25	333.8	20.3	 20
420	 25	3561.0	622.4	 25
421	 25	187.0	31.3	 25
422	 25	305.8	24.0	 20
423	 25	266.0	33.4	 20
424	 25	6113.3	1352.3	 20
425	 25	149.3	16.3	 20
426	 25	304.0	27.5	 25
427	 25	294.0	48.6	 25
428	 25	4672.8	452.6	 20
429	 25	703.0	68.8	 25
430	 25	398.0	67.6	 25
431	 25	603.5	67.0	 16
432	 25	132.5	13.0	 20
433	 25	197.8	19.7	 20
434	 25	236.8	26.6	 20
435	 25	506.0	42.3	 25
436	 25	1616.0	231.1	 25
437	 25	380.5	37.9	 20
438	 25	3378.0	612.5	 25
439	 25	460.0	87.7	 25
440	 25	154.3	18.0	 16
441	 25	1245.3	120.8	 20
442	 25	1772.0	350.1	 20
443	 25	340.8	37.7	 20
444	 25	1737.0	263.3	 25
445	 25	1809.0	224.1	 25
446	 25	654.0	63.5	 20
447	 25	1117.0	109.2	 25
448	 25	3747.0	709.3	 25
449	 25	3085.8	172.8	 16
450	 25	364.5	61.0	 20
451	 25	226.0	25.5	 25
452	 25	150.5	20.2	 20
453	 25	159.0	21.4	 25
454	 25	233.0	21.9	 25
455	 25	333.3	33.0	 20
456	 25	7606.0	891.9	 25
457	 25	485.5	50.8	 20
458	 25	176.8	23.8	 16
459	 25	175.5	17.8	 20
460	 25	588.0	59.9	 25
461	 25	6039.8	769.2	 20
462	 25	276.0	38.2	 25
463	 25	206.0	19.0	 25
464	 25	640.0	84.8	 20
465	 25	310.0	55.8	 25
466	 25	3650.0	689.0	 20
467	 25	253.5	29.7	 16
468	 25	155.0	19.0	 20
469	 25	172.0	23.5	 25
470	 25	171.8	29.9	 20
471	 25	477.0	57.9	 25
472	 25	375.0	55.8	 25
473	 25	939.5	168.0	 20
474	 25	1375.8	157.4	 20
475	 25	253.5	28.8	 20
476	 25	1958.5	198.0	 16
477	 25	214.0	22.5	 25
478	 25	2107.0	316.6	 25
479	 25	417.8	103.8	 20
480	 25	435.0	75.1	 25
481	 25	145.0	19.4	 25
482	 25	232.0	27.2	 20
483	 25	200.0	24.1	 20
484	 25	302.8	42.9	 20
485	 25	257.3	33.6	 16
486	 25	2488.0	305.4	 25
487	 25	688.0	102.8	 25
488	 25	172.0	21.8	 20
489	 25	430.0	60.8	 25
490	 25	247.0	36.7	 25
491	 25	373.3	63.4	 20
492	 25	359.3	38.5	 20
493	 25	1212.8	112.7	 20
494	 25	831.0	92.2	 16
495	 25	321.0	37.7	 25
496	 25	2206.0	267.1	 25
497	 25	653.3	64.1	 20
498	 25	499.0	58.5	 25
499	 25	788.0	75.0	 25
500	 25	889.8	86.1	 16
501	 25	803.0	162.1	 20
502	 25	910.5	189.1	 20
503	 25	191.0	25.9	 20
504	 25	839.0	99.3	 25
505	 25	532.0	84.6	 25
506	 25	263.8	35.8	 20
507	 25	432.0	48.8	 25
508	 25	846.0	109.1	 25
509	 25	206.5	24.1	 16
510	 25	370.0	43.7	 20
511	 25	3874.5	496.9	 20
512	 25	1940.8	246.8	 20
513	 25	362.0	77.9	 25
514	 25	6376.0	731.1	 25
515	 25	8760.8	798.3	 20
516	 25	1996.0	236.8	 25
517	 25	970.0	83.0	 25
518	 25	404.8	33.5	 16
519	 25	154.8	16.2	 20
520	 25	129.5	17.4	 20
521	 25	334.8	41.4	 20
522	 25	224.0	29.8	 25
523	 25	1011.0	154.5	 25
524	 25	4374.3	874.5	 20
525	 25	246.0	34.2	 25
526	 25	962.5	120.0	 20
527	 25	725.3	58.4	 16
528	 25	326.3	20.0	 20
529	 25	183.0	24.5	 25
530	 25	439.3	128.0	 20
531	 25	311.0	61.3	 25
532	 25	363.0	27.8	 25
533	 25	563.0	46.5	 20
534	 25	154.0	17.1	 25
535	 25	7910.3	1022.4	 20
536	 25	144.5	15.9	 16
537	 25	763.8	69.4	 20
538	 25	1670.0	231.4	 25
539	 25	137.3	21.4	 20
540	 25	135.0	16.2	 25
541	 25	248.0	41.5	 25
542	 25	117.0	16.0	 25
543	 25	117.5	12.9	 20
544	 25	589.8	62.8	 20
545	 25	134.5	23.8	 20
546	 25	1929.5	141.6	 16
547	 25	540.0	74.3	 25
548	 25	3440.0	636.2	 25
549	 25	270.5	34.3	 20
550	 25	320.0	32.4	 25
551	 25	496.0	55.8	 25
552	 25	648.8	115.0	 16
553	 25	1161.3	124.3	 20
554	 25	1032.5	93.9	 20
555	 25	523.3	27.6	 20
556	 25	378.0	45.7	 25
557	 25	512.0	52.9	 25
558	 25	547.5	39.5	 20
559	 25	381.0	41.6	 25
560	 25	363.0	39.1	 25
561	 25	711.3	87.1	 16
562	 25	478.3	42.8	 20
563	 25	227.5	33.3	 20
564	 25	417.8	58.5	 20
565	 25	933.0	224.0	 25
566	 25	279.0	37.3	 25
567	 25	1568.8	304.4	 20
568	 25	10011.0	1288.6	 25
569	 25	726.0	65.8	 25
570	 25	2502.0	188.3	 16
571	 25	4642.8	719.0	 20
572	 25	441.0	35.7	 25
573	 25	8082.8	1099.6	 20
574	 25	360.0	55.2	 25
575	 25	241.0	32.0	 25
576	 25	188.3	20.9	 20
577	 25	179.0	18.5	 25
578	 25	121.0	15.4	 20
579	 25	309.0	36.8	 16
580	 25	2100.0	326.6	 20
581	 25	155.0	18.7	 25
582	 25	217.0	28.1	 20
583	 25	201.0	21.8	 25
584	 25	213.0	24.1	 25
585	 25	144.0	25.5	 20
586	 25	344.0	39.7	 25
587	 25	1047.3	166.0	 20
588	 25	921.3	95.8	 16
589	 25	330.8	38.2	 20
590	 25	1489.0	217.9	 25
591	 25	240.0	24.9	 20
592	 25	337.0	32.0	 25
593	 25	200.0	26.9	 25
594	 25	410.8	39.1	 20
595	 25	303.0	38.9	 25
596	 25	1338.3	201.1	 20
597	 25	254.8	30.4	 16
598	 25	1122.0	591.2	 25
599	 25	4082.0	714.4	 25
600	 25	282.5	25.3	 20
601	 25	378.0	37.6	 25
602	 25	281.0	36.3	 25
603	 25	156.5	30.5	 20
604	 25	212.5	18.6	 20
605	 25	248.3	30.5	 20
606	 25	395.0	51.7	 16
607	 25	287.0	33.6	 25
608	 25	574.0	74.6	 25
609	 25	123.3	16.9	 20
610	 25	514.0	100.7	 25
611	 25	118.0	20.4	 25
612	 25	112.0	12.9	 20
613	 25	144.3	18.1	 20
614	 25	1467.3	302.9	 20
615	 25	801.8	86.7	 16
616	 25	156.0	21.3	 25
617	 25	962.0	148.5	 25
618	 25	353.5	117.1	 20
619	 25	544.0	116.5	 25
620	 25	216.0	26.0	 25
621	 25	438.8	63.8	 16
622	 25	794.8	96.5	 20
623	 25	2695.8	468.9	 20
624	 25	936.3	148.9	 20
625	 25	682.0	114.5	 25
626	 25	813.0	120.6	 25
627	 25	386.0	58.1	 20
628	 25	457.0	62.3	 25
629	 25	471.0	68.3	 25
630	 25	1926.3	183.4	 16
631	 25	501.5	52.7	 20
632	 25	371.0	54.5	 20
633	 25	6824.0	989.3	 20
634	 25	171.0	24.8	 25
635	 25	1494.0	351.8	 25
636	 25	140.5	12.7	 20
637	 25	123.0	14.5	 25
638	 25	1073.0	210.3	 25
639	 25	319.5	80.9	 16
  0	 26	12880.0	3060.9	 25
  1	 26	156.0	20.5	 25
  2	 26	167.5	18.1	 16
  3	 26	108.3	14.5	 20
  4	 26	209.5	22.4	 20
  5	 26	143.0	21.2	 20
  6	 26	127.0	17.8	 25
  7	 26	143.0	26.0	 25
  8	 26	123.8	27.1	 20
  9	 26	159.0	22.2	 25
 10	 26	298.3	61.8	 20
 11	 26	181.3	23.9	 16
 12	 26	128.0	15.0	 20
 13	 26	137.0	21.8	 25
 14	 26	157.3	21.6	 20
 15	 26	164.0	26.1	 25
 16	 26	163.0	16.2	 25
 17	 26	142.3	24.2	 20
 18	 26	203.0	36.1	 25
 19	 26	189.8	33.3	 20
 20	 26	1871.3	132.1	 16
 21	 26	752.0	76.4	 20
 22	 26	208.0	119.5	 25
 23	 26	819.8	194.2	 20
 24	 26	654.0	149.5	 25
 25	 26	849.0	101.8	 25
 26	 26	729.0	119.8	 20
 27	 26	249.0	33.5	 25
 28	 26	250.0	25.9	 20
 29	 26	319.5	60.4	 16
 30	 26	211.5	41.9	 20
 31	 26	146.0	26.3	 25
 32	 26	301.8	31.6	 20
 33	 26	350.0	35.0	 25
 34	 26	205.0	34.9	 25
 35	 26	895.3	79.0	 20
 36	 26	654.5	71.3	 20
 37	 26	1086.3	108.0	 20
 38	 26	770.5	71.1	 16
 39	 26	500.0	91.9	 25
 40	 26	430.0	87.4	 25
 41	 26	1238.8	263.5	 20
 42	 26	543.0	78.4	 25
 43	 26	214.0	31.3	 25
 44	 26	247.0	26.6	 20
 45	 26	420.3	50.3	 20
 46	 26	419.0	60.3	 20
 47	 26	148.8	22.8	 16
 48	 26	952.0	119.4	 25
 49	 26	575.0	88.8	 25
 50	 26	125.0	14.8	 20
 51	 26	211.0	29.8	 25
 52	 26	200.0	25.2	 25
 53	 26	159.0	18.4	 20
 54	 26	579.8	80.7	 20
 55	 26	382.0	56.9	 20
 56	 26	1295.5	315.8	 20
 57	 26	371.0	73.5	 25
 58	 26	169.0	20.6	 25
 59	 26	192.5	20.4	 20
 60	 26	245.0	36.6	 25
 61	 26	145.0	18.6	 25
 62	 26	156.0	21.8	 16
 63	 26	238.5	25.7	 20
 64	 26	132.3	18.4	 20
 65	 26	441.3	34.8	 20
 66	 26	434.0	32.6	 25
 67	 26	330.0	30.2	 25
 68	 26	272.3	25.3	 20
 69	 26	390.0	36.5	 25
 70	 26	713.0	72.5	 25
 71	 26	229.8	26.2	 16
 72	 26	192.5	22.1	 20
 73	 26	145.3	17.5	 20
 74	 26	147.0	18.2	 20
 75	 26	191.0	29.0	 25
 76	 26	172.0	21.1	 25
 77	 26	203.3	25.2	 20
 78	 26	381.0	43.6	 25
 79	 26	854.0	60.0	 25
 80	 26	315.3	24.6	 16
 81	 26	440.5	46.4	 20
 82	 26	282.0	35.9	 25
 83	 26	142.3	22.3	 20
 84	 26	149.0	19.0	 25
 85	 26	173.0	18.3	 25
 86	 26	218.0	23.4	 20
 87	 26	192.0	32.9	 25
 88	 26	207.3	19.2	 20
 89	 26	423.3	30.1	 16
 90	 26	1966.3	307.0	 20
 91	 26	139.0	19.3	 25
 92	 26	113.5	14.5	 20
 93	 26	144.0	70.3	 25
 94	 26	1243.0	192.3	 25
 95	 26	2492.0	218.8	 20
 96	 26	568.0	54.0	 25
 97	 26	354.0	21.5	 20
 98	 26	177.8	18.4	 16
 99	 26	596.0	54.5	 20
100	 26	365.0	32.4	 25
101	 26	763.5	91.6	 20
102	 26	801.0	161.0	 25
103	 26	203.0	33.2	 25
104	 26	299.3	33.3	 20
105	 26	248.3	32.8	 20
106	 26	165.5	17.9	 20
107	 26	298.5	29.6	 16
108	 26	246.0	32.4	 25
109	 26	529.0	81.9	 25
110	 26	245.5	28.0	 20
111	 26	496.0	76.4	 25
112	 26	434.0	112.1	 25
113	 26	261.0	29.6	 25
114	 26	485.0	29.4	 16
115	 26	504.0	51.7	 20
116	 26	272.0	28.0	 20
117	 26	155.5	16.8	 20
118	 26	206.0	26.7	 25
119	 26	493.0	64.1	 25
120	 26	191.0	24.1	 20
121	 26	181.0	19.3	 25
122	 26	231.0	21.0	 25
123	 26	235.3	28.3	 16
124	 26	335.8	27.0	 20
125	 26	168.0	23.6	 20
126	 26	201.0	65.9	 20
127	 26	203.0	29.3	 25
128	 26	110.0	16.0	 25
129	 26	186.8	28.4	 20
130	 26	190.0	21.6	 25
131	 26	425.3	75.4	 20
132	 26	148.0	24.2	 16
133	 26	138.8	21.3	 20
134	 26	194.0	29.4	 25
135	 26	127.0	19.5	 20
136	 26	275.0	40.7	 25
137	 26	179.0	23.5	 25
138	 26	529.8	64.7	 20
139	 26	1434.0	132.9	 25
140	 26	278.0	24.0	 20
141	 26	209.0	21.5	 16
142	 26	509.8	41.3	 20
143	 26	282.0	179.1	 25
144	 26	355.5	49.3	 20
145	 26	330.0	40.1	 25
146	 26	288.0	27.9	 25
147	 26	716.5	72.7	 20
148	 26	470.0	46.3	 25
149	 26	381.3	41.0	 20
150	 26	513.3	47.4	 16
151	 26	644.5	64.6	 20
152	 26	690.0	64.5	 25
153	 26	657.3	65.1	 20
154	 26	834.0	54.3	 25
155	 26	4214.0	859.0	 25
156	 26	127.3	13.6	 20
157	 26	157.5	21.3	 20
158	 26	149.5	17.4	 20
159	 26	109.3	11.2	 16
160	 26	117.0	19.6	 25
161	 26	143.0	19.5	 25
162	 26	152.8	72.2	 20
163	 26	170.0	25.7	 25
164	 26	171.0	36.3	 25
165	 26	603.3	58.1	 20
166	 26	1385.8	129.8	 20
167	 26	305.5	36.1	 20
168	 26	662.5	69.4	 16
169	 26	3342.0	685.9	 25
170	 26	385.0	57.4	 25
171	 26	173.5	26.7	 20
172	 26	2052.0	418.4	 25
173	 26	149.0	29.1	 25
174	 26	227.0	19.6	 20
175	 26	160.5	19.2	 20
176	 26	389.8	40.5	 20
177	 26	442.0	41.8	 16
178	 26	6212.0	1389.2	 25
179	 26	1698.0	261.9	 25
180	 26	1059.0	71.8	 20
181	 26	578.0	78.7	 25
182	 26	826.0	112.8	 25
183	 26	327.3	37.1	 16
184	 26	820.5	76.0	 20
185	 26	558.8	52.9	 20
186	 26	266.5	32.9	 20
187	 26	141.0	17.1	 25
188	 26	348.0	44.7	 25
189	 26	604.8	74.9	 20
190	 26	1684.0	176.5	 25
191	 26	375.0	49.7	 25
192	 26	960.3	70.9	 16
193	 26	380.5	34.7	 20
194	 26	120.5	16.5	 20
195	 26	109.8	18.8	 20
196	 26	246.0	44.2	 25
197	 26	113.0	13.6	 25
198	 26	133.3	14.8	 20
199	 26	156.0	18.9	 25
200	 26	115.0	12.9	 25
201	 26	160.3	23.4	 16
202	 26	386.5	42.2	 20
203	 26	292.0	41.7	 25
204	 26	121.3	15.4	 20
205	 26	774.0	121.1	 25
206	 26	264.0	37.7	 25
207	 26	121.3	11.9	 20
208	 26	118.0	17.4	 25
209	 26	217.8	18.9	 20
210	 26	131.8	17.5	 16
211	 26	179.5	18.0	 20
212	 26	154.0	24.0	 25
213	 26	183.5	24.2	 20
214	 26	117.0	20.4	 25
215	 26	147.0	27.3	 25
216	 26	141.5	19.1	 20
217	 26	417.0	40.4	 25
218	 26	458.8	45.6	 20
219	 26	167.0	28.5	 16
220	 26	345.0	25.9	 20
221	 26	629.0	101.5	 25
222	 26	137.0	17.7	 20
223	 26	1364.0	276.6	 25
224	 26	123.0	16.9	 25
225	 26	263.3	29.6	 20
226	 26	114.0	17.5	 25
227	 26	153.3	22.3	 20
228	 26	290.3	32.5	 16
229	 26	434.0	73.3	 25
230	 26	137.0	16.2	 25
231	 26	144.0	19.5	 20
232	 26	127.0	18.7	 25
233	 26	151.0	18.3	 25
234	 26	175.0	25.5	 20
235	 26	331.3	69.2	 20
236	 26	285.8	41.3	 20
237	 26	189.5	23.9	 16
238	 26	620.0	117.1	 25
239	 26	124.0	15.5	 25
240	 26	183.3	19.6	 20
241	 26	252.0	31.8	 25
242	 26	396.0	46.9	 25
243	 26	449.0	72.6	 20
244	 26	562.8	57.8	 20
245	 26	205.0	20.5	 20
246	 26	313.8	48.3	 16
247	 26	526.0	61.0	 25
248	 26	463.0	51.2	 25
249	 26	1338.0	222.6	 20
250	 26	134.0	13.4	 25
251	 26	142.0	16.5	 25
252	 26	342.5	41.5	 16
253	 26	251.5	22.5	 20
254	 26	345.5	38.0	 20
255	 26	250.0	37.5	 20
256	 26	288.0	29.3	 25
257	 26	312.0	31.0	 25
258	 26	2394.5	248.6	 20
259	 26	547.0	40.9	 25
260	 26	381.0	30.3	 25
261	 26	2396.5	106.1	 16
262	 26	691.3	62.9	 20
263	 26	318.8	31.2	 20
264	 26	254.3	18.4	 20
265	 26	183.0	24.3	 25
266	 26	366.0	31.7	 25
267	 26	177.5	18.3	 20
268	 26	203.0	19.0	 25
269	 26	186.0	22.8	 25
270	 26	184.3	21.3	 16
271	 26	215.3	26.2	 20
272	 26	171.3	16.3	 20
273	 26	223.0	27.3	 25
274	 26	126.3	12.1	 20
275	 26	166.0	23.1	 25
276	 26	124.0	19.2	 25
277	 26	362.0	26.8	 20
278	 26	217.5	23.0	 20
279	 26	2041.3	359.4	 20
280	 26	2843.8	243.5	 16
281	 26	1273.0	139.7	 25
282	 26	652.0	54.0	 25
283	 26	491.3	39.2	 20
284	 26	710.0	69.2	 25
285	 26	442.0	54.2	 25
286	 26	937.8	120.6	 20
287	 26	288.0	23.6	 20
288	 26	319.3	48.6	 20
289	 26	168.5	17.1	 16
290	 26	260.0	33.2	 25
291	 26	124.0	15.5	 25
292	 26	388.5	37.4	 20
293	 26	374.0	51.6	 25
294	 26	591.0	137.8	 25
295	 26	193.0	20.5	 20
296	 26	378.0	32.6	 20
297	 26	1743.3	372.5	 20
298	 26	290.3	29.6	 16
299	 26	566.0	56.5	 25
300	 26	405.0	70.4	 25
301	 26	134.3	17.7	 20
302	 26	259.0	33.9	 25
303	 26	313.0	29.2	 25
304	 26	151.3	16.8	 16
305	 26	152.8	17.7	 20
306	 26	441.3	47.9	 20
307	 26	567.8	52.1	 20
308	 26	1016.0	123.0	 25
309	 26	888.0	130.1	 25
310	 26	490.5	47.2	 20
311	 26	186.0	27.9	 25
312	 26	347.0	45.0	 25
313	 26	406.0	36.3	 16
314	 26	584.3	33.8	 20
315	 26	344.3	40.2	 20
316	 26	209.3	26.0	 20
317	 26	422.0	52.7	 25
318	 26	649.0	97.8	 25
319	 26	1764.3	231.5	 20
320	 26	1002.0	114.2	 25
321	 26	182.0	41.0	 25
322	 26	796.3	53.2	 16
323	 26	1084.8	96.8	 20
324	 26	753.8	103.0	 20
325	 26	330.0	31.4	 20
326	 26	173.0	33.5	 25
327	 26	220.0	23.6	 25
328	 26	318.8	29.4	 20
329	 26	431.0	52.8	 25
330	 26	225.0	20.2	 20
331	 26	174.0	21.2	 16
332	 26	136.0	17.4	 20
333	 26	236.0	39.3	 25
334	 26	121.0	10.7	 20
335	 26	152.0	17.8	 25
336	 26	126.0	21.9	 25
337	 26	873.5	104.3	 20
338	 26	157.0	19.1	 25
339	 26	218.8	29.8	 20
340	 26	346.5	55.5	 16
341	 26	179.5	26.3	 20
342	 26	431.0	38.5	 25
343	 26	248.0	30.2	 20
344	 26	694.0	154.9	 25
345	 26	173.0	18.4	 25
346	 26	227.0	46.3	 20
347	 26	323.0	70.9	 25
348	 26	142.3	18.2	 20
349	 26	512.8	42.8	 16
350	 26	141.3	14.7	 20
351	 26	155.0	23.6	 25
352	 26	321.3	31.3	 20
353	 26	2627.0	466.3	 25
354	 26	130.0	14.6	 25
355	 26	153.0	25.0	 20
356	 26	159.5	24.2	 20
357	 26	6960.3	1206.9	 20
358	 26	306.0	26.4	 16
359	 26	216.0	28.8	 25
360	 26	186.0	22.1	 25
361	 26	220.0	333.6	 20
362	 26	462.0	28.9	 25
363	 26	289.0	35.0	 25
364	 26	245.5	23.9	 20
365	 26	327.8	54.0	 20
366	 26	423.8	41.2	 20
367	 26	478.8	37.9	 16
368	 26	506.0	79.8	 25
369	 26	302.0	30.4	 25
370	 26	846.8	41.0	 20
371	 26	1330.0	145.2	 25
372	 26	1368.0	155.9	 25
373	 26	162.0	19.3	 20
374	 26	447.5	35.7	 20
375	 26	148.5	14.8	 20
376	 26	155.5	20.7	 20
377	 26	380.0	31.8	 25
378	 26	317.0	21.3	 25
379	 26	378.5	29.6	 20
380	 26	271.0	32.8	 25
381	 26	493.0	42.7	 25
382	 26	683.5	52.2	 16
383	 26	326.5	31.2	 20
[truncated: 9,137,035 more chars]
