# Supplementary material for: Preferred analysis methods for Affymetrix GeneChips revealed by a wholly defined control dataset
Source: Genome Biol. 2005 Jan 28;6(2):R16. doi: 10.1186/gb-2005-6-2-r16 (PMC551536; doi:10.1186/gb-2005-6-2-r16)
Supplement: Additional data file 6 — A Zip archive containing plain text files (in Affymetrix CEL format), Affymetrix *.CEL files for the C chips in this dataset [file gb-2005-6-2-r16-s6.zip › ADF5-C-CEL-files/chipC-rep2.CEL]

[CEL]
Version=3

[HEADER]
Cols=640
Rows=640
TotalX=640
TotalY=640
OffsetX=0
OffsetY=0
GridCornerUL=235 238
GridCornerUR=4505 335
GridCornerLR=4411 4599
GridCornerLL=140 4502
Axis-invertX=0
AxisInvertY=0
swapXY=0
DatHeader=[1..39001]  Halfon B2:CLS=4733 RWS=4733 XIN=3  YIN=3  VE=17        2.0 10/31/02 15:28:38       DrosGenome1.1sq                  6
Algorithm=Percentile
AlgorithmParameters=Percentile:75;CellMargin:2;OutlierHigh:1.500;OutlierLow:1.004

[INTENSITY]
NumberCells=409600
CellHeader=X	Y	MEAN	STDV	NPIXELS
  0	  0	229.0	37.9	 25
  1	  0	15956.8	1446.1	 20
  2	  0	258.0	35.8	 25
  3	  0	15893.8	2334.5	 20
  4	  0	108.0	14.9	 16
  5	  0	222.0	36.4	 20
  6	  0	15547.0	2285.8	 25
  7	  0	212.3	23.6	 20
  8	  0	15295.0	2282.8	 25
  9	  0	259.0	40.4	 25
 10	  0	15268.3	629.1	 16
 11	  0	240.8	25.8	 20
 12	  0	14953.0	2503.7	 25
 13	  0	223.0	27.7	 20
 14	  0	15011.0	2224.9	 25
 15	  0	245.0	31.6	 25
 16	  0	14960.5	830.7	 16
 17	  0	248.0	22.9	 20
 18	  0	15527.0	2399.8	 20
 19	  0	227.5	21.5	 20
 20	  0	15360.0	2268.9	 25
 21	  0	265.0	45.5	 25
 22	  0	15077.3	2599.1	 20
 23	  0	291.8	46.0	 20
 24	  0	14549.3	2341.0	 20
 25	  0	419.3	84.8	 20
 26	  0	14893.0	2067.4	 25
 27	  0	223.0	33.0	 25
 28	  0	14805.8	2473.6	 20
 29	  0	216.0	31.5	 25
 30	  0	14619.8	2473.2	 20
 31	  0	224.8	21.7	 16
 32	  0	14393.0	1817.0	 25
 33	  0	242.0	31.6	 25
 34	  0	14348.0	1756.5	 20
 35	  0	213.0	22.2	 25
 36	  0	14265.8	2708.0	 20
 37	  0	350.0	130.9	 20
 38	  0	14299.5	1910.2	 16
 39	  0	563.0	112.0	 25
 40	  0	13776.0	3896.6	 25
 41	  0	364.3	55.4	 20
 42	  0	13713.0	3329.2	 25
 43	  0	309.8	78.6	 20
 44	  0	14335.0	2137.4	 16
 45	  0	242.0	35.1	 25
 46	  0	13956.0	4075.6	 25
 47	  0	241.0	31.7	 20
 48	  0	13943.0	3686.0	 25
 49	  0	254.0	79.0	 20
 50	  0	14313.5	2306.5	 16
 51	  0	231.0	28.9	 20
 52	  0	13417.0	4184.3	 25
 53	  0	238.5	25.1	 20
 54	  0	13653.0	3911.8	 25
 55	  0	230.0	76.8	 25
 56	  0	14184.5	1997.8	 16
 57	  0	252.8	32.3	 20
 58	  0	14358.0	3995.4	 25
 59	  0	249.5	27.4	 20
 60	  0	12931.0	2937.6	 25
 61	  0	244.0	56.3	 25
 62	  0	13514.5	3352.9	 20
 63	  0	253.8	30.6	 20
 64	  0	12021.5	3007.3	 20
 65	  0	225.0	29.0	 20
 66	  0	11544.0	1902.6	 25
 67	  0	261.0	47.5	 25
 68	  0	12947.3	2342.9	 20
 69	  0	411.8	61.0	 20
 70	  0	12137.5	2747.0	 20
 71	  0	354.3	47.8	 20
 72	  0	11736.0	2137.0	 25
 73	  0	226.0	29.4	 25
 74	  0	12611.8	2831.9	 20
 75	  0	223.0	31.0	 25
 76	  0	11755.8	2110.7	 20
 77	  0	206.3	23.9	 16
 78	  0	11509.0	1635.9	 25
 79	  0	249.0	35.5	 25
 80	  0	13048.5	2479.3	 20
 81	  0	265.0	36.5	 25
 82	  0	13486.8	1885.5	 20
 83	  0	383.0	31.8	 16
 84	  0	13253.5	1912.5	 20
 85	  0	235.0	23.6	 25
 86	  0	13892.0	3534.3	 25
 87	  0	253.8	37.7	 20
 88	  0	12170.0	3074.8	 25
 89	  0	244.3	21.6	 20
 90	  0	11480.8	1092.2	 16
 91	  0	235.0	26.6	 25
 92	  0	12107.0	2845.8	 25
 93	  0	222.3	22.7	 20
 94	  0	11354.0	2323.7	 25
 95	  0	228.0	39.8	 25
 96	  0	11184.3	1129.2	 16
 97	  0	241.5	29.4	 20
 98	  0	12371.0	3019.4	 25
 99	  0	226.3	19.8	 20
100	  0	11348.0	2323.2	 25
101	  0	194.0	21.9	 25
102	  0	11256.3	838.7	 16
103	  0	210.8	25.1	 20
104	  0	12968.0	2902.4	 25
105	  0	202.0	31.3	 20
106	  0	12914.0	2263.4	 25
107	  0	233.0	29.6	 25
108	  0	12956.3	2773.9	 20
109	  0	266.3	24.7	 20
110	  0	14060.3	2156.3	 20
111	  0	254.5	26.4	 20
112	  0	13297.0	1780.9	 25
113	  0	244.0	34.5	 25
114	  0	12496.5	2078.5	 20
115	  0	229.5	31.9	 20
116	  0	12178.3	1647.9	 20
117	  0	238.0	30.1	 16
118	  0	10556.0	1762.4	 25
119	  0	228.0	24.9	 25
120	  0	11016.5	1585.6	 20
121	  0	221.0	27.0	 25
122	  0	12212.5	1441.6	 20
123	  0	223.3	25.2	 16
124	  0	10768.0	1700.5	 25
125	  0	213.0	22.7	 25
126	  0	10559.5	813.4	 20
127	  0	211.0	24.7	 25
128	  0	11573.0	1785.7	 25
129	  0	185.0	22.8	 16
130	  0	10927.5	1420.2	 20
131	  0	213.0	26.9	 25
132	  0	10448.3	951.2	 20
133	  0	208.0	24.2	 25
134	  0	11307.0	1553.2	 25
135	  0	216.3	25.7	 20
136	  0	10792.8	606.8	 16
137	  0	370.0	61.1	 25
138	  0	10542.0	1961.2	 25
139	  0	224.8	29.5	 20
140	  0	11182.0	1793.8	 25
141	  0	197.0	23.8	 25
142	  0	10369.0	676.5	 16
143	  0	213.0	27.1	 20
144	  0	9881.0	1959.6	 25
145	  0	200.3	33.2	 20
146	  0	12058.0	2089.9	 25
147	  0	224.0	27.5	 25
148	  0	11227.8	956.9	 16
149	  0	209.8	26.9	 20
150	  0	10306.3	2177.7	 20
151	  0	204.5	31.5	 20
152	  0	11162.0	1978.2	 25
153	  0	216.0	23.9	 25
154	  0	10867.0	2126.2	 20
155	  0	214.0	24.8	 20
156	  0	10602.8	1970.5	 20
157	  0	218.5	31.8	 20
158	  0	11271.0	1478.2	 25
159	  0	214.0	25.0	 25
160	  0	11563.8	1480.0	 20
161	  0	234.0	32.9	 25
162	  0	11630.5	2019.6	 20
163	  0	214.0	25.0	 16
164	  0	11100.0	1409.0	 25
165	  0	206.0	16.4	 25
166	  0	10987.3	1153.7	 20
167	  0	185.0	23.0	 25
168	  0	10542.8	1817.6	 20
169	  0	189.3	20.6	 16
170	  0	12153.0	1668.3	 25
171	  0	219.0	23.1	 25
172	  0	12563.8	1338.8	 20
173	  0	234.0	27.1	 25
174	  0	12137.0	2829.6	 25
175	  0	213.0	22.8	 16
176	  0	12474.0	1551.6	 20
177	  0	213.0	31.9	 25
178	  0	12173.3	1174.7	 20
179	  0	218.0	25.0	 25
180	  0	11903.0	2579.7	 25
181	  0	216.0	22.7	 16
182	  0	11860.5	1399.4	 20
183	  0	210.5	25.5	 20
184	  0	11873.0	3389.1	 25
185	  0	226.5	29.7	 20
186	  0	12283.0	2771.2	 25
187	  0	197.0	44.7	 25
188	  0	12681.8	1584.7	 16
189	  0	207.0	27.1	 20
190	  0	12237.0	3447.6	 25
191	  0	200.0	28.4	 20
192	  0	12540.0	2761.9	 25
193	  0	217.0	34.7	 25
194	  0	12968.8	3018.4	 20
195	  0	204.8	20.2	 20
196	  0	12652.3	3200.4	 20
197	  0	213.5	28.4	 20
198	  0	12186.0	2492.0	 25
199	  0	231.0	33.3	 25
200	  0	12770.0	2128.9	 20
201	  0	258.0	62.4	 20
202	  0	12483.3	2765.2	 20
203	  0	208.0	23.5	 20
204	  0	12276.0	2400.6	 25
205	  0	215.0	28.0	 25
206	  0	12691.8	2085.6	 20
207	  0	214.0	26.7	 25
208	  0	13113.5	2592.4	 20
209	  0	218.5	20.4	 16
210	  0	13238.0	2745.0	 25
211	  0	103.0	22.5	 25
212	  0	7315.0	1119.0	 20
213	  0	97.0	17.3	 25
214	  0	176.5	24.3	 20
215	  0	83.3	8.4	 16
216	  0	13420.3	1434.7	 20
217	  0	210.0	28.8	 25
218	  0	13453.0	2187.7	 20
219	  0	211.0	31.1	 25
220	  0	13149.0	2581.8	 25
221	  0	234.0	39.1	 16
222	  0	13396.5	1551.0	 20
223	  0	213.0	32.9	 25
224	  0	13063.3	2564.2	 20
225	  0	234.0	76.9	 25
226	  0	13121.0	2336.9	 25
227	  0	195.0	28.7	 20
228	  0	13071.8	1699.1	 20
229	  0	221.3	21.0	 20
230	  0	12839.0	3164.8	 20
231	  0	226.0	38.7	 25
232	  0	12749.0	2566.8	 25
233	  0	221.0	33.1	 25
234	  0	12973.8	1720.1	 16
235	  0	215.0	24.5	 20
236	  0	13412.0	3940.4	 25
237	  0	593.5	166.3	 20
238	  0	13637.0	2764.5	 25
239	  0	268.0	37.9	 25
240	  0	13789.5	2051.0	 20
241	  0	240.5	36.1	 20
242	  0	13837.8	3221.3	 20
243	  0	258.3	51.4	 20
244	  0	13107.0	2746.2	 25
245	  0	221.0	32.3	 25
246	  0	13277.3	1767.2	 20
247	  0	216.0	27.8	 20
248	  0	13045.5	3030.7	 20
249	  0	233.0	31.1	 16
250	  0	12733.0	2703.9	 25
251	  0	217.0	31.9	 25
252	  0	12448.8	1622.4	 20
253	  0	209.0	25.9	 25
254	  0	12642.5	2750.1	 20
255	  0	210.3	19.5	 16
256	  0	12196.0	2791.7	 25
257	  0	214.0	32.2	 25
258	  0	12331.8	1768.2	 20
259	  0	233.0	33.8	 25
260	  0	11840.0	2326.4	 25
261	  0	209.3	28.4	 16
262	  0	12318.8	1296.2	 20
263	  0	258.0	38.2	 25
264	  0	12218.5	1840.0	 20
265	  0	209.0	25.1	 25
266	  0	12066.0	2185.4	 25
267	  0	432.0	83.6	 16
268	  0	11747.8	1501.2	 20
269	  0	400.0	72.7	 25
270	  0	11872.8	2250.2	 20
271	  0	225.0	26.7	 25
272	  0	12481.0	2336.8	 25
273	  0	226.0	31.3	 20
274	  0	11496.3	1229.4	 20
275	  0	212.3	22.5	 20
276	  0	12385.5	2804.2	 20
277	  0	209.0	25.1	 25
278	  0	12463.0	2493.2	 25
279	  0	218.5	19.7	 20
280	  0	13060.5	1931.2	 20
281	  0	242.3	34.8	 20
282	  0	12983.0	2899.7	 20
283	  0	217.0	35.3	 20
284	  0	12483.0	2581.7	 25
285	  0	245.0	22.2	 25
286	  0	13148.3	1809.3	 20
287	  0	264.0	32.4	 20
288	  0	13270.0	3058.5	 20
289	  0	216.0	28.2	 20
290	  0	12917.0	2668.6	 25
291	  0	242.0	38.6	 25
292	  0	12891.0	1821.3	 20
293	  0	244.0	31.1	 25
294	  0	12968.8	3152.3	 20
295	  0	222.3	19.8	 16
296	  0	13054.0	2972.5	 25
297	  0	240.0	54.8	 25
298	  0	13082.8	1845.6	 20
299	  0	215.0	23.0	 25
300	  0	13345.8	3299.1	 20
301	  0	233.8	26.1	 16
302	  0	12494.0	3028.7	 25
303	  0	229.0	33.5	 25
304	  0	11980.0	1965.4	 20
305	  0	210.0	22.3	 25
306	  0	11739.0	2774.7	 25
307	  0	223.0	31.1	 16
308	  0	11685.3	1691.7	 20
309	  0	229.0	32.7	 25
310	  0	11844.3	2218.9	 20
311	  0	218.0	20.9	 25
312	  0	11662.0	2700.9	 25
313	  0	225.3	23.9	 16
314	  0	11925.3	1715.9	 20
315	  0	219.3	20.5	 20
316	  0	11598.3	2620.8	 20
317	  0	231.0	24.0	 25
318	  0	11786.0	2385.5	 25
319	  0	209.3	27.4	 20
320	  0	12332.5	1627.0	 20
321	  0	227.3	20.0	 20
322	  0	12359.0	3174.3	 20
323	  0	214.0	32.2	 25
324	  0	10967.0	2571.9	 25
325	  0	207.5	22.7	 20
326	  0	11567.0	1938.5	 25
327	  0	223.0	26.2	 20
328	  0	12233.0	1038.3	 16
329	  0	203.0	28.6	 25
330	  0	11895.0	2767.4	 25
331	  0	243.0	32.2	 25
332	  0	12120.8	2147.8	 20
333	  0	227.5	28.8	 20
334	  0	12600.3	3113.8	 20
335	  0	217.8	28.9	 20
336	  0	12066.0	2987.6	 25
337	  0	242.0	33.4	 25
338	  0	12207.3	2143.7	 20
339	  0	240.0	27.7	 25
340	  0	12529.3	3079.5	 20
341	  0	264.0	42.1	 16
342	  0	12671.0	3151.5	 25
343	  0	236.0	33.0	 25
344	  0	12336.0	2230.1	 20
345	  0	230.0	29.5	 25
346	  0	12408.5	2848.7	 20
347	  0	230.3	17.3	 16
348	  0	12491.0	1642.5	 20
349	  0	218.0	26.4	 25
350	  0	12873.0	2776.5	 20
351	  0	210.0	22.1	 25
352	  0	12092.0	2855.4	 25
353	  0	246.3	36.2	 16
354	  0	12598.8	1968.4	 20
355	  0	235.0	20.5	 25
356	  0	12499.8	3148.6	 20
357	  0	237.0	30.8	 25
358	  0	11951.0	2920.8	 25
359	  0	240.3	29.3	 20
360	  0	13219.8	2113.5	 20
361	  0	222.0	40.1	 20
362	  0	13301.8	3420.8	 20
363	  0	222.0	18.4	 25
364	  0	12388.0	2926.0	 25
365	  0	231.8	29.7	 20
366	  0	13071.8	2142.2	 20
367	  0	250.3	25.6	 20
368	  0	13039.8	3546.8	 20
369	  0	249.0	28.3	 25
370	  0	13067.0	3148.1	 25
371	  0	281.3	23.7	 20
372	  0	12510.0	2340.4	 25
373	  0	236.0	34.2	 20
374	  0	13140.8	1613.1	 16
375	  0	243.0	29.5	 25
376	  0	13201.0	3137.5	 25
377	  0	238.3	29.2	 20
378	  0	13070.0	2462.4	 25
379	  0	227.8	32.2	 20
380	  0	12648.3	2687.3	 20
381	  0	234.0	32.2	 16
382	  0	12955.0	3142.6	 25
383	  0	242.0	33.0	 25
384	  0	12611.3	2359.1	 20
385	  0	245.0	30.5	 25
386	  0	12798.3	2579.1	 20
387	  0	250.5	26.9	 16
388	  0	13014.0	3245.8	 25
389	  0	249.0	27.4	 25
390	  0	12612.5	2496.2	 20
391	  0	238.0	22.4	 25
392	  0	12990.0	2145.6	 25
393	  0	237.3	30.3	 16
394	  0	13752.5	1617.0	 20
395	  0	221.0	25.6	 25
396	  0	13636.0	2912.5	 20
397	  0	234.0	28.4	 25
398	  0	12479.0	2369.3	 25
399	  0	237.3	24.9	 16
400	  0	13172.3	2012.6	 20
401	  0	209.0	30.7	 25
402	  0	13200.5	3106.2	 20
403	  0	230.0	32.6	 25
404	  0	13460.0	2596.6	 25
405	  0	223.0	32.0	 20
406	  0	13643.5	2263.0	 20
407	  0	220.5	33.1	 20
408	  0	12968.3	3484.8	 20
409	  0	236.0	29.9	 25
410	  0	13217.0	2866.4	 25
411	  0	218.5	26.0	 20
412	  0	14049.5	2411.6	 20
413	  0	244.0	43.2	 20
414	  0	15969.0	1223.0	 16
415	  0	245.0	25.0	 25
416	  0	14239.0	3140.9	 25
417	  0	230.8	29.0	 20
418	  0	14273.0	2676.5	 25
419	  0	251.3	30.4	 20
420	  0	14036.8	1709.2	 16
421	  0	201.0	27.8	 25
422	  0	14020.0	3165.4	 25
423	  0	229.8	39.5	 20
424	  0	105.0	14.2	 25
425	  0	8758.0	1668.4	 25
426	  0	103.5	24.4	 16
427	  0	188.3	19.6	 20
428	  0	124.0	30.4	 25
429	  0	251.0	45.5	 25
430	  0	14728.3	2369.4	 20
431	  0	242.0	22.0	 25
432	  0	13670.8	2952.3	 20
433	  0	249.5	27.3	 16
434	  0	13655.0	3609.6	 25
435	  0	287.0	64.1	 25
436	  0	13710.5	2603.9	 20
437	  0	292.0	35.2	 25
438	  0	12842.0	2729.7	 25
439	  0	248.3	25.3	 16
440	  0	13119.0	1864.3	 20
441	  0	257.0	35.9	 25
442	  0	13639.5	2710.7	 20
443	  0	239.0	26.9	 25
444	  0	13555.0	2738.3	 25
445	  0	237.5	35.7	 16
446	  0	14053.3	1801.3	 20
447	  0	251.5	29.0	 20
448	  0	14328.0	3399.9	 20
449	  0	241.0	37.5	 25
450	  0	13417.0	2981.9	 25
451	  0	228.0	32.7	 20
452	  0	13739.8	2241.6	 20
453	  0	269.0	35.4	 20
454	  0	13685.8	4114.2	 20
455	  0	221.0	40.5	 25
456	  0	13242.0	3599.3	 25
457	  0	252.5	39.1	 20
458	  0	13564.0	2815.2	 25
459	  0	242.0	23.4	 20
460	  0	14019.5	2120.8	 16
461	  0	251.0	28.2	 25
462	  0	13797.0	3430.0	 25
463	  0	249.8	27.7	 20
464	  0	13347.0	2574.9	 25
465	  0	272.5	41.5	 20
466	  0	14226.8	1878.5	 16
467	  0	266.0	51.2	 25
468	  0	13899.0	3520.0	 25
469	  0	257.3	36.7	 20
470	  0	13611.0	2679.4	 25
471	  0	267.0	27.2	 25
472	  0	14088.0	1900.9	 16
473	  0	258.0	26.2	 20
474	  0	12488.0	3359.8	 25
475	  0	243.8	22.8	 20
476	  0	13006.0	2793.7	 25
477	  0	230.0	24.4	 25
478	  0	13996.3	3105.9	 20
479	  0	231.8	25.8	 16
480	  0	14042.0	1995.1	 20
481	  0	273.0	40.4	 25
482	  0	13987.5	2919.6	 20
483	  0	262.0	35.2	 25
484	  0	14412.0	2907.4	 25
485	  0	240.0	33.7	 16
486	  0	14170.5	1760.7	 20
487	  0	253.0	39.3	 25
488	  0	14331.5	2846.4	 20
489	  0	257.0	37.5	 25
490	  0	13149.0	2558.4	 25
491	  0	241.3	29.5	 20
492	  0	13946.5	1756.0	 20
493	  0	278.0	39.2	 20
494	  0	14561.3	3549.9	 20
495	  0	266.0	27.7	 25
496	  0	13868.0	2963.6	 25
497	  0	233.8	25.8	 20
498	  0	14028.0	2274.7	 20
499	  0	279.3	33.5	 20
500	  0	14470.8	3427.0	 20
501	  0	251.0	38.5	 25
502	  0	14425.0	2827.3	 25
503	  0	241.0	23.8	 20
504	  0	14548.0	2380.9	 25
505	  0	267.5	32.1	 20
506	  0	15024.0	1331.3	 16
507	  0	255.0	31.2	 25
508	  0	15340.0	2967.3	 25
509	  0	251.0	34.9	 20
510	  0	14310.0	2446.4	 25
511	  0	275.3	38.3	 20
512	  0	14759.3	1419.4	 16
513	  0	260.3	32.4	 20
514	  0	13463.0	3127.4	 25
515	  0	271.5	32.2	 20
516	  0	13203.0	2565.4	 25
517	  0	267.0	33.6	 25
518	  0	13933.8	1553.4	 16
519	  0	288.5	23.0	 20
520	  0	14218.0	3343.2	 25
521	  0	296.3	18.0	 20
522	  0	14653.0	3237.0	 25
523	  0	271.0	34.9	 25
524	  0	14929.5	1651.2	 20
525	  0	286.3	27.2	 20
526	  0	15206.3	1806.9	 20
527	  0	267.0	34.7	 25
528	  0	14696.5	2536.7	 20
529	  0	270.0	41.2	 25
530	  0	14269.0	2481.2	 25
531	  0	255.0	28.9	 16
532	  0	14373.5	1676.9	 20
533	  0	269.0	43.0	 25
534	  0	14652.0	2938.9	 20
535	  0	297.0	42.6	 25
536	  0	14288.0	2883.4	 25
537	  0	294.8	35.2	 20
538	  0	15401.3	2025.0	 20
539	  0	305.8	35.5	 20
540	  0	15161.8	3311.3	 20
541	  0	264.0	35.1	 25
542	  0	14738.0	3104.7	 25
543	  0	279.8	31.5	 20
544	  0	14828.0	2153.9	 20
545	  0	300.0	35.2	 20
546	  0	15358.3	1349.1	 16
547	  0	306.0	31.7	 25
548	  0	15403.0	3096.1	 25
549	  0	283.8	41.7	 20
550	  0	15157.0	2156.4	 25
551	  0	296.0	32.9	 20
552	  0	15020.5	1321.1	 16
553	  0	275.0	37.4	 25
554	  0	13937.0	3054.0	 25
555	  0	283.0	38.6	 20
556	  0	15239.0	2313.5	 25
557	  0	280.0	37.6	 25
558	  0	16456.8	1461.9	 16
559	  0	300.8	45.0	 20
560	  0	15705.0	3272.1	 25
561	  0	257.0	20.4	 20
562	  0	15946.0	2263.4	 25
563	  0	305.0	41.7	 25
564	  0	16140.8	1407.4	 16
565	  0	288.8	27.7	 20
566	  0	15758.0	3580.6	 25
567	  0	255.3	34.2	 20
568	  0	15754.0	2666.2	 25
569	  0	267.0	33.9	 25
570	  0	15379.8	1797.2	 20
571	  0	274.5	22.1	 20
572	  0	15160.0	2011.8	 20
573	  0	267.0	26.5	 20
574	  0	14716.0	3241.4	 25
575	  0	299.0	33.5	 25
576	  0	15872.0	2171.3	 20
577	  0	329.0	41.3	 20
578	  0	16958.5	2057.2	 20
579	  0	300.8	45.9	 20
580	  0	16603.3	4159.4	 20
581	  0	283.0	41.5	 25
582	  0	15842.0	3551.7	 25
583	  0	288.5	30.1	 20
584	  0	16819.3	2615.6	 20
585	  0	324.5	44.9	 20
586	  0	16320.8	3993.1	 20
587	  0	315.0	45.4	 25
588	  0	14951.0	3367.2	 25
589	  0	306.8	27.8	 20
590	  0	15288.0	2812.7	 25
591	  0	325.8	46.0	 20
592	  0	15684.8	1689.2	 16
593	  0	303.0	36.1	 25
594	  0	15917.0	3741.1	 25
595	  0	327.3	41.5	 20
596	  0	16011.0	2910.7	 25
597	  0	357.0	40.5	 20
598	  0	17340.8	2244.8	 16
599	  0	643.0	53.9	 25
600	  0	15923.0	3726.2	 25
601	  0	334.0	49.5	 20
602	  0	15343.0	2894.3	 25
603	  0	266.0	33.6	 25
604	  0	17059.0	2210.5	 16
605	  0	321.3	44.9	 20
606	  0	16737.0	3690.2	 25
607	  0	309.3	32.2	 20
608	  0	16945.0	3591.3	 25
609	  0	309.0	44.6	 25
610	  0	17121.5	2117.1	 16
611	  0	335.0	66.6	 20
612	  0	16355.0	2234.9	 20
613	  0	306.3	29.0	 20
614	  0	15948.0	3766.8	 25
615	  0	350.0	40.3	 25
616	  0	16439.5	2384.2	 20
617	  0	327.0	107.2	 20
618	  0	16832.3	2594.7	 20
619	  0	377.8	50.4	 20
620	  0	16762.0	4273.3	 25
621	  0	325.0	61.1	 25
622	  0	16212.5	2543.0	 20
623	  0	344.0	113.4	 25
624	  0	16763.0	2639.7	 20
625	  0	365.5	28.9	 16
626	  0	16556.0	4380.4	 25
627	  0	365.0	51.5	 25
628	  0	16594.0	3375.6	 25
629	  0	299.8	28.0	 20
630	  0	16942.5	2860.0	 20
631	  0	326.3	35.4	 20
632	  0	17174.0	4298.9	 20
633	  0	330.0	57.9	 25
634	  0	16875.0	3652.4	 25
635	  0	119.3	10.5	 20
636	  0	321.0	50.6	 25
637	  0	19233.0	3000.8	 20
638	  0	313.8	24.8	 16
639	  0	17854.0	4204.0	 25
  0	  1	17023.3	1380.6	 16
  1	  1	251.0	32.9	 25
  2	  1	15291.0	2104.7	 25
  3	  1	241.3	26.4	 20
  4	  1	98.0	16.9	 25
  5	  1	104.0	22.2	 25
  6	  1	88.3	13.5	 16
  7	  1	89.3	13.5	 20
  8	  1	97.0	27.3	 25
  9	  1	109.0	23.6	 25
 10	  1	108.3	20.4	 20
 11	  1	96.0	14.1	 25
 12	  1	80.5	14.5	 20
 13	  1	92.5	11.4	 16
 14	  1	95.0	15.4	 25
 15	  1	96.0	14.8	 25
 16	  1	95.5	17.9	 20
 17	  1	93.0	10.8	 25
 18	  1	98.0	24.1	 25
 19	  1	103.8	19.7	 16
 20	  1	94.5	14.9	 20
 21	  1	100.0	16.3	 25
 22	  1	118.3	23.0	 20
 23	  1	120.0	20.2	 25
 24	  1	105.0	22.0	 25
 25	  1	105.5	18.4	 16
 26	  1	95.5	15.0	 20
 27	  1	83.3	10.5	 20
 28	  1	99.0	19.3	 20
 29	  1	114.0	16.5	 25
 30	  1	156.0	30.4	 25
 31	  1	125.5	18.6	 20
 32	  1	100.0	15.6	 20
 33	  1	98.8	14.7	 20
 34	  1	104.3	16.0	 20
 35	  1	100.0	13.3	 25
 36	  1	100.0	14.8	 25
 37	  1	96.5	14.4	 20
 38	  1	120.0	24.9	 25
 39	  1	103.5	15.3	 20
 40	  1	114.3	17.0	 16
 41	  1	96.0	17.9	 25
 42	  1	105.0	15.6	 25
 43	  1	95.8	14.8	 20
 44	  1	105.0	19.6	 25
 45	  1	89.3	15.3	 20
 46	  1	93.0	12.4	 16
 47	  1	93.0	13.5	 25
 48	  1	109.0	16.6	 25
 49	  1	107.8	15.9	 20
 50	  1	109.0	17.9	 25
 51	  1	91.0	13.1	 25
 52	  1	102.3	17.4	 16
 53	  1	107.0	10.3	 20
 54	  1	115.0	29.8	 25
 55	  1	117.0	21.9	 20
 56	  1	251.0	32.5	 25
 57	  1	13848.0	3075.9	 25
 58	  1	14168.8	567.7	 20
 59	  1	12628.0	2087.8	 16
 60	  1	232.5	26.4	 20
 61	  1	125.0	15.6	 25
 62	  1	219.3	25.4	 20
 63	  1	228.0	25.1	 25
 64	  1	237.0	31.0	 25
 65	  1	226.8	26.9	 16
 66	  1	210.3	30.4	 20
 67	  1	165.0	28.9	 25
 68	  1	466.3	51.4	 20
 69	  1	553.0	32.1	 25
 70	  1	434.0	89.2	 25
 71	  1	240.0	23.0	 16
 72	  1	242.5	36.1	 20
 73	  1	140.5	18.0	 20
 74	  1	229.3	18.4	 20
 75	  1	204.0	22.2	 25
 76	  1	224.0	28.2	 25
 77	  1	241.5	23.3	 20
 78	  1	223.3	23.9	 20
 79	  1	148.3	19.2	 20
 80	  1	253.0	26.1	 20
 81	  1	13033.0	1024.1	 25
 82	  1	13505.0	768.2	 25
 83	  1	11908.3	1533.8	 20
 84	  1	245.0	28.6	 25
 85	  1	149.3	19.7	 20
 86	  1	13981.8	521.7	 16
 87	  1	253.0	23.6	 25
 88	  1	224.0	24.0	 25
 89	  1	227.5	19.0	 20
 90	  1	213.0	24.3	 25
 91	  1	121.5	16.3	 20
 92	  1	219.0	22.5	 16
 93	  1	206.8	27.8	 20
 94	  1	230.0	27.9	 25
 95	  1	211.3	18.1	 20
 96	  1	204.0	28.4	 25
 97	  1	124.0	15.7	 25
 98	  1	223.3	16.3	 16
 99	  1	209.0	25.9	 20
100	  1	228.0	29.0	 25
101	  1	220.5	22.8	 20
102	  1	216.0	27.9	 25
103	  1	105.0	14.3	 25
104	  1	107.3	12.6	 16
105	  1	118.0	17.3	 20
106	  1	110.3	13.4	 20
107	  1	113.0	17.9	 25
108	  1	120.8	19.7	 20
109	  1	128.0	22.5	 25
110	  1	14300.0	573.7	 25
111	  1	13515.0	398.4	 16
112	  1	13674.8	1579.1	 20
113	  1	238.0	23.6	 25
114	  1	210.0	22.2	 20
115	  1	129.0	16.2	 25
116	  1	224.0	27.2	 25
117	  1	206.0	20.1	 20
118	  1	212.0	23.7	 20
119	  1	203.0	19.5	 20
120	  1	242.8	26.5	 20
121	  1	116.0	16.0	 25
122	  1	207.0	22.8	 25
123	  1	209.8	17.2	 20
124	  1	191.0	26.6	 20
125	  1	231.3	23.3	 20
126	  1	226.5	31.1	 20
127	  1	111.0	14.1	 25
128	  1	200.0	17.2	 25
129	  1	235.3	31.7	 20
130	  1	204.0	26.3	 25
131	  1	212.3	22.6	 20
132	  1	217.8	19.9	 16
133	  1	112.0	13.3	 25
134	  1	215.0	18.9	 25
135	  1	206.8	24.2	 20
136	  1	224.0	37.9	 25
137	  1	228.3	20.4	 20
138	  1	262.8	49.5	 16
139	  1	145.0	21.2	 20
140	  1	240.0	25.3	 25
141	  1	243.0	34.0	 20
142	  1	234.0	22.5	 25
143	  1	231.0	27.2	 25
144	  1	197.8	22.4	 16
145	  1	138.3	18.0	 20
146	  1	12512.0	1764.9	 25
147	  1	233.5	21.8	 20
148	  1	222.0	17.6	 25
149	  1	221.0	27.3	 25
150	  1	220.3	20.1	 20
151	  1	122.8	16.9	 20
152	  1	196.8	24.3	 20
153	  1	208.0	26.8	 20
154	  1	211.0	19.7	 25
155	  1	208.0	24.9	 25
156	  1	187.0	18.3	 25
157	  1	120.5	18.1	 16
158	  1	192.5	18.7	 20
159	  1	228.0	35.1	 25
160	  1	11627.5	978.1	 20
161	  1	218.0	20.6	 25
162	  1	212.0	23.6	 25
163	  1	121.3	16.0	 20
164	  1	202.5	21.2	 20
165	  1	215.0	29.8	 20
166	  1	233.3	19.5	 20
167	  1	215.0	27.6	 25
168	  1	207.0	28.1	 25
169	  1	115.5	18.7	 20
170	  1	102.0	13.7	 20
171	  1	102.3	10.4	 20
172	  1	90.3	13.6	 16
173	  1	115.0	19.9	 25
174	  1	98.0	16.5	 25
175	  1	85.8	12.0	 20
176	  1	98.0	15.1	 25
177	  1	99.0	14.0	 20
178	  1	104.5	15.9	 16
179	  1	110.0	17.6	 25
180	  1	108.0	15.6	 25
181	  1	92.0	11.0	 20
182	  1	94.0	14.3	 25
183	  1	106.0	16.2	 25
184	  1	96.5	13.0	 16
185	  1	108.3	16.9	 20
186	  1	108.0	31.4	 25
187	  1	96.5	16.5	 20
188	  1	103.0	15.2	 25
189	  1	95.0	16.5	 25
190	  1	103.5	16.1	 16
191	  1	94.5	17.6	 20
192	  1	99.0	18.7	 25
193	  1	106.3	14.4	 20
194	  1	98.0	13.8	 25
195	  1	94.0	16.6	 25
196	  1	105.0	17.7	 20
197	  1	94.0	15.3	 20
198	  1	100.3	19.3	 20
199	  1	101.0	16.6	 20
200	  1	93.0	12.3	 25
201	  1	99.0	16.0	 25
202	  1	100.3	17.6	 20
203	  1	102.8	18.3	 20
204	  1	98.3	14.3	 20
205	  1	104.0	20.5	 20
206	  1	100.0	19.1	 20
207	  1	88.0	11.8	 25
208	  1	91.0	17.5	 25
209	  1	111.5	19.7	 20
210	  1	95.3	15.2	 20
211	  1	90.5	17.5	 20
212	  1	2614.5	310.4	 20
213	  1	83.0	10.2	 25
214	  1	129.0	16.0	 25
215	  1	77.8	14.3	 20
216	  1	86.0	13.5	 25
217	  1	99.3	16.3	 20
218	  1	102.8	16.1	 16
219	  1	97.0	13.1	 25
220	  1	93.0	17.3	 25
221	  1	92.5	13.2	 20
222	  1	97.0	14.8	 25
223	  1	94.8	15.5	 20
224	  1	101.3	18.9	 16
225	  1	105.0	11.4	 25
226	  1	99.0	12.6	 25
227	  1	89.8	10.6	 20
228	  1	101.0	13.1	 25
229	  1	94.0	14.5	 25
230	  1	95.3	13.6	 16
231	  1	106.3	15.8	 20
232	  1	106.0	15.0	 25
233	  1	100.0	15.2	 20
234	  1	89.0	9.7	 25
235	  1	99.0	20.2	 25
236	  1	113.0	20.9	 16
237	  1	137.5	21.0	 20
238	  1	147.3	29.0	 20
239	  1	110.0	16.6	 20
240	  1	100.0	19.9	 25
241	  1	105.0	14.6	 25
242	  1	125.5	20.5	 20
243	  1	102.3	18.2	 20
244	  1	100.3	12.9	 20
245	  1	97.5	15.4	 20
246	  1	104.0	16.0	 25
247	  1	114.0	13.8	 25
248	  1	107.8	14.8	 20
249	  1	105.0	14.8	 25
250	  1	113.0	18.4	 20
251	  1	120.3	17.0	 16
252	  1	118.0	20.4	 25
253	  1	117.0	13.9	 25
254	  1	109.0	14.4	 25
255	  1	133.3	24.4	 20
256	  1	127.5	23.8	 20
257	  1	110.0	11.2	 20
258	  1	135.3	19.5	 20
259	  1	124.0	25.1	 25
260	  1	132.0	15.9	 25
261	  1	112.8	14.1	 20
262	  1	119.0	13.2	 25
263	  1	117.0	14.0	 20
264	  1	126.0	12.5	 16
265	  1	128.0	17.4	 25
266	  1	142.0	14.0	 25
267	  1	153.8	14.1	 20
268	  1	195.0	23.6	 25
269	  1	132.5	17.0	 20
270	  1	116.0	12.7	 16
271	  1	117.3	13.1	 20
272	  1	146.0	24.0	 25
273	  1	119.8	13.2	 20
274	  1	127.0	16.3	 25
275	  1	118.0	23.2	 25
276	  1	123.0	14.3	 16
277	  1	111.8	14.9	 20
278	  1	115.0	16.1	 25
279	  1	116.5	13.6	 20
280	  1	116.0	16.6	 25
281	  1	118.0	16.3	 25
282	  1	124.3	11.2	 20
283	  1	116.5	20.6	 20
284	  1	152.3	26.8	 20
285	  1	131.3	33.0	 20
286	  1	131.0	33.6	 25
287	  1	120.0	20.8	 25
288	  1	134.0	19.2	 20
289	  1	122.3	15.3	 20
290	  1	126.5	20.1	 20
291	  1	132.0	18.1	 20
292	  1	128.0	12.9	 25
293	  1	137.0	14.7	 25
294	  1	128.5	17.0	 20
295	  1	146.0	24.0	 25
296	  1	136.3	12.7	 20
297	  1	150.3	25.3	 16
298	  1	130.0	16.6	 25
299	  1	119.0	16.7	 25
300	  1	112.3	17.4	 20
301	  1	120.0	16.9	 25
302	  1	196.0	20.6	 20
303	  1	246.0	21.4	 20
304	  1	213.8	22.8	 16
305	  1	159.0	24.2	 25
306	  1	132.0	13.3	 25
307	  1	195.0	22.0	 20
308	  1	3829.0	726.9	 25
309	  1	170.3	27.5	 20
310	  1	230.3	22.4	 16
311	  1	160.0	21.8	 25
312	  1	754.0	84.2	 25
313	  1	178.0	20.7	 20
314	  1	229.0	29.7	 25
315	  1	308.0	36.0	 25
316	  1	1157.0	78.0	 16
317	  1	168.0	21.8	 20
318	  1	1164.0	229.2	 25
319	  1	497.5	56.0	 20
320	  1	1971.0	334.5	 25
321	  1	3565.0	919.7	 25
322	  1	112.5	10.2	 16
323	  1	158.0	22.1	 20
324	  1	163.0	23.6	 25
325	  1	232.8	31.9	 20
326	  1	405.0	35.7	 25
327	  1	222.0	24.9	 25
328	  1	236.0	29.8	 20
329	  1	150.3	23.8	 20
330	  1	168.5	22.4	 20
331	  1	3947.3	572.4	 20
332	  1	2295.0	382.3	 25
333	  1	174.0	24.8	 25
334	  1	2218.8	245.1	 20
335	  1	267.8	28.1	 20
336	  1	131.3	16.2	 20
337	  1	118.3	10.7	 16
338	  1	179.0	25.2	 25
339	  1	217.0	28.0	 25
340	  1	3038.0	213.7	 20
341	  1	1078.0	155.1	 25
342	  1	247.0	36.9	 20
343	  1	156.8	18.3	 16
344	  1	167.0	21.2	 25
345	  1	190.0	20.7	 25
346	  1	700.8	37.9	 20
347	  1	3823.0	573.0	 25
348	  1	296.0	33.3	 25
349	  1	135.0	17.9	 16
350	  1	2874.3	396.9	 20
351	  1	205.0	29.0	 25
352	  1	164.0	18.6	 25
353	  1	368.8	33.3	 20
354	  1	2954.0	607.4	 25
355	  1	513.5	77.4	 20
356	  1	258.0	26.2	 16
357	  1	353.0	45.9	 25
358	  1	155.0	23.3	 25
359	  1	250.0	29.7	 20
360	  1	139.0	17.3	 25
361	  1	146.0	22.9	 25
362	  1	1826.8	196.1	 16
363	  1	3986.3	708.4	 20
364	  1	1504.0	346.3	 25
365	  1	256.5	24.4	 20
366	  1	205.0	24.8	 25
367	  1	403.0	28.2	 25
368	  1	369.0	40.8	 16
369	  1	435.0	52.9	 20
370	  1	2242.3	300.8	 20
371	  1	426.3	38.5	 20
372	  1	177.0	21.1	 25
373	  1	169.0	19.0	 25
374	  1	259.8	28.3	 20
375	  1	584.8	39.8	 20
376	  1	944.3	117.3	 20
377	  1	546.3	40.2	 20
378	  1	149.0	22.0	 25
379	  1	171.0	38.5	 25
380	  1	159.0	20.6	 20
381	  1	1849.0	254.7	 25
382	  1	1588.0	283.6	 20
383	  1	251.0	31.7	 16
384	  1	394.0	41.8	 25
385	  1	273.0	25.2	 25
386	  1	534.0	39.5	 20
387	  1	587.0	68.9	 25
388	  1	507.3	68.4	 20
389	  1	534.5	44.9	 16
390	  1	176.0	26.3	 25
391	  1	710.0	92.3	 25
392	  1	1559.3	110.7	 20
393	  1	343.0	26.8	 25
394	  1	453.0	50.5	 25
395	  1	2597.8	247.3	 16
396	  1	358.0	34.8	 20
397	  1	224.0	26.8	 25
398	  1	152.5	22.2	 20
399	  1	135.0	20.0	 25
400	  1	162.0	21.1	 25
401	  1	788.8	88.3	 20
402	  1	236.3	27.5	 16
403	  1	196.3	20.0	 20
404	  1	146.0	20.5	 25
405	  1	218.8	24.9	 20
406	  1	341.0	37.4	 25
407	  1	4134.0	739.1	 25
408	  1	209.3	24.6	 16
409	  1	1074.3	139.0	 20
410	  1	414.0	74.5	 25
411	  1	159.8	21.3	 20
412	  1	149.0	26.1	 25
413	  1	381.0	44.6	 25
414	  1	174.5	20.7	 20
415	  1	5196.3	628.2	 20
416	  1	228.0	29.7	 20
417	  1	5069.3	714.1	 20
418	  1	542.0	49.0	 25
419	  1	598.0	41.9	 25
420	  1	181.3	25.0	 20
421	  1	166.8	25.3	 20
422	  1	162.0	21.3	 20
423	  1	119.3	17.5	 20
424	  1	108.0	12.9	 25
425	  1	3596.0	879.5	 25
426	  1	105.5	14.0	 20
427	  1	176.0	28.3	 25
428	  1	109.0	18.8	 20
429	  1	6270.8	629.2	 16
430	  1	1676.0	147.5	 25
431	  1	287.0	26.4	 25
432	  1	295.3	24.9	 20
433	  1	791.0	77.7	 25
434	  1	456.3	103.3	 20
435	  1	5483.5	275.2	 16
436	  1	514.5	54.0	 20
437	  1	15442.0	2600.4	 25
438	  1	165.0	21.0	 20
439	  1	216.0	25.6	 25
440	  1	279.0	27.7	 25
441	  1	165.3	23.6	 16
442	  1	287.5	26.5	 20
443	  1	137.0	19.3	 25
444	  1	843.3	126.4	 20
445	  1	445.0	72.6	 25
446	  1	228.0	22.1	 25
447	  1	177.5	18.5	 20
448	  1	284.0	23.5	 20
449	  1	249.3	19.1	 20
450	  1	219.0	33.8	 20
451	  1	560.0	107.2	 25
452	  1	114.0	14.3	 25
453	  1	184.0	25.4	 25
454	  1	720.0	94.9	 16
455	  1	198.0	28.5	 20
456	  1	1523.0	288.6	 25
457	  1	132.3	20.4	 20
458	  1	164.0	16.5	 25
459	  1	167.0	27.9	 25
460	  1	455.8	61.1	 20
461	  1	770.8	88.5	 20
462	  1	695.3	101.0	 20
463	  1	970.8	104.9	 20
464	  1	182.0	24.7	 25
465	  1	735.0	55.8	 25
466	  1	130.3	19.1	 20
467	  1	139.8	17.8	 20
468	  1	155.3	26.0	 20
469	  1	141.0	16.3	 16
470	  1	136.0	17.8	 25
471	  1	308.0	39.5	 25
472	  1	7309.8	662.2	 20
473	  1	674.0	87.4	 25
474	  1	1275.5	212.5	 20
475	  1	163.3	23.4	 16
476	  1	144.0	24.1	 25
477	  1	2585.0	490.9	 25
478	  1	252.3	31.7	 20
479	  1	167.0	17.9	 25
480	  1	157.0	18.1	 25
481	  1	128.8	13.2	 16
482	  1	172.0	26.2	 20
483	  1	1039.0	193.8	 25
484	  1	139.8	21.0	 20
485	  1	564.0	84.8	 25
486	  1	144.0	18.5	 25
487	  1	117.8	18.0	 16
488	  1	261.0	24.6	 20
489	  1	153.0	20.0	 25
490	  1	204.0	32.4	 20
491	  1	162.0	18.5	 25
492	  1	594.0	48.8	 25
493	  1	1645.0	155.2	 20
494	  1	1274.3	91.2	 20
495	  1	173.0	19.9	 20
496	  1	158.3	22.1	 20
497	  1	240.0	43.1	 25
498	  1	165.0	24.5	 25
499	  1	389.5	33.3	 20
500	  1	252.0	44.2	 20
501	  1	157.3	22.4	 20
502	  1	134.5	22.4	 20
503	  1	9343.0	737.7	 20
504	  1	193.0	27.2	 25
505	  1	123.0	18.2	 25
506	  1	167.0	24.3	 20
507	  1	3080.5	492.6	 20
508	  1	304.0	34.1	 20
509	  1	142.0	16.7	 20
510	  1	623.0	86.8	 25
511	  1	172.0	19.1	 25
512	  1	159.5	15.0	 20
513	  1	250.0	29.1	 25
514	  1	186.0	25.0	 20
515	  1	479.8	45.0	 16
516	  1	284.0	27.2	 25
517	  1	212.0	20.7	 25
518	  1	1392.5	97.5	 20
519	  1	12468.0	1605.8	 25
520	  1	581.3	62.7	 20
521	  1	3884.8	190.2	 16
522	  1	2341.0	342.0	 25
523	  1	801.0	107.5	 25
524	  1	390.8	32.1	 20
525	  1	448.0	46.6	 25
526	  1	254.0	21.8	 25
527	  1	1366.0	111.6	 16
528	  1	1699.3	234.6	 20
529	  1	519.0	86.0	 25
530	  1	145.0	17.8	 20
531	  1	133.0	22.2	 25
532	  1	211.0	22.5	 25
533	  1	218.3	30.8	 16
534	  1	9837.8	1381.4	 20
535	  1	456.5	58.4	 20
536	  1	525.0	37.0	 20
537	  1	693.0	117.6	 25
538	  1	545.0	70.3	 25
539	  1	233.8	25.4	 20
540	  1	144.8	15.7	 20
541	  1	283.0	26.4	 20
542	  1	181.0	18.4	 20
543	  1	125.0	14.7	 25
544	  1	584.0	56.8	 25
545	  1	3863.0	568.7	 20
546	  1	759.0	98.2	 25
547	  1	185.3	20.4	 20
548	  1	213.0	22.5	 16
549	  1	1017.0	163.8	 25
550	  1	195.0	18.0	 25
551	  1	162.0	18.9	 25
552	  1	282.5	29.0	 20
553	  1	129.5	13.5	 20
554	  1	210.3	30.4	 20
555	  1	361.8	32.7	 20
556	  1	1197.0	131.7	 25
557	  1	146.0	21.4	 25
558	  1	172.8	29.0	 20
559	  1	144.0	17.5	 25
560	  1	155.5	20.0	 20
561	  1	350.3	22.1	 16
562	  1	130.0	18.0	 25
563	  1	235.0	28.9	 25
564	  1	198.0	35.0	 20
565	  1	174.0	28.4	 25
566	  1	749.8	114.8	 20
567	  1	178.5	20.7	 16
568	  1	141.0	25.1	 20
569	  1	2498.0	445.7	 25
570	  1	125.0	11.1	 20
571	  1	143.0	18.8	 25
572	  1	158.0	28.4	 25
573	  1	178.3	17.8	 16
574	  1	3620.3	529.4	 20
575	  1	315.0	31.1	 25
576	  1	409.5	52.4	 20
577	  1	2023.0	221.1	 25
578	  1	330.0	35.0	 25
579	  1	399.0	36.4	 20
580	  1	307.3	26.6	 20
581	  1	407.8	45.5	 20
582	  1	1076.5	134.7	 20
583	  1	1093.0	204.0	 25
584	  1	576.0	102.5	 25
585	  1	344.0	50.1	 20
586	  1	264.3	34.7	 20
587	  1	3381.8	466.0	 20
588	  1	151.0	18.1	 20
589	  1	273.0	36.5	 25
590	  1	185.0	22.5	 25
591	  1	463.5	26.8	 20
592	  1	272.0	32.2	 25
593	  1	484.0	45.6	 20
594	  1	552.8	47.7	 16
595	  1	459.0	52.6	 25
596	  1	502.0	32.3	 25
597	  1	709.0	67.6	 20
598	  1	689.0	63.8	 25
599	  1	1541.8	221.9	 20
600	  1	4740.0	764.3	 20
601	  1	126.3	14.2	 16
602	  1	2167.0	337.8	 25
603	  1	816.0	112.8	 25
604	  1	181.0	22.4	 20
605	  1	164.0	32.2	 25
606	  1	492.5	38.3	 20
607	  1	191.3	21.3	 16
608	  1	239.0	36.1	 25
609	  1	196.0	26.4	 25
610	  1	363.0	27.7	 20
611	  1	2063.0	369.3	 25
612	  1	370.0	30.5	 25
613	  1	604.5	39.7	 16
614	  1	1091.5	95.8	 20
615	  1	13420.0	1984.5	 25
616	  1	138.5	18.8	 20
617	  1	744.0	158.0	 25
618	  1	505.0	31.3	 25
619	  1	624.3	47.1	 16
620	  1	517.0	52.7	 20
621	  1	1681.0	256.0	 25
622	  1	409.5	30.0	 20
623	  1	7650.0	1134.8	 25
624	  1	14591.0	1849.6	 25
625	  1	1812.5	193.9	 20
626	  1	631.8	28.0	 20
627	  1	6367.5	681.6	 20
628	  1	2626.3	347.1	 20
629	  1	389.0	28.4	 25
630	  1	176.0	14.4	 25
631	  1	870.3	107.2	 20
632	  1	4322.3	817.1	 20
633	  1	163.0	16.3	 20
634	  1	225.5	26.8	 16
635	  1	143.0	20.3	 25
636	  1	17813.0	3327.8	 25
637	  1	325.0	59.4	 20
638	  1	17127.0	3257.3	 25
639	  1	312.3	50.5	 20
  0	  2	239.8	24.2	 20
  1	  2	15546.5	1736.0	 20
  2	  2	264.3	32.2	 20
  3	  2	15479.8	2385.9	 20
  4	  2	90.0	28.7	 25
  5	  2	362.0	53.7	 25
  6	  2	221.3	30.2	 20
  7	  2	975.0	121.9	 25
  8	  2	143.5	21.5	 20
  9	  2	609.3	57.0	 16
 10	  2	617.0	86.9	 25
 11	  2	624.0	57.6	 25
 12	  2	533.0	73.7	 20
 13	  2	714.0	117.7	 25
 14	  2	453.5	57.4	 20
 15	  2	328.3	22.3	 16
 16	  2	186.8	19.9	 20
 17	  2	183.0	28.1	 25
 18	  2	129.0	17.9	 20
 19	  2	366.0	53.4	 25
 20	  2	446.0	64.1	 25
 21	  2	1457.0	92.8	 16
 22	  2	225.3	25.2	 20
 23	  2	417.0	51.1	 25
 24	  2	528.5	53.6	 20
 25	  2	175.0	23.3	 25
 26	  2	422.0	75.3	 25
 27	  2	856.3	137.5	 20
 28	  2	540.8	46.6	 20
 29	  2	378.8	47.4	 20
 30	  2	273.0	31.1	 25
 31	  2	424.3	46.7	 20
 32	  2	565.0	102.1	 25
 33	  2	735.0	154.7	 25
 34	  2	970.5	77.4	 16
 35	  2	376.3	48.3	 20
 36	  2	276.0	44.8	 25
 37	  2	280.8	30.6	 20
 38	  2	298.0	40.9	 25
 39	  2	414.0	74.4	 25
 40	  2	187.3	20.3	 20
 41	  2	218.0	22.3	 20
 42	  2	585.3	124.8	 20
 43	  2	260.3	34.2	 20
 44	  2	443.0	85.2	 25
 45	  2	303.0	45.1	 25
 46	  2	509.3	60.3	 20
 47	  2	671.0	84.6	 20
 48	  2	762.5	162.5	 20
 49	  2	218.5	27.0	 16
 50	  2	253.0	36.9	 25
 51	  2	258.0	47.0	 25
 52	  2	353.5	62.8	 20
 53	  2	369.0	52.8	 25
 54	  2	351.8	67.3	 20
 55	  2	127.0	12.1	 16
 56	  2	14548.0	2598.4	 25
 57	  2	239.0	24.2	 25
 58	  2	237.5	18.4	 20
 59	  2	237.0	22.5	 25
 60	  2	11827.0	3548.3	 25
 61	  2	134.0	19.8	 16
 62	  2	237.0	23.1	 20
 63	  2	236.0	27.2	 25
 64	  2	240.3	31.4	 20
 65	  2	241.0	24.8	 25
 66	  2	239.0	34.9	 25
 67	  2	230.5	42.4	 16
 68	  2	884.5	242.5	 20
 69	  2	1223.0	229.4	 25
 70	  2	850.0	169.0	 20
 71	  2	367.0	81.1	 25
 72	  2	242.0	30.8	 25
 73	  2	147.3	18.4	 20
 74	  2	232.5	25.9	 20
 75	  2	241.0	21.4	 20
 76	  2	261.5	31.0	 20
 77	  2	257.0	19.0	 25
 78	  2	245.0	25.6	 25
 79	  2	151.0	34.6	 25
 80	  2	13450.8	1161.1	 16
 81	  2	264.8	23.6	 20
 82	  2	262.0	28.3	 20
 83	  2	247.0	29.9	 20
 84	  2	10673.0	1754.4	 25
 85	  2	151.0	25.0	 25
 86	  2	14053.8	861.4	 20
 87	  2	267.5	30.6	 20
 88	  2	254.5	40.3	 20
 89	  2	241.0	24.5	 20
 90	  2	232.0	30.9	 25
 91	  2	128.0	17.5	 25
 92	  2	213.5	21.0	 20
 93	  2	221.0	27.1	 25
 94	  2	237.5	23.2	 20
 95	  2	220.3	21.6	 16
 96	  2	224.0	29.0	 25
 97	  2	140.0	20.0	 25
 98	  2	235.3	21.4	 20
 99	  2	231.0	23.7	 25
100	  2	240.0	33.5	 20
101	  2	229.3	18.2	 16
102	  2	221.0	26.9	 25
103	  2	121.0	14.6	 25
104	  2	112.3	14.0	 20
105	  2	458.0	93.0	 25
106	  2	299.0	45.9	 25
107	  2	1311.3	114.7	 16
108	  2	797.8	99.9	 20
109	  2	156.0	24.4	 25
110	  2	14089.5	607.5	 20
111	  2	272.0	25.6	 25
112	  2	248.0	22.2	 25
113	  2	10807.3	616.7	 16
114	  2	251.8	31.8	 20
115	  2	137.5	17.7	 20
116	  2	250.5	28.3	 20
117	  2	253.0	27.0	 25
118	  2	263.0	38.4	 25
119	  2	262.0	35.5	 20
120	  2	233.5	29.5	 20
121	  2	139.8	17.4	 20
122	  2	242.3	25.8	 20
123	  2	241.0	29.3	 25
124	  2	245.0	25.7	 25
125	  2	249.5	22.5	 20
126	  2	228.3	37.6	 20
127	  2	123.5	13.1	 20
128	  2	243.5	35.8	 20
129	  2	240.0	45.6	 20
130	  2	259.0	26.5	 25
131	  2	251.0	33.4	 25
132	  2	236.0	21.9	 20
133	  2	140.8	14.1	 20
134	  2	275.5	36.5	 20
135	  2	409.5	106.7	 20
136	  2	379.0	75.8	 25
137	  2	277.0	35.1	 25
138	  2	244.3	25.0	 20
139	  2	169.0	25.5	 25
140	  2	350.5	42.9	 20
141	  2	260.5	31.9	 16
142	  2	259.0	58.3	 25
143	  2	239.0	28.0	 25
144	  2	218.5	31.9	 20
145	  2	145.0	18.7	 25
146	  2	12958.3	2096.2	 20
147	  2	253.8	30.8	 16
148	  2	239.3	24.2	 20
149	  2	254.0	33.7	 25
150	  2	225.5	19.4	 20
151	  2	114.0	15.4	 25
152	  2	217.0	34.0	 25
153	  2	208.3	21.9	 16
154	  2	225.0	25.5	 20
155	  2	232.0	29.0	 25
156	  2	219.8	35.0	 20
157	  2	114.0	15.9	 25
158	  2	206.0	23.4	 25
159	  2	201.3	13.2	 16
160	  2	11375.3	1199.1	 20
161	  2	235.0	30.4	 20
162	  2	206.3	24.4	 20
163	  2	125.0	15.1	 25
164	  2	207.0	24.5	 25
165	  2	221.3	39.2	 20
166	  2	248.8	33.4	 20
167	  2	237.3	25.6	 20
168	  2	233.5	32.5	 20
169	  2	128.0	13.9	 25
170	  2	119.0	18.9	 25
171	  2	443.0	37.5	 20
172	  2	233.0	34.0	 25
173	  2	172.3	16.0	 20
174	  2	169.3	38.5	 16
175	  2	551.0	44.1	 25
176	  2	168.0	21.0	 25
177	  2	537.0	107.3	 25
178	  2	979.5	129.1	 20
179	  2	574.0	113.3	 20
180	  2	498.5	119.9	 20
181	  2	283.8	40.5	 20
182	  2	449.0	65.3	 25
183	  2	612.0	123.4	 25
184	  2	1788.5	209.4	 20
185	  2	432.0	68.1	 25
186	  2	446.8	49.1	 20
187	  2	2469.8	315.4	 16
188	  2	744.0	138.6	 25
189	  2	359.0	76.5	 25
190	  2	396.3	44.0	 20
191	  2	232.0	28.2	 25
192	  2	377.3	85.8	 20
193	  2	651.3	107.9	 16
194	  2	248.5	52.1	 20
195	  2	560.0	112.4	 25
196	  2	529.0	57.8	 20
197	  2	181.0	21.6	 25
198	  2	484.0	64.3	 25
199	  2	935.3	88.1	 16
200	  2	238.0	45.5	 20
201	  2	243.0	39.2	 25
202	  2	584.8	73.5	 20
203	  2	1796.0	336.5	 25
204	  2	1166.0	240.7	 25
205	  2	341.8	35.4	 20
206	  2	911.3	117.3	 20
207	  2	1209.3	284.4	 20
208	  2	1268.0	148.3	 20
209	  2	262.0	33.7	 25
210	  2	435.0	89.0	 25
211	  2	80.3	13.2	 20
212	  2	1260.3	208.5	 20
213	  2	78.3	9.9	 20
214	  2	104.8	15.8	 20
215	  2	77.0	13.2	 25
216	  2	1412.0	229.9	 25
217	  2	229.5	25.0	 20
218	  2	221.0	32.9	 25
219	  2	259.8	34.0	 20
220	  2	293.5	46.2	 16
221	  2	176.0	19.6	 25
222	  2	1196.0	204.5	 25
223	  2	1604.3	192.9	 20
224	  2	282.0	39.5	 25
225	  2	553.0	85.6	 20
226	  2	852.5	186.8	 20
227	  2	424.8	33.9	 16
228	  2	461.0	69.9	 25
229	  2	247.0	41.2	 25
230	  2	199.0	29.4	 20
231	  2	1117.0	219.5	 25
232	  2	674.5	128.1	 20
233	  2	829.8	60.7	 16
234	  2	1204.0	237.1	 25
235	  2	787.0	146.5	 25
236	  2	673.5	81.7	 20
237	  2	1294.0	233.6	 25
238	  2	219.0	38.6	 25
239	  2	499.0	47.3	 16
240	  2	528.0	75.9	 20
241	  2	279.0	28.6	 25
242	  2	2298.5	240.0	 20
243	  2	1610.0	262.2	 25
244	  2	1104.0	264.1	 25
245	  2	1171.8	114.6	 16
246	  2	381.5	53.4	 20
247	  2	740.0	182.0	 25
248	  2	1481.0	165.5	 20
249	  2	1146.0	192.8	 25
250	  2	2044.0	279.5	 25
251	  2	3628.0	441.8	 20
252	  2	2990.3	266.6	 20
253	  2	1828.3	169.0	 20
254	  2	1601.0	133.1	 20
255	  2	1485.0	161.6	 25
256	  2	1566.0	231.6	 25
257	  2	1742.3	182.4	 20
258	  2	2584.3	281.7	 20
259	  2	2371.3	380.8	 20
260	  2	2109.3	124.9	 16
261	  2	1476.0	197.2	 25
262	  2	10305.0	1961.8	 25
263	  2	3904.0	395.5	 20
264	  2	862.0	127.5	 25
265	  2	1407.3	308.5	 20
266	  2	7652.3	521.8	 16
267	  2	6488.0	1186.0	 25
268	  2	5578.0	1230.7	 25
269	  2	901.0	105.8	 20
270	  2	2833.0	432.2	 25
271	  2	3066.0	617.2	 25
272	  2	4342.0	303.2	 16
273	  2	3331.3	453.3	 20
274	  2	479.0	99.6	 25
275	  2	5039.5	672.6	 20
276	  2	3310.0	526.0	 25
277	  2	5939.0	1273.1	 25
278	  2	716.8	162.0	 20
279	  2	1862.8	319.5	 16
280	  2	796.0	140.0	 25
281	  2	1762.0	460.9	 25
282	  2	4957.3	773.4	 20
283	  2	2044.0	364.6	 25
284	  2	8613.0	2132.7	 25
285	  2	10006.3	1057.0	 16
286	  2	10059.3	1761.8	 20
287	  2	4313.0	1123.5	 25
288	  2	6995.5	807.1	 20
289	  2	3112.0	525.8	 25
290	  2	2018.0	463.7	 25
291	  2	2263.3	246.2	 16
292	  2	4413.8	581.3	 20
293	  2	7674.5	1752.8	 20
294	  2	6752.3	673.8	 20
295	  2	4270.0	675.0	 25
296	  2	6646.0	1782.0	 25
297	  2	9746.0	1150.1	 20
298	  2	7151.0	1199.2	 20
299	  2	187.8	25.5	 20
300	  2	3734.3	564.3	 20
301	  2	1087.0	196.0	 25
302	  2	184.0	29.1	 25
303	  2	243.0	23.4	 20
304	  2	237.0	29.0	 25
305	  2	134.3	20.6	 20
306	  2	117.5	17.6	 16
307	  2	179.0	23.5	 25
308	  2	801.0	195.8	 25
309	  2	157.3	24.9	 20
310	  2	289.0	32.3	 25
311	  2	193.3	24.7	 20
312	  2	468.0	50.4	 16
313	  2	156.0	19.8	 25
314	  2	192.0	27.0	 25
315	  2	398.0	62.4	 20
316	  2	655.0	90.2	 25
317	  2	126.0	25.5	 25
318	  2	344.0	46.5	 16
319	  2	275.5	34.2	 20
320	  2	579.0	86.7	 25
321	  2	792.3	178.3	 20
322	  2	124.0	24.8	 25
323	  2	165.0	24.1	 25
324	  2	131.8	15.0	 16
325	  2	252.5	48.8	 20
326	  2	419.8	42.5	 20
327	  2	155.0	23.1	 25
328	  2	204.8	47.3	 20
329	  2	166.0	23.3	 25
330	  2	134.0	20.0	 25
331	  2	458.5	71.7	 16
332	  2	462.0	81.5	 20
333	  2	175.0	23.9	 25
334	  2	384.5	77.8	 20
335	  2	245.0	38.7	 25
336	  2	131.0	25.4	 25
337	  2	111.5	15.9	 20
338	  2	302.5	36.4	 20
339	  2	251.0	24.4	 20
340	  2	1462.8	221.5	 20
341	  2	194.0	21.2	 25
342	  2	187.0	25.5	 25
343	  2	133.0	14.7	 20
344	  2	156.5	18.9	 20
345	  2	271.3	19.2	 20
346	  2	373.5	65.6	 20
347	  2	1147.0	216.7	 25
348	  2	215.0	32.1	 25
349	  2	115.3	20.7	 20
350	  2	494.0	78.7	 25
351	  2	147.0	13.7	 20
352	  2	145.5	23.9	 16
353	  2	276.0	35.3	 25
354	  2	945.0	225.1	 25
355	  2	364.5	38.1	 20
356	  2	300.0	36.7	 25
357	  2	347.0	38.8	 20
358	  2	150.0	16.0	 16
359	  2	117.5	13.6	 20
360	  2	144.0	21.8	 25
361	  2	121.0	14.8	 20
362	  2	426.0	44.0	 25
363	  2	789.0	149.1	 25
364	  2	219.3	26.5	 16
365	  2	214.3	25.2	 20
366	  2	201.0	28.6	 25
367	  2	440.3	98.3	 20
368	  2	354.0	60.9	 25
369	  2	416.0	57.3	 25
370	  2	1859.0	183.2	 20
371	  2	389.3	28.2	 20
372	  2	171.3	25.2	 20
373	  2	165.5	25.8	 20
374	  2	247.0	42.0	 25
375	  2	497.0	52.6	 25
376	  2	496.0	61.3	 25
377	  2	378.0	48.9	 16
378	  2	139.0	28.6	 20
379	  2	174.0	31.4	 25
380	  2	164.0	24.6	 20
381	  2	599.0	112.5	 25
382	  2	269.0	50.1	 25
383	  2	194.0	21.3	 20
384	  2	729.8	97.0	 20
385	  2	209.5	19.5	 20
386	  2	397.5	61.9	 20
387	  2	580.0	61.3	 25
388	  2	198.0	23.3	 25
389	  2	662.8	70.0	 20
390	  2	200.3	20.7	 20
391	  2	1053.5	121.7	 20
392	  2	1071.5	65.1	 16
393	  2	357.0	45.7	 25
394	  2	263.0	23.9	 25
395	  2	248.0	39.5	 20
396	  2	266.0	40.4	 25
397	  2	232.8	23.5	 20
398	  2	152.5	24.5	 16
399	  2	113.0	15.9	 25
400	  2	198.0	25.6	 25
401	  2	509.3	90.4	 20
402	  2	202.0	33.9	 25
403	  2	204.0	24.8	 25
404	  2	155.5	19.2	 16
405	  2	194.0	28.5	 20
406	  2	190.0	22.9	 25
407	  2	1334.0	245.9	 20
408	  2	136.0	23.6	 25
409	  2	154.0	18.5	 25
410	  2	128.0	20.4	 16
411	  2	118.8	18.0	 20
412	  2	170.0	25.0	 25
413	  2	501.3	48.4	 20
414	  2	154.0	17.6	 25
415	  2	1832.0	282.8	 25
416	  2	140.5	18.0	 20
417	  2	403.8	59.9	 20
418	  2	636.8	95.0	 20
419	  2	395.8	42.4	 20
420	  2	179.0	21.9	 25
421	  2	173.0	20.6	 25
422	  2	130.0	16.1	 20
423	  2	95.3	14.7	 20
424	  2	87.3	9.3	 20
425	  2	1787.0	517.0	 20
426	  2	80.5	10.3	 20
427	  2	120.0	16.0	 25
428	  2	97.0	20.1	 25
429	  2	3073.0	412.6	 20
430	  2	1914.0	116.7	 20
431	  2	228.0	31.8	 20
432	  2	311.5	28.2	 20
433	  2	429.0	55.3	 25
434	  2	391.0	138.0	 25
435	  2	3468.5	271.0	 20
436	  2	291.0	44.0	 25
437	  2	4255.5	899.0	 20
438	  2	230.8	20.9	 16
439	  2	307.0	42.0	 25
440	  2	314.0	30.4	 25
441	  2	155.0	21.4	 20
442	  2	149.0	20.5	 25
443	  2	150.5	21.8	 20
444	  2	125.5	20.7	 16
445	  2	139.0	19.3	 25
446	  2	232.0	29.6	 25
447	  2	221.8	31.1	 20
448	  2	247.0	26.7	 25
449	  2	152.0	16.8	 25
450	  2	406.0	51.4	 16
451	  2	121.3	17.8	 20
452	  2	118.0	19.8	 25
453	  2	114.3	14.8	 20
454	  2	124.0	21.9	 25
455	  2	155.0	14.9	 25
456	  2	283.0	39.7	 16
457	  2	120.3	10.8	 20
458	  2	137.3	19.0	 20
459	  2	169.8	43.8	 20
460	  2	164.0	24.5	 25
461	  2	348.0	39.9	 25
462	  2	346.5	33.1	 20
463	  2	197.5	17.0	 20
464	  2	251.5	38.0	 20
465	  2	554.8	64.8	 20
466	  2	126.0	13.9	 25
467	  2	118.0	13.4	 25
468	  2	145.3	20.2	 20
469	  2	192.0	18.6	 25
470	  2	121.5	17.7	 20
471	  2	293.5	21.4	 16
472	  2	1081.0	227.7	 25
473	  2	785.0	103.1	 25
474	  2	369.0	53.3	 25
475	  2	154.0	20.8	 20
476	  2	132.0	17.8	 20
477	  2	215.3	28.4	 20
478	  2	199.0	43.3	 20
479	  2	196.0	19.3	 25
480	  2	171.0	26.9	 25
481	  2	145.5	29.6	 20
482	  2	238.0	26.7	 25
483	  2	281.5	47.0	 20
484	  2	146.0	21.1	 16
485	  2	413.0	40.6	 25
486	  2	169.0	28.4	 25
487	  2	117.3	24.3	 20
488	  2	204.0	28.4	 25
489	  2	155.0	17.9	 20
490	  2	252.3	31.4	 16
491	  2	195.8	25.8	 20
492	  2	500.0	64.8	 25
493	  2	1367.5	193.3	 20
494	  2	593.0	34.2	 25
495	  2	171.0	28.4	 25
496	  2	159.5	24.0	 16
497	  2	111.0	19.2	 20
498	  2	129.0	18.9	 25
499	  2	295.3	38.3	 20
500	  2	279.0	27.1	 25
501	  2	148.0	21.2	 25
502	  2	107.3	18.5	 20
503	  2	1793.8	332.0	 20
504	  2	151.0	23.7	 20
505	  2	108.0	18.6	 20
506	  2	144.0	21.4	 25
507	  2	758.0	181.7	 25
508	  2	347.3	45.4	 20
509	  2	141.3	20.7	 20
510	  2	218.8	28.7	 20
511	  2	179.0	25.7	 20
512	  2	150.0	28.5	 25
513	  2	171.0	20.1	 25
514	  2	163.5	27.5	 20
515	  2	414.0	57.3	 25
516	  2	238.3	27.4	 20
517	  2	210.0	33.0	 16
518	  2	2397.0	341.5	 25
519	  2	4404.0	885.9	 25
520	  2	358.5	32.8	 20
521	  2	940.0	179.6	 25
522	  2	440.8	47.6	 20
523	  2	368.5	56.2	 20
524	  2	468.0	38.8	 16
525	  2	636.0	88.0	 25
526	  2	229.0	28.6	 25
527	  2	251.5	36.4	 20
528	  2	325.0	44.1	 25
529	  2	184.3	44.8	 20
530	  2	146.8	25.6	 16
531	  2	110.0	21.1	 25
532	  2	247.0	24.0	 25
533	  2	230.5	29.4	 20
534	  2	3246.0	566.4	 25
535	  2	549.0	48.4	 25
536	  2	304.3	29.1	 16
537	  2	181.3	20.2	 20
538	  2	387.0	42.6	 25
539	  2	152.8	23.5	 20
540	  2	117.0	23.8	 25
541	  2	254.0	32.7	 25
542	  2	164.3	24.3	 16
543	  2	130.3	21.2	 20
544	  2	822.0	144.0	 25
545	  2	1342.8	170.2	 20
546	  2	762.0	116.2	 25
547	  2	208.0	41.0	 25
548	  2	252.0	35.0	 20
549	  2	345.5	39.7	 20
550	  2	217.3	27.7	 20
551	  2	219.8	29.3	 20
552	  2	138.0	21.3	 25
553	  2	152.0	33.8	 25
554	  2	287.5	46.7	 20
555	  2	487.5	51.1	 20
556	  2	476.5	63.0	 20
557	  2	128.0	16.0	 16
558	  2	143.0	21.2	 25
559	  2	124.0	20.8	 25
560	  2	178.3	23.2	 20
561	  2	515.0	57.9	 25
562	  2	141.3	15.6	 20
563	  2	188.5	29.4	 16
564	  2	199.0	28.8	 25
565	  2	127.0	16.9	 25
566	  2	121.0	17.4	 20
567	  2	137.0	18.7	 25
568	  2	121.0	13.2	 25
569	  2	318.3	39.4	 16
570	  2	124.3	16.1	 20
571	  2	121.0	23.9	 25
572	  2	193.0	23.4	 25
573	  2	186.0	27.5	 20
574	  2	884.0	140.2	 25
575	  2	315.3	26.5	 20
576	  2	338.0	28.4	 16
577	  2	601.0	69.0	 25
578	  2	300.0	27.2	 25
579	  2	378.0	31.7	 20
580	  2	362.0	40.8	 25
581	  2	273.0	27.4	 25
582	  2	488.8	35.3	 16
583	  2	157.8	20.7	 20
584	  2	246.0	27.3	 25
585	  2	881.0	111.7	 20
586	  2	193.0	27.3	 25
587	  2	322.0	59.2	 25
588	  2	128.5	14.0	 16
589	  2	418.3	50.8	 20
590	  2	149.3	16.9	 20
591	  2	432.5	57.4	 20
592	  2	358.0	42.2	 25
593	  2	671.0	67.3	 25
594	  2	841.3	68.9	 20
595	  2	382.3	23.1	 20
596	  2	448.5	31.2	 20
597	  2	474.3	43.7	 20
598	  2	386.0	29.7	 25
599	  2	215.0	31.0	 25
600	  2	729.8	153.6	 20
601	  2	131.0	19.4	 25
602	  2	550.8	92.2	 20
603	  2	270.3	20.6	 16
604	  2	171.0	23.1	 25
605	  2	174.0	24.9	 25
606	  2	509.0	56.4	 20
607	  2	182.0	22.7	 25
608	  2	920.3	133.7	 20
609	  2	183.3	20.0	 16
610	  2	439.0	52.3	 25
611	  2	516.0	71.3	 25
612	  2	479.3	43.7	 20
613	  2	1262.0	166.9	 25
614	  2	1455.0	99.0	 25
615	  2	1447.5	144.7	 16
616	  2	167.5	19.7	 20
617	  2	214.0	32.1	 25
618	  2	399.5	37.4	 20
619	  2	1574.0	243.4	 25
620	  2	420.0	38.6	 25
621	  2	472.3	51.3	 20
622	  2	605.5	46.6	 16
623	  2	1274.3	129.9	 20
624	  2	5372.0	1175.9	 25
625	  2	1148.8	122.6	 20
626	  2	373.0	52.6	 25
627	  2	936.0	180.0	 25
628	  2	696.0	112.6	 16
629	  2	347.8	33.9	 20
630	  2	179.0	50.2	 25
631	  2	284.5	44.1	 20
632	  2	670.0	162.9	 25
633	  2	152.0	34.1	 25
634	  2	134.5	16.6	 20
635	  2	107.3	15.0	 20
636	  2	356.0	26.5	 20
637	  2	17749.5	4919.2	 20
638	  2	460.0	266.7	 25
639	  2	17195.0	4198.9	 25
  0	  3	16740.0	3191.6	 25
  1	  3	242.0	30.9	 25
  2	  3	14932.0	2409.5	 25
  3	  3	226.8	29.6	 16
  4	  3	89.5	14.7	 20
  5	  3	174.0	24.9	 20
  6	  3	105.8	16.1	 20
  7	  3	694.0	88.7	 25
  8	  3	120.0	19.1	 25
  9	  3	1010.0	102.3	 20
 10	  3	422.0	34.9	 20
 11	  3	446.3	46.8	 20
 12	  3	346.0	52.6	 20
 13	  3	380.0	64.1	 25
 14	  3	223.0	28.9	 25
 15	  3	312.3	40.5	 20
 16	  3	212.0	27.8	 25
 17	  3	156.5	22.0	 20
 18	  3	178.5	31.5	 16
 19	  3	256.0	29.4	 25
 20	  3	1094.0	144.5	 25
 21	  3	323.8	39.3	 20
 22	  3	333.0	46.6	 25
 23	  3	137.5	19.6	 20
 24	  3	936.8	69.2	 16
 25	  3	151.0	19.3	 25
 26	  3	170.0	36.9	 25
 27	  3	362.3	30.4	 20
 28	  3	333.0	38.4	 25
 29	  3	302.0	37.3	 25
 30	  3	257.8	29.3	 16
 31	  3	456.5	43.1	 20
 32	  3	335.0	38.5	 25
 33	  3	321.8	31.7	 20
 34	  3	518.0	30.1	 25
 35	  3	276.0	39.6	 25
 36	  3	225.0	21.7	 16
 37	  3	250.0	26.2	 20
 38	  3	130.8	19.7	 20
 39	  3	204.0	18.4	 20
 40	  3	137.0	20.0	 25
 41	  3	244.0	30.1	 25
 42	  3	1212.8	131.1	 20
 43	  3	158.3	23.2	 20
 44	  3	488.5	85.7	 20
 45	  3	358.0	48.5	 20
 46	  3	201.0	25.2	 25
 47	  3	696.0	99.8	 25
 48	  3	334.8	35.7	 20
 49	  3	333.0	43.2	 25
 50	  3	190.8	30.9	 20
 51	  3	192.3	21.0	 16
 52	  3	260.0	31.6	 25
 53	  3	443.0	54.5	 25
 54	  3	403.0	89.1	 25
 55	  3	129.0	18.6	 20
 56	  3	15010.8	3519.2	 20
 57	  3	241.5	35.0	 20
 58	  3	256.3	26.2	 20
 59	  3	260.0	25.2	 25
 60	  3	276.0	45.8	 25
 61	  3	149.3	17.7	 20
 62	  3	284.0	36.3	 25
 63	  3	14994.3	1380.0	 20
 64	  3	14149.3	1676.0	 16
 65	  3	13501.0	2803.7	 25
 66	  3	298.0	41.9	 25
 67	  3	360.5	56.0	 20
 68	  3	15717.0	3716.8	 25
 69	  3	1522.5	173.7	 20
 70	  3	14539.0	1460.3	 16
 71	  3	12981.5	2221.0	 20
 72	  3	300.0	37.7	 25
 73	  3	168.5	20.2	 20
 74	  3	257.0	20.9	 25
 75	  3	14131.0	3516.3	 25
 76	  3	13968.8	758.1	 16
 77	  3	13257.5	1591.9	 20
 78	  3	316.0	43.0	 25
 79	  3	164.5	23.4	 20
 80	  3	15225.0	1604.6	 25
 81	  3	259.0	20.4	 25
 82	  3	250.0	18.1	 20
 83	  3	273.3	34.2	 20
 84	  3	244.5	29.0	 20
 85	  3	148.8	20.7	 20
 86	  3	14191.0	1583.1	 25
 87	  3	289.0	23.5	 25
 88	  3	13536.5	2714.3	 20
 89	  3	12676.5	1396.7	 20
 90	  3	241.8	32.0	 20
 91	  3	150.5	17.1	 20
 92	  3	252.0	27.1	 25
 93	  3	249.0	29.1	 25
 94	  3	11008.8	1372.5	 20
 95	  3	229.0	29.7	 25
 96	  3	242.3	29.5	 20
 97	  3	139.5	21.6	 16
 98	  3	13997.0	1503.1	 25
 99	  3	14204.0	2235.3	 25
100	  3	13760.3	1967.4	 20
101	  3	283.0	31.8	 25
102	  3	237.5	24.0	 20
103	  3	125.0	36.5	 20
104	  3	130.5	17.1	 16
105	  3	272.0	32.1	 25
106	  3	302.0	52.0	 25
107	  3	584.3	60.4	 20
108	  3	546.0	79.4	 25
109	  3	148.8	21.9	 20
110	  3	14333.8	768.4	 16
111	  3	256.0	22.7	 25
112	  3	240.0	25.2	 25
113	  3	256.8	29.4	 20
114	  3	11780.0	1578.7	 25
115	  3	167.0	24.7	 25
116	  3	14074.5	641.6	 16
117	  3	259.0	28.2	 20
118	  3	12486.0	1734.5	 25
119	  3	11728.5	1417.9	 20
120	  3	251.0	27.8	 25
121	  3	137.0	13.9	 25
122	  3	257.8	33.0	 16
123	  3	12530.5	1265.5	 20
124	  3	12169.0	1972.2	 25
125	  3	11337.3	1464.1	 20
126	  3	252.0	29.7	 25
127	  3	144.0	16.0	 25
128	  3	234.8	25.4	 20
129	  3	12568.5	1305.0	 20
130	  3	12694.5	462.9	 20
131	  3	11861.8	1612.1	 20
132	  3	238.0	28.1	 25
133	  3	155.0	16.3	 25
134	  3	353.3	55.5	 20
135	  3	12671.3	1588.1	 20
136	  3	12212.0	576.3	 20
137	  3	10926.0	576.4	 16
138	  3	272.0	42.8	 25
139	  3	215.0	30.3	 25
140	  3	12578.3	1441.1	 20
141	  3	12060.0	1650.4	 25
142	  3	11306.0	1747.6	 20
143	  3	235.8	28.6	 16
144	  3	254.0	20.6	 25
145	  3	144.0	23.3	 25
146	  3	12893.5	483.5	 20
147	  3	284.0	35.4	 25
148	  3	12760.0	1959.4	 25
149	  3	12256.8	776.3	 16
150	  3	246.0	24.4	 20
151	  3	123.0	13.4	 25
152	  3	222.0	22.6	 25
153	  3	210.5	21.6	 20
154	  3	10362.0	1674.6	 25
155	  3	217.5	22.2	 20
156	  3	213.0	19.7	 16
157	  3	115.0	15.1	 25
158	  3	201.0	26.6	 25
159	  3	218.0	17.6	 20
160	  3	11685.0	1348.3	 25
161	  3	222.0	25.4	 25
162	  3	228.0	20.1	 16
163	  3	121.5	14.0	 20
164	  3	235.0	34.6	 25
165	  3	12503.5	1130.4	 20
166	  3	12531.0	2031.0	 25
167	  3	255.0	26.0	 25
168	  3	12982.3	1045.1	 16
169	  3	130.0	19.0	 20
170	  3	109.8	18.0	 20
171	  3	212.5	31.1	 20
172	  3	262.0	33.4	 25
173	  3	136.0	18.9	 25
174	  3	194.5	21.9	 20
175	  3	825.0	98.7	 20
176	  3	319.5	55.7	 20
177	  3	270.3	35.3	 20
178	  3	434.0	73.0	 25
179	  3	193.0	25.1	 25
180	  3	313.0	37.9	 20
181	  3	281.0	30.3	 20
182	  3	238.0	42.4	 20
183	  3	245.0	18.8	 16
184	  3	481.0	59.6	 25
185	  3	400.0	47.8	 25
186	  3	801.3	267.5	 20
187	  3	1195.0	178.4	 25
188	  3	306.3	27.9	 20
189	  3	204.8	28.6	 16
190	  3	330.0	63.5	 25
191	  3	165.0	16.9	 25
192	  3	257.3	25.9	 20
193	  3	163.0	22.8	 25
194	  3	209.0	18.9	 25
195	  3	332.5	44.1	 16
196	  3	288.8	38.3	 20
197	  3	185.0	22.7	 25
198	  3	544.3	88.3	 20
199	  3	483.0	71.3	 25
200	  3	124.0	24.6	 25
201	  3	112.0	14.1	 20
202	  3	422.8	46.3	 16
203	  3	681.0	85.6	 20
204	  3	265.0	63.2	 25
205	  3	196.5	27.7	 20
206	  3	511.0	52.1	 25
207	  3	570.0	93.9	 25
208	  3	1306.5	130.0	 16
209	  3	215.0	26.3	 20
210	  3	478.0	95.5	 25
211	  3	77.8	20.9	 20
212	  3	78.0	10.5	 25
213	  3	73.0	12.0	 25
214	  3	74.3	10.2	 16
215	  3	89.0	15.8	 20
216	  3	1463.5	196.4	 20
217	  3	171.3	21.9	 20
218	  3	146.0	19.8	 25
219	  3	318.0	43.6	 25
220	  3	312.0	35.5	 20
221	  3	139.0	21.8	 20
222	  3	386.3	53.3	 20
223	  3	499.3	113.1	 20
224	  3	131.0	20.7	 25
225	  3	211.0	38.2	 25
226	  3	358.8	45.7	 20
227	  3	207.0	45.2	 25
228	  3	390.8	58.7	 20
229	  3	236.3	32.1	 16
230	  3	131.0	18.1	 25
231	  3	511.0	93.4	 25
232	  3	716.5	100.4	 20
233	  3	884.0	124.1	 25
234	  3	276.8	37.4	 20
235	  3	368.0	41.9	 16
236	  3	284.0	66.9	 25
237	  3	352.0	73.2	 25
238	  3	109.0	11.5	 20
239	  3	195.0	31.7	 25
240	  3	250.0	41.9	 25
241	  3	154.8	24.7	 16
242	  3	532.8	65.7	 20
243	  3	304.0	66.9	 25
244	  3	250.0	28.1	 20
245	  3	163.0	21.3	 25
246	  3	145.0	17.5	 25
247	  3	195.8	32.3	 16
248	  3	664.5	114.9	 20
249	  3	350.3	53.0	 20
250	  3	526.0	92.0	 25
251	  3	1759.0	244.3	 20
252	  3	650.0	72.1	 25
253	  3	2735.0	290.7	 25
254	  3	1533.3	124.7	 16
255	  3	953.0	115.3	 20
256	  3	938.0	178.0	 25
257	  3	1497.8	218.7	 20
258	  3	1252.0	175.5	 25
259	  3	710.0	137.5	 25
260	  3	803.8	75.0	 20
261	  3	886.3	97.1	 20
262	  3	3978.0	852.9	 20
263	  3	499.8	97.6	 20
264	  3	159.0	22.8	 25
265	  3	215.0	29.5	 25
266	  3	930.8	135.5	 20
267	  3	1118.8	163.9	 20
268	  3	1073.5	220.3	 20
269	  3	228.5	30.3	 20
270	  3	412.0	63.7	 25
271	  3	322.0	56.0	 25
272	  3	602.5	102.8	 20
273	  3	1542.0	191.3	 25
274	  3	216.3	28.3	 20
275	  3	660.5	68.8	 16
276	  3	252.0	44.3	 25
277	  3	294.0	51.3	 25
278	  3	508.8	79.1	 20
279	  3	142.0	22.2	 25
280	  3	399.5	66.3	 20
281	  3	278.3	34.3	 16
282	  3	679.8	108.1	 20
283	  3	334.0	70.2	 25
284	  3	931.0	161.7	 20
285	  3	2365.0	407.2	 25
286	  3	2203.0	484.9	 25
287	  3	337.3	39.3	 16
288	  3	2054.0	300.0	 20
289	  3	658.0	165.9	 25
290	  3	214.8	25.5	 20
291	  3	254.0	40.9	 25
292	  3	1176.0	216.8	 25
293	  3	3140.0	366.7	 20
294	  3	3893.0	545.7	 20
295	  3	770.8	118.2	 20
296	  3	827.3	190.2	 20
297	  3	3372.0	662.9	 25
298	  3	1147.0	210.9	 25
299	  3	115.0	22.6	 25
300	  3	672.8	78.8	 16
301	  3	182.3	18.8	 20
302	  3	1286.0	316.9	 25
303	  3	136.0	15.3	 20
304	  3	312.0	41.2	 25
305	  3	3284.0	859.5	 25
306	  3	155.8	24.2	 20
307	  3	3603.8	529.9	 20
308	  3	1041.0	169.1	 20
309	  3	1251.0	83.2	 20
310	  3	214.0	26.9	 25
311	  3	7879.0	1646.9	 25
312	  3	2417.3	327.8	 20
313	  3	496.8	36.9	 20
314	  3	184.3	38.0	 20
315	  3	385.0	29.6	 16
316	  3	709.0	107.8	 25
317	  3	119.0	26.2	 25
318	  3	117.0	26.3	 20
319	  3	275.0	32.4	 25
320	  3	343.3	44.9	 20
321	  3	326.5	29.6	 16
322	  3	455.0	69.3	 25
323	  3	382.0	39.3	 25
324	  3	283.8	25.5	 20
325	  3	299.0	40.0	 25
326	  3	432.0	58.3	 25
327	  3	599.5	51.4	 16
328	  3	196.0	29.9	 20
329	  3	145.0	21.8	 25
330	  3	159.5	42.0	 20
331	  3	218.0	35.8	 25
332	  3	181.0	21.6	 25
333	  3	304.8	30.2	 16
334	  3	965.0	142.0	 20
335	  3	575.0	126.0	 25
336	  3	1534.8	226.0	 20
337	  3	128.0	18.1	 25
338	  3	570.0	132.5	 25
339	  3	182.0	32.6	 20
340	  3	165.3	22.7	 20
341	  3	205.3	19.8	 20
342	  3	233.3	24.9	 20
343	  3	186.0	25.7	 25
344	  3	202.0	24.7	 25
345	  3	153.5	17.8	 20
346	  3	650.3	78.6	 20
347	  3	619.0	92.0	 20
348	  3	178.0	24.5	 20
349	  3	776.8	124.8	 20
350	  3	6651.0	1106.2	 25
351	  3	3477.0	838.6	 25
352	  3	181.3	20.1	 20
353	  3	113.8	15.0	 20
354	  3	235.3	40.8	 20
355	  3	170.0	22.6	 20
356	  3	1084.0	123.8	 25
357	  3	176.0	19.9	 25
358	  3	179.8	25.7	 20
359	  3	5483.0	976.1	 25
360	  3	3999.0	807.2	 20
361	  3	4221.0	452.1	 16
362	  3	12138.0	1912.4	 25
363	  3	7024.0	1648.8	 25
364	  3	2295.5	233.6	 20
365	  3	197.0	28.1	 25
366	  3	308.0	39.1	 20
367	  3	156.0	22.7	 16
368	  3	144.0	18.5	 25
369	  3	133.0	19.9	 25
370	  3	761.8	50.6	 20
371	  3	1791.0	248.6	 25
372	  3	366.0	83.2	 25
373	  3	6214.8	479.3	 16
374	  3	193.8	22.5	 20
375	  3	239.0	36.6	 25
376	  3	455.0	38.7	 20
377	  3	198.0	25.9	 25
378	  3	240.0	31.1	 25
379	  3	3646.0	273.6	 16
380	  3	282.0	38.3	 20
381	  3	1565.8	312.5	 20
382	  3	1943.0	195.5	 20
383	  3	117.0	17.8	 25
384	  3	143.0	19.4	 25
385	  3	191.8	19.2	 20
386	  3	116.0	13.6	 20
387	  3	936.0	124.9	 20
388	  3	452.0	35.5	 20
389	  3	200.0	36.2	 25
390	  3	772.0	85.3	 25
391	  3	258.8	25.4	 20
392	  3	241.0	21.2	 25
393	  3	131.3	25.1	 20
394	  3	108.8	12.1	 16
395	  3	587.0	125.2	 25
396	  3	1431.0	264.8	 25
397	  3	2334.0	444.2	 25
398	  3	142.3	17.5	 20
399	  3	230.8	23.5	 20
400	  3	148.3	18.5	 20
401	  3	131.8	20.5	 20
402	  3	144.0	28.4	 25
403	  3	163.0	21.1	 25
404	  3	516.5	39.6	 20
405	  3	237.0	31.6	 25
406	  3	135.0	19.8	 20
407	  3	3531.0	186.5	 16
408	  3	260.0	31.4	 25
409	  3	3277.0	606.2	 25
410	  3	1554.0	209.9	 20
411	  3	532.0	80.6	 25
412	  3	395.0	28.3	 20
413	  3	962.8	62.3	 16
414	  3	265.3	39.4	 20
415	  3	812.0	138.8	 25
416	  3	158.5	23.3	 20
417	  3	127.0	22.3	 25
418	  3	3278.0	627.7	 25
419	  3	143.5	21.2	 16
420	  3	271.8	46.7	 20
421	  3	147.0	21.4	 25
422	  3	135.5	23.7	 20
423	  3	120.0	20.0	 25
424	  3	86.0	13.3	 25
425	  3	83.8	15.2	 20
426	  3	93.0	15.4	 20
427	  3	85.0	13.9	 20
428	  3	86.8	12.4	 20
429	  3	312.0	41.6	 25
430	  3	333.0	56.9	 25
431	  3	1085.8	161.4	 20
432	  3	364.8	36.6	 20
433	  3	4961.8	860.5	 20
434	  3	205.5	27.8	 20
435	  3	1608.0	205.1	 25
436	  3	248.0	38.3	 25
437	  3	5277.5	497.9	 20
438	  3	313.0	39.8	 25
439	  3	200.0	30.0	 20
440	  3	230.3	26.9	 16
441	  3	885.0	69.7	 25
442	  3	934.0	118.1	 25
443	  3	402.0	37.0	 20
444	  3	405.0	47.4	 25
445	  3	209.3	16.9	 20
446	  3	154.0	22.4	 20
447	  3	293.8	35.6	 16
448	  3	225.0	28.9	 25
449	  3	184.0	32.1	 25
450	  3	674.5	117.4	 20
451	  3	504.0	103.3	 25
452	  3	115.3	19.0	 20
453	  3	162.3	25.9	 16
454	  3	128.0	19.9	 25
455	  3	606.0	98.4	 25
456	  3	241.5	27.7	 20
457	  3	3251.0	619.1	 25
458	  3	1476.0	272.3	 25
459	  3	341.8	41.0	 16
460	  3	482.3	54.2	 20
461	  3	145.0	19.8	 25
462	  3	118.0	16.4	 20
463	  3	140.0	20.5	 25
464	  3	231.0	25.0	 25
465	  3	631.3	35.3	 16
466	  3	149.0	18.4	 20
467	  3	142.0	21.0	 25
468	  3	153.0	20.1	 20
469	  3	800.0	110.9	 25
470	  3	658.0	119.9	 25
471	  3	193.5	24.6	 20
472	  3	155.0	30.0	 20
473	  3	114.3	18.2	 20
474	  3	244.8	30.8	 20
475	  3	184.0	22.3	 25
476	  3	8560.0	1115.4	 25
477	  3	440.3	37.5	 20
478	  3	813.5	101.8	 20
479	  3	282.8	29.2	 20
480	  3	473.5	42.3	 16
481	  3	661.0	80.0	 25
482	  3	2273.0	386.8	 25
483	  3	121.8	23.9	 20
484	  3	108.0	14.9	 25
485	  3	10109.0	1150.1	 20
486	  3	139.3	23.9	 16
487	  3	161.0	21.6	 25
488	  3	97.0	15.6	 25
489	  3	117.3	16.3	 20
490	  3	632.0	74.6	 25
491	  3	818.0	77.6	 25
492	  3	608.5	49.7	 16
493	  3	129.8	22.0	 20
494	  3	1106.0	148.9	 25
495	  3	230.0	30.0	 25
496	  3	321.0	38.7	 20
497	  3	677.0	132.0	 25
498	  3	1105.0	92.0	 20
499	  3	153.5	19.5	 16
500	  3	2918.0	483.0	 25
501	  3	241.0	28.6	 25
502	  3	688.8	85.0	 20
503	  3	165.0	29.5	 25
504	  3	125.0	15.1	 25
505	  3	143.3	17.9	 16
506	  3	125.0	17.0	 20
507	  3	2172.0	415.1	 25
508	  3	326.5	21.8	 20
509	  3	190.0	27.1	 25
510	  3	282.0	78.5	 25
511	  3	330.5	35.6	 16
512	  3	5475.5	879.6	 20
513	  3	1001.0	85.9	 20
514	  3	1037.5	97.6	 20
515	  3	184.0	19.6	 25
516	  3	946.0	82.1	 25
517	  3	3772.5	366.5	 20
518	  3	1582.0	178.5	 20
519	  3	771.5	78.3	 20
520	  3	4301.0	381.3	 20
521	  3	179.0	27.7	 25
522	  3	130.0	25.0	 25
523	  3	152.5	20.2	 20
524	  3	186.0	21.9	 25
525	  3	3404.0	377.6	 20
526	  3	515.8	61.7	 16
527	  3	6414.0	1053.5	 25
528	  3	130.0	17.9	 25
529	  3	146.8	18.4	 20
530	  3	113.0	15.3	 25
531	  3	130.8	17.8	 20
532	  3	255.8	25.9	 16
533	  3	184.0	19.5	 25
534	  3	319.0	38.4	 25
535	  3	4010.3	360.8	 20
536	  3	288.0	50.9	 25
537	  3	1098.0	95.4	 25
538	  3	271.0	30.6	 16
539	  3	183.0	25.4	 20
540	  3	145.0	20.7	 25
541	  3	128.0	26.2	 20
542	  3	186.0	25.9	 25
543	  3	323.0	40.8	 25
544	  3	518.5	47.8	 20
545	  3	918.8	47.7	 16
546	  3	913.5	59.8	 20
547	  3	348.0	44.4	 25
548	  3	339.5	28.7	 20
549	  3	2266.0	199.7	 25
550	  3	1074.0	119.7	 25
551	  3	546.5	52.7	 16
552	  3	372.8	42.5	 20
553	  3	173.0	42.1	 25
554	  3	191.5	25.0	 20
555	  3	231.0	27.6	 25
556	  3	4864.0	838.0	 25
557	  3	236.5	28.9	 20
558	  3	671.5	60.1	 20
559	  3	464.3	128.8	 20
560	  3	7240.5	771.6	 20
561	  3	2233.0	329.3	 25
562	  3	287.0	23.4	 25
563	  3	223.8	16.1	 20
564	  3	206.3	21.3	 20
565	  3	1037.8	62.5	 20
566	  3	1724.8	135.5	 20
567	  3	1747.0	320.2	 25
568	  3	823.0	108.1	 25
569	  3	6251.0	564.5	 20
570	  3	278.0	25.4	 25
571	  3	5073.0	648.2	 20
572	  3	583.8	51.4	 16
573	  3	236.0	22.3	 25
574	  3	260.0	32.7	 25
575	  3	841.0	63.6	 20
576	  3	255.0	19.2	 25
577	  3	1457.5	176.1	 20
578	  3	812.8	60.3	 16
579	  3	1720.8	82.2	 20
580	  3	727.0	57.5	 25
581	  3	3727.5	407.8	 20
582	  3	1939.0	181.7	 25
583	  3	399.0	28.3	 25
584	  3	239.5	27.2	 16
585	  3	2230.5	275.6	 20
586	  3	1437.0	207.0	 25
587	  3	293.0	30.5	 20
588	  3	183.0	28.7	 25
589	  3	589.0	82.7	 25
590	  3	3333.5	403.6	 20
591	  3	168.0	28.9	 20
592	  3	157.3	28.7	 20
593	  3	4561.0	406.6	 25
594	  3	675.0	56.2	 20
595	  3	2275.0	280.2	 25
596	  3	233.0	25.0	 25
597	  3	1367.8	103.8	 16
598	  3	1262.0	75.3	 20
599	  3	578.0	46.8	 25
600	  3	226.0	23.8	 20
601	  3	143.0	20.4	 25
602	  3	758.0	120.1	 25
603	  3	1923.3	197.1	 20
604	  3	223.0	37.4	 20
605	  3	2598.5	406.7	 20
606	  3	124.3	20.7	 20
607	  3	329.0	51.8	 25
608	  3	124.0	16.5	 25
609	  3	262.5	26.0	 20
610	  3	586.5	65.3	 20
611	  3	492.0	51.3	 20
612	  3	197.3	29.1	 16
613	  3	1591.0	215.0	 25
614	  3	1405.0	79.3	 25
615	  3	555.3	59.6	 20
616	  3	2661.0	490.5	 25
617	  3	779.8	42.2	 20
618	  3	372.0	24.9	 16
619	  3	729.0	63.2	 25
620	  3	479.0	28.3	 25
621	  3	5479.0	672.4	 20
622	  3	698.0	117.1	 25
623	  3	8755.0	918.8	 25
624	  3	6942.8	460.3	 16
625	  3	431.5	54.9	 20
626	  3	378.0	50.7	 25
627	  3	194.5	20.0	 20
628	  3	124.0	20.6	 25
629	  3	3549.0	582.4	 25
630	  3	2190.3	277.6	 16
631	  3	329.0	47.7	 20
632	  3	142.0	19.2	 25
633	  3	3479.5	510.7	 20
634	  3	1381.0	143.2	 25
635	  3	118.0	15.4	 25
636	  3	17003.5	2842.7	 20
637	  3	306.5	102.9	 20
638	  3	17552.3	2813.4	 20
639	  3	274.0	41.6	 20
  0	  4	74.3	12.9	 20
  1	  4	97.0	14.0	 25
  2	  4	85.8	13.7	 20
  3	  4	83.0	11.3	 25
  4	  4	94.0	17.9	 25
  5	  4	88.8	13.8	 20
  6	  4	79.5	12.4	 20
  7	  4	76.8	9.7	 20
  8	  4	80.3	11.7	 20
  9	  4	89.0	12.2	 25
 10	  4	85.0	9.9	 25
 11	  4	93.8	21.2	 20
 12	  4	106.3	22.9	 20
 13	  4	91.8	14.0	 20
 14	  4	110.5	37.6	 20
 15	  4	100.0	17.2	 25
 16	  4	114.0	23.0	 25
 17	  4	114.3	26.9	 20
 18	  4	112.0	20.3	 25
 19	  4	117.3	17.8	 20
 20	  4	104.8	16.8	 16
 21	  4	112.0	23.9	 25
 22	  4	102.0	15.2	 25
 23	  4	92.5	12.1	 20
 24	  4	93.0	14.0	 25
 25	  4	78.0	11.9	 20
 26	  4	94.5	19.3	 20
 27	  4	83.5	12.7	 16
 28	  4	80.0	12.2	 25
 29	  4	125.0	23.2	 25
 30	  4	209.5	33.6	 20
 31	  4	187.0	33.6	 25
 32	  4	97.8	13.5	 20
 33	  4	93.5	14.8	 16
 34	  4	107.0	15.7	 25
 35	  4	97.0	16.0	 25
 36	  4	89.3	12.0	 20
 37	  4	94.0	14.6	 25
 38	  4	92.0	14.0	 25
 39	  4	104.3	20.0	 16
 40	  4	86.0	11.5	 20
 41	  4	100.0	13.8	 25
 42	  4	99.5	12.5	 20
 43	  4	93.0	13.3	 25
 44	  4	90.0	15.8	 25
 45	  4	95.3	19.0	 16
 46	  4	100.5	15.6	 20
 47	  4	100.0	12.4	 25
 48	  4	105.3	17.1	 20
 49	  4	114.0	13.8	 25
 50	  4	140.0	24.7	 25
 51	  4	254.3	50.6	 20
 52	  4	189.5	28.9	 20
 53	  4	148.0	16.7	 20
 54	  4	134.8	21.0	 20
 55	  4	131.0	32.6	 25
 56	  4	15499.0	3669.7	 25
 57	  4	256.0	21.0	 20
 58	  4	279.0	32.0	 20
 59	  4	12552.5	777.3	 20
 60	  4	13229.3	1195.5	 16
 61	  4	204.0	22.4	 25
 62	  4	15705.0	3210.8	 25
 63	  4	334.3	32.7	 20
 64	  4	298.0	33.4	 25
 65	  4	357.0	42.5	 20
 66	  4	13478.3	780.8	 16
 67	  4	477.0	45.0	 25
 68	  4	15841.0	621.3	 25
 69	  4	14822.8	1641.1	 20
 70	  4	520.0	86.7	 25
 71	  4	398.0	27.6	 25
 72	  4	12686.8	550.0	 16
 73	  4	198.5	26.8	 20
 74	  4	14938.0	2143.2	 25
 75	  4	331.0	34.1	 25
 76	  4	407.3	30.2	 20
 77	  4	438.0	32.4	 25
 78	  4	13038.3	2705.0	 20
 79	  4	163.0	15.9	 16
 80	  4	14750.0	1741.4	 25
 81	  4	276.0	25.3	 25
 82	  4	249.5	22.7	 20
 83	  4	247.0	28.9	 25
 84	  4	235.0	26.2	 25
 85	  4	152.3	15.5	 16
 86	  4	14683.0	994.5	 20
 87	  4	13791.0	2985.1	 25
 88	  4	277.8	36.5	 20
 89	  4	253.0	19.0	 25
 90	  4	12264.0	2663.5	 25
 91	  4	166.3	22.1	 16
 92	  4	250.5	25.4	 20
 93	  4	251.3	41.6	 20
 94	  4	239.8	28.0	 20
 95	  4	251.0	21.5	 25
 96	  4	236.0	30.0	 25
 97	  4	147.0	18.2	 20
 98	  4	13986.5	1757.5	 20
 99	  4	293.5	33.2	 20
100	  4	309.5	52.5	 20
101	  4	12454.0	1978.4	 25
102	  4	239.0	26.3	 25
103	  4	136.8	12.9	 20
104	  4	126.0	17.0	 25
105	  4	119.5	14.2	 20
106	  4	120.3	10.6	 16
107	  4	126.0	18.4	 25
108	  4	134.0	14.6	 25
109	  4	131.5	11.4	 20
110	  4	14402.0	1566.7	 25
111	  4	270.3	32.3	 20
112	  4	233.8	22.3	 16
113	  4	244.0	25.5	 25
114	  4	12023.0	1784.6	 25
115	  4	165.8	25.3	 20
116	  4	14852.0	1326.6	 25
117	  4	14097.0	2468.1	 25
118	  4	255.5	14.1	 16
119	  4	267.3	22.4	 20
120	  4	243.0	28.9	 25
121	  4	151.0	16.5	 20
122	  4	12993.0	1673.0	 25
123	  4	273.0	25.8	 25
124	  4	239.3	18.8	 20
125	  4	257.3	30.2	 16
126	  4	11786.0	1211.3	 20
127	  4	164.0	21.6	 25
128	  4	13264.0	1223.1	 20
129	  4	256.0	20.6	 25
130	  4	262.0	24.8	 25
131	  4	263.3	29.4	 16
132	  4	243.0	25.8	 20
133	  4	200.0	41.1	 25
134	  4	13219.0	1001.8	 20
135	  4	496.0	50.5	 25
136	  4	402.0	60.0	 25
137	  4	298.3	36.1	 20
138	  4	10117.5	1179.8	 20
139	  4	233.3	34.7	 20
140	  4	11630.0	550.8	 20
141	  4	342.0	53.5	 25
142	  4	281.0	23.5	 25
143	  4	9214.3	1496.0	 20
144	  4	274.0	44.2	 20
145	  4	160.3	16.7	 20
146	  4	13092.3	403.2	 20
147	  4	12829.0	2222.1	 25
148	  4	267.0	26.7	 25
149	  4	240.0	19.7	 20
150	  4	11560.0	1971.5	 25
151	  4	137.5	19.9	 20
152	  4	241.0	24.6	 16
153	  4	227.0	30.3	 25
154	  4	239.0	35.1	 25
155	  4	218.3	14.5	 20
156	  4	222.0	23.1	 25
157	  4	124.3	17.5	 20
158	  4	216.0	20.7	 16
159	  4	228.3	28.4	 20
160	  4	12103.0	1334.9	 25
161	  4	254.3	25.0	 20
162	  4	223.0	19.5	 25
163	  4	148.0	22.4	 25
164	  4	13329.0	312.5	 16
165	  4	260.3	25.5	 20
166	  4	266.0	28.9	 25
167	  4	13056.0	735.6	 20
168	  4	13837.0	1035.6	 25
169	  4	145.0	18.0	 25
170	  4	116.5	11.7	 20
171	  4	102.5	13.4	 20
172	  4	100.3	13.2	 20
173	  4	102.0	18.1	 25
174	  4	102.5	46.4	 20
175	  4	106.0	12.5	 25
176	  4	107.0	16.5	 25
177	  4	93.3	14.2	 16
178	  4	92.3	15.8	 20
179	  4	100.0	16.0	 25
180	  4	100.8	15.8	 20
181	  4	106.0	20.1	 25
182	  4	101.0	22.1	 25
183	  4	94.0	23.3	 20
184	  4	97.0	14.1	 20
185	  4	82.0	13.0	 20
186	  4	82.3	12.3	 20
187	  4	107.0	22.1	 25
188	  4	99.0	11.8	 25
189	  4	98.8	17.4	 20
190	  4	96.0	11.6	 20
191	  4	100.3	16.0	 20
192	  4	94.8	17.3	 16
193	  4	90.0	13.1	 25
194	  4	89.0	13.9	 25
195	  4	97.3	16.5	 20
196	  4	98.0	12.5	 25
197	  4	93.0	15.8	 20
198	  4	95.3	11.1	 16
199	  4	102.0	17.6	 25
200	  4	100.0	16.7	 25
201	  4	89.0	15.0	 20
202	  4	95.0	17.3	 25
203	  4	84.0	14.9	 25
204	  4	79.3	13.7	 16
205	  4	88.8	12.2	 20
206	  4	96.0	15.9	 25
207	  4	86.0	11.2	 20
208	  4	98.0	15.5	 25
209	  4	93.0	17.6	 25
210	  4	98.8	16.1	 16
211	  4	88.5	14.1	 20
212	  4	92.0	16.3	 25
213	  4	82.8	11.2	 20
214	  4	80.0	13.6	 25
215	  4	93.0	34.3	 25
216	  4	90.3	12.5	 20
217	  4	97.5	14.3	 20
218	  4	84.0	15.8	 20
219	  4	84.3	13.1	 20
220	  4	79.0	11.5	 25
221	  4	76.0	12.4	 25
222	  4	93.0	16.4	 25
223	  4	82.5	11.2	 16
224	  4	88.0	12.5	 20
225	  4	86.0	17.4	 20
226	  4	96.0	22.2	 20
227	  4	103.0	17.8	 25
228	  4	91.0	14.2	 25
229	  4	89.0	9.7	 20
230	  4	85.0	11.3	 20
231	  4	83.0	17.7	 20
232	  4	97.0	22.5	 20
233	  4	99.0	15.0	 25
234	  4	95.0	22.0	 25
235	  4	91.3	12.6	 20
236	  4	96.0	17.0	 20
237	  4	93.3	17.0	 20
238	  4	85.3	14.8	 16
239	  4	96.0	20.0	 25
240	  4	90.0	15.3	 25
241	  4	79.8	13.7	 20
242	  4	106.0	21.0	 25
243	  4	88.0	15.4	 20
244	  4	400.8	138.4	 16
245	  4	311.0	66.7	 25
246	  4	249.0	46.9	 25
247	  4	147.0	31.2	 20
248	  4	112.0	20.5	 25
249	  4	112.0	18.9	 25
250	  4	91.3	18.6	 16
251	  4	94.5	12.2	 20
252	  4	101.0	14.5	 25
253	  4	95.8	11.2	 20
254	  4	106.0	17.2	 25
255	  4	107.0	19.6	 25
256	  4	89.8	21.5	 16
257	  4	92.3	15.7	 20
258	  4	92.3	15.2	 20
259	  4	97.8	18.1	 20
260	  4	88.0	13.6	 25
261	  4	99.0	16.0	 25
262	  4	95.3	16.5	 20
263	  4	95.3	15.9	 20
264	  4	102.0	14.8	 20
265	  4	101.0	13.8	 20
266	  4	102.0	23.1	 25
267	  4	106.0	17.7	 25
268	  4	103.5	18.4	 20
269	  4	104.3	24.6	 20
270	  4	92.3	20.3	 20
271	  4	94.0	13.9	 20
272	  4	115.3	25.4	 20
273	  4	100.0	15.2	 25
274	  4	98.0	16.5	 25
275	  4	100.0	18.2	 20
276	  4	100.3	19.2	 20
277	  4	94.5	12.9	 20
278	  4	93.8	16.0	 20
279	  4	93.0	12.0	 25
280	  4	97.0	16.2	 25
281	  4	102.5	19.2	 20
282	  4	109.0	20.9	 25
283	  4	91.8	14.3	 20
284	  4	101.8	17.4	 16
285	  4	119.0	27.4	 25
286	  4	106.0	14.2	 25
287	  4	104.0	18.4	 20
288	  4	104.0	20.7	 25
289	  4	110.0	16.3	 20
290	  4	103.5	20.8	 16
291	  4	112.0	14.7	 25
292	  4	96.0	14.2	 25
293	  4	97.5	14.0	 20
294	  4	100.0	17.4	 25
295	  4	92.0	17.0	 25
296	  4	95.3	13.1	 16
297	  4	100.3	15.0	 20
298	  4	97.0	17.4	 25
299	  4	93.3	16.0	 20
300	  4	93.0	14.8	 25
301	  4	91.0	14.5	 25
302	  4	253.5	35.1	 16
303	  4	162.8	23.5	 20
304	  4	244.5	30.5	 20
305	  4	604.8	116.6	 20
306	  4	119.0	16.5	 25
307	  4	925.0	209.5	 25
308	  4	323.3	37.3	 20
309	  4	1043.0	103.0	 20
310	  4	216.0	25.9	 20
311	  4	1227.5	265.0	 20
312	  4	479.0	83.8	 25
313	  4	353.0	50.2	 25
314	  4	200.0	29.0	 20
315	  4	274.0	26.3	 25
316	  4	594.0	102.2	 20
317	  4	99.0	14.1	 16
318	  4	123.0	17.6	 25
319	  4	194.0	29.4	 25
320	  4	196.0	21.3	 25
321	  4	273.0	31.3	 20
322	  4	214.0	25.3	 20
323	  4	290.0	45.2	 20
324	  4	312.0	30.5	 20
325	  4	239.0	30.5	 25
326	  4	389.0	29.4	 25
327	  4	220.3	22.3	 20
328	  4	231.0	27.6	 25
329	  4	185.3	20.0	 20
330	  4	146.5	21.2	 16
331	  4	151.0	27.0	 25
332	  4	170.0	20.9	 25
333	  4	341.0	35.4	 20
334	  4	302.0	51.1	 25
335	  4	166.0	26.1	 20
336	  4	208.8	30.2	 16
337	  4	131.0	20.1	 20
338	  4	112.0	15.9	 25
339	  4	146.3	20.1	 20
340	  4	131.0	18.2	 25
341	  4	216.0	26.0	 25
342	  4	202.3	27.5	 16
343	  4	267.8	45.5	 20
344	  4	250.0	33.1	 25
345	  4	167.0	30.5	 20
346	  4	252.0	36.5	 25
347	  4	509.0	65.8	 25
348	  4	179.8	18.3	 20
349	  4	124.5	11.7	 20
350	  4	1671.3	375.2	 20
351	  4	528.0	96.3	 20
352	  4	152.0	18.7	 25
353	  4	137.0	21.3	 25
354	  4	146.8	21.0	 20
355	  4	154.5	13.7	 20
356	  4	544.3	44.0	 20
357	  4	226.3	23.0	 20
358	  4	207.0	42.2	 25
359	  4	881.0	189.8	 25
360	  4	480.8	60.0	 20
361	  4	730.0	134.6	 25
362	  4	4515.8	952.4	 20
363	  4	1210.8	102.8	 16
364	  4	748.0	150.7	 25
365	  4	194.0	17.4	 25
366	  4	300.0	31.2	 20
367	  4	146.0	15.4	 25
368	  4	145.3	16.7	 20
369	  4	160.5	19.4	 20
370	  4	886.5	76.1	 16
371	  4	416.0	75.6	 25
372	  4	123.0	20.3	 25
373	  4	1048.5	238.7	 20
374	  4	240.0	35.4	 25
375	  4	194.8	23.2	 20
376	  4	1136.8	98.3	 16
377	  4	195.0	17.0	 25
378	  4	221.0	26.0	 25
379	  4	1220.0	150.7	 20
380	  4	173.0	19.2	 25
381	  4	228.0	42.4	 25
382	  4	214.5	18.1	 16
383	  4	106.5	15.7	 20
384	  4	157.0	21.4	 25
385	  4	195.8	26.8	 20
386	  4	143.0	17.0	 25
387	  4	403.0	50.7	 25
388	  4	266.5	32.9	 16
389	  4	216.8	32.1	 20
390	  4	221.0	24.9	 25
391	  4	267.3	33.1	 20
392	  4	316.0	43.0	 25
393	  4	145.0	24.3	 25
394	  4	102.0	14.5	 20
395	  4	102.5	12.5	 20
396	  4	323.5	37.9	 20
397	  4	797.3	160.7	 20
398	  4	138.0	21.3	 25
399	  4	163.0	21.3	 25
400	  4	138.5	17.8	 20
401	  4	128.8	12.8	 20
402	  4	162.0	19.8	 20
403	  4	190.5	19.1	 16
404	  4	407.0	66.5	 25
405	  4	341.0	32.3	 25
406	  4	167.5	25.6	 20
407	  4	439.0	75.4	 25
408	  4	256.5	31.9	 20
409	  4	361.8	78.0	 16
410	  4	373.0	59.5	 25
411	  4	183.0	23.3	 25
412	  4	586.0	43.4	 20
413	  4	789.0	70.1	 25
414	  4	172.0	29.2	 25
415	  4	142.5	24.8	 16
416	  4	141.3	21.1	 20
417	  4	139.0	26.3	 25
418	  4	557.0	118.6	 25
419	  4	155.0	22.5	 20
420	  4	141.0	19.2	 25
421	  4	155.3	26.2	 20
422	  4	127.0	17.5	 16
423	  4	125.0	21.8	 25
424	  4	97.0	17.6	 25
425	  4	90.5	15.9	 20
426	  4	88.0	13.0	 25
427	  4	94.0	14.8	 25
428	  4	91.5	14.7	 16
429	  4	183.3	22.0	 20
430	  4	241.0	32.4	 25
431	  4	285.8	40.4	 20
432	  4	449.0	38.9	 25
433	  4	441.0	90.9	 25
434	  4	171.0	24.7	 16
435	  4	243.3	29.7	 20
436	  4	211.3	55.7	 20
437	  4	5019.5	612.7	 20
438	  4	270.0	42.6	 25
439	  4	248.0	33.6	 25
440	  4	336.8	42.0	 20
441	  4	1206.8	90.9	 20
442	  4	909.5	61.6	 20
443	  4	704.5	74.0	 20
444	  4	229.0	27.6	 25
445	  4	210.0	28.5	 25
446	  4	141.3	20.6	 20
447	  4	286.0	32.6	 25
448	  4	325.0	37.1	 20
449	  4	211.5	29.7	 16
450	  4	795.0	86.1	 25
451	  4	918.0	82.3	 25
452	  4	124.3	20.2	 20
453	  4	190.0	29.2	 25
454	  4	129.5	15.5	 20
455	  4	353.8	23.4	 16
456	  4	173.0	30.9	 25
457	  4	368.0	63.9	 25
458	  4	340.8	49.1	 20
459	  4	343.0	49.7	 25
460	  4	1735.0	226.4	 25
461	  4	144.0	14.0	 16
462	  4	108.3	14.9	 20
463	  4	149.0	22.7	 25
464	  4	227.3	35.3	 20
465	  4	133.0	18.3	 25
466	  4	140.0	16.3	 25
467	  4	137.3	14.4	 20
468	  4	175.3	62.3	 16
469	  4	134.5	18.5	 20
470	  4	123.0	26.4	 25
471	  4	288.3	35.0	 20
472	  4	127.0	16.5	 25
473	  4	102.0	13.8	 25
474	  4	201.3	19.3	 16
475	  4	199.5	27.7	 20
476	  4	1474.0	333.9	 25
477	  4	478.3	33.8	 20
478	  4	389.0	39.8	 25
479	  4	271.0	28.1	 25
480	  4	673.8	43.0	 20
481	  4	217.3	28.2	 20
482	  4	202.0	31.5	 20
483	  4	114.3	47.7	 20
484	  4	114.0	12.9	 25
485	  4	2938.0	582.9	 25
486	  4	138.0	25.2	 20
487	  4	124.0	17.6	 20
488	  4	112.0	17.6	 20
489	  4	126.5	17.6	 20
490	  4	429.0	44.3	 25
491	  4	624.0	58.9	 25
492	  4	498.0	47.6	 20
493	  4	171.0	20.8	 25
494	  4	260.0	23.7	 20
495	  4	118.0	13.4	 16
496	  4	155.0	27.3	 25
497	  4	286.0	30.2	 25
498	  4	520.5	60.3	 20
499	  4	154.0	20.2	 25
500	  4	237.8	44.0	 20
501	  4	117.3	18.3	 16
502	  4	132.5	22.3	 20
503	  4	115.0	15.0	 25
504	  4	158.8	29.2	 20
505	  4	156.0	19.9	 25
506	  4	123.0	14.0	 25
507	  4	155.3	17.0	 16
508	  4	207.8	31.2	 20
509	  4	140.0	24.6	 25
510	  4	370.5	50.1	 20
511	  4	517.0	42.0	 25
512	  4	1096.0	221.3	 25
513	  4	822.3	93.8	 20
514	  4	1368.8	147.6	 20
515	  4	160.3	25.5	 20
516	  4	478.0	66.5	 25
517	  4	1651.0	201.6	 20
518	  4	532.0	60.5	 25
519	  4	503.0	55.4	 25
520	  4	405.3	58.4	 16
521	  4	139.5	21.4	 20
522	  4	144.0	17.8	 25
523	  4	119.5	18.7	 20
524	  4	131.0	25.8	 25
525	  4	1082.0	215.1	 25
526	  4	218.0	28.3	 20
527	  4	1290.8	232.6	 20
528	  4	129.5	24.4	 20
529	  4	262.0	39.0	 20
530	  4	127.0	22.3	 25
531	  4	154.0	18.4	 25
532	  4	276.3	25.9	 20
533	  4	225.5	31.3	 20
534	  4	403.5	44.3	 20
535	  4	1850.0	167.3	 16
536	  4	513.0	56.6	 25
537	  4	1746.0	243.1	 25
538	  4	320.5	33.7	 20
539	  4	146.0	18.8	 25
540	  4	124.5	25.5	 20
541	  4	118.3	16.9	 16
542	  4	193.0	25.6	 25
543	  4	349.0	51.6	 25
544	  4	552.8	87.5	 20
545	  4	484.0	54.1	 25
546	  4	822.0	82.6	 25
547	  4	506.5	40.2	 16
548	  4	264.5	32.4	 20
549	  4	927.0	183.6	 25
550	  4	439.8	83.1	 20
551	  4	211.0	28.9	 25
552	  4	357.0	53.8	 25
553	  4	172.0	23.8	 16
554	  4	174.5	23.0	 20
555	  4	222.0	34.3	 25
556	  4	945.0	233.5	 20
557	  4	211.0	16.0	 25
558	  4	860.0	128.7	 25
559	  4	806.8	109.2	 20
560	  4	2127.5	451.9	 20
561	  4	299.5	43.1	 20
562	  4	281.3	41.1	 20
563	  4	249.0	43.7	 25
564	  4	164.0	21.1	 25
565	  4	902.0	121.4	 25
566	  4	763.0	73.4	 16
567	  4	376.0	51.5	 20
568	  4	314.5	25.5	 20
569	  4	3080.5	720.5	 20
570	  4	400.0	63.6	 25
571	  4	1477.0	253.0	 25
572	  4	623.8	47.2	 20
573	  4	208.3	36.4	 20
574	  4	231.5	43.2	 20
575	  4	446.3	32.8	 20
576	  4	498.0	56.3	 25
577	  4	449.0	46.2	 25
578	  4	1070.5	143.4	 20
579	  4	1028.0	65.1	 25
580	  4	459.8	42.2	 20
581	  4	1549.8	132.8	 16
582	  4	1076.0	180.5	 25
583	  4	281.0	30.1	 25
584	  4	184.3	19.5	 20
585	  4	907.0	97.4	 25
586	  4	366.0	36.4	 20
587	  4	595.8	77.2	 16
588	  4	174.0	23.6	 25
589	  4	440.0	60.9	 25
590	  4	407.5	69.5	 20
591	  4	133.0	20.1	 25
592	  4	187.0	33.0	 25
593	  4	5322.5	577.1	 16
594	  4	445.3	77.1	 20
595	  4	876.0	77.7	 25
596	  4	209.8	31.6	 20
597	  4	2036.0	379.9	 25
598	  4	1596.0	173.6	 25
599	  4	1167.5	81.2	 16
600	  4	295.0	55.0	 20
601	  4	150.3	26.3	 20
602	  4	202.0	24.4	 20
603	  4	666.0	115.2	 25
604	  4	330.0	31.0	 25
605	  4	345.8	63.2	 20
606	  4	140.3	14.2	 20
607	  4	111.3	11.5	 20
608	  4	114.3	77.0	 20
609	  4	635.0	101.9	 25
610	  4	380.0	52.1	 25
611	  4	295.0	43.4	 20
612	  4	350.0	38.7	 25
613	  4	1006.3	93.2	 20
614	  4	619.5	53.3	 20
615	  4	795.5	124.4	 20
616	  4	488.0	58.5	 25
617	  4	484.0	55.1	 25
618	  4	228.3	24.1	 20
619	  4	554.3	60.2	 20
620	  4	732.8	58.4	 20
621	  4	1171.3	295.6	 20
622	  4	780.0	130.6	 25
623	  4	5175.0	1251.7	 25
624	  4	3641.8	763.3	 20
625	  4	564.0	59.3	 25
626	  4	255.8	32.6	 20
627	  4	178.0	23.7	 16
628	  4	143.0	42.1	 25
629	  4	291.0	63.9	 25
630	  4	203.0	32.3	 20
631	  4	130.0	14.2	 25
632	  4	141.8	17.2	 20
633	  4	1022.3	159.2	 16
634	  4	982.5	98.7	 20
635	  4	119.0	57.2	 25
636	  4	124.3	17.1	 20
637	  4	110.0	13.6	 25
638	  4	110.0	21.9	 25
639	  4	99.5	18.9	 16
  0	  5	243.0	34.6	 25
  1	  5	143.8	20.6	 20
  2	  5	589.0	43.2	 16
  3	  5	144.0	21.9	 25
  4	  5	5203.0	750.8	 25
  5	  5	311.5	39.1	 20
  6	  5	474.0	58.2	 25
  7	  5	133.0	18.1	 25
  8	  5	453.5	30.6	 16
  9	  5	408.8	41.5	 20
 10	  5	335.0	46.3	 25
 11	  5	178.0	25.6	 20
 12	  5	6113.0	968.8	 25
 13	  5	261.0	38.0	 25
 14	  5	16812.8	1106.5	 16
 15	  5	4248.5	482.2	 20
 16	  5	2675.3	374.0	 20
 17	  5	7580.3	968.9	 20
 18	  5	1190.0	162.5	 25
 19	  5	278.0	28.2	 25
 20	  5	639.3	85.5	 20
 21	  5	4436.5	427.8	 20
 22	  5	2075.5	283.1	 20
 23	  5	274.0	25.5	 20
 24	  5	1787.0	230.3	 25
 25	  5	114.0	20.7	 25
 26	  5	386.5	38.9	 20
 27	  5	230.0	41.5	 25
 28	  5	3010.3	315.1	 20
 29	  5	1666.8	97.9	 16
 30	  5	8378.0	837.9	 25
 31	  5	657.0	81.7	 25
 32	  5	5210.5	404.0	 20
 33	  5	3955.0	387.1	 25
 34	  5	336.0	31.6	 20
 35	  5	3280.5	218.3	 16
 36	  5	172.0	21.9	 25
 37	  5	133.0	18.7	 25
 38	  5	116.3	13.9	 20
 39	  5	588.0	44.0	 25
 40	  5	982.0	101.0	 25
 41	  5	363.0	29.4	 16
 42	  5	4659.3	833.2	 20
 43	  5	470.0	44.6	 25
 44	  5	2003.5	240.6	 20
 45	  5	2634.0	311.8	 25
 46	  5	171.0	21.4	 25
 47	  5	206.8	35.6	 20
 48	  5	590.3	63.1	 16
 49	  5	973.3	121.1	 20
 50	  5	1573.0	275.6	 25
 51	  5	4105.0	627.6	 20
 52	  5	779.0	141.1	 25
 53	  5	198.0	27.5	 25
 54	  5	1339.8	171.9	 16
 55	  5	158.5	26.9	 20
 56	  5	14762.0	3944.4	 25
 57	  5	262.5	22.4	 20
 58	  5	252.0	27.5	 25
 59	  5	296.0	50.0	 25
 60	  5	13721.3	1347.2	 20
 61	  5	196.3	24.0	 20
 62	  5	16532.0	449.5	 20
 63	  5	15371.5	1742.7	 20
 64	  5	14925.0	1532.5	 25
 65	  5	13884.0	3317.3	 25
 66	  5	411.5	33.2	 20
 67	  5	448.5	65.7	 20
 68	  5	15039.5	3085.1	 20
 69	  5	316.0	34.7	 20
 70	  5	305.0	34.6	 25
 71	  5	402.0	34.8	 25
 72	  5	12814.8	655.7	 20
 73	  5	224.0	25.9	 25
 74	  5	15863.5	544.7	 20
 75	  5	15075.8	447.7	 16
 76	  5	13967.0	1155.2	 25
 77	  5	13477.0	2393.6	 25
 78	  5	304.3	29.3	 20
 79	  5	165.0	17.3	 25
 80	  5	14736.5	2188.3	 20
 81	  5	274.8	28.5	 16
 82	  5	257.3	21.9	 20
 83	  5	259.0	23.2	 25
 84	  5	273.8	26.1	 20
 85	  5	148.0	19.1	 25
 86	  5	14712.0	1802.6	 25
 87	  5	262.8	31.3	 16
 88	  5	248.8	23.2	 20
 89	  5	256.0	27.8	 25
 90	  5	12688.5	500.3	 20
 91	  5	168.0	27.2	 25
 92	  5	241.0	28.1	 25
 93	  5	246.0	21.1	 20
 94	  5	11963.0	1487.1	 20
 95	  5	268.3	35.8	 20
 96	  5	241.0	35.9	 25
 97	  5	147.0	21.4	 20
 98	  5	14541.0	834.3	 25
 99	  5	14352.0	2294.7	 25
100	  5	13558.3	1499.6	 16
101	  5	264.5	19.6	 20
102	  5	218.0	26.5	 25
103	  5	125.8	15.5	 20
104	  5	119.0	14.1	 25
105	  5	1649.0	338.1	 25
106	  5	856.8	117.4	 20
107	  5	568.0	47.3	 20
108	  5	186.3	35.0	 20
109	  5	146.5	19.0	 20
110	  5	14520.0	1548.3	 25
111	  5	272.0	36.5	 25
112	  5	236.0	26.4	 20
113	  5	266.0	28.9	 20
114	  5	12797.5	2268.7	 20
115	  5	145.0	16.2	 16
116	  5	14948.0	1453.9	 25
117	  5	266.0	34.3	 25
118	  5	242.5	23.9	 20
119	  5	243.0	26.3	 25
120	  5	237.8	30.9	 20
121	  5	142.3	13.6	 16
122	  5	13402.0	1448.6	 25
123	  5	280.0	30.9	 25
124	  5	271.3	34.0	 20
125	  5	274.0	32.3	 25
126	  5	12698.0	1363.2	 25
127	  5	137.3	25.3	 16
128	  5	267.3	38.6	 20
129	  5	13422.0	2378.2	 25
130	  5	13301.8	1934.9	 20
131	  5	267.0	39.8	 25
132	  5	273.0	39.9	 25
133	  5	168.3	26.8	 16
134	  5	13512.5	1545.8	 20
135	  5	334.0	43.9	 25
136	  5	269.8	17.6	 20
137	  5	260.0	26.8	 25
138	  5	10193.0	1319.5	 25
139	  5	171.5	17.2	 20
140	  5	10647.3	1235.3	 20
141	  5	9715.8	709.3	 20
142	  5	8968.5	1976.7	 20
143	  5	250.0	29.4	 25
144	  5	232.0	25.2	 25
145	  5	161.0	25.4	 25
146	  5	12219.0	763.7	 16
147	  5	269.5	31.9	 20
148	  5	236.0	25.3	 20
149	  5	243.3	20.8	 20
150	  5	12045.0	1578.4	 25
151	  5	140.0	15.0	 25
152	  5	239.0	21.9	 20
153	  5	238.0	23.9	 20
154	  5	11739.3	2359.5	 20
155	  5	252.8	35.6	 20
156	  5	227.0	22.5	 25
157	  5	125.0	15.9	 25
158	  5	251.0	33.4	 20
159	  5	234.0	25.2	 25
160	  5	12308.8	2265.2	 20
161	  5	243.3	29.7	 16
162	  5	224.0	22.2	 25
163	  5	136.0	18.4	 25
164	  5	13548.5	544.5	 20
165	  5	247.0	32.2	 25
166	  5	254.8	30.0	 20
167	  5	13802.5	428.9	 16
168	  5	14741.0	1865.4	 25
169	  5	150.0	20.2	 25
170	  5	116.0	22.4	 20
171	  5	174.0	23.0	 25
172	  5	151.0	19.6	 25
173	  5	254.0	23.8	 16
174	  5	742.5	65.0	 20
175	  5	210.0	31.3	 25
176	  5	550.0	68.8	 20
177	  5	130.0	21.1	 25
178	  5	1015.0	201.3	 25
179	  5	156.5	21.5	 16
180	  5	712.8	96.3	 20
181	  5	663.0	134.1	 20
182	  5	111.3	15.4	 20
183	  5	98.0	13.3	 25
184	  5	126.0	12.2	 25
185	  5	511.8	58.9	 20
186	  5	117.8	19.5	 20
187	  5	5198.3	1149.7	 20
188	  5	2967.3	408.0	 20
189	  5	1727.0	268.8	 25
190	  5	2550.0	614.9	 25
191	  5	181.0	29.4	 20
192	  5	116.0	21.9	 25
193	  5	683.8	129.8	 20
194	  5	155.5	27.9	 20
195	  5	377.3	47.4	 20
196	  5	2224.0	453.5	 25
197	  5	1196.0	249.4	 25
198	  5	887.3	122.5	 20
199	  5	3472.8	624.5	 20
200	  5	204.5	34.2	 20
201	  5	251.5	27.1	 20
202	  5	226.0	22.4	 25
203	  5	1077.0	98.4	 25
204	  5	246.3	28.4	 20
205	  5	1508.0	161.8	 25
206	  5	3674.3	941.8	 20
207	  5	116.5	16.0	 16
208	  5	233.0	34.1	 25
209	  5	116.0	15.4	 25
210	  5	311.5	43.7	 20
211	  5	519.0	59.1	 25
212	  5	250.5	44.6	 20
213	  5	303.5	31.6	 16
214	  5	318.0	36.8	 20
215	  5	354.0	51.1	 25
216	  5	143.0	16.3	 20
217	  5	741.0	106.8	 25
218	  5	131.0	17.1	 25
219	  5	915.5	86.0	 16
220	  5	294.0	45.1	 20
221	  5	200.0	24.0	 25
222	  5	664.5	58.0	 20
223	  5	1606.0	158.1	 25
224	  5	521.0	54.4	 25
225	  5	308.5	42.6	 20
226	  5	405.8	34.0	 20
227	  5	160.3	14.1	 20
228	  5	397.8	47.6	 20
229	  5	118.0	18.1	 25
230	  5	131.0	18.8	 25
231	  5	441.5	60.6	 20
232	  5	402.3	38.8	 20
233	  5	324.8	33.7	 20
234	  5	4498.3	624.4	 20
235	  5	499.0	61.9	 25
236	  5	408.0	50.3	 25
237	  5	3956.3	488.0	 20
238	  5	520.0	56.3	 25
239	  5	2695.0	510.6	 20
240	  5	123.5	14.3	 16
241	  5	146.0	20.4	 25
242	  5	479.0	67.2	 25
243	  5	242.0	29.1	 25
244	  5	11802.8	1526.7	 20
245	  5	420.0	60.4	 20
246	  5	559.5	54.2	 20
247	  5	304.3	35.0	 16
248	  5	248.0	30.4	 25
249	  5	421.0	52.3	 25
250	  5	967.3	98.3	 20
251	  5	272.0	39.7	 25
252	  5	852.8	109.7	 20
253	  5	266.5	36.8	 16
254	  5	134.0	16.5	 25
255	  5	706.0	126.9	 25
256	  5	3708.0	451.5	 20
257	  5	93.0	17.1	 25
258	  5	129.0	31.0	 25
259	  5	119.8	20.3	 16
260	  5	418.8	40.3	 20
261	  5	1657.0	321.4	 25
262	  5	137.8	18.2	 20
263	  5	180.0	20.2	 25
264	  5	8005.0	1788.1	 25
265	  5	926.8	46.4	 16
266	  5	1121.3	103.6	 20
267	  5	163.0	24.1	 25
268	  5	389.5	28.1	 20
269	  5	278.0	25.7	 25
270	  5	118.0	18.5	 25
271	  5	1144.3	120.0	 20
272	  5	2936.3	299.5	 20
273	  5	174.0	27.0	 20
274	  5	309.3	25.2	 20
275	  5	7937.0	1269.2	 25
276	  5	222.0	28.6	 25
277	  5	2287.3	246.2	 20
278	  5	125.8	21.6	 20
279	  5	1396.0	191.0	 20
280	  5	498.5	44.8	 16
281	  5	1562.0	241.6	 25
282	  5	9809.0	2157.6	 25
283	  5	267.3	31.7	 20
284	  5	181.0	29.5	 25
285	  5	6920.5	1283.4	 20
286	  5	260.8	29.5	 16
287	  5	224.0	27.0	 25
288	  5	236.0	21.8	 25
289	  5	236.3	25.7	 20
290	  5	139.0	16.0	 25
291	  5	332.0	43.4	 20
292	  5	115.0	20.2	 20
293	  5	2058.0	297.0	 16
294	  5	133.0	21.6	 25
295	  5	117.0	15.0	 25
296	  5	229.0	20.6	 20
297	  5	279.0	43.4	 25
298	  5	114.5	15.6	 20
299	  5	196.5	16.1	 16
300	  5	602.0	104.6	 25
301	  5	151.0	23.5	 25
302	  5	168.0	26.5	 20
303	  5	105.0	17.4	 25
304	  5	149.0	23.4	 25
305	  5	200.5	32.3	 16
306	  5	153.5	26.8	 20
307	  5	828.0	197.6	 25
308	  5	120.5	20.4	 20
309	  5	124.0	15.1	 25
310	  5	949.0	231.6	 25
311	  5	126.5	21.2	 16
312	  5	137.5	18.5	 20
313	  5	6556.8	1406.1	 20
314	  5	268.8	29.5	 20
315	  5	497.0	63.1	 25
316	  5	244.0	24.2	 25
317	  5	134.3	18.1	 20
318	  5	120.3	15.7	 20
319	  5	1505.0	155.1	 20
320	  5	839.0	67.1	 20
321	  5	868.0	89.0	 25
322	  5	282.0	27.7	 25
323	  5	628.3	46.8	 20
324	  5	2088.8	283.1	 20
325	  5	180.0	24.0	 20
326	  5	1331.0	62.9	 16
327	  5	466.0	47.5	 25
328	  5	412.0	41.7	 25
329	  5	4557.8	493.2	 20
330	  5	1560.0	189.6	 25
331	  5	3306.8	545.4	 20
332	  5	2379.8	193.6	 16
333	  5	677.0	70.5	 25
334	  5	250.0	29.4	 25
335	  5	254.3	40.5	 20
336	  5	283.0	38.9	 25
337	  5	647.0	137.6	 25
338	  5	119.3	17.6	 16
339	  5	136.0	21.1	 20
340	  5	167.0	29.7	 25
341	  5	150.0	20.2	 25
342	  5	119.0	20.3	 20
343	  5	184.0	29.2	 25
344	  5	107.3	22.0	 20
345	  5	148.5	17.1	 16
346	  5	334.0	26.7	 25
347	  5	513.0	75.7	 25
348	  5	279.0	33.4	 20
349	  5	182.0	28.5	 25
350	  5	292.0	38.0	 25
351	  5	290.8	41.3	 16
352	  5	150.0	16.1	 20
353	  5	277.0	46.3	 25
354	  5	223.5	38.0	 20
355	  5	8984.0	1511.9	 25
356	  5	277.0	27.7	 25
357	  5	771.3	60.4	 16
358	  5	126.0	15.1	 20
359	  5	200.5	22.4	 20
360	  5	352.8	37.9	 20
361	  5	305.0	40.0	 25
362	  5	119.0	13.5	 25
363	  5	136.8	24.5	 20
364	  5	133.3	25.8	 20
365	  5	315.0	47.9	 20
366	  5	6491.5	571.4	 20
367	  5	4870.0	796.4	 25
368	  5	119.0	16.3	 25
369	  5	136.0	11.3	 20
370	  5	129.0	22.0	 25
371	  5	129.3	16.0	 20
372	  5	177.3	25.5	 16
373	  5	185.0	22.9	 25
374	  5	310.0	35.2	 25
375	  5	402.3	48.2	 20
376	  5	467.0	56.3	 25
377	  5	1914.5	208.4	 20
378	  5	293.0	29.2	 16
379	  5	131.0	21.6	 25
380	  5	163.0	21.2	 25
381	  5	104.5	15.2	 20
382	  5	121.0	19.3	 25
383	  5	104.0	12.7	 25
384	  5	91.5	11.3	 16
385	  5	94.3	16.9	 20
386	  5	435.0	68.0	 25
387	  5	209.3	26.0	 20
388	  5	123.0	17.6	 25
389	  5	148.0	17.8	 25
390	  5	1272.5	236.0	 20
391	  5	144.8	19.2	 16
392	  5	157.8	15.1	 20
393	  5	109.0	18.2	 25
394	  5	132.3	21.5	 20
395	  5	145.0	19.5	 25
396	  5	111.0	21.7	 25
397	  5	142.0	18.6	 16
398	  5	4356.5	706.4	 20
399	  5	168.0	24.0	 25
400	  5	344.0	28.3	 20
401	  5	542.0	46.2	 25
402	  5	971.0	112.9	 25
403	  5	11427.3	1057.8	 20
404	  5	9112.0	1222.7	 20
405	  5	532.8	56.9	 20
406	  5	370.3	36.8	 20
407	  5	259.0	27.6	 25
408	  5	658.0	77.7	 25
409	  5	171.5	25.0	 20
410	  5	647.5	64.7	 20
411	  5	551.8	53.0	 20
412	  5	703.8	53.5	 20
413	  5	1291.0	90.5	 25
414	  5	1280.0	101.0	 25
415	  5	6677.8	762.8	 20
416	  5	174.0	27.7	 25
417	  5	606.3	153.3	 20
418	  5	400.3	41.8	 16
419	  5	443.0	44.6	 25
420	  5	3717.0	575.3	 25
421	  5	1170.3	72.5	 20
422	  5	223.0	25.8	 25
423	  5	2364.0	430.3	 20
424	  5	178.3	25.3	 16
425	  5	274.5	45.3	 20
426	  5	2066.0	233.3	 25
427	  5	3839.3	354.2	 20
428	  5	1147.0	128.5	 25
429	  5	1178.0	132.3	 25
430	  5	467.5	53.5	 16
431	  5	289.3	29.3	 20
432	  5	1195.0	169.1	 25
433	  5	127.8	21.5	 20
434	  5	140.0	14.8	 25
435	  5	393.0	38.1	 25
436	  5	327.3	35.1	 20
437	  5	771.5	71.4	 20
438	  5	154.8	30.1	 20
439	  5	789.0	147.4	 25
440	  5	239.3	21.5	 20
441	  5	199.0	21.8	 25
442	  5	1211.0	155.5	 25
443	  5	181.3	22.8	 16
444	  5	347.8	52.8	 20
445	  5	350.0	36.1	 25
446	  5	1772.3	148.6	 20
447	  5	1668.0	189.2	 25
448	  5	795.0	70.3	 25
449	  5	454.3	55.3	 20
450	  5	206.0	28.6	 20
451	  5	1319.3	102.0	 20
452	  5	1710.8	92.5	 20
453	  5	1386.0	101.2	 25
454	  5	495.0	39.7	 25
455	  5	499.3	47.8	 20
456	  5	245.5	43.2	 20
457	  5	250.0	21.7	 20
458	  5	476.3	44.5	 16
459	  5	8499.0	1192.1	 25
460	  5	799.0	73.2	 25
461	  5	449.3	67.6	 20
462	  5	103.0	13.4	 25
463	  5	339.8	40.6	 20
464	  5	135.5	19.9	 16
465	  5	117.0	20.6	 25
466	  5	218.0	30.2	 25
467	  5	182.3	22.9	 20
468	  5	144.0	18.1	 25
469	  5	145.0	23.4	 25
470	  5	7566.5	446.6	 16
471	  5	300.5	32.9	 20
472	  5	358.0	33.2	 25
473	  5	126.0	16.8	 20
474	  5	194.0	19.4	 25
475	  5	327.0	29.7	 25
476	  5	819.3	35.0	 16
477	  5	6109.3	1117.0	 20
478	  5	128.0	17.7	 25
479	  5	1107.3	161.0	 20
480	  5	2688.0	533.6	 25
481	  5	3154.0	517.8	 25
482	  5	196.5	22.2	 20
483	  5	145.3	19.6	 20
484	  5	288.0	22.2	 20
485	  5	434.3	40.4	 20
486	  5	157.0	21.6	 25
487	  5	3326.0	474.7	 25
488	  5	139.0	23.3	 25
489	  5	601.8	34.8	 16
490	  5	448.0	67.6	 20
491	  5	839.8	37.2	 20
492	  5	5573.5	648.2	 20
493	  5	732.0	78.6	 25
494	  5	5016.0	852.9	 25
495	  5	260.3	32.9	 20
496	  5	261.8	36.3	 20
497	  5	414.3	36.8	 20
498	  5	162.3	17.3	 20
499	  5	4039.0	745.8	 25
500	  5	199.0	26.9	 25
501	  5	719.8	123.3	 20
502	  5	436.0	70.1	 25
503	  5	161.3	30.0	 20
504	  5	4144.0	257.0	 16
505	  5	206.0	33.0	 25
506	  5	382.0	57.9	 25
507	  5	2370.3	303.8	 20
508	  5	1974.0	302.4	 25
509	  5	144.3	17.1	 20
510	  5	145.5	14.5	 16
511	  5	179.0	16.0	 25
512	  5	234.0	39.6	 25
513	  5	3096.8	387.4	 20
514	  5	604.0	52.7	 25
515	  5	225.0	25.4	 25
516	  5	162.5	16.7	 16
517	  5	324.3	36.8	 20
518	  5	3044.0	512.9	 25
519	  5	1005.0	88.7	 20
520	  5	366.0	51.3	 25
521	  5	429.0	35.2	 25
522	  5	266.0	23.7	 16
523	  5	239.8	24.3	 20
524	  5	227.0	24.3	 20
525	  5	195.0	19.2	 20
526	  5	2026.0	240.2	 25
527	  5	183.0	24.0	 25
528	  5	1451.8	122.5	 20
529	  5	5192.8	847.5	 20
530	  5	502.8	47.8	 20
531	  5	121.3	19.0	 20
532	  5	1235.0	259.6	 25
533	  5	282.0	32.0	 25
534	  5	240.8	29.7	 20
535	  5	526.0	45.8	 25
536	  5	395.0	36.4	 20
537	  5	754.8	72.9	 20
538	  5	634.0	42.6	 20
539	  5	271.0	33.9	 25
540	  5	179.0	35.8	 25
541	  5	455.0	32.8	 20
542	  5	474.3	33.4	 20
543	  5	147.5	19.7	 20
544	  5	270.5	30.5	 20
545	  5	180.0	40.0	 25
546	  5	270.0	30.9	 25
547	  5	678.8	59.5	 20
548	  5	1072.0	75.4	 25
549	  5	202.5	27.4	 20
550	  5	174.3	24.5	 16
551	  5	1453.0	190.2	 25
552	  5	443.0	111.5	 25
553	  5	734.3	66.2	 20
554	  5	309.0	46.4	 25
555	  5	135.3	18.5	 20
556	  5	2401.8	186.5	 16
557	  5	160.3	20.2	 20
558	  5	136.0	16.5	 25
559	  5	239.8	33.5	 20
560	  5	3137.0	356.9	 25
561	  5	377.0	59.1	 25
562	  5	1103.5	59.4	 16
563	  5	2755.0	258.6	 20
564	  5	1640.0	154.3	 25
565	  5	6594.8	417.4	 20
566	  5	4542.0	629.3	 25
567	  5	253.0	38.7	 25
568	  5	1196.3	93.0	 20
569	  5	250.5	25.7	 20
570	  5	174.8	28.6	 20
571	  5	10202.8	972.7	 20
572	  5	1466.0	137.2	 25
573	  5	1459.0	148.8	 25
574	  5	498.8	63.3	 20
575	  5	637.5	59.4	 20
576	  5	2624.8	272.9	 20
577	  5	2925.3	476.2	 20
578	  5	464.0	39.0	 25
579	  5	728.0	56.9	 25
580	  5	382.5	42.1	 20
581	  5	1097.0	89.0	 25
582	  5	420.3	35.0	 20
583	  5	419.3	42.7	 16
584	  5	370.0	36.3	 25
585	  5	1043.0	96.7	 25
586	  5	557.0	66.0	 20
587	  5	384.0	55.1	 25
588	  5	659.8	76.8	 20
589	  5	2233.0	280.9	 20
590	  5	547.5	38.6	 16
591	  5	418.0	47.3	 25
592	  5	153.0	16.6	 25
593	  5	474.8	48.1	 20
594	  5	505.0	44.1	 25
595	  5	655.3	56.2	 20
596	  5	864.8	52.6	 16
597	  5	513.0	78.3	 25
598	  5	319.0	52.1	 25
599	  5	2356.0	253.8	 20
600	  5	633.0	45.0	 25
601	  5	794.0	71.1	 25
602	  5	1825.0	77.2	 16
603	  5	653.3	60.5	 20
604	  5	7037.0	1205.8	 25
605	  5	116.3	13.1	 20
606	  5	2596.0	529.8	 25
607	  5	121.0	23.1	 25
608	  5	5988.3	605.8	 16
609	  5	3244.0	544.2	 20
610	  5	122.0	19.9	 25
611	  5	179.3	20.2	 20
612	  5	156.0	21.7	 25
613	  5	445.0	62.9	 25
614	  5	12222.5	1173.2	 20
615	  5	595.3	39.7	 20
616	  5	2727.8	265.2	 20
617	  5	1037.8	82.6	 20
618	  5	352.0	31.6	 25
619	  5	881.0	88.7	 25
620	  5	290.8	27.5	 20
621	  5	911.3	85.1	 20
622	  5	137.0	16.6	 20
623	  5	413.8	37.1	 16
624	  5	290.0	34.1	 25
625	  5	321.0	28.3	 25
626	  5	1648.3	109.5	 20
627	  5	2434.0	179.0	 25
628	  5	1925.3	120.4	 20
629	  5	237.3	30.2	 16
630	  5	149.0	22.1	 25
631	  5	138.0	21.8	 25
632	  5	1284.8	222.1	 20
633	  5	853.0	141.1	 25
634	  5	236.0	45.8	 25
635	  5	4826.8	849.3	 16
636	  5	821.0	90.1	 20
637	  5	175.0	29.5	 25
638	  5	1362.0	299.8	 25
639	  5	323.0	100.0	 20
  0	  6	16135.0	2413.2	 25
  1	  6	292.8	36.7	 20
  2	  6	891.0	90.2	 25
  3	  6	150.0	20.7	 20
  4	  6	635.3	78.4	 16
  5	  6	337.8	27.0	 20
  6	  6	769.0	85.8	 25
  7	  6	149.3	20.3	 20
  8	  6	522.0	57.0	 25
  9	  6	535.0	56.2	 25
 10	  6	799.5	53.2	 16
 11	  6	154.3	24.8	 20
 12	  6	813.0	184.4	 25
 13	  6	1052.8	216.7	 20
 14	  6	3953.0	885.8	 25
 15	  6	830.0	101.1	 25
 16	  6	552.5	44.1	 20
 17	  6	1386.3	257.9	 20
 18	  6	340.8	47.0	 20
 19	  6	278.0	42.7	 25
 20	  6	715.0	72.7	 20
 21	  6	1940.0	275.7	 25
 22	  6	1052.0	81.2	 25
 23	  6	730.5	43.6	 16
 24	  6	1302.5	176.3	 20
 25	  6	126.0	19.3	 25
 26	  6	281.0	29.7	 20
 27	  6	184.0	20.6	 25
 28	  6	775.0	128.1	 25
 29	  6	605.3	144.2	 20
 30	  6	1909.3	241.1	 20
 31	  6	172.3	33.2	 20
 32	  6	1961.3	311.2	 20
 33	  6	3267.0	296.5	 25
 34	  6	369.0	40.0	 25
 35	  6	1790.8	136.8	 20
 36	  6	223.3	32.9	 20
 37	  6	150.5	15.9	 20
 38	  6	114.0	12.7	 16
 39	  6	290.0	31.1	 25
 40	  6	498.0	67.1	 25
 41	  6	248.8	32.8	 20
 42	  6	1022.0	205.1	 25
 43	  6	299.0	32.9	 20
 44	  6	291.0	29.3	 16
 45	  6	689.0	97.2	 25
 46	  6	139.0	20.5	 25
 47	  6	201.3	22.7	 20
 48	  6	507.0	40.0	 25
 49	  6	422.0	45.0	 25
 50	  6	551.5	61.4	 16
 51	  6	1606.0	155.8	 20
 52	  6	960.0	156.0	 25
 53	  6	233.3	24.3	 20
 54	  6	967.0	123.8	 25
 55	  6	146.0	46.3	 25
 56	  6	14112.8	1312.4	 16
 57	  6	289.5	28.6	 20
 58	  6	287.0	44.5	 25
 59	  6	269.3	29.1	 20
 60	  6	14449.0	2140.9	 25
 61	  6	145.0	32.0	 25
 62	  6	15928.5	1093.5	 20
 63	  6	283.5	27.6	 20
 64	  6	280.5	30.0	 20
 65	  6	278.8	20.3	 20
 66	  6	301.0	30.9	 25
 67	  6	227.0	38.0	 25
 68	  6	15221.0	3101.4	 25
 69	  6	269.0	22.7	 16
 70	  6	272.3	25.6	 20
 71	  6	378.5	69.0	 20
 72	  6	13540.8	721.4	 20
 73	  6	190.0	32.4	 25
 74	  6	15485.0	2711.6	 25
 75	  6	280.0	23.4	 20
 76	  6	292.5	24.7	 20
 77	  6	288.0	36.5	 20
 78	  6	259.3	25.1	 20
 79	  6	143.0	18.5	 25
 80	  6	14734.0	2685.9	 25
 81	  6	271.3	18.4	 20
 82	  6	269.0	23.0	 25
 83	  6	252.5	24.2	 20
 84	  6	13345.5	545.3	 16
 85	  6	164.0	21.4	 25
 86	  6	15279.0	2727.4	 25
 87	  6	278.0	28.8	 20
 88	  6	248.0	24.2	 25
 89	  6	249.0	25.2	 20
 90	  6	13527.3	1012.2	 16
 91	  6	143.0	18.2	 25
 92	  6	228.0	23.0	 25
 93	  6	277.0	41.6	 20
 94	  6	12928.0	1534.4	 25
 95	  6	276.0	36.3	 25
 96	  6	253.3	31.7	 16
 97	  6	130.0	18.3	 20
 98	  6	14509.0	2498.6	 25
 99	  6	255.0	28.4	 20
100	  6	246.0	22.9	 25
101	  6	212.0	19.0	 25
102	  6	204.5	24.1	 16
103	  6	111.8	14.0	 20
104	  6	105.8	14.3	 20
105	  6	544.8	61.3	 20
106	  6	515.0	70.1	 25
107	  6	742.0	61.9	 25
108	  6	237.8	22.1	 20
109	  6	134.8	13.5	 20
110	  6	14038.3	1835.8	 20
111	  6	277.8	36.5	 20
112	  6	255.0	30.3	 25
113	  6	12717.0	2048.5	 25
114	  6	253.0	26.6	 20
115	  6	137.0	17.6	 25
116	  6	15056.5	1774.1	 20
117	  6	240.3	25.1	 20
118	  6	232.5	23.4	 20
119	  6	222.0	21.2	 25
120	  6	224.0	23.7	 25
121	  6	133.3	20.8	 20
122	  6	13549.3	1517.2	 20
123	  6	252.3	20.6	 20
124	  6	259.5	41.0	 20
125	  6	268.0	33.1	 25
126	  6	13484.0	2487.9	 25
127	  6	137.3	19.2	 20
128	  6	243.0	24.3	 25
129	  6	258.8	24.5	 20
130	  6	224.5	18.4	 16
131	  6	12742.0	2264.2	 25
132	  6	237.0	30.3	 25
133	  6	134.0	17.6	 20
134	  6	13295.0	1667.3	 25
135	  6	259.8	42.3	 20
136	  6	281.5	77.0	 16
137	  6	250.5	27.0	 20
138	  6	9899.0	2188.1	 25
139	  6	145.5	18.6	 20
140	  6	8955.0	1090.6	 25
141	  6	289.0	266.9	 25
142	  6	228.3	32.8	 16
143	  6	223.5	21.7	 20
144	  6	239.0	36.6	 25
145	  6	142.3	20.8	 20
146	  6	11952.0	1258.9	 25
147	  6	239.0	27.2	 25
148	  6	230.0	20.1	 20
149	  6	244.0	31.2	 20
150	  6	12147.8	1858.5	 20
151	  6	119.5	13.5	 20
152	  6	211.0	18.1	 25
153	  6	235.0	26.4	 25
154	  6	12826.0	546.3	 20
155	  6	239.3	28.6	 20
156	  6	232.3	29.6	 20
157	  6	107.8	13.2	 20
158	  6	229.0	26.4	 25
159	  6	214.0	32.4	 25
160	  6	12955.0	464.1	 20
161	  6	247.0	27.0	 25
162	  6	230.3	22.3	 20
163	  6	113.5	12.7	 16
164	  6	13816.0	2162.1	 25
165	  6	250.0	28.1	 25
166	  6	262.0	38.9	 25
167	  6	14134.0	751.5	 20
168	  6	15137.8	2412.4	 20
169	  6	130.8	23.3	 20
170	  6	102.3	14.3	 16
171	  6	266.0	37.6	 25
172	  6	146.0	22.0	 25
173	  6	202.8	34.5	 20
174	  6	468.0	41.3	 25
175	  6	220.0	34.1	 20
176	  6	141.0	16.3	 16
177	  6	235.0	30.1	 25
178	  6	156.0	22.2	 25
179	  6	211.0	22.6	 20
180	  6	132.0	15.1	 25
181	  6	126.0	13.9	 25
182	  6	98.0	15.1	 16
183	  6	112.3	25.7	 20
184	  6	123.0	17.3	 25
185	  6	267.3	46.9	 20
186	  6	140.0	22.8	 25
187	  6	591.0	127.3	 25
188	  6	999.8	116.2	 16
189	  6	249.0	30.5	 20
190	  6	242.0	48.7	 25
191	  6	212.5	32.3	 20
192	  6	123.0	29.3	 25
193	  6	148.0	22.7	 25
194	  6	197.0	29.6	 20
195	  6	294.0	45.6	 20
196	  6	414.0	64.7	 20
197	  6	1918.5	358.1	 20
198	  6	1606.0	202.4	 25
199	  6	1522.0	282.0	 25
200	  6	282.8	23.0	 20
201	  6	183.8	34.3	 20
202	  6	211.5	32.9	 20
203	  6	964.5	118.0	 16
204	  6	427.0	52.6	 25
205	  6	751.0	97.0	 25
206	  6	495.3	93.7	 20
207	  6	118.0	22.9	 25
208	  6	113.5	16.8	 20
209	  6	138.8	19.2	 16
210	  6	396.0	71.4	 25
211	  6	444.0	58.6	 25
212	  6	209.0	35.7	 20
213	  6	420.0	46.6	 25
214	  6	362.0	37.3	 25
215	  6	338.0	57.2	 20
216	  6	118.5	17.6	 16
217	  6	172.0	39.2	 25
218	  6	125.0	14.7	 25
219	  6	131.5	19.4	 20
220	  6	93.0	11.6	 25
221	  6	172.3	18.7	 20
222	  6	353.0	23.3	 16
223	  6	956.0	78.3	 25
224	  6	311.0	44.1	 25
225	  6	571.8	48.8	 20
226	  6	562.0	37.0	 25
227	  6	202.0	31.4	 25
228	  6	181.5	23.5	 16
229	  6	174.5	29.1	 20
230	  6	127.0	25.8	 25
231	  6	549.3	82.5	 20
232	  6	513.0	58.0	 25
233	  6	669.0	79.3	 25
234	  6	943.5	133.3	 16
235	  6	250.5	27.2	 20
236	  6	283.0	44.6	 20
237	  6	1439.8	241.6	 20
238	  6	641.0	71.7	 25
239	  6	227.0	55.1	 25
240	  6	161.3	17.7	 20
241	  6	123.0	18.4	 20
242	  6	532.8	73.5	 20
243	  6	212.3	20.3	 20
244	  6	2336.0	481.5	 25
245	  6	411.0	30.8	 25
246	  6	570.5	52.4	 20
247	  6	463.0	44.0	 25
248	  6	374.5	53.4	 20
249	  6	689.3	68.9	 16
250	  6	539.0	53.2	 25
251	  6	235.0	31.7	 25
252	  6	441.3	37.3	 20
253	  6	200.0	27.6	 25
254	  6	128.3	17.1	 20
255	  6	197.3	25.1	 16
256	  6	755.0	134.6	 25
257	  6	118.0	18.6	 25
258	  6	116.5	19.7	 20
259	  6	127.0	18.7	 25
260	  6	406.0	40.1	 25
261	  6	301.0	23.0	 16
262	  6	120.3	19.1	 20
263	  6	195.0	26.4	 25
264	  6	1927.0	542.7	 25
265	  6	524.5	57.6	 20
266	  6	1112.0	136.4	 25
267	  6	191.3	25.2	 20
268	  6	322.5	33.4	 16
269	  6	562.0	52.9	 20
270	  6	126.0	19.1	 25
271	  6	340.0	36.5	 20
272	  6	1275.0	143.0	 25
273	  6	244.0	32.0	 25
274	  6	402.3	48.5	 16
275	  6	2413.8	408.9	 20
276	  6	196.0	28.2	 25
277	  6	205.5	24.6	 20
278	  6	125.0	15.4	 25
279	  6	518.0	61.9	 25
280	  6	691.3	82.6	 20
281	  6	170.8	28.1	 20
282	  6	460.5	91.4	 20
283	  6	378.3	46.8	 20
284	  6	274.0	172.3	 25
285	  6	512.0	84.0	 25
286	  6	175.5	19.9	 20
287	  6	265.5	30.9	 20
288	  6	266.0	27.5	 20
289	  6	197.3	30.5	 20
290	  6	166.0	23.2	 25
291	  6	297.0	32.6	 25
292	  6	117.8	20.0	 20
293	  6	262.0	47.4	 25
294	  6	145.5	24.5	 20
295	  6	125.8	18.4	 16
296	  6	273.0	32.7	 25
297	  6	257.0	79.2	 25
298	  6	121.0	21.4	 20
299	  6	125.0	16.4	 25
300	  6	155.5	33.4	 20
301	  6	170.3	24.5	 16
302	  6	160.5	15.9	 20
303	  6	113.0	21.3	 25
304	  6	178.8	29.6	 20
305	  6	179.0	26.2	 25
306	  6	164.0	24.9	 25
307	  6	124.8	14.3	 16
308	  6	125.3	18.3	 20
309	  6	147.0	39.7	 25
310	  6	204.5	29.4	 20
311	  6	134.0	16.6	 25
312	  6	156.0	24.6	 25
313	  6	1969.0	251.9	 20
314	  6	243.3	16.0	 20
315	  6	311.3	36.9	 20
316	  6	282.0	30.8	 25
317	  6	172.8	31.3	 20
318	  6	135.0	28.9	 25
319	  6	1808.0	297.1	 25
320	  6	394.3	36.9	 16
321	  6	284.8	35.8	 20
322	  6	324.0	42.8	 25
323	  6	994.8	127.3	 20
324	  6	572.0	91.2	 25
325	  6	134.0	23.3	 25
326	  6	769.3	76.2	 20
327	  6	290.3	36.6	 20
328	  6	345.5	74.4	 20
329	  6	1695.8	338.1	 20
330	  6	1579.0	190.4	 25
331	  6	753.0	115.0	 25
332	  6	1046.5	70.4	 20
333	  6	653.0	48.7	 20
334	  6	291.3	36.3	 20
335	  6	333.0	39.9	 16
336	  6	222.0	25.8	 25
337	  6	423.0	71.3	 25
338	  6	124.5	18.5	 20
339	  6	137.0	19.4	 25
340	  6	191.8	25.4	 20
341	  6	123.0	17.5	 16
342	  6	109.0	25.1	 25
343	  6	158.0	26.5	 25
344	  6	95.5	13.6	 20
345	  6	137.0	27.7	 25
346	  6	342.0	59.3	 20
347	  6	1448.0	84.0	 16
348	  6	364.3	30.1	 20
349	  6	250.0	26.6	 25
350	  6	476.5	47.2	 20
351	  6	280.0	33.0	 25
352	  6	165.0	19.9	 25
353	  6	226.8	25.1	 16
354	  6	206.5	26.1	 20
355	  6	1923.0	390.6	 25
356	  6	239.5	26.6	 20
357	  6	168.0	29.2	 25
358	  6	116.0	21.3	 25
359	  6	342.0	41.3	 20
360	  6	297.5	39.4	 20
361	  6	181.0	21.3	 20
362	  6	113.5	19.9	 20
363	  6	109.0	16.3	 25
364	  6	130.0	22.0	 25
365	  6	243.0	72.6	 25
366	  6	4970.5	407.8	 16
367	  6	393.5	49.7	 20
368	  6	119.5	14.5	 20
369	  6	118.0	15.7	 20
370	  6	107.0	18.3	 25
371	  6	168.0	27.2	 25
372	  6	164.0	19.1	 20
373	  6	201.0	16.7	 20
374	  6	263.5	29.8	 20
375	  6	1021.0	167.9	 20
376	  6	512.0	69.5	 25
377	  6	362.0	39.4	 25
378	  6	330.3	47.2	 20
379	  6	120.8	15.6	 20
380	  6	141.8	17.5	 20
381	  6	130.3	25.6	 16
382	  6	143.0	23.5	 25
383	  6	116.0	14.8	 25
384	  6	114.5	20.9	 20
385	  6	109.0	16.1	 25
386	  6	116.0	12.8	 20
387	  6	331.0	33.3	 16
388	  6	114.0	18.3	 25
389	  6	104.0	18.5	 25
390	  6	172.3	36.3	 20
391	  6	134.0	21.6	 25
392	  6	181.0	24.0	 25
393	  6	110.8	18.7	 16
394	  6	144.0	15.8	 20
395	  6	149.0	22.4	 25
396	  6	124.5	12.4	 20
397	  6	136.0	18.7	 25
398	  6	171.0	38.3	 25
399	  6	161.0	22.9	 16
400	  6	382.5	47.9	 20
401	  6	356.0	51.5	 25
402	  6	497.5	46.9	 20
403	  6	3343.0	678.6	 25
404	  6	1608.0	273.4	 25
405	  6	598.0	58.2	 20
406	  6	245.3	32.1	 20
407	  6	176.0	25.6	 20
408	  6	239.3	28.2	 20
409	  6	160.0	19.2	 25
410	  6	633.0	48.0	 25
411	  6	557.5	68.4	 20
412	  6	647.0	51.5	 20
413	  6	591.3	57.2	 20
414	  6	1211.8	87.2	 20
415	  6	3101.5	494.9	 20
416	  6	175.0	28.4	 25
417	  6	189.0	28.6	 25
418	  6	720.3	81.1	 20
419	  6	294.8	26.5	 20
420	  6	746.3	135.8	 20
421	  6	449.3	49.0	 20
422	  6	210.0	81.8	 25
423	  6	130.0	23.1	 25
424	  6	154.5	21.1	 20
425	  6	190.0	26.8	 25
426	  6	930.5	136.2	 20
427	  6	737.8	55.9	 16
428	  6	2298.0	467.9	 25
429	  6	803.0	122.9	 25
430	  6	228.8	20.0	 20
431	  6	228.0	28.0	 25
432	  6	347.3	36.4	 20
433	  6	148.3	13.5	 16
434	  6	175.0	22.4	 25
435	  6	649.0	77.0	 25
436	  6	149.8	16.0	 20
437	  6	838.0	101.2	 25
438	  6	210.0	33.3	 25
439	  6	269.8	34.7	 16
440	  6	298.0	33.6	 20
441	  6	212.0	24.7	 25
442	  6	635.3	93.9	 20
443	  6	186.0	19.9	 25
444	  6	250.0	36.0	 25
445	  6	371.3	33.9	 16
446	  6	1529.0	138.0	 20
447	  6	3675.0	277.6	 20
448	  6	948.0	178.7	 20
449	  6	668.0	95.7	 25
450	  6	191.0	21.3	 25
451	  6	597.3	45.6	 20
452	  6	686.3	55.0	 20
453	  6	553.8	54.4	 20
454	  6	480.3	43.9	 20
455	  6	490.0	50.6	 25
456	  6	254.0	35.8	 25
457	  6	279.3	26.8	 20
458	  6	1074.0	154.5	 25
459	  6	2382.5	474.1	 20
460	  6	1937.5	226.6	 16
461	  6	141.0	53.7	 25
462	  6	108.0	10.8	 25
463	  6	512.0	85.9	 25
464	  6	168.5	23.2	 20
465	  6	124.0	22.1	 20
466	  6	320.0	55.1	 20
467	  6	213.3	42.5	 20
468	  6	158.0	16.7	 25
469	  6	144.0	20.6	 25
470	  6	2390.0	497.6	 20
471	  6	149.0	22.2	 25
472	  6	313.8	43.4	 20
473	  6	137.8	16.3	 16
474	  6	217.0	34.3	 25
475	  6	697.0	111.7	 25
476	  6	1112.5	124.7	 20
477	  6	783.0	166.6	 25
478	  6	130.8	30.9	 20
479	  6	110.0	20.7	 16
480	  6	470.0	77.3	 20
481	  6	259.0	37.8	 25
482	  6	174.3	17.1	 20
483	  6	168.0	28.5	 25
484	  6	604.0	74.4	 25
485	  6	352.3	40.8	 16
486	  6	172.3	20.3	 20
487	  6	195.0	45.0	 25
488	  6	140.5	33.0	 20
489	  6	597.0	56.1	 25
490	  6	490.0	70.5	 25
491	  6	589.8	76.9	 20
492	  6	1907.5	292.1	 20
493	  6	716.0	41.0	 20
494	  6	2219.5	530.6	 20
495	  6	191.0	21.8	 25
496	  6	251.0	25.1	 25
497	  6	1148.8	127.0	 20
498	  6	291.5	39.8	 20
499	  6	327.5	62.2	 20
500	  6	105.3	15.3	 20
501	  6	117.0	22.3	 25
502	  6	238.0	32.1	 25
503	  6	115.0	19.8	 20
504	  6	711.0	166.3	 25
505	  6	142.5	19.8	 20
506	  6	204.0	17.8	 16
507	  6	243.0	39.9	 25
508	  6	587.0	83.2	 25
509	  6	154.0	17.7	 20
510	  6	118.0	11.9	 25
511	  6	154.5	17.3	 20
512	  6	236.3	24.1	 20
513	  6	793.0	79.5	 16
514	  6	669.0	84.2	 25
515	  6	200.0	27.2	 25
516	  6	244.5	25.7	 20
517	  6	315.0	31.1	 25
518	  6	476.8	59.8	 20
519	  6	467.5	33.9	 16
520	  6	523.0	70.1	 25
521	  6	276.0	34.1	 25
522	  6	385.8	36.1	 20
523	  6	271.0	30.0	 25
524	  6	204.0	22.5	 25
525	  6	249.8	30.1	 16
526	  6	731.3	72.3	 20
527	  6	152.0	23.7	 25
528	  6	672.5	122.5	 20
529	  6	1960.0	373.9	 25
530	  6	249.0	32.1	 25
531	  6	115.8	18.4	 16
532	  6	171.0	34.1	 20
533	  6	455.0	97.8	 25
534	  6	216.3	17.6	 20
535	  6	676.0	105.8	 25
536	  6	442.0	64.1	 25
537	  6	700.8	67.9	 20
538	  6	801.3	106.6	 20
539	  6	231.0	29.2	 20
540	  6	176.3	20.1	 20
541	  6	886.0	105.4	 25
542	  6	550.0	56.2	 25
543	  6	171.3	18.0	 20
544	  6	237.3	24.4	 20
545	  6	248.0	22.3	 20
546	  6	279.3	24.5	 16
547	  6	758.0	60.5	 25
548	  6	2115.0	269.7	 25
549	  6	225.5	22.9	 20
550	  6	151.0	25.8	 25
551	  6	511.5	49.6	 20
552	  6	729.8	78.0	 16
553	  6	189.0	24.5	 25
554	  6	291.0	53.3	 25
555	  6	173.3	22.5	 20
556	  6	392.0	91.1	 25
557	  6	171.0	37.2	 25
558	  6	154.8	17.5	 16
559	  6	294.5	32.3	 20
560	  6	1601.0	385.2	 25
561	  6	1143.0	209.3	 25
562	  6	2231.0	390.3	 20
563	  6	1722.0	257.4	 25
564	  6	866.3	99.5	 20
565	  6	7055.0	824.2	 16
566	  6	1340.0	348.7	 25
567	  6	205.0	32.1	 25
568	  6	372.5	40.3	 20
569	  6	238.0	37.9	 25
570	  6	196.0	26.5	 25
571	  6	4493.8	777.2	 16
572	  6	2285.5	229.0	 20
573	  6	2616.0	668.1	 25
574	  6	326.5	31.3	 20
575	  6	559.0	51.9	 25
576	  6	997.0	176.2	 25
577	  6	627.8	84.7	 16
578	  6	1816.5	266.8	 20
579	  6	1052.0	109.1	 20
580	  6	301.0	68.5	 20
581	  6	639.0	71.9	 25
582	  6	534.0	60.4	 25
583	  6	530.0	51.2	 20
584	  6	510.5	46.7	 20
585	  6	532.3	42.0	 20
586	  6	1255.5	102.0	 20
587	  6	483.0	57.4	 25
588	  6	362.0	52.0	 25
589	  6	616.5	77.8	 20
590	  6	677.0	61.3	 25
591	  6	806.0	129.4	 20
592	  6	189.8	25.1	 16
593	  6	317.0	39.6	 25
594	  6	564.0	71.8	 25
595	  6	461.0	50.8	 20
596	  6	1179.0	138.0	 25
597	  6	279.8	29.7	 20
598	  6	266.8	25.5	 16
599	  6	606.0	92.5	 25
600	  6	681.0	81.3	 25
601	  6	671.5	91.6	 20
602	  6	1876.0	200.8	 25
603	  6	2297.0	362.7	 25
604	  6	761.3	150.6	 16
605	  6	132.8	16.0	 20
606	  6	164.0	31.0	 25
607	  6	126.0	16.4	 20
608	  6	824.0	259.7	 25
609	  6	758.0	174.2	 25
610	  6	117.0	16.7	 20
611	  6	147.8	18.7	 16
612	  6	142.3	15.3	 20
613	  6	155.0	20.5	 25
614	  6	2851.5	759.8	 20
615	  6	311.0	42.4	 25
616	  6	1764.0	335.8	 25
617	  6	624.8	53.9	 16
618	  6	309.3	28.1	 20
619	  6	419.0	76.1	 25
620	  6	465.8	71.3	 20
621	  6	1056.0	162.4	 25
622	  6	173.0	29.7	 25
623	  6	237.3	29.6	 20
624	  6	354.3	41.1	 20
625	  6	236.0	39.7	 20
626	  6	1324.5	84.3	 20
627	  6	1666.0	297.4	 25
628	  6	1313.0	95.3	 25
629	  6	340.0	49.1	 20
630	  6	190.3	22.4	 20
631	  6	153.5	21.6	 20
632	  6	491.8	116.0	 20
633	  6	384.0	54.1	 25
634	  6	181.0	30.2	 25
635	  6	476.0	94.9	 20
636	  6	709.0	60.1	 25
637	  6	205.5	38.0	 20
638	  6	221.3	23.5	 16
639	  6	13788.0	3876.6	 25
  0	  7	243.5	19.4	 20
  1	  7	175.3	21.9	 20
  2	  7	476.0	42.8	 25
  3	  7	1980.0	372.2	 25
  4	  7	356.8	39.6	 20
  5	  7	2133.0	348.7	 25
  6	  7	1694.0	121.8	 20
  7	  7	953.8	80.7	 16
  8	  7	3530.0	335.4	 25
  9	  7	523.0	63.7	 25
 10	  7	116.8	26.7	 20
 11	  7	608.0	121.8	 25
 12	  7	2921.8	461.7	 20
 13	  7	142.0	18.0	 16
 14	  7	172.0	24.0	 25
 15	  7	1306.0	127.0	 25
 16	  7	493.8	47.4	 20
 17	  7	273.0	40.4	 25
 18	  7	197.0	22.3	 25
 19	  7	273.3	25.7	 16
 20	  7	303.0	47.8	 20
 21	  7	121.0	18.6	 25
 22	  7	545.3	59.8	 20
 23	  7	753.0	159.4	 25
 24	  7	173.0	22.3	 25
 25	  7	146.3	19.7	 16
 26	  7	280.5	35.0	 20
 27	  7	296.5	33.8	 20
 28	  7	137.0	16.1	 20
 29	  7	124.0	24.4	 25
 30	  7	807.0	147.8	 25
 31	  7	206.3	30.4	 20
 32	  7	157.8	17.8	 20
 33	  7	1205.0	111.6	 20
 34	  7	1311.5	95.3	 20
 35	  7	303.0	34.0	 25
 36	  7	185.0	25.8	 25
 37	  7	302.0	33.6	 20
 38	  7	355.0	48.6	 25
 39	  7	174.0	27.5	 20
 40	  7	2368.8	98.1	 16
 41	  7	434.0	54.3	 25
 42	  7	141.0	21.3	 25
 43	  7	138.0	22.5	 25
 44	  7	171.0	21.3	 20
 45	  7	418.0	55.5	 20
 46	  7	170.3	40.1	 20
 47	  7	3299.8	471.4	 20
 48	  7	2673.0	586.2	 25
 49	  7	211.0	40.8	 25
 50	  7	396.8	39.8	 20
 51	  7	8819.0	2159.8	 25
 52	  7	462.0	69.2	 20
 53	  7	2016.3	237.4	 16
 54	  7	186.0	33.2	 25
 55	  7	114.0	12.4	 25
 56	  7	240.3	22.8	 20
 57	  7	13882.0	1925.1	 25
 58	  7	14552.0	1068.5	 20
 59	  7	14103.0	1531.9	 16
 60	  7	273.0	47.8	 20
 61	  7	113.0	15.7	 25
 62	  7	222.8	31.6	 20
 63	  7	14422.0	1987.3	 25
 64	  7	14738.0	2134.9	 25
 65	  7	14288.3	1423.0	 16
 66	  7	223.5	26.0	 20
 67	  7	132.0	38.5	 25
 68	  7	14854.8	2308.6	 20
 69	  7	235.0	28.6	 25
 70	  7	246.0	38.8	 25
 71	  7	257.3	25.6	 20
 72	  7	12971.8	1613.8	 20
 73	  7	118.8	17.3	 20
 74	  7	235.8	23.6	 20
 75	  7	14045.0	1700.9	 25
 76	  7	14477.0	1466.6	 25
 77	  7	14016.0	1449.1	 20
 78	  7	238.0	30.5	 20
 79	  7	112.0	9.8	 20
 80	  7	226.3	24.8	 20
 81	  7	13955.0	2358.9	 25
 82	  7	14688.0	1528.7	 25
 83	  7	14574.5	1395.5	 20
 84	  7	245.0	31.1	 25
 85	  7	149.5	23.5	 20
 86	  7	15201.0	563.0	 16
 87	  7	251.0	37.9	 25
 88	  7	220.0	31.5	 25
 89	  7	221.3	33.4	 20
 90	  7	13406.0	1955.9	 25
 91	  7	112.3	16.0	 20
 92	  7	228.3	21.7	 20
 93	  7	216.5	23.6	 16
 94	  7	13326.0	2713.6	 25
 95	  7	247.0	36.9	 25
 96	  7	219.0	29.5	 20
 97	  7	110.0	25.8	 25
 98	  7	14235.8	2793.1	 20
 99	  7	244.3	48.4	 16
100	  7	238.0	66.2	 25
101	  7	210.0	31.2	 25
102	  7	199.5	26.9	 20
103	  7	100.0	13.6	 25
104	  7	97.0	17.8	 25
105	  7	426.3	40.6	 16
106	  7	464.5	55.2	 20
107	  7	206.0	42.3	 25
108	  7	774.8	62.9	 20
109	  7	126.0	14.4	 25
110	  7	13388.0	1514.0	 25
111	  7	13978.8	1126.0	 16
112	  7	13846.8	1588.4	 20
113	  7	216.0	28.7	 25
114	  7	218.3	26.4	 20
115	  7	119.0	17.6	 25
116	  7	13688.0	2069.0	 25
117	  7	222.0	26.3	 20
118	  7	219.5	25.0	 20
119	  7	215.5	26.5	 20
120	  7	200.3	29.9	 20
121	  7	99.0	10.9	 25
122	  7	211.0	21.7	 25
123	  7	13546.0	1189.5	 20
124	  7	13912.5	490.9	 20
125	  7	13597.8	1496.1	 20
126	  7	235.3	31.9	 16
127	  7	107.0	18.8	 25
128	  7	14531.0	1665.7	 25
129	  7	14260.8	1332.2	 20
130	  7	14038.0	1457.9	 25
131	  7	229.0	37.0	 20
132	  7	205.5	25.4	 16
133	  7	114.0	14.7	 25
134	  7	212.0	34.7	 25
135	  7	12186.5	1167.7	 20
136	  7	11697.0	982.5	 25
137	  7	10716.0	1808.9	 25
138	  7	234.3	30.0	 16
139	  7	113.8	11.6	 20
140	  7	7442.0	1691.6	 25
141	  7	238.0	29.0	 25
142	  7	204.5	23.3	 20
143	  7	209.0	29.3	 25
144	  7	218.0	31.8	 20
145	  7	105.0	15.5	 16
146	  7	11476.0	2932.5	 25
147	  7	231.0	40.7	 25
148	  7	204.3	35.0	 20
149	  7	216.0	25.4	 25
150	  7	12426.0	2578.0	 25
151	  7	102.3	16.5	 16
152	  7	210.3	34.4	 20
153	  7	223.0	34.3	 25
154	  7	13168.5	2249.8	 20
155	  7	221.0	26.4	 25
156	  7	217.0	37.1	 25
157	  7	101.8	13.6	 16
158	  7	221.8	20.8	 20
159	  7	219.5	28.7	 20
160	  7	13607.8	2239.1	 20
161	  7	218.0	31.7	 25
162	  7	242.0	45.5	 25
163	  7	108.8	11.5	 20
164	  7	205.8	17.9	 20
165	  7	14046.8	851.9	 20
166	  7	13334.5	2459.9	 20
167	  7	241.0	34.4	 25
168	  7	14185.0	3118.2	 25
169	  7	109.3	21.5	 20
170	  7	106.0	12.5	 25
171	  7	679.5	81.2	 20
172	  7	606.3	64.1	 16
173	  7	148.0	20.1	 25
174	  7	768.0	87.3	 25
175	  7	4946.3	293.0	 20
176	  7	2056.0	145.6	 25
177	  7	422.5	61.2	 20
178	  7	2087.5	170.5	 16
179	  7	307.0	29.0	 25
180	  7	5780.0	1244.3	 25
181	  7	135.3	20.2	 20
182	  7	116.0	17.9	 25
183	  7	117.0	16.9	 25
184	  7	418.3	43.1	 16
185	  7	159.8	19.5	 20
186	  7	184.0	21.7	 25
187	  7	6090.0	596.8	 20
188	  7	163.0	20.4	 25
189	  7	96.0	10.1	 25
190	  7	164.8	61.9	 20
191	  7	3614.5	501.6	 16
192	  7	11020.0	2263.9	 20
193	  7	1453.0	429.9	 25
194	  7	124.5	17.7	 20
195	  7	290.0	47.2	 25
196	  7	594.0	93.8	 25
197	  7	393.8	40.8	 16
198	  7	361.3	49.7	 20
199	  7	520.0	79.6	 25
200	  7	2690.5	385.6	 20
201	  7	104.0	11.7	 25
202	  7	115.0	14.0	 25
203	  7	609.8	53.1	 20
204	  7	720.0	68.7	 20
205	  7	451.5	79.6	 20
206	  7	392.5	33.3	 20
207	  7	271.0	50.1	 25
208	  7	115.0	18.9	 25
209	  7	1229.8	169.5	 20
210	  7	129.0	14.3	 20
211	  7	196.5	36.9	 20
212	  7	113.3	20.6	 20
213	  7	112.0	22.1	 25
214	  7	149.0	25.2	 25
215	  7	368.3	35.1	 20
216	  7	244.0	26.7	 25
217	  7	191.3	22.8	 20
218	  7	247.0	33.9	 16
219	  7	107.0	14.8	 25
220	  7	122.0	20.7	 25
221	  7	224.0	28.0	 20
222	  7	2999.0	400.3	 25
223	  7	296.5	36.5	 20
224	  7	699.3	57.3	 16
225	  7	517.8	42.6	 20
226	  7	944.0	90.1	 25
227	  7	4148.5	504.3	 20
228	  7	206.0	30.8	 25
229	  7	315.0	46.9	 25
230	  7	164.0	22.5	 16
231	  7	102.0	18.3	 20
232	  7	214.0	31.4	 25
233	  7	150.0	24.4	 20
234	  7	1950.0	196.5	 25
235	  7	698.0	56.3	 25
236	  7	2823.8	442.7	 20
237	  7	181.5	25.9	 20
238	  7	167.3	17.9	 20
239	  7	175.0	19.6	 25
240	  7	543.8	79.3	 20
241	  7	1240.0	115.0	 25
242	  7	681.0	96.7	 25
243	  7	390.0	56.7	 16
244	  7	12722.5	1734.8	 20
245	  7	5007.0	986.8	 25
246	  7	851.0	58.2	 20
247	  7	5382.0	667.7	 25
248	  7	2196.0	411.6	 25
249	  7	283.3	29.3	 20
250	  7	379.3	45.5	 20
251	  7	261.0	30.3	 20
252	  7	353.3	32.8	 20
253	  7	241.0	31.1	 25
254	  7	159.0	26.2	 25
255	  7	362.8	43.1	 20
256	  7	163.5	18.0	 20
257	  7	1039.5	190.9	 20
258	  7	269.0	25.6	 16
259	  7	276.0	45.3	 25
260	  7	240.0	37.7	 25
261	  7	2956.5	373.3	 20
262	  7	762.0	103.6	 25
263	  7	294.8	28.0	 20
264	  7	2241.8	230.4	 16
265	  7	534.0	92.1	 25
266	  7	1970.0	288.5	 25
267	  7	211.8	33.7	 20
268	  7	1084.0	201.8	 25
269	  7	492.0	81.4	 25
270	  7	351.0	59.2	 16
271	  7	241.5	34.5	 20
272	  7	1028.0	68.6	 25
273	  7	1098.5	125.3	 20
274	  7	124.0	18.2	 25
275	  7	991.0	208.8	 25
276	  7	459.0	34.8	 16
277	  7	133.5	19.6	 20
278	  7	107.0	18.4	 25
279	  7	624.8	77.5	 20
280	  7	235.0	23.2	 25
281	  7	230.0	34.3	 25
282	  7	170.0	20.7	 20
283	  7	824.0	73.4	 20
284	  7	1186.0	102.6	 20
285	  7	3241.0	523.6	 20
286	  7	644.0	60.5	 25
287	  7	4360.0	823.5	 25
288	  7	391.0	62.3	 25
289	  7	210.3	24.6	 16
290	  7	569.5	54.9	 20
291	  7	401.0	60.6	 20
292	  7	1130.5	108.3	 20
293	  7	222.0	28.1	 25
294	  7	606.0	85.3	 25
295	  7	277.8	29.4	 20
296	  7	747.8	124.1	 20
297	  7	207.0	27.3	 20
298	  7	1158.0	79.9	 20
299	  7	1728.0	228.2	 25
300	  7	283.0	34.0	 25
301	  7	759.0	66.8	 20
302	  7	146.0	27.8	 25
303	  7	129.5	28.7	 20
304	  7	225.3	25.9	 16
305	  7	138.0	25.7	 25
306	  7	138.0	22.3	 25
307	  7	5068.0	627.9	 20
308	  7	322.0	44.1	 25
309	  7	4047.3	652.9	 20
310	  7	528.8	60.4	 16
311	  7	2225.0	344.1	 25
312	  7	181.0	21.7	 25
313	  7	165.8	24.1	 20
314	  7	136.0	17.8	 25
315	  7	2255.0	441.5	 25
316	  7	148.0	16.1	 16
317	  7	7890.8	738.3	 20
318	  7	144.0	19.8	 25
319	  7	153.3	19.3	 20
320	  7	250.0	27.6	 25
321	  7	462.0	66.6	 25
322	  7	1071.8	105.3	 16
323	  7	411.5	34.1	 20
324	  7	190.0	28.9	 20
325	  7	167.8	31.9	 20
326	  7	469.0	51.1	 25
327	  7	146.0	25.2	 25
328	  7	5292.8	836.6	 20
329	  7	141.0	20.8	 20
330	  7	232.5	29.1	 20
331	  7	2140.3	165.4	 20
332	  7	1539.0	106.7	 25
333	  7	3181.0	659.9	 25
334	  7	236.3	21.0	 20
335	  7	144.0	22.8	 25
336	  7	219.8	32.5	 20
337	  7	2173.3	567.9	 20
338	  7	137.3	21.0	 20
339	  7	198.0	28.1	 25
340	  7	170.0	19.4	 25
341	  7	2389.8	410.8	 20
342	  7	179.5	26.3	 20
343	  7	1361.0	351.4	 20
344	  7	177.3	30.5	 20
345	  7	1697.0	310.3	 25
346	  7	185.0	31.2	 25
347	  7	301.0	90.5	 20
348	  7	5614.0	1122.6	 25
349	  7	2292.5	351.3	 20
350	  7	281.8	35.9	 16
351	  7	3219.0	470.2	 25
352	  7	288.0	32.2	 25
353	  7	327.3	32.1	 20
354	  7	792.0	106.3	 25
355	  7	152.0	22.1	 20
356	  7	113.5	24.4	 16
357	  7	109.0	19.7	 20
358	  7	2744.0	590.8	 25
359	  7	141.5	17.3	 20
360	  7	114.0	14.6	 25
361	  7	208.0	26.1	 25
362	  7	1620.0	134.9	 16
363	  7	319.0	30.4	 20
364	  7	325.0	43.3	 25
365	  7	192.5	22.0	 20
366	  7	198.0	27.7	 25
367	  7	15132.0	2685.8	 25
368	  7	135.8	16.6	 20
369	  7	144.3	17.7	 20
370	  7	189.5	21.5	 20
371	  7	134.5	17.4	 20
372	  7	1160.0	203.8	 25
373	  7	458.0	37.8	 25
374	  7	212.3	27.4	 20
375	  7	237.5	28.6	 20
376	  7	192.0	27.8	 20
377	  7	694.0	81.5	 20
378	  7	590.0	73.5	 25
379	  7	260.0	33.0	 25
380	  7	9615.8	978.7	 20
381	  7	145.0	25.4	 25
382	  7	368.8	38.5	 20
383	  7	460.3	40.4	 16
384	  7	226.0	26.0	 25
385	  7	235.0	32.7	 25
386	  7	264.0	41.8	 25
387	  7	107.5	12.7	 20
388	  7	101.0	12.2	 20
389	  7	956.8	137.8	 20
390	  7	244.0	35.0	 16
391	  7	266.0	22.3	 25
392	  7	1360.0	205.2	 25
393	  7	397.3	53.0	 20
394	  7	166.0	15.9	 25
395	  7	275.8	29.5	 20
396	  7	1235.3	108.3	 16
397	  7	203.0	37.7	 25
398	  7	151.0	21.6	 25
399	  7	157.5	24.2	 20
400	  7	159.0	35.7	 25
401	  7	152.5	28.9	 20
402	  7	868.8	59.0	 16
403	  7	248.3	41.9	 20
404	  7	3556.0	515.4	 25
405	  7	2420.3	106.0	 20
406	  7	1435.0	169.7	 25
407	  7	156.0	20.9	 25
408	  7	153.5	22.4	 16
409	  7	1459.0	240.7	 20
410	  7	150.0	18.6	 25
411	  7	121.8	23.4	 20
412	  7	150.0	25.6	 25
413	  7	496.0	77.6	 25
414	  7	3369.0	372.0	 20
415	  7	15345.8	1023.6	 20
416	  7	576.3	77.6	 20
417	  7	136.3	17.3	 20
418	  7	120.0	16.7	 25
419	  7	170.0	21.5	 25
420	  7	244.5	29.1	 20
421	  7	534.8	50.5	 20
422	  7	215.0	27.4	 20
423	  7	119.5	19.6	 16
424	  7	102.0	17.8	 25
425	  7	140.0	25.0	 25
426	  7	1341.5	95.3	 20
427	  7	365.0	42.6	 25
428	  7	1257.3	119.0	 20
429	  7	569.0	45.1	 16
430	  7	283.0	39.3	 25
431	  7	691.0	58.2	 25
432	  7	436.8	48.0	 20
433	  7	783.0	78.7	 25
434	  7	193.5	36.3	 20
435	  7	1284.8	173.5	 20
436	  7	449.3	63.6	 16
437	  7	525.0	51.1	 25
438	  7	307.0	54.6	 25
439	  7	314.3	33.4	 20
440	  7	270.0	49.8	 25
441	  7	100.3	12.7	 20
442	  7	295.8	21.5	 16
443	  7	372.0	49.6	 25
444	  7	795.0	107.7	 25
445	  7	699.3	53.0	 20
446	  7	5827.0	628.4	 25
447	  7	2551.0	228.2	 25
448	  7	466.0	53.4	 16
449	  7	306.5	32.8	 20
450	  7	158.0	20.1	 25
451	  7	6267.5	472.1	 20
452	  7	324.0	34.9	 25
453	  7	182.0	27.9	 25
454	  7	4132.3	306.0	 16
455	  7	2898.5	367.7	 20
456	  7	404.0	62.8	 25
457	  7	401.0	38.0	 20
458	  7	411.0	66.1	 25
459	  7	198.0	20.4	 25
460	  7	274.3	25.4	 20
461	  7	6896.3	937.1	 20
462	  7	232.3	24.2	 20
463	  7	335.8	32.1	 20
464	  7	224.0	27.8	 25
465	  7	177.0	34.4	 25
466	  7	3505.3	266.0	 20
467	  7	329.8	70.0	 20
468	  7	132.8	22.8	 20
469	  7	168.3	16.9	 16
470	  7	1713.0	299.2	 25
471	  7	790.0	121.4	 25
472	  7	101.0	14.7	 20
473	  7	107.0	17.4	 25
474	  7	1060.0	142.6	 20
475	  7	104.0	14.0	 16
476	  7	195.0	23.1	 25
477	  7	124.0	21.4	 25
478	  7	340.3	30.6	 20
479	  7	1837.0	305.5	 25
480	  7	166.0	19.5	 25
481	  7	3522.5	245.0	 16
482	  7	1684.0	266.5	 20
483	  7	599.0	89.0	 25
484	  7	149.0	19.9	 25
485	  7	106.0	14.6	 20
486	  7	134.0	24.1	 25
487	  7	126.0	29.6	 20
488	  7	6565.5	640.4	 16
489	  7	835.0	78.4	 25
490	  7	358.0	45.3	 25
491	  7	1205.3	66.8	 20
492	  7	3515.0	570.1	 25
493	  7	209.0	28.0	 25
494	  7	343.3	34.5	 16
495	  7	426.8	39.4	 20
496	  7	412.0	52.1	 25
497	  7	688.5	63.6	 20
498	  7	226.0	26.8	 25
499	  7	569.0	95.8	 25
500	  7	367.3	41.6	 16
501	  7	544.0	49.6	 20
502	  7	488.8	58.0	 20
503	  7	1389.8	133.4	 20
504	  7	176.0	27.8	 25
505	  7	1195.0	107.2	 25
506	  7	1847.0	140.1	 20
507	  7	6982.3	887.3	 20
508	  7	4066.5	464.3	 20
509	  7	201.8	23.2	 20
510	  7	282.0	39.7	 25
511	  7	212.0	21.1	 25
512	  7	145.3	17.1	 20
513	  7	793.0	112.1	 25
514	  7	11435.8	1349.5	 20
515	  7	540.5	43.5	 16
516	  7	153.0	24.2	 25
517	  7	108.0	18.0	 25
518	  7	455.3	47.1	 20
519	  7	143.0	21.9	 25
520	  7	336.3	28.7	 20
521	  7	113.8	19.4	 16
522	  7	123.0	17.7	 25
523	  7	306.0	37.3	 25
524	  7	161.3	34.4	 20
525	  7	103.0	14.6	 25
526	  7	155.0	19.8	 25
527	  7	223.5	27.2	 16
528	  7	4472.0	758.0	 20
529	  7	146.0	42.0	 25
530	  7	126.8	21.9	 20
531	  7	192.0	17.0	 25
532	  7	132.0	20.3	 25
533	  7	127.0	20.6	 20
534	  7	337.8	44.2	 16
535	  7	490.3	45.6	 20
536	  7	6826.0	1367.5	 25
537	  7	1919.0	235.5	 20
538	  7	2767.0	334.4	 25
539	  7	5236.0	837.8	 25
540	  7	744.0	73.8	 16
541	  7	237.0	24.0	 20
542	  7	281.0	35.6	 25
543	  7	99.8	18.0	 20
544	  7	165.0	22.2	 25
545	  7	2493.0	513.6	 25
546	  7	391.5	58.2	 20
547	  7	3316.5	372.5	 20
548	  7	454.3	55.1	 20
549	  7	421.5	33.8	 20
550	  7	280.0	35.3	 25
551	  7	3180.0	557.8	 25
552	  7	2801.3	312.7	 20
553	  7	186.5	20.0	 20
554	  7	2044.0	296.5	 20
555	  7	1015.3	158.9	 20
556	  7	211.0	29.9	 25
557	  7	697.0	59.8	 25
558	  7	921.3	90.0	 20
559	  7	1112.0	172.5	 25
560	  7	144.3	19.9	 20
561	  7	126.8	14.4	 16
562	  7	1950.0	346.6	 25
563	  7	193.0	24.5	 25
564	  7	1356.8	184.3	 20
565	  7	137.0	14.1	 25
566	  7	144.3	21.0	 20
567	  7	128.5	15.8	 16
568	  7	5375.3	889.2	 20
569	  7	629.0	79.9	 25
570	  7	212.8	27.8	 20
571	  7	481.0	50.6	 25
572	  7	248.0	32.1	 25
573	  7	663.5	71.2	 16
574	  7	510.5	65.5	 20
575	  7	240.0	43.9	 25
576	  7	494.8	59.4	 20
577	  7	709.0	76.3	 25
578	  7	6215.0	743.0	 25
579	  7	1327.0	101.1	 20
580	  7	1779.0	117.4	 20
581	  7	357.0	313.3	 20
582	  7	367.0	45.7	 25
583	  7	165.0	25.1	 20
584	  7	289.0	27.8	 25
585	  7	844.0	53.1	 25
586	  7	6242.8	313.0	 16
587	  7	837.3	56.2	 20
588	  7	1109.0	159.0	 25
589	  7	875.3	95.1	 20
590	  7	654.0	63.3	 25
591	  7	278.0	38.1	 25
592	  7	807.0	35.8	 20
593	  7	439.0	48.6	 20
594	  7	1055.0	73.4	 20
595	  7	1552.5	140.1	 20
596	  7	470.0	39.8	 25
597	  7	392.0	37.6	 25
598	  7	2746.8	292.8	 20
599	  7	352.0	47.3	 20
600	  7	1801.5	241.4	 20
601	  7	2128.5	192.6	 16
602	  7	577.0	54.0	 25
603	  7	448.0	48.0	 25
604	  7	409.0	43.9	 20
605	  7	167.0	20.2	 25
606	  7	109.5	18.0	 20
607	  7	115.0	19.9	 16
608	  7	116.0	15.1	 25
609	  7	131.0	22.1	 25
610	  7	149.3	23.2	 20
611	  7	4154.0	932.1	 25
612	  7	2373.0	397.9	 25
613	  7	155.3	14.7	 16
614	  7	1908.3	333.0	 20
615	  7	373.0	52.9	 25
616	  7	4410.0	646.7	 20
617	  7	654.0	76.1	 25
618	  7	9043.0	1271.8	 25
619	  7	924.5	46.3	 16
620	  7	1174.3	87.0	 20
621	  7	285.0	30.1	 25
622	  7	181.8	18.1	 20
623	  7	128.0	14.4	 25
624	  7	129.0	20.0	 25
625	  7	646.3	46.2	 20
626	  7	3820.5	656.0	 20
627	  7	265.5	37.2	 20
628	  7	8217.3	1244.9	 20
629	  7	2622.0	493.7	 25
630	  7	1181.0	120.3	 25
631	  7	151.0	25.8	 25
632	  7	112.8	15.0	 16
633	  7	191.8	17.6	 20
634	  7	250.3	21.7	 20
635	  7	461.5	50.0	 20
636	  7	930.0	106.2	 25
637	  7	1623.0	216.2	 25
638	  7	4117.8	486.6	 20
639	  7	367.5	51.7	 20
  0	  8	16344.8	1722.2	 20
  1	  8	114.3	21.3	 20
  2	  8	373.8	37.1	 20
  3	  8	489.5	93.4	 20
  4	  8	233.0	20.8	 25
  5	  8	575.0	54.8	 25
  6	  8	1102.3	97.0	 20
  7	  8	499.0	54.5	 25
  8	  8	982.5	67.3	 20
  9	  8	483.0	38.0	 16
 10	  8	99.0	14.8	 25
 11	  8	100.0	16.0	 25
 12	  8	340.8	63.7	 20
 13	  8	125.0	16.2	 25
 14	  8	204.3	27.5	 20
 15	  8	1039.5	86.7	 20
 16	  8	396.3	33.2	 16
 17	  8	478.0	63.6	 25
 18	  8	165.0	22.1	 25
 19	  8	240.3	34.6	 20
 20	  8	226.0	21.2	 25
 21	  8	148.5	16.6	 20
 22	  8	541.0	36.4	 16
 23	  8	162.0	19.8	 25
 24	  8	122.0	13.5	 25
 25	  8	91.0	13.7	 20
 26	  8	115.0	21.0	 25
 27	  8	232.0	29.0	 25
 28	  8	106.8	11.5	 16
 29	  8	128.8	19.2	 20
 30	  8	356.0	62.1	 25
 31	  8	187.3	15.5	 20
 32	  8	142.0	18.6	 25
 33	  8	741.0	91.6	 25
 34	  8	320.5	41.2	 16
 35	  8	399.5	36.8	 20
 36	  8	158.0	25.0	 25
 37	  8	269.5	27.3	 20
 38	  8	826.0	107.9	 25
 39	  8	210.0	34.7	 25
 40	  8	783.8	84.6	 20
 41	  8	268.5	31.7	 20
 42	  8	141.8	25.9	 20
 43	  8	108.5	16.0	 20
 44	  8	150.0	18.0	 25
 45	  8	261.0	35.7	 25
 46	  8	133.3	14.5	 20
 47	  8	701.0	101.1	 20
 48	  8	701.8	133.3	 20
 49	  8	347.3	40.4	 16
 50	  8	493.0	54.9	 25
 51	  8	2637.0	562.5	 25
 52	  8	489.5	38.2	 20
 53	  8	394.0	87.7	 25
 54	  8	233.0	32.8	 20
 55	  8	112.8	13.8	 16
 56	  8	93.0	9.3	 25
 57	  8	91.0	12.9	 25
 58	  8	104.0	11.6	 20
 59	  8	106.0	13.7	 25
 60	  8	98.0	13.3	 25
 61	  8	99.0	16.8	 16
 62	  8	101.3	11.6	 20
 63	  8	99.0	13.0	 25
 64	  8	99.0	13.2	 25
 65	  8	106.0	15.7	 20
 66	  8	101.0	13.1	 25
 67	  8	90.5	16.4	 20
 68	  8	96.5	11.3	 16
 69	  8	90.0	11.2	 25
 70	  8	100.0	18.3	 25
 71	  8	88.0	9.9	 20
 72	  8	101.0	19.3	 25
 73	  8	93.0	11.8	 25
 74	  8	91.0	15.6	 16
 75	  8	119.3	20.0	 20
 76	  8	97.0	13.7	 25
 77	  8	92.0	14.9	 20
 78	  8	102.0	21.8	 25
 79	  8	90.0	11.2	 25
 80	  8	99.0	17.8	 16
 81	  8	128.0	14.2	 20
 82	  8	108.3	12.2	 20
 83	  8	108.5	14.4	 20
 84	  8	99.0	9.8	 25
 85	  8	118.0	15.1	 25
 86	  8	148.8	16.3	 20
 87	  8	110.5	17.6	 20
 88	  8	100.3	12.1	 20
 89	  8	93.5	18.5	 20
 90	  8	95.0	29.4	 25
 91	  8	101.0	21.1	 25
 92	  8	95.5	13.3	 20
 93	  8	90.0	14.1	 25
 94	  8	89.3	13.1	 20
 95	  8	85.0	12.6	 16
 96	  8	78.0	11.7	 25
 97	  8	88.0	10.9	 25
 98	  8	88.5	14.9	 20
 99	  8	76.0	9.9	 25
100	  8	83.5	11.6	 20
101	  8	84.0	10.7	 16
102	  8	103.0	25.3	 25
103	  8	105.0	17.1	 25
104	  8	81.3	11.4	 20
105	  8	176.0	22.9	 25
106	  8	237.0	32.9	 25
107	  8	297.3	38.3	 16
108	  8	666.0	67.3	 20
109	  8	107.0	18.5	 25
110	  8	106.5	24.1	 20
111	  8	106.0	12.3	 25
112	  8	112.0	18.0	 25
113	  8	87.0	17.3	 20
114	  8	92.8	15.6	 16
115	  8	93.3	12.1	 20
116	  8	96.0	13.3	 25
117	  8	93.0	16.2	 20
118	  8	83.0	11.2	 25
119	  8	97.0	14.1	 25
120	  8	86.0	10.7	 16
121	  8	89.3	20.2	 20
122	  8	103.0	15.0	 25
123	  8	102.5	13.8	 20
124	  8	106.0	15.8	 25
125	  8	100.0	14.9	 25
126	  8	120.0	34.6	 20
127	  8	96.0	13.4	 20
128	  8	99.3	14.7	 20
129	  8	92.5	13.9	 20
130	  8	104.0	16.5	 25
131	  8	106.0	14.6	 25
132	  8	98.5	14.8	 20
133	  8	101.3	17.4	 20
134	  8	106.0	16.4	 20
135	  8	99.3	16.0	 20
136	  8	90.0	13.3	 25
137	  8	102.0	16.5	 25
138	  8	99.3	15.0	 20
139	  8	95.0	13.3	 25
140	  8	101.3	16.0	 20
141	  8	91.3	12.2	 16
142	  8	92.0	14.2	 25
143	  8	107.0	17.1	 25
144	  8	107.0	18.2	 20
145	  8	109.0	17.8	 25
146	  8	95.3	18.0	 20
147	  8	98.8	14.9	 16
148	  8	95.3	11.6	 20
149	  8	94.0	12.0	 25
150	  8	112.0	21.7	 20
151	  8	88.0	20.6	 25
152	  8	75.0	8.2	 25
153	  8	81.5	13.7	 16
154	  8	92.5	14.9	 20
155	  8	83.0	12.0	 25
156	  8	109.0	13.9	 20
157	  8	89.0	11.4	 25
158	  8	91.0	12.1	 25
159	  8	111.0	25.1	 20
160	  8	112.8	21.7	 20
161	  8	99.3	14.2	 20
162	  8	92.0	15.4	 25
163	  8	96.5	15.0	 20
164	  8	102.0	16.0	 25
165	  8	110.0	13.5	 25
166	  8	97.8	14.0	 16
167	  8	105.8	15.7	 20
168	  8	111.0	19.5	 25
169	  8	114.8	20.1	 20
170	  8	104.0	10.0	 25
171	  8	394.0	51.1	 25
172	  8	640.8	62.9	 20
173	  8	160.5	26.4	 20
174	  8	633.3	96.9	 20
175	  8	2685.0	277.1	 20
176	  8	2665.0	257.4	 25
177	  8	910.0	136.4	 25
178	  8	341.5	35.5	 20
179	  8	399.8	53.5	 20
180	  8	1136.8	228.8	 20
181	  8	149.5	18.9	 16
182	  8	121.0	14.8	 25
183	  8	119.0	18.1	 25
184	  8	153.5	18.1	 20
185	  8	113.0	16.4	 25
186	  8	121.3	15.3	 20
187	  8	1100.3	151.0	 16
188	  8	148.0	20.4	 25
189	  8	122.0	60.7	 25
190	  8	140.5	20.9	 20
191	  8	2254.0	301.0	 25
192	  8	3560.0	864.0	 25
193	  8	272.8	33.5	 16
194	  8	163.0	19.3	 20
195	  8	206.0	24.0	 25
196	  8	781.5	66.0	 20
197	  8	361.0	37.1	 25
198	  8	293.0	34.9	 25
199	  8	740.3	39.8	 16
200	  8	657.8	77.1	 20
201	  8	124.0	28.5	 25
202	  8	122.3	20.9	 20
203	  8	571.0	77.2	 25
204	  8	479.0	68.0	 25
205	  8	217.0	31.5	 20
206	  8	329.0	39.6	 20
207	  8	208.5	31.3	 20
208	  8	110.3	17.0	 20
209	  8	329.0	55.1	 25
210	  8	156.0	21.1	 25
211	  8	200.0	26.5	 25
212	  8	142.3	38.1	 16
213	  8	108.8	17.2	 20
214	  8	198.5	25.0	 20
215	  8	248.5	37.2	 20
216	  8	618.0	71.6	 25
217	  8	191.0	23.0	 25
218	  8	249.0	38.4	 20
219	  8	132.0	20.2	 20
220	  8	137.5	20.0	 20
221	  8	237.0	34.3	 20
222	  8	2134.0	238.0	 25
223	  8	323.0	36.0	 25
224	  8	540.3	59.1	 20
225	  8	912.0	76.1	 25
226	  8	1444.3	200.7	 20
227	  8	919.0	104.2	 16
228	  8	228.0	27.3	 25
229	  8	329.0	35.6	 25
230	  8	200.0	25.2	 20
231	  8	126.0	18.7	 25
232	  8	176.5	22.9	 20
233	  8	136.3	18.7	 16
234	  8	640.0	130.0	 25
235	  8	1166.0	191.9	 25
236	  8	1138.5	187.7	 20
237	  8	191.0	21.2	 25
238	  8	196.0	26.1	 25
239	  8	217.5	22.9	 16
240	  8	274.3	30.0	 20
241	  8	526.0	56.4	 25
242	  8	476.0	49.1	 20
243	  8	473.0	45.2	 25
244	  8	5477.0	853.9	 25
245	  8	2282.3	215.0	 16
246	  8	699.3	65.8	 20
247	  8	4899.8	611.6	 20
248	  8	2041.8	223.7	 20
249	  8	297.0	41.1	 25
250	  8	951.0	112.2	 25
251	  8	157.0	17.8	 20
252	  8	260.3	26.2	 20
253	  8	292.3	33.1	 20
254	  8	163.0	17.4	 20
255	  8	179.0	20.9	 25
256	  8	162.0	23.3	 25
257	  8	155.0	17.5	 20
258	  8	154.0	20.3	 25
259	  8	216.3	30.0	 20
260	  8	315.0	37.5	 20
261	  8	1161.5	139.0	 20
262	  8	856.0	85.8	 25
263	  8	459.0	70.8	 25
264	  8	194.8	41.7	 20
265	  8	131.3	16.6	 20
266	  8	3302.5	638.1	 20
267	  8	155.0	20.0	 20
268	  8	291.0	36.6	 25
269	  8	373.0	69.3	 25
270	  8	135.5	16.5	 20
271	  8	173.0	23.2	 25
272	  8	847.0	98.9	 20
273	  8	366.8	42.0	 16
274	  8	106.0	21.7	 25
275	  8	942.0	157.9	 25
276	  8	779.3	69.6	 20
277	  8	142.0	13.9	 25
278	  8	95.3	16.9	 20
279	  8	236.3	31.1	 16
280	  8	347.5	48.8	 20
281	  8	234.0	27.2	 25
282	  8	235.8	36.0	 20
283	  8	684.0	52.9	 25
284	  8	2275.0	216.7	 25
285	  8	4329.0	356.8	 16
286	  8	416.5	59.9	 20
287	  8	1417.0	326.2	 25
288	  8	273.5	37.0	 20
289	  8	168.0	22.7	 25
290	  8	244.0	33.6	 25
291	  8	218.5	29.8	 20
292	  8	315.0	37.1	 20
293	  8	212.8	29.3	 20
294	  8	468.8	61.3	 20
295	  8	207.0	20.9	 25
296	  8	176.0	27.7	 25
297	  8	169.5	23.4	 20
298	  8	944.0	80.5	 20
299	  8	578.3	70.5	 20
300	  8	322.0	38.1	 20
301	  8	217.0	28.0	 25
302	  8	165.0	25.6	 25
303	  8	141.5	20.3	 20
304	  8	185.0	33.6	 25
305	  8	142.5	15.9	 20
306	  8	167.8	29.2	 16
307	  8	995.0	132.9	 25
308	  8	414.0	47.8	 25
309	  8	336.0	56.6	 25
310	  8	126.3	17.6	 20
311	  8	121.3	18.9	 20
312	  8	182.8	24.1	 20
313	  8	153.0	23.4	 16
314	  8	167.0	21.6	 25
315	  8	715.0	130.1	 25
316	  8	140.0	19.2	 20
317	  8	1986.0	277.5	 25
318	  8	127.3	25.6	 20
319	  8	144.3	18.0	 16
320	  8	300.0	27.3	 25
321	  8	185.0	22.6	 25
322	  8	757.8	65.7	 20
323	  8	298.0	41.5	 25
324	  8	219.0	30.2	 25
325	  8	198.0	29.7	 16
326	  8	276.0	35.5	 20
327	  8	153.0	25.7	 25
328	  8	682.3	114.6	 20
329	  8	122.0	20.9	 25
330	  8	175.0	25.1	 25
331	  8	416.0	51.6	 16
332	  8	1038.8	83.7	 20
333	  8	583.0	79.7	 25
334	  8	411.5	60.3	 20
335	  8	132.0	19.8	 25
336	  8	213.0	26.3	 25
337	  8	276.3	57.1	 20
338	  8	118.0	16.3	 20
339	  8	118.3	16.2	 20
340	  8	167.3	17.8	 20
341	  8	402.0	86.4	 25
342	  8	138.0	17.8	 25
343	  8	131.0	25.6	 20
344	  8	128.5	22.4	 20
345	  8	360.0	71.3	 20
346	  8	143.0	22.4	 16
347	  8	196.0	26.6	 25
348	  8	749.0	163.1	 25
349	  8	1311.8	147.1	 20
350	  8	324.0	45.1	 25
351	  8	408.5	65.6	 20
352	  8	336.0	33.0	 16
353	  8	362.0	53.8	 25
354	  8	1201.0	162.9	 25
355	  8	133.0	22.8	 20
356	  8	121.0	21.0	 25
357	  8	118.0	22.1	 25
358	  8	207.5	28.3	 20
359	  8	231.8	26.5	 16
360	  8	135.0	17.9	 25
361	  8	281.0	32.6	 25
362	  8	898.3	124.0	 20
363	  8	273.0	34.2	 25
364	  8	383.5	40.2	 20
365	  8	270.0	39.2	 16
366	  8	254.0	38.6	 25
367	  8	7880.0	2187.9	 25
368	  8	114.8	17.7	 20
369	  8	120.0	17.5	 25
370	  8	157.0	19.6	 25
371	  8	179.5	21.4	 16
372	  8	293.8	38.3	 20
373	  8	230.0	37.7	 25
374	  8	128.5	19.1	 20
375	  8	202.0	29.0	 25
376	  8	162.0	20.7	 25
377	  8	237.5	33.8	 16
378	  8	251.0	24.7	 20
379	  8	397.0	37.3	 20
380	  8	2582.0	610.9	 20
381	  8	150.0	19.5	 25
382	  8	280.0	23.2	 25
383	  8	300.5	36.7	 20
384	  8	143.0	15.6	 20
385	  8	366.5	45.7	 20
386	  8	252.3	31.8	 20
387	  8	118.0	21.3	 25
388	  8	114.0	19.4	 25
389	  8	143.8	22.2	 20
390	  8	302.0	36.8	 25
391	  8	140.5	20.3	 20
392	  8	377.3	35.7	 16
393	  8	442.0	85.1	 25
394	  8	140.0	14.1	 25
395	  8	278.5	34.2	 20
396	  8	423.0	67.1	 25
397	  8	222.0	27.1	 20
398	  8	156.3	21.6	 16
399	  8	151.0	35.1	 25
400	  8	148.0	22.6	 25
401	  8	147.0	19.6	 20
402	  8	786.0	107.8	 25
403	  8	116.0	22.2	 25
404	  8	180.0	22.5	 16
405	  8	1372.0	153.1	 20
406	  8	930.0	147.4	 25
407	  8	162.0	23.9	 25
408	  8	148.0	24.8	 20
409	  8	139.0	16.2	 25
410	  8	106.0	11.8	 20
411	  8	123.0	20.3	 16
412	  8	135.5	18.1	 20
413	  8	150.0	23.6	 25
414	  8	1213.0	243.2	 20
415	  8	7821.0	1376.1	 25
416	  8	360.0	67.3	 25
417	  8	135.3	27.6	 16
418	  8	129.5	22.2	 20
419	  8	152.0	20.5	 25
420	  8	224.3	30.2	 20
421	  8	328.0	44.9	 25
422	  8	154.0	24.8	 25
423	  8	138.5	14.0	 20
424	  8	100.3	13.5	 20
425	  8	170.3	41.3	 20
426	  8	1397.3	252.8	 20
427	  8	1273.0	154.3	 25
428	  8	331.0	50.4	 25
429	  8	177.5	20.8	 20
430	  8	261.8	29.1	 20
431	  8	823.0	77.9	 20
432	  8	745.3	75.1	 20
433	  8	1417.0	210.0	 25
434	  8	269.0	42.7	 25
435	  8	1286.5	121.5	 20
436	  8	448.0	52.6	 25
437	  8	618.8	58.6	 20
438	  8	709.5	59.5	 16
439	  8	322.0	41.0	 25
440	  8	168.0	22.6	 25
441	  8	103.8	19.3	 20
442	  8	127.0	21.6	 25
443	  8	310.5	29.6	 20
444	  8	799.0	70.9	 16
445	  8	268.5	26.1	 20
446	  8	1439.0	150.7	 25
447	  8	835.3	82.2	 20
448	  8	488.0	48.3	 25
449	  8	401.0	36.7	 25
450	  8	138.8	14.6	 16
451	  8	2661.3	415.7	 20
452	  8	324.0	57.3	 25
453	  8	243.0	27.1	 20
454	  8	351.0	50.7	 25
455	  8	921.0	76.6	 25
456	  8	615.3	64.9	 20
457	  8	354.5	47.1	 16
458	  8	300.3	28.3	 20
459	  8	208.0	28.4	 25
460	  8	602.3	73.5	 20
461	  8	2310.0	470.9	 25
462	  8	270.0	23.0	 25
463	  8	123.3	15.5	 16
464	  8	227.0	29.7	 20
465	  8	173.0	27.0	 25
466	  8	473.5	43.8	 20
467	  8	310.0	89.2	 25
468	  8	136.0	23.5	 25
469	  8	152.5	16.6	 20
470	  8	569.5	82.6	 20
471	  8	130.5	18.1	 20
472	  8	106.3	17.1	 20
473	  8	116.0	25.1	 25
474	  8	128.0	22.2	 25
475	  8	98.8	13.1	 20
476	  8	147.0	24.8	 20
477	  8	104.0	20.6	 20
478	  8	270.0	26.3	 16
479	  8	572.0	84.5	 25
480	  8	193.0	21.1	 25
481	  8	595.3	119.9	 20
482	  8	168.0	23.2	 25
483	  8	233.0	44.8	 20
484	  8	127.0	23.5	 16
485	  8	113.0	19.1	 25
486	  8	126.0	16.5	 25
487	  8	111.5	14.9	 20
488	  8	1007.0	205.3	 25
489	  8	407.0	52.4	 20
490	  8	282.8	39.8	 16
491	  8	431.8	31.1	 20
492	  8	945.0	240.2	 25
493	  8	175.5	23.7	 20
494	  8	230.0	28.5	 25
495	  8	272.0	30.9	 25
496	  8	393.0	23.7	 16
497	  8	480.8	34.8	 20
498	  8	179.0	21.8	 25
499	  8	287.5	61.3	 20
500	  8	294.0	56.5	 25
501	  8	784.0	130.0	 25
502	  8	239.3	27.2	 20
503	  8	398.0	50.8	 20
504	  8	168.0	27.8	 20
505	  8	1554.0	317.9	 25
506	  8	785.8	129.8	 20
507	  8	2528.0	543.3	 25
508	  8	617.0	65.6	 25
509	  8	164.3	21.5	 16
510	  8	238.0	26.3	 20
511	  8	203.0	30.2	 25
512	  8	189.8	26.8	 20
513	  8	898.0	89.5	 25
514	  8	3698.0	793.0	 25
515	  8	321.0	38.1	 20
516	  8	159.8	19.9	 20
517	  8	98.5	12.0	 20
518	  8	228.0	23.8	 20
519	  8	260.0	32.4	 25
520	  8	199.0	21.3	 25
521	  8	108.0	24.3	 20
522	  8	126.5	15.5	 20
523	  8	144.5	19.8	 20
524	  8	109.8	16.0	 16
525	  8	124.0	24.3	 25
526	  8	149.0	17.9	 25
527	  8	315.3	36.3	 20
528	  8	279.0	43.8	 25
529	  8	211.3	31.0	 20
530	  8	124.3	17.7	 16
531	  8	204.0	31.8	 25
532	  8	145.0	25.2	 25
533	  8	119.8	16.2	 20
534	  8	237.0	26.9	 25
535	  8	501.0	74.7	 25
536	  8	790.0	125.2	 16
537	  8	316.3	40.7	 20
538	  8	1219.0	301.3	 25
539	  8	1182.5	293.8	 20
540	  8	138.0	17.8	 25
541	  8	170.0	17.9	 25
542	  8	170.0	20.0	 16
543	  8	124.8	19.4	 20
544	  8	265.0	45.6	 25
545	  8	172.8	29.8	 20
546	  8	151.0	17.4	 25
547	  8	1406.0	229.4	 25
548	  8	569.5	49.1	 20
549	  8	929.0	90.1	 20
550	  8	357.3	46.5	 20
551	  8	758.8	185.7	 20
552	  8	149.0	17.9	 25
553	  8	168.0	21.7	 25
554	  8	359.0	65.1	 25
555	  8	259.3	28.7	 16
556	  8	295.5	31.6	 20
557	  8	721.5	79.3	 20
558	  8	2518.8	534.5	 20
559	  8	235.0	24.7	 25
560	  8	126.0	20.2	 25
561	  8	124.5	14.0	 20
562	  8	342.5	57.7	 20
563	  8	150.3	15.7	 20
564	  8	209.8	29.9	 20
565	  8	129.0	23.3	 25
566	  8	140.0	20.5	 25
567	  8	142.8	22.7	 20
568	  8	1169.0	216.1	 25
569	  8	292.8	43.8	 20
570	  8	161.0	27.1	 16
571	  8	262.0	30.2	 25
572	  8	235.0	35.4	 25
573	  8	1087.3	142.0	 20
574	  8	1210.0	143.6	 25
575	  8	349.3	48.9	 20
576	  8	280.8	28.4	 16
577	  8	320.0	213.5	 25
578	  8	996.0	184.3	 25
579	  8	443.8	39.0	 20
580	  8	2459.0	346.1	 25
581	  8	342.0	32.4	 25
582	  8	325.8	45.5	 16
583	  8	146.0	19.7	 20
584	  8	205.0	27.4	 25
585	  8	920.5	202.6	 20
586	  8	2437.0	560.4	 25
587	  8	441.0	43.8	 25
588	  8	1356.5	204.9	 16
589	  8	483.8	44.3	 20
590	  8	657.5	79.0	 20
591	  8	280.5	33.6	 20
592	  8	957.0	193.2	 25
593	  8	306.0	40.9	 25
594	  8	816.0	166.0	 20
595	  8	1136.8	185.5	 20
596	  8	267.3	31.2	 20
597	  8	533.3	71.0	 20
598	  8	1384.0	360.6	 25
599	  8	335.0	26.5	 25
600	  8	1248.0	232.8	 20
601	  8	510.0	94.9	 25
602	  8	397.8	34.7	 20
603	  8	307.5	38.2	 20
604	  8	218.8	29.9	 20
605	  8	147.0	34.3	 25
606	  8	116.0	20.6	 25
607	  8	123.0	19.9	 20
608	  8	112.0	14.0	 20
609	  8	133.0	21.7	 20
610	  8	210.3	217.6	 20
611	  8	354.0	36.8	 25
612	  8	526.0	118.3	 25
613	  8	173.5	14.9	 20
614	  8	352.0	44.8	 25
615	  8	188.5	23.6	 20
616	  8	428.3	70.5	 16
617	  8	501.0	101.0	 25
618	  8	1510.0	412.1	 25
619	  8	465.5	66.5	 20
620	  8	908.0	153.5	 25
621	  8	229.0	25.9	 20
622	  8	265.0	32.5	 16
623	  8	145.3	16.5	 20
624	  8	130.0	12.0	 25
625	  8	840.5	150.4	 20
626	  8	1068.0	138.2	 25
627	  8	330.0	31.1	 25
628	  8	1924.3	233.5	 16
629	  8	837.3	116.0	 20
630	  8	742.0	131.6	 25
631	  8	188.3	27.5	 20
632	  8	131.0	18.8	 25
633	  8	376.0	37.3	 25
634	  8	297.5	24.8	 20
635	  8	557.5	63.6	 20
636	  8	540.5	36.0	 20
637	  8	821.5	67.2	 20
638	  8	546.0	100.2	 25
639	  8	13342.0	2622.9	 25
  0	  9	223.0	33.2	 20
  1	  9	989.0	156.7	 25
  2	  9	131.0	18.2	 25
  3	  9	98.5	15.2	 16
  4	  9	251.5	30.4	 20
  5	  9	467.0	39.1	 20
  6	  9	438.5	40.8	 20
  7	  9	1717.0	287.0	 25
  8	  9	154.0	18.5	 25
  9	  9	172.5	20.6	 20
 10	  9	97.5	18.0	 20
 11	  9	466.5	68.2	 20
 12	  9	103.8	20.4	 20
 13	  9	490.0	66.2	 25
 14	  9	243.0	24.3	 25
 15	  9	1302.3	77.6	 20
 16	  9	539.0	38.8	 25
 17	  9	358.8	50.6	 20
 18	  9	200.8	18.8	 16
 19	  9	408.0	45.5	 25
 20	  9	640.0	96.5	 25
 21	  9	235.3	41.8	 20
 22	  9	3357.0	600.3	 25
 23	  9	823.8	107.4	 20
 24	  9	128.0	18.9	 16
 25	  9	93.0	10.2	 25
 26	  9	88.0	14.0	 25
 27	  9	131.5	13.9	 20
 28	  9	193.0	26.5	 25
 29	  9	2425.0	447.1	 25
 30	  9	137.5	17.9	 16
 31	  9	2800.3	347.7	 20
 32	  9	432.0	71.9	 25
 33	  9	1293.5	97.6	 20
 34	  9	239.0	26.1	 25
 35	  9	483.0	55.6	 25
 36	  9	696.5	83.3	 20
 37	  9	1133.5	40.4	 16
 38	  9	682.0	74.5	 20
 39	  9	212.0	34.3	 25
 40	  9	159.8	22.4	 20
 41	  9	198.0	22.8	 25
 42	  9	269.0	39.5	 25
 43	  9	133.5	20.1	 16
 44	  9	123.5	15.0	 20
 45	  9	143.0	23.2	 25
 46	  9	159.8	15.9	 20
 47	  9	131.0	22.6	 25
 48	  9	807.0	185.7	 25
 49	  9	263.3	44.8	 20
 50	  9	11016.8	1953.0	 20
 51	  9	625.5	52.1	 20
 52	  9	335.0	38.6	 20
 53	  9	2150.0	238.6	 25
 54	  9	4694.0	1156.2	 25
 55	  9	264.8	36.4	 20
 56	  9	264.5	25.4	 20
 57	  9	277.3	30.6	 20
 58	  9	563.8	83.2	 20
 59	  9	291.0	32.8	 25
 60	  9	231.0	22.6	 25
 61	  9	2123.5	356.7	 20
 62	  9	573.0	105.6	 25
 63	  9	879.0	68.6	 20
 64	  9	753.0	52.8	 16
 65	  9	309.0	23.2	 25
 66	  9	1250.0	214.4	 25
 67	  9	161.8	25.0	 20
 68	  9	108.0	18.4	 25
 69	  9	336.5	64.3	 20
 70	  9	100.0	18.1	 16
 71	  9	1612.5	227.3	 20
 72	  9	1858.0	329.1	 25
 73	  9	98.5	12.3	 20
 74	  9	110.0	16.6	 25
 75	  9	159.0	29.5	 25
 76	  9	216.5	29.3	 16
 77	  9	205.8	28.1	 20
 78	  9	121.0	18.7	 25
 79	  9	861.3	83.4	 20
 80	  9	544.0	76.7	 25
 81	  9	366.0	27.6	 25
 82	  9	729.5	76.6	 20
 83	  9	111.3	16.1	 20
 84	  9	131.3	20.3	 20
 85	  9	448.0	64.0	 25
 86	  9	154.8	15.0	 20
 87	  9	3143.0	406.4	 25
 88	  9	205.0	30.3	 25
 89	  9	1384.0	123.3	 16
 90	  9	354.0	30.3	 20
 91	  9	635.0	75.1	 25
 92	  9	419.3	41.6	 20
 93	  9	398.0	52.3	 25
 94	  9	120.0	21.5	 25
 95	  9	106.0	15.8	 20
 96	  9	795.0	122.5	 20
 97	  9	119.5	15.1	 20
 98	  9	138.5	20.6	 20
 99	  9	450.0	39.9	 25
100	  9	1074.0	97.1	 25
101	  9	983.3	101.7	 20
102	  9	2014.5	225.4	 20
103	  9	197.5	25.4	 20
104	  9	99.0	15.4	 16
105	  9	197.0	33.3	 25
106	  9	467.0	56.4	 25
107	  9	594.8	76.6	 20
108	  9	420.0	31.8	 25
109	  9	314.8	33.2	 20
110	  9	913.5	77.0	 16
111	  9	114.0	11.3	 25
112	  9	3180.0	625.2	 25
113	  9	733.8	67.4	 20
114	  9	453.0	56.3	 25
115	  9	230.0	33.0	 25
116	  9	209.3	14.2	 16
117	  9	119.8	23.6	 20
118	  9	5222.0	989.5	 25
119	  9	156.0	21.0	 20
120	  9	118.0	15.1	 25
121	  9	1922.0	339.3	 25
122	  9	619.3	57.5	 16
123	  9	214.8	30.6	 20
124	  9	4558.0	805.4	 25
125	  9	750.5	61.6	 20
126	  9	811.0	64.6	 25
127	  9	164.0	24.0	 25
128	  9	554.3	71.3	 20
129	  9	147.3	20.3	 20
130	  9	129.8	20.7	 20
131	  9	450.5	52.5	 20
132	  9	220.0	32.5	 25
133	  9	1524.0	241.9	 25
134	  9	556.0	124.1	 25
135	  9	221.0	22.4	 16
136	  9	255.5	26.4	 20
137	  9	297.3	38.1	 20
138	  9	245.3	34.5	 20
139	  9	2873.0	529.9	 25
140	  9	152.0	16.2	 25
141	  9	162.3	19.0	 20
142	  9	552.0	52.0	 20
143	  9	2914.0	508.5	 20
144	  9	395.5	38.2	 20
145	  9	321.0	33.2	 25
146	  9	577.0	81.2	 25
147	  9	542.8	48.0	 20
148	  9	349.0	49.1	 25
149	  9	365.5	52.2	 20
150	  9	591.3	52.3	 16
151	  9	269.0	37.4	 25
152	  9	5497.0	1020.9	 25
153	  9	174.0	23.8	 20
154	  9	164.0	27.7	 25
155	  9	736.3	102.8	 20
156	  9	1348.5	93.1	 16
157	  9	2583.0	346.4	 25
158	  9	678.0	97.1	 25
159	  9	417.5	58.5	 20
160	  9	201.0	23.5	 25
161	  9	978.0	196.3	 25
162	  9	819.0	41.8	 16
163	  9	214.5	31.5	 20
164	  9	1494.0	172.6	 25
165	  9	1936.3	104.0	 20
166	  9	3020.0	242.1	 25
167	  9	2998.0	392.5	 25
168	  9	3175.0	145.7	 16
169	  9	6989.5	504.6	 20
170	  9	1271.5	177.2	 20
171	  9	828.3	71.1	 20
172	  9	206.0	23.3	 25
173	  9	1720.0	377.6	 25
174	  9	9960.8	1660.8	 20
175	  9	268.5	38.9	 20
176	  9	310.5	34.4	 20
177	  9	425.8	42.1	 20
178	  9	383.0	43.3	 25
179	  9	326.0	52.1	 25
180	  9	447.5	51.0	 20
181	  9	3899.0	847.0	 25
182	  9	130.3	17.6	 20
183	  9	130.0	16.7	 20
184	  9	159.0	27.9	 20
185	  9	113.0	15.1	 25
186	  9	178.0	26.0	 25
187	  9	7709.5	1383.1	 20
188	  9	169.3	22.0	 20
189	  9	146.0	28.1	 20
190	  9	4048.0	648.1	 20
191	  9	3157.0	568.0	 25
192	  9	163.0	22.8	 25
193	  9	269.5	57.5	 20
194	  9	4361.0	1021.4	 25
195	  9	256.5	83.5	 20
196	  9	1330.5	116.5	 16
197	  9	3674.0	322.3	 25
198	  9	2256.0	413.5	 25
199	  9	211.3	20.1	 20
200	  9	941.0	139.1	 25
201	  9	473.8	80.4	 20
202	  9	283.0	47.1	 16
203	  9	6981.3	1019.6	 20
204	  9	954.0	217.5	 25
205	  9	113.3	37.4	 20
206	  9	389.0	55.5	 25
207	  9	110.0	15.1	 25
208	  9	133.8	15.2	 16
209	  9	180.3	25.1	 20
210	  9	2870.0	537.4	 25
211	  9	1410.0	162.0	 20
212	  9	166.0	22.3	 25
213	  9	1310.0	252.8	 25
214	  9	110.5	17.3	 20
215	  9	8091.5	828.2	 20
216	  9	6511.5	1116.4	 20
217	  9	12184.5	826.7	 20
218	  9	2455.0	358.1	 25
219	  9	129.0	18.7	 25
220	  9	276.3	44.9	 20
221	  9	256.0	21.3	 20
222	  9	393.0	59.3	 20
223	  9	7393.0	455.4	 20
224	  9	347.0	41.6	 25
225	  9	229.0	23.5	 25
226	  9	917.0	49.1	 20
227	  9	621.0	63.3	 25
228	  9	293.3	30.5	 20
229	  9	4468.3	425.1	 16
230	  9	746.0	69.9	 25
231	  9	4674.0	509.8	 25
232	  9	1199.0	154.9	 25
233	  9	241.0	23.0	 20
234	  9	1742.3	183.6	 20
235	  9	1220.0	174.5	 20
236	  9	901.0	85.5	 16
237	  9	6759.0	910.3	 25
238	  9	147.0	24.3	 25
239	  9	2645.5	392.3	 20
240	  9	666.0	92.7	 25
241	  9	280.3	42.9	 20
242	  9	2804.8	228.5	 16
243	  9	316.0	37.7	 25
244	  9	400.0	50.3	 25
245	  9	206.0	20.3	 20
246	  9	217.0	28.7	 25
247	  9	2656.0	312.9	 25
248	  9	414.5	40.0	 16
249	  9	659.0	51.9	 20
250	  9	1419.0	230.3	 25
251	  9	4031.5	428.3	 20
252	  9	349.0	58.1	 25
253	  9	338.0	32.9	 25
254	  9	360.3	45.1	 16
255	  9	484.3	56.2	 20
256	  9	281.0	20.4	 25
257	  9	416.5	29.8	 20
258	  9	886.0	147.0	 25
259	  9	319.0	33.3	 25
260	  9	1781.3	189.9	 20
261	  9	553.5	38.8	 20
262	  9	756.8	91.2	 20
263	  9	213.0	30.6	 20
264	  9	103.0	12.9	 25
265	  9	168.0	28.5	 25
266	  9	521.0	37.3	 20
267	  9	404.3	47.2	 20
268	  9	174.5	23.1	 20
269	  9	404.0	50.6	 16
270	  9	236.0	24.2	 25
271	  9	143.0	23.3	 25
272	  9	328.5	35.9	 20
273	  9	182.0	21.2	 25
274	  9	277.3	32.3	 20
275	  9	245.3	24.3	 16
276	  9	3955.0	444.2	 25
277	  9	560.0	101.9	 25
278	  9	508.5	66.1	 20
279	  9	161.0	15.5	 25
280	  9	698.0	85.2	 25
281	  9	228.0	32.1	 20
282	  9	238.0	26.5	 16
283	  9	143.0	22.2	 25
284	  9	5013.0	1470.4	 25
285	  9	174.8	25.3	 20
286	  9	200.0	31.5	 25
287	  9	99.8	18.9	 20
288	  9	127.3	18.2	 16
289	  9	356.0	30.8	 25
290	  9	379.0	30.7	 25
291	  9	210.0	21.0	 20
292	  9	1291.0	258.7	 25
293	  9	109.0	17.9	 25
294	  9	256.5	34.2	 16
295	  9	2405.5	313.4	 20
296	  9	171.0	26.5	 25
297	  9	191.8	22.3	 20
298	  9	304.0	35.5	 25
299	  9	423.0	56.8	 25
300	  9	126.0	14.4	 16
301	  9	156.3	22.0	 20
302	  9	363.5	39.4	 20
303	  9	10162.3	886.0	 20
304	  9	131.0	20.7	 25
305	  9	153.0	27.1	 25
306	  9	2197.0	332.4	 20
307	  9	206.5	29.1	 20
308	  9	120.8	17.3	 20
309	  9	936.3	126.5	 20
310	  9	108.0	18.5	 25
311	  9	142.0	16.1	 25
312	  9	2112.0	366.9	 20
313	  9	2189.0	435.6	 25
314	  9	168.3	23.0	 20
315	  9	4919.5	287.4	 16
316	  9	257.0	26.3	 25
317	  9	1043.0	126.7	 25
318	  9	230.0	16.8	 20
319	  9	412.0	47.2	 25
320	  9	514.0	56.2	 20
321	  9	145.5	21.9	 16
322	  9	180.0	29.0	 25
323	  9	627.0	108.2	 25
324	  9	535.0	53.1	 20
325	  9	470.0	47.3	 25
326	  9	213.0	23.1	 25
327	  9	4656.5	231.9	 16
328	  9	1566.5	194.7	 20
329	  9	110.0	12.6	 25
330	  9	388.0	88.0	 25
331	  9	1159.8	176.3	 20
332	  9	946.0	150.9	 25
333	  9	190.3	19.0	 20
334	  9	240.0	25.2	 16
335	  9	1823.3	321.3	 20
336	  9	149.0	24.3	 25
337	  9	232.3	31.8	 20
338	  9	172.0	27.6	 25
339	  9	350.0	65.3	 25
340	  9	4054.0	612.6	 16
341	  9	137.3	15.5	 20
342	  9	312.0	46.5	 25
343	  9	202.3	30.6	 20
344	  9	1737.0	315.2	 25
345	  9	100.0	12.8	 25
346	  9	135.8	21.3	 20
347	  9	90.3	14.4	 20
348	  9	979.8	195.0	 20
349	  9	397.8	34.3	 20
350	  9	422.0	41.7	 25
351	  9	223.0	22.7	 25
352	  9	303.3	43.0	 20
353	  9	1113.3	111.3	 20
354	  9	705.0	129.7	 20
355	  9	296.3	36.2	 20
356	  9	261.0	34.1	 25
357	  9	177.0	28.3	 25
358	  9	136.3	14.3	 20
359	  9	367.0	38.0	 25
360	  9	260.8	32.7	 20
361	  9	124.0	25.2	 16
362	  9	288.0	40.1	 25
363	  9	568.0	52.6	 25
364	  9	376.0	27.8	 20
365	  9	216.0	27.9	 25
366	  9	687.8	62.2	 20
367	  9	499.3	44.2	 16
368	  9	117.0	20.2	 20
369	  9	122.0	18.7	 25
370	  9	105.0	11.6	 20
371	  9	255.0	36.1	 25
372	  9	992.0	114.7	 25
373	  9	207.5	17.3	 16
374	  9	748.8	78.8	 20
375	  9	682.0	69.8	 25
376	  9	1220.0	143.7	 20
377	  9	253.0	23.7	 25
378	  9	118.0	21.7	 25
379	  9	4674.0	899.4	 25
380	  9	3395.3	264.5	 16
381	  9	125.3	15.2	 20
382	  9	734.0	143.2	 25
383	  9	1179.8	126.5	 20
384	  9	119.0	16.3	 25
385	  9	124.0	20.7	 25
386	  9	2524.5	184.6	 16
387	  9	492.5	50.1	 20
388	  9	1738.0	232.2	 25
389	  9	1067.3	128.8	 20
390	  9	311.0	33.5	 25
391	  9	170.0	17.6	 25
392	  9	455.5	64.1	 20
393	  9	280.8	39.0	 20
394	  9	98.0	17.0	 20
395	  9	133.8	18.4	 20
396	  9	320.0	39.4	 25
397	  9	279.0	35.2	 25
398	  9	267.3	31.5	 20
399	  9	7245.3	995.9	 20
400	  9	448.5	57.7	 20
401	  9	140.0	18.4	 16
402	  9	223.0	35.5	 25
403	  9	219.0	27.7	 25
404	  9	170.0	27.0	 20
405	  9	182.0	21.0	 25
406	  9	210.0	23.5	 20
407	  9	327.3	37.7	 16
408	  9	872.0	121.2	 25
409	  9	746.0	106.5	 25
410	  9	177.3	23.7	 20
411	  9	108.0	27.1	 25
412	  9	142.0	25.7	 25
413	  9	126.0	21.1	 16
414	  9	503.5	51.7	 20
415	  9	208.0	19.5	 25
416	  9	1087.0	130.3	 20
417	  9	102.0	13.5	 25
418	  9	851.0	154.5	 25
419	  9	95.5	14.0	 16
420	  9	966.3	164.6	 20
421	  9	113.0	15.6	 25
422	  9	329.3	77.2	 20
423	  9	118.0	15.2	 25
424	  9	155.0	21.4	 25
425	  9	178.5	24.4	 20
426	  9	636.3	68.6	 20
427	  9	349.3	45.1	 20
428	  9	146.0	19.6	 25
429	  9	1477.5	174.2	 20
430	  9	2990.0	575.8	 25
431	  9	1038.0	124.6	 25
432	  9	387.5	37.5	 16
433	  9	209.5	21.9	 20
434	  9	208.3	26.8	 20
435	  9	215.3	27.2	 20
436	  9	115.0	13.0	 25
437	  9	340.0	58.1	 25
438	  9	153.5	17.4	 20
439	  9	249.5	36.8	 20
440	  9	265.3	49.6	 20
441	  9	123.3	13.5	 20
442	  9	3662.0	566.8	 25
443	  9	120.0	24.6	 25
444	  9	978.3	58.3	 20
445	  9	266.0	31.9	 25
446	  9	1775.3	130.6	 20
447	  9	985.5	45.2	 16
448	  9	890.0	49.5	 25
449	  9	1869.0	211.1	 25
450	  9	231.5	25.0	 20
451	  9	656.0	51.2	 25
452	  9	5542.5	802.2	 20
453	  9	198.0	24.4	 16
454	  9	253.0	31.2	 25
455	  9	1001.0	97.0	 25
456	  9	2316.0	272.4	 20
457	  9	1552.0	110.7	 25
458	  9	822.0	99.8	 25
459	  9	190.3	30.0	 16
460	  9	192.5	23.8	 20
461	  9	564.0	98.3	 25
462	  9	270.5	18.6	 20
463	  9	208.0	23.8	 25
464	  9	249.0	27.9	 25
465	  9	185.5	23.9	 16
466	  9	1766.0	300.0	 20
467	  9	3961.0	498.7	 20
468	  9	277.5	38.6	 20
469	  9	264.0	28.7	 25
470	  9	282.0	36.7	 25
471	  9	139.3	20.5	 20
472	  9	445.8	56.5	 20
473	  9	239.5	23.9	 20
474	  9	666.8	82.4	 20
475	  9	148.0	28.4	 25
476	  9	139.0	17.1	 25
477	  9	1685.0	282.5	 25
478	  9	203.3	23.2	 20
479	  9	3453.3	413.1	 20
480	  9	347.5	32.0	 20
481	  9	147.8	26.6	 20
482	  9	278.0	61.1	 25
483	  9	1658.0	306.0	 25
484	  9	158.0	19.6	 20
485	  9	1156.5	115.0	 20
486	  9	2469.0	312.6	 20
487	  9	246.3	21.2	 20
488	  9	96.0	17.0	 25
489	  9	1868.0	373.7	 25
490	  9	152.8	19.3	 20
491	  9	188.0	20.8	 25
492	  9	171.5	23.4	 20
493	  9	127.3	11.1	 16
494	  9	433.0	47.5	 25
495	  9	723.0	99.3	 25
496	  9	132.5	20.5	 20
497	  9	3914.0	466.5	 25
498	  9	123.3	21.0	 20
499	  9	142.0	24.0	 16
500	  9	128.0	20.2	 20
501	  9	258.0	28.5	 25
502	  9	225.0	27.6	 20
503	  9	156.0	24.0	 25
504	  9	291.0	28.0	 25
505	  9	250.8	29.8	 16
506	  9	355.8	43.9	 20
507	  9	355.0	29.1	 25
508	  9	891.0	53.7	 20
509	  9	524.0	50.4	 25
510	  9	121.0	16.0	 25
511	  9	248.5	34.8	 16
512	  9	1413.5	232.2	 20
513	  9	6620.3	688.2	 20
514	  9	4396.5	613.4	 20
515	  9	138.0	23.7	 25
516	  9	142.0	29.2	 25
517	  9	513.8	53.9	 20
518	  9	1495.5	210.2	 20
519	  9	594.3	57.9	 20
520	  9	159.3	14.0	 20
521	  9	797.0	144.2	 25
522	  9	121.0	15.2	 25
523	  9	396.3	38.3	 20
524	  9	2686.0	409.4	 25
525	  9	113.3	20.0	 20
526	  9	143.8	15.2	 20
527	  9	147.5	23.2	 20
528	  9	308.0	28.0	 25
529	  9	414.0	41.5	 25
530	  9	234.0	29.6	 20
531	  9	114.3	15.2	 20
532	  9	114.5	21.4	 20
533	  9	134.0	15.4	 16
534	  9	798.0	67.9	 25
535	  9	358.0	55.4	 25
536	  9	223.3	21.3	 20
537	  9	1137.0	122.6	 25
538	  9	123.3	16.1	 20
539	  9	263.0	36.5	 16
540	  9	122.0	18.7	 25
541	  9	407.0	70.0	 25
542	  9	492.8	41.6	 20
543	  9	305.0	38.9	 25
544	  9	305.3	35.5	 20
545	  9	146.8	19.4	 16
546	  9	142.0	22.8	 20
547	  9	437.0	42.2	 25
548	  9	1036.0	79.9	 20
549	  9	693.0	58.1	 25
550	  9	336.0	58.2	 25
551	  9	263.0	29.5	 16
552	  9	210.3	25.0	 20
553	  9	253.0	35.4	 25
554	  9	361.0	31.5	 20
555	  9	1110.0	140.9	 25
556	  9	10173.0	1248.7	 25
557	  9	2026.8	109.6	 20
558	  9	496.8	49.7	 20
559	  9	3690.8	488.4	 20
560	  9	142.3	15.5	 20
561	  9	162.0	28.4	 25
562	  9	122.0	17.1	 25
563	  9	280.0	28.4	 20
564	  9	126.5	18.7	 20
565	  9	140.3	18.4	 20
566	  9	1210.5	178.5	 20
567	  9	159.0	20.2	 25
568	  9	5050.0	653.0	 25
569	  9	325.0	33.1	 20
570	  9	1775.0	220.2	 25
571	  9	3366.8	514.4	 20
572	  9	159.8	24.4	 16
573	  9	3641.0	659.6	 25
574	  9	431.0	31.5	 25
575	  9	307.0	33.2	 25
576	  9	781.0	75.9	 20
577	  9	13626.8	1436.9	 20
578	  9	789.3	93.3	 20
579	  9	669.8	51.7	 16
580	  9	1039.0	63.9	 25
581	  9	975.0	157.3	 25
582	  9	954.5	97.1	 20
583	  9	7274.0	956.3	 25
584	  9	317.3	45.2	 20
585	  9	204.3	19.9	 16
586	  9	3064.0	372.2	 25
587	  9	2155.0	401.5	 25
588	  9	370.3	22.7	 20
589	  9	351.0	39.0	 25
590	  9	717.0	90.3	 25
591	  9	489.8	39.4	 16
592	  9	127.3	17.8	 20
593	  9	924.0	77.7	 25
594	  9	339.5	31.5	 20
595	  9	276.0	24.2	 25
596	  9	1362.0	172.2	 25
597	  9	546.0	40.0	 16
598	  9	143.5	26.7	 20
599	  9	214.0	32.0	 25
600	  9	192.0	23.4	 20
601	  9	154.0	17.6	 25
602	  9	216.0	32.4	 25
603	  9	211.5	23.0	 20
604	  9	129.5	17.5	 20
605	  9	7298.5	1062.9	 20
606	  9	138.5	21.0	 20
607	  9	113.0	19.5	 25
608	  9	136.0	23.9	 25
609	  9	421.5	94.4	 20
610	  9	13171.5	2350.2	 20
611	  9	2573.5	261.5	 20
612	  9	229.8	20.8	 16
613	  9	747.0	117.4	 25
614	  9	5274.0	736.4	 25
615	  9	182.8	27.0	 20
616	  9	259.0	42.5	 25
617	  9	810.3	122.3	 20
618	  9	1375.3	165.6	 16
619	  9	197.0	26.3	 25
620	  9	363.0	55.8	 25
621	  9	3732.8	638.2	 20
622	  9	153.0	27.2	 25
623	  9	557.0	75.0	 25
624	  9	200.5	20.9	 20
625	  9	339.0	40.6	 16
626	  9	3740.0	685.9	 25
627	  9	170.0	21.2	 25
628	  9	255.8	23.9	 20
629	  9	136.0	18.1	 25
630	  9	167.8	26.4	 20
631	  9	158.3	16.1	 16
632	  9	824.0	86.3	 25
633	  9	548.0	43.6	 25
634	  9	1427.3	94.7	 20
635	  9	15072.0	1892.9	 25
636	  9	578.0	47.3	 25
637	  9	8418.3	479.3	 16
638	  9	175.3	29.4	 20
639	  9	349.0	81.3	 25
  0	 10	15865.0	1652.4	 20
  1	 10	139.0	21.3	 25
  2	 10	141.5	22.2	 20
  3	 10	106.0	19.4	 25
  4	 10	249.0	28.1	 25
  5	 10	419.5	43.2	 20
  6	 10	266.5	29.3	 20
  7	 10	133.8	23.8	 20
  8	 10	116.0	14.3	 25
  9	 10	142.5	24.2	 20
 10	 10	102.0	18.5	 25
 11	 10	130.0	20.1	 25
 12	 10	89.8	21.0	 16
 13	 10	559.3	58.2	 20
 14	 10	225.0	35.5	 25
 15	 10	786.0	129.4	 20
 16	 10	484.0	49.2	 25
 17	 10	237.0	22.0	 25
 18	 10	181.3	24.3	 20
 19	 10	422.0	48.3	 20
 20	 10	964.0	130.0	 20
 21	 10	185.5	26.5	 20
 22	 10	634.0	119.0	 25
 23	 10	272.0	42.1	 25
 24	 10	113.3	17.7	 20
 25	 10	86.3	13.1	 20
 26	 10	98.0	14.7	 20
 27	 10	135.8	24.3	 16
 28	 10	195.0	24.2	 25
 29	 10	763.0	155.8	 25
 30	 10	218.0	27.3	 20
 31	 10	894.0	149.3	 25
 32	 10	261.0	48.4	 20
 33	 10	823.0	57.7	 16
 34	 10	163.0	22.5	 25
 35	 10	200.0	44.6	 25
 36	 10	510.5	70.7	 20
 37	 10	1455.0	122.8	 25
 38	 10	686.0	84.6	 25
 39	 10	160.3	17.9	 16
 40	 10	217.0	27.5	 20
 41	 10	204.0	27.8	 25
 42	 10	289.8	22.7	 20
 43	 10	166.0	25.0	 25
 44	 10	155.0	23.3	 25
 45	 10	168.8	23.1	 16
 46	 10	162.5	20.2	 20
 47	 10	102.0	15.3	 25
 48	 10	182.3	24.0	 20
 49	 10	223.0	38.5	 25
 50	 10	2376.0	512.8	 25
 51	 10	234.5	26.0	 20
 52	 10	297.0	52.2	 20
 53	 10	2608.8	341.7	 20
 54	 10	683.0	115.2	 20
 55	 10	208.0	28.2	 25
 56	 10	207.0	18.7	 25
 57	 10	214.0	28.4	 25
 58	 10	412.8	52.8	 16
 59	 10	274.3	34.3	 20
 60	 10	215.3	49.2	 20
 61	 10	483.3	74.5	 20
 62	 10	640.0	64.7	 25
 63	 10	1242.0	97.9	 25
 64	 10	1186.3	100.4	 20
 65	 10	407.0	61.7	 20
 66	 10	1764.5	343.2	 20
 67	 10	153.3	20.1	 20
 68	 10	122.0	24.0	 25
 69	 10	121.0	21.3	 25
 70	 10	101.0	10.1	 20
 71	 10	155.0	30.8	 25
 72	 10	295.5	45.9	 20
 73	 10	117.3	15.5	 16
 74	 10	102.0	15.7	 25
 75	 10	96.0	11.0	 25
 76	 10	171.0	21.2	 20
 77	 10	250.0	21.9	 25
 78	 10	182.8	23.8	 20
 79	 10	187.0	20.8	 16
 80	 10	341.0	31.5	 25
 81	 10	379.0	49.1	 25
 82	 10	324.3	43.5	 20
 83	 10	136.0	20.2	 25
 84	 10	148.0	17.6	 25
 85	 10	709.0	70.5	 16
 86	 10	169.3	23.0	 20
 87	 10	460.0	103.3	 25
 88	 10	163.3	26.3	 20
 89	 10	290.0	35.8	 25
 90	 10	346.0	34.1	 25
 91	 10	354.3	36.1	 16
 92	 10	305.0	25.8	 20
 93	 10	359.3	62.0	 20
 94	 10	114.8	17.6	 20
 95	 10	101.0	17.6	 25
 96	 10	100.0	15.7	 25
 97	 10	106.5	15.5	 20
 98	 10	127.3	14.2	 20
 99	 10	260.3	28.4	 20
100	 10	315.8	32.0	 20
101	 10	1285.0	141.5	 25
102	 10	628.0	95.0	 25
103	 10	233.3	26.7	 20
104	 10	115.0	15.5	 25
105	 10	151.0	16.9	 20
106	 10	317.0	31.9	 20
107	 10	634.5	44.2	 20
108	 10	511.0	57.3	 25
109	 10	350.0	50.6	 25
110	 10	393.5	42.3	 20
111	 10	114.8	17.8	 20
112	 10	191.8	25.9	 20
113	 10	206.5	23.6	 20
114	 10	271.0	27.1	 25
115	 10	166.0	22.8	 25
116	 10	395.0	39.3	 20
117	 10	121.0	19.1	 25
118	 10	1359.5	274.0	 20
119	 10	167.0	17.1	 16
120	 10	130.0	16.0	 25
121	 10	124.0	19.8	 25
122	 10	147.0	25.8	 20
123	 10	414.0	49.6	 25
124	 10	1502.3	200.2	 20
125	 10	1670.5	124.8	 16
126	 10	1712.0	146.3	 20
127	 10	154.0	23.9	 25
128	 10	155.0	19.5	 20
129	 10	114.0	19.4	 25
130	 10	144.0	23.6	 25
131	 10	842.5	68.1	 16
132	 10	167.0	20.7	 20
133	 10	432.0	54.6	 25
134	 10	215.3	33.2	 20
135	 10	223.0	22.8	 25
136	 10	393.0	42.8	 25
137	 10	243.3	29.2	 20
138	 10	232.3	25.5	 20
139	 10	903.0	143.2	 20
140	 10	174.5	41.5	 20
141	 10	154.0	18.3	 25
142	 10	290.0	36.8	 25
143	 10	866.3	103.9	 20
144	 10	806.0	70.4	 20
145	 10	464.0	67.6	 20
146	 10	745.8	102.6	 20
147	 10	947.0	124.0	 25
148	 10	396.0	40.9	 25
149	 10	346.8	39.3	 20
150	 10	360.0	53.0	 25
151	 10	268.0	29.7	 20
152	 10	692.5	81.1	 16
153	 10	122.0	19.3	 25
154	 10	144.0	22.0	 25
155	 10	614.0	103.2	 25
156	 10	1775.8	167.7	 20
157	 10	689.5	92.6	 20
158	 10	607.8	90.9	 20
159	 10	1812.5	156.6	 16
160	 10	147.0	17.6	 25
161	 10	356.0	59.6	 25
162	 10	503.0	46.9	 20
163	 10	205.0	37.2	 25
164	 10	487.0	40.5	 20
165	 10	1897.8	86.5	 16
166	 10	2791.0	393.9	 25
167	 10	1447.0	173.5	 25
168	 10	3355.0	248.5	 20
169	 10	4699.0	527.1	 25
170	 10	1058.0	140.6	 25
171	 10	224.0	25.3	 16
172	 10	207.0	38.8	 20
173	 10	331.0	48.3	 25
174	 10	4092.8	539.4	 20
175	 10	141.0	19.7	 25
176	 10	220.0	27.8	 25
177	 10	441.3	42.1	 16
178	 10	694.3	75.3	 20
179	 10	298.0	31.3	 25
180	 10	646.3	40.7	 20
181	 10	717.0	112.0	 25
182	 10	141.0	21.7	 25
183	 10	139.0	15.3	 20
184	 10	127.0	22.1	 20
185	 10	114.5	17.7	 20
186	 10	197.3	25.1	 20
187	 10	2588.0	355.9	 25
188	 10	158.0	25.3	 25
189	 10	115.3	15.7	 20
190	 10	744.0	100.6	 20
191	 10	1339.8	203.3	 20
192	 10	147.3	21.4	 16
193	 10	260.0	43.8	 25
194	 10	1943.0	314.0	 25
195	 10	262.5	36.9	 20
196	 10	1290.0	153.8	 25
197	 10	5061.5	627.6	 20
198	 10	4690.8	307.3	 16
199	 10	255.0	41.2	 25
200	 10	726.0	104.9	 25
201	 10	485.3	55.5	 20
202	 10	283.0	39.6	 25
203	 10	2097.0	443.9	 25
204	 10	195.0	38.9	 20
205	 10	116.0	22.3	 16
206	 10	124.0	15.3	 25
207	 10	110.0	22.2	 25
208	 10	107.8	17.2	 20
209	 10	131.0	23.8	 25
210	 10	540.0	100.7	 20
211	 10	226.5	32.4	 16
212	 10	151.0	15.1	 25
213	 10	175.0	29.7	 25
214	 10	97.0	15.8	 20
215	 10	1298.0	251.5	 25
216	 10	652.0	160.2	 25
217	 10	3616.8	333.7	 16
218	 10	296.5	32.9	 20
219	 10	127.0	37.6	 25
220	 10	230.5	20.3	 20
221	 10	221.0	32.1	 25
222	 10	297.0	29.5	 25
223	 10	3846.3	340.3	 16
224	 10	318.0	39.4	 20
225	 10	269.8	29.1	 20
226	 10	430.3	46.8	 20
227	 10	467.0	41.9	 25
228	 10	242.0	35.6	 25
229	 10	1169.5	151.9	 20
230	 10	879.5	101.6	 20
231	 10	1661.0	137.9	 20
232	 10	915.5	78.3	 20
233	 10	224.0	41.1	 25
234	 10	524.0	55.9	 25
235	 10	1049.3	65.6	 20
236	 10	677.0	56.8	 25
237	 10	1757.0	231.3	 20
238	 10	158.8	19.0	 16
239	 10	1047.0	113.2	 25
240	 10	320.0	33.1	 25
241	 10	295.3	33.4	 20
242	 10	834.0	90.4	 25
243	 10	269.0	34.8	 20
244	 10	529.0	50.7	 16
245	 10	301.0	37.9	 25
246	 10	259.0	45.0	 25
247	 10	2630.3	312.1	 20
248	 10	618.0	48.9	 25
249	 10	1063.0	129.3	 25
250	 10	445.5	42.9	 16
251	 10	1020.8	121.3	 20
252	 10	224.0	25.4	 25
253	 10	368.0	39.5	 25
254	 10	330.0	42.3	 20
255	 10	973.0	104.9	 25
256	 10	570.0	59.6	 20
257	 10	347.0	29.2	 16
258	 10	271.8	38.9	 20
259	 10	280.0	40.3	 25
260	 10	872.5	58.5	 20
261	 10	766.0	47.2	 25
262	 10	819.0	142.7	 25
263	 10	149.0	24.0	 16
264	 10	107.8	20.5	 20
265	 10	119.0	12.9	 25
266	 10	459.5	56.2	 20
267	 10	307.0	55.8	 25
268	 10	192.0	21.2	 25
269	 10	423.5	42.0	 20
270	 10	204.8	28.1	 20
271	 10	158.8	22.0	 20
272	 10	209.5	28.5	 20
273	 10	164.0	22.5	 25
274	 10	587.0	76.9	 25
275	 10	309.5	31.3	 20
276	 10	1110.0	102.9	 20
277	 10	456.3	84.1	 20
278	 10	406.3	47.2	 20
279	 10	235.0	29.1	 25
280	 10	672.0	138.0	 25
281	 10	163.5	18.2	 20
282	 10	199.0	30.0	 25
283	 10	160.5	19.9	 20
284	 10	624.0	76.7	 16
285	 10	171.0	30.7	 25
286	 10	174.0	22.8	 25
287	 10	112.8	15.3	 20
288	 10	185.0	29.9	 25
289	 10	258.0	52.4	 20
290	 10	487.3	45.4	 16
291	 10	324.3	36.6	 20
292	 10	193.0	32.0	 25
293	 10	108.0	20.8	 20
294	 10	283.0	28.4	 25
295	 10	739.0	144.2	 25
296	 10	240.3	39.6	 16
297	 10	330.8	43.8	 20
298	 10	331.0	38.2	 25
299	 10	357.3	47.1	 20
300	 10	108.0	15.1	 25
301	 10	150.0	24.8	 25
302	 10	278.0	25.8	 25
303	 10	1658.0	201.9	 16
304	 10	128.5	19.9	 20
305	 10	132.0	26.6	 25
306	 10	314.5	51.1	 20
307	 10	252.0	32.7	 25
308	 10	126.0	19.4	 25
309	 10	227.5	40.4	 16
310	 10	114.0	22.3	 20
311	 10	159.0	18.1	 25
312	 10	172.8	24.0	 20
313	 10	452.0	75.7	 25
314	 10	165.0	24.0	 25
315	 10	1506.5	209.6	 20
316	 10	188.0	21.7	 20
317	 10	238.5	25.4	 20
318	 10	189.5	25.0	 20
319	 10	470.0	54.6	 25
320	 10	453.0	58.0	 25
321	 10	150.0	17.2	 20
322	 10	113.5	16.7	 20
323	 10	210.5	33.5	 20
324	 10	294.8	42.3	 16
325	 10	355.0	39.4	 25
326	 10	353.0	63.2	 25
327	 10	2110.0	317.3	 20
328	 10	162.0	28.2	 25
329	 10	129.5	24.0	 20
330	 10	117.3	20.7	 16
331	 10	152.0	26.8	 25
332	 10	457.0	70.5	 25
333	 10	355.5	52.4	 20
334	 10	274.0	34.2	 25
335	 10	231.0	34.4	 25
336	 10	136.0	21.5	 16
337	 10	192.3	31.8	 20
338	 10	182.0	35.3	 25
339	 10	145.5	22.4	 20
340	 10	395.0	65.2	 25
341	 10	132.0	19.0	 25
342	 10	178.0	14.4	 16
343	 10	154.3	21.5	 20
344	 10	197.0	27.7	 25
345	 10	112.3	18.5	 20
346	 10	143.0	24.0	 25
347	 10	103.0	14.4	 25
348	 10	209.3	23.3	 20
349	 10	215.3	27.6	 20
350	 10	268.5	34.3	 20
351	 10	192.0	22.8	 25
352	 10	268.3	50.8	 20
353	 10	413.0	57.6	 25
354	 10	271.0	40.9	 25
355	 10	161.5	24.3	 16
356	 10	179.0	23.0	 20
357	 10	123.3	13.4	 20
358	 10	124.3	18.8	 20
359	 10	395.0	49.0	 25
360	 10	285.0	40.9	 25
361	 10	117.5	22.5	 20
362	 10	235.0	21.8	 20
363	 10	365.0	35.3	 20
364	 10	697.8	108.1	 20
365	 10	224.0	31.5	 25
366	 10	724.0	68.4	 25
367	 10	982.3	124.6	 20
368	 10	107.0	14.3	 25
369	 10	125.8	18.2	 20
370	 10	136.0	16.9	 16
371	 10	164.0	21.2	 25
372	 10	574.0	95.9	 25
373	 10	576.5	48.6	 20
374	 10	301.0	36.6	 25
375	 10	586.0	84.6	 20
376	 10	309.8	32.8	 16
377	 10	369.0	69.4	 25
378	 10	102.0	17.3	 25
379	 10	801.0	157.1	 20
380	 10	236.0	42.4	 25
381	 10	168.0	27.4	 25
382	 10	162.5	26.5	 16
383	 10	162.3	23.2	 20
384	 10	129.0	14.0	 25
385	 10	130.5	19.8	 20
386	 10	333.0	48.0	 25
387	 10	797.0	69.4	 25
388	 10	375.3	41.1	 16
389	 10	257.5	25.7	 20
390	 10	332.3	30.7	 20
391	 10	177.3	22.4	 20
392	 10	117.0	19.8	 25
393	 10	145.0	21.7	 25
394	 10	109.5	16.6	 20
395	 10	110.8	22.8	 20
396	 10	221.3	27.7	 20
397	 10	265.0	39.4	 20
398	 10	251.0	39.2	 25
399	 10	1167.0	296.8	 25
400	 10	448.0	67.0	 25
401	 10	132.8	22.6	 20
402	 10	205.3	28.8	 20
403	 10	223.0	31.0	 20
404	 10	156.5	21.4	 20
405	 10	202.0	28.0	 25
406	 10	240.0	24.7	 25
407	 10	413.0	41.6	 20
408	 10	511.5	98.0	 20
409	 10	285.5	43.8	 20
410	 10	177.0	19.8	 20
411	 10	111.0	18.5	 25
412	 10	113.0	15.6	 25
413	 10	152.3	22.6	 20
414	 10	565.0	76.6	 25
415	 10	171.3	22.8	 20
416	 10	220.8	34.4	 16
417	 10	105.0	14.4	 25
418	 10	120.0	20.1	 25
419	 10	112.3	24.2	 20
420	 10	150.0	24.2	 25
421	 10	119.5	22.3	 20
422	 10	109.8	14.6	 16
423	 10	114.3	19.1	 20
424	 10	159.0	17.6	 25
425	 10	145.0	21.8	 20
426	 10	430.0	63.6	 25
427	 10	345.0	39.8	 25
428	 10	141.3	14.1	 16
429	 10	511.5	74.3	 20
430	 10	692.0	160.6	 25
431	 10	936.5	124.7	 20
432	 10	372.0	70.7	 25
433	 10	272.0	47.2	 25
434	 10	408.5	45.1	 20
435	 10	168.0	16.2	 20
436	 10	117.3	17.3	 20
437	 10	158.0	61.1	 20
438	 10	145.0	23.4	 25
439	 10	180.0	26.8	 25
440	 10	265.5	32.1	 20
441	 10	153.3	15.7	 20
442	 10	146.0	19.0	 20
443	 10	120.3	23.3	 20
444	 10	760.0	127.6	 25
445	 10	219.0	46.7	 25
446	 10	2748.8	438.0	 20
447	 10	1128.0	144.1	 25
448	 10	1077.3	87.4	 20
449	 10	1694.8	101.7	 16
450	 10	422.0	40.6	 25
451	 10	597.0	62.9	 25
452	 10	1493.0	333.4	 25
453	 10	171.5	18.6	 20
454	 10	218.8	26.3	 20
455	 10	422.0	39.5	 20
456	 10	759.8	79.3	 16
457	 10	1108.0	241.2	 25
458	 10	492.0	72.6	 25
459	 10	174.3	25.3	 20
460	 10	201.0	24.6	 25
461	 10	116.8	20.2	 20
462	 10	158.0	18.0	 16
463	 10	436.0	68.8	 25
464	 10	517.0	62.6	 25
465	 10	183.5	25.2	 20
466	 10	603.0	111.4	 25
467	 10	522.0	117.7	 25
468	 10	236.3	27.5	 16
469	 10	226.5	27.1	 20
470	 10	229.0	34.6	 25
471	 10	177.3	25.7	 20
472	 10	187.0	34.4	 25
473	 10	212.0	28.3	 25
474	 10	117.5	14.0	 16
475	 10	200.0	20.2	 20
476	 10	121.0	20.6	 25
477	 10	177.0	32.0	 20
478	 10	284.0	47.2	 25
479	 10	1952.0	330.0	 25
480	 10	349.5	42.3	 20
481	 10	224.5	26.7	 20
482	 10	440.8	40.3	 20
483	 10	269.3	52.7	 20
484	 10	185.0	21.5	 25
485	 10	778.0	83.5	 25
486	 10	1010.0	178.2	 20
487	 10	296.3	50.1	 20
488	 10	107.3	16.0	 20
489	 10	212.0	27.8	 16
490	 10	142.0	20.4	 25
491	 10	154.0	26.5	 25
492	 10	134.0	14.7	 20
493	 10	126.0	16.9	 25
494	 10	771.3	93.1	 20
495	 10	303.8	28.8	 16
496	 10	164.0	19.3	 25
497	 10	2335.0	571.3	 25
498	 10	133.5	19.7	 20
499	 10	133.0	23.9	 25
500	 10	128.0	12.7	 25
501	 10	160.8	30.9	 20
502	 10	314.5	27.0	 16
503	 10	212.0	55.2	 25
504	 10	261.0	26.9	 25
505	 10	139.0	18.1	 20
506	 10	222.0	30.0	 25
507	 10	282.5	31.4	 20
508	 10	674.5	40.9	 16
509	 10	499.0	91.6	 25
510	 10	133.0	20.9	 25
511	 10	135.8	23.7	 20
512	 10	319.0	60.7	 25
513	 10	1669.0	298.3	 25
514	 10	377.3	49.9	 16
515	 10	113.5	18.9	 20
516	 10	133.0	29.7	 25
517	 10	626.8	82.8	 20
518	 10	1066.0	201.1	 25
519	 10	364.0	53.2	 25
520	 10	147.8	21.3	 16
521	 10	273.8	39.5	 20
522	 10	96.3	15.7	 20
523	 10	210.0	22.2	 20
524	 10	982.0	161.2	 25
525	 10	116.0	21.7	 25
526	 10	238.3	25.6	 20
527	 10	207.0	25.8	 20
528	 10	311.8	45.7	 20
529	 10	254.3	33.4	 20
530	 10	269.0	35.5	 25
531	 10	108.0	15.9	 25
532	 10	122.3	13.6	 20
533	 10	133.0	19.9	 25
534	 10	1171.3	135.7	 20
535	 10	449.5	32.9	 16
536	 10	274.0	41.1	 25
537	 10	568.0	91.4	 25
538	 10	123.8	16.1	 20
539	 10	174.0	23.9	 25
540	 10	120.3	19.6	 20
541	 10	140.5	20.9	 16
542	 10	329.0	70.7	 25
543	 10	177.0	21.3	 25
544	 10	201.0	18.2	 20
545	 10	157.0	26.6	 25
546	 10	127.0	19.0	 25
547	 10	240.5	23.7	 16
548	 10	755.8	58.6	 20
549	 10	826.0	69.0	 25
550	 10	628.0	67.7	 25
551	 10	332.5	35.5	 20
552	 10	230.0	29.8	 25
553	 10	189.8	24.0	 20
554	 10	203.0	31.0	 16
555	 10	398.5	56.2	 20
556	 10	5247.0	945.1	 25
557	 10	774.8	103.0	 20
558	 10	335.0	43.1	 25
559	 10	361.0	59.3	 25
560	 10	134.3	14.1	 16
561	 10	142.3	19.5	 20
562	 10	133.0	21.2	 25
563	 10	165.3	22.2	 20
564	 10	130.0	19.6	 25
565	 10	117.0	20.9	 25
566	 10	210.5	33.5	 16
567	 10	149.0	17.4	 20
568	 10	2783.0	311.8	 20
569	 10	626.5	61.5	 20
570	 10	319.0	33.1	 25
571	 10	439.0	86.6	 25
572	 10	126.3	17.7	 20
573	 10	1080.8	166.2	 20
574	 10	572.3	44.7	 20
575	 10	407.8	44.0	 20
576	 10	1075.0	140.7	 25
577	 10	6123.0	1166.2	 25
578	 10	1494.3	141.8	 20
579	 10	354.0	28.2	 25
580	 10	736.3	80.2	 20
581	 10	712.3	63.4	 16
582	 10	214.0	23.1	 25
583	 10	955.0	232.4	 25
584	 10	250.3	21.1	 20
585	 10	158.0	18.4	 25
586	 10	1181.0	160.9	 20
587	 10	452.8	76.4	 16
588	 10	399.0	62.5	 20
589	 10	516.0	76.2	 25
590	 10	469.0	56.7	 20
591	 10	486.0	31.3	 25
592	 10	111.0	12.4	 25
593	 10	374.0	29.3	 16
594	 10	313.8	34.1	 20
595	 10	196.0	17.3	 25
596	 10	496.3	59.8	 20
597	 10	726.0	86.5	 25
598	 10	153.0	13.5	 25
599	 10	216.3	26.6	 20
600	 10	167.5	23.9	 16
601	 10	117.5	12.1	 20
602	 10	172.0	22.0	 25
603	 10	185.3	19.8	 20
604	 10	144.0	21.4	 25
605	 10	1078.0	229.7	 25
606	 10	123.0	22.7	 16
607	 10	111.3	12.1	 20
608	 10	129.0	15.2	 25
609	 10	512.0	103.9	 20
610	 10	4659.0	893.4	 25
611	 10	647.0	98.1	 25
612	 10	207.3	20.7	 20
613	 10	339.5	34.3	 20
614	 10	951.5	116.3	 20
615	 10	231.5	25.0	 20
616	 10	146.0	20.4	 25
617	 10	168.0	19.6	 25
618	 10	155.5	25.5	 20
619	 10	132.5	15.8	 20
620	 10	171.0	15.5	 20
621	 10	189.3	58.4	 20
622	 10	188.0	43.9	 25
623	 10	599.0	76.5	 25
624	 10	173.8	47.1	 20
625	 10	391.0	29.0	 25
626	 10	400.3	39.0	 20
627	 10	176.8	23.8	 16
628	 10	370.0	32.9	 25
629	 10	121.0	17.1	 25
630	 10	187.5	21.6	 20
631	 10	165.0	30.0	 25
632	 10	757.8	77.4	 20
633	 10	461.0	54.7	 16
634	 10	1426.0	151.6	 20
635	 10	5236.0	1421.8	 25
636	 10	608.0	81.8	 20
637	 10	2913.0	633.6	 25
638	 10	204.0	29.7	 25
639	 10	14433.3	2163.9	 16
  0	 11	210.0	26.1	 25
  1	 11	3318.5	715.1	 20
  2	 11	127.0	22.6	 16
  3	 11	103.0	17.1	 20
  4	 11	102.0	20.9	 25
  5	 11	81.5	15.0	 20
  6	 11	115.0	15.1	 25
  7	 11	4544.0	1052.4	 25
  8	 11	2221.8	179.4	 16
  9	 11	100.3	11.9	 20
 10	 11	107.0	23.3	 25
 11	 11	81.3	14.1	 20
 12	 11	1058.0	196.2	 25
 13	 11	172.0	17.5	 25
 14	 11	280.8	35.1	 16
 15	 11	1076.5	97.3	 20
 16	 11	457.0	54.0	 20
 17	 11	556.5	54.7	 20
 18	 11	930.0	110.1	 25
 19	 11	486.0	55.0	 25
 20	 11	1743.5	210.5	 20
 21	 11	1018.3	91.2	 20
 22	 11	490.8	70.7	 20
 23	 11	111.3	18.4	 20
 24	 11	108.0	14.2	 25
 25	 11	96.0	16.9	 25
 26	 11	94.3	22.6	 20
 27	 11	103.0	14.8	 25
 28	 11	88.3	14.0	 20
 29	 11	814.3	106.8	 16
 30	 11	103.0	14.6	 25
 31	 11	91.0	14.3	 25
 32	 11	3561.0	1090.2	 25
 33	 11	102.0	17.1	 20
 34	 11	759.5	156.4	 20
 35	 11	462.0	76.7	 20
 36	 11	4884.5	502.9	 20
 37	 11	102.0	13.8	 25
 38	 11	87.0	12.3	 25
 39	 11	135.0	21.1	 20
 40	 11	142.0	16.5	 25
 41	 11	176.3	31.8	 20
 42	 11	538.0	72.5	 16
 43	 11	354.0	54.8	 25
 44	 11	114.0	12.2	 25
 45	 11	110.3	17.2	 20
 46	 11	149.0	22.7	 25
 47	 11	152.5	27.2	 20
 48	 11	148.3	23.1	 16
 49	 11	3366.0	538.5	 20
 50	 11	128.0	35.9	 25
 51	 11	4278.5	664.8	 20
 52	 11	5571.0	1395.4	 25
 53	 11	2165.0	350.1	 25
 54	 11	473.8	52.9	 16
 55	 11	602.8	63.8	 20
 56	 11	230.0	27.3	 25
 57	 11	4454.8	629.6	 20
 58	 11	3672.0	783.4	 25
 59	 11	600.0	79.0	 25
 60	 11	358.8	43.7	 20
 61	 11	134.8	18.7	 20
 62	 11	149.8	15.3	 20
 63	 11	158.3	24.6	 20
 64	 11	384.0	47.5	 25
 65	 11	197.0	28.5	 25
 66	 11	5284.0	920.7	 20
 67	 11	106.0	14.7	 20
 68	 11	320.5	46.4	 20
 69	 11	166.0	20.1	 20
 70	 11	287.0	54.1	 25
 71	 11	89.0	17.0	 25
 72	 11	1485.0	398.2	 20
 73	 11	3894.0	866.0	 25
 74	 11	309.8	43.1	 20
 75	 11	96.3	14.1	 16
 76	 11	94.0	14.0	 25
 77	 11	3674.0	746.9	 25
 78	 11	163.5	21.3	 20
 79	 11	108.0	13.0	 25
 80	 11	113.3	18.8	 20
 81	 11	142.0	18.5	 20
 82	 11	317.0	26.8	 16
 83	 11	8070.0	1333.8	 25
 84	 11	144.0	29.9	 25
 85	 11	11192.8	2103.9	 20
 86	 11	7352.0	1602.2	 25
 87	 11	136.0	19.6	 20
 88	 11	230.8	21.9	 16
 89	 11	122.0	20.6	 25
 90	 11	207.0	26.2	 25
 91	 11	165.0	15.3	 20
 92	 11	116.0	17.6	 25
 93	 11	173.0	34.5	 25
 94	 11	395.3	52.0	 16
 95	 11	128.3	15.6	 20
 96	 11	428.0	106.0	 25
 97	 11	100.3	13.1	 20
 98	 11	100.0	19.7	 25
 99	 11	109.0	13.3	 25
100	 11	159.5	18.1	 16
101	 11	326.5	40.2	 20
102	 11	1014.0	167.6	 25
103	 11	501.5	84.0	 20
104	 11	187.0	25.9	 25
105	 11	8726.0	2220.7	 25
106	 11	146.3	23.5	 20
107	 11	683.5	59.5	 20
108	 11	654.3	68.5	 20
109	 11	4550.3	516.6	 20
110	 11	3557.0	492.6	 25
111	 11	206.0	37.9	 25
112	 11	1049.8	193.3	 20
113	 11	153.0	20.1	 20
114	 11	120.3	20.3	 20
115	 11	105.8	15.5	 16
116	 11	102.0	15.8	 25
117	 11	111.0	18.0	 25
118	 11	153.5	20.0	 20
119	 11	2461.0	500.8	 25
120	 11	128.5	18.8	 20
121	 11	467.8	55.3	 16
122	 11	129.0	17.6	 25
123	 11	1696.0	213.4	 25
124	 11	106.3	21.4	 20
125	 11	480.0	66.7	 25
126	 11	4071.0	628.4	 25
127	 11	469.5	35.6	 16
128	 11	1653.5	165.2	 20
129	 11	468.0	67.2	 25
130	 11	327.0	45.2	 25
131	 11	207.8	24.2	 20
132	 11	1398.0	279.3	 25
133	 11	1195.5	215.2	 20
134	 11	122.0	17.5	 16
135	 11	154.0	24.6	 25
136	 11	167.0	24.7	 25
137	 11	2440.0	241.8	 20
138	 11	3476.0	551.2	 25
139	 11	225.0	28.7	 25
140	 11	171.3	19.8	 16
141	 11	613.8	77.5	 20
142	 11	554.0	89.1	 25
143	 11	5400.5	673.6	 20
144	 11	194.0	21.8	 25
145	 11	238.0	33.9	 25
146	 11	125.5	17.2	 16
147	 11	228.5	29.3	 20
148	 11	141.5	15.8	 20
149	 11	278.8	33.0	 20
150	 11	180.0	24.3	 25
151	 11	120.0	21.2	 25
152	 11	182.8	33.0	 20
153	 11	243.0	37.9	 20
154	 11	105.5	19.2	 20
155	 11	93.3	12.5	 20
156	 11	502.0	68.1	 25
157	 11	112.0	11.6	 25
158	 11	92.0	15.1	 20
159	 11	4402.0	927.2	 25
160	 11	117.3	11.9	 20
161	 11	122.5	13.8	 16
162	 11	429.0	56.4	 25
163	 11	175.0	23.0	 25
164	 11	129.5	25.0	 20
165	 11	472.0	93.5	 25
166	 11	122.8	21.9	 20
167	 11	5493.0	264.6	 16
168	 11	128.0	17.5	 25
169	 11	1748.0	310.7	 25
170	 11	276.3	30.1	 20
171	 11	806.0	69.2	 25
172	 11	116.0	11.2	 25
173	 11	396.3	38.7	 16
174	 11	136.8	16.8	 20
175	 11	143.0	17.9	 25
176	 11	527.0	57.8	 20
177	 11	998.0	96.9	 25
178	 11	16796.0	2720.6	 25
179	 11	5716.3	1382.4	 20
180	 11	561.0	52.9	 16
181	 11	1397.5	188.9	 20
182	 11	4451.0	1011.5	 25
183	 11	130.3	19.2	 20
184	 11	526.0	84.3	 25
185	 11	147.0	21.9	 25
186	 11	147.0	30.0	 16
187	 11	378.3	41.2	 20
188	 11	571.0	112.8	 25
189	 11	169.3	21.2	 20
190	 11	171.0	23.3	 25
191	 11	140.0	19.4	 25
192	 11	178.0	28.1	 20
193	 11	503.8	49.3	 20
194	 11	1023.3	133.2	 20
195	 11	2630.5	333.6	 20
196	 11	103.0	15.9	 25
197	 11	215.0	28.7	 25
198	 11	588.0	104.9	 20
199	 11	180.5	24.8	 20
200	 11	407.3	43.4	 20
201	 11	369.8	48.1	 20
202	 11	268.0	34.5	 25
203	 11	432.0	82.6	 25
204	 11	1067.3	179.9	 20
205	 11	935.0	176.2	 25
206	 11	179.5	26.9	 20
207	 11	110.5	15.7	 16
208	 11	355.0	72.1	 25
209	 11	1290.0	267.9	 25
210	 11	116.3	13.3	 20
211	 11	114.0	13.5	 25
212	 11	117.3	19.0	 20
213	 11	140.8	24.8	 16
214	 11	169.0	25.1	 20
215	 11	102.0	17.3	 25
216	 11	150.8	18.0	 20
217	 11	138.0	21.7	 25
218	 11	250.0	36.5	 25
219	 11	261.5	37.6	 16
220	 11	692.3	60.6	 20
221	 11	963.0	84.1	 25
222	 11	594.8	59.6	 20
223	 11	554.0	55.3	 25
224	 11	121.0	17.4	 25
225	 11	191.3	28.0	 20
226	 11	7752.5	687.6	 20
227	 11	955.5	125.2	 20
228	 11	484.0	68.4	 25
229	 11	3050.0	328.1	 20
230	 11	336.0	34.0	 25
231	 11	2401.0	508.5	 25
232	 11	249.0	31.4	 16
233	 11	570.3	61.6	 20
234	 11	8834.0	1825.2	 25
235	 11	327.5	26.3	 20
236	 11	8505.0	1323.3	 25
237	 11	127.0	17.3	 25
238	 11	4154.8	678.8	 20
239	 11	1357.3	183.4	 20
240	 11	193.8	23.7	 20
241	 11	313.5	39.5	 20
242	 11	488.0	48.4	 25
243	 11	1066.0	152.3	 25
244	 11	220.8	26.5	 20
245	 11	259.8	74.4	 20
246	 11	126.8	23.7	 20
247	 11	302.8	26.1	 16
248	 11	206.0	26.5	 25
249	 11	295.0	44.9	 25
250	 11	126.0	18.5	 20
251	 11	928.0	158.3	 25
252	 11	321.0	42.0	 20
253	 11	570.5	48.3	 16
254	 11	564.0	81.8	 25
255	 11	433.0	51.3	 25
256	 11	173.0	26.9	 20
257	 11	1759.0	264.3	 25
258	 11	318.0	31.0	 25
259	 11	446.3	43.5	 16
260	 11	243.8	30.8	 20
261	 11	777.0	79.1	 25
262	 11	133.3	20.0	 20
263	 11	470.0	59.1	 25
264	 11	211.0	28.8	 25
265	 11	111.3	16.1	 16
266	 11	125.5	21.1	 20
267	 11	112.0	17.2	 25
268	 11	166.5	19.3	 20
269	 11	159.0	37.1	 25
270	 11	168.0	29.1	 25
271	 11	147.5	19.4	 20
272	 11	741.5	92.5	 20
273	 11	150.5	18.9	 20
274	 11	118.8	16.7	 20
275	 11	128.0	17.4	 25
276	 11	91.0	15.7	 25
277	 11	231.0	24.6	 25
278	 11	822.8	52.4	 16
279	 11	1245.3	127.0	 20
280	 11	1607.8	325.3	 20
281	 11	151.3	52.7	 20
282	 11	4091.0	660.7	 25
283	 11	1820.0	394.6	 25
284	 11	2535.8	329.4	 20
285	 11	541.0	69.9	 20
286	 11	114.5	17.9	 20
287	 11	98.8	13.0	 20
288	 11	2476.0	378.1	 25
289	 11	169.0	25.6	 25
290	 11	2498.0	321.8	 20
291	 11	569.0	85.1	 25
292	 11	126.5	23.6	 20
293	 11	4362.5	305.2	 16
294	 11	126.0	18.8	 25
295	 11	143.0	17.2	 25
296	 11	2346.5	184.7	 20
297	 11	107.0	14.2	 25
298	 11	158.5	21.9	 20
299	 11	542.5	38.0	 16
300	 11	425.0	58.3	 25
301	 11	386.0	37.2	 25
302	 11	486.3	59.3	 20
303	 11	602.0	67.2	 25
304	 11	5011.0	953.5	 25
305	 11	5326.0	329.2	 16
306	 11	112.0	18.1	 20
307	 11	143.0	36.0	 25
308	 11	3926.8	442.2	 20
309	 11	145.0	24.5	 25
310	 11	114.0	18.1	 25
311	 11	155.8	20.8	 16
312	 11	7095.8	894.2	 20
313	 11	180.3	24.0	 20
314	 11	135.5	15.7	 20
315	 11	12831.0	1643.5	 25
316	 11	1442.0	269.5	 25
317	 11	412.8	71.1	 20
318	 11	1247.0	172.7	 20
319	 11	935.8	135.4	 20
320	 11	149.0	21.5	 20
321	 11	121.0	19.5	 25
322	 11	1352.0	235.1	 25
323	 11	1571.0	218.5	 20
324	 11	676.0	53.3	 25
325	 11	4286.3	694.6	 20
326	 11	274.0	28.4	 20
327	 11	400.3	60.5	 20
328	 11	228.0	30.8	 25
329	 11	99.0	14.0	 25
330	 11	114.5	18.8	 20
331	 11	98.0	13.7	 20
332	 11	2883.8	752.4	 20
333	 11	2288.5	287.4	 20
334	 11	163.0	20.9	 25
335	 11	185.0	27.1	 25
336	 11	144.0	18.6	 20
337	 11	494.0	64.3	 25
338	 11	208.5	18.2	 20
339	 11	129.0	14.8	 16
340	 11	127.0	16.3	 25
341	 11	3631.0	852.8	 25
342	 11	161.0	25.9	 20
343	 11	202.0	26.2	 25
344	 11	907.3	200.1	 20
345	 11	173.8	27.8	 16
346	 11	102.0	15.8	 20
347	 11	5180.0	1171.7	 25
348	 11	400.3	41.5	 20
349	 11	123.0	13.4	 25
350	 11	103.0	14.5	 25
351	 11	121.5	23.1	 16
352	 11	108.5	17.5	 20
353	 11	98.0	16.6	 25
354	 11	113.3	23.6	 20
355	 11	271.0	37.9	 25
356	 11	192.0	25.8	 25
357	 11	163.8	26.9	 20
358	 11	1761.3	161.7	 20
359	 11	4046.3	829.8	 20
360	 11	199.5	24.9	 20
361	 11	149.0	30.3	 25
362	 11	300.0	32.6	 25
363	 11	177.8	24.0	 20
364	 11	458.3	53.4	 20
365	 11	4847.3	515.5	 20
366	 11	414.8	34.2	 20
367	 11	549.0	80.8	 25
368	 11	700.0	80.3	 25
369	 11	320.0	51.6	 20
370	 11	3092.0	520.4	 25
371	 11	4885.8	744.9	 20
372	 11	318.0	24.7	 16
373	 11	206.0	35.0	 25
374	 11	208.0	35.5	 25
375	 11	160.0	20.3	 25
376	 11	177.8	25.4	 20
377	 11	939.8	98.1	 20
378	 11	1804.0	257.7	 20
379	 11	137.3	20.8	 16
380	 11	219.0	26.0	 25
381	 11	260.0	24.7	 25
382	 11	255.3	26.5	 20
383	 11	1689.0	158.3	 25
384	 11	202.5	27.4	 20
385	 11	179.3	27.6	 16
386	 11	13567.0	1896.5	 25
387	 11	195.0	19.0	 25
388	 11	515.0	50.3	 20
389	 11	245.0	34.8	 25
390	 11	276.0	40.0	 25
391	 11	116.5	18.1	 16
392	 11	132.0	22.3	 20
393	 11	217.0	33.4	 25
394	 11	122.3	15.2	 20
395	 11	144.0	21.4	 25
396	 11	111.0	16.0	 25
397	 11	127.8	29.3	 16
398	 11	135.5	24.6	 20
399	 11	174.0	21.9	 25
400	 11	193.3	27.2	 20
401	 11	104.0	10.6	 25
402	 11	267.0	39.3	 25
403	 11	929.8	128.2	 20
404	 11	303.0	30.6	 20
405	 11	96.8	15.4	 20
406	 11	1806.0	144.5	 20
407	 11	108.0	18.2	 25
408	 11	86.0	14.3	 25
409	 11	106.0	15.7	 20
410	 11	143.8	28.4	 20
411	 11	98.5	14.1	 20
412	 11	104.0	11.9	 16
413	 11	503.0	64.9	 25
414	 11	3144.0	447.7	 25
415	 11	221.8	19.7	 20
416	 11	137.0	21.1	 25
417	 11	2337.8	390.5	 20
418	 11	109.3	20.9	 16
419	 11	985.0	169.2	 25
420	 11	524.0	64.0	 25
421	 11	121.0	17.9	 20
422	 11	107.0	17.9	 25
423	 11	114.0	10.8	 25
424	 11	4510.8	1035.2	 20
425	 11	145.8	17.4	 16
426	 11	108.0	16.4	 25
427	 11	118.0	14.5	 25
428	 11	239.8	27.9	 20
429	 11	427.0	55.4	 25
430	 11	1448.3	302.0	 20
431	 11	391.3	33.1	 16
432	 11	681.0	88.8	 25
433	 11	771.0	101.7	 25
434	 11	405.3	45.9	 20
435	 11	1768.0	231.7	 25
436	 11	135.0	26.0	 25
437	 11	10206.8	727.4	 16
438	 11	1665.8	242.0	 20
439	 11	273.0	30.3	 25
440	 11	3893.8	269.8	 20
441	 11	3911.0	509.4	 25
442	 11	129.0	27.6	 25
443	 11	106.0	16.4	 16
444	 11	195.3	24.9	 20
445	 11	135.5	29.8	 20
446	 11	142.3	16.6	 20
447	 11	147.0	22.8	 25
448	 11	2368.0	384.8	 25
449	 11	504.3	39.8	 20
450	 11	532.8	47.0	 20
451	 11	559.5	80.1	 20
452	 11	118.3	15.3	 20
453	 11	129.0	14.6	 25
454	 11	324.0	46.2	 25
455	 11	329.3	38.6	 20
456	 11	168.0	24.8	 25
457	 11	168.8	30.1	 20
458	 11	124.0	14.9	 16
459	 11	182.0	25.1	 25
460	 11	367.0	46.1	 25
461	 11	230.5	31.1	 20
462	 11	135.0	17.4	 25
463	 11	289.8	34.2	 20
464	 11	289.0	22.4	 16
465	 11	591.0	61.3	 25
466	 11	289.0	36.0	 25
467	 11	642.3	100.2	 20
468	 11	1101.0	228.2	 25
469	 11	107.0	20.5	 25
470	 11	132.0	17.6	 16
471	 11	181.3	19.9	 20
472	 11	343.0	62.1	 25
473	 11	122.0	17.3	 25
474	 11	112.3	17.9	 20
475	 11	129.0	20.5	 25
476	 11	128.0	16.9	 20
477	 11	3081.8	161.3	 16
478	 11	189.3	21.1	 20
479	 11	122.0	20.0	 25
480	 11	9286.8	612.9	 20
481	 11	286.0	32.3	 25
482	 11	446.0	47.3	 25
483	 11	141.0	15.3	 16
484	 11	506.3	80.4	 20
485	 11	4732.0	766.3	 25
486	 11	146.0	19.8	 20
487	 11	161.0	25.0	 25
488	 11	122.0	17.3	 25
489	 11	116.3	23.2	 20
490	 11	105.3	15.2	 20
491	 11	146.5	16.7	 20
492	 11	114.0	13.6	 20
493	 11	2611.0	370.1	 25
494	 11	433.0	63.0	 25
495	 11	159.0	25.1	 20
496	 11	656.3	57.9	 20
497	 11	274.8	40.3	 20
498	 11	233.0	31.9	 20
499	 11	1006.0	88.6	 25
500	 11	177.0	23.3	 25
501	 11	104.5	18.1	 20
502	 11	287.0	31.1	 25
503	 11	453.8	33.5	 20
504	 11	209.0	21.7	 16
505	 11	110.0	14.8	 25
506	 11	1494.0	265.3	 25
507	 11	129.0	19.2	 20
508	 11	198.0	32.1	 25
509	 11	108.3	13.9	 20
510	 11	122.3	13.8	 16
511	 11	118.5	16.4	 20
512	 11	127.0	20.0	 25
513	 11	313.0	35.6	 20
514	 11	113.0	17.7	 25
515	 11	203.0	30.5	 25
516	 11	121.3	16.3	 16
517	 11	4556.8	749.8	 20
518	 11	130.0	18.5	 25
519	 11	161.5	19.9	 20
520	 11	112.0	24.3	 25
521	 11	106.0	13.3	 25
522	 11	137.0	22.8	 25
523	 11	128.8	20.7	 16
524	 11	1309.0	145.7	 20
525	 11	130.0	17.2	 25
526	 11	104.5	21.1	 20
527	 11	121.0	15.5	 25
528	 11	148.0	23.2	 25
529	 11	658.8	76.8	 16
530	 11	1630.3	106.6	 20
531	 11	169.0	24.6	 25
532	 11	220.0	25.7	 20
533	 11	332.0	31.1	 25
534	 11	199.0	25.9	 25
535	 11	310.5	28.8	 20
536	 11	481.8	48.7	 20
537	 11	239.8	32.0	 20
538	 11	114.0	25.4	 20
539	 11	308.0	29.0	 25
540	 11	4030.0	515.2	 25
541	 11	564.8	62.4	 20
542	 11	117.5	17.1	 20
543	 11	118.3	16.8	 20
544	 11	142.3	19.8	 16
545	 11	135.0	20.1	 25
546	 11	132.0	26.3	 25
547	 11	185.5	30.5	 20
548	 11	325.0	35.0	 25
549	 11	8464.5	1079.8	 20
550	 11	452.0	27.5	 16
551	 11	1434.0	267.9	 25
552	 11	142.0	96.0	 25
553	 11	163.5	23.0	 20
554	 11	405.0	131.6	 25
555	 11	165.0	25.5	 25
556	 11	288.3	24.2	 16
557	 11	860.3	70.9	 20
558	 11	1043.0	188.2	 25
559	 11	429.8	46.8	 20
560	 11	10356.0	1623.1	 25
561	 11	119.0	14.0	 25
562	 11	121.0	12.3	 16
563	 11	3884.3	514.7	 20
564	 11	212.0	29.7	 25
565	 11	239.0	19.5	 20
566	 11	10011.0	1290.3	 25
567	 11	110.0	12.6	 25
568	 11	107.0	16.4	 20
569	 11	1901.8	349.6	 20
570	 11	1030.5	107.9	 20
571	 11	200.0	28.7	 25
572	 11	256.0	22.8	 20
573	 11	164.0	21.5	 25
574	 11	359.0	37.1	 25
575	 11	458.0	53.9	 16
576	 11	692.8	76.8	 20
577	 11	1158.5	127.0	 20
578	 11	2750.8	404.5	 20
579	 11	126.0	15.7	 25
580	 11	1618.0	297.9	 25
581	 11	2509.0	331.0	 20
582	 11	164.5	17.2	 20
583	 11	267.5	33.5	 20
584	 11	1954.3	240.7	 20
585	 11	235.0	26.3	 25
586	 11	7262.0	1362.6	 25
587	 11	986.3	178.4	 20
588	 11	157.0	19.9	 25
589	 11	229.0	27.1	 20
590	 11	573.3	46.8	 16
591	 11	3647.0	539.0	 25
592	 11	179.0	25.6	 25
593	 11	1862.5	224.7	 20
594	 11	3427.0	688.1	 25
595	 11	308.5	29.5	 20
596	 11	1522.5	85.2	 16
597	 11	712.0	66.4	 25
598	 11	2279.0	326.7	 25
599	 11	205.0	15.8	 20
600	 11	2020.0	382.3	 25
601	 11	328.0	31.5	 25
602	 11	236.0	18.5	 16
603	 11	136.8	12.4	 20
604	 11	106.0	12.7	 25
605	 11	113.8	14.4	 20
606	 11	1520.0	281.3	 25
607	 11	209.0	31.5	 25
608	 11	135.0	13.7	 16
609	 11	881.0	128.3	 20
610	 11	787.3	87.6	 20
611	 11	8527.0	1084.5	 20
612	 11	631.0	65.4	 25
613	 11	256.0	22.0	 25
614	 11	173.3	22.8	 20
615	 11	1196.8	234.3	 20
616	 11	185.0	25.0	 20
617	 11	2714.3	433.4	 20
618	 11	144.0	28.1	 25
619	 11	192.0	25.0	 25
620	 11	8441.0	1209.5	 25
621	 11	880.3	55.2	 16
622	 11	1589.0	138.3	 20
623	 11	2738.5	313.5	 20
624	 11	9431.0	1179.2	 20
625	 11	275.0	26.5	 25
626	 11	158.0	16.9	 25
627	 11	150.3	26.6	 20
628	 11	146.5	21.7	 20
629	 11	116.3	14.8	 20
630	 11	1009.5	163.1	 20
631	 11	312.0	45.9	 25
632	 11	123.0	18.6	 25
633	 11	146.3	18.4	 20
634	 11	156.0	17.2	 25
635	 11	1474.5	247.5	 20
636	 11	162.5	25.1	 16
637	 11	419.0	35.7	 25
638	 11	433.0	31.9	 25
639	 11	298.3	66.9	 20
  0	 12	16178.0	2332.7	 25
  1	 12	170.5	19.4	 20
  2	 12	124.0	16.1	 25
  3	 12	98.0	15.7	 25
  4	 12	100.3	17.0	 20
  5	 12	107.3	18.3	 16
  6	 12	107.0	21.5	 25
  7	 12	190.0	27.5	 25
  8	 12	299.0	43.1	 20
  9	 12	135.0	22.3	 25
 10	 12	107.5	12.9	 20
 11	 12	90.0	14.9	 16
 12	 12	181.0	37.3	 25
 13	 12	227.0	35.0	 25
 14	 12	262.8	27.5	 20
 15	 12	887.0	86.3	 25
 16	 12	481.0	48.4	 25
 17	 12	858.0	60.8	 16
 18	 12	1120.0	103.5	 20
 19	 12	198.0	25.5	 25
 20	 12	658.8	86.5	 20
 21	 12	353.0	51.7	 25
 22	 12	190.0	28.0	 25
 23	 12	122.8	18.4	 16
 24	 12	110.3	13.3	 20
 25	 12	101.5	16.3	 20
 26	 12	129.5	20.1	 20
 27	 12	103.0	16.8	 25
 28	 12	98.0	14.7	 25
 29	 12	113.8	28.5	 20
 30	 12	100.8	16.7	 20
 31	 12	93.5	14.2	 20
 32	 12	216.0	36.7	 20
 33	 12	105.0	10.8	 25
 34	 12	137.0	23.5	 25
 35	 12	564.0	41.0	 20
 36	 12	622.5	90.6	 20
 37	 12	126.8	24.4	 20
 38	 12	122.5	15.0	 16
 39	 12	110.0	18.9	 25
 40	 12	140.0	24.6	 25
 41	 12	203.0	18.3	 20
 42	 12	257.0	26.4	 25
 43	 12	233.3	25.6	 20
 44	 12	136.3	15.0	 16
 45	 12	130.0	23.2	 25
 46	 12	192.0	29.3	 25
 47	 12	131.5	21.9	 20
 48	 12	215.0	35.5	 25
 49	 12	1260.0	208.5	 25
 50	 12	103.5	11.8	 16
 51	 12	641.3	82.2	 20
 52	 12	1361.0	315.3	 25
 53	 12	817.0	150.4	 25
 54	 12	320.0	35.5	 20
 55	 12	306.0	49.5	 25
 56	 12	882.3	136.5	 20
 57	 12	1605.5	203.1	 16
 58	 12	832.5	108.2	 20
 59	 12	461.0	36.2	 25
 60	 12	253.3	28.8	 20
 61	 12	150.0	22.7	 25
 62	 12	121.0	13.5	 25
 63	 12	185.3	24.0	 16
 64	 12	239.3	39.0	 20
 65	 12	154.0	23.4	 25
 66	 12	690.0	165.8	 20
 67	 12	113.0	23.3	 25
 68	 12	261.0	23.9	 25
 69	 12	182.0	28.3	 16
 70	 12	122.3	13.5	 20
 71	 12	100.0	14.3	 20
 72	 12	213.8	41.7	 20
 73	 12	578.0	131.7	 25
 74	 12	137.0	23.2	 25
 75	 12	116.0	18.0	 20
 76	 12	102.3	13.3	 20
 77	 12	173.3	24.5	 20
 78	 12	131.3	26.1	 20
 79	 12	122.0	13.8	 25
 80	 12	102.0	18.3	 25
 81	 12	133.5	19.0	 20
 82	 12	269.0	34.8	 25
 83	 12	824.3	119.5	 20
 84	 12	122.8	17.4	 16
 85	 12	2423.0	504.2	 25
 86	 12	1803.0	268.4	 25
 87	 12	144.0	20.7	 20
 88	 12	376.0	35.6	 25
 89	 12	133.3	18.0	 20
 90	 12	424.0	47.1	 16
 91	 12	303.0	32.1	 25
 92	 12	118.0	18.1	 25
 93	 12	164.8	27.4	 20
 94	 12	120.0	15.6	 25
 95	 12	146.0	18.4	 25
 96	 12	121.8	16.3	 16
 97	 12	90.0	14.4	 20
 98	 12	97.0	17.5	 25
 99	 12	99.0	18.6	 20
100	 12	157.0	24.4	 25
101	 12	312.0	42.6	 25
102	 12	462.3	69.7	 20
103	 12	144.0	20.8	 16
104	 12	182.3	23.1	 20
105	 12	1999.0	501.4	 25
106	 12	116.5	19.9	 20
107	 12	425.0	54.8	 25
108	 12	642.0	96.7	 25
109	 12	973.3	90.7	 16
110	 12	302.8	49.8	 20
111	 12	140.0	17.5	 25
112	 12	387.8	59.4	 20
113	 12	131.0	21.7	 25
114	 12	105.0	23.9	 25
115	 12	87.5	10.8	 20
116	 12	102.3	17.7	 20
117	 12	116.8	19.2	 20
118	 12	138.5	21.7	 20
119	 12	604.0	114.6	 25
120	 12	150.0	22.4	 25
121	 12	150.0	19.2	 20
122	 12	104.5	15.9	 20
123	 12	308.8	52.2	 20
124	 12	109.5	12.9	 20
125	 12	373.0	49.8	 25
126	 12	2797.0	380.9	 25
127	 12	232.3	33.7	 20
128	 12	555.0	62.1	 25
129	 12	113.3	16.9	 20
130	 12	597.5	58.2	 16
131	 12	281.0	25.3	 25
132	 12	144.0	26.1	 25
133	 12	164.8	22.2	 20
134	 12	125.0	19.8	 25
135	 12	136.3	17.2	 20
136	 12	143.3	16.5	 16
137	 12	318.8	35.4	 20
138	 12	722.0	94.4	 25
139	 12	253.8	31.8	 20
140	 12	188.0	23.2	 25
141	 12	280.0	33.6	 25
142	 12	436.0	52.3	 16
143	 12	2510.8	346.1	 20
144	 12	247.0	27.8	 25
145	 12	269.3	27.7	 20
146	 12	125.0	19.7	 25
147	 12	131.0	21.7	 25
148	 12	154.5	27.1	 20
149	 12	229.3	34.2	 20
150	 12	212.3	27.7	 20
151	 12	180.0	27.4	 25
152	 12	156.8	28.2	 20
153	 12	165.0	22.5	 25
154	 12	107.0	16.5	 25
155	 12	101.8	18.3	 16
156	 12	1064.3	115.9	 20
157	 12	113.0	20.9	 25
158	 12	105.3	20.4	 20
159	 12	794.0	161.9	 25
160	 12	113.0	15.6	 25
161	 12	150.5	22.9	 20
162	 12	159.0	19.6	 20
163	 12	175.3	23.5	 20
164	 12	151.3	46.9	 20
165	 12	129.0	17.8	 25
166	 12	129.0	14.0	 25
167	 12	825.3	169.3	 20
168	 12	124.5	17.1	 20
169	 12	118.3	18.8	 20
170	 12	322.5	25.5	 16
171	 12	1049.0	82.1	 25
172	 12	123.0	15.8	 25
173	 12	116.5	18.5	 20
174	 12	164.0	25.2	 25
175	 12	162.0	19.2	 20
176	 12	214.3	22.3	 16
177	 12	879.0	95.6	 25
178	 12	10304.0	1820.5	 25
179	 12	3111.5	352.6	 20
180	 12	360.0	36.1	 25
181	 12	633.0	87.1	 25
182	 12	961.8	103.1	 16
183	 12	146.3	28.3	 20
184	 12	130.0	19.4	 25
185	 12	131.5	23.5	 20
186	 12	309.0	37.6	 25
187	 12	368.0	37.5	 25
188	 12	247.5	24.4	 16
189	 12	223.0	33.7	 20
190	 12	131.0	16.0	 25
191	 12	119.3	18.7	 20
192	 12	207.0	33.1	 25
193	 12	304.0	48.4	 25
194	 12	619.3	76.3	 20
195	 12	368.8	62.3	 20
196	 12	108.3	20.2	 20
197	 12	259.3	32.0	 20
198	 12	307.0	38.4	 25
199	 12	248.0	29.3	 25
200	 12	794.0	168.9	 25
201	 12	211.5	27.6	 16
202	 12	176.0	15.5	 20
203	 12	532.0	52.2	 20
204	 12	385.8	55.9	 20
205	 12	398.0	62.5	 25
206	 12	225.0	42.6	 25
207	 12	103.3	9.7	 20
208	 12	109.8	16.9	 20
209	 12	178.0	53.2	 20
210	 12	138.0	18.5	 20
211	 12	122.0	21.7	 25
212	 12	157.0	24.9	 25
213	 12	161.3	43.1	 20
214	 12	225.0	30.5	 25
215	 12	121.0	16.2	 20
216	 12	129.0	18.5	 16
217	 12	123.0	20.6	 25
218	 12	174.0	31.9	 25
219	 12	323.3	21.2	 20
220	 12	932.0	108.3	 25
221	 12	1071.3	62.6	 20
222	 12	1264.0	64.7	 16
223	 12	823.0	126.7	 25
224	 12	168.0	22.2	 25
225	 12	169.3	22.2	 20
226	 12	1901.0	288.6	 25
227	 12	1889.0	299.8	 25
228	 12	772.8	54.4	 16
229	 12	761.8	79.5	 20
230	 12	238.0	29.6	 25
231	 12	1853.8	341.4	 20
232	 12	333.0	38.1	 25
233	 12	442.0	54.3	 25
234	 12	1362.8	210.3	 16
235	 12	832.0	68.1	 20
236	 12	1688.3	262.3	 20
237	 12	127.0	19.0	 20
238	 12	943.0	144.8	 25
239	 12	527.0	49.1	 25
240	 12	304.3	36.4	 20
241	 12	227.0	31.9	 20
242	 12	207.5	24.4	 20
243	 12	476.0	89.3	 20
244	 12	236.0	19.4	 25
245	 12	193.0	23.5	 25
246	 12	116.5	17.5	 20
247	 12	197.0	27.9	 25
248	 12	268.8	26.9	 20
249	 12	361.3	48.7	 20
250	 12	162.8	23.9	 20
251	 12	244.0	35.1	 25
252	 12	172.0	29.4	 25
253	 12	293.5	34.3	 20
254	 12	247.3	25.2	 20
255	 12	261.0	28.7	 20
256	 12	159.0	24.4	 20
257	 12	470.0	63.0	 25
258	 12	587.0	51.5	 25
259	 12	853.8	58.2	 20
260	 12	319.0	36.7	 25
261	 12	434.5	54.6	 20
262	 12	174.3	32.4	 16
263	 12	493.0	55.3	 25
264	 12	182.0	25.7	 25
265	 12	130.0	43.3	 20
266	 12	119.0	15.3	 25
267	 12	116.5	22.5	 20
268	 12	214.5	27.5	 16
269	 12	143.5	26.6	 20
270	 12	203.0	33.0	 25
271	 12	173.3	14.4	 20
272	 12	211.0	30.6	 25
273	 12	169.0	17.6	 25
274	 12	120.5	18.6	 16
275	 12	134.0	22.4	 20
276	 12	108.0	13.5	 25
277	 12	295.0	43.3	 20
278	 12	834.0	82.2	 25
279	 12	1751.0	310.9	 25
280	 12	391.0	90.2	 20
281	 12	119.0	20.1	 20
282	 12	760.5	135.7	 20
283	 12	481.3	81.1	 20
284	 12	801.0	146.1	 25
285	 12	346.0	54.9	 25
286	 12	109.0	19.4	 20
287	 12	103.8	19.8	 20
288	 12	189.0	26.2	 20
289	 12	323.5	47.4	 20
290	 12	373.0	53.3	 25
291	 12	119.0	20.3	 25
292	 12	144.5	25.0	 20
293	 12	257.0	66.0	 25
294	 12	139.3	28.7	 20
295	 12	147.5	12.6	 16
296	 12	242.0	42.8	 25
297	 12	105.0	16.2	 25
298	 12	179.0	31.6	 25
299	 12	453.3	53.7	 20
300	 12	261.3	29.9	 20
301	 12	572.0	51.2	 20
302	 12	636.3	54.8	 16
303	 12	325.0	41.0	 25
304	 12	357.0	75.0	 25
305	 12	315.5	49.1	 20
306	 12	126.0	15.9	 25
307	 12	139.3	15.4	 20
308	 12	694.3	90.1	 16
309	 12	140.0	22.0	 25
310	 12	127.0	17.4	 25
311	 12	137.8	18.6	 20
312	 12	753.0	133.1	 25
313	 12	154.0	22.8	 25
314	 12	111.8	18.6	 16
315	 12	1239.8	181.3	 20
316	 12	170.0	30.5	 25
317	 12	155.0	23.5	 20
318	 12	252.0	43.6	 25
319	 12	218.0	32.3	 25
320	 12	142.5	25.1	 16
321	 12	112.0	17.1	 20
322	 12	160.0	26.5	 25
323	 12	206.5	30.7	 20
324	 12	1165.0	238.8	 25
325	 12	779.0	169.1	 25
326	 12	349.3	39.9	 20
327	 12	193.0	20.9	 20
328	 12	369.3	63.0	 20
329	 12	125.0	20.1	 20
330	 12	117.0	13.4	 25
331	 12	109.0	16.5	 25
332	 12	152.3	17.2	 20
333	 12	163.3	19.1	 20
334	 12	137.8	16.1	 20
335	 12	168.0	32.4	 16
336	 12	139.0	20.7	 25
337	 12	652.0	116.5	 25
338	 12	191.3	25.5	 20
339	 12	160.0	18.5	 25
340	 12	127.3	16.9	 20
341	 12	928.0	95.4	 16
342	 12	157.0	25.5	 25
343	 12	281.0	43.3	 25
344	 12	184.8	26.0	 20
345	 12	230.0	32.7	 25
346	 12	125.0	19.0	 25
347	 12	527.0	100.7	 20
348	 12	367.5	43.6	 16
349	 12	201.0	24.9	 25
350	 12	110.0	21.9	 25
351	 12	109.5	23.1	 20
352	 12	106.0	20.6	 25
353	 12	104.8	17.0	 20
354	 12	121.8	23.2	 16
355	 12	342.0	44.7	 25
356	 12	262.0	34.0	 25
357	 12	166.5	28.1	 20
358	 12	719.0	86.4	 25
359	 12	549.0	134.9	 25
360	 12	191.0	16.7	 16
361	 12	132.0	23.4	 20
362	 12	238.0	34.0	 25
363	 12	162.0	17.2	 20
364	 12	270.0	30.3	 25
365	 12	618.0	120.6	 25
366	 12	402.5	54.5	 16
367	 12	269.5	42.4	 20
368	 12	726.0	85.4	 20
369	 12	198.3	28.8	 20
370	 12	328.0	69.7	 25
371	 12	232.0	31.4	 25
372	 12	210.8	25.3	 20
373	 12	228.8	35.1	 20
374	 12	235.3	21.1	 20
375	 12	167.0	30.0	 20
376	 12	123.0	15.2	 25
377	 12	315.0	46.0	 25
378	 12	298.8	42.3	 20
379	 12	127.0	17.5	 25
380	 12	305.0	28.6	 20
381	 12	562.8	57.7	 16
382	 12	268.0	29.1	 25
383	 12	819.0	101.8	 25
384	 12	238.3	25.0	 20
385	 12	154.0	16.2	 25
386	 12	2594.3	416.7	 20
387	 12	154.8	24.1	 16
388	 12	270.0	45.5	 25
389	 12	164.0	26.0	 25
390	 12	394.5	67.4	 20
391	 12	131.0	18.3	 25
392	 12	120.0	16.1	 25
393	 12	140.0	15.6	 16
394	 12	116.5	21.6	 20
395	 12	108.0	18.4	 25
396	 12	116.0	18.5	 25
397	 12	121.8	17.3	 20
398	 12	119.0	16.6	 25
399	 12	174.8	27.3	 20
400	 12	218.3	29.0	 16
401	 12	99.5	13.2	 20
402	 12	135.0	16.1	 25
403	 12	154.5	22.3	 20
404	 12	436.0	48.0	 25
405	 12	93.0	17.8	 25
406	 12	652.3	91.8	 16
407	 12	147.5	19.5	 20
408	 12	93.0	20.1	 25
409	 12	107.0	15.3	 20
410	 12	100.0	16.4	 25
411	 12	104.0	18.9	 25
412	 12	120.5	16.9	 20
413	 12	401.8	42.6	 20
414	 12	766.8	122.0	 20
415	 12	186.5	29.9	 20
416	 12	127.0	22.6	 25
417	 12	420.0	111.2	 25
418	 12	132.3	26.1	 20
419	 12	133.3	21.3	 20
420	 12	184.8	28.3	 20
421	 12	165.0	33.2	 20
422	 12	108.0	16.4	 25
423	 12	132.0	39.4	 25
424	 12	406.0	83.5	 20
425	 12	138.0	26.9	 25
426	 12	108.5	15.3	 20
427	 12	100.8	16.2	 16
428	 12	300.0	29.9	 25
429	 12	219.0	28.1	 25
430	 12	306.5	40.4	 20
431	 12	306.0	37.5	 25
432	 12	319.8	42.7	 20
433	 12	341.5	34.7	 16
434	 12	226.0	25.3	 20
435	 12	175.0	26.5	 25
436	 12	119.3	19.6	 20
437	 12	1667.0	374.8	 25
438	 12	359.0	64.0	 25
439	 12	271.8	30.4	 16
440	 12	1928.8	231.7	 20
441	 12	787.0	166.5	 25
442	 12	200.0	30.6	 20
443	 12	102.0	14.2	 25
444	 12	201.0	23.1	 25
445	 12	119.0	18.9	 25
446	 12	135.8	21.6	 16
447	 12	150.5	25.5	 20
448	 12	257.0	46.0	 25
449	 12	398.3	64.1	 20
450	 12	395.0	54.1	 25
451	 12	246.0	37.7	 25
452	 12	112.5	18.7	 16
453	 12	146.8	18.0	 20
454	 12	204.0	35.1	 25
455	 12	238.3	26.0	 20
456	 12	116.0	14.8	 25
457	 12	146.0	21.3	 25
458	 12	131.0	23.6	 20
459	 12	150.3	19.8	 20
460	 12	152.5	18.1	 20
461	 12	183.0	25.0	 20
462	 12	138.0	23.4	 25
463	 12	458.0	75.4	 25
464	 12	425.5	28.0	 20
465	 12	422.3	32.2	 20
466	 12	435.3	31.8	 20
467	 12	252.3	36.9	 16
468	 12	229.0	28.9	 25
469	 12	122.0	20.9	 25
470	 12	143.5	14.8	 20
471	 12	136.0	25.3	 25
472	 12	128.0	23.7	 20
473	 12	108.5	15.1	 16
474	 12	127.0	16.9	 25
475	 12	144.0	18.3	 25
476	 12	122.5	14.1	 20
477	 12	341.0	49.3	 25
478	 12	130.0	17.0	 25
479	 12	114.5	15.1	 16
480	 12	4331.8	634.1	 20
481	 12	210.0	23.3	 25
482	 12	1257.3	199.7	 20
483	 12	147.0	27.6	 25
484	 12	323.0	51.4	 25
485	 12	2736.3	210.3	 16
486	 12	174.3	28.2	 20
487	 12	259.0	35.3	 25
488	 12	107.8	12.4	 20
489	 12	114.0	17.4	 25
490	 12	126.0	23.6	 25
491	 12	164.0	20.1	 20
492	 12	126.8	16.7	 20
493	 12	474.0	64.6	 20
494	 12	263.0	33.7	 25
495	 12	169.8	20.3	 20
496	 12	310.0	32.4	 25
497	 12	295.0	28.9	 25
498	 12	348.8	31.0	 16
499	 12	531.8	44.5	 20
500	 12	240.5	34.6	 20
501	 12	137.5	15.0	 20
502	 12	333.0	27.7	 25
503	 12	978.0	94.2	 25
504	 12	241.3	26.6	 20
505	 12	116.5	22.7	 20
506	 12	322.8	43.5	 20
507	 12	139.5	18.9	 20
508	 12	144.0	20.6	 25
509	 12	118.0	17.1	 25
510	 12	132.0	23.9	 20
511	 12	124.0	14.3	 25
512	 12	127.8	17.7	 20
513	 12	146.5	22.2	 16
514	 12	127.0	15.3	 25
515	 12	319.0	36.5	 25
516	 12	168.5	22.6	 20
517	 12	1131.0	215.3	 25
518	 12	233.3	31.3	 20
519	 12	158.0	34.3	 16
520	 12	128.0	21.1	 25
521	 12	94.0	13.6	 25
522	 12	133.0	21.4	 20
523	 12	151.0	27.0	 25
524	 12	407.0	38.5	 25
525	 12	140.0	16.5	 16
526	 12	113.3	15.4	 20
527	 12	111.0	16.4	 25
528	 12	171.8	23.4	 20
529	 12	1366.0	145.8	 25
530	 12	1134.0	71.2	 25
531	 12	188.0	20.1	 16
532	 12	305.5	26.8	 20
533	 12	145.5	15.5	 20
534	 12	355.8	52.6	 20
535	 12	324.0	42.2	 25
536	 12	802.0	111.3	 25
537	 12	262.0	41.6	 20
538	 12	105.5	14.5	 20
539	 12	293.0	34.3	 20
540	 12	2855.3	395.5	 20
541	 12	177.0	21.2	 25
542	 12	133.0	22.2	 25
543	 12	122.0	21.2	 25
544	 12	145.0	20.4	 20
545	 12	104.0	9.9	 20
546	 12	149.0	20.2	 20
547	 12	201.5	29.8	 20
548	 12	217.0	32.2	 25
549	 12	3031.0	688.8	 25
550	 12	1641.0	300.2	 20
551	 12	187.8	29.7	 20
552	 12	127.0	14.9	 20
553	 12	146.3	19.6	 20
554	 12	1045.0	227.8	 25
555	 12	183.0	22.2	 25
556	 12	447.5	58.5	 20
557	 12	402.0	33.0	 25
558	 12	203.8	19.5	 20
559	 12	311.5	20.1	 16
560	 12	995.0	261.7	 25
561	 12	131.0	15.3	 25
562	 12	125.3	16.6	 20
563	 12	525.0	104.0	 25
564	 12	171.5	25.3	 20
565	 12	198.0	21.0	 16
566	 12	247.0	38.6	 20
567	 12	108.0	15.6	 25
568	 12	118.0	16.9	 20
569	 12	185.0	23.6	 25
570	 12	288.0	35.0	 25
571	 12	290.8	26.5	 16
572	 12	338.0	38.2	 20
573	 12	235.0	31.9	 25
574	 12	351.5	36.6	 20
575	 12	608.0	42.0	 25
576	 12	763.0	96.8	 25
577	 12	494.8	32.1	 20
578	 12	355.8	53.3	 20
579	 12	121.3	14.9	 20
580	 12	767.5	187.3	 20
581	 12	1161.0	255.7	 25
582	 12	224.0	28.1	 25
583	 12	130.8	15.9	 20
584	 12	383.0	55.2	 20
585	 12	186.0	28.8	 20
586	 12	1886.8	489.8	 20
587	 12	146.0	22.9	 25
588	 12	178.0	24.8	 25
589	 12	237.3	21.6	 20
590	 12	856.0	112.3	 25
591	 12	597.5	85.6	 20
592	 12	146.5	22.8	 20
593	 12	368.8	81.3	 20
594	 12	204.0	27.4	 25
595	 12	337.0	30.8	 25
596	 12	660.3	58.8	 20
597	 12	458.3	37.7	 20
598	 12	728.5	95.2	 20
599	 12	472.0	41.0	 16
600	 12	243.0	35.1	 25
601	 12	370.0	24.4	 25
602	 12	211.0	18.5	 20
603	 12	132.0	20.9	 25
604	 12	103.8	20.1	 20
605	 12	119.8	15.3	 16
606	 12	146.0	23.9	 25
607	 12	695.0	100.6	 25
608	 12	126.3	19.2	 20
609	 12	588.0	86.6	 25
610	 12	611.0	63.5	 25
611	 12	919.8	151.0	 16
612	 12	395.5	53.6	 20
613	 12	518.0	81.4	 25
614	 12	245.5	24.5	 20
615	 12	236.0	22.8	 25
616	 12	306.0	40.3	 25
617	 12	217.0	25.7	 16
618	 12	133.0	17.8	 20
619	 12	157.0	20.5	 25
620	 12	800.3	194.5	 20
621	 12	894.0	136.0	 25
622	 12	1318.0	135.0	 25
623	 12	472.5	78.1	 20
624	 12	1842.3	338.3	 20
625	 12	271.5	19.1	 20
626	 12	140.5	30.0	 20
627	 12	124.0	24.6	 25
628	 12	119.0	18.2	 25
629	 12	116.5	12.2	 20
630	 12	172.3	26.9	 20
631	 12	136.5	16.9	 20
632	 12	126.8	21.5	 16
633	 12	152.0	22.7	 25
634	 12	166.0	19.5	 25
635	 12	254.3	22.8	 20
636	 12	213.0	29.1	 25
637	 12	464.0	58.4	 20
638	 12	263.0	29.9	 16
639	 12	14005.0	3509.3	 25
  0	 13	221.3	18.3	 20
  1	 13	8606.8	811.0	 20
  2	 13	331.0	70.1	 25
  3	 13	112.0	13.5	 25
  4	 13	115.0	22.0	 20
  5	 13	3831.0	845.4	 25
  6	 13	118.8	18.0	 20
  7	 13	148.3	22.7	 16
  8	 13	106.0	11.7	 25
  9	 13	129.0	14.7	 25
 10	 13	908.5	98.3	 20
 11	 13	3935.0	781.2	 25
 12	 13	145.0	17.8	 20
 13	 13	179.3	20.6	 16
 14	 13	328.8	50.4	 20
 15	 13	169.0	28.0	 25
 16	 13	753.5	69.4	 20
 17	 13	5436.0	549.2	 25
 18	 13	1606.0	256.9	 25
 19	 13	172.3	18.4	 16
 20	 13	154.3	17.3	 20
 21	 13	117.0	16.9	 25
 22	 13	3771.8	537.5	 20
 23	 13	384.0	65.5	 25
 24	 13	236.0	46.0	 25
 25	 13	109.0	19.2	 25
 26	 13	230.8	24.8	 16
 27	 13	125.0	22.6	 20
 28	 13	167.0	33.9	 25
 29	 13	134.3	12.9	 20
 30	 13	1738.0	371.7	 25
 31	 13	150.0	22.9	 25
 32	 13	160.3	32.4	 16
 33	 13	155.3	30.4	 20
 34	 13	112.0	18.7	 25
 35	 13	99.3	29.5	 20
 36	 13	95.0	15.1	 25
 37	 13	89.0	11.3	 25
 38	 13	267.0	30.9	 20
 39	 13	127.3	18.9	 20
 40	 13	117.3	14.7	 20
 41	 13	167.0	30.1	 20
 42	 13	3213.0	481.0	 25
 43	 13	204.0	27.3	 25
 44	 13	2905.5	536.7	 20
 45	 13	151.5	18.2	 20
 46	 13	1864.3	475.1	 20
 47	 13	127.5	17.6	 16
 48	 13	164.0	22.9	 25
 49	 13	8060.0	1540.7	 25
 50	 13	426.0	43.9	 20
 51	 13	281.0	62.5	 25
 52	 13	160.5	21.2	 20
 53	 13	251.0	30.3	 16
 54	 13	158.0	14.8	 25
 55	 13	205.0	31.0	 25
 56	 13	114.3	19.5	 20
 57	 13	161.0	21.5	 25
 58	 13	9662.0	2325.8	 25
 59	 13	2502.8	209.0	 16
 60	 13	162.3	23.3	 20
 61	 13	126.0	20.6	 25
 62	 13	3038.0	590.2	 20
 63	 13	120.0	14.4	 25
 64	 13	198.0	24.0	 25
 65	 13	280.3	30.4	 16
 66	 13	145.5	18.5	 20
 67	 13	250.0	17.7	 25
 68	 13	202.0	26.1	 20
 69	 13	9603.0	1793.6	 25
 70	 13	252.0	38.8	 25
 71	 13	115.8	16.2	 20
 72	 13	122.5	22.4	 20
 73	 13	100.5	15.6	 20
 74	 13	105.0	16.0	 25
 75	 13	4065.3	692.7	 20
 76	 13	190.0	27.1	 25
 77	 13	207.0	21.9	 25
 78	 13	346.3	30.5	 16
 79	 13	119.3	13.1	 20
 80	 13	260.3	28.6	 20
 81	 13	319.8	47.8	 20
 82	 13	180.0	18.8	 25
 83	 13	189.0	21.0	 25
 84	 13	1267.5	137.3	 20
 85	 13	1408.0	142.8	 20
 86	 13	178.3	66.3	 20
 87	 13	2103.0	331.6	 20
 88	 13	1817.0	347.4	 25
 89	 13	2152.0	563.8	 25
 90	 13	188.8	25.7	 20
 91	 13	125.3	13.9	 20
 92	 13	2980.0	644.5	 20
 93	 13	3338.0	457.2	 16
 94	 13	110.0	16.5	 25
 95	 13	217.0	16.5	 25
 96	 13	113.3	16.3	 20
 97	 13	200.0	28.7	 25
 98	 13	173.8	27.7	 20
 99	 13	127.0	19.4	 16
100	 13	111.0	20.7	 25
101	 13	890.0	185.6	 25
102	 13	204.3	28.2	 20
103	 13	5103.0	1142.7	 25
104	 13	613.0	135.0	 25
105	 13	323.3	34.0	 16
106	 13	211.8	18.0	 20
107	 13	227.0	17.4	 25
108	 13	151.5	25.9	 20
109	 13	1244.0	271.4	 25
110	 13	172.0	24.0	 25
111	 13	460.5	59.6	 16
112	 13	394.0	41.9	 20
113	 13	394.0	32.5	 20
114	 13	294.3	41.5	 20
115	 13	704.0	102.6	 25
116	 13	111.0	20.4	 25
117	 13	1147.8	271.8	 20
118	 13	198.3	26.4	 20
119	 13	599.0	79.5	 20
120	 13	194.3	36.2	 20
121	 13	231.0	29.8	 25
122	 13	234.0	32.9	 25
123	 13	298.0	44.4	 25
124	 13	447.3	46.8	 16
125	 13	288.3	25.4	 20
126	 13	240.0	31.1	 20
127	 13	395.0	58.5	 20
128	 13	359.0	32.7	 25
129	 13	368.0	38.6	 25
130	 13	491.0	45.5	 20
131	 13	425.0	53.0	 20
132	 13	117.3	13.8	 20
133	 13	407.8	41.3	 20
134	 13	131.0	16.6	 25
135	 13	253.0	20.2	 25
136	 13	850.0	160.0	 20
137	 13	224.0	40.2	 25
138	 13	1009.8	204.0	 20
139	 13	197.3	24.6	 16
140	 13	160.0	22.6	 25
141	 13	127.0	17.4	 25
142	 13	144.0	24.0	 20
143	 13	1548.0	260.5	 25
144	 13	235.0	36.0	 20
145	 13	387.0	37.9	 16
146	 13	814.0	78.3	 25
147	 13	570.0	101.0	 25
148	 13	221.8	32.4	 20
149	 13	3798.0	612.3	 25
150	 13	2328.0	473.5	 25
151	 13	108.0	15.1	 16
152	 13	174.8	25.7	 20
153	 13	136.0	22.9	 25
154	 13	96.5	14.8	 20
155	 13	98.0	24.3	 25
156	 13	132.0	21.4	 25
157	 13	340.3	35.3	 16
158	 13	509.0	47.7	 20
159	 13	1212.8	112.9	 20
160	 13	1408.3	141.0	 20
161	 13	226.0	24.0	 25
162	 13	1827.0	268.5	 25
163	 13	285.3	30.1	 20
164	 13	8101.0	986.5	 20
165	 13	132.8	20.6	 20
166	 13	132.0	26.4	 20
167	 13	3047.0	480.7	 25
168	 13	293.0	42.8	 25
169	 13	724.0	121.5	 20
170	 13	859.0	147.2	 25
171	 13	528.3	61.7	 20
172	 13	4533.0	894.3	 20
173	 13	346.3	34.6	 20
174	 13	840.0	97.5	 25
175	 13	304.0	21.7	 25
176	 13	853.5	122.4	 20
177	 13	225.3	24.9	 20
178	 13	215.0	25.2	 20
179	 13	634.5	70.2	 20
180	 13	10114.0	1249.8	 25
181	 13	177.0	24.1	 25
182	 13	423.5	40.6	 20
183	 13	3032.0	557.2	 25
184	 13	123.8	22.2	 20
185	 13	175.0	27.5	 16
186	 13	613.0	48.2	 25
187	 13	299.0	36.3	 25
188	 13	146.8	26.2	 20
189	 13	113.0	18.8	 25
190	 13	114.8	17.1	 20
191	 13	126.8	22.8	 16
192	 13	150.5	19.4	 20
193	 13	5321.0	968.0	 25
194	 13	1392.8	92.7	 20
195	 13	870.0	90.0	 25
196	 13	155.0	25.9	 25
197	 13	191.5	16.3	 16
198	 13	459.3	44.6	 20
199	 13	552.0	75.9	 25
200	 13	241.3	35.7	 20
201	 13	774.0	71.1	 25
202	 13	181.0	21.5	 25
203	 13	986.5	75.4	 20
204	 13	819.3	91.7	 20
205	 13	338.3	31.2	 20
206	 13	376.3	27.5	 20
207	 13	255.0	24.8	 25
208	 13	2185.0	366.3	 25
209	 13	175.8	19.0	 20
210	 13	302.0	32.0	 20
211	 13	623.8	42.4	 20
212	 13	3919.0	230.8	 20
213	 13	17254.0	1522.7	 25
214	 13	937.0	138.3	 25
215	 13	3089.0	266.3	 20
216	 13	174.0	25.0	 25
217	 13	775.0	107.3	 20
218	 13	342.0	39.5	 16
219	 13	303.0	24.1	 25
220	 13	836.0	128.7	 25
221	 13	131.0	17.5	 25
222	 13	129.0	16.6	 20
223	 13	1250.3	231.0	 20
224	 13	310.0	50.2	 20
225	 13	245.8	33.4	 16
226	 13	8861.0	1459.0	 25
227	 13	305.0	37.7	 25
228	 13	468.8	34.9	 20
229	 13	445.0	48.0	 25
230	 13	1698.3	290.3	 20
231	 13	11286.8	1057.4	 16
232	 13	269.0	42.8	 25
233	 13	227.0	23.7	 25
234	 13	878.5	81.6	 20
235	 13	421.0	64.2	 25
236	 13	1823.0	352.7	 25
237	 13	178.3	23.2	 16
238	 13	2755.5	356.2	 20
239	 13	351.0	41.7	 25
240	 13	139.5	17.3	 20
241	 13	164.0	18.3	 25
242	 13	100.0	16.3	 25
243	 13	209.5	25.4	 16
244	 13	5744.3	636.5	 20
245	 13	1254.0	220.5	 25
246	 13	961.8	117.1	 20
247	 13	155.0	32.0	 25
248	 13	927.0	129.8	 25
249	 13	191.0	20.4	 20
250	 13	4872.5	523.1	 20
251	 13	4609.0	754.6	 20
252	 13	3182.0	292.4	 20
253	 13	313.0	34.4	 25
254	 13	1318.0	113.1	 25
255	 13	695.5	54.9	 20
256	 13	345.5	24.9	 20
257	 13	418.8	54.7	 20
258	 13	1015.5	59.3	 16
259	 13	1656.0	213.7	 25
260	 13	1913.0	169.5	 25
261	 13	9057.8	767.1	 20
262	 13	5284.0	892.2	 25
263	 13	305.3	40.6	 20
264	 13	781.8	70.8	 16
265	 13	175.0	25.1	 25
266	 13	215.0	36.1	 25
267	 13	132.8	20.8	 20
268	 13	138.0	19.0	 25
269	 13	796.0	164.6	 25
270	 13	106.0	16.6	 20
271	 13	170.8	29.8	 16
272	 13	120.0	19.2	 25
273	 13	192.0	29.2	 25
274	 13	131.5	21.0	 20
275	 13	180.0	19.5	 25
276	 13	460.3	64.1	 20
277	 13	447.0	57.0	 16
278	 13	383.0	54.6	 25
279	 13	2603.0	603.9	 25
280	 13	113.3	19.1	 20
281	 13	155.0	23.3	 25
282	 13	133.0	18.2	 25
283	 13	115.3	20.4	 16
284	 13	185.8	23.2	 20
285	 13	1034.0	282.3	 25
286	 13	129.3	18.4	 20
287	 13	143.0	19.3	 25
288	 13	162.0	13.5	 25
289	 13	1743.5	251.2	 16
290	 13	173.3	27.0	 20
291	 13	156.5	23.6	 20
292	 13	184.8	28.8	 20
293	 13	130.0	17.0	 25
294	 13	93.0	21.0	 25
295	 13	1413.3	176.5	 20
296	 13	125.8	19.9	 20
297	 13	121.3	18.0	 20
298	 13	4576.5	517.4	 20
299	 13	167.0	24.1	 25
300	 13	122.0	16.2	 25
301	 13	465.3	43.0	 20
302	 13	120.0	18.7	 25
303	 13	180.5	27.2	 20
304	 13	3589.8	188.9	 16
305	 13	157.0	15.6	 25
306	 13	232.0	34.5	 25
307	 13	3052.3	246.0	 20
308	 13	2288.0	323.8	 25
309	 13	119.0	25.0	 20
310	 13	132.8	18.2	 16
311	 13	123.0	16.3	 25
312	 13	7093.0	1024.5	 25
313	 13	174.0	24.0	 20
314	 13	181.0	25.9	 25
315	 13	135.0	27.1	 25
316	 13	927.3	84.4	 16
317	 13	1334.8	177.3	 20
318	 13	117.0	21.6	 25
319	 13	1170.0	228.6	 25
320	 13	336.0	33.0	 20
321	 13	275.0	29.7	 25
322	 13	138.3	16.3	 20
323	 13	711.0	85.4	 16
324	 13	969.0	148.7	 20
325	 13	127.0	16.6	 25
326	 13	141.8	17.2	 20
327	 13	154.0	23.9	 25
328	 13	1391.0	347.3	 25
329	 13	138.0	14.8	 16
330	 13	141.0	23.7	 20
331	 13	486.0	106.3	 25
332	 13	233.0	26.2	 20
333	 13	721.0	109.5	 25
334	 13	478.0	76.1	 25
335	 13	200.8	36.0	 20
336	 13	157.5	35.9	 20
337	 13	7032.0	1576.3	 20
338	 13	244.0	36.6	 20
339	 13	894.0	116.0	 25
340	 13	3072.0	828.9	 25
341	 13	956.3	98.8	 20
342	 13	592.5	52.5	 20
343	 13	294.5	32.2	 20
344	 13	413.3	32.8	 20
345	 13	213.0	22.4	 25
346	 13	722.0	123.9	 25
347	 13	992.5	98.1	 20
348	 13	352.0	47.2	 25
349	 13	3115.3	669.3	 20
350	 13	96.8	14.3	 16
351	 13	106.0	33.2	 25
352	 13	108.0	19.6	 25
353	 13	139.0	20.3	 20
354	 13	130.0	18.4	 25
355	 13	153.8	21.7	 20
356	 13	241.0	22.5	 16
357	 13	346.3	42.4	 20
358	 13	405.0	39.8	 25
359	 13	181.8	24.9	 20
360	 13	309.0	30.4	 25
361	 13	103.0	16.7	 25
362	 13	620.5	86.8	 16
363	 13	107.5	19.9	 20
364	 13	129.0	22.3	 25
365	 13	148.0	22.5	 20
366	 13	305.0	40.7	 25
367	 13	3277.0	612.7	 25
368	 13	179.0	20.5	 25
369	 13	2800.0	177.8	 16
370	 13	976.8	115.5	 20
371	 13	913.0	222.5	 25
372	 13	258.8	29.4	 20
373	 13	184.0	21.2	 25
374	 13	2253.0	311.0	 25
375	 13	609.0	65.9	 16
376	 13	260.8	28.6	 20
377	 13	595.0	64.1	 25
378	 13	654.8	53.7	 20
379	 13	398.0	68.9	 25
380	 13	2726.0	517.9	 25
381	 13	295.3	29.9	 20
382	 13	927.3	144.5	 20
383	 13	9210.5	1465.0	 20
384	 13	426.0	52.2	 20
385	 13	146.0	21.4	 25
386	 13	170.0	22.2	 25
387	 13	107.5	14.9	 20
388	 13	128.0	18.0	 20
389	 13	161.3	20.6	 20
390	 13	116.5	26.3	 16
391	 13	116.0	20.0	 25
392	 13	126.0	18.9	 25
393	 13	136.5	21.5	 20
394	 13	121.0	21.6	 25
395	 13	114.5	17.5	 20
396	 13	117.0	16.5	 16
397	 13	112.0	17.5	 25
398	 13	164.0	31.1	 25
399	 13	8377.5	515.2	 20
400	 13	329.0	28.8	 25
401	 13	129.0	22.4	 25
402	 13	3166.5	272.6	 16
403	 13	139.3	21.2	 20
404	 13	219.0	34.7	 25
405	 13	117.8	18.2	 20
406	 13	118.0	17.8	 25
407	 13	360.0	42.5	 25
408	 13	1523.5	110.6	 16
409	 13	223.0	26.0	 20
410	 13	138.0	20.4	 25
411	 13	120.5	18.7	 20
412	 13	156.0	19.3	 25
413	 13	114.0	17.9	 25
414	 13	137.3	21.9	 20
415	 13	3745.3	492.1	 20
416	 13	184.0	27.0	 20
417	 13	1054.0	254.8	 25
418	 13	150.5	30.8	 20
419	 13	123.0	19.8	 25
420	 13	195.0	29.9	 25
421	 13	1093.8	52.3	 16
422	 13	655.3	74.1	 20
423	 13	2962.5	612.7	 20
424	 13	390.0	44.3	 20
425	 13	813.0	92.8	 25
426	 13	310.0	61.7	 25
427	 13	163.3	19.9	 20
428	 13	200.5	21.7	 20
429	 13	511.3	62.0	 20
430	 13	198.3	28.1	 20
431	 13	162.0	18.1	 25
432	 13	120.0	25.1	 25
433	 13	130.8	15.1	 20
434	 13	101.0	14.1	 25
435	 13	130.8	20.3	 20
436	 13	597.5	44.3	 16
437	 13	134.0	24.4	 25
438	 13	118.0	24.4	 25
439	 13	100.3	13.4	 20
440	 13	189.0	32.1	 25
441	 13	2071.8	317.8	 20
442	 13	250.3	31.4	 16
443	 13	114.0	18.9	 25
444	 13	425.0	53.1	 25
445	 13	150.3	24.5	 20
446	 13	231.0	31.0	 25
447	 13	145.0	15.4	 25
448	 13	97.8	12.7	 16
449	 13	99.0	17.7	 20
450	 13	1114.0	160.7	 25
451	 13	104.3	17.1	 20
452	 13	251.0	37.6	 25
453	 13	301.0	34.7	 25
454	 13	1110.8	89.8	 16
455	 13	667.0	40.9	 20
456	 13	167.5	19.0	 20
457	 13	2248.8	288.9	 20
458	 13	141.0	23.6	 25
459	 13	2550.0	443.9	 25
460	 13	130.0	21.2	 20
461	 13	602.8	81.7	 20
462	 13	1881.8	132.1	 20
463	 13	7745.0	775.3	 20
464	 13	213.0	47.0	 25
465	 13	244.0	48.1	 25
466	 13	2608.0	391.5	 25
467	 13	836.3	71.6	 20
468	 13	12707.8	1023.5	 20
469	 13	234.8	27.4	 20
470	 13	165.3	19.6	 20
471	 13	133.0	19.5	 25
472	 13	189.0	23.0	 25
473	 13	133.5	19.3	 20
474	 13	2618.8	375.7	 20
475	 13	195.5	27.7	 20
476	 13	131.0	25.6	 20
477	 13	1985.0	315.2	 25
478	 13	124.0	22.8	 25
479	 13	106.3	18.9	 20
480	 13	114.0	19.2	 25
481	 13	1518.3	194.6	 20
482	 13	530.8	28.4	 16
483	 13	2481.0	307.0	 25
484	 13	259.0	23.4	 25
485	 13	474.3	40.7	 20
486	 13	734.0	86.4	 25
487	 13	236.3	31.1	 20
488	 13	151.5	76.7	 16
489	 13	123.5	17.4	 20
490	 13	191.0	26.7	 25
491	 13	143.5	27.3	 20
492	 13	530.0	92.4	 25
493	 13	263.0	32.0	 25
494	 13	11902.3	654.4	 16
495	 13	365.3	46.6	 20
496	 13	491.0	87.0	 25
497	 13	265.5	22.8	 20
498	 13	1504.0	141.3	 25
499	 13	744.0	93.8	 25
500	 13	1610.3	183.6	 20
501	 13	290.5	27.5	 20
502	 13	2366.8	205.4	 20
503	 13	496.3	58.7	 20
504	 13	249.0	27.4	 25
505	 13	2364.0	448.6	 25
506	 13	150.5	25.0	 20
507	 13	128.8	15.0	 20
508	 13	234.3	111.2	 20
509	 13	187.0	20.7	 20
510	 13	108.0	17.2	 25
511	 13	155.0	19.1	 25
512	 13	275.0	28.7	 20
513	 13	423.0	69.2	 25
514	 13	953.5	115.9	 20
515	 13	742.5	65.4	 20
516	 13	313.8	52.9	 20
517	 13	8305.0	1166.7	 25
518	 13	940.0	71.7	 25
519	 13	1006.8	58.0	 20
520	 13	256.5	27.6	 20
521	 13	318.3	41.9	 20
522	 13	116.0	17.9	 16
523	 13	135.0	22.0	 25
524	 13	10401.0	1629.6	 25
525	 13	129.3	14.0	 20
526	 13	144.0	24.3	 25
527	 13	324.3	28.3	 20
528	 13	281.3	36.4	 16
529	 13	367.0	74.6	 25
530	 13	1523.0	113.2	 25
531	 13	2195.5	165.8	 20
532	 13	1777.0	118.0	 25
533	 13	301.0	44.6	 25
534	 13	192.3	25.9	 16
535	 13	164.0	19.6	 20
536	 13	365.0	45.7	 25
537	 13	1075.5	89.7	 20
538	 13	849.0	96.8	 25
539	 13	1650.0	198.2	 25
540	 13	1082.3	108.1	 16
541	 13	1857.3	197.6	 20
542	 13	639.0	91.2	 25
543	 13	154.8	17.9	 20
544	 13	138.0	21.5	 25
545	 13	119.0	20.5	 25
546	 13	204.0	30.6	 20
547	 13	3782.3	457.9	 20
548	 13	173.3	22.9	 20
549	 13	197.8	27.8	 20
550	 13	262.0	45.5	 25
551	 13	348.0	50.7	 25
552	 13	442.3	54.3	 20
553	 13	224.3	27.8	 20
554	 13	179.0	16.8	 20
555	 13	150.3	23.6	 16
556	 13	346.0	26.7	 25
557	 13	215.0	27.2	 25
558	 13	186.5	21.8	 20
559	 13	306.0	49.0	 25
560	 13	145.0	17.7	 20
561	 13	186.0	26.4	 16
562	 13	988.0	120.6	 25
563	 13	5294.0	668.2	 25
564	 13	172.0	23.2	 25
565	 13	2071.0	186.4	 20
566	 13	129.0	14.8	 25
567	 13	204.3	25.9	 20
568	 13	581.3	55.0	 16
569	 13	3610.0	429.7	 25
570	 13	279.0	32.3	 25
571	 13	232.8	24.7	 20
572	 13	134.0	20.0	 25
573	 13	2003.8	244.1	 20
574	 13	476.0	34.9	 16
575	 13	270.0	28.4	 25
576	 13	263.0	29.0	 25
577	 13	137.5	13.8	 20
578	 13	2586.0	424.7	 25
579	 13	132.0	14.9	 25
580	 13	151.5	16.8	 16
581	 13	174.8	21.7	 20
582	 13	2634.0	496.9	 25
583	 13	867.3	77.1	 20
584	 13	2304.0	264.0	 25
585	 13	245.0	39.9	 25
586	 13	135.5	14.8	 16
587	 13	118.5	18.2	 20
588	 13	156.3	24.9	 20
589	 13	4512.0	707.5	 20
590	 13	227.0	24.0	 25
591	 13	302.0	43.5	 25
592	 13	112.5	19.0	 20
593	 13	162.8	18.6	 20
594	 13	1073.5	170.8	 20
595	 13	4033.3	472.8	 20
596	 13	1018.0	107.7	 25
597	 13	1174.0	104.6	 25
598	 13	959.8	80.0	 20
599	 13	363.0	54.6	 25
600	 13	236.3	36.0	 20
601	 13	11434.0	596.0	 16
602	 13	198.0	29.2	 25
603	 13	2822.0	489.9	 25
604	 13	201.3	33.3	 20
605	 13	135.0	26.6	 25
606	 13	123.3	18.9	 20
607	 13	182.3	31.5	 16
608	 13	128.0	15.6	 25
609	 13	264.0	31.7	 25
610	 13	566.0	75.4	 20
611	 13	378.0	54.7	 25
612	 13	246.0	32.1	 25
613	 13	230.5	31.3	 20
614	 13	3881.0	210.6	 16
615	 13	565.0	42.4	 25
616	 13	5781.0	820.7	 25
617	 13	132.0	21.3	 20
618	 13	565.0	113.1	 25
619	 13	203.5	32.3	 20
620	 13	165.3	21.5	 16
621	 13	2772.8	440.8	 20
622	 13	364.0	47.2	 25
623	 13	2143.5	88.3	 20
624	 13	379.0	35.1	 25
625	 13	499.0	42.7	 25
626	 13	789.8	67.5	 16
627	 13	131.3	22.5	 20
628	 13	165.0	22.6	 25
629	 13	117.0	18.4	 20
630	 13	144.0	18.9	 25
631	 13	611.0	90.8	 25
632	 13	114.0	12.9	 20
633	 13	137.8	53.6	 20
634	 13	148.5	19.9	 20
635	 13	332.3	43.6	 20
636	 13	1724.0	235.1	 25
637	 13	1066.0	112.8	 25
638	 13	14042.8	1159.4	 20
639	 13	327.3	43.0	 20
  0	 14	16187.0	3135.9	 25
  1	 14	768.0	127.7	 16
  2	 14	151.3	17.2	 20
  3	 14	141.3	19.0	 20
  4	 14	127.3	15.1	 20
  5	 14	180.0	26.8	 25
  6	 14	110.0	12.8	 25
  7	 14	98.5	15.7	 20
  8	 14	130.0	18.0	 20
  9	 14	129.3	14.9	 20
 10	 14	113.3	21.5	 20
 11	 14	468.0	92.6	 25
 12	 14	120.0	18.4	 25
 13	 14	259.3	19.2	 20
 14	 14	191.0	21.2	 25
 15	 14	241.3	30.7	 20
 16	 14	279.5	19.6	 16
 17	 14	1178.0	65.2	 25
 18	 14	969.0	156.7	 25
 19	 14	149.0	21.7	 20
 20	 14	191.0	25.3	 25
 21	 14	134.0	18.4	 20
 22	 14	279.0	26.5	 16
 23	 14	96.0	13.1	 25
 24	 14	231.0	36.6	 25
 25	 14	133.0	84.2	 20
 26	 14	104.0	16.2	 25
 27	 14	126.0	21.2	 25
 28	 14	154.5	36.0	 16
 29	 14	144.3	16.0	 20
 30	 14	245.0	40.7	 25
 31	 14	98.5	13.6	 20
 32	 14	118.0	12.5	 25
 33	 14	111.0	21.1	 25
 34	 14	103.0	10.4	 16
 35	 14	88.5	9.7	 20
 36	 14	89.3	12.4	 20
 37	 14	100.0	14.9	 20
 38	 14	350.0	46.6	 25
 39	 14	116.0	14.4	 25
 40	 14	95.8	11.3	 20
 41	 14	316.3	49.4	 20
 42	 14	3193.5	477.3	 20
 43	 14	1179.5	160.1	 20
 44	 14	788.0	87.8	 25
 45	 14	162.0	25.4	 25
 46	 14	162.0	49.0	 25
 47	 14	121.5	16.2	 20
 48	 14	161.3	23.2	 20
 49	 14	1668.8	389.8	 20
 50	 14	237.3	34.4	 20
 51	 14	170.0	24.1	 25
 52	 14	239.0	42.2	 25
 53	 14	382.0	45.3	 20
 54	 14	210.8	28.5	 20
 55	 14	87.3	10.7	 20
 56	 14	110.5	12.0	 20
 57	 14	115.0	16.7	 25
 58	 14	3347.0	752.0	 25
 59	 14	455.3	84.5	 20
 60	 14	125.0	25.9	 25
 61	 14	99.3	12.8	 20
 62	 14	241.0	33.0	 16
 63	 14	133.0	16.8	 25
 64	 14	254.0	29.4	 25
 65	 14	272.0	28.4	 20
 66	 14	163.0	21.3	 25
 67	 14	180.5	19.8	 20
 68	 14	161.3	22.2	 16
 69	 14	3670.5	430.3	 20
 70	 14	473.0	56.5	 25
 71	 14	120.3	13.6	 20
 72	 14	101.0	17.9	 25
 73	 14	102.0	20.8	 25
 74	 14	98.3	10.1	 16
 75	 14	199.0	39.4	 20
 76	 14	211.0	27.0	 25
 77	 14	278.5	25.5	 20
 78	 14	174.0	18.0	 25
 79	 14	144.0	14.8	 25
 80	 14	284.3	36.5	 20
 81	 14	189.5	19.2	 20
 82	 14	178.5	23.8	 20
 83	 14	197.3	25.6	 20
 84	 14	683.0	82.3	 25
 85	 14	997.0	124.5	 25
 86	 14	123.3	23.5	 20
 87	 14	141.8	24.7	 20
 88	 14	135.3	26.7	 20
 89	 14	276.0	72.8	 20
 90	 14	250.0	35.6	 25
 91	 14	133.0	23.3	 25
 92	 14	279.5	51.4	 20
 93	 14	354.0	113.6	 25
 94	 14	180.0	22.2	 20
 95	 14	325.5	67.7	 20
 96	 14	141.5	19.3	 20
 97	 14	287.0	37.5	 25
 98	 14	196.0	25.9	 25
 99	 14	123.0	16.3	 20
100	 14	88.5	11.0	 20
101	 14	292.3	43.1	 20
102	 14	136.0	18.8	 16
103	 14	815.0	189.3	 25
104	 14	403.0	43.9	 25
105	 14	204.5	44.9	 20
106	 14	330.0	61.4	 25
107	 14	189.5	21.3	 20
108	 14	115.5	9.9	 16
109	 14	146.0	20.3	 25
110	 14	193.0	33.3	 25
111	 14	530.8	45.8	 20
112	 14	1391.0	127.4	 25
113	 14	375.0	41.0	 25
114	 14	607.8	52.6	 16
115	 14	292.5	40.6	 20
116	 14	145.0	21.2	 25
117	 14	237.5	34.7	 20
118	 14	166.0	20.2	 25
119	 14	943.0	103.8	 25
120	 14	206.5	23.0	 16
121	 14	186.0	22.7	 20
122	 14	312.0	30.9	 25
123	 14	554.5	60.4	 20
124	 14	692.0	71.2	 25
125	 14	470.0	43.7	 25
126	 14	398.0	36.6	 20
127	 14	393.8	42.7	 20
128	 14	408.5	38.6	 20
129	 14	398.3	44.5	 20
130	 14	1254.0	101.5	 25
131	 14	292.0	40.4	 25
132	 14	119.8	18.5	 20
133	 14	154.5	26.0	 20
134	 14	168.5	21.0	 20
135	 14	161.3	21.9	 16
136	 14	160.0	19.4	 25
137	 14	138.0	21.2	 25
138	 14	168.5	34.0	 20
139	 14	196.0	33.0	 25
140	 14	157.0	16.1	 20
141	 14	131.5	11.4	 16
142	 14	126.0	19.7	 25
143	 14	217.0	30.3	 25
144	 14	143.0	17.4	 25
145	 14	288.3	32.8	 20
146	 14	409.3	39.5	 20
147	 14	330.3	39.7	 20
148	 14	286.0	32.1	 16
149	 14	870.0	181.7	 25
150	 14	496.0	111.0	 25
151	 14	127.3	16.3	 20
152	 14	124.0	21.0	 25
153	 14	114.5	23.1	 20
154	 14	111.5	17.9	 16
155	 14	89.0	10.5	 25
156	 14	133.0	23.6	 25
157	 14	258.0	28.2	 20
158	 14	737.0	92.9	 25
159	 14	352.0	50.6	 25
160	 14	370.3	45.7	 16
161	 14	180.3	25.6	 20
162	 14	363.0	54.8	 25
163	 14	279.5	27.3	 20
164	 14	668.0	109.2	 25
165	 14	130.0	17.1	 25
166	 14	102.3	14.9	 16
167	 14	209.5	25.1	 20
168	 14	106.3	18.6	 20
169	 14	135.8	14.9	 20
170	 14	148.0	21.5	 25
171	 14	252.0	32.7	 25
172	 14	502.5	116.3	 20
173	 14	233.0	21.7	 20
174	 14	211.0	18.2	 20
175	 14	256.0	21.7	 20
176	 14	370.0	70.9	 25
177	 14	249.0	33.4	 25
178	 14	179.3	21.5	 20
179	 14	276.3	26.9	 20
180	 14	4354.3	608.6	 20
181	 14	262.0	32.9	 16
182	 14	508.0	48.4	 25
183	 14	537.0	99.1	 25
184	 14	136.5	22.2	 20
185	 14	141.0	18.9	 25
186	 14	765.3	60.9	 20
187	 14	314.3	35.1	 16
188	 14	190.0	21.7	 25
189	 14	110.0	19.8	 25
190	 14	123.5	18.1	 20
191	 14	123.0	19.0	 25
192	 14	134.0	15.1	 25
193	 14	1562.5	343.6	 20
194	 14	1291.0	71.9	 16
195	 14	633.0	71.8	 25
196	 14	136.0	22.9	 25
197	 14	143.0	26.0	 20
198	 14	455.0	47.8	 25
199	 14	937.0	176.7	 20
200	 14	232.5	33.2	 16
201	 14	958.0	111.3	 25
202	 14	163.0	28.9	 25
203	 14	870.3	69.8	 20
204	 14	273.0	33.8	 25
205	 14	521.0	27.2	 25
206	 14	244.0	34.7	 16
207	 14	307.5	37.9	 20
208	 14	728.0	160.0	 25
209	 14	249.5	33.2	 20
210	 14	323.0	29.4	 25
211	 14	1295.0	88.8	 25
212	 14	2331.8	197.7	 16
213	 14	4247.8	559.3	 20
214	 14	452.8	63.6	 20
215	 14	309.3	36.9	 20
216	 14	197.0	23.8	 25
217	 14	294.0	43.6	 25
218	 14	362.8	36.6	 20
219	 14	308.5	36.2	 20
220	 14	384.3	55.4	 20
221	 14	135.3	37.1	 20
222	 14	120.0	16.1	 25
223	 14	144.0	23.1	 25
224	 14	502.0	72.9	 20
225	 14	318.0	37.0	 25
226	 14	2616.0	489.7	 20
227	 14	222.3	26.5	 16
228	 14	284.0	39.6	 25
229	 14	789.0	136.6	 25
230	 14	1399.5	169.0	 20
231	 14	4584.0	692.6	 25
232	 14	328.0	36.7	 20
233	 14	311.3	30.3	 16
234	 14	314.0	46.1	 25
235	 14	308.0	61.8	 25
236	 14	284.5	43.6	 20
237	 14	122.0	15.4	 25
238	 14	422.0	62.0	 25
239	 14	401.0	57.7	 16
240	 14	151.0	18.4	 20
241	 14	167.0	32.5	 25
242	 14	106.0	14.6	 25
243	 14	231.3	24.6	 20
244	 14	886.0	163.3	 25
245	 14	313.3	55.4	 20
246	 14	200.3	29.0	 16
247	 14	202.0	32.4	 20
248	 14	153.0	24.1	 25
249	 14	259.0	22.2	 20
250	 14	1380.0	229.2	 25
251	 14	683.0	183.3	 25
252	 14	322.3	49.1	 16
253	 14	613.8	56.8	 20
254	 14	1765.0	295.1	 25
255	 14	362.0	42.4	 20
256	 14	257.0	46.4	 25
257	 14	394.0	33.3	 25
258	 14	656.5	50.4	 20
259	 14	621.8	70.6	 20
260	 14	993.8	147.6	 20
261	 14	1220.0	271.1	 20
262	 14	2370.0	477.5	 25
263	 14	847.0	94.3	 25
264	 14	393.3	36.0	 20
265	 14	208.5	30.1	 20
266	 14	145.3	22.8	 20
267	 14	138.3	25.4	 20
268	 14	109.0	15.0	 25
269	 14	151.0	24.7	 25
270	 14	93.0	12.1	 20
271	 14	196.0	23.1	 25
272	 14	129.5	24.3	 20
273	 14	201.5	17.2	 16
274	 14	149.0	23.6	 25
275	 14	359.0	45.2	 25
276	 14	1060.8	122.0	 20
277	 14	245.0	30.4	 25
278	 14	850.5	89.2	 20
279	 14	1157.3	135.5	 16
280	 14	119.3	21.9	 20
281	 14	137.0	25.9	 25
282	 14	122.3	20.8	 20
283	 14	117.0	18.4	 25
284	 14	134.0	20.8	 25
285	 14	148.0	24.1	 16
286	 14	129.3	21.8	 20
287	 14	151.0	21.4	 25
288	 14	143.5	17.4	 20
289	 14	232.0	30.5	 25
290	 14	244.0	38.2	 25
291	 14	198.0	29.6	 25
292	 14	271.0	33.3	 16
293	 14	119.5	19.5	 20
294	 14	106.0	14.1	 25
295	 14	119.5	16.5	 20
296	 14	121.0	19.3	 25
297	 14	128.0	15.6	 25
298	 14	267.0	35.4	 16
299	 14	245.3	29.7	 20
300	 14	99.0	16.0	 25
301	 14	106.8	14.3	 20
302	 14	108.0	18.7	 25
303	 14	147.0	20.5	 25
304	 14	279.5	45.8	 20
305	 14	135.5	19.9	 20
306	 14	287.3	35.6	 20
307	 14	198.3	26.1	 20
308	 14	302.0	54.2	 25
309	 14	112.0	14.3	 25
310	 14	128.0	18.4	 20
311	 14	118.5	26.7	 20
312	 14	1463.5	255.9	 20
313	 14	188.8	18.8	 16
314	 14	164.0	28.6	 25
315	 14	113.0	16.1	 25
316	 14	180.3	25.4	 20
317	 14	186.0	33.7	 25
318	 14	143.5	17.4	 20
319	 14	443.3	39.4	 16
320	 14	316.0	35.1	 25
321	 14	291.0	111.6	 25
322	 14	150.0	22.7	 20
323	 14	202.0	25.6	 25
324	 14	162.0	21.6	 25
325	 14	119.8	15.6	 16
326	 14	125.8	17.6	 20
327	 14	135.0	25.0	 25
328	 14	169.5	29.1	 20
329	 14	130.0	22.4	 25
330	 14	127.0	18.5	 25
331	 14	117.3	18.3	 16
332	 14	295.0	31.6	 20
333	 14	312.0	50.3	 25
334	 14	496.3	72.2	 20
335	 14	301.0	35.0	 25
336	 14	157.0	35.2	 25
337	 14	1722.5	219.8	 20
338	 14	248.3	35.8	 20
339	 14	1349.0	211.0	 20
340	 14	594.0	145.0	 25
341	 14	401.0	42.3	 20
342	 14	265.0	28.7	 25
343	 14	972.0	189.8	 25
344	 14	267.5	27.7	 16
345	 14	155.3	30.6	 20
346	 14	1595.3	255.8	 20
347	 14	553.3	73.6	 20
348	 14	267.0	31.9	 25
349	 14	600.0	150.6	 25
350	 14	113.3	19.1	 20
351	 14	104.8	23.2	 20
352	 14	121.3	25.1	 20
353	 14	157.5	29.6	 20
354	 14	165.0	24.0	 25
355	 14	147.0	14.1	 25
356	 14	255.8	26.0	 20
357	 14	317.0	33.0	 25
358	 14	308.8	31.7	 20
359	 14	218.8	25.3	 16
360	 14	220.0	31.1	 25
361	 14	131.0	26.0	 25
362	 14	116.3	16.2	 20
363	 14	94.0	11.0	 25
364	 14	114.3	15.3	 20
365	 14	126.3	23.3	 16
366	 14	196.0	33.8	 25
367	 14	705.0	137.8	 25
368	 14	167.5	28.0	 20
369	 14	510.0	77.4	 25
370	 14	238.0	37.4	 25
371	 14	163.5	29.7	 16
372	 14	249.3	32.1	 20
373	 14	138.0	20.1	 25
374	 14	456.5	74.4	 20
375	 14	422.0	57.7	 25
376	 14	203.0	33.1	 25
377	 14	362.8	33.8	 16
378	 14	947.5	87.4	 20
379	 14	234.5	30.5	 20
380	 14	166.5	22.6	 20
381	 14	267.0	28.3	 25
382	 14	415.0	34.0	 25
383	 14	2643.8	325.7	 20
384	 14	579.3	50.0	 20
385	 14	125.0	17.6	 20
386	 14	299.3	36.5	 20
387	 14	118.0	19.1	 25
388	 14	125.0	19.2	 25
389	 14	111.0	14.9	 25
390	 14	176.0	23.1	 20
391	 14	121.0	16.0	 20
392	 14	120.8	21.1	 20
393	 14	111.0	13.5	 20
394	 14	104.0	17.2	 25
395	 14	154.0	120.5	 25
396	 14	127.3	50.4	 20
397	 14	144.0	19.4	 20
398	 14	128.0	27.1	 20
399	 14	2924.3	572.4	 20
400	 14	378.0	47.0	 25
401	 14	109.0	11.5	 25
402	 14	189.0	25.3	 20
403	 14	465.0	70.8	 25
404	 14	431.5	53.6	 20
405	 14	123.8	20.6	 16
406	 14	136.0	18.4	 25
407	 14	248.0	22.8	 25
408	 14	319.3	36.9	 20
409	 14	230.0	36.0	 25
410	 14	123.3	18.1	 20
411	 14	113.5	22.2	 16
412	 14	159.0	24.2	 20
413	 14	120.0	19.0	 25
414	 14	173.3	26.9	 20
415	 14	665.0	81.2	 25
416	 14	187.0	21.1	 25
417	 14	212.3	26.6	 16
418	 14	118.8	18.2	 20
419	 14	179.0	23.0	 25
420	 14	197.0	25.4	 20
421	 14	1096.0	121.5	 25
422	 14	339.0	40.4	 25
423	 14	620.0	116.0	 20
424	 14	453.3	51.7	 20
425	 14	304.0	42.9	 20
426	 14	166.5	26.2	 20
427	 14	133.0	18.8	 25
428	 14	264.0	38.3	 25
429	 14	799.0	53.3	 20
430	 14	222.3	21.6	 20
431	 14	159.0	20.5	 20
432	 14	126.0	21.5	 20
433	 14	123.0	15.0	 25
434	 14	109.0	18.7	 25
435	 14	123.8	19.0	 20
436	 14	108.0	20.5	 25
437	 14	163.5	21.3	 20
438	 14	106.5	28.5	 20
439	 14	102.0	16.1	 20
440	 14	109.0	13.3	 25
441	 14	212.0	29.3	 25
442	 14	141.5	20.5	 20
443	 14	106.3	15.8	 20
444	 14	326.3	45.8	 20
445	 14	117.3	14.8	 16
446	 14	169.0	26.4	 25
447	 14	157.0	26.2	 25
448	 14	100.8	19.8	 20
449	 14	112.0	19.1	 25
450	 14	177.8	15.5	 20
451	 14	113.0	14.6	 16
452	 14	857.0	168.8	 25
453	 14	248.0	36.9	 25
454	 14	679.0	92.7	 20
455	 14	1348.0	170.6	 25
456	 14	270.0	33.3	 25
457	 14	195.8	27.1	 16
458	 14	115.0	17.7	 20
459	 14	353.0	76.4	 25
460	 14	133.8	20.1	 20
461	 14	428.0	63.0	 25
462	 14	1885.0	259.2	 25
463	 14	1715.5	330.0	 16
464	 14	126.0	14.8	 20
465	 14	129.0	23.3	 25
466	 14	438.8	95.4	 20
467	 14	404.0	50.5	 25
468	 14	3742.0	647.3	 25
469	 14	173.8	18.7	 20
470	 14	175.8	23.5	 20
471	 14	137.5	17.6	 20
472	 14	340.3	41.2	 20
473	 14	169.0	15.6	 25
474	 14	450.0	91.5	 25
475	 14	267.0	30.7	 20
476	 14	125.5	17.5	 20
477	 14	196.8	27.0	 20
478	 14	140.8	22.3	 16
479	 14	101.0	14.0	 25
480	 14	111.0	17.3	 25
481	 14	263.8	55.3	 20
482	 14	407.0	45.4	 25
483	 14	1368.5	171.7	 20
484	 14	292.8	32.1	 16
485	 14	462.0	42.4	 25
486	 14	922.0	119.2	 25
487	 14	177.0	15.1	 25
488	 14	126.3	13.2	 20
489	 14	125.0	23.2	 25
490	 14	218.0	24.4	 20
491	 14	227.3	27.7	 16
492	 14	152.0	18.8	 25
493	 14	336.0	47.9	 25
494	 14	2674.8	429.1	 20
495	 14	332.0	40.5	 25
496	 14	770.5	53.4	 20
497	 14	477.3	47.8	 16
498	 14	3412.0	707.8	 25
499	 14	621.0	70.1	 25
500	 14	951.8	70.0	 20
501	 14	350.0	49.3	 25
502	 14	1629.0	164.5	 25
503	 14	441.3	39.3	 16
504	 14	199.3	20.8	 20
505	 14	172.0	19.1	 25
506	 14	174.5	21.5	 20
507	 14	127.0	22.7	 25
508	 14	187.0	24.2	 25
509	 14	184.5	26.0	 16
510	 14	136.8	23.5	 20
511	 14	154.0	15.4	 20
512	 14	405.8	44.9	 20
513	 14	215.0	21.5	 25
514	 14	506.0	63.1	 25
515	 14	1045.3	94.6	 20
516	 14	946.0	77.6	 20
517	 14	1910.3	258.5	 20
518	 14	702.5	99.3	 20
519	 14	674.0	79.4	 25
520	 14	303.0	37.7	 25
521	 14	168.0	22.9	 20
522	 14	116.0	19.7	 25
523	 14	147.3	21.4	 20
524	 14	1849.0	150.8	 16
525	 14	148.0	20.0	 25
526	 14	155.0	20.3	 25
527	 14	461.0	30.0	 20
528	 14	222.0	18.1	 25
529	 14	763.3	69.8	 20
530	 14	1131.3	99.7	 16
531	 14	2683.0	462.2	 25
532	 14	2444.0	319.6	 25
533	 14	1097.3	99.2	 20
534	 14	232.0	46.8	 25
535	 14	137.0	17.9	 25
536	 14	416.5	28.4	 20
537	 14	689.8	69.0	 16
538	 14	817.0	123.9	 25
539	 14	551.0	66.9	 25
540	 14	1299.3	112.3	 20
541	 14	439.0	41.3	 25
542	 14	380.3	33.3	 20
543	 14	151.0	21.4	 16
544	 14	150.3	22.9	 20
545	 14	120.0	16.7	 25
546	 14	231.5	30.7	 20
547	 14	229.0	33.0	 25
548	 14	154.0	26.5	 25
549	 14	170.0	16.5	 16
550	 14	239.0	32.0	 20
551	 14	148.0	20.7	 25
552	 14	211.5	28.3	 20
553	 14	156.0	25.0	 25
554	 14	234.0	31.7	 25
555	 14	117.5	9.8	 20
556	 14	263.3	34.2	 20
557	 14	780.3	131.1	 20
558	 14	180.3	20.5	 20
559	 14	207.0	20.0	 25
560	 14	178.0	21.1	 25
561	 14	203.0	23.7	 20
562	 14	324.5	30.5	 20
563	 14	766.3	126.3	 20
564	 14	176.5	138.4	 20
565	 14	220.0	28.0	 25
566	 14	151.0	47.5	 25
567	 14	160.5	22.8	 20
568	 14	188.0	26.6	 25
569	 14	641.8	100.2	 20
570	 14	243.0	38.2	 16
571	 14	277.0	29.4	 25
572	 14	163.0	24.8	 25
573	 14	765.5	84.5	 20
574	 14	264.0	30.3	 25
575	 14	278.5	23.9	 20
576	 14	225.0	25.2	 16
577	 14	178.3	19.6	 20
578	 14	199.0	28.0	 25
579	 14	131.5	15.2	 20
580	 14	182.0	35.6	 25
581	 14	149.0	23.5	 25
582	 14	760.0	112.3	 16
583	 14	772.0	80.4	 20
584	 14	2879.0	813.8	 25
585	 14	111.0	15.6	 25
586	 14	116.5	17.4	 20
587	 14	114.0	15.8	 25
588	 14	127.0	19.7	 25
589	 14	246.0	36.7	 16
590	 14	243.8	36.6	 20
591	 14	788.0	174.4	 25
592	 14	121.3	14.2	 20
593	 14	186.0	21.7	 25
594	 14	538.0	90.8	 25
595	 14	1312.8	183.7	 16
596	 14	519.3	36.5	 20
597	 14	1026.0	253.6	 25
598	 14	618.3	102.5	 20
599	 14	440.0	38.3	 25
600	 14	238.0	39.0	 25
601	 14	3151.5	638.2	 20
602	 14	193.3	24.2	 20
603	 14	280.0	44.5	 20
604	 14	198.8	33.0	 20
605	 14	137.0	21.0	 25
606	 14	137.0	23.0	 25
607	 14	193.3	21.2	 20
608	 14	153.5	33.8	 20
609	 14	246.8	19.9	 20
610	 14	212.3	24.0	 16
611	 14	961.0	164.1	 25
612	 14	318.0	30.4	 25
613	 14	318.8	29.5	 20
614	 14	1515.0	300.7	 25
615	 14	428.0	33.7	 20
616	 14	2730.0	334.8	 16
617	 14	182.0	45.2	 25
618	 14	139.0	18.3	 25
619	 14	133.3	18.1	 20
620	 14	138.0	24.8	 25
621	 14	571.0	86.5	 25
622	 14	296.0	27.8	 16
623	 14	2211.3	165.8	 20
624	 14	553.0	64.9	 25
625	 14	356.0	37.8	 20
626	 14	399.0	48.2	 25
627	 14	160.0	33.9	 25
628	 14	177.5	33.1	 16
629	 14	112.5	15.2	 20
630	 14	152.0	25.1	 25
631	 14	238.5	24.8	 20
632	 14	109.0	14.9	 25
633	 14	128.0	25.7	 25
634	 14	156.0	25.6	 25
635	 14	224.3	29.8	 16
636	 14	625.0	43.3	 20
637	 14	574.0	118.8	 25
638	 14	4596.5	1126.9	 20
639	 14	14246.0	3055.6	 25
  0	 15	199.0	22.3	 20
  1	 15	130.0	20.6	 25
  2	 15	142.0	19.4	 25
  3	 15	4544.5	734.1	 20
  4	 15	472.5	36.0	 20
  5	 15	9679.3	1207.3	 20
  6	 15	713.3	86.7	 20
  7	 15	99.0	14.1	 25
  8	 15	125.0	17.3	 25
  9	 15	157.3	27.1	 20
 10	 15	785.8	95.2	 20
 11	 15	2133.0	226.7	 20
 12	 15	637.5	45.2	 20
 13	 15	380.0	42.8	 25
 14	 15	1175.0	79.6	 25
 15	 15	1003.0	80.5	 20
 16	 15	308.0	27.2	 25
 17	 15	1590.0	141.6	 20
 18	 15	741.8	51.5	 16
 19	 15	378.0	35.6	 25
 20	 15	3353.0	538.3	 25
 21	 15	128.0	19.5	 25
 22	 15	194.3	24.3	 20
 23	 15	125.0	28.7	 20
 24	 15	5738.0	1504.8	 20
 25	 15	123.3	22.6	 16
 26	 15	159.0	23.8	 25
 27	 15	172.0	26.3	 25
 28	 15	1313.3	136.9	 20
 29	 15	329.0	48.0	 25
 30	 15	1334.3	298.0	 20
 31	 15	102.0	16.0	 16
 32	 15	88.0	12.3	 25
 33	 15	103.0	15.7	 25
 34	 15	217.5	57.6	 20
 35	 15	136.0	18.4	 25
 36	 15	105.0	12.8	 25
 37	 15	114.3	18.2	 16
 38	 15	228.0	19.7	 20
 39	 15	7605.0	1481.6	 25
 40	 15	488.3	44.4	 20
 41	 15	657.0	64.9	 25
 42	 15	224.0	33.9	 25
 43	 15	341.0	46.5	 16
 44	 15	537.8	48.2	 20
 45	 15	10038.0	2177.8	 25
 46	 15	213.3	22.9	 20
 47	 15	224.0	26.5	 25
 48	 15	5108.0	1339.9	 25
 49	 15	401.3	55.7	 20
 50	 15	8650.8	895.2	 20
 51	 15	888.5	121.8	 20
 52	 15	14483.8	1380.1	 20
 53	 15	241.0	24.9	 25
 54	 15	253.0	41.5	 25
 55	 15	187.8	28.2	 20
 56	 15	188.3	30.8	 20
 57	 15	1651.8	293.8	 20
 58	 15	108.0	19.4	 16
 59	 15	1949.0	305.6	 25
 60	 15	107.0	13.9	 25
 61	 15	89.8	11.2	 20
 62	 15	1113.0	217.9	 25
 63	 15	224.0	36.3	 20
 64	 15	2978.8	215.0	 16
 65	 15	233.0	32.9	 25
 66	 15	258.0	34.8	 25
 67	 15	2475.8	404.6	 20
 68	 15	331.0	39.0	 25
 69	 15	237.0	33.4	 25
 70	 15	135.8	17.7	 20
 71	 15	4895.5	516.6	 16
 72	 15	115.0	13.6	 25
 73	 15	1155.0	188.3	 25
 74	 15	3277.5	420.1	 20
 75	 15	556.0	94.1	 25
 76	 15	135.5	20.7	 20
 77	 15	288.0	30.5	 16
 78	 15	181.0	24.3	 25
 79	 15	228.0	23.8	 25
 80	 15	1851.0	218.8	 20
 81	 15	85.0	11.8	 25
 82	 15	117.0	13.9	 25
 83	 15	220.5	27.4	 16
 84	 15	258.5	35.4	 20
 85	 15	226.0	27.0	 25
 86	 15	327.5	57.1	 20
 87	 15	201.0	36.5	 25
 88	 15	86.0	11.5	 25
 89	 15	92.0	11.3	 16
 90	 15	107.3	13.8	 20
 91	 15	80.3	13.1	 20
 92	 15	120.0	17.9	 20
 93	 15	7446.0	1094.4	 25
 94	 15	247.0	34.3	 25
 95	 15	183.0	24.7	 20
 96	 15	93.3	16.7	 20
 97	 15	913.3	128.1	 20
 98	 15	213.8	28.6	 20
 99	 15	132.0	23.0	 25
100	 15	118.0	17.2	 25
101	 15	105.3	12.8	 20
102	 15	114.0	18.5	 25
103	 15	138.3	18.6	 20
104	 15	287.3	40.4	 16
105	 15	223.0	30.6	 25
106	 15	330.0	38.9	 25
107	 15	2594.3	380.6	 20
108	 15	844.0	170.4	 25
109	 15	109.3	13.6	 20
110	 15	122.8	20.3	 16
111	 15	1263.0	106.0	 25
112	 15	3218.0	215.6	 25
113	 15	290.0	28.6	 20
114	 15	1695.0	252.0	 25
115	 15	823.0	77.1	 25
116	 15	2400.3	122.0	 16
117	 15	188.3	17.5	 20
118	 15	793.0	127.5	 25
119	 15	210.0	18.7	 25
120	 15	187.8	16.1	 20
121	 15	105.0	17.3	 25
122	 15	377.0	29.6	 20
123	 15	855.3	60.5	 16
124	 15	910.0	84.1	 20
125	 15	291.0	37.6	 25
126	 15	612.8	56.1	 20
127	 15	103.0	16.0	 25
128	 15	258.0	29.9	 25
129	 15	557.8	41.6	 16
130	 15	553.0	47.8	 20
131	 15	116.0	25.3	 25
132	 15	111.0	10.8	 20
133	 15	104.0	22.0	 25
134	 15	1422.0	258.7	 25
135	 15	3613.8	612.4	 20
136	 15	148.5	22.7	 20
137	 15	171.8	20.7	 20
138	 15	1092.8	136.7	 20
139	 15	218.0	29.8	 25
140	 15	125.0	14.9	 25
141	 15	138.3	17.1	 20
142	 15	137.3	22.3	 20
143	 15	132.8	18.5	 20
144	 15	451.5	67.9	 20
145	 15	225.0	27.1	 25
146	 15	125.0	15.8	 25
147	 15	165.3	22.5	 20
148	 15	129.0	19.1	 25
149	 15	2848.0	602.0	 20
150	 15	134.0	21.7	 16
151	 15	103.0	15.3	 25
152	 15	338.0	54.1	 25
153	 15	1004.3	129.8	 20
154	 15	177.0	17.4	 25
155	 15	463.0	54.8	 20
156	 15	263.3	23.0	 16
157	 15	989.0	80.6	 20
158	 15	390.0	29.6	 25
159	 15	774.8	65.9	 20
160	 15	523.0	57.3	 25
161	 15	243.0	36.4	 25
162	 15	126.8	21.2	 16
163	 15	119.3	15.6	 20
164	 15	214.0	31.5	 25
165	 15	260.3	27.5	 20
166	 15	102.0	14.2	 25
167	 15	2221.0	406.4	 25
168	 15	3480.0	844.4	 25
169	 15	120.8	14.2	 16
170	 15	195.5	37.0	 20
171	 15	1606.0	362.0	 25
172	 15	171.0	21.5	 20
173	 15	130.0	17.9	 25
174	 15	4144.0	1059.0	 25
175	 15	113.5	13.0	 16
176	 15	131.3	25.6	 20
177	 15	250.0	63.8	 25
178	 15	934.8	93.6	 20
179	 15	1063.0	101.8	 25
180	 15	340.0	35.6	 25
181	 15	404.3	41.3	 20
182	 15	1337.3	67.5	 20
183	 15	1587.8	120.5	 20
184	 15	1202.8	97.0	 20
185	 15	536.0	58.7	 25
186	 15	983.0	111.5	 25
187	 15	15807.5	2150.6	 20
188	 15	2936.5	422.9	 20
189	 15	1282.8	211.9	 20
190	 15	217.0	20.5	 16
191	 15	194.0	24.0	 25
192	 15	124.0	13.5	 25
193	 15	419.3	68.5	 20
194	 15	219.0	19.8	 25
195	 15	206.0	28.7	 20
196	 15	218.8	30.7	 16
197	 15	1188.0	205.5	 25
198	 15	867.0	153.9	 25
199	 15	1393.8	144.2	 20
200	 15	152.0	20.0	 25
201	 15	321.8	53.8	 20
202	 15	1110.3	96.3	 16
203	 15	340.0	32.0	 20
204	 15	288.0	29.0	 25
205	 15	689.5	50.4	 20
206	 15	951.0	67.3	 25
207	 15	251.0	44.9	 25
208	 15	767.5	58.8	 16
209	 15	122.5	18.2	 20
210	 15	477.0	53.7	 25
211	 15	393.3	29.1	 20
212	 15	722.0	81.8	 25
213	 15	213.0	28.7	 25
214	 15	4145.8	436.6	 20
215	 15	420.0	38.4	 20
216	 15	7327.0	923.2	 20
217	 15	408.0	91.2	 25
218	 15	160.0	37.7	 20
219	 15	187.0	20.5	 25
220	 15	132.0	17.2	 25
221	 15	709.0	68.7	 16
222	 15	321.0	30.9	 20
223	 15	119.3	17.8	 20
224	 15	122.8	17.1	 20
225	 15	6585.0	1045.9	 25
226	 15	4385.0	949.4	 25
227	 15	138.5	13.2	 20
228	 15	115.5	24.0	 20
229	 15	184.5	27.1	 20
230	 15	265.8	35.3	 20
231	 15	379.0	45.5	 25
232	 15	196.0	22.9	 25
233	 15	195.3	26.6	 20
234	 15	3893.5	544.5	 20
235	 15	124.8	18.4	 20
236	 15	205.3	22.5	 16
237	 15	1562.0	255.5	 25
238	 15	112.0	13.3	 25
239	 15	121.3	16.4	 20
240	 15	4251.0	478.2	 25
241	 15	653.3	65.5	 20
242	 15	224.3	21.7	 16
243	 15	300.0	30.4	 25
244	 15	384.0	49.7	 25
245	 15	11142.8	967.9	 20
246	 15	4993.0	688.2	 25
247	 15	731.0	107.9	 25
248	 15	255.0	35.6	 16
249	 15	244.8	28.9	 20
250	 15	186.0	22.2	 25
251	 15	148.5	23.3	 20
252	 15	162.0	23.8	 25
253	 15	438.0	56.8	 25
254	 15	199.8	19.1	 16
255	 15	175.0	19.8	 20
256	 15	1430.0	165.2	 25
257	 15	254.5	34.1	 20
258	 15	224.0	35.0	 25
259	 15	338.0	55.8	 25
260	 15	506.5	85.0	 20
261	 15	124.3	16.4	 20
262	 15	916.0	134.2	 20
263	 15	7605.3	509.0	 20
264	 15	838.0	86.4	 25
265	 15	267.0	34.4	 25
266	 15	136.0	20.5	 25
267	 15	117.3	18.3	 16
268	 15	216.8	41.5	 20
269	 15	110.0	29.2	 20
270	 15	135.3	25.4	 20
271	 15	718.0	109.7	 25
272	 15	4927.0	1325.0	 25
273	 15	2025.5	326.8	 20
274	 15	948.5	166.3	 20
275	 15	128.0	23.2	 20
276	 15	146.0	15.8	 20
277	 15	574.0	54.8	 25
278	 15	829.0	137.7	 25
279	 15	1512.8	196.7	 20
280	 15	554.0	81.6	 25
281	 15	168.3	15.5	 20
282	 15	1209.8	87.6	 16
283	 15	339.0	39.4	 25
284	 15	130.0	14.0	 25
285	 15	143.8	20.9	 20
286	 15	145.0	25.6	 25
287	 15	179.0	17.1	 20
288	 15	1786.0	129.8	 16
289	 15	1430.0	192.4	 25
290	 15	4247.0	937.7	 25
291	 15	244.8	34.2	 20
292	 15	116.0	13.0	 25
293	 15	120.0	48.6	 25
294	 15	1636.8	133.3	 16
295	 15	150.0	35.7	 20
296	 15	136.0	27.2	 25
297	 15	197.0	30.9	 20
298	 15	951.0	106.9	 25
299	 15	146.0	19.8	 25
300	 15	126.0	20.0	 16
301	 15	113.3	12.7	 20
302	 15	209.0	30.7	 20
303	 15	505.3	53.7	 20
304	 15	128.0	18.3	 25
305	 15	347.0	47.8	 25
306	 15	158.0	21.0	 20
307	 15	3974.0	538.0	 20
308	 15	192.0	25.4	 20
309	 15	362.3	39.2	 20
310	 15	233.0	30.2	 25
311	 15	120.0	18.5	 25
312	 15	578.3	47.9	 20
313	 15	291.0	48.5	 25
314	 15	724.0	67.8	 20
315	 15	166.8	50.4	 20
316	 15	9225.5	991.9	 20
317	 15	316.0	80.3	 25
318	 15	1318.0	205.8	 25
319	 15	4436.0	513.3	 20
320	 15	1454.8	151.7	 20
321	 15	2687.0	530.6	 20
322	 15	293.8	27.6	 20
323	 15	675.0	97.7	 25
324	 15	687.0	118.8	 25
325	 15	1576.8	189.8	 20
326	 15	146.0	17.4	 25
327	 15	965.3	226.6	 20
328	 15	2153.0	211.4	 16
329	 15	166.0	21.4	 25
330	 15	176.0	31.6	 25
331	 15	4334.8	594.5	 20
332	 15	141.0	14.6	 25
333	 15	126.3	17.6	 20
334	 15	134.3	19.3	 16
335	 15	142.3	19.4	 20
336	 15	318.0	37.2	 25
337	 15	510.3	51.2	 20
338	 15	861.0	101.8	 25
339	 15	2992.0	294.4	 25
340	 15	714.0	38.8	 16
341	 15	1224.3	189.8	 20
342	 15	1176.0	192.5	 25
343	 15	795.0	50.1	 20
344	 15	2780.0	254.8	 25
345	 15	205.0	25.9	 25
346	 15	223.8	35.5	 20
347	 15	897.3	48.6	 20
348	 15	954.0	105.4	 20
349	 15	315.5	32.0	 20
350	 15	516.0	84.5	 25
351	 15	208.0	23.9	 25
352	 15	198.0	25.2	 20
353	 15	253.3	31.3	 20
354	 15	419.0	52.1	 20
355	 15	151.5	19.6	 20
356	 15	239.0	25.4	 25
357	 15	144.0	25.1	 25
358	 15	328.0	31.3	 20
359	 15	1047.0	146.5	 25
360	 15	162.3	25.2	 20
361	 15	8320.8	593.5	 16
362	 15	130.0	18.7	 25
363	 15	104.0	16.1	 25
364	 15	121.0	15.3	 25
365	 15	118.8	20.0	 20
366	 15	121.0	15.9	 20
367	 15	425.3	134.2	 20
368	 15	1712.5	80.8	 16
369	 15	638.0	68.7	 25
370	 15	143.0	22.8	 25
371	 15	129.0	26.6	 20
372	 15	130.0	19.0	 25
373	 15	104.5	16.7	 20
374	 15	162.8	25.7	 16
375	 15	3227.0	424.7	 25
376	 15	452.0	53.7	 25
377	 15	431.8	41.2	 20
378	 15	563.0	66.2	 25
379	 15	228.0	35.5	 25
380	 15	133.3	17.5	 16
381	 15	4746.3	644.4	 20
382	 15	215.0	21.5	 25
383	 15	332.3	30.8	 20
384	 15	146.0	20.9	 25
385	 15	173.0	24.9	 25
386	 15	122.3	21.2	 16
387	 15	140.3	23.6	 20
388	 15	182.0	27.7	 25
389	 15	4100.8	302.3	 20
390	 15	135.0	25.2	 25
391	 15	998.0	164.8	 25
392	 15	191.3	21.9	 20
393	 15	167.8	19.6	 20
394	 15	122.0	14.1	 20
395	 15	214.5	24.2	 20
396	 15	115.0	14.6	 25
397	 15	3077.0	613.6	 25
398	 15	111.3	13.8	 20
399	 15	156.5	31.5	 20
400	 15	231.0	34.2	 20
401	 15	159.5	23.4	 16
402	 15	561.0	106.3	 25
403	 15	146.0	24.7	 25
404	 15	129.0	23.4	 20
405	 15	503.0	99.6	 25
406	 15	125.0	18.6	 20
407	 15	141.0	24.4	 16
408	 15	140.0	19.9	 25
409	 15	145.0	23.2	 25
410	 15	113.5	12.4	 20
411	 15	3308.0	671.5	 25
412	 15	1934.0	427.9	 25
413	 15	318.3	46.4	 20
414	 15	1461.3	123.4	 16
415	 15	1477.0	208.1	 25
416	 15	542.0	100.0	 25
417	 15	140.3	16.8	 20
418	 15	112.0	14.9	 25
419	 15	1287.3	199.6	 20
420	 15	182.5	19.7	 16
421	 15	337.0	55.5	 25
422	 15	1761.0	179.4	 25
423	 15	488.0	70.1	 20
424	 15	869.0	95.3	 25
425	 15	577.0	73.3	 25
426	 15	511.3	40.5	 16
427	 15	196.0	28.8	 20
428	 15	109.0	17.8	 25
429	 15	1153.0	129.6	 20
430	 15	101.0	19.4	 25
431	 15	138.0	21.0	 25
432	 15	193.3	23.2	 16
433	 15	140.3	20.2	 20
434	 15	148.0	18.2	 20
435	 15	475.3	48.2	 20
436	 15	152.0	20.4	 25
437	 15	222.0	35.8	 25
438	 15	3597.5	388.5	 20
439	 15	110.8	12.7	 20
440	 15	109.8	20.0	 20
441	 15	1018.8	121.1	 20
442	 15	1996.0	292.8	 25
443	 15	2167.0	342.7	 25
444	 15	242.8	25.3	 20
445	 15	198.0	21.8	 25
446	 15	116.3	18.6	 20
447	 15	323.3	45.6	 16
448	 15	564.0	123.5	 25
449	 15	1256.0	157.9	 25
450	 15	351.0	45.1	 20
451	 15	113.0	13.1	 25
452	 15	164.0	20.5	 20
453	 15	132.0	11.2	 16
454	 15	6085.0	1096.2	 25
455	 15	331.0	33.7	 25
456	 15	211.5	20.6	 20
457	 15	220.0	24.6	 25
458	 15	121.0	16.5	 25
459	 15	121.0	14.8	 16
460	 15	135.3	17.8	 20
461	 15	230.0	36.6	 25
462	 15	1289.0	236.9	 25
463	 15	256.3	38.3	 20
464	 15	144.0	20.0	 25
465	 15	167.8	24.3	 20
466	 15	281.5	24.8	 16
467	 15	121.3	10.2	 20
468	 15	434.0	54.4	 25
469	 15	3350.8	254.0	 20
470	 15	239.0	31.6	 25
471	 15	269.0	38.8	 25
472	 15	125.3	13.7	 16
473	 15	110.3	16.3	 20
474	 15	136.0	14.8	 25
475	 15	129.5	25.3	 20
476	 15	125.0	14.0	 25
477	 15	222.0	19.2	 25
478	 15	130.8	21.4	 20
479	 15	317.8	53.3	 20
480	 15	1400.8	149.0	 20
481	 15	224.0	27.6	 20
482	 15	1539.0	198.2	 25
483	 15	232.0	25.1	 25
484	 15	249.8	25.2	 20
485	 15	1380.5	119.2	 20
486	 15	7324.8	1064.8	 20
487	 15	155.3	19.3	 20
488	 15	171.0	16.7	 25
489	 15	702.0	82.3	 25
490	 15	255.0	19.4	 20
491	 15	5618.0	965.2	 25
492	 15	433.0	54.7	 20
493	 15	1833.5	119.7	 16
494	 15	422.0	29.7	 25
495	 15	851.0	102.1	 25
496	 15	383.3	36.1	 20
497	 15	468.0	60.6	 25
498	 15	562.3	38.3	 20
499	 15	1654.8	85.8	 16
500	 15	8821.8	1290.1	 20
501	 15	204.0	32.8	 25
502	 15	6430.8	543.7	 20
503	 15	11271.0	1547.5	 25
504	 15	784.0	90.4	 25
505	 15	1489.0	85.1	 16
506	 15	5330.5	762.4	 20
507	 15	4204.0	565.8	 25
508	 15	2464.8	266.0	 20
509	 15	202.0	24.9	 25
510	 15	136.0	21.1	 25
511	 15	9915.0	2133.8	 25
512	 15	115.3	13.4	 16
513	 15	344.8	32.1	 20
514	 15	476.0	52.8	 25
515	 15	206.0	26.4	 20
516	 15	265.0	34.0	 25
517	 15	500.0	79.9	 25
518	 15	134.0	16.9	 16
519	 15	440.0	39.9	 20
520	 15	240.0	25.3	 25
521	 15	275.8	23.6	 20
522	 15	4053.0	467.6	 25
523	 15	313.0	46.8	 25
524	 15	153.3	19.1	 20
525	 15	135.8	22.3	 20
526	 15	376.8	39.0	 20
527	 15	377.5	26.2	 20
528	 15	266.0	71.8	 25
529	 15	111.0	13.3	 25
530	 15	110.5	17.1	 20
531	 15	152.3	21.0	 20
532	 15	755.8	114.3	 20
533	 15	234.3	27.6	 16
534	 15	2737.0	397.6	 25
535	 15	155.0	19.4	 25
536	 15	1991.3	264.0	 20
537	 15	145.0	18.9	 25
538	 15	4844.8	809.7	 20
539	 15	331.3	35.4	 16
540	 15	1079.0	139.6	 25
541	 15	215.0	27.5	 25
542	 15	883.3	61.0	 20
543	 15	641.0	71.8	 25
544	 15	13633.0	2148.5	 25
545	 15	183.5	18.3	 16
546	 15	279.8	30.0	 20
547	 15	1219.0	236.9	 25
548	 15	235.3	29.5	 20
549	 15	343.0	42.9	 25
550	 15	2623.0	460.5	 25
551	 15	1764.0	158.2	 16
552	 15	128.0	15.3	 20
553	 15	122.0	18.6	 25
554	 15	118.8	16.6	 20
555	 15	191.0	23.9	 25
556	 15	123.0	17.6	 25
557	 15	506.3	57.2	 20
558	 15	6254.8	743.5	 20
559	 15	145.3	20.1	 20
560	 15	405.0	40.4	 25
561	 15	2714.3	178.0	 20
562	 15	1282.0	109.6	 25
563	 15	7117.0	742.9	 25
564	 15	15775.5	825.5	 16
565	 15	470.0	42.8	 20
566	 15	17019.5	2641.9	 20
567	 15	8190.5	852.2	 20
568	 15	5101.0	837.8	 25
569	 15	569.0	48.5	 25
570	 15	3709.8	256.4	 20
571	 15	280.0	30.4	 20
572	 15	3940.0	689.4	 20
573	 15	136.0	23.5	 20
574	 15	142.0	16.0	 25
575	 15	1139.0	205.1	 25
576	 15	307.5	23.5	 20
577	 15	8739.0	1280.5	 25
578	 15	319.3	31.4	 20
579	 15	430.8	33.9	 16
580	 15	10458.0	1789.8	 25
581	 15	155.0	19.7	 25
582	 15	588.0	317.2	 20
583	 15	447.0	57.1	 25
584	 15	170.3	20.1	 20
585	 15	133.8	22.6	 16
586	 15	116.0	19.6	 25
587	 15	133.0	21.2	 25
588	 15	240.5	33.1	 20
589	 15	126.0	16.4	 25
590	 15	1617.0	202.8	 25
591	 15	250.0	27.2	 16
592	 15	180.5	35.6	 20
593	 15	225.0	33.2	 25
594	 15	4717.8	519.4	 20
595	 15	2698.0	292.0	 25
596	 15	380.0	39.1	 25
597	 15	254.3	25.5	 16
598	 15	1997.8	399.6	 20
599	 15	1145.5	143.9	 20
600	 15	880.8	99.9	 20
601	 15	4144.0	684.8	 25
602	 15	4762.0	683.8	 25
603	 15	240.0	22.8	 20
604	 15	403.5	44.6	 20
605	 15	322.3	31.3	 20
606	 15	270.5	29.3	 20
607	 15	1249.0	217.1	 25
608	 15	11504.0	1240.4	 25
609	 15	295.0	36.7	 25
610	 15	263.0	28.8	 20
611	 15	141.5	18.5	 20
612	 15	208.0	18.4	 20
613	 15	127.3	16.6	 20
614	 15	231.0	33.9	 25
615	 15	277.0	18.3	 25
616	 15	136.5	19.5	 20
617	 15	2576.3	464.1	 20
618	 15	112.3	10.0	 20
619	 15	122.8	16.9	 20
620	 15	465.0	68.8	 25
621	 15	6586.0	941.9	 25
622	 15	250.3	28.6	 20
623	 15	209.0	28.1	 25
624	 15	2775.8	448.0	 20
625	 15	167.0	18.2	 16
626	 15	5640.0	952.8	 25
627	 15	4013.0	518.2	 25
628	 15	543.8	176.9	 20
629	 15	419.0	53.6	 25
630	 15	165.8	23.3	 20
631	 15	573.0	63.7	 16
632	 15	136.5	16.4	 20
633	 15	2550.0	500.9	 25
634	 15	249.8	29.1	 20
635	 15	6188.0	1016.8	 25
636	 15	153.0	25.5	 25
637	 15	148.5	17.3	 16
638	 15	4478.3	567.4	 20
639	 15	355.0	494.4	 25
  0	 16	15587.3	966.5	 16
  1	 16	138.0	20.8	 25
  2	 16	123.0	16.2	 25
  3	 16	589.3	89.7	 20
  4	 16	330.0	24.6	 25
  5	 16	764.0	78.3	 25
  6	 16	606.0	43.4	 16
  7	 16	100.0	17.0	 20
  8	 16	166.0	22.7	 25
  9	 16	296.3	41.6	 20
 10	 16	298.0	39.7	 25
 11	 16	743.0	105.3	 25
 12	 16	494.8	56.5	 16
 13	 16	336.8	42.1	 20
 14	 16	624.5	72.6	 20
 15	 16	721.8	103.0	 20
 16	 16	590.0	93.3	 25
 17	 16	442.0	39.3	 25
 18	 16	960.8	91.4	 20
 19	 16	226.0	34.3	 20
 20	 16	603.5	94.0	 20
 21	 16	131.0	17.0	 20
 22	 16	166.0	32.8	 25
 23	 16	96.0	13.8	 25
 24	 16	449.0	87.3	 20
 25	 16	147.0	20.2	 25
 26	 16	157.0	26.4	 20
 27	 16	229.8	35.0	 16
 28	 16	670.0	99.1	 25
 29	 16	219.0	30.5	 25
 30	 16	271.5	51.2	 20
 31	 16	107.0	19.1	 25
 32	 16	101.3	13.0	 20
 33	 16	122.0	11.7	 16
 34	 16	143.0	22.7	 25
 35	 16	127.0	16.4	 25
 36	 16	111.3	19.0	 20
 37	 16	115.0	18.7	 25
 38	 16	134.0	19.6	 25
 39	 16	2101.8	198.0	 16
 40	 16	412.8	46.6	 20
 41	 16	283.0	29.6	 25
 42	 16	131.0	23.0	 25
 43	 16	601.5	52.4	 20
 44	 16	497.0	49.4	 25
 45	 16	2184.5	399.9	 20
 46	 16	260.0	42.0	 16
 47	 16	191.3	23.2	 20
 48	 16	725.0	180.1	 25
 49	 16	283.8	32.0	 20
 50	 16	2373.0	364.6	 25
 51	 16	741.0	76.2	 25
 52	 16	3347.0	373.7	 16
 53	 16	208.0	20.9	 20
 54	 16	195.0	17.7	 25
 55	 16	205.3	22.2	 20
 56	 16	241.0	38.2	 25
 57	 16	173.0	32.3	 25
 58	 16	143.5	15.0	 20
 59	 16	257.3	46.1	 20
 60	 16	120.3	16.9	 20
 61	 16	99.3	9.2	 20
 62	 16	525.0	88.3	 25
 63	 16	221.0	25.8	 25
 64	 16	695.0	81.6	 20
 65	 16	252.3	40.5	 20
 66	 16	242.8	24.2	 20
 67	 16	645.8	97.3	 20
 68	 16	282.0	33.1	 25
 69	 16	207.0	30.0	 25
 70	 16	127.0	16.7	 20
 71	 16	351.0	103.8	 25
 72	 16	104.5	18.0	 20
 73	 16	246.3	31.1	 16
 74	 16	288.0	50.4	 25
 75	 16	139.0	17.9	 25
 76	 16	103.0	17.2	 20
 77	 16	170.0	22.9	 25
 78	 16	352.5	43.5	 20
 79	 16	206.5	27.6	 16
 80	 16	2059.8	245.5	 20
 81	 16	96.0	17.2	 25
 82	 16	151.3	18.1	 20
 83	 16	182.0	23.0	 25
 84	 16	149.0	21.1	 25
 85	 16	310.8	38.7	 16
 86	 16	197.5	19.1	 20
 87	 16	212.0	24.6	 25
 88	 16	95.5	18.7	 20
 89	 16	122.0	16.6	 25
 90	 16	108.0	17.8	 25
 91	 16	95.0	16.9	 25
 92	 16	111.8	18.2	 16
 93	 16	1654.0	281.9	 20
 94	 16	439.0	52.0	 25
 95	 16	121.5	23.2	 20
 96	 16	95.0	13.9	 25
 97	 16	143.0	48.0	 25
 98	 16	147.3	16.8	 16
 99	 16	114.5	17.2	 20
100	 16	151.0	19.8	 25
101	 16	104.3	15.5	 20
102	 16	123.0	17.1	 25
103	 16	177.0	23.4	 25
104	 16	475.0	45.2	 20
105	 16	266.3	37.1	 20
106	 16	315.0	42.3	 20
107	 16	345.0	69.7	 20
108	 16	105.0	22.4	 25
109	 16	118.0	19.0	 25
110	 16	107.8	18.0	 20
111	 16	813.5	75.8	 20
112	 16	2245.5	239.7	 20
113	 16	170.5	27.4	 16
114	 16	265.0	41.0	 25
115	 16	690.0	63.1	 25
116	 16	1283.0	120.8	 20
117	 16	231.0	31.9	 25
118	 16	294.0	26.4	 20
119	 16	252.8	34.9	 16
120	 16	289.0	33.9	 25
121	 16	137.0	16.3	 25
122	 16	246.3	41.1	 20
123	 16	842.0	99.5	 25
124	 16	383.0	44.9	 25
125	 16	424.0	38.1	 16
126	 16	319.3	28.5	 20
127	 16	139.0	23.2	 25
128	 16	258.0	25.8	 20
129	 16	335.0	40.6	 25
130	 16	353.0	33.0	 25
131	 16	107.3	18.1	 16
132	 16	114.0	16.0	 20
133	 16	114.0	17.4	 25
134	 16	293.3	48.5	 20
135	 16	751.0	132.3	 25
136	 16	146.0	18.1	 25
137	 16	142.5	20.4	 20
138	 16	198.3	27.7	 20
139	 16	232.8	23.2	 20
140	 16	148.0	19.4	 25
141	 16	146.3	18.8	 20
142	 16	147.0	25.9	 25
143	 16	113.0	17.5	 25
144	 16	136.3	24.4	 16
145	 16	146.3	18.3	 20
146	 16	127.8	18.0	 20
147	 16	152.3	22.4	 20
148	 16	139.0	20.4	 25
149	 16	299.0	68.5	 25
150	 16	133.0	22.3	 20
151	 16	102.3	16.0	 20
152	 16	135.0	19.0	 20
153	 16	165.8	22.7	 20
154	 16	158.0	27.4	 25
155	 16	439.0	54.6	 25
156	 16	367.8	40.1	 20
157	 16	338.0	35.8	 25
158	 16	539.3	52.2	 20
159	 16	417.0	30.3	 16
160	 16	232.0	31.6	 25
161	 16	163.0	34.3	 25
162	 16	181.8	31.2	 20
163	 16	151.0	24.1	 25
164	 16	175.3	26.1	 20
165	 16	287.8	47.0	 16
166	 16	101.0	19.1	 25
167	 16	200.0	32.7	 25
168	 16	167.3	21.1	 20
169	 16	135.0	25.9	 25
170	 16	323.0	43.2	 25
171	 16	121.3	24.5	 16
172	 16	120.0	22.1	 20
173	 16	125.0	22.3	 25
174	 16	679.5	116.4	 20
175	 16	115.0	16.1	 25
176	 16	162.0	23.4	 25
177	 16	303.0	43.7	 16
178	 16	1224.0	87.1	 20
179	 16	1966.3	142.1	 20
180	 16	831.5	51.4	 20
181	 16	679.0	66.9	 25
182	 16	933.0	127.5	 25
183	 16	1042.8	100.9	 20
184	 16	660.0	52.8	 20
185	 16	324.5	38.5	 20
186	 16	553.0	58.8	 20
187	 16	8559.0	1412.0	 25
188	 16	766.0	146.5	 25
189	 16	679.0	92.5	 25
190	 16	233.5	33.0	 20
191	 16	247.8	32.6	 20
192	 16	147.3	24.1	 20
193	 16	102.8	15.6	 20
194	 16	161.0	23.4	 25
195	 16	163.0	22.9	 25
196	 16	216.3	23.8	 20
197	 16	150.3	23.9	 20
198	 16	493.5	94.4	 20
199	 16	199.5	39.2	 20
200	 16	137.0	27.7	 25
201	 16	238.0	48.9	 25
202	 16	1948.3	151.4	 20
203	 16	515.0	45.5	 25
204	 16	302.5	36.5	 20
205	 16	965.8	93.6	 16
206	 16	1840.0	195.9	 25
207	 16	546.0	109.4	 25
208	 16	177.5	34.8	 20
209	 16	116.0	18.4	 25
210	 16	762.0	124.3	 20
211	 16	285.5	40.3	 16
212	 16	342.8	37.5	 20
213	 16	229.0	36.2	 25
214	 16	326.5	46.6	 20
215	 16	370.0	40.9	 25
216	 16	1243.0	214.6	 25
217	 16	126.5	17.2	 16
218	 16	108.5	15.5	 20
219	 16	140.0	21.0	 25
220	 16	352.8	55.1	 20
221	 16	624.0	95.1	 25
222	 16	587.0	56.7	 25
223	 16	122.3	22.9	 20
224	 16	223.3	31.9	 20
225	 16	1635.3	232.2	 20
226	 16	1177.8	212.0	 20
227	 16	170.0	16.3	 25
228	 16	125.0	17.9	 25
229	 16	210.3	21.8	 20
230	 16	208.8	30.6	 20
231	 16	261.3	21.3	 20
232	 16	177.8	15.8	 20
233	 16	179.0	27.3	 25
234	 16	269.0	53.0	 25
235	 16	124.5	20.9	 20
236	 16	138.0	18.1	 25
237	 16	189.3	28.6	 20
238	 16	138.3	42.0	 20
239	 16	155.5	35.1	 20
240	 16	1136.0	236.6	 25
241	 16	743.0	125.4	 25
242	 16	293.5	28.0	 20
243	 16	283.5	31.3	 20
244	 16	308.8	28.6	 20
245	 16	4665.3	475.1	 16
246	 16	1293.0	199.0	 25
247	 16	717.0	67.1	 25
248	 16	288.0	30.7	 20
249	 16	313.0	32.5	 25
250	 16	523.5	82.5	 20
251	 16	187.3	25.5	 16
252	 16	203.0	32.5	 25
253	 16	949.0	80.0	 25
254	 16	281.3	33.1	 20
255	 16	200.0	22.9	 25
256	 16	1184.5	171.0	 20
257	 16	133.0	17.2	 16
258	 16	220.8	23.5	 20
259	 16	494.0	88.2	 25
260	 16	145.8	17.2	 20
261	 16	118.0	18.5	 25
262	 16	126.0	18.0	 25
263	 16	993.3	110.1	 16
264	 16	689.5	47.1	 20
265	 16	205.0	23.7	 25
266	 16	129.3	20.6	 20
267	 16	135.0	17.5	 25
268	 16	96.0	19.5	 25
269	 16	106.3	20.5	 20
270	 16	141.0	15.6	 20
271	 16	229.0	26.8	 20
272	 16	598.5	98.0	 20
273	 16	246.0	33.1	 25
274	 16	128.0	23.1	 25
275	 16	122.8	22.9	 20
276	 16	157.8	19.1	 20
277	 16	472.3	41.1	 20
278	 16	872.5	77.4	 16
279	 16	244.0	40.4	 25
280	 16	158.0	23.6	 25
281	 16	205.3	24.8	 20
282	 16	190.0	28.5	 25
283	 16	265.5	37.3	 20
284	 16	120.0	15.5	 16
285	 16	148.0	20.7	 25
286	 16	152.0	22.7	 25
287	 16	171.0	30.4	 25
288	 16	463.5	55.9	 20
289	 16	499.0	65.8	 20
290	 16	696.0	101.7	 20
291	 16	458.3	56.9	 16
292	 16	135.0	21.7	 25
293	 16	118.0	16.0	 25
294	 16	341.0	67.8	 20
295	 16	160.0	21.7	 25
296	 16	124.3	23.0	 20
297	 16	327.3	45.8	 16
298	 16	374.0	52.1	 25
299	 16	179.0	26.7	 25
300	 16	95.3	17.7	 20
301	 16	107.0	16.4	 25
302	 16	114.0	19.2	 25
303	 16	273.3	28.9	 16
304	 16	130.0	19.2	 20
305	 16	157.0	16.0	 25
306	 16	125.3	14.3	 20
307	 16	332.0	48.9	 25
308	 16	163.0	26.0	 25
309	 16	195.3	23.5	 16
310	 16	247.8	29.9	 20
311	 16	146.0	27.0	 25
312	 16	322.5	32.2	 20
313	 16	332.0	32.6	 25
314	 16	482.0	65.8	 25
315	 16	177.0	29.3	 20
316	 16	1883.8	255.9	 20
317	 16	220.0	26.0	 20
318	 16	970.8	123.1	 20
319	 16	2202.0	310.7	 25
320	 16	434.0	51.1	 25
321	 16	1593.3	151.1	 20
322	 16	334.3	45.8	 20
323	 16	261.0	36.8	 20
324	 16	297.3	32.4	 16
325	 16	509.0	48.9	 25
326	 16	184.0	21.3	 25
327	 16	164.5	24.6	 20
328	 16	289.0	62.1	 25
329	 16	144.8	14.3	 20
330	 16	141.3	13.5	 16
331	 16	851.0	169.1	 25
332	 16	143.0	22.4	 25
333	 16	121.0	19.9	 20
334	 16	148.0	21.2	 25
335	 16	203.0	35.4	 25
336	 16	478.8	47.7	 20
337	 16	622.5	65.2	 16
338	 16	1032.0	193.7	 25
339	 16	2226.0	368.0	 25
340	 16	804.8	98.9	 20
341	 16	432.0	48.3	 25
342	 16	415.8	39.2	 20
343	 16	1393.8	104.8	 16
344	 16	1616.0	244.5	 25
345	 16	365.0	35.5	 25
346	 16	157.3	16.5	 20
347	 16	697.0	61.5	 25
348	 16	503.0	85.5	 25
349	 16	313.8	30.6	 16
350	 16	121.8	16.7	 20
351	 16	205.0	20.5	 25
352	 16	197.3	33.2	 20
353	 16	302.0	31.6	 25
354	 16	472.0	57.9	 25
355	 16	207.5	24.4	 16
356	 16	246.5	34.7	 20
357	 16	212.8	26.8	 20
358	 16	258.3	31.4	 20
359	 16	2542.0	448.2	 25
360	 16	181.0	29.1	 25
361	 16	842.8	184.2	 20
362	 16	105.5	11.3	 20
363	 16	117.0	17.5	 20
364	 16	113.8	15.8	 20
365	 16	104.0	23.0	 25
366	 16	121.0	17.2	 25
367	 16	273.3	33.9	 20
368	 16	894.0	111.2	 25
369	 16	400.8	48.9	 20
370	 16	131.5	20.5	 16
371	 16	106.0	16.4	 25
372	 16	139.0	21.2	 25
373	 16	107.3	13.6	 20
374	 16	193.0	26.4	 25
375	 16	311.3	44.7	 20
376	 16	289.5	29.4	 16
377	 16	245.0	29.1	 25
378	 16	272.0	32.9	 25
379	 16	150.8	24.2	 20
380	 16	114.0	21.3	 25
381	 16	316.0	94.1	 25
382	 16	138.5	19.4	 16
383	 16	296.3	41.7	 20
384	 16	147.0	17.1	 25
385	 16	292.0	45.2	 25
386	 16	132.3	20.0	 20
387	 16	118.0	13.3	 25
388	 16	182.8	30.6	 20
389	 16	698.3	77.3	 16
390	 16	129.3	19.7	 20
391	 16	239.0	45.7	 25
392	 16	267.3	32.0	 20
393	 16	115.0	16.7	 25
394	 16	116.0	15.9	 25
395	 16	170.8	16.4	 16
396	 16	122.3	16.4	 20
397	 16	260.0	56.3	 25
398	 16	116.3	13.9	 20
399	 16	145.0	20.8	 25
400	 16	179.0	35.1	 25
401	 16	130.3	20.7	 20
402	 16	115.0	19.5	 20
403	 16	112.3	14.0	 20
404	 16	130.8	21.7	 20
405	 16	109.0	13.0	 25
406	 16	134.0	21.3	 25
407	 16	116.5	15.8	 20
408	 16	123.8	16.8	 20
409	 16	155.3	20.0	 20
410	 16	121.5	17.7	 20
411	 16	378.0	82.5	 25
412	 16	174.0	24.8	 25
413	 16	269.3	27.1	 20
414	 16	421.0	37.8	 25
415	 16	799.8	155.3	 20
416	 16	548.3	61.6	 16
417	 16	122.0	20.1	 25
418	 16	125.0	20.1	 25
419	 16	811.8	68.8	 20
420	 16	417.0	50.6	 25
421	 16	356.0	21.4	 20
422	 16	997.8	73.8	 16
423	 16	258.8	33.6	 20
424	 16	561.0	83.0	 25
425	 16	826.8	88.2	 20
426	 16	347.0	49.9	 25
427	 16	169.0	20.6	 25
428	 16	117.8	17.5	 16
429	 16	153.3	23.7	 20
430	 16	118.0	16.7	 25
431	 16	126.0	16.3	 20
432	 16	186.0	22.1	 25
433	 16	135.0	17.7	 25
434	 16	159.0	29.6	 25
435	 16	360.3	46.8	 16
436	 16	140.3	19.9	 20
437	 16	239.0	31.5	 25
438	 16	284.8	33.5	 20
439	 16	112.0	14.5	 25
440	 16	103.0	19.1	 25
441	 16	159.3	23.1	 16
442	 16	151.3	30.1	 20
443	 16	264.0	32.5	 25
444	 16	280.3	24.0	 20
445	 16	294.0	31.0	 25
446	 16	116.0	19.0	 25
447	 16	447.3	37.2	 20
448	 16	1182.5	91.4	 20
449	 16	2314.8	285.9	 20
450	 16	368.0	43.9	 20
451	 16	117.0	16.8	 25
452	 16	186.0	31.3	 25
453	 16	145.8	17.3	 20
454	 16	666.3	108.0	 20
455	 16	262.0	36.0	 20
456	 16	204.5	28.5	 16
457	 16	200.0	24.7	 25
458	 16	149.0	22.4	 25
459	 16	114.8	17.8	 20
460	 16	176.0	18.8	 25
461	 16	148.0	23.2	 20
462	 16	309.3	24.2	 16
463	 16	226.0	22.6	 25
464	 16	123.0	12.6	 25
465	 16	108.5	14.9	 20
466	 16	104.0	15.6	 25
467	 16	157.0	21.7	 25
468	 16	137.0	20.9	 16
469	 16	305.5	35.1	 20
470	 16	220.0	26.4	 25
471	 16	122.3	21.1	 20
472	 16	135.0	16.3	 25
473	 16	131.0	19.6	 25
474	 16	132.5	20.8	 16
475	 16	122.0	21.3	 20
476	 16	138.0	18.4	 25
477	 16	135.0	18.5	 20
478	 16	156.0	14.6	 25
479	 16	394.0	34.8	 25
480	 16	488.5	51.6	 20
481	 16	222.5	29.4	 20
482	 16	482.0	63.1	 20
483	 16	189.0	19.5	 25
484	 16	240.5	22.6	 20
485	 16	999.0	142.9	 25
486	 16	940.0	210.3	 25
487	 16	172.0	24.0	 16
488	 16	194.3	30.7	 20
489	 16	521.3	63.4	 20
490	 16	155.8	16.6	 20
491	 16	671.0	143.6	 25
492	 16	250.0	37.3	 25
493	 16	914.5	132.7	 20
494	 16	679.3	61.4	 20
495	 16	2171.8	365.2	 20
496	 16	411.5	53.1	 20
497	 16	216.0	30.3	 25
498	 16	625.0	61.2	 25
499	 16	3108.5	527.7	 20
500	 16	2962.0	665.9	 25
501	 16	160.5	19.9	 20
502	 16	2414.0	316.4	 16
503	 16	3011.0	782.2	 25
504	 16	737.0	84.1	 25
505	 16	615.5	66.7	 20
506	 16	729.0	168.1	 25
507	 16	835.3	157.9	 20
508	 16	364.8	37.0	 16
509	 16	327.0	85.3	 25
510	 16	130.0	21.6	 25
511	 16	2793.3	518.5	 20
512	 16	139.0	20.7	 25
513	 16	183.0	19.2	 25
514	 16	308.5	26.9	 16
515	 16	268.8	31.3	 20
516	 16	279.0	32.7	 25
517	 16	133.3	24.1	 20
518	 16	139.0	20.3	 25
519	 16	776.0	68.7	 25
520	 16	364.8	28.5	 16
521	 16	190.3	24.6	 20
522	 16	1781.5	246.4	 20
523	 16	183.5	23.6	 20
524	 16	120.0	15.6	 25
525	 16	179.0	39.1	 25
526	 16	192.0	17.1	 20
527	 16	701.3	77.8	 20
528	 16	127.8	18.2	 20
529	 16	105.3	17.4	 20
530	 16	106.0	13.7	 25
531	 16	141.0	17.5	 25
532	 16	298.0	55.6	 25
533	 16	260.0	32.5	 20
534	 16	576.5	85.8	 20
535	 16	158.0	17.7	 20
536	 16	239.3	37.3	 20
537	 16	126.0	20.0	 25
538	 16	460.0	93.7	 25
539	 16	242.3	26.3	 20
540	 16	1081.8	189.6	 20
541	 16	311.0	32.2	 20
542	 16	408.8	47.7	 20
543	 16	309.0	35.7	 25
544	 16	4877.0	1278.5	 25
545	 16	194.0	23.2	 20
546	 16	437.0	48.8	 25
547	 16	237.0	30.8	 20
548	 16	175.5	20.8	 16
549	 16	255.0	32.0	 25
550	 16	179.0	31.7	 25
551	 16	152.8	21.4	 20
552	 16	127.0	18.9	 25
553	 16	115.0	27.0	 20
554	 16	124.0	19.5	 16
555	 16	143.5	18.0	 20
556	 16	147.0	24.8	 25
557	 16	168.8	71.3	 20
558	 16	2147.0	464.3	 25
559	 16	127.0	15.3	 25
560	 16	385.3	26.2	 16
561	 16	1431.8	115.9	 20
562	 16	1128.0	200.2	 25
563	 16	6105.5	813.9	 20
564	 16	7025.0	1092.4	 25
565	 16	519.0	59.9	 25
566	 16	5625.3	701.8	 20
567	 16	1407.5	190.0	 20
568	 16	291.8	35.5	 20
569	 16	279.3	37.8	 20
570	 16	7174.0	1496.0	 25
571	 16	297.0	32.9	 25
572	 16	594.5	83.7	 20
573	 16	151.3	14.2	 20
574	 16	147.3	19.6	 20
575	 16	231.0	37.7	 20
576	 16	315.0	45.6	 25
577	 16	2415.0	577.1	 25
578	 16	464.5	55.3	 20
579	 16	238.0	30.8	 25
580	 16	403.5	64.2	 20
581	 16	197.0	29.9	 20
582	 16	947.0	210.6	 20
583	 16	244.0	28.8	 25
584	 16	121.0	20.1	 25
585	 16	140.0	31.6	 20
586	 16	129.3	27.1	 20
587	 16	135.0	14.5	 20
588	 16	138.5	19.2	 16
589	 16	123.0	15.7	 25
590	 16	258.0	38.5	 25
591	 16	230.8	26.0	 20
592	 16	166.0	20.3	 25
593	 16	251.3	23.5	 20
594	 16	877.3	114.8	 16
595	 16	2323.0	416.1	 25
596	 16	476.0	66.4	 25
597	 16	301.0	25.6	 20
598	 16	232.0	34.5	 25
599	 16	1311.0	170.7	 25
600	 16	478.5	42.1	 16
601	 16	3103.3	446.8	 20
602	 16	2182.0	645.5	 25
603	 16	256.8	26.2	 20
604	 16	349.0	39.2	 25
605	 16	269.0	35.1	 25
606	 16	497.3	73.5	 16
607	 16	319.0	29.5	 20
608	 16	2556.0	671.5	 25
609	 16	184.0	22.0	 20
610	 16	303.0	42.4	 25
611	 16	130.0	18.7	 25
612	 16	252.8	43.3	 20
613	 16	158.5	18.5	 20
614	 16	240.3	23.0	 20
615	 16	424.8	39.2	 20
616	 16	232.0	136.5	 25
617	 16	607.0	110.4	 25
618	 16	122.3	16.5	 20
619	 16	122.3	17.6	 20
620	 16	478.8	49.9	 20
621	 16	1223.5	155.4	 16
622	 16	290.0	40.5	 25
623	 16	144.0	18.3	 25
624	 16	666.8	148.7	 20
625	 16	220.0	20.1	 25
626	 16	1458.0	349.7	 20
627	 16	343.3	49.4	 16
628	 16	1188.0	331.0	 25
629	 16	307.0	134.1	 25
630	 16	205.0	31.7	 25
631	 16	143.5	14.8	 20
632	 16	124.0	17.6	 25
633	 16	494.0	107.1	 20
634	 16	195.5	17.0	 16
635	 16	822.0	204.1	 25
636	 16	242.0	95.9	 25
637	 16	193.8	62.2	 20
638	 16	688.0	122.1	 25
639	 16	14707.5	3549.0	 20
  0	 17	210.0	23.8	 25
  1	 17	154.8	26.2	 20
  2	 17	7089.5	433.6	 16
  3	 17	4044.8	612.2	 20
  4	 17	119.0	21.5	 25
  5	 17	1611.8	109.8	 20
  6	 17	428.0	42.7	 25
  7	 17	8010.0	1639.1	 25
  8	 17	93.5	20.6	 16
  9	 17	476.5	75.8	 20
 10	 17	343.0	44.6	 25
 11	 17	387.8	36.0	 20
 12	 17	192.0	21.3	 25
 13	 17	139.0	21.7	 25
 14	 17	213.0	31.0	 25
 15	 17	270.5	37.6	 16
 16	 17	165.5	21.3	 20
 17	 17	652.0	78.6	 25
 18	 17	575.5	72.3	 20
 19	 17	332.0	45.2	 25
 20	 17	1220.0	158.7	 25
 21	 17	498.8	38.4	 16
 22	 17	1401.0	56.4	 20
 23	 17	1665.0	252.0	 25
 24	 17	15015.3	1714.4	 20
 25	 17	1133.0	198.0	 25
 26	 17	113.0	21.7	 25
 27	 17	542.0	60.0	 20
 28	 17	298.5	27.2	 20
 29	 17	257.0	35.6	 20
 30	 17	418.5	47.2	 20
 31	 17	750.0	89.0	 25
 32	 17	246.0	32.2	 25
 33	 17	2204.3	346.3	 20
 34	 17	136.3	22.6	 20
 35	 17	290.8	47.3	 20
 36	 17	114.0	16.0	 16
 37	 17	653.0	109.4	 25
 38	 17	102.0	17.0	 25
 39	 17	3763.3	280.0	 20
 40	 17	124.0	18.2	 25
 41	 17	111.8	15.6	 20
 42	 17	125.8	22.3	 16
 43	 17	1113.0	103.2	 25
 44	 17	441.0	63.2	 25
 45	 17	232.0	24.8	 20
 46	 17	894.0	117.4	 25
 47	 17	254.0	40.0	 25
 48	 17	646.0	80.1	 16
 49	 17	2947.3	222.4	 20
 50	 17	1154.0	93.2	 25
 51	 17	3507.5	282.7	 20
 52	 17	469.0	65.7	 25
 53	 17	282.0	29.1	 25
 54	 17	350.5	31.9	 16
 55	 17	418.0	48.2	 20
 56	 17	5458.0	987.2	 25
 57	 17	372.3	46.8	 20
 58	 17	139.0	17.4	 25
 59	 17	112.0	15.0	 25
 60	 17	1886.3	386.1	 20
 61	 17	121.8	15.4	 20
 62	 17	98.3	19.3	 20
 63	 17	130.0	16.9	 25
 64	 17	1475.8	222.6	 20
 65	 17	180.0	25.6	 25
 66	 17	172.0	20.2	 25
 67	 17	196.0	28.1	 16
 68	 17	168.0	13.5	 20
 69	 17	115.5	18.0	 20
 70	 17	257.8	46.7	 20
 71	 17	150.0	22.8	 25
 72	 17	6285.0	1448.6	 25
 73	 17	1108.3	104.2	 20
 74	 17	1462.8	96.4	 20
 75	 17	1150.5	63.3	 20
 76	 17	2757.8	186.8	 20
 77	 17	1791.0	231.6	 25
 78	 17	1076.0	120.4	 25
 79	 17	470.3	48.2	 20
 80	 17	326.0	30.4	 25
 81	 17	207.3	27.3	 20
 82	 17	142.3	24.4	 16
 83	 17	138.0	18.2	 25
 84	 17	201.0	40.1	 25
 85	 17	145.5	28.4	 20
 86	 17	256.0	33.5	 25
 87	 17	326.8	48.4	 20
 88	 17	411.8	33.8	 16
 89	 17	116.0	15.0	 25
 90	 17	108.0	17.7	 25
 91	 17	95.5	13.4	 20
 92	 17	85.0	13.5	 25
 93	 17	321.0	45.8	 25
 94	 17	8222.0	569.7	 16
 95	 17	153.5	20.6	 20
 96	 17	141.0	21.2	 25
 97	 17	127.3	14.9	 20
 98	 17	108.0	16.9	 25
 99	 17	182.0	26.1	 25
100	 17	180.8	21.2	 16
101	 17	194.3	26.6	 20
102	 17	124.8	20.3	 20
103	 17	416.5	54.2	 20
104	 17	2780.0	293.2	 25
105	 17	269.0	37.8	 25
106	 17	101.3	16.3	 20
107	 17	577.5	83.5	 20
108	 17	120.5	16.8	 20
109	 17	919.5	88.7	 20
110	 17	919.0	113.8	 25
111	 17	365.0	50.1	 25
112	 17	1457.0	395.6	 25
113	 17	309.8	32.5	 20
114	 17	144.5	19.5	 20
115	 17	157.3	20.1	 20
116	 17	2837.3	339.8	 20
117	 17	104.0	14.1	 25
118	 17	148.0	20.2	 25
119	 17	217.0	34.0	 20
120	 17	3573.0	352.8	 20
121	 17	1132.0	125.3	 20
122	 17	163.0	28.3	 20
123	 17	2023.0	197.9	 25
124	 17	356.0	45.7	 25
125	 17	634.0	60.1	 20
126	 17	424.0	52.5	 25
127	 17	130.8	15.3	 20
128	 17	142.8	21.0	 16
129	 17	126.0	19.4	 25
130	 17	2734.0	461.3	 25
131	 17	170.8	23.9	 20
132	 17	111.0	23.4	 25
133	 17	91.0	15.5	 20
134	 17	118.3	21.3	 16
135	 17	131.5	24.2	 20
136	 17	402.0	47.5	 25
137	 17	207.3	25.5	 20
138	 17	101.0	15.4	 25
139	 17	153.0	26.4	 25
140	 17	186.3	42.4	 16
141	 17	250.5	38.8	 20
142	 17	198.0	17.1	 25
143	 17	148.3	22.6	 20
144	 17	842.0	110.0	 25
145	 17	123.0	20.5	 25
146	 17	132.5	24.7	 20
147	 17	154.5	22.5	 20
148	 17	336.0	38.9	 20
149	 17	2587.8	228.5	 20
150	 17	177.0	28.3	 25
151	 17	332.0	46.5	 25
152	 17	153.5	17.4	 20
153	 17	109.3	18.1	 20
154	 17	100.3	14.3	 20
155	 17	2878.5	358.4	 20
156	 17	1112.0	129.7	 25
157	 17	280.0	32.4	 25
158	 17	154.3	19.0	 20
159	 17	245.0	38.1	 25
160	 17	156.3	19.9	 20
161	 17	92.0	12.5	 20
162	 17	154.0	26.6	 20
163	 17	111.0	20.0	 25
164	 17	441.0	47.3	 25
165	 17	160.0	13.5	 20
166	 17	677.3	75.9	 20
167	 17	234.0	29.9	 20
168	 17	148.3	24.3	 16
169	 17	100.0	25.1	 25
170	 17	125.0	18.4	 25
171	 17	100.3	17.2	 20
172	 17	132.0	21.5	 25
173	 17	118.0	20.0	 20
174	 17	160.8	20.7	 16
175	 17	141.0	22.5	 25
176	 17	2547.0	576.8	 25
177	 17	201.5	26.3	 20
178	 17	474.0	38.4	 25
179	 17	1516.0	93.6	 25
180	 17	315.0	37.3	 16
181	 17	254.3	36.4	 20
182	 17	375.0	66.2	 25
183	 17	117.0	15.2	 20
184	 17	329.0	40.6	 25
185	 17	2301.0	555.6	 25
186	 17	136.0	18.1	 16
187	 17	1292.3	225.8	 20
188	 17	2514.0	640.2	 25
189	 17	99.5	12.3	 20
190	 17	164.0	88.3	 25
191	 17	234.0	23.0	 25
192	 17	330.0	37.2	 20
193	 17	700.3	49.7	 20
194	 17	282.3	44.4	 20
195	 17	253.3	36.7	 20
196	 17	2047.0	294.2	 25
197	 17	173.0	25.8	 25
198	 17	102.3	15.6	 20
199	 17	96.3	19.7	 20
200	 17	120.0	29.6	 20
201	 17	3276.0	200.7	 16
202	 17	881.0	97.3	 25
203	 17	827.0	95.7	 25
204	 17	1793.0	127.0	 20
205	 17	1965.0	195.0	 25
206	 17	1094.5	136.0	 20
207	 17	2828.0	186.8	 16
208	 17	101.0	21.6	 25
209	 17	90.0	12.8	 25
210	 17	178.0	22.8	 25
211	 17	146.5	20.8	 20
212	 17	264.0	37.3	 25
213	 17	454.0	77.0	 20
214	 17	633.5	81.7	 16
215	 17	102.0	18.4	 25
216	 17	130.0	26.2	 25
217	 17	158.5	25.0	 20
218	 17	422.0	63.3	 25
219	 17	4091.3	1061.7	 20
220	 17	341.3	35.2	 16
221	 17	241.0	27.3	 25
222	 17	425.0	42.1	 25
223	 17	371.5	37.1	 20
224	 17	6710.0	828.6	 25
225	 17	253.0	37.6	 25
226	 17	114.0	16.7	 16
227	 17	5522.8	800.8	 20
228	 17	112.0	15.7	 25
229	 17	1172.8	114.5	 20
230	 17	1889.0	293.9	 25
231	 17	2225.0	571.7	 25
232	 17	2704.5	216.9	 16
233	 17	173.5	21.5	 20
234	 17	105.3	13.3	 20
235	 17	398.8	48.3	 20
236	 17	111.0	14.1	 25
237	 17	191.0	26.5	 25
238	 17	346.3	37.0	 20
239	 17	329.3	32.0	 20
240	 17	348.5	27.8	 20
241	 17	178.8	21.5	 20
242	 17	163.0	21.9	 25
243	 17	247.0	26.5	 25
244	 17	698.8	54.4	 20
245	 17	450.0	34.2	 25
246	 17	10224.8	1578.1	 20
247	 17	576.0	54.0	 16
248	 17	4046.0	437.8	 25
249	 17	454.0	63.8	 25
250	 17	592.5	59.8	 20
251	 17	219.0	29.0	 25
252	 17	129.0	16.5	 20
253	 17	219.0	32.1	 16
254	 17	242.0	30.5	 25
255	 17	1041.0	103.1	 25
256	 17	544.0	44.9	 20
257	 17	500.0	41.2	 25
258	 17	241.0	30.7	 25
259	 17	133.3	16.3	 20
260	 17	760.0	55.5	 16
261	 17	1616.0	232.8	 25
262	 17	9511.0	2000.3	 25
263	 17	399.5	30.6	 20
264	 17	289.0	32.3	 25
265	 17	183.3	22.7	 20
266	 17	234.5	23.9	 16
267	 17	145.8	19.0	 20
268	 17	734.0	172.6	 25
269	 17	119.3	19.8	 20
270	 17	119.0	18.8	 25
271	 17	116.0	22.4	 25
272	 17	4912.3	541.9	 16
273	 17	4207.8	752.4	 20
274	 17	129.0	20.1	 25
275	 17	275.8	39.8	 20
276	 17	396.0	66.4	 25
277	 17	347.0	45.1	 25
278	 17	368.5	44.1	 20
279	 17	126.3	16.6	 20
280	 17	195.0	19.6	 20
281	 17	211.0	22.9	 20
282	 17	495.0	52.9	 25
283	 17	230.0	35.4	 25
284	 17	138.0	16.6	 20
285	 17	1491.0	189.3	 20
286	 17	7630.0	1810.5	 20
287	 17	252.0	31.7	 20
288	 17	5658.0	795.7	 25
289	 17	194.0	26.2	 25
290	 17	1834.5	237.3	 20
291	 17	229.0	30.8	 25
292	 17	8596.5	1519.4	 20
293	 17	296.0	41.1	 16
294	 17	483.0	40.7	 25
295	 17	764.0	91.3	 25
296	 17	220.8	27.0	 20
297	 17	626.0	58.9	 25
298	 17	190.8	16.5	 20
299	 17	3056.8	185.2	 16
300	 17	471.5	69.0	 20
301	 17	160.0	28.8	 25
302	 17	10022.0	776.1	 20
303	 17	4382.0	576.2	 25
304	 17	668.0	109.0	 25
305	 17	146.0	18.0	 16
306	 17	143.5	18.5	 20
307	 17	816.0	138.9	 25
308	 17	255.0	24.6	 25
309	 17	8827.3	1034.8	 20
310	 17	363.0	43.9	 25
311	 17	171.3	34.9	 20
312	 17	5490.8	413.3	 16
313	 17	292.0	34.1	 20
314	 17	9398.0	2010.7	 25
315	 17	327.0	39.8	 20
316	 17	204.0	28.5	 25
317	 17	923.0	198.2	 25
318	 17	379.8	30.3	 16
319	 17	246.3	24.5	 20
320	 17	223.0	35.0	 25
321	 17	961.3	119.8	 20
322	 17	196.0	24.6	 25
323	 17	225.0	27.1	 25
324	 17	404.3	27.5	 20
325	 17	6841.0	662.3	 20
326	 17	759.8	119.2	 20
327	 17	911.5	119.9	 20
328	 17	108.0	17.2	 25
329	 17	220.0	33.3	 25
330	 17	1545.8	297.2	 20
331	 17	239.0	35.2	 20
332	 17	120.0	21.3	 20
333	 17	195.8	25.5	 16
334	 17	3659.0	570.3	 25
335	 17	250.0	40.3	 25
336	 17	762.8	127.9	 20
337	 17	536.0	69.4	 25
338	 17	7329.5	1782.8	 20
339	 17	237.3	26.0	 16
340	 17	232.0	28.5	 25
341	 17	199.0	30.2	 25
342	 17	335.0	42.6	 20
343	 17	185.0	21.9	 25
344	 17	788.3	122.0	 20
345	 17	433.3	38.3	 16
346	 17	4275.8	517.1	 20
347	 17	228.0	36.2	 25
348	 17	2190.5	171.2	 20
349	 17	287.0	31.2	 25
350	 17	352.0	52.9	 25
351	 17	319.3	34.6	 16
352	 17	177.0	26.2	 20
353	 17	1226.0	193.7	 25
354	 17	158.5	71.0	 20
355	 17	236.0	33.6	 25
356	 17	529.0	69.2	 25
357	 17	192.0	24.8	 25
358	 17	413.8	46.7	 16
359	 17	609.3	63.6	 20
360	 17	250.0	34.8	 25
361	 17	230.3	21.1	 20
362	 17	128.0	18.6	 25
363	 17	102.0	14.2	 25
364	 17	158.5	28.4	 16
365	 17	438.3	60.0	 20
366	 17	209.0	37.5	 25
367	 17	140.8	17.7	 20
368	 17	137.0	20.8	 25
369	 17	4847.0	990.1	 25
370	 17	107.5	17.6	 20
371	 17	146.5	18.3	 20
372	 17	316.3	40.1	 20
373	 17	252.0	35.8	 20
374	 17	379.0	66.1	 25
375	 17	119.0	20.6	 25
376	 17	160.0	21.0	 20
377	 17	153.3	24.9	 20
378	 17	345.8	33.2	 20
379	 17	378.8	40.8	 16
380	 17	297.0	34.5	 25
381	 17	404.0	30.1	 25
382	 17	365.3	31.9	 20
383	 17	1620.0	200.7	 25
384	 17	145.3	16.8	 20
385	 17	163.5	22.1	 16
386	 17	145.0	18.1	 25
387	 17	120.0	17.0	 25
388	 17	350.3	40.0	 20
389	 17	992.0	102.7	 25
390	 17	3661.0	509.0	 25
391	 17	132.0	18.6	 16
392	 17	366.5	51.0	 20
393	 17	373.0	31.9	 25
394	 17	424.5	57.2	 20
395	 17	127.0	19.3	 25
396	 17	9307.0	1709.0	 25
397	 17	304.0	22.9	 16
398	 17	108.8	16.7	 20
399	 17	226.0	35.4	 25
400	 17	1112.3	118.5	 20
401	 17	117.0	16.7	 25
402	 17	1896.0	342.0	 25
403	 17	4368.3	495.7	 20
404	 17	170.8	24.7	 20
405	 17	155.5	23.1	 20
406	 17	1227.0	292.8	 25
407	 17	170.5	27.4	 20
408	 17	6054.0	1202.6	 25
409	 17	3372.0	870.0	 25
410	 17	874.0	108.9	 16
411	 17	3864.8	642.6	 20
412	 17	1888.5	441.3	 20
413	 17	202.8	28.8	 20
414	 17	7070.0	1276.2	 25
415	 17	579.0	31.9	 25
416	 17	4358.8	550.5	 20
417	 17	427.0	53.8	 20
418	 17	2372.8	491.2	 20
419	 17	431.0	26.4	 20
420	 17	410.0	38.0	 25
421	 17	2194.0	342.6	 25
422	 17	7613.5	1295.8	 20
423	 17	324.0	30.2	 25
424	 17	1275.5	242.0	 20
425	 17	343.3	39.7	 16
426	 17	1536.0	183.8	 25
427	 17	277.0	41.4	 25
428	 17	207.5	25.4	 20
429	 17	1105.0	124.9	 25
430	 17	3954.5	631.5	 20
431	 17	1136.0	105.1	 16
432	 17	1384.0	197.9	 25
433	 17	307.0	37.6	 25
434	 17	10942.8	989.5	 20
435	 17	171.0	21.4	 25
436	 17	250.0	28.2	 25
437	 17	3889.0	308.2	 16
438	 17	119.0	21.4	 20
439	 17	116.0	18.6	 25
440	 17	157.3	17.5	 20
441	 17	425.0	45.6	 25
442	 17	537.0	44.9	 25
443	 17	389.8	40.6	 16
444	 17	533.3	47.6	 20
445	 17	312.0	41.1	 20
446	 17	782.5	71.8	 20
447	 17	502.0	60.8	 25
448	 17	619.0	85.4	 25
449	 17	151.5	22.4	 20
450	 17	1119.0	158.2	 20
451	 17	152.8	28.4	 20
452	 17	6754.5	818.4	 20
453	 17	1097.0	153.8	 25
454	 17	553.0	76.7	 25
455	 17	142.0	16.8	 25
456	 17	106.8	20.9	 20
457	 17	174.8	19.3	 20
458	 17	7016.3	1132.9	 20
459	 17	485.5	44.2	 20
460	 17	145.0	18.3	 25
461	 17	736.0	75.1	 25
462	 17	5473.0	540.1	 20
463	 17	2431.8	252.3	 20
464	 17	219.5	28.8	 20
465	 17	890.3	63.6	 20
466	 17	187.0	29.6	 25
467	 17	168.0	17.7	 25
468	 17	165.3	27.8	 20
469	 17	589.0	77.2	 25
470	 17	511.8	70.5	 20
471	 17	122.5	26.3	 16
472	 17	213.0	33.2	 25
473	 17	4768.0	722.5	 25
474	 17	254.3	28.9	 20
475	 17	196.0	36.8	 25
476	 17	237.5	33.3	 20
477	 17	111.0	17.9	 16
478	 17	191.8	17.3	 20
479	 17	1640.0	221.6	 25
480	 17	472.8	35.3	 20
481	 17	298.0	24.5	 25
482	 17	204.0	25.0	 25
483	 17	208.5	37.2	 16
484	 17	335.3	34.4	 20
485	 17	436.0	62.5	 25
486	 17	2264.5	103.1	 20
487	 17	1306.0	153.2	 25
488	 17	166.0	20.2	 25
489	 17	225.8	27.2	 20
490	 17	243.5	26.6	 20
491	 17	130.8	15.8	 20
492	 17	266.5	33.3	 20
493	 17	295.0	26.4	 25
494	 17	611.0	67.9	 25
495	 17	306.0	32.6	 20
496	 17	242.0	24.1	 20
497	 17	180.5	24.6	 20
498	 17	219.0	30.7	 20
499	 17	186.0	20.2	 25
500	 17	366.0	27.6	 25
501	 17	437.3	58.9	 20
502	 17	450.0	50.4	 25
503	 17	300.3	29.3	 20
504	 17	332.3	35.5	 20
505	 17	1811.5	188.8	 20
506	 17	214.0	26.8	 25
507	 17	321.0	37.4	 25
508	 17	779.0	82.7	 20
509	 17	6968.0	710.2	 20
510	 17	137.5	18.5	 20
511	 17	1326.0	71.2	 16
512	 17	6352.0	933.8	 25
513	 17	137.0	20.9	 25
514	 17	1993.8	170.2	 20
515	 17	472.0	47.4	 25
516	 17	761.0	67.4	 20
517	 17	440.5	29.0	 16
518	 17	121.0	14.2	 25
519	 17	184.0	32.1	 25
520	 17	210.5	22.2	 20
521	 17	688.0	58.0	 25
522	 17	1400.0	170.4	 25
523	 17	132.5	19.8	 16
524	 17	172.8	22.8	 20
525	 17	317.0	44.1	 25
526	 17	220.3	33.3	 20
527	 17	175.0	20.6	 25
528	 17	5858.0	791.8	 25
529	 17	611.3	61.2	 16
530	 17	1270.3	196.1	 20
531	 17	132.0	20.6	 25
532	 17	211.5	26.8	 20
533	 17	118.0	18.5	 25
534	 17	117.0	17.5	 25
535	 17	107.0	15.0	 20
536	 17	169.5	17.5	 20
537	 17	169.3	22.1	 20
538	 17	428.8	56.3	 20
539	 17	9642.0	1551.6	 25
540	 17	143.0	18.4	 25
541	 17	2152.8	345.7	 20
542	 17	4017.5	463.8	 20
543	 17	494.3	40.1	 20
544	 17	354.5	19.8	 16
545	 17	966.0	110.1	 25
546	 17	1205.0	177.7	 25
547	 17	293.5	37.4	 20
548	 17	508.0	63.5	 25
549	 17	3028.0	375.0	 20
550	 17	166.0	19.4	 16
551	 17	143.0	15.8	 25
552	 17	244.0	23.7	 25
553	 17	139.0	20.6	 25
554	 17	190.8	19.5	 20
555	 17	160.0	20.5	 25
556	 17	135.5	28.3	 20
557	 17	1283.5	88.1	 16
558	 17	157.0	22.6	 25
559	 17	118.0	13.8	 25
560	 17	155.8	14.5	 20
561	 17	584.0	39.7	 25
562	 17	6554.0	1318.6	 20
563	 17	400.5	38.4	 16
564	 17	205.0	25.1	 25
565	 17	950.0	234.8	 25
566	 17	165.0	27.5	 20
567	 17	162.0	26.9	 25
568	 17	832.0	78.9	 25
569	 17	1482.8	116.6	 16
570	 17	346.8	37.0	 20
571	 17	229.0	37.8	 25
572	 17	221.5	26.1	 20
573	 17	160.0	17.3	 25
574	 17	207.0	26.8	 25
575	 17	143.8	21.9	 16
576	 17	2215.5	393.9	 20
577	 17	166.3	25.9	 20
578	 17	223.8	26.6	 20
579	 17	188.0	25.8	 25
580	 17	344.0	52.1	 25
581	 17	190.8	77.9	 20
582	 17	2679.3	455.8	 20
583	 17	166.3	31.4	 20
584	 17	135.0	14.9	 20
585	 17	5483.0	949.5	 25
586	 17	3919.0	344.8	 25
587	 17	580.0	50.4	 20
588	 17	195.0	24.2	 25
589	 17	112.0	8.7	 20
590	 17	299.0	27.0	 16
591	 17	1615.0	260.4	 25
592	 17	142.0	18.3	 25
593	 17	117.8	17.5	 20
594	 17	255.0	19.7	 25
595	 17	5502.8	731.2	 20
596	 17	1857.3	131.3	 16
597	 17	798.0	73.7	 25
598	 17	1068.0	123.0	 25
599	 17	701.3	66.7	 20
600	 17	226.0	20.8	 25
601	 17	632.0	79.3	 25
602	 17	577.0	52.4	 20
603	 17	453.3	23.0	 16
604	 17	1598.0	283.6	 25
605	 17	5521.0	878.6	 25
606	 17	217.0	27.5	 20
607	 17	404.0	31.2	 25
608	 17	641.3	60.5	 20
609	 17	666.3	52.5	 16
610	 17	147.8	19.7	 20
611	 17	159.0	19.7	 25
612	 17	139.0	11.6	 20
613	 17	284.0	39.6	 25
614	 17	306.0	26.9	 25
615	 17	703.0	62.2	 16
616	 17	3373.3	459.1	 20
617	 17	278.0	47.3	 25
618	 17	168.0	20.3	 20
619	 17	201.0	31.4	 25
620	 17	249.0	29.5	 25
621	 17	3194.8	288.7	 20
622	 17	359.3	44.5	 20
623	 17	143.8	17.6	 20
624	 17	243.8	31.4	 20
625	 17	378.0	61.7	 25
626	 17	577.0	67.3	 25
627	 17	391.5	78.8	 20
628	 17	205.8	23.6	 20
629	 17	6969.5	1000.3	 20
630	 17	2673.5	620.9	 20
631	 17	1379.0	323.5	 25
632	 17	237.0	33.9	 25
633	 17	186.8	19.3	 20
634	 17	202.0	28.8	 25
635	 17	354.0	49.4	 20
636	 17	3415.0	306.5	 16
637	 17	2823.0	482.7	 25
638	 17	5452.0	920.0	 25
639	 17	340.5	115.2	 20
  0	 18	15873.0	2213.4	 25
  1	 18	154.0	20.8	 25
  2	 18	610.8	100.9	 20
  3	 18	870.0	142.7	 25
  4	 18	121.8	26.6	 20
  5	 18	280.5	38.8	 16
  6	 18	254.0	30.0	 25
  7	 18	595.0	120.1	 25
  8	 18	93.3	15.6	 20
  9	 18	117.0	13.2	 25
 10	 18	236.0	33.6	 20
 11	 18	251.3	34.6	 16
 12	 18	203.0	31.1	 25
 13	 18	153.0	24.9	 25
 14	 18	219.0	26.0	 20
 15	 18	253.0	24.9	 25
 16	 18	184.0	26.0	 25
 17	 18	1441.8	106.0	 16
 18	 18	510.0	47.3	 20
 19	 18	324.0	48.7	 25
 20	 18	1851.0	200.8	 20
 21	 18	638.0	66.5	 25
 22	 18	981.0	109.6	 25
 23	 18	507.8	48.6	 16
 24	 18	5035.5	534.5	 20
 25	 18	368.3	62.4	 20
 26	 18	98.8	17.0	 20
 27	 18	344.0	37.4	 25
 28	 18	284.0	35.3	 25
 29	 18	207.3	24.9	 20
 30	 18	482.0	46.3	 20
 31	 18	897.8	59.3	 20
 32	 18	423.8	41.1	 20
 33	 18	814.0	111.3	 25
 34	 18	162.0	27.0	 25
 35	 18	107.5	15.4	 20
 36	 18	133.0	25.9	 25
 37	 18	104.3	10.0	 20
 38	 18	97.8	17.7	 20
 39	 18	933.3	194.8	 20
 40	 18	106.0	15.4	 25
 41	 18	115.0	17.8	 25
 42	 18	132.0	19.9	 20
 43	 18	2161.8	236.6	 20
 44	 18	1076.3	206.9	 20
 45	 18	323.5	50.2	 20
 46	 18	1131.0	152.2	 25
 47	 18	290.0	24.8	 25
 48	 18	986.3	67.4	 20
 49	 18	3316.0	420.4	 25
 50	 18	1141.5	89.6	 20
 51	 18	470.5	56.1	 16
 52	 18	368.0	38.0	 25
 53	 18	350.0	29.2	 25
 54	 18	345.3	48.6	 20
 55	 18	512.0	57.7	 25
 56	 18	571.3	100.5	 20
 57	 18	448.8	41.8	 16
 58	 18	245.0	36.9	 20
 59	 18	125.0	20.1	 25
 60	 18	247.0	38.9	 20
 61	 18	140.0	30.1	 25
 62	 18	107.0	14.5	 25
 63	 18	139.3	20.8	 16
 64	 18	132.0	19.2	 20
 65	 18	209.0	29.8	 25
 66	 18	238.3	24.0	 20
 67	 18	197.0	20.7	 25
 68	 18	134.0	16.7	 25
 69	 18	132.0	18.4	 20
 70	 18	265.5	32.3	 20
 71	 18	151.3	18.8	 20
 72	 18	1446.5	240.3	 20
 73	 18	430.0	61.1	 25
 74	 18	3204.0	398.0	 25
 75	 18	315.5	35.3	 20
 76	 18	1738.5	159.2	 20
 77	 18	587.5	63.6	 20
 78	 18	324.0	33.0	 20
 79	 18	394.0	50.0	 25
 80	 18	293.0	24.5	 25
 81	 18	274.0	25.9	 20
 82	 18	211.0	34.2	 25
 83	 18	168.0	18.3	 20
 84	 18	269.3	27.7	 16
 85	 18	121.0	18.5	 25
 86	 18	183.0	25.4	 25
 87	 18	979.0	117.0	 25
 88	 18	750.3	65.1	 20
 89	 18	125.5	20.9	 20
 90	 18	98.5	17.1	 20
 91	 18	91.5	10.4	 16
 92	 18	95.0	16.5	 25
 93	 18	130.0	15.4	 25
 94	 18	893.5	187.4	 20
 95	 18	120.0	19.6	 25
 96	 18	115.3	14.8	 20
 97	 18	110.3	17.1	 16
 98	 18	94.0	14.9	 25
 99	 18	218.0	25.3	 25
100	 18	332.0	28.8	 20
101	 18	208.0	29.9	 25
102	 18	139.0	20.5	 25
103	 18	997.0	79.9	 16
104	 18	962.0	64.1	 20
105	 18	232.0	31.1	 25
106	 18	96.5	13.2	 20
107	 18	164.0	17.7	 25
108	 18	97.0	16.2	 25
109	 18	430.0	35.7	 16
110	 18	237.5	21.7	 20
111	 18	299.0	54.3	 25
112	 18	279.0	39.4	 20
113	 18	639.0	117.9	 25
114	 18	162.0	23.7	 25
115	 18	125.8	19.8	 20
116	 18	508.5	88.6	 20
117	 18	104.0	18.5	 20
118	 18	169.3	19.7	 20
119	 18	189.0	21.2	 25
120	 18	915.0	118.4	 25
121	 18	601.0	41.6	 20
122	 18	215.0	27.3	 20
123	 18	2773.5	204.2	 20
124	 18	735.5	68.4	 16
125	 18	1185.0	156.0	 25
126	 18	1001.0	113.0	 25
127	 18	124.3	18.4	 20
128	 18	125.0	23.0	 25
129	 18	118.5	15.7	 20
130	 18	172.3	26.3	 16
131	 18	129.0	21.3	 25
132	 18	97.0	15.9	 25
133	 18	104.0	13.8	 25
134	 18	131.3	15.0	 20
135	 18	132.0	25.7	 25
136	 18	195.8	25.0	 20
137	 18	121.3	20.7	 16
138	 18	124.0	21.2	 25
139	 18	155.0	19.6	 25
140	 18	227.3	28.8	 20
141	 18	328.0	36.6	 25
142	 18	204.3	34.2	 20
143	 18	168.0	24.4	 16
144	 18	166.0	22.4	 25
145	 18	140.0	25.5	 25
146	 18	128.3	19.7	 20
147	 18	135.0	22.4	 25
148	 18	663.0	115.2	 25
149	 18	365.5	52.0	 16
150	 18	203.3	23.1	 20
151	 18	220.0	43.6	 25
152	 18	122.3	18.0	 20
153	 18	137.0	22.3	 25
154	 18	127.0	17.3	 25
155	 18	442.5	62.7	 16
156	 18	249.5	29.1	 20
157	 18	306.5	34.2	 20
158	 18	159.5	25.0	 20
159	 18	147.0	16.2	 25
160	 18	115.0	17.1	 25
161	 18	106.5	16.3	 20
162	 18	125.8	12.2	 20
163	 18	100.5	18.4	 20
164	 18	351.3	42.4	 20
165	 18	279.0	32.8	 25
166	 18	523.0	68.9	 25
167	 18	374.0	40.0	 20
168	 18	167.0	19.5	 25
169	 18	92.5	19.0	 20
170	 18	100.0	18.0	 16
171	 18	97.0	17.2	 25
172	 18	122.0	20.3	 25
173	 18	126.0	14.3	 20
174	 18	155.0	29.2	 25
175	 18	131.3	17.9	 20
176	 18	382.0	35.0	 16
177	 18	254.0	29.0	 25
178	 18	686.0	77.5	 25
179	 18	1587.0	164.7	 20
180	 18	315.0	27.9	 25
181	 18	201.0	25.8	 25
182	 18	260.0	30.7	 20
183	 18	95.3	14.4	 16
184	 18	175.0	20.5	 25
185	 18	601.0	144.5	 25
186	 18	111.8	17.7	 20
187	 18	172.0	26.0	 25
188	 18	327.3	49.2	 20
189	 18	88.3	12.6	 16
190	 18	142.3	25.5	 20
191	 18	211.0	27.5	 25
192	 18	734.5	83.7	 20
193	 18	339.0	41.6	 25
194	 18	192.0	20.0	 25
195	 18	259.8	33.4	 16
196	 18	663.5	103.7	 20
197	 18	136.0	23.4	 25
198	 18	127.3	21.3	 20
199	 18	103.0	12.9	 25
200	 18	111.0	20.3	 25
201	 18	639.8	102.0	 20
202	 18	516.0	36.8	 20
203	 18	401.0	43.2	 20
204	 18	616.5	87.6	 20
205	 18	603.0	55.5	 25
206	 18	434.0	65.3	 25
207	 18	874.8	99.5	 20
208	 18	107.5	16.3	 20
209	 18	108.0	16.5	 20
210	 18	135.3	15.3	 20
211	 18	225.0	25.1	 25
212	 18	279.0	26.5	 25
213	 18	209.3	27.4	 20
214	 18	159.0	23.5	 25
215	 18	95.5	16.2	 20
216	 18	133.3	20.2	 16
217	 18	179.0	23.0	 25
218	 18	124.0	24.6	 25
219	 18	1178.3	117.3	 20
220	 18	190.0	24.7	 25
221	 18	198.5	27.0	 20
222	 18	198.3	30.7	 16
223	 18	326.3	31.2	 20
224	 18	987.0	148.1	 25
225	 18	233.3	25.7	 20
226	 18	117.0	10.3	 25
227	 18	523.0	139.7	 25
228	 18	89.3	13.9	 16
229	 18	186.5	27.1	 20
230	 18	133.0	23.9	 25
231	 18	268.0	56.4	 25
232	 18	220.5	48.3	 20
233	 18	228.0	26.2	 25
234	 18	107.0	16.9	 25
235	 18	134.0	27.3	 16
236	 18	118.3	15.3	 20
237	 18	217.0	29.8	 25
238	 18	269.0	38.8	 20
239	 18	254.0	22.9	 25
240	 18	359.0	31.6	 25
241	 18	175.8	24.8	 16
242	 18	185.0	27.5	 20
243	 18	170.0	30.3	 25
244	 18	781.3	110.4	 20
245	 18	246.0	27.2	 25
246	 18	1342.0	359.8	 25
247	 18	278.0	24.4	 20
248	 18	1463.0	161.3	 20
249	 18	645.0	65.3	 20
250	 18	601.0	64.8	 20
251	 18	234.0	34.9	 25
252	 18	162.0	27.5	 25
253	 18	211.3	29.8	 20
254	 18	195.3	22.4	 20
255	 18	572.5	493.1	 20
256	 18	688.3	55.8	 16
257	 18	328.0	36.6	 25
258	 18	209.0	22.5	 25
259	 18	122.5	17.0	 20
260	 18	679.0	68.0	 25
261	 18	682.5	59.5	 20
262	 18	2219.5	124.8	 16
263	 18	577.0	59.7	 25
264	 18	458.0	47.3	 25
265	 18	173.8	21.5	 20
266	 18	371.0	34.6	 25
267	 18	141.0	23.8	 25
268	 18	165.0	20.7	 16
269	 18	132.8	19.2	 20
270	 18	135.0	19.5	 25
271	 18	136.8	21.3	 20
272	 18	249.0	63.5	 25
273	 18	610.0	139.5	 25
274	 18	138.3	22.7	 16
275	 18	90.5	11.8	 20
276	 18	118.0	15.6	 25
277	 18	399.3	50.9	 20
278	 18	444.0	36.9	 25
279	 18	137.0	18.8	 25
280	 18	263.0	37.6	 25
281	 18	216.5	39.2	 16
282	 18	364.8	49.2	 20
283	 18	341.0	75.7	 25
284	 18	141.3	20.7	 20
285	 18	186.0	27.4	 25
286	 18	985.0	279.1	 25
287	 18	191.0	26.5	 16
288	 18	1316.3	240.5	 20
289	 18	171.0	27.2	 20
290	 18	178.3	25.6	 20
291	 18	195.0	33.6	 25
292	 18	2563.0	652.1	 25
293	 18	174.8	29.3	 20
294	 18	717.0	69.8	 20
295	 18	621.0	76.6	 20
296	 18	273.8	34.6	 20
297	 18	646.0	74.3	 25
298	 18	200.0	32.1	 25
299	 18	1542.3	227.8	 20
300	 18	280.0	41.2	 25
301	 18	291.3	42.4	 20
302	 18	3410.3	361.9	 16
303	 18	1935.0	370.0	 25
304	 18	475.0	65.7	 25
305	 18	177.0	23.8	 20
306	 18	133.0	16.3	 25
307	 18	133.0	27.6	 20
308	 18	539.3	66.1	 16
309	 18	3357.0	647.6	 25
310	 18	741.0	118.4	 25
311	 18	230.8	28.9	 20
312	 18	1044.0	147.5	 25
313	 18	308.0	37.8	 25
314	 18	1106.3	128.5	 16
315	 18	180.3	23.7	 20
316	 18	135.0	19.4	 25
317	 18	444.3	69.0	 20
318	 18	209.0	22.7	 25
319	 18	272.0	31.1	 25
320	 18	204.8	23.2	 16
321	 18	444.5	59.1	 20
322	 18	200.8	23.5	 20
323	 18	231.3	38.9	 20
324	 18	254.0	30.3	 25
325	 18	2511.0	389.9	 25
326	 18	653.8	66.9	 20
327	 18	246.0	27.9	 20
328	 18	111.8	13.1	 20
329	 18	188.0	29.8	 25
330	 18	240.5	28.7	 20
331	 18	340.0	43.1	 25
332	 18	135.0	19.6	 25
333	 18	188.5	33.5	 20
334	 18	1378.3	229.1	 20
335	 18	123.5	17.9	 20
336	 18	129.5	15.5	 20
337	 18	370.0	45.8	 25
338	 18	1840.0	524.0	 25
339	 18	224.8	31.3	 20
340	 18	249.8	21.8	 20
341	 18	172.0	21.4	 20
342	 18	207.0	29.8	 20
343	 18	218.0	20.1	 25
344	 18	1349.0	224.4	 25
345	 18	403.3	47.9	 20
346	 18	2650.0	373.4	 25
347	 18	597.8	64.3	 20
348	 18	1289.5	130.0	 16
349	 18	368.0	27.8	 25
350	 18	589.0	105.0	 25
351	 18	248.0	23.6	 20
352	 18	363.0	42.0	 25
353	 18	192.5	32.3	 20
354	 18	134.3	12.4	 16
355	 18	361.5	33.2	 20
356	 18	315.0	37.5	 25
357	 18	166.3	25.1	 20
358	 18	1184.0	151.2	 25
359	 18	349.0	35.6	 25
360	 18	257.5	34.8	 16
361	 18	776.0	120.0	 20
362	 18	130.0	16.4	 25
363	 18	139.3	22.5	 20
364	 18	218.0	29.4	 25
365	 18	328.0	46.9	 25
366	 18	102.8	10.3	 16
367	 18	147.5	24.2	 20
368	 18	124.5	19.4	 20
369	 18	639.5	120.7	 20
370	 18	129.0	19.2	 25
371	 18	205.0	25.8	 25
372	 18	192.3	15.2	 20
373	 18	172.5	21.8	 20
374	 18	179.0	22.0	 20
375	 18	139.8	22.5	 20
376	 18	154.0	25.9	 25
377	 18	182.0	25.2	 25
378	 18	1220.0	166.5	 25
379	 18	663.0	74.0	 20
380	 18	807.8	73.5	 20
381	 18	639.0	58.4	 20
382	 18	422.0	31.4	 20
383	 18	901.0	74.4	 25
384	 18	227.0	32.9	 25
385	 18	128.3	19.9	 20
386	 18	132.5	21.3	 20
387	 18	127.8	30.8	 20
388	 18	170.0	15.9	 16
389	 18	521.0	68.4	 25
390	 18	574.0	119.8	 25
391	 18	132.5	22.6	 20
392	 18	220.0	20.1	 25
393	 18	301.8	39.0	 20
394	 18	248.3	26.0	 16
395	 18	124.0	15.1	 25
396	 18	3004.0	723.9	 25
397	 18	206.5	14.9	 20
398	 18	112.0	14.4	 25
399	 18	143.8	21.7	 20
400	 18	405.5	34.8	 16
401	 18	116.5	18.3	 20
402	 18	227.0	60.5	 25
403	 18	317.0	62.1	 20
404	 18	203.0	33.7	 25
405	 18	137.0	30.1	 25
406	 18	197.0	21.4	 16
407	 18	133.5	15.0	 20
408	 18	648.0	169.4	 25
409	 18	172.3	33.5	 20
410	 18	185.0	25.9	 25
411	 18	1276.0	320.7	 25
412	 18	335.0	66.5	 20
413	 18	238.0	26.7	 20
414	 18	2949.5	610.4	 20
415	 18	341.5	50.4	 20
416	 18	1182.0	248.4	 25
417	 18	295.0	44.6	 25
418	 18	553.8	85.2	 20
419	 18	381.8	37.7	 20
420	 18	234.8	29.9	 20
421	 18	442.0	50.5	 20
422	 18	5036.0	1152.2	 25
423	 18	585.0	81.9	 25
424	 18	576.8	86.1	 20
425	 18	487.0	56.2	 25
426	 18	417.5	52.5	 20
427	 18	210.5	21.9	 20
428	 18	333.0	22.7	 20
429	 18	634.0	59.0	 25
430	 18	248.0	45.9	 25
431	 18	209.0	25.4	 20
432	 18	427.0	58.2	 20
433	 18	219.3	28.4	 20
434	 18	3046.3	391.3	 16
435	 18	219.0	29.8	 25
436	 18	149.0	20.8	 25
437	 18	912.5	139.9	 20
438	 18	106.0	17.6	 25
439	 18	107.0	15.6	 20
440	 18	118.3	11.7	 16
441	 18	904.0	172.6	 25
442	 18	433.0	65.6	 25
443	 18	405.5	47.8	 20
444	 18	363.0	42.3	 25
445	 18	195.0	25.8	 25
446	 18	372.5	34.1	 16
447	 18	305.3	37.8	 20
448	 18	333.0	54.7	 25
449	 18	150.0	21.0	 20
450	 18	276.0	44.7	 25
451	 18	118.0	18.3	 25
452	 18	974.0	144.3	 16
453	 18	2331.5	258.6	 20
454	 18	484.0	72.8	 25
455	 18	149.0	18.0	 20
456	 18	123.0	22.2	 25
457	 18	202.0	27.3	 25
458	 18	1059.8	164.3	 20
459	 18	759.5	68.3	 20
460	 18	129.8	18.7	 20
461	 18	741.5	127.4	 20
462	 18	1129.0	192.9	 25
463	 18	638.0	114.8	 25
464	 18	207.5	31.7	 20
465	 18	384.8	38.2	 20
466	 18	213.5	27.4	 20
467	 18	446.5	50.9	 16
468	 18	197.0	35.1	 25
469	 18	220.0	27.2	 25
470	 18	558.8	66.5	 20
471	 18	158.0	21.5	 25
472	 18	256.3	25.6	 20
473	 18	1334.3	117.3	 16
474	 18	314.0	51.5	 25
475	 18	170.0	17.3	 25
476	 18	149.0	31.6	 25
477	 18	122.5	15.6	 20
478	 18	113.0	11.3	 25
479	 18	1181.0	154.7	 20
480	 18	288.8	33.2	 16
481	 18	370.0	44.9	 25
482	 18	231.0	28.1	 25
483	 18	262.0	29.2	 20
484	 18	697.0	65.7	 25
485	 18	423.8	44.3	 20
486	 18	1731.5	111.5	 16
487	 18	381.0	45.8	 25
488	 18	192.0	25.4	 25
489	 18	195.5	27.7	 20
490	 18	163.0	26.2	 25
491	 18	144.0	19.3	 25
492	 18	403.5	48.2	 16
493	 18	303.3	37.9	 20
494	 18	449.0	58.7	 25
495	 18	505.0	47.9	 20
496	 18	294.0	40.5	 25
497	 18	197.0	21.0	 25
498	 18	280.3	27.1	 16
499	 18	241.8	22.6	 20
500	 18	290.3	30.8	 20
501	 18	894.5	122.7	 20
502	 18	398.0	55.9	 25
503	 18	281.0	40.0	 25
504	 18	342.0	43.8	 20
505	 18	911.8	136.5	 20
506	 18	233.5	32.0	 20
507	 18	321.3	38.0	 20
508	 18	268.0	26.7	 25
509	 18	1333.0	329.4	 25
510	 18	137.3	20.9	 20
511	 18	719.0	102.7	 25
512	 18	1265.5	234.2	 20
513	 18	127.5	31.3	 16
514	 18	552.0	113.7	 25
515	 18	588.0	118.9	 25
516	 18	363.8	51.4	 20
517	 18	364.0	47.8	 25
518	 18	126.3	19.7	 20
519	 18	139.3	17.0	 16
520	 18	210.0	18.4	 25
521	 18	1949.0	446.3	 25
522	 18	949.3	178.9	 20
523	 18	143.0	20.1	 25
524	 18	173.0	27.2	 25
525	 18	746.3	109.5	 20
526	 18	300.0	38.9	 16
527	 18	206.0	35.1	 25
528	 18	2701.0	622.3	 25
529	 18	243.0	31.0	 20
530	 18	129.0	17.1	 25
531	 18	125.8	18.0	 20
532	 18	242.3	25.3	 16
533	 18	115.3	17.2	 20
534	 18	113.0	15.2	 25
535	 18	135.3	27.7	 20
536	 18	174.0	31.4	 25
537	 18	151.0	24.3	 25
538	 18	229.3	28.8	 16
539	 18	2548.3	454.9	 20
540	 18	143.0	15.6	 25
541	 18	150.5	26.2	 20
542	 18	1934.0	501.9	 25
543	 18	748.0	147.9	 25
544	 18	459.8	67.5	 20
545	 18	1396.0	221.2	 20
546	 18	354.8	47.7	 20
547	 18	171.5	25.9	 20
548	 18	189.0	24.4	 25
549	 18	517.0	126.1	 25
550	 18	164.3	22.4	 20
551	 18	152.3	21.3	 20
552	 18	172.0	19.0	 20
553	 18	163.5	65.5	 20
554	 18	204.0	24.2	 25
555	 18	117.0	12.5	 25
556	 18	134.3	13.4	 20
557	 18	563.0	98.2	 25
558	 18	180.3	11.9	 20
559	 18	121.8	16.8	 16
560	 18	171.0	22.0	 25
561	 18	476.0	64.5	 25
562	 18	1882.0	307.7	 20
563	 18	332.0	42.6	 25
564	 18	251.0	39.0	 20
565	 18	187.8	18.1	 16
566	 18	186.0	21.5	 20
567	 18	199.0	207.3	 25
568	 18	530.0	96.1	 20
569	 18	1045.0	170.6	 25
570	 18	507.0	53.2	 25
571	 18	310.8	39.0	 16
572	 18	261.3	32.4	 20
573	 18	219.0	31.3	 25
574	 18	186.0	32.7	 25
575	 18	128.3	21.5	 20
576	 18	191.0	33.0	 25
577	 18	118.0	17.8	 25
578	 18	170.8	24.7	 16
579	 18	192.3	29.9	 20
580	 18	456.0	69.4	 25
581	 18	146.3	26.6	 20
582	 18	158.0	25.5	 25
583	 18	156.0	23.5	 25
584	 18	148.8	20.4	 16
585	 18	1630.0	361.9	 20
586	 18	1976.0	394.4	 25
587	 18	328.3	39.7	 20
588	 18	174.0	23.6	 25
589	 18	123.0	22.7	 25
590	 18	151.5	23.2	 20
591	 18	527.8	121.5	 20
592	 18	175.0	21.2	 20
593	 18	142.3	20.1	 20
594	 18	391.0	55.8	 25
595	 18	1628.0	281.2	 25
596	 18	462.8	50.0	 20
597	 18	482.3	56.9	 20
598	 18	621.0	66.9	 20
599	 18	886.5	58.8	 16
600	 18	209.0	25.9	 25
601	 18	226.0	24.1	 25
602	 18	1055.5	161.3	 20
603	 18	589.0	45.7	 25
604	 18	1099.0	90.6	 20
605	 18	919.8	154.6	 16
606	 18	177.0	22.5	 25
607	 18	270.0	37.1	 25
608	 18	338.8	48.6	 20
609	 18	493.0	63.7	 25
610	 18	129.0	19.8	 25
611	 18	157.5	16.9	 16
612	 18	124.3	19.7	 20
613	 18	161.0	16.0	 25
614	 18	219.3	22.4	 20
615	 18	498.0	77.8	 25
616	 18	275.0	41.3	 25
617	 18	191.3	30.5	 16
618	 18	177.5	24.6	 20
619	 18	201.0	127.6	 25
620	 18	224.8	24.3	 20
621	 18	657.0	104.0	 25
622	 18	314.0	30.7	 25
623	 18	191.0	26.8	 25
624	 18	214.8	21.6	 16
625	 18	185.3	20.5	 20
626	 18	291.0	49.0	 25
627	 18	1152.5	174.9	 20
628	 18	194.0	38.5	 25
629	 18	502.0	96.8	 25
630	 18	198.5	32.9	 16
631	 18	168.0	29.5	 20
632	 18	142.0	23.5	 20
633	 18	241.0	33.5	 20
634	 18	364.0	43.7	 25
635	 18	388.0	30.2	 25
636	 18	959.5	153.8	 20
637	 18	727.0	89.5	 20
638	 18	2071.3	380.2	 20
639	 18	14354.3	3928.5	 20
  0	 19	198.5	19.7	 20
  1	 19	1163.0	117.2	 20
  2	 19	344.0	27.5	 25
  3	 19	163.0	19.7	 25
  4	 19	118.0	15.1	 20
  5	 19	4178.0	833.6	 25
  6	 19	281.5	34.0	 20
  7	 19	2948.8	251.6	 16
  8	 19	114.0	16.9	 25
  9	 19	105.0	19.5	 25
 10	 19	113.0	22.2	 25
 11	 19	633.5	89.4	 20
 12	 19	190.8	23.3	 20
 13	 19	481.0	41.0	 20
 14	 19	205.3	28.4	 16
 15	 19	194.0	28.8	 25
 16	 19	148.0	17.8	 25
 17	 19	641.8	114.3	 20
 18	 19	2292.0	503.1	 25
 19	 19	178.3	20.2	 20
 20	 19	462.3	38.3	 16
 21	 19	408.0	28.8	 25
 22	 19	630.0	66.0	 25
 23	 19	523.3	43.0	 20
 24	 19	303.0	38.5	 25
 25	 19	2867.0	561.4	 25
 26	 19	119.0	16.1	 16
 27	 19	290.0	39.8	 20
 28	 19	108.0	14.4	 25
 29	 19	120.5	22.3	 20
 30	 19	398.0	60.2	 25
 31	 19	498.0	57.8	 25
 32	 19	1956.5	199.5	 16
 33	 19	2330.0	322.3	 20
 34	 19	7833.0	1998.4	 25
 35	 19	126.0	16.3	 20
 36	 19	138.0	20.4	 25
 37	 19	156.0	20.8	 25
 38	 19	190.0	25.6	 20
 39	 19	115.0	17.7	 20
 40	 19	106.3	19.9	 20
 41	 19	2548.5	219.1	 20
 42	 19	124.0	15.1	 25
 43	 19	242.0	24.9	 25
 44	 19	197.3	28.1	 20
 45	 19	135.3	21.1	 20
 46	 19	281.5	24.8	 20
 47	 19	569.8	70.0	 16
 48	 19	148.0	23.7	 25
 49	 19	121.0	19.7	 25
 50	 19	3722.5	536.1	 20
 51	 19	1957.0	315.3	 25
 52	 19	800.8	58.7	 20
 53	 19	400.3	41.1	 16
 54	 19	3159.0	289.1	 25
 55	 19	1002.0	128.3	 25
 56	 19	519.0	60.8	 20
 57	 19	298.0	27.7	 25
 58	 19	4957.0	1156.8	 25
 59	 19	443.3	91.5	 20
 60	 19	107.5	18.7	 16
 61	 19	354.0	58.1	 25
 62	 19	109.0	17.5	 25
 63	 19	3683.8	407.5	 20
 64	 19	115.0	11.9	 25
 65	 19	120.8	27.0	 20
 66	 19	5139.5	445.7	 16
 67	 19	3624.0	405.3	 25
 68	 19	233.0	31.8	 25
 69	 19	254.5	19.9	 20
 70	 19	414.0	49.5	 25
 71	 19	323.0	51.9	 25
 72	 19	255.5	23.6	 16
 73	 19	368.5	39.5	 20
 74	 19	228.0	27.4	 25
 75	 19	236.0	38.4	 20
 76	 19	873.0	76.4	 25
 77	 19	1039.0	79.2	 25
 78	 19	1154.3	55.2	 16
 79	 19	192.5	21.9	 20
 80	 19	2267.3	472.9	 20
 81	 19	125.8	20.9	 20
 82	 19	134.0	25.0	 25
 83	 19	1431.0	170.9	 25
 84	 19	2668.0	392.6	 20
 85	 19	303.0	49.6	 20
 86	 19	153.3	26.3	 20
 87	 19	110.0	12.7	 20
 88	 19	241.0	33.0	 25
 89	 19	2108.0	473.8	 25
 90	 19	107.0	16.2	 20
 91	 19	122.0	15.5	 25
 92	 19	152.8	19.2	 20
 93	 19	815.3	99.3	 16
 94	 19	99.0	14.9	 25
 95	 19	264.0	32.9	 25
 96	 19	785.5	123.0	 20
 97	 19	269.0	35.3	 25
 98	 19	317.5	39.2	 20
 99	 19	1754.5	100.3	 16
100	 19	4388.0	541.3	 25
101	 19	556.0	71.8	 25
102	 19	1999.3	244.3	 20
103	 19	133.0	19.4	 25
104	 19	1941.0	446.0	 25
105	 19	104.3	10.3	 16
106	 19	156.0	22.6	 20
107	 19	832.0	104.6	 25
108	 19	190.0	22.0	 25
109	 19	237.5	29.5	 20
110	 19	115.0	15.9	 25
111	 19	107.3	16.5	 20
112	 19	176.5	22.7	 16
113	 19	232.0	28.4	 20
114	 19	4766.0	975.5	 25
115	 19	112.5	14.1	 20
116	 19	123.0	19.0	 25
117	 19	384.0	37.7	 25
118	 19	688.3	49.4	 16
119	 19	526.8	65.5	 20
120	 19	319.0	26.7	 25
121	 19	177.8	28.9	 20
122	 19	198.0	22.3	 25
123	 19	590.0	71.2	 25
124	 19	285.3	27.9	 20
125	 19	519.3	45.6	 20
126	 19	279.3	40.4	 20
127	 19	877.5	67.4	 20
128	 19	129.0	22.8	 25
129	 19	139.0	20.5	 25
130	 19	114.0	12.9	 20
131	 19	127.5	14.5	 20
132	 19	470.0	80.7	 20
133	 19	179.8	28.1	 20
134	 19	160.0	22.7	 25
135	 19	116.0	17.1	 25
136	 19	134.5	20.2	 20
137	 19	194.0	37.1	 25
138	 19	142.5	22.1	 20
139	 19	580.0	45.1	 16
140	 19	152.0	22.9	 25
141	 19	163.0	28.2	 25
142	 19	507.3	33.7	 20
143	 19	678.0	71.6	 25
144	 19	529.0	74.0	 20
145	 19	154.0	19.6	 16
146	 19	677.5	78.1	 20
147	 19	453.0	52.7	 25
148	 19	2139.5	189.2	 20
149	 19	164.0	19.8	 25
150	 19	251.0	33.1	 25
151	 19	118.5	14.3	 16
152	 19	125.5	19.2	 20
153	 19	488.0	50.4	 25
154	 19	381.0	37.5	 20
155	 19	292.0	48.2	 25
156	 19	6400.0	1109.4	 25
157	 19	224.0	28.2	 25
158	 19	1269.8	140.7	 16
159	 19	126.3	19.5	 20
160	 19	152.0	20.1	 25
161	 19	5604.8	586.6	 20
162	 19	171.0	30.5	 25
163	 19	177.0	25.9	 25
164	 19	2580.0	223.8	 16
165	 19	1584.8	125.2	 20
166	 19	710.0	57.2	 25
167	 19	2516.3	140.6	 20
168	 19	1105.0	67.8	 25
169	 19	365.0	39.0	 25
170	 19	873.5	100.4	 20
171	 19	146.8	25.4	 20
172	 19	97.5	18.0	 20
173	 19	84.0	12.6	 20
174	 19	103.0	15.2	 25
175	 19	115.0	13.0	 25
176	 19	382.5	45.0	 20
177	 19	165.3	24.4	 20
178	 19	2420.3	509.1	 20
179	 19	112.8	19.3	 16
180	 19	175.0	27.3	 25
181	 19	878.0	199.7	 25
182	 19	866.8	89.9	 20
183	 19	125.0	15.1	 25
184	 19	182.0	35.0	 20
185	 19	128.0	26.4	 16
186	 19	121.0	19.4	 25
187	 19	135.0	22.9	 25
188	 19	435.0	54.9	 20
189	 19	362.0	51.9	 25
190	 19	736.0	133.7	 25
191	 19	452.0	42.1	 16
192	 19	406.3	48.1	 20
193	 19	244.0	28.6	 25
194	 19	539.8	59.5	 20
195	 19	231.0	40.4	 25
196	 19	340.0	47.6	 25
197	 19	337.0	29.5	 16
198	 19	253.0	38.5	 20
199	 19	169.0	22.4	 25
200	 19	109.8	15.4	 20
201	 19	149.0	17.5	 25
202	 19	1339.0	253.2	 25
203	 19	226.5	31.4	 20
204	 19	1943.3	215.4	 20
205	 19	233.0	31.5	 20
206	 19	173.0	30.7	 25
207	 19	428.8	43.8	 20
208	 19	211.0	25.6	 25
209	 19	1038.0	279.9	 25
210	 19	136.5	22.6	 16
211	 19	129.0	16.1	 20
212	 19	547.5	131.1	 20
213	 19	193.0	26.9	 20
214	 19	96.0	17.3	 25
215	 19	167.0	29.2	 25
216	 19	120.3	16.8	 20
217	 19	116.5	21.2	 20
218	 19	119.3	22.1	 20
219	 19	422.8	44.3	 20
220	 19	208.0	20.7	 25
221	 19	312.0	48.2	 25
222	 19	1405.8	205.0	 20
223	 19	287.0	32.4	 25
224	 19	218.8	26.1	 20
225	 19	384.3	40.8	 16
226	 19	2757.0	398.6	 25
227	 19	6262.0	1287.7	 25
228	 19	254.3	37.0	 20
229	 19	136.0	22.5	 25
230	 19	127.3	24.6	 20
231	 19	159.5	101.3	 16
232	 19	159.0	21.7	 25
233	 19	391.0	45.6	 25
234	 19	663.5	100.8	 20
235	 19	3267.0	668.7	 25
236	 19	3737.0	937.0	 25
237	 19	609.8	58.3	 16
238	 19	265.5	34.0	 20
239	 19	185.0	26.1	 25
240	 19	464.0	63.1	 20
241	 19	3544.0	662.5	 25
242	 19	507.0	88.8	 25
243	 19	141.8	20.0	 16
244	 19	154.3	20.8	 20
245	 19	248.8	31.3	 20
246	 19	163.0	15.0	 20
247	 19	5327.0	752.0	 25
248	 19	145.0	18.8	 25
249	 19	182.0	24.5	 20
250	 19	4187.5	339.0	 20
251	 19	6101.3	955.9	 20
252	 19	208.5	41.3	 20
253	 19	361.0	35.4	 25
254	 19	173.0	18.7	 25
255	 19	146.0	15.4	 25
256	 19	273.5	52.5	 20
257	 19	8134.0	1142.0	 20
258	 19	297.0	46.1	 20
259	 19	1785.3	235.6	 20
260	 19	173.0	22.3	 25
261	 19	1727.0	286.0	 25
262	 19	138.8	20.1	 20
263	 19	4453.3	542.2	 20
264	 19	2135.0	273.0	 20
265	 19	404.3	42.0	 20
266	 19	225.0	27.0	 25
267	 19	175.0	22.6	 25
268	 19	561.0	73.2	 20
269	 19	256.0	32.1	 25
270	 19	255.5	36.1	 20
271	 19	201.3	17.4	 16
272	 19	154.0	23.0	 25
273	 19	2479.0	657.7	 25
274	 19	263.8	29.2	 20
275	 19	180.0	26.6	 25
276	 19	117.8	21.7	 20
277	 19	150.5	25.3	 16
278	 19	1722.5	232.0	 20
279	 19	8855.0	2227.6	 25
280	 19	663.8	44.6	 20
281	 19	1859.0	371.6	 25
282	 19	176.0	28.7	 25
283	 19	171.8	19.0	 16
284	 19	226.0	26.9	 20
285	 19	500.0	65.3	 25
286	 19	220.3	33.9	 20
287	 19	269.0	29.6	 25
288	 19	237.0	32.9	 25
289	 19	197.5	33.1	 20
290	 19	234.5	31.3	 20
291	 19	5077.8	959.9	 20
292	 19	108.3	22.5	 20
293	 19	7741.0	1000.2	 25
294	 19	324.0	44.6	 25
295	 19	1054.0	100.4	 20
296	 19	436.0	31.5	 20
297	 19	440.8	42.4	 20
298	 19	339.3	31.3	 20
299	 19	124.0	17.3	 25
300	 19	239.0	25.6	 25
301	 19	607.0	34.2	 20
302	 19	512.0	47.3	 25
303	 19	401.5	30.4	 20
304	 19	367.5	40.6	 20
305	 19	211.8	26.3	 20
306	 19	200.0	23.1	 25
307	 19	140.0	27.6	 25
308	 19	131.3	14.0	 20
309	 19	659.0	76.0	 20
310	 19	205.5	23.1	 20
311	 19	253.0	33.4	 16
312	 19	283.0	32.4	 25
313	 19	108.0	16.5	 25
314	 19	110.8	16.1	 20
315	 19	113.0	14.8	 25
316	 19	109.0	16.1	 20
317	 19	124.5	19.4	 16
318	 19	164.0	25.1	 25
319	 19	1969.0	514.2	 25
320	 19	116.0	18.0	 20
321	 19	113.0	15.9	 25
322	 19	119.0	17.7	 25
323	 19	378.5	44.2	 16
324	 19	332.5	27.8	 20
325	 19	325.0	42.6	 25
326	 19	904.8	81.5	 20
327	 19	693.0	89.8	 25
328	 19	4160.0	1030.7	 25
329	 19	534.0	48.2	 16
330	 19	922.0	83.3	 20
331	 19	3727.0	775.2	 25
332	 19	388.8	53.7	 20
333	 19	304.0	34.4	 25
334	 19	622.0	96.3	 25
335	 19	2211.5	380.5	 20
336	 19	9070.8	1061.7	 20
337	 19	327.0	48.5	 20
338	 19	130.8	25.4	 20
339	 19	134.0	16.5	 25
340	 19	175.0	25.7	 25
341	 19	235.8	34.3	 20
342	 19	110.0	18.9	 20
343	 19	602.0	128.7	 20
344	 19	139.8	23.2	 16
345	 19	137.0	19.1	 25
346	 19	6352.0	1324.8	 25
347	 19	227.3	22.9	 20
348	 19	242.0	24.1	 25
349	 19	2740.5	569.6	 20
350	 19	635.3	37.8	 16
351	 19	952.0	118.8	 25
352	 19	237.0	27.7	 25
353	 19	4365.0	1096.5	 25
354	 19	1521.3	193.0	 20
355	 19	195.0	16.5	 25
356	 19	256.5	38.0	 20
357	 19	152.8	25.8	 16
358	 19	2442.0	402.9	 25
359	 19	1372.0	353.6	 25
360	 19	168.0	25.1	 20
361	 19	1816.0	235.9	 25
362	 19	279.8	45.6	 20
363	 19	1409.3	162.1	 16
364	 19	7389.0	1328.1	 25
365	 19	1506.0	306.3	 25
366	 19	187.5	24.4	 20
367	 19	512.0	49.0	 25
368	 19	6005.0	1050.7	 25
369	 19	691.5	61.1	 16
370	 19	1971.8	233.6	 20
371	 19	234.0	36.5	 25
372	 19	147.5	21.3	 20
373	 19	203.0	31.3	 25
374	 19	112.0	17.4	 25
375	 19	118.5	11.7	 16
376	 19	98.3	14.9	 20
377	 19	143.0	19.1	 20
378	 19	158.3	18.5	 20
379	 19	206.0	32.5	 25
380	 19	481.0	45.2	 25
381	 19	1353.5	103.9	 20
382	 19	841.0	54.2	 20
383	 19	1387.8	92.4	 20
384	 19	2025.8	180.0	 20
385	 19	134.0	20.2	 25
386	 19	210.0	28.2	 25
387	 19	129.0	16.1	 20
388	 19	274.0	39.4	 25
389	 19	1072.8	111.6	 20
390	 19	2275.3	165.5	 16
391	 19	4535.0	711.1	 25
392	 19	122.0	17.7	 25
393	 19	773.5	77.6	 20
394	 19	135.0	22.9	 25
395	 19	826.0	155.0	 20
396	 19	114.3	18.8	 16
397	 19	203.0	30.3	 25
398	 19	130.0	19.9	 25
399	 19	104.3	16.7	 20
400	 19	216.0	24.5	 25
401	 19	160.0	30.4	 25
402	 19	159.0	45.1	 20
403	 19	160.5	22.8	 16
404	 19	270.0	48.9	 25
405	 19	440.0	50.8	 25
406	 19	429.3	39.1	 20
407	 19	391.0	44.3	 25
408	 19	501.0	37.5	 20
409	 19	5345.0	627.8	 16
410	 19	119.0	15.2	 20
411	 19	143.0	20.5	 25
412	 19	142.3	17.1	 20
413	 19	397.0	30.5	 25
414	 19	2285.0	378.8	 25
415	 19	220.0	17.4	 16
416	 19	195.5	25.8	 20
417	 19	132.0	46.4	 25
418	 19	392.3	62.3	 20
419	 19	4321.0	716.4	 25
420	 19	99.0	13.2	 25
421	 19	126.3	19.5	 16
422	 19	127.3	16.9	 20
423	 19	212.3	37.5	 20
424	 19	105.3	17.3	 20
425	 19	279.0	32.9	 25
426	 19	274.0	27.8	 25
427	 19	424.5	43.6	 20
428	 19	594.3	45.9	 20
429	 19	644.5	56.1	 20
430	 19	211.5	22.7	 20
431	 19	486.0	51.1	 25
432	 19	138.0	21.8	 25
433	 19	130.5	17.1	 20
434	 19	3267.0	506.6	 25
435	 19	117.5	11.2	 20
436	 19	135.3	16.2	 16
437	 19	265.0	35.6	 25
438	 19	483.0	59.5	 25
439	 19	124.3	15.0	 20
440	 19	401.0	54.0	 25
441	 19	123.8	15.7	 20
442	 19	351.0	43.7	 16
443	 19	1458.8	189.5	 20
444	 19	1620.0	275.5	 25
445	 19	1780.0	195.8	 20
446	 19	1232.0	153.2	 25
447	 19	1627.0	260.1	 25
448	 19	134.0	17.5	 20
449	 19	216.3	26.7	 16
450	 19	357.0	45.5	 25
451	 19	729.0	125.0	 25
452	 19	409.3	51.7	 20
453	 19	695.0	48.1	 25
454	 19	250.3	32.6	 20
455	 19	237.0	19.1	 16
456	 19	212.0	24.0	 20
457	 19	189.0	26.0	 25
458	 19	1554.0	172.3	 20
459	 19	261.0	22.0	 25
460	 19	149.0	19.7	 25
461	 19	824.8	69.7	 16
462	 19	511.0	47.9	 20
463	 19	240.0	23.8	 25
464	 19	289.0	41.1	 20
465	 19	686.0	95.7	 25
466	 19	212.0	23.0	 25
467	 19	181.5	24.6	 20
468	 19	370.8	28.9	 20
469	 19	398.8	44.5	 20
470	 19	146.8	19.4	 20
471	 19	249.0	36.5	 25
472	 19	137.0	22.3	 25
473	 19	7215.0	674.3	 20
474	 19	137.5	18.4	 20
475	 19	7301.8	1154.3	 20
476	 19	161.3	20.7	 20
477	 19	708.0	101.1	 25
478	 19	135.0	20.6	 25
479	 19	157.3	16.8	 20
480	 19	342.0	36.5	 25
481	 19	8713.5	1267.8	 20
482	 19	220.5	24.9	 16
483	 19	167.0	25.5	 25
484	 19	1795.0	338.3	 25
485	 19	191.3	29.2	 20
486	 19	449.0	54.4	 25
487	 19	292.3	37.7	 20
488	 19	231.3	44.4	 16
489	 19	388.0	37.0	 20
490	 19	2655.0	359.4	 25
491	 19	228.3	26.8	 20
492	 19	190.0	32.8	 25
493	 19	12377.0	1948.5	 25
494	 19	591.5	70.1	 16
495	 19	1007.0	62.8	 20
496	 19	1589.0	254.5	 25
497	 19	474.0	42.5	 25
498	 19	464.5	54.6	 20
499	 19	188.0	52.8	 25
500	 19	727.0	81.6	 25
501	 19	608.3	36.6	 16
502	 19	617.3	38.6	 20
503	 19	292.0	30.4	 25
504	 19	5330.8	765.0	 20
505	 19	1280.0	273.5	 25
506	 19	143.0	21.0	 25
507	 19	302.3	28.7	 16
508	 19	543.0	46.1	 20
509	 19	219.0	25.6	 25
510	 19	162.0	22.5	 20
511	 19	142.0	20.4	 25
512	 19	204.0	30.8	 25
513	 19	3392.3	330.1	 20
514	 19	278.8	42.2	 20
515	 19	118.5	19.7	 20
516	 19	194.3	23.9	 20
517	 19	165.0	29.1	 25
518	 19	174.0	19.8	 25
519	 19	139.3	14.4	 20
520	 19	156.3	20.0	 20
521	 19	127.5	23.3	 20
522	 19	188.3	33.2	 16
523	 19	122.0	16.0	 25
524	 19	131.0	16.5	 25
525	 19	3111.5	287.6	 20
526	 19	856.0	95.7	 25
527	 19	222.8	31.8	 20
528	 19	7261.3	389.0	 16
529	 19	487.0	38.1	 25
530	 19	1601.0	108.8	 25
531	 19	795.5	57.9	 20
532	 19	133.0	22.8	 25
533	 19	274.0	25.1	 25
534	 19	230.0	27.7	 16
535	 19	1672.8	163.9	 20
536	 19	388.0	50.1	 25
537	 19	226.0	27.5	 20
538	 19	125.0	21.7	 25
539	 19	796.0	111.5	 25
540	 19	149.5	18.5	 16
541	 19	105.0	12.5	 20
542	 19	170.0	25.0	 25
543	 19	196.0	29.6	 20
544	 19	414.0	55.0	 25
545	 19	444.0	41.9	 25
546	 19	244.0	24.3	 25
547	 19	144.5	20.5	 16
548	 19	167.8	17.4	 20
549	 19	618.0	145.6	 25
550	 19	126.3	21.0	 20
551	 19	2729.0	453.9	 25
552	 19	137.0	19.0	 25
553	 19	3026.5	372.0	 16
554	 19	254.5	23.8	 20
555	 19	474.3	72.4	 20
556	 19	1296.0	152.2	 20
557	 19	138.0	19.6	 25
558	 19	192.0	27.5	 25
559	 19	1379.0	181.5	 20
560	 19	189.0	30.3	 20
561	 19	213.0	18.4	 20
562	 19	247.5	26.1	 20
563	 19	573.0	46.2	 25
564	 19	3624.0	514.8	 25
565	 19	296.3	34.5	 20
566	 19	18545.0	1962.6	 25
567	 19	7937.5	1355.5	 20
568	 19	230.5	25.7	 16
569	 19	220.0	22.6	 25
570	 19	1650.0	158.7	 25
571	 19	2757.3	265.0	 20
572	 19	429.0	64.3	 25
573	 19	287.3	26.2	 20
574	 19	450.3	29.9	 16
575	 19	136.0	24.7	 25
576	 19	128.0	22.3	 25
577	 19	323.5	50.0	 20
578	 19	1422.0	251.0	 25
579	 19	144.0	19.5	 25
580	 19	530.0	39.6	 16
581	 19	1274.5	173.4	 20
582	 19	1772.0	384.7	 25
583	 19	188.8	23.6	 20
584	 19	137.0	21.4	 25
585	 19	228.0	20.7	 25
586	 19	8953.3	635.9	 16
587	 19	463.8	50.3	 20
588	 19	389.5	46.1	 20
589	 19	149.5	17.5	 20
590	 19	264.0	28.5	 25
591	 19	254.0	22.2	 25
592	 19	135.0	20.2	 20
593	 19	142.3	20.6	 20
594	 19	173.3	22.3	 20
595	 19	9742.0	1895.2	 25
596	 19	220.3	28.7	 20
597	 19	182.0	22.8	 25
598	 19	264.0	35.9	 25
599	 19	358.0	30.9	 20
600	 19	198.8	24.8	 20
601	 19	522.8	41.4	 20
602	 19	2313.8	308.5	 20
603	 19	481.0	46.0	 25
604	 19	728.0	107.5	 25
605	 19	240.3	27.5	 20
606	 19	431.0	40.7	 20
607	 19	152.3	25.7	 20
608	 19	130.5	20.9	 20
609	 19	9115.0	1641.1	 25
610	 19	182.0	27.0	 25
611	 19	119.3	16.9	 20
612	 19	216.0	29.1	 25
613	 19	259.0	24.5	 20
614	 19	1014.3	75.2	 16
615	 19	194.0	30.2	 25
616	 19	234.0	24.2	 25
617	 19	145.3	19.7	 20
618	 19	769.0	98.0	 25
619	 19	6384.8	822.3	 20
620	 19	616.0	54.4	 16
621	 19	7736.5	1322.7	 20
622	 19	442.0	49.7	 25
623	 19	322.3	26.0	 20
624	 19	758.0	74.1	 25
625	 19	332.0	29.0	 25
626	 19	1650.8	88.7	 16
627	 19	708.5	72.7	 20
628	 19	364.0	47.6	 25
629	 19	1797.8	184.8	 20
630	 19	158.0	21.9	 25
631	 19	333.0	31.6	 25
632	 19	1333.8	112.1	 20
633	 19	715.0	70.7	 20
634	 19	1027.8	70.1	 20
635	 19	630.3	54.2	 20
636	 19	365.0	52.1	 25
637	 19	3309.0	523.4	 25
638	 19	212.8	27.2	 20
639	 19	290.5	37.9	 20
  0	 20	15524.0	2126.8	 25
  1	 20	1057.3	97.0	 16
  2	 20	175.0	27.2	 20
  3	 20	172.5	18.4	 20
  4	 20	105.3	14.4	 20
  5	 20	870.0	145.7	 25
  6	 20	176.0	20.8	 25
  7	 20	249.5	44.1	 20
  8	 20	123.5	18.8	 20
  9	 20	117.8	21.8	 20
 10	 20	110.5	24.1	 20
 11	 20	358.0	48.9	 25
 12	 20	208.0	31.7	 25
 13	 20	407.3	47.0	 20
 14	 20	342.0	35.5	 25
 15	 20	211.8	39.5	 20
 16	 20	158.0	19.8	 16
 17	 20	141.0	20.3	 25
 18	 20	422.0	88.1	 25
 19	 20	205.0	29.0	 20
 20	 20	931.0	103.6	 25
 21	 20	708.0	68.8	 20
 22	 20	436.0	36.4	 16
 23	 20	268.0	30.1	 25
 24	 20	174.0	28.5	 25
 25	 20	168.5	18.8	 20
 26	 20	114.0	17.6	 25
 27	 20	135.0	19.0	 25
 28	 20	97.3	13.5	 16
 29	 20	117.8	20.8	 20
 30	 20	280.0	33.3	 25
 31	 20	369.0	44.2	 25
 32	 20	614.8	61.3	 20
 33	 20	584.0	78.6	 25
 34	 20	1742.5	462.0	 20
 35	 20	131.0	11.9	 16
 36	 20	162.8	23.8	 20
 37	 20	632.0	156.9	 25
 38	 20	135.5	35.7	 20
 39	 20	102.0	17.6	 25
 40	 20	128.0	22.7	 25
 41	 20	1444.0	180.5	 16
 42	 20	108.0	14.1	 20
 43	 20	173.0	25.2	 25
 44	 20	163.5	22.3	 20
 45	 20	165.0	25.5	 25
 46	 20	350.0	36.9	 25
 47	 20	475.0	49.3	 20
 48	 20	141.0	21.9	 20
 49	 20	134.3	40.3	 20
 50	 20	339.0	56.2	 20
 51	 20	470.0	90.2	 25
 52	 20	829.0	55.4	 25
 53	 20	521.5	49.0	 20
 54	 20	1694.8	156.4	 20
 55	 20	906.5	118.5	 20
 56	 20	449.3	59.8	 20
 57	 20	210.0	30.9	 25
 58	 20	1409.0	295.4	 25
 59	 20	340.0	43.3	 20
 60	 20	113.0	21.1	 25
 61	 20	111.5	22.7	 20
 62	 20	96.0	17.6	 16
 63	 20	367.0	86.0	 25
 64	 20	115.0	16.0	 25
 65	 20	109.0	13.3	 20
 66	 20	535.0	116.7	 25
 67	 20	1188.8	149.8	 20
 68	 20	456.3	40.1	 16
 69	 20	636.8	51.2	 20
 70	 20	306.0	30.0	 25
 71	 20	441.3	54.5	 20
 72	 20	142.0	18.9	 25
 73	 20	565.0	69.8	 25
 74	 20	244.0	30.7	 16
 75	 20	298.3	35.0	 20
 76	 20	356.0	43.6	 25
 77	 20	831.3	119.4	 20
 78	 20	578.0	76.8	 25
 79	 20	247.0	30.4	 25
 80	 20	202.0	37.4	 25
 81	 20	108.3	15.9	 16
 82	 20	132.5	20.0	 20
 83	 20	2034.0	430.6	 25
 84	 20	1764.8	276.7	 20
 85	 20	115.0	17.4	 25
 86	 20	160.0	29.1	 25
 87	 20	89.8	15.0	 16
 88	 20	189.3	25.2	 20
 89	 20	328.0	89.6	 25
 90	 20	120.0	23.7	 20
 91	 20	95.0	13.5	 25
 92	 20	142.0	23.3	 25
 93	 20	780.0	60.5	 20
 94	 20	102.0	23.5	 20
 95	 20	247.0	35.5	 20
 96	 20	169.3	40.2	 20
 97	 20	309.0	29.6	 25
 98	 20	222.0	46.3	 25
 99	 20	935.3	70.0	 20
100	 20	1107.0	130.4	 20
101	 20	950.3	132.1	 20
102	 20	788.3	73.0	 16
103	 20	146.0	22.3	 25
104	 20	153.0	26.3	 25
105	 20	107.5	11.3	 20
106	 20	135.0	22.2	 25
107	 20	779.3	144.8	 20
108	 20	120.0	13.8	 16
109	 20	321.0	40.8	 25
110	 20	128.0	22.4	 25
111	 20	110.0	15.5	 20
112	 20	118.0	16.2	 25
113	 20	169.0	21.3	 25
114	 20	2706.0	145.8	 16
115	 20	126.8	26.9	 20
116	 20	149.0	17.7	 25
117	 20	243.3	23.4	 20
118	 20	1184.0	129.0	 25
119	 20	285.0	32.3	 25
120	 20	291.5	30.7	 16
121	 20	165.3	22.7	 20
122	 20	187.0	25.1	 25
123	 20	626.8	48.2	 20
124	 20	266.0	26.6	 25
125	 20	315.0	22.8	 25
126	 20	400.8	35.1	 20
127	 20	1350.8	92.2	 20
128	 20	129.5	17.4	 20
129	 20	168.0	20.2	 25
130	 20	128.5	14.8	 20
131	 20	133.0	20.0	 25
132	 20	115.0	20.3	 25
133	 20	106.8	12.4	 16
134	 20	141.3	20.5	 20
135	 20	113.5	18.5	 20
136	 20	147.8	21.5	 20
137	 20	301.0	35.6	 25
138	 20	178.0	25.8	 25
139	 20	711.8	45.9	 20
140	 20	187.0	37.8	 20
141	 20	203.8	40.6	 20
142	 20	1180.8	92.3	 20
143	 20	1157.0	78.8	 25
144	 20	298.0	32.5	 25
145	 20	150.8	32.9	 20
146	 20	312.0	25.3	 25
147	 20	864.0	117.3	 20
148	 20	881.8	67.4	 16
149	 20	179.0	25.2	 25
150	 20	233.0	28.7	 25
151	 20	135.8	17.3	 20
152	 20	146.0	22.3	 25
153	 20	398.8	39.7	 20
154	 20	673.8	48.2	 16
155	 20	248.0	30.1	 25
156	 20	2163.0	403.4	 25
157	 20	339.3	50.0	 20
158	 20	1534.0	149.0	 25
159	 20	140.0	19.7	 25
160	 20	134.0	17.6	 16
161	 20	856.3	97.8	 20
162	 20	131.0	20.4	 25
163	 20	126.3	21.6	 20
164	 20	888.0	96.1	 25
165	 20	3069.0	378.7	 25
166	 20	404.8	42.0	 16
167	 20	648.0	82.7	 20
168	 20	758.0	63.3	 20
169	 20	468.8	51.4	 20
170	 20	604.0	79.4	 25
171	 20	158.0	24.1	 25
172	 20	93.3	12.9	 20
173	 20	92.3	17.3	 20
174	 20	101.8	13.8	 20
175	 20	104.8	16.4	 20
176	 20	378.0	30.8	 25
177	 20	172.0	27.9	 25
178	 20	164.0	39.1	 25
179	 20	99.0	18.9	 20
180	 20	145.3	28.1	 20
181	 20	199.0	25.4	 20
182	 20	703.5	88.4	 20
183	 20	163.0	26.7	 25
184	 20	206.0	20.5	 25
185	 20	127.0	16.2	 20
186	 20	134.8	17.0	 20
187	 20	133.3	17.2	 20
188	 20	894.5	75.0	 20
189	 20	360.0	41.2	 25
190	 20	582.0	86.6	 25
191	 20	516.0	61.5	 20
192	 20	260.0	39.7	 25
193	 20	574.3	43.3	 20
194	 20	1059.8	105.2	 16
195	 20	115.0	18.6	 25
196	 20	266.0	34.6	 25
197	 20	251.3	40.3	 20
198	 20	180.0	25.6	 25
199	 20	175.8	68.2	 20
200	 20	111.5	17.1	 16
201	 20	146.0	26.0	 20
202	 20	666.0	119.0	 25
203	 20	413.5	39.5	 20
204	 20	2231.0	347.4	 25
205	 20	198.0	25.9	 25
206	 20	257.8	42.8	 16
207	 20	303.0	52.8	 20
208	 20	140.0	23.4	 25
209	 20	358.3	63.0	 20
210	 20	103.0	17.8	 25
211	 20	110.0	19.0	 25
212	 20	144.0	35.8	 20
213	 20	137.3	26.2	 20
214	 20	103.8	12.2	 20
215	 20	109.5	16.9	 20
216	 20	121.0	17.7	 25
217	 20	113.0	13.6	 25
218	 20	90.8	15.3	 20
219	 20	284.5	40.5	 20
220	 20	363.3	29.4	 20
221	 20	743.0	122.1	 20
222	 20	205.0	31.0	 25
223	 20	232.0	27.5	 25
224	 20	339.8	35.4	 20
225	 20	242.0	25.7	 25
226	 20	773.8	86.4	 20
227	 20	1235.3	262.9	 20
228	 20	267.3	27.9	 20
229	 20	130.0	18.6	 25
230	 20	114.0	16.3	 25
231	 20	118.8	27.8	 20
232	 20	136.5	18.9	 20
233	 20	383.0	62.3	 20
234	 20	896.8	44.0	 16
235	 20	1229.0	236.8	 25
236	 20	272.0	34.7	 25
237	 20	775.3	100.1	 20
238	 20	325.0	50.8	 25
239	 20	242.0	28.3	 20
240	 20	380.0	41.4	 16
241	 20	772.0	171.3	 25
242	 20	391.0	67.4	 25
243	 20	155.3	24.6	 20
244	 20	151.0	23.7	 25
245	 20	313.0	36.7	 25
246	 20	184.3	25.3	 16
247	 20	1101.5	153.4	 20
248	 20	170.0	23.9	 25
249	 20	174.0	28.6	 20
250	 20	1227.0	148.1	 25
251	 20	3491.0	618.4	 25
252	 20	245.3	23.9	 16
253	 20	299.8	38.8	 20
254	 20	239.0	32.9	 25
255	 20	116.5	17.9	 20
256	 20	251.0	34.8	 25
257	 20	4736.0	788.2	 25
258	 20	288.0	36.6	 20
259	 20	833.3	94.9	 20
260	 20	173.0	23.3	 20
261	 20	1375.0	156.8	 20
262	 20	135.0	21.3	 25
263	 20	1033.0	128.3	 25
264	 20	1373.0	92.0	 20
265	 20	459.3	38.9	 20
266	 20	412.8	51.5	 20
267	 20	189.5	32.9	 16
268	 20	544.0	64.1	 25
269	 20	913.0	152.8	 25
270	 20	281.0	29.8	 20
271	 20	175.0	21.3	 25
272	 20	160.3	25.9	 20
273	 20	296.5	27.4	 16
274	 20	231.0	27.4	 25
275	 20	243.0	25.0	 25
276	 20	120.0	22.2	 25
277	 20	130.5	20.8	 20
278	 20	689.0	92.1	 25
279	 20	4003.0	1065.0	 20
280	 20	562.5	50.8	 16
281	 20	461.0	83.8	 25
282	 20	191.0	24.8	 25
283	 20	184.5	19.3	 20
284	 20	185.0	22.5	 25
285	 20	203.3	30.7	 20
286	 20	211.0	30.4	 16
287	 20	434.0	54.5	 25
288	 20	325.0	49.8	 25
289	 20	198.8	34.2	 20
290	 20	158.0	15.6	 25
291	 20	661.0	147.5	 25
292	 20	107.0	24.3	 16
293	 20	540.5	101.2	 20
294	 20	521.0	64.0	 25
295	 20	360.0	33.4	 20
296	 20	378.0	74.0	 25
297	 20	698.0	96.1	 25
298	 20	198.8	37.7	 16
299	 20	164.3	48.1	 20
300	 20	347.0	38.9	 20
301	 20	334.5	62.5	 20
302	 20	553.0	58.2	 25
303	 20	419.0	30.2	 25
304	 20	352.8	35.1	 20
305	 20	240.3	32.3	 20
306	 20	251.5	26.0	 20
307	 20	154.8	19.7	 20
308	 20	114.0	19.9	 25
309	 20	847.0	156.3	 25
310	 20	206.0	28.8	 20
311	 20	501.0	54.6	 25
312	 20	436.8	51.3	 20
313	 20	130.5	17.6	 16
314	 20	103.0	16.0	 25
315	 20	121.0	22.6	 25
316	 20	115.3	12.8	 20
317	 20	128.0	19.3	 25
318	 20	184.5	21.9	 20
319	 20	375.5	68.9	 16
320	 20	133.0	18.4	 25
321	 20	142.0	26.9	 25
322	 20	126.0	16.4	 20
323	 20	193.0	27.0	 25
324	 20	331.0	43.2	 25
325	 20	710.0	118.4	 20
326	 20	610.0	40.2	 16
327	 20	710.0	128.5	 25
328	 20	998.0	222.8	 25
329	 20	753.5	68.2	 20
330	 20	1082.0	141.5	 25
331	 20	1831.0	382.2	 20
332	 20	600.3	61.4	 16
333	 20	582.5	35.5	 20
334	 20	1213.0	235.2	 25
335	 20	1339.5	187.6	 20
336	 20	5104.0	996.1	 25
337	 20	679.0	113.7	 25
338	 20	131.0	28.4	 16
339	 20	143.5	14.4	 20
340	 20	153.0	24.1	 25
341	 20	146.8	23.3	 20
342	 20	107.0	13.6	 25
343	 20	156.0	28.7	 25
344	 20	128.0	22.9	 20
345	 20	188.3	25.8	 20
346	 20	814.0	192.7	 20
347	 20	184.3	19.1	 20
348	 20	264.0	34.0	 25
349	 20	675.0	145.1	 25
350	 20	329.3	39.6	 20
351	 20	373.3	63.9	 20
352	 20	150.5	20.8	 20
353	 20	800.8	201.6	 20
354	 20	450.0	51.3	 25
355	 20	320.0	39.9	 25
356	 20	382.0	34.9	 20
357	 20	158.0	24.7	 25
358	 20	769.0	128.9	 20
359	 20	236.0	27.6	 16
360	 20	195.0	28.2	 25
361	 20	652.0	66.4	 25
362	 20	206.5	23.0	 20
363	 20	147.0	44.9	 25
364	 20	777.3	119.1	 20
365	 20	241.5	29.1	 16
366	 20	194.8	29.1	 20
367	 20	665.0	100.1	 25
368	 20	1574.5	275.0	 20
369	 20	400.0	59.9	 25
370	 20	995.0	129.8	 25
371	 20	282.3	30.7	 16
372	 20	160.5	21.2	 20
373	 20	123.0	25.6	 25
374	 20	118.0	19.1	 25
375	 20	130.8	24.1	 20
376	 20	116.0	19.3	 25
377	 20	130.0	20.5	 25
378	 20	165.8	18.0	 16
379	 20	158.3	30.4	 20
380	 20	180.0	28.9	 25
381	 20	489.3	65.8	 20
382	 20	502.0	76.3	 25
383	 20	518.0	50.8	 25
384	 20	1498.3	184.7	 16
385	 20	151.3	23.1	 20
386	 20	178.0	36.1	 25
387	 20	198.5	29.5	 20
388	 20	562.0	52.5	 25
389	 20	2315.0	369.5	 25
390	 20	219.3	37.8	 20
391	 20	274.3	33.9	 20
392	 20	154.0	26.8	 20
393	 20	150.3	18.1	 20
394	 20	136.0	18.3	 25
395	 20	126.0	23.6	 25
396	 20	120.0	19.0	 20
397	 20	116.3	22.5	 20
398	 20	194.3	24.2	 20
399	 20	112.5	13.7	 16
400	 20	235.0	41.7	 25
401	 20	151.0	21.9	 25
402	 20	137.8	23.3	 20
403	 20	156.0	22.2	 25
404	 20	136.3	18.5	 20
405	 20	237.8	42.8	 16
406	 20	417.0	58.7	 25
407	 20	406.0	62.4	 25
408	 20	321.5	46.4	 20
409	 20	794.0	141.3	 25
410	 20	108.0	18.3	 25
411	 20	122.5	15.0	 16
412	 20	146.3	27.7	 20
413	 20	277.0	25.3	 25
414	 20	916.8	134.9	 20
415	 20	225.0	29.2	 25
416	 20	262.0	34.1	 25
417	 20	111.5	16.5	 16
418	 20	155.3	17.2	 20
419	 20	691.0	190.6	 25
420	 20	97.8	12.9	 20
421	 20	121.0	15.5	 25
422	 20	115.0	27.3	 25
423	 20	124.0	15.8	 25
424	 20	101.5	18.7	 16
425	 20	343.3	34.9	 20
426	 20	357.0	51.3	 25
427	 20	589.5	91.6	 20
428	 20	377.0	53.7	 25
429	 20	637.0	73.1	 25
430	 20	350.3	28.0	 16
431	 20	487.0	55.5	 20
432	 20	136.3	14.7	 20
433	 20	154.3	14.8	 20
434	 20	420.0	82.4	 25
435	 20	131.0	16.3	 25
436	 20	126.0	21.6	 20
437	 20	296.8	27.2	 20
438	 20	533.5	80.4	 20
439	 20	124.8	44.1	 20
440	 20	310.0	38.0	 25
441	 20	115.0	13.9	 25
442	 20	236.8	36.9	 20
443	 20	318.0	58.5	 25
444	 20	238.0	42.0	 20
445	 20	310.5	41.4	 16
446	 20	861.0	163.2	 25
447	 20	229.0	29.1	 25
448	 20	195.3	31.1	 20
449	 20	126.0	19.0	 25
450	 20	297.8	44.7	 20
451	 20	237.5	27.6	 16
452	 20	428.0	97.1	 25
453	 20	382.0	76.8	 25
454	 20	152.3	21.4	 20
455	 20	176.0	25.3	 25
456	 20	192.0	26.3	 25
457	 20	198.0	32.1	 16
458	 20	323.3	42.1	 20
459	 20	374.0	53.6	 25
460	 20	238.3	74.3	 20
461	 20	346.0	38.7	 25
462	 20	976.0	87.9	 25
463	 20	211.8	24.2	 16
464	 20	247.0	29.0	 20
465	 20	570.5	40.5	 20
466	 20	256.3	35.2	 20
467	 20	225.0	20.7	 25
468	 20	407.0	58.1	 25
469	 20	681.8	63.2	 20
470	 20	145.3	23.6	 20
471	 20	168.3	27.7	 20
472	 20	119.0	15.2	 25
473	 20	1468.0	400.5	 20
474	 20	131.0	18.3	 25
475	 20	333.0	61.3	 25
476	 20	135.8	18.5	 16
477	 20	176.3	24.2	 20
478	 20	138.5	19.3	 20
479	 20	156.3	35.6	 20
480	 20	234.0	25.6	 25
481	 20	908.0	239.5	 25
482	 20	368.5	55.8	 20
483	 20	223.3	39.0	 20
484	 20	398.0	52.3	 20
485	 20	182.0	19.8	 20
486	 20	299.0	56.0	 25
487	 20	430.0	69.7	 25
488	 20	263.3	37.5	 20
489	 20	383.0	45.9	 25
490	 20	2339.3	332.0	 20
491	 20	410.3	39.7	 16
492	 20	150.0	19.1	 25
493	 20	1740.0	455.5	 25
494	 20	269.3	21.6	 20
495	 20	707.0	69.9	 25
496	 20	535.3	47.2	 20
497	 20	357.5	28.6	 16
498	 20	394.5	38.0	 20
499	 20	122.0	15.7	 25
500	 20	547.0	86.9	 20
501	 20	1095.0	135.3	 25
502	 20	389.0	28.3	 25
503	 20	270.3	24.7	 16
504	 20	788.8	164.0	 20
505	 20	108.0	12.8	 25
506	 20	127.8	30.8	 20
507	 20	166.0	17.2	 25
508	 20	399.0	59.2	 25
509	 20	273.8	24.9	 16
510	 20	173.8	17.3	 20
511	 20	120.0	16.9	 20
512	 20	141.3	25.0	 20
513	 20	360.0	67.6	 25
514	 20	208.0	22.8	 25
515	 20	125.0	21.2	 20
516	 20	184.5	27.5	 20
517	 20	157.5	25.2	 20
518	 20	234.8	23.9	 20
519	 20	153.0	24.7	 25
520	 20	135.0	16.7	 25
521	 20	115.0	21.2	 25
522	 20	135.0	17.4	 20
523	 20	114.3	19.0	 20
524	 20	123.3	11.0	 20
525	 20	881.8	213.8	 20
526	 20	1111.0	235.1	 25
527	 20	167.0	23.5	 25
528	 20	1950.3	255.7	 20
529	 20	361.5	48.6	 20
530	 20	548.0	50.0	 20
531	 20	588.5	102.5	 20
532	 20	156.0	27.5	 25
533	 20	549.0	92.5	 25
534	 20	773.8	114.4	 20
535	 20	536.0	73.0	 25
536	 20	136.0	15.6	 20
537	 20	173.3	23.9	 16
538	 20	126.0	15.6	 25
539	 20	178.0	28.8	 25
540	 20	168.5	23.8	 20
541	 20	121.0	17.5	 25
542	 20	128.8	18.8	 20
543	 20	260.3	27.7	 16
544	 20	390.5	33.2	 20
545	 20	420.0	61.8	 25
546	 20	186.5	30.4	 20
547	 20	147.0	15.8	 25
548	 20	198.0	66.6	 25
549	 20	129.3	10.9	 16
550	 20	120.3	17.6	 20
551	 20	180.0	27.1	 25
552	 20	163.8	17.7	 20
553	 20	285.0	61.4	 25
554	 20	197.0	26.9	 25
555	 20	222.5	29.4	 20
556	 20	204.3	31.5	 20
557	 20	130.3	12.8	 20
558	 20	280.5	102.2	 20
559	 20	275.0	45.6	 25
560	 20	127.0	27.3	 25
561	 20	179.0	21.7	 20
562	 20	183.5	21.7	 20
563	 20	340.8	43.1	 20
564	 20	1335.0	347.7	 20
565	 20	194.0	28.2	 25
566	 20	6808.0	1731.3	 25
567	 20	1166.8	203.8	 20
568	 20	256.0	27.0	 25
569	 20	271.0	33.1	 20
570	 20	796.8	65.7	 20
571	 20	558.5	64.3	 20
572	 20	441.0	71.9	 25
573	 20	335.0	46.2	 25
574	 20	266.0	28.8	 20
575	 20	138.8	19.8	 20
576	 20	104.5	16.7	 20
577	 20	121.0	18.6	 16
578	 20	163.0	20.0	 25
579	 20	140.0	18.7	 25
580	 20	333.8	28.7	 20
581	 20	218.0	40.3	 25
582	 20	332.0	48.9	 20
583	 20	208.8	23.9	 16
584	 20	134.0	15.0	 25
585	 20	158.0	41.2	 25
586	 20	2249.8	468.4	 20
587	 20	278.0	34.4	 25
588	 20	180.0	22.4	 25
589	 20	186.5	19.7	 16
590	 20	196.3	21.4	 20
591	 20	318.0	49.2	 25
592	 20	130.3	19.8	 20
593	 20	134.0	15.5	 25
594	 20	281.0	64.5	 25
595	 20	3760.5	567.7	 16
596	 20	395.5	41.0	 20
597	 20	370.0	50.8	 25
598	 20	383.3	58.1	 20
599	 20	894.0	112.3	 25
600	 20	394.0	196.1	 25
601	 20	280.8	27.0	 20
602	 20	410.0	44.6	 20
603	 20	825.5	87.9	 20
604	 20	439.3	92.2	 20
605	 20	147.0	18.9	 25
606	 20	283.0	33.4	 25
607	 20	95.0	14.4	 20
608	 20	106.3	10.5	 20
609	 20	1519.0	267.0	 20
610	 20	170.8	18.7	 16
611	 20	137.0	20.0	 25
612	 20	257.0	24.4	 25
613	 20	180.3	18.1	 20
614	 20	544.0	51.9	 25
615	 20	212.3	19.3	 20
616	 20	347.8	29.9	 16
617	 20	152.0	22.5	 25
618	 20	317.0	39.8	 25
619	 20	2150.0	346.1	 25
620	 20	439.8	57.4	 20
621	 20	2323.0	371.2	 25
622	 20	732.3	60.4	 20
623	 20	525.3	52.8	 16
624	 20	805.0	115.1	 25
625	 20	316.0	35.8	 25
626	 20	783.0	95.0	 20
627	 20	477.0	51.8	 25
628	 20	228.8	21.2	 20
629	 20	898.8	94.2	 16
630	 20	177.0	43.0	 25
631	 20	260.0	33.7	 25
632	 20	828.8	120.8	 20
633	 20	854.0	80.8	 25
634	 20	689.0	84.1	 25
635	 20	309.8	24.4	 16
636	 20	527.3	68.5	 20
637	 20	633.0	158.1	 25
638	 20	394.3	51.8	 20
639	 20	14357.0	2612.4	 25
  0	 21	233.8	37.7	 20
  1	 21	345.0	34.8	 25
  2	 21	160.0	22.5	 25
  3	 21	99.0	13.7	 25
  4	 21	86.5	13.3	 16
  5	 21	215.5	74.5	 20
  6	 21	5468.0	1161.2	 25
  7	 21	134.5	21.2	 20
  8	 21	553.0	81.0	 25
  9	 21	107.0	19.8	 25
 10	 21	99.0	12.1	 16
 11	 21	98.0	12.5	 20
 12	 21	1722.0	462.3	 25
 13	 21	410.3	58.1	 20
 14	 21	1495.0	247.0	 25
 15	 21	113.0	16.8	 25
 16	 21	190.3	30.0	 20
 17	 21	103.0	14.7	 20
 18	 21	277.3	52.8	 20
 19	 21	140.0	23.7	 20
 20	 21	158.0	23.6	 25
 21	 21	200.0	30.8	 25
 22	 21	96.3	18.4	 20
 23	 21	223.8	22.1	 20
 24	 21	1091.5	182.0	 20
 25	 21	782.0	47.0	 16
 26	 21	219.0	29.3	 25
 27	 21	133.0	20.4	 25
 28	 21	4784.0	793.3	 20
 29	 21	275.0	42.3	 25
 30	 21	166.0	22.3	 20
 31	 21	211.5	24.7	 16
 32	 21	153.0	25.9	 25
 33	 21	228.0	41.3	 25
 34	 21	125.0	22.9	 20
 35	 21	104.0	18.3	 25
 36	 21	1953.0	501.3	 25
 37	 21	294.8	25.1	 16
 38	 21	185.3	22.4	 20
 39	 21	497.0	89.3	 25
 40	 21	116.5	14.5	 20
 41	 21	4268.0	689.6	 25
 42	 21	332.0	68.0	 25
 43	 21	100.5	20.6	 16
 44	 21	5406.8	770.9	 20
 45	 21	3660.0	702.5	 25
 46	 21	2988.3	340.0	 20
 47	 21	398.0	33.8	 25
 48	 21	10191.0	2566.1	 25
 49	 21	125.8	13.4	 20
 50	 21	492.3	77.1	 20
 51	 21	142.5	23.9	 20
 52	 21	4270.0	1291.5	 25
 53	 21	110.5	18.3	 20
 54	 21	211.0	27.8	 25
 55	 21	231.0	22.3	 25
 56	 21	255.3	44.2	 16
 57	 21	471.3	51.4	 20
 58	 21	2485.0	657.9	 20
 59	 21	941.5	93.0	 20
 60	 21	154.0	28.2	 25
 61	 21	110.0	16.5	 25
 62	 21	175.0	25.6	 20
 63	 21	165.5	22.2	 20
 64	 21	108.3	17.1	 20
 65	 21	178.5	23.6	 20
 66	 21	1119.0	157.3	 25
 67	 21	10600.0	2023.4	 25
 68	 21	276.0	49.3	 20
 69	 21	2890.0	515.5	 25
 70	 21	109.3	14.8	 20
 71	 21	113.3	12.8	 16
 72	 21	105.0	13.5	 25
 73	 21	110.0	17.8	 25
 74	 21	167.5	21.5	 20
 75	 21	883.0	180.0	 25
 76	 21	142.3	20.0	 20
 77	 21	208.8	25.7	 16
 78	 21	230.0	34.0	 25
 79	 21	175.0	24.6	 25
 80	 21	92.0	10.0	 20
 81	 21	140.0	23.8	 25
 82	 21	660.0	154.7	 25
 83	 21	92.5	18.4	 16
 84	 21	120.3	19.7	 20
 85	 21	150.0	22.8	 25
 86	 21	109.5	17.1	 20
 87	 21	2403.0	447.9	 25
 88	 21	115.0	13.5	 25
 89	 21	324.5	38.6	 16
 90	 21	95.0	11.5	 20
 91	 21	666.8	136.5	 20
 92	 21	166.0	23.3	 20
 93	 21	759.0	135.3	 25
 94	 21	226.0	32.7	 25
 95	 21	368.5	105.6	 20
 96	 21	238.8	24.3	 20
 97	 21	228.0	30.3	 20
 98	 21	13115.8	1517.7	 20
 99	 21	205.0	32.8	 25
100	 21	412.0	35.2	 25
101	 21	5920.0	1371.1	 25
102	 21	10823.0	2055.8	 20
103	 21	852.3	90.2	 20
104	 21	1478.3	354.9	 20
105	 21	110.5	23.2	 20
106	 21	1322.0	261.1	 25
107	 21	129.0	19.2	 25
108	 21	5083.8	1009.2	 20
109	 21	721.3	70.9	 20
110	 21	544.0	54.4	 20
111	 21	4639.0	578.7	 20
112	 21	154.0	20.9	 25
113	 21	105.0	16.8	 25
114	 21	1295.0	218.4	 20
115	 21	375.0	58.5	 25
116	 21	141.8	19.8	 20
117	 21	376.5	41.2	 16
118	 21	922.0	167.6	 25
119	 21	8071.0	1442.5	 25
120	 21	115.5	12.9	 20
121	 21	115.0	16.2	 25
122	 21	120.0	18.3	 20
123	 21	1803.3	120.1	 16
124	 21	182.5	24.3	 20
125	 21	383.0	26.5	 25
126	 21	1715.8	176.1	 20
127	 21	109.0	16.9	 25
128	 21	112.0	13.5	 25
129	 21	2365.8	203.3	 16
130	 21	310.5	43.1	 20
131	 21	166.0	25.8	 25
132	 21	291.5	35.2	 20
133	 21	112.0	18.2	 25
134	 21	171.0	38.4	 25
135	 21	186.8	28.2	 20
136	 21	774.0	108.2	 20
137	 21	314.8	33.0	 20
138	 21	1931.3	290.1	 20
139	 21	359.0	43.7	 25
140	 21	284.0	56.1	 25
141	 21	650.8	86.6	 20
142	 21	699.3	68.3	 20
143	 21	535.8	51.3	 20
144	 21	145.5	15.5	 20
145	 21	160.0	22.6	 25
146	 21	940.0	109.9	 25
147	 21	6723.3	1129.9	 20
148	 21	368.0	55.0	 25
149	 21	335.5	52.7	 20
150	 21	139.5	28.6	 20
151	 21	108.0	20.2	 20
152	 21	259.0	38.1	 25
153	 21	6032.0	1661.1	 25
154	 21	6323.8	1207.0	 20
155	 21	125.8	25.2	 20
156	 21	5090.5	1087.8	 20
157	 21	1713.8	216.8	 16
158	 21	153.0	14.8	 25
159	 21	862.0	177.8	 25
160	 21	160.8	34.2	 20
161	 21	173.0	30.6	 25
162	 21	272.0	30.0	 20
163	 21	251.0	29.9	 16
164	 21	163.0	25.6	 25
165	 21	156.0	22.9	 25
166	 21	178.8	26.5	 20
167	 21	202.0	28.9	 25
168	 21	358.0	34.4	 25
169	 21	184.5	19.0	 16
170	 21	155.0	24.5	 20
171	 21	117.0	16.3	 25
172	 21	273.3	59.8	 20
173	 21	1009.0	203.4	 25
174	 21	451.0	98.3	 25
175	 21	172.3	25.8	 16
176	 21	336.3	30.4	 20
177	 21	535.0	63.5	 25
178	 21	357.8	33.7	 20
179	 21	627.0	70.9	 25
180	 21	667.0	114.6	 25
181	 21	227.8	35.0	 20
182	 21	2236.5	382.2	 20
183	 21	2766.5	548.8	 20
184	 21	410.5	52.0	 20
185	 21	162.0	21.6	 25
186	 21	134.0	28.7	 25
187	 21	204.8	28.3	 20
188	 21	1180.0	183.1	 20
189	 21	111.0	22.9	 20
190	 21	143.8	13.9	 16
191	 21	2397.0	336.0	 25
192	 21	1336.0	300.2	 25
193	 21	108.3	20.5	 20
194	 21	137.0	18.3	 25
195	 21	125.5	24.2	 20
196	 21	115.8	16.6	 16
197	 21	315.0	45.1	 25
198	 21	276.0	46.7	 25
199	 21	178.0	25.3	 25
200	 21	163.3	25.1	 20
201	 21	244.0	50.5	 25
202	 21	1080.3	237.0	 20
203	 21	134.5	24.4	 16
204	 21	251.0	29.8	 25
205	 21	337.0	71.6	 25
206	 21	104.8	13.8	 20
207	 21	104.0	16.8	 25
208	 21	110.3	16.7	 20
209	 21	357.3	32.5	 16
210	 21	113.0	19.8	 25
211	 21	100.0	18.4	 25
212	 21	121.3	13.8	 20
213	 21	2967.0	538.2	 25
214	 21	112.0	12.2	 25
215	 21	4574.5	456.5	 16
216	 21	114.3	20.0	 20
217	 21	1257.0	284.4	 25
218	 21	108.3	16.0	 20
219	 21	5340.0	1150.2	 25
220	 21	111.0	19.0	 25
221	 21	136.0	21.9	 16
222	 21	347.5	44.1	 20
223	 21	318.0	31.5	 20
224	 21	173.3	23.5	 20
225	 21	97.0	12.7	 25
226	 21	106.0	17.3	 25
227	 21	114.3	18.1	 20
228	 21	940.3	104.4	 20
229	 21	465.0	54.8	 20
230	 21	182.0	19.6	 20
231	 21	440.0	55.8	 25
232	 21	157.0	23.5	 25
233	 21	526.0	85.9	 20
234	 21	405.0	53.0	 25
235	 21	153.5	23.5	 20
236	 21	242.8	29.2	 16
237	 21	120.0	16.1	 25
238	 21	372.0	41.2	 25
239	 21	223.3	32.3	 20
240	 21	116.0	21.6	 25
241	 21	1811.8	363.1	 20
242	 21	167.5	24.1	 16
243	 21	1624.0	246.4	 25
244	 21	232.0	33.1	 25
245	 21	324.5	32.4	 20
246	 21	1947.0	294.9	 25
247	 21	338.0	57.9	 25
248	 21	238.8	33.1	 20
249	 21	121.8	17.5	 16
250	 21	223.0	24.9	 25
251	 21	164.0	27.4	 25
252	 21	1900.5	317.7	 20
253	 21	3012.0	624.3	 25
254	 21	217.5	36.6	 20
255	 21	2870.0	307.9	 16
256	 21	790.3	151.2	 20
257	 21	286.0	41.3	 25
258	 21	594.0	78.4	 20
259	 21	576.0	81.0	 25
260	 21	359.0	50.8	 25
261	 21	545.5	34.5	 16
262	 21	438.0	49.7	 20
263	 21	222.0	36.2	 25
264	 21	5505.5	893.2	 20
265	 21	267.0	49.1	 25
266	 21	140.0	24.2	 25
267	 21	357.5	45.2	 20
268	 21	1499.0	251.7	 20
269	 21	256.5	30.8	 20
270	 21	317.8	35.7	 20
271	 21	434.0	55.3	 25
272	 21	1791.0	476.6	 25
273	 21	358.3	56.2	 20
274	 21	448.0	39.0	 20
275	 21	232.5	29.5	 20
276	 21	9955.0	1251.5	 20
277	 21	161.0	28.0	 25
278	 21	145.0	23.3	 25
279	 21	2195.5	321.5	 20
280	 21	212.0	36.2	 25
281	 21	550.3	57.1	 20
282	 21	4979.5	504.4	 16
283	 21	420.0	68.7	 25
284	 21	1324.0	183.3	 25
285	 21	178.3	27.7	 20
286	 21	305.0	29.5	 25
287	 21	224.8	35.3	 20
288	 21	167.3	31.3	 16
289	 21	1958.5	237.4	 20
290	 21	184.0	29.1	 25
291	 21	231.3	35.9	 20
292	 21	118.0	18.0	 25
293	 21	108.0	18.6	 25
294	 21	1383.0	146.7	 16
295	 21	112.3	25.0	 20
296	 21	148.0	24.5	 25
297	 21	183.0	28.2	 25
298	 21	297.5	26.0	 20
299	 21	475.0	57.6	 25
300	 21	361.0	64.6	 25
301	 21	6798.0	690.6	 16
302	 21	210.5	33.7	 20
303	 21	277.0	43.8	 25
304	 21	300.5	30.7	 20
305	 21	223.0	40.5	 25
306	 21	193.0	21.9	 25
307	 21	182.8	30.2	 16
308	 21	186.0	24.3	 20
309	 21	700.0	125.5	 25
310	 21	407.0	34.3	 20
311	 21	5379.0	1009.5	 25
312	 21	750.0	122.0	 25
313	 21	4266.8	496.3	 20
314	 21	556.8	80.6	 20
315	 21	138.5	22.0	 20
316	 21	7129.5	1023.4	 20
317	 21	184.0	26.7	 25
318	 21	6391.0	1240.1	 25
319	 21	154.5	21.1	 20
320	 21	424.5	46.8	 20
321	 21	161.0	22.6	 20
322	 21	1445.8	123.4	 16
323	 21	1370.0	138.3	 25
324	 21	212.0	28.8	 25
325	 21	341.5	29.3	 20
326	 21	869.0	102.5	 25
327	 21	1501.3	207.1	 20
328	 21	251.3	22.0	 16
329	 21	358.0	50.2	 25
330	 21	226.0	33.2	 25
331	 21	145.3	20.9	 20
332	 21	287.0	25.6	 25
333	 21	230.0	25.3	 25
334	 21	198.0	53.8	 16
335	 21	123.0	18.3	 20
336	 21	656.0	108.5	 25
337	 21	145.8	25.5	 20
338	 21	182.0	25.5	 25
339	 21	3689.0	671.3	 25
340	 21	282.3	24.8	 16
341	 21	6262.8	761.4	 20
342	 21	1301.0	282.9	 25
343	 21	6011.0	466.3	 20
344	 21	201.0	25.4	 25
345	 21	298.0	52.6	 25
346	 21	215.0	23.4	 25
347	 21	1525.0	212.5	 16
348	 21	139.3	36.4	 20
349	 21	400.0	73.8	 25
350	 21	274.3	34.7	 20
351	 21	193.0	31.7	 25
352	 21	110.0	15.1	 25
353	 21	225.5	32.2	 16
354	 21	224.3	27.5	 20
355	 21	124.5	16.9	 20
356	 21	153.5	19.3	 20
357	 21	252.0	43.4	 25
358	 21	185.0	45.0	 25
359	 21	488.5	39.6	 20
360	 21	1167.3	111.9	 20
361	 21	2697.3	135.5	 20
362	 21	3648.8	339.2	 20
363	 21	667.0	49.8	 25
364	 21	1727.0	254.2	 25
365	 21	284.3	25.1	 20
366	 21	415.0	55.5	 25
367	 21	183.3	15.5	 20
368	 21	137.0	22.3	 16
369	 21	695.0	83.0	 25
370	 21	360.0	41.1	 25
371	 21	275.5	36.4	 20
372	 21	9954.0	1493.1	 25
373	 21	390.0	50.8	 20
374	 21	471.3	48.6	 16
375	 21	301.0	35.2	 25
376	 21	175.0	41.6	 25
377	 21	439.3	54.7	 20
378	 21	372.0	45.4	 25
379	 21	123.0	23.7	 25
380	 21	106.8	13.3	 16
381	 21	350.5	47.4	 20
382	 21	4683.0	838.3	 25
383	 21	9015.5	969.7	 20
384	 21	2100.0	352.5	 25
385	 21	149.0	25.2	 25
386	 21	434.8	51.3	 16
387	 21	1397.5	175.2	 20
388	 21	5274.0	798.7	 20
389	 21	203.3	33.6	 20
390	 21	198.0	23.4	 25
391	 21	3016.0	437.0	 25
392	 21	215.8	26.8	 20
393	 21	257.3	30.8	 20
394	 21	2154.3	323.4	 20
395	 21	2249.0	457.2	 25
396	 21	1852.0	182.5	 20
397	 21	2349.0	322.0	 25
398	 21	260.0	35.0	 25
399	 21	146.0	19.0	 20
400	 21	1243.3	206.1	 20
401	 21	413.3	94.9	 20
402	 21	2224.5	375.2	 20
403	 21	6464.0	1344.3	 25
404	 21	123.0	16.9	 25
405	 21	146.0	18.3	 20
406	 21	7023.3	1406.6	 20
407	 21	245.8	26.5	 20
408	 21	110.3	16.0	 20
409	 21	117.0	11.0	 25
410	 21	288.0	45.0	 25
411	 21	587.3	88.3	 20
412	 21	194.0	30.9	 25
413	 21	292.5	40.5	 20
414	 21	313.3	15.4	 16
415	 21	692.0	102.1	 25
416	 21	232.0	31.1	 25
417	 21	823.0	64.7	 20
418	 21	351.0	34.9	 25
419	 21	275.8	48.0	 20
420	 21	113.3	25.5	 16
421	 21	290.3	27.2	 20
422	 21	487.0	105.4	 25
423	 21	152.0	26.3	 20
424	 21	154.0	23.5	 25
425	 21	367.0	44.5	 25
426	 21	413.0	27.5	 16
427	 21	225.3	28.1	 20
428	 21	197.0	73.6	 25
429	 21	111.3	18.5	 20
430	 21	5937.0	850.6	 25
431	 21	131.0	16.4	 25
432	 21	933.5	76.2	 20
433	 21	128.0	16.4	 20
434	 21	106.0	15.5	 20
435	 21	227.0	29.9	 20
436	 21	185.0	31.4	 25
437	 21	5773.0	905.3	 25
438	 21	848.8	58.2	 20
439	 21	6771.3	765.5	 20
440	 21	126.3	18.0	 20
441	 21	192.3	21.5	 20
442	 21	206.0	29.5	 25
443	 21	140.0	21.9	 25
444	 21	302.0	32.3	 25
445	 21	1233.8	141.3	 20
446	 21	331.3	45.5	 20
447	 21	785.8	121.8	 20
448	 21	114.0	15.8	 20
449	 21	381.0	45.6	 25
450	 21	1370.0	209.7	 25
451	 21	2264.8	243.5	 20
452	 21	114.5	11.0	 20
453	 21	96.3	14.9	 20
454	 21	138.3	18.3	 16
455	 21	628.0	104.7	 25
456	 21	177.0	18.5	 25
457	 21	321.3	35.4	 20
458	 21	984.0	101.8	 25
459	 21	426.0	42.5	 20
460	 21	3773.8	240.7	 16
461	 21	6468.0	1022.8	 25
462	 21	247.0	19.6	 25
463	 21	648.8	57.5	 20
464	 21	212.0	26.1	 25
465	 21	930.0	80.4	 25
466	 21	1614.3	98.9	 16
467	 21	769.5	58.0	 20
468	 21	383.0	39.3	 25
469	 21	417.0	48.8	 20
470	 21	179.0	27.4	 25
471	 21	211.0	22.5	 25
472	 21	315.0	29.0	 16
473	 21	163.0	26.8	 20
474	 21	2886.0	527.4	 25
475	 21	193.3	23.2	 20
476	 21	10487.0	1513.3	 25
477	 21	1892.0	220.4	 25
478	 21	2130.8	108.7	 20
479	 21	1379.0	139.3	 20
480	 21	123.3	14.1	 20
481	 21	119.0	14.0	 20
482	 21	157.0	22.6	 25
483	 21	3377.0	542.7	 25
484	 21	233.3	32.8	 20
485	 21	229.3	29.2	 20
486	 21	206.8	23.6	 20
487	 21	119.8	18.0	 16
488	 21	120.0	13.7	 25
489	 21	116.0	20.7	 25
490	 21	538.5	50.1	 20
491	 21	3137.0	474.0	 25
492	 21	239.0	27.5	 20
493	 21	3560.8	399.7	 20
494	 21	1009.0	99.2	 20
495	 21	755.0	69.6	 25
496	 21	584.0	66.7	 25
497	 21	357.3	36.2	 20
498	 21	1547.0	151.0	 25
499	 21	527.8	52.7	 20
500	 21	1756.3	37.6	 16
501	 21	1276.0	149.8	 25
502	 21	710.0	88.5	 25
503	 21	202.0	28.9	 20
504	 21	155.0	16.5	 25
505	 21	393.3	29.0	 20
506	 21	207.5	16.8	 16
507	 21	365.0	47.7	 25
508	 21	410.0	44.1	 25
509	 21	1768.0	179.7	 20
510	 21	511.0	91.7	 25
511	 21	146.0	27.2	 25
512	 21	139.3	17.6	 16
513	 21	268.8	26.1	 20
514	 21	308.0	28.6	 25
515	 21	214.5	26.9	 20
516	 21	187.0	23.2	 25
517	 21	2266.0	353.3	 25
518	 21	136.0	21.2	 16
519	 21	373.8	60.0	 20
520	 21	269.0	28.0	 20
521	 21	346.5	46.8	 20
522	 21	2970.0	511.4	 25
523	 21	289.0	49.4	 25
524	 21	114.0	21.4	 20
525	 21	244.5	26.2	 20
526	 21	98.0	15.1	 20
527	 21	108.0	32.7	 20
528	 21	168.0	24.4	 25
529	 21	174.0	24.4	 25
530	 21	278.3	37.5	 20
531	 21	153.8	17.0	 20
532	 21	466.0	60.4	 20
533	 21	1023.0	78.4	 16
534	 21	197.0	29.3	 25
535	 21	212.0	22.6	 25
536	 21	145.0	62.4	 20
537	 21	4720.0	682.7	 25
538	 21	437.5	52.3	 20
539	 21	124.0	16.2	 16
540	 21	160.0	21.9	 25
541	 21	102.0	15.7	 25
542	 21	141.0	26.8	 25
543	 21	1014.3	89.9	 20
544	 21	7160.0	1007.0	 25
545	 21	134.5	17.5	 20
546	 21	350.0	36.7	 16
547	 21	216.0	42.0	 25
548	 21	18353.0	3847.1	 25
549	 21	122.5	13.7	 20
550	 21	134.0	14.4	 25
551	 21	270.0	35.3	 20
552	 21	220.3	27.8	 16
553	 21	5839.0	815.3	 20
554	 21	2693.0	612.6	 25
555	 21	2383.8	309.5	 20
556	 21	338.0	43.3	 25
557	 21	242.0	35.3	 25
558	 21	11361.5	777.3	 16
559	 21	534.0	47.6	 20
560	 21	4748.0	1069.6	 25
561	 21	670.8	42.9	 20
562	 21	201.0	14.1	 25
563	 21	250.0	28.1	 25
564	 21	324.5	26.9	 16
565	 21	3753.8	445.3	 20
566	 21	433.8	46.9	 20
567	 21	238.3	32.6	 20
568	 21	7951.0	966.4	 25
569	 21	151.0	19.1	 25
570	 21	171.8	30.1	 20
571	 21	11988.3	1346.5	 20
572	 21	9563.5	1407.9	 20
573	 21	434.5	40.2	 20
574	 21	206.0	28.4	 25
575	 21	319.0	39.9	 25
576	 21	162.0	50.2	 20
577	 21	465.0	73.7	 25
578	 21	204.0	16.7	 20
579	 21	235.0	28.6	 16
580	 21	226.0	29.0	 25
581	 21	716.0	82.2	 25
582	 21	674.8	64.2	 20
583	 21	442.0	39.9	 25
584	 21	250.5	28.0	 20
585	 21	4458.3	251.7	 16
586	 21	7780.0	1198.3	 25
587	 21	577.0	60.6	 25
588	 21	330.0	42.1	 20
589	 21	824.0	127.6	 25
590	 21	151.0	20.8	 25
591	 21	400.5	44.8	 20
592	 21	146.8	20.5	 16
593	 21	119.0	15.5	 25
594	 21	3142.0	532.7	 25
595	 21	126.3	14.4	 20
596	 21	577.0	43.4	 25
597	 21	271.5	30.6	 20
598	 21	131.8	21.2	 16
599	 21	814.8	97.6	 20
600	 21	385.0	37.3	 25
601	 21	469.5	47.9	 20
602	 21	1376.0	254.9	 25
603	 21	146.0	20.5	 25
604	 21	171.0	19.0	 16
605	 21	124.3	22.4	 20
606	 21	265.0	39.6	 25
607	 21	134.8	16.5	 20
608	 21	105.0	15.6	 25
609	 21	477.0	47.8	 25
610	 21	659.0	59.2	 20
611	 21	222.0	39.1	 20
612	 21	217.3	29.9	 20
613	 21	342.5	34.5	 20
614	 21	2428.0	360.3	 25
615	 21	2098.0	217.7	 25
616	 21	535.3	62.0	 20
617	 21	217.5	20.2	 20
618	 21	162.5	28.5	 20
619	 21	16572.0	1650.2	 20
620	 21	190.0	68.1	 25
621	 21	217.0	30.0	 25
622	 21	228.0	20.6	 20
623	 21	7961.0	1298.0	 25
624	 21	9189.5	1034.7	 20
625	 21	350.3	33.4	 16
626	 21	789.0	147.4	 25
627	 21	2121.0	316.2	 25
628	 21	509.0	54.2	 20
629	 21	310.0	36.0	 25
630	 21	1599.3	233.6	 20
631	 21	339.5	41.3	 16
632	 21	1255.0	86.3	 20
633	 21	133.0	23.0	 25
634	 21	339.5	29.6	 20
635	 21	4158.0	697.4	 25
636	 21	442.0	52.5	 25
637	 21	313.3	49.4	 16
638	 21	180.8	30.6	 20
639	 21	332.0	165.4	 25
  0	 22	15972.5	859.0	 16
  1	 22	378.0	32.1	 25
  2	 22	178.0	23.8	 25
  3	 22	116.5	15.3	 20
  4	 22	104.0	16.9	 25
  5	 22	250.0	84.0	 25
  6	 22	2209.8	195.9	 16
  7	 22	187.3	42.2	 20
  8	 22	221.0	38.3	 25
  9	 22	117.5	15.7	 20
 10	 22	121.0	18.1	 25
 11	 22	100.0	15.1	 25
 12	 22	158.0	27.2	 16
 13	 22	208.8	42.4	 20
 14	 22	241.5	28.2	 20
 15	 22	112.8	12.2	 20
 16	 22	104.0	19.6	 25
 17	 22	96.0	16.7	 25
 18	 22	95.3	14.6	 20
 19	 22	84.5	11.6	 20
 20	 22	242.3	20.7	 20
 21	 22	214.3	27.8	 20
 22	 22	102.0	10.5	 25
 23	 22	569.0	66.7	 25
 24	 22	1048.5	84.5	 20
 25	 22	391.0	56.3	 25
 26	 22	240.3	33.4	 20
 27	 22	131.8	22.9	 20
 28	 22	954.5	211.9	 20
 29	 22	350.0	36.4	 25
 30	 22	201.0	27.1	 25
 31	 22	201.0	32.1	 20
 32	 22	145.5	18.7	 20
 33	 22	140.8	22.8	 20
 34	 22	114.3	19.9	 20
 35	 22	94.0	16.0	 25
 36	 22	193.0	44.9	 25
 37	 22	178.0	22.8	 20
 38	 22	153.0	24.4	 25
 39	 22	281.5	44.8	 20
 40	 22	114.3	17.7	 16
 41	 22	1088.0	230.7	 25
 42	 22	130.0	21.2	 25
 43	 22	98.8	18.7	 20
 44	 22	782.0	143.2	 25
 45	 22	733.3	154.4	 20
 46	 22	308.8	45.7	 16
 47	 22	232.8	27.6	 20
 48	 22	3083.0	805.4	 25
 49	 22	121.5	18.7	 20
 50	 22	187.0	25.3	 25
 51	 22	155.0	20.6	 25
 52	 22	1421.8	170.6	 16
 53	 22	127.0	12.0	 20
 54	 22	341.0	42.2	 25
 55	 22	199.0	18.7	 20
 56	 22	339.0	45.3	 25
 57	 22	475.0	47.5	 25
 58	 22	1007.3	117.3	 20
 59	 22	999.8	105.0	 20
 60	 22	164.5	24.5	 20
 61	 22	115.3	14.5	 20
 62	 22	150.0	16.8	 25
 63	 22	156.0	19.2	 25
 64	 22	104.0	18.8	 20
 65	 22	107.3	15.1	 20
 66	 22	189.5	28.4	 20
 67	 22	2532.5	422.6	 20
 68	 22	318.0	40.8	 25
 69	 22	420.0	92.0	 25
 70	 22	109.8	16.6	 20
 71	 22	118.0	18.1	 25
 72	 22	101.8	12.0	 20
 73	 22	117.0	18.5	 16
 74	 22	122.0	22.0	 25
 75	 22	124.0	28.3	 25
 76	 22	183.0	32.6	 25
 77	 22	230.5	33.9	 20
 78	 22	313.0	33.4	 20
 79	 22	137.3	20.6	 20
 80	 22	97.3	14.3	 16
 81	 22	116.0	17.7	 25
 82	 22	116.0	15.2	 25
 83	 22	84.3	11.1	 20
 84	 22	117.0	16.8	 25
 85	 22	155.5	25.3	 20
 86	 22	103.5	15.6	 16
 87	 22	221.0	33.3	 25
 88	 22	119.0	19.3	 25
 89	 22	130.8	19.5	 20
 90	 22	120.0	20.6	 25
 91	 22	134.0	30.2	 25
 92	 22	234.3	31.0	 16
 93	 22	165.3	28.6	 20
 94	 22	434.0	70.2	 25
 95	 22	226.3	17.5	 20
 96	 22	373.0	42.3	 25
 97	 22	338.0	35.8	 25
 98	 22	6308.3	398.3	 16
 99	 22	186.0	22.8	 20
100	 22	462.0	43.7	 25
101	 22	2948.5	405.2	 20
102	 22	2354.0	338.1	 25
103	 22	387.0	57.1	 25
104	 22	473.5	56.2	 20
105	 22	109.3	15.4	 20
106	 22	164.0	19.6	 20
107	 22	150.5	23.9	 20
108	 22	508.0	96.8	 25
109	 22	525.0	74.7	 25
110	 22	364.3	40.3	 20
111	 22	2068.3	328.3	 20
112	 22	264.3	30.0	 20
113	 22	119.5	19.0	 16
114	 22	439.0	64.0	 25
115	 22	313.0	30.5	 25
116	 22	150.5	21.2	 20
117	 22	192.0	28.1	 25
118	 22	159.5	26.0	 20
119	 22	834.3	101.4	 16
120	 22	131.0	17.5	 25
121	 22	111.0	15.8	 25
122	 22	115.0	11.7	 20
123	 22	656.0	75.4	 25
124	 22	306.0	31.7	 25
125	 22	462.3	55.8	 20
126	 22	230.8	21.9	 16
127	 22	143.0	18.9	 25
128	 22	110.0	21.3	 25
129	 22	382.5	76.0	 20
130	 22	135.0	24.5	 25
131	 22	128.0	20.2	 20
132	 22	155.5	19.7	 16
133	 22	95.0	20.4	 25
134	 22	114.0	19.1	 25
135	 22	168.0	26.1	 20
136	 22	311.0	36.2	 25
137	 22	203.0	25.0	 25
138	 22	636.0	59.1	 16
139	 22	240.8	29.4	 20
140	 22	364.0	53.8	 25
141	 22	490.5	50.8	 20
142	 22	554.0	58.3	 25
143	 22	248.0	26.3	 25
144	 22	158.8	18.6	 16
145	 22	134.0	16.4	 20
146	 22	746.8	84.9	 20
147	 22	2322.3	359.6	 20
148	 22	372.0	34.3	 25
149	 22	175.0	30.1	 25
150	 22	150.0	21.4	 20
151	 22	117.0	20.1	 20
152	 22	120.0	16.7	 20
153	 22	428.8	63.6	 20
154	 22	684.0	137.9	 25
155	 22	141.0	24.1	 25
156	 22	372.5	63.0	 20
157	 22	161.0	33.7	 25
158	 22	128.5	16.5	 20
159	 22	409.5	35.4	 16
160	 22	118.0	15.6	 25
161	 22	200.0	28.4	 25
162	 22	345.3	42.3	 20
163	 22	173.0	30.9	 25
164	 22	125.3	21.9	 20
165	 22	128.0	19.1	 16
166	 22	121.0	16.2	 25
167	 22	284.0	34.2	 25
168	 22	722.8	64.0	 20
169	 22	151.0	19.5	 25
170	 22	208.0	27.2	 25
171	 22	150.5	27.0	 20
172	 22	299.8	41.8	 16
173	 22	173.0	32.5	 25
174	 22	103.0	14.8	 25
175	 22	168.0	27.4	 20
176	 22	220.0	34.1	 25
177	 22	276.5	27.8	 20
178	 22	369.5	28.6	 16
179	 22	240.8	54.6	 20
180	 22	571.0	108.9	 25
181	 22	216.3	23.6	 20
182	 22	169.0	23.3	 25
183	 22	170.0	40.8	 25
184	 22	166.8	24.2	 16
185	 22	131.0	22.0	 20
186	 22	110.0	19.0	 25
187	 22	135.0	19.2	 20
188	 22	144.0	20.4	 25
189	 22	119.0	17.9	 25
190	 22	181.5	21.6	 20
191	 22	509.5	87.2	 20
192	 22	131.0	19.4	 20
193	 22	127.8	20.9	 20
194	 22	117.0	15.8	 25
195	 22	104.0	16.6	 25
196	 22	107.0	20.1	 20
197	 22	132.5	18.5	 20
198	 22	165.3	25.9	 20
199	 22	111.3	10.1	 20
200	 22	120.0	17.7	 25
201	 22	95.0	15.9	 25
202	 22	348.5	48.2	 20
203	 22	195.0	25.9	 25
204	 22	169.0	27.3	 20
205	 22	603.8	84.2	 16
206	 22	127.0	19.8	 25
207	 22	105.0	19.6	 25
208	 22	111.3	18.7	 20
209	 22	356.0	55.4	 25
210	 22	127.0	20.2	 20
211	 22	96.0	16.3	 16
212	 22	104.3	16.1	 20
213	 22	366.0	38.1	 25
214	 22	170.8	40.7	 20
215	 22	301.0	67.6	 25
216	 22	172.0	23.8	 25
217	 22	134.3	15.3	 16
218	 22	129.3	17.7	 20
219	 22	286.0	60.5	 25
220	 22	122.0	21.8	 25
221	 22	155.8	30.4	 20
222	 22	313.0	33.4	 25
223	 22	297.0	46.0	 25
224	 22	160.8	22.8	 16
225	 22	92.5	18.8	 20
226	 22	122.0	26.0	 25
227	 22	95.0	14.3	 20
228	 22	791.0	106.7	 25
229	 22	365.0	44.1	 25
230	 22	179.0	21.2	 16
231	 22	228.0	27.4	 20
232	 22	165.0	17.0	 25
233	 22	152.3	29.9	 20
234	 22	493.0	69.6	 25
235	 22	133.0	21.0	 25
236	 22	129.3	19.1	 20
237	 22	104.3	20.1	 20
238	 22	416.5	47.4	 20
239	 22	427.3	48.8	 20
240	 22	119.0	16.5	 25
241	 22	193.0	36.5	 25
242	 22	142.0	25.4	 20
243	 22	449.8	68.0	 20
244	 22	169.0	22.8	 20
245	 22	209.0	23.9	 16
246	 22	1210.0	181.3	 25
247	 22	672.0	70.4	 25
248	 22	274.3	35.3	 20
249	 22	137.0	20.6	 25
250	 22	215.0	27.9	 20
251	 22	156.0	15.4	 16
252	 22	596.0	100.6	 25
253	 22	1142.0	253.4	 25
254	 22	109.5	9.3	 20
255	 22	244.0	33.3	 25
256	 22	214.0	37.3	 25
257	 22	262.3	20.9	 16
258	 22	348.5	52.3	 20
259	 22	322.0	37.6	 25
260	 22	252.0	27.5	 20
261	 22	365.0	34.3	 25
262	 22	459.0	49.2	 25
263	 22	129.0	17.0	 16
264	 22	247.0	32.7	 20
265	 22	109.0	16.8	 25
266	 22	148.8	22.3	 20
267	 22	527.0	70.2	 25
268	 22	325.0	60.8	 25
269	 22	605.0	115.3	 25
270	 22	491.3	47.8	 16
271	 22	261.0	33.3	 20
272	 22	427.0	88.7	 25
273	 22	479.5	57.8	 20
274	 22	507.0	41.9	 25
275	 22	372.0	56.9	 25
276	 22	1567.0	254.4	 16
277	 22	119.3	23.8	 20
278	 22	104.5	16.7	 20
279	 22	644.0	116.9	 20
280	 22	204.0	35.3	 25
281	 22	646.0	47.8	 25
282	 22	628.8	85.3	 20
283	 22	195.0	26.5	 20
284	 22	501.0	82.9	 20
285	 22	194.0	25.0	 20
286	 22	470.0	47.6	 25
287	 22	196.0	30.1	 25
288	 22	251.3	37.5	 20
289	 22	323.0	54.2	 25
290	 22	223.8	52.1	 20
291	 22	271.3	25.3	 16
292	 22	127.0	23.6	 25
293	 22	100.0	16.3	 25
294	 22	239.3	43.9	 20
295	 22	138.0	21.5	 25
296	 22	175.0	28.0	 20
297	 22	167.0	18.9	 16
298	 22	380.0	51.4	 25
299	 22	613.0	47.8	 25
300	 22	366.3	30.1	 20
301	 22	4074.0	518.1	 25
302	 22	227.0	30.6	 25
303	 22	340.8	30.1	 16
304	 22	305.8	31.2	 20
305	 22	278.0	38.8	 25
306	 22	353.3	31.6	 20
307	 22	245.0	67.2	 25
308	 22	220.0	42.9	 25
309	 22	946.5	73.7	 16
310	 22	540.8	51.7	 20
311	 22	208.0	43.7	 20
312	 22	125.3	22.6	 20
313	 22	1273.0	252.6	 25
314	 22	141.0	20.1	 25
315	 22	127.3	22.1	 20
316	 22	273.5	31.8	 20
317	 22	197.0	24.1	 20
318	 22	1571.0	414.2	 25
319	 22	165.3	19.0	 20
320	 22	523.0	107.7	 25
321	 22	164.0	25.6	 25
322	 22	315.5	38.8	 20
323	 22	1276.3	196.2	 20
324	 22	251.0	33.8	 20
325	 22	224.5	21.8	 20
326	 22	423.0	61.3	 25
327	 22	548.0	70.0	 25
328	 22	206.5	18.1	 20
329	 22	513.8	68.4	 20
330	 22	351.8	44.2	 20
331	 22	218.5	26.7	 20
332	 22	387.0	74.3	 25
333	 22	319.0	38.4	 25
334	 22	193.0	33.0	 20
335	 22	146.0	24.8	 25
336	 22	185.3	27.4	 20
337	 22	143.3	19.5	 16
338	 22	450.0	60.5	 25
339	 22	1519.0	354.1	 25
340	 22	197.5	25.5	 20
341	 22	1656.0	320.9	 25
342	 22	1011.3	246.0	 20
343	 22	782.0	95.4	 16
344	 22	167.8	25.6	 20
345	 22	742.0	150.0	 25
346	 22	219.5	27.3	 20
347	 22	264.0	38.5	 25
348	 22	186.0	23.7	 25
349	 22	567.3	48.6	 16
350	 22	586.5	64.6	 20
351	 22	152.0	21.9	 25
352	 22	117.8	19.7	 20
353	 22	236.0	35.1	 25
354	 22	214.0	30.0	 25
355	 22	118.8	18.8	 20
356	 22	130.0	17.8	 20
357	 22	310.5	28.9	 20
358	 22	208.0	26.8	 20
359	 22	316.0	34.6	 25
360	 22	513.0	94.5	 25
361	 22	1063.5	171.5	 20
362	 22	1497.3	218.8	 20
363	 22	792.8	51.2	 20
364	 22	2027.3	427.4	 20
365	 22	385.0	46.6	 25
366	 22	275.0	28.5	 25
367	 22	257.0	36.2	 25
368	 22	138.0	16.8	 20
369	 22	572.0	64.7	 20
370	 22	611.0	95.7	 20
371	 22	561.3	41.8	 20
372	 22	3205.0	727.9	 25
373	 22	499.0	78.7	 25
374	 22	341.3	48.7	 20
375	 22	407.8	55.3	 20
376	 22	154.0	15.9	 20
377	 22	271.5	35.8	 16
378	 22	151.0	18.6	 25
379	 22	155.0	17.5	 25
380	 22	130.0	19.2	 20
381	 22	111.0	16.5	 25
382	 22	309.8	40.5	 20
383	 22	960.8	161.7	 16
384	 22	208.0	44.2	 25
385	 22	138.0	25.5	 25
386	 22	489.0	36.9	 20
387	 22	400.0	44.8	 25
388	 22	1123.0	247.3	 25
389	 22	155.5	15.8	 16
390	 22	155.0	23.6	 20
391	 22	311.0	54.3	 25
392	 22	237.0	26.5	 20
393	 22	139.0	14.6	 25
394	 22	314.0	48.4	 25
395	 22	1530.0	182.4	 16
396	 22	725.8	70.5	 20
397	 22	751.0	156.0	 25
398	 22	420.8	51.0	 20
399	 22	146.0	21.5	 25
400	 22	158.0	21.5	 25
401	 22	130.0	17.8	 20
402	 22	331.0	38.0	 20
403	 22	739.3	134.6	 20
404	 22	142.8	25.2	 20
405	 22	137.0	23.3	 25
406	 22	1083.0	253.0	 25
407	 22	150.5	22.8	 20
408	 22	152.5	25.9	 20
409	 22	142.3	13.2	 20
410	 22	140.5	18.2	 16
411	 22	125.0	20.3	 25
412	 22	176.0	26.0	 25
413	 22	198.3	29.7	 20
414	 22	442.0	45.6	 25
415	 22	240.0	29.8	 20
416	 22	218.3	24.3	 20
417	 22	473.3	72.7	 20
418	 22	252.0	36.1	 25
419	 22	130.0	18.6	 25
420	 22	157.5	30.4	 20
421	 22	330.0	43.3	 25
422	 22	171.5	20.0	 20
423	 22	119.0	17.4	 16
424	 22	145.0	18.2	 25
425	 22	304.0	40.7	 25
426	 22	386.0	48.9	 20
427	 22	192.0	27.0	 25
428	 22	172.3	23.2	 20
429	 22	130.8	24.0	 16
430	 22	243.0	39.3	 25
431	 22	126.0	16.8	 25
432	 22	140.8	26.4	 20
433	 22	132.0	28.9	 25
434	 22	130.0	20.5	 25
435	 22	132.0	19.1	 16
436	 22	429.5	35.7	 20
437	 22	1007.0	250.8	 25
438	 22	1178.5	156.9	 20
439	 22	1818.0	313.6	 25
440	 22	127.0	15.7	 25
441	 22	199.5	27.6	 16
442	 22	130.3	15.5	 20
443	 22	135.5	21.5	 20
444	 22	159.8	24.1	 20
445	 22	286.0	61.1	 25
446	 22	286.0	43.5	 25
447	 22	150.0	25.1	 20
448	 22	112.0	19.4	 20
449	 22	456.5	42.7	 20
450	 22	492.5	85.3	 20
451	 22	267.0	61.9	 25
452	 22	117.0	13.9	 25
453	 22	110.5	19.6	 20
454	 22	129.0	18.4	 25
455	 22	198.0	30.3	 20
456	 22	181.5	25.5	 16
457	 22	246.0	41.9	 25
458	 22	1630.0	311.0	 25
459	 22	260.3	16.3	 20
460	 22	728.0	125.7	 25
461	 22	953.3	216.7	 20
462	 22	194.3	20.5	 16
463	 22	627.0	82.7	 25
464	 22	273.0	28.0	 25
465	 22	446.0	45.0	 25
466	 22	2319.5	326.3	 20
467	 22	582.0	59.9	 25
468	 22	351.8	51.8	 20
469	 22	818.8	80.8	 16
470	 22	195.0	24.3	 25
471	 22	186.0	21.7	 25
472	 22	169.3	21.8	 20
473	 22	175.0	25.8	 25
474	 22	389.5	63.5	 20
475	 22	320.3	34.6	 16
476	 22	2692.8	465.6	 20
477	 22	1131.0	189.1	 25
478	 22	3522.5	424.3	 20
479	 22	425.0	65.8	 25
480	 22	126.0	20.5	 25
481	 22	116.5	14.2	 16
482	 22	173.5	25.0	 20
483	 22	1273.0	233.6	 25
484	 22	221.0	24.9	 20
485	 22	305.0	26.6	 25
486	 22	216.0	26.3	 25
487	 22	125.3	16.1	 20
488	 22	139.3	18.0	 20
489	 22	131.5	19.5	 20
490	 22	324.0	21.4	 20
491	 22	581.0	118.6	 25
492	 22	204.0	19.0	 25
493	 22	1202.8	200.0	 20
494	 22	619.5	82.7	 20
495	 22	463.0	53.8	 20
496	 22	1163.5	114.9	 20
497	 22	450.0	50.4	 25
498	 22	769.0	73.7	 25
499	 22	441.3	46.4	 20
500	 22	900.0	92.6	 25
501	 22	1734.3	121.4	 20
502	 22	542.3	29.8	 16
503	 22	177.0	24.1	 25
504	 22	185.0	24.3	 25
505	 22	465.0	60.9	 20
506	 22	246.0	39.1	 25
507	 22	249.0	25.4	 20
508	 22	637.8	54.8	 16
509	 22	1556.3	220.1	 20
510	 22	1514.0	210.6	 25
511	 22	149.5	25.6	 20
512	 22	203.0	20.7	 25
513	 22	284.0	39.1	 25
514	 22	208.5	26.2	 20
515	 22	227.5	24.9	 16
516	 22	216.0	24.9	 25
517	 22	276.0	48.6	 25
518	 22	135.3	29.8	 20
519	 22	119.0	15.9	 25
520	 22	489.0	39.1	 25
521	 22	432.8	42.8	 16
522	 22	214.3	18.7	 20
523	 22	138.0	19.0	 25
524	 22	122.8	17.1	 20
525	 22	175.0	25.5	 25
526	 22	92.0	14.8	 25
527	 22	136.0	21.3	 16
528	 22	169.8	19.8	 20
529	 22	120.0	13.9	 25
530	 22	140.3	22.7	 20
531	 22	216.0	31.2	 25
532	 22	988.0	110.0	 25
533	 22	191.5	28.1	 20
534	 22	332.0	27.9	 20
535	 22	158.8	23.0	 20
536	 22	120.3	16.2	 20
537	 22	206.0	32.2	 25
538	 22	145.0	19.2	 25
539	 22	114.3	15.5	 20
540	 22	210.5	27.5	 20
541	 22	119.0	22.2	 20
542	 22	157.5	23.5	 16
543	 22	244.0	29.7	 25
544	 22	2678.0	555.9	 25
545	 22	162.8	26.7	 20
546	 22	299.0	31.6	 25
547	 22	215.0	31.2	 20
548	 22	1114.8	165.8	 16
549	 22	157.0	40.8	 25
550	 22	171.0	19.1	 25
551	 22	306.8	59.8	 20
552	 22	424.0	46.6	 25
553	 22	531.0	128.2	 25
554	 22	232.0	34.1	 16
555	 22	375.0	43.8	 20
556	 22	257.0	24.4	 25
557	 22	205.5	23.1	 20
558	 22	2053.0	343.7	 25
559	 22	399.0	49.5	 25
560	 22	414.0	38.2	 16
561	 22	348.0	35.6	 20
562	 22	209.0	16.6	 25
563	 22	365.0	41.1	 25
564	 22	640.3	55.0	 20
565	 22	840.0	99.7	 25
566	 22	830.0	106.4	 25
567	 22	170.0	21.7	 16
568	 22	2070.5	321.4	 20
569	 22	231.0	31.4	 25
570	 22	176.3	20.1	 20
571	 22	3645.0	645.1	 25
572	 22	774.0	193.6	 25
573	 22	358.5	36.2	 16
574	 22	258.8	41.9	 20
575	 22	578.5	54.0	 20
576	 22	143.3	22.3	 20
577	 22	127.0	19.2	 25
578	 22	164.0	19.7	 25
579	 22	318.3	35.0	 20
580	 22	292.8	34.5	 20
581	 22	794.8	92.6	 20
582	 22	307.8	46.1	 20
583	 22	744.0	95.0	 25
584	 22	259.0	53.0	 25
585	 22	1434.0	222.4	 20
586	 22	1222.5	227.1	 20
587	 22	288.3	28.0	 20
588	 22	187.5	16.2	 16
589	 22	179.0	56.5	 25
590	 22	205.0	46.0	 25
591	 22	303.5	23.8	 20
592	 22	169.0	24.8	 25
593	 22	112.8	16.5	 20
594	 22	240.8	36.5	 16
595	 22	135.0	15.7	 25
596	 22	700.0	84.6	 25
597	 22	332.8	32.3	 20
598	 22	162.0	19.6	 25
599	 22	340.0	50.4	 25
600	 22	350.0	40.7	 16
601	 22	752.8	90.9	 20
602	 22	168.0	23.9	 25
603	 22	101.8	11.5	 20
604	 22	123.0	14.7	 25
605	 22	130.0	19.6	 25
606	 22	164.8	25.3	 16
607	 22	114.5	20.1	 20
608	 22	125.0	20.4	 20
609	 22	248.0	33.8	 20
610	 22	246.0	80.2	 25
611	 22	177.0	24.5	 25
612	 22	257.0	23.4	 25
613	 22	379.0	34.2	 16
614	 22	1708.3	109.4	 20
615	 22	1869.0	340.9	 25
616	 22	1126.0	132.9	 20
617	 22	312.0	29.4	 25
618	 22	152.0	22.5	 25
619	 22	6078.3	1080.9	 16
620	 22	176.5	32.2	 20
621	 22	234.3	23.8	 20
622	 22	205.8	16.7	 20
623	 22	2070.0	412.1	 25
624	 22	2093.0	394.5	 25
625	 22	323.3	37.3	 20
626	 22	183.3	31.0	 20
627	 22	704.8	110.6	 20
628	 22	298.5	27.1	 20
629	 22	393.0	42.9	 25
630	 22	604.0	99.7	 25
631	 22	485.8	42.0	 20
632	 22	1428.0	158.8	 25
633	 22	136.0	20.3	 20
634	 22	256.3	28.6	 16
635	 22	368.0	74.0	 25
636	 22	332.0	64.4	 25
637	 22	146.0	22.4	 20
638	 22	171.0	40.9	 25
639	 22	15819.8	3024.0	 20
  0	 23	205.8	24.3	 20
  1	 23	3973.3	654.4	 20
  2	 23	146.0	18.7	 20
  3	 23	364.5	32.3	 16
  4	 23	120.0	14.2	 25
  5	 23	145.0	19.4	 25
  6	 23	200.5	66.2	 20
  7	 23	1918.0	387.2	 25
  8	 23	116.0	17.7	 20
  9	 23	148.3	24.1	 16
 10	 23	9226.0	1515.2	 25
 11	 23	364.0	58.8	 25
 12	 23	137.8	25.8	 20
 13	 23	117.0	20.9	 25
 14	 23	286.0	46.2	 25
 15	 23	778.5	89.5	 16
 16	 23	96.5	16.2	 20
 17	 23	125.0	14.1	 25
 18	 23	100.3	17.0	 20
 19	 23	91.0	13.5	 25
 20	 23	349.0	61.8	 25
 21	 23	148.8	19.8	 16
 22	 23	407.0	74.3	 20
 23	 23	219.5	22.2	 20
 24	 23	1931.5	139.0	 20
 25	 23	1012.0	134.1	 25
 26	 23	343.0	52.9	 25
 27	 23	318.3	35.8	 20
 28	 23	451.0	55.1	 20
 29	 23	270.5	53.3	 20
 30	 23	118.0	20.3	 20
 31	 23	4240.0	839.1	 25
 32	 23	183.0	31.9	 25
 33	 23	310.0	37.2	 20
 34	 23	502.5	39.6	 20
 35	 23	369.0	32.2	 20
 36	 23	881.8	57.4	 16
 37	 23	102.0	17.6	 25
 38	 23	125.0	19.8	 25
 39	 23	904.3	81.8	 20
 40	 23	204.0	27.4	 25
 41	 23	959.3	136.1	 20
 42	 23	3112.5	270.7	 16
 43	 23	8781.0	1582.8	 25
 44	 23	739.0	69.4	 25
 45	 23	13880.5	1896.0	 20
 46	 23	240.0	25.6	 25
 47	 23	250.0	41.4	 25
 48	 23	173.0	26.9	 20
 49	 23	139.3	12.5	 16
 50	 23	206.0	31.9	 25
 51	 23	234.0	37.3	 25
 52	 23	325.0	46.0	 20
 53	 23	6603.0	1938.4	 25
 54	 23	207.3	22.7	 20
 55	 23	151.8	18.8	 16
 56	 23	443.0	44.3	 25
 57	 23	955.0	161.4	 25
 58	 23	4991.5	682.7	 20
 59	 23	197.0	22.2	 25
 60	 23	557.0	101.2	 25
 61	 23	6276.5	703.9	 16
 62	 23	107.5	18.1	 20
 63	 23	116.0	23.6	 25
 64	 23	90.3	15.4	 20
 65	 23	113.0	21.8	 25
 66	 23	218.0	34.7	 25
 67	 23	1920.8	160.0	 16
 68	 23	987.5	108.2	 20
 69	 23	281.8	42.2	 20
 70	 23	227.3	27.2	 20
 71	 23	223.0	25.3	 25
 72	 23	233.0	45.8	 25
 73	 23	494.0	110.7	 20
 74	 23	744.0	128.5	 20
 75	 23	108.5	18.7	 20
 76	 23	980.8	79.5	 20
 77	 23	100.0	13.0	 25
 78	 23	95.0	13.6	 25
 79	 23	141.8	21.0	 20
 80	 23	246.0	39.3	 25
 81	 23	204.3	22.1	 20
 82	 23	887.8	73.9	 16
 83	 23	111.0	13.0	 25
 84	 23	90.0	14.8	 25
 85	 23	121.0	18.3	 20
 86	 23	130.0	16.3	 25
 87	 23	142.0	23.6	 20
 88	 23	1165.8	83.7	 16
 89	 23	157.0	23.5	 25
 90	 23	134.0	21.4	 25
 91	 23	255.8	29.0	 20
 92	 23	400.0	43.2	 25
 93	 23	2245.0	551.0	 25
 94	 23	247.5	28.5	 16
 95	 23	536.3	71.7	 20
 96	 23	279.0	19.6	 25
 97	 23	548.0	58.9	 25
 98	 23	9888.0	1379.2	 20
 99	 23	1510.0	330.3	 25
100	 23	335.3	58.9	 20
101	 23	133.3	23.0	 16
102	 23	1166.0	217.5	 20
103	 23	116.0	16.8	 25
104	 23	549.5	94.5	 20
105	 23	112.0	17.7	 25
106	 23	577.0	119.2	 25
107	 23	124.8	16.8	 16
108	 23	383.5	25.8	 20
109	 23	6443.0	1281.0	 25
110	 23	264.8	24.7	 20
111	 23	194.0	28.6	 25
112	 23	358.0	53.2	 25
113	 23	5611.8	1099.4	 20
114	 23	473.0	45.0	 20
115	 23	145.8	23.1	 20
116	 23	751.8	54.2	 20
117	 23	1700.0	222.6	 25
118	 23	105.0	20.5	 25
119	 23	267.3	31.5	 20
120	 23	495.5	58.9	 20
121	 23	176.5	25.1	 20
122	 23	124.8	32.5	 20
123	 23	228.0	30.8	 25
124	 23	240.0	24.1	 25
125	 23	264.3	39.7	 20
126	 23	429.0	48.3	 25
127	 23	315.0	49.8	 20
128	 23	176.8	22.2	 16
129	 23	390.0	45.5	 25
130	 23	201.0	28.7	 25
131	 23	261.3	33.9	 20
132	 23	105.0	16.3	 25
133	 23	2766.8	476.7	 20
134	 23	109.0	17.1	 16
135	 23	111.3	14.6	 20
136	 23	120.0	18.7	 25
137	 23	200.5	32.6	 20
138	 23	471.0	40.3	 25
139	 23	163.0	21.1	 25
140	 23	137.0	27.4	 16
141	 23	168.8	30.8	 20
142	 23	786.0	126.3	 25
143	 23	286.3	40.0	 20
144	 23	260.0	24.0	 25
145	 23	194.0	24.4	 25
146	 23	325.0	40.2	 25
147	 23	371.8	35.4	 16
148	 23	222.3	27.3	 20
149	 23	209.0	41.3	 25
150	 23	283.5	47.6	 20
151	 23	1097.0	139.8	 25
152	 23	1150.0	233.9	 25
153	 23	164.3	21.7	 16
154	 23	133.5	27.1	 20
155	 23	167.0	30.2	 25
156	 23	82.3	13.2	 20
157	 23	1480.0	342.3	 25
158	 23	187.0	24.4	 25
159	 23	156.0	29.8	 20
160	 23	597.5	80.1	 20
161	 23	1417.5	278.8	 20
162	 23	749.0	99.8	 20
163	 23	202.0	21.7	 25
164	 23	269.0	40.1	 25
165	 23	128.5	23.9	 20
166	 23	861.0	58.0	 20
167	 23	515.5	37.8	 20
168	 23	320.5	26.7	 16
169	 23	269.0	29.4	 25
170	 23	189.0	32.3	 25
171	 23	117.3	21.4	 20
172	 23	512.0	82.3	 25
173	 23	121.3	12.1	 20
174	 23	211.0	29.0	 16
175	 23	133.0	17.7	 25
176	 23	323.0	35.5	 25
177	 23	589.3	46.7	 20
178	 23	1999.0	358.6	 25
179	 23	362.0	26.6	 25
180	 23	976.3	133.7	 16
181	 23	912.8	125.7	 20
182	 23	277.0	31.3	 25
183	 23	468.0	63.8	 20
184	 23	154.0	21.3	 25
185	 23	1998.0	540.0	 25
186	 23	125.3	14.9	 16
187	 23	130.0	16.0	 20
188	 23	837.0	163.9	 25
189	 23	10771.8	1280.3	 20
190	 23	211.0	19.0	 25
191	 23	458.0	71.6	 25
192	 23	328.8	82.4	 20
193	 23	3883.8	537.2	 20
194	 23	183.5	26.0	 20
195	 23	1447.0	445.3	 25
196	 23	106.3	18.5	 20
197	 23	109.0	17.3	 25
198	 23	98.0	13.4	 25
199	 23	123.3	15.7	 16
200	 23	369.3	62.6	 20
201	 23	211.3	32.0	 20
202	 23	115.8	14.1	 20
203	 23	7263.0	1592.6	 25
204	 23	468.0	58.3	 25
205	 23	280.0	27.8	 20
206	 23	206.3	29.2	 20
207	 23	114.5	19.3	 20
208	 23	468.5	67.7	 20
209	 23	1328.0	187.7	 25
210	 23	329.0	44.0	 25
211	 23	742.5	94.8	 20
212	 23	228.0	24.8	 25
213	 23	1147.0	331.5	 20
214	 23	118.3	15.2	 16
215	 23	107.0	20.6	 25
216	 23	766.0	147.2	 25
217	 23	517.5	51.5	 20
218	 23	814.0	137.6	 25
219	 23	157.0	27.7	 20
220	 23	109.8	18.3	 16
221	 23	265.0	38.9	 25
222	 23	143.0	14.7	 25
223	 23	2243.3	197.8	 20
224	 23	124.0	17.0	 25
225	 23	292.0	38.6	 25
226	 23	319.3	37.1	 16
227	 23	165.3	24.6	 20
228	 23	101.0	17.9	 25
229	 23	313.5	38.3	 20
230	 23	359.0	49.0	 25
231	 23	103.0	18.5	 25
232	 23	1141.5	125.1	 16
233	 23	115.5	19.4	 20
234	 23	118.8	21.3	 20
235	 23	125.5	16.9	 20
236	 23	125.0	18.3	 25
237	 23	210.0	25.9	 25
238	 23	205.3	25.8	 20
239	 23	912.5	59.7	 20
240	 23	376.3	33.7	 20
241	 23	469.5	38.3	 20
242	 23	745.0	73.6	 25
243	 23	182.0	25.4	 25
244	 23	161.0	20.3	 25
245	 23	617.8	92.0	 20
246	 23	616.0	52.0	 20
247	 23	1114.5	224.8	 20
248	 23	190.3	18.4	 20
249	 23	1259.0	223.6	 25
250	 23	341.0	60.5	 25
251	 23	2352.8	257.1	 20
252	 23	632.3	76.7	 20
253	 23	351.3	29.1	 20
254	 23	2250.5	248.3	 20
255	 23	3290.0	420.4	 25
256	 23	249.0	27.8	 25
257	 23	316.5	51.8	 20
258	 23	209.0	29.4	 25
259	 23	255.3	40.1	 20
260	 23	347.3	36.7	 16
261	 23	407.0	46.1	 25
262	 23	5696.0	1459.3	 25
263	 23	6035.3	625.9	 20
264	 23	6026.0	1043.7	 25
265	 23	226.5	42.7	 20
266	 23	191.0	29.2	 16
267	 23	195.3	22.0	 20
268	 23	139.0	16.0	 25
269	 23	604.5	89.7	 20
270	 23	457.0	38.2	 25
271	 23	284.0	53.6	 25
272	 23	773.5	95.3	 16
273	 23	723.5	65.9	 20
274	 23	541.0	97.2	 25
275	 23	247.8	35.7	 20
276	 23	144.0	14.0	 25
277	 23	198.0	32.2	 25
278	 23	276.3	36.4	 20
279	 23	493.3	50.4	 20
280	 23	889.5	75.6	 20
281	 23	269.3	36.1	 20
282	 23	285.0	41.4	 25
283	 23	216.0	27.4	 25
284	 23	575.3	57.8	 20
285	 23	369.0	37.8	 20
286	 23	1291.3	229.2	 20
287	 23	171.5	25.7	 20
288	 23	110.0	14.0	 25
289	 23	826.0	134.0	 25
290	 23	512.5	100.2	 20
291	 23	695.0	119.4	 25
292	 23	725.0	132.0	 20
293	 23	3286.5	924.8	 20
294	 23	314.0	38.4	 20
295	 23	6603.0	1427.1	 25
296	 23	262.0	48.9	 25
297	 23	2045.3	272.6	 20
298	 23	425.0	64.0	 20
299	 23	393.0	33.8	 20
300	 23	4985.0	648.6	 16
301	 23	420.0	38.6	 25
302	 23	1660.0	224.6	 25
303	 23	4135.5	537.1	 20
304	 23	265.0	37.3	 25
305	 23	1055.3	236.8	 20
306	 23	304.0	63.5	 16
307	 23	574.0	56.6	 25
308	 23	226.0	28.6	 25
309	 23	442.5	44.7	 20
310	 23	1193.0	110.8	 25
311	 23	516.0	64.5	 25
312	 23	652.8	74.1	 16
313	 23	155.0	18.6	 20
314	 23	442.0	68.1	 25
315	 23	568.8	75.3	 20
316	 23	136.0	18.4	 25
317	 23	197.0	24.9	 25
318	 23	4384.5	367.1	 16
319	 23	1069.3	143.5	 20
320	 23	239.0	28.1	 25
321	 23	131.5	23.5	 20
322	 23	2746.0	351.9	 25
323	 23	717.0	185.5	 25
324	 23	404.3	45.9	 20
325	 23	619.5	95.4	 20
326	 23	243.3	33.8	 20
327	 23	300.8	37.3	 20
328	 23	905.0	80.4	 25
329	 23	454.0	56.7	 25
330	 23	349.0	43.1	 20
331	 23	365.5	35.7	 20
332	 23	104.5	13.0	 20
333	 23	261.3	23.8	 16
334	 23	220.0	26.2	 25
335	 23	2598.0	553.8	 25
336	 23	126.3	13.8	 20
337	 23	458.0	66.7	 25
338	 23	23482.8	3753.2	 20
339	 23	150.3	17.0	 16
340	 23	220.0	24.2	 25
341	 23	136.0	18.8	 25
342	 23	612.0	131.8	 25
343	 23	164.0	16.5	 20
344	 23	2479.0	493.4	 25
345	 23	117.0	19.0	 20
346	 23	126.3	19.0	 16
347	 23	182.0	27.4	 25
348	 23	142.0	21.2	 25
349	 23	1048.5	114.9	 20
350	 23	130.0	14.9	 25
351	 23	5117.3	1142.4	 20
352	 23	290.3	29.1	 16
353	 23	636.0	54.6	 25
354	 23	393.0	68.8	 25
355	 23	108.0	17.3	 20
356	 23	114.0	14.7	 25
357	 23	134.0	20.2	 25
358	 23	193.0	22.5	 16
359	 23	995.0	103.4	 20
360	 23	122.0	21.3	 25
361	 23	423.5	59.3	 20
362	 23	371.0	43.1	 25
363	 23	308.0	44.4	 25
364	 23	1219.3	83.6	 16
365	 23	465.5	38.6	 20
366	 23	239.8	28.4	 20
367	 23	1892.5	268.9	 20
368	 23	1115.0	202.7	 25
369	 23	141.0	24.1	 25
370	 23	710.0	53.3	 20
371	 23	1319.3	104.8	 20
372	 23	790.0	71.3	 20
373	 23	495.3	68.2	 20
374	 23	624.0	116.5	 25
375	 23	150.0	15.7	 25
376	 23	124.0	16.6	 20
377	 23	113.0	17.1	 25
378	 23	278.3	30.7	 20
379	 23	678.0	63.6	 16
380	 23	617.0	82.3	 25
381	 23	107.0	16.2	 25
382	 23	135.0	23.3	 20
383	 23	230.0	28.1	 25
384	 23	443.5	28.8	 20
385	 23	361.3	30.3	 16
386	 23	334.0	33.6	 25
387	 23	2184.0	360.8	 25
388	 23	486.0	88.6	 25
389	 23	5200.8	566.2	 20
390	 23	116.0	17.5	 25
391	 23	149.3	25.3	 20
392	 23	378.0	34.6	 16
393	 23	320.0	40.7	 25
394	 23	459.0	72.1	 25
395	 23	471.8	28.4	 20
396	 23	375.0	34.3	 25
397	 23	404.3	71.0	 20
398	 23	244.8	41.6	 16
399	 23	124.3	16.9	 20
400	 23	5008.0	966.1	 25
401	 23	376.3	37.9	 20
402	 23	323.0	33.7	 25
403	 23	170.0	18.2	 25
404	 23	5245.8	482.4	 16
405	 23	463.8	52.0	 20
406	 23	135.0	18.5	 25
407	 23	1430.0	155.3	 20
408	 23	2550.0	308.6	 25
409	 23	973.0	170.8	 25
410	 23	372.3	51.0	 20
411	 23	330.8	35.5	 20
412	 23	128.3	14.9	 20
413	 23	156.3	21.6	 20
414	 23	256.0	36.1	 25
415	 23	8323.0	1366.8	 25
416	 23	10431.8	1024.3	 20
417	 23	198.8	28.6	 20
418	 23	108.5	15.1	 20
419	 23	145.0	17.3	 20
420	 23	180.0	28.6	 25
421	 23	1692.0	304.6	 25
422	 23	232.3	39.4	 20
423	 23	534.0	63.7	 25
424	 23	170.8	34.2	 20
425	 23	190.0	25.8	 16
426	 23	215.0	35.2	 25
427	 23	200.0	23.7	 25
428	 23	959.3	58.8	 20
429	 23	233.0	29.4	 25
430	 23	171.5	22.8	 20
431	 23	193.0	27.1	 16
432	 23	3634.5	357.2	 20
433	 23	138.0	19.8	 25
434	 23	264.5	23.2	 20
435	 23	231.0	28.9	 25
436	 23	526.0	48.0	 25
437	 23	198.0	21.4	 20
438	 23	245.5	26.6	 16
439	 23	6129.0	1127.9	 25
440	 23	175.0	21.9	 25
441	 23	3236.3	310.0	 20
442	 23	122.0	15.6	 25
443	 23	163.0	28.2	 25
444	 23	329.0	21.1	 16
445	 23	282.3	30.2	 20
446	 23	255.0	26.4	 25
447	 23	5214.0	522.2	 20
448	 23	109.0	15.4	 25
449	 23	131.0	20.0	 25
450	 23	128.3	29.2	 16
451	 23	122.5	19.3	 20
452	 23	100.0	20.4	 25
453	 23	118.0	18.8	 20
454	 23	109.0	14.1	 25
455	 23	225.0	26.0	 25
456	 23	167.5	22.2	 20
457	 23	216.3	25.5	 20
458	 23	430.3	32.8	 20
459	 23	1151.5	158.9	 20
460	 23	338.0	35.0	 25
461	 23	139.0	14.6	 25
462	 23	212.3	26.9	 20
463	 23	465.3	48.2	 20
464	 23	522.3	46.9	 20
465	 23	512.3	59.6	 16
466	 23	700.0	60.7	 25
467	 23	2300.0	259.2	 25
468	 23	1750.0	113.6	 20
469	 23	27450.0	2409.7	 25
470	 23	173.0	24.6	 20
471	 23	276.0	20.6	 16
472	 23	301.0	38.5	 25
473	 23	163.0	16.9	 25
474	 23	413.5	24.6	 20
475	 23	311.0	33.4	 25
476	 23	212.0	23.9	 25
477	 23	257.0	30.2	 16
478	 23	1944.8	137.2	 20
479	 23	239.0	24.6	 25
480	 23	7086.5	506.4	 20
481	 23	144.0	21.4	 25
482	 23	366.0	37.0	 25
483	 23	1627.8	75.4	 16
484	 23	677.5	56.5	 20
485	 23	1865.0	225.6	 25
486	 23	540.0	92.5	 25
487	 23	427.8	49.0	 20
488	 23	809.0	91.5	 25
489	 23	157.0	18.7	 25
490	 23	4489.0	373.9	 16
491	 23	2233.3	260.4	 20
492	 23	124.0	18.5	 25
493	 23	133.8	16.8	 20
494	 23	352.0	39.5	 25
495	 23	9520.0	1348.6	 25
496	 23	718.3	51.4	 16
497	 23	239.3	36.1	 20
498	 23	816.5	77.1	 20
499	 23	1003.8	59.3	 20
500	 23	325.0	25.7	 25
501	 23	552.0	66.0	 25
502	 23	1874.5	176.5	 20
503	 23	644.3	42.1	 20
504	 23	231.8	29.9	 20
505	 23	345.3	34.4	 20
506	 23	222.0	26.1	 25
507	 23	2920.0	272.3	 25
508	 23	372.3	38.2	 20
509	 23	1398.0	110.0	 25
510	 23	1197.8	110.1	 20
511	 23	155.3	23.5	 16
512	 23	418.0	45.2	 25
513	 23	250.0	33.5	 25
514	 23	1130.5	120.5	 20
515	 23	510.0	60.2	 25
516	 23	874.5	77.9	 20
517	 23	538.5	35.3	 16
518	 23	285.0	35.7	 25
519	 23	325.0	40.1	 25
520	 23	300.3	33.5	 20
521	 23	121.0	19.2	 25
522	 23	1299.0	200.4	 25
523	 23	104.5	15.7	 16
524	 23	146.8	22.2	 20
525	 23	119.0	16.3	 25
526	 23	155.5	24.3	 20
527	 23	1184.0	217.9	 25
528	 23	115.0	21.2	 25
529	 23	125.3	17.7	 16
530	 23	292.5	30.0	 20
531	 23	2424.8	214.3	 20
532	 23	2609.8	181.6	 20
533	 23	620.0	70.3	 25
534	 23	130.0	26.8	 25
535	 23	293.0	34.2	 25
536	 23	213.5	22.3	 16
537	 23	251.8	25.2	 20
538	 23	143.0	20.0	 25
539	 23	101.5	12.6	 20
540	 23	181.0	27.7	 25
541	 23	149.0	30.0	 25
542	 23	97.3	17.7	 20
543	 23	248.5	39.7	 20
544	 23	2065.8	360.0	 20
545	 23	1144.5	97.9	 20
546	 23	402.0	157.3	 25
547	 23	328.0	51.1	 25
548	 23	419.8	39.9	 20
549	 23	1190.3	94.3	 20
550	 23	522.0	63.1	 20
551	 23	7627.3	878.2	 20
552	 23	504.0	44.2	 25
553	 23	433.0	65.8	 25
554	 23	174.0	23.1	 20
555	 23	1641.0	245.0	 25
556	 23	696.0	70.8	 20
557	 23	619.3	38.6	 16
558	 23	648.0	57.1	 25
559	 23	431.0	55.4	 25
560	 23	460.5	50.4	 20
561	 23	886.0	101.0	 25
562	 23	422.0	44.7	 20
563	 23	1102.3	62.5	 16
564	 23	621.3	51.8	 20
565	 23	3056.0	352.4	 25
566	 23	1307.0	79.2	 20
567	 23	325.0	32.0	 25
568	 23	273.0	29.7	 25
569	 23	233.3	26.7	 16
570	 23	357.0	34.8	 20
571	 23	562.0	79.9	 25
572	 23	841.8	113.4	 20
573	 23	2676.0	337.9	 25
574	 23	646.0	55.8	 25
575	 23	937.3	66.2	 20
576	 23	1954.8	218.4	 20
577	 23	116.0	14.8	 20
578	 23	302.0	47.1	 20
579	 23	5424.0	671.4	 25
580	 23	214.0	32.7	 25
581	 23	210.8	23.0	 20
582	 23	308.3	25.4	 20
583	 23	282.0	27.8	 20
584	 23	5193.0	1005.5	 25
585	 23	206.8	25.4	 20
586	 23	191.0	30.1	 25
587	 23	309.0	29.0	 25
588	 23	1469.8	144.9	 20
589	 23	5619.8	667.9	 20
590	 23	1612.5	139.0	 20
591	 23	517.3	49.6	 20
592	 23	926.0	83.7	 25
593	 23	173.0	18.4	 25
594	 23	1407.8	146.4	 20
595	 23	556.5	50.4	 20
596	 23	261.8	33.1	 20
597	 23	525.5	62.4	 16
598	 23	452.0	50.7	 25
599	 23	876.0	111.2	 25
600	 23	250.5	36.7	 20
601	 23	226.0	29.4	 25
602	 23	129.3	14.0	 20
603	 23	177.0	25.1	 16
604	 23	190.0	32.4	 25
605	 23	331.0	38.9	 25
606	 23	455.0	44.1	 20
607	 23	244.0	28.9	 25
608	 23	106.0	16.2	 25
609	 23	110.5	14.9	 16
610	 23	562.8	74.8	 20
611	 23	192.0	21.0	 25
612	 23	587.0	55.7	 20
613	 23	4537.0	830.8	 25
614	 23	17761.0	1670.4	 25
615	 23	605.0	38.8	 16
616	 23	2802.0	408.8	 20
617	 23	787.0	79.1	 25
618	 23	173.3	25.7	 20
619	 23	277.0	36.3	 25
620	 23	235.0	28.0	 25
621	 23	420.8	30.7	 20
622	 23	323.8	35.3	 20
623	 23	777.8	67.8	 20
624	 23	340.3	36.4	 20
625	 23	841.0	59.3	 25
626	 23	530.0	52.0	 25
627	 23	150.8	28.9	 20
628	 23	1017.5	177.3	 20
629	 23	153.3	21.9	 20
630	 23	6012.3	352.5	 16
631	 23	583.0	59.0	 25
632	 23	1438.0	218.3	 25
633	 23	420.0	89.1	 25
634	 23	128.5	18.6	 20
635	 23	131.5	20.0	 20
636	 23	190.3	28.9	 20
637	 23	169.0	24.4	 20
638	 23	522.0	42.8	 25
639	 23	492.0	90.5	 25
  0	 24	16044.0	2489.0	 25
  1	 24	251.0	44.9	 25
  2	 24	109.8	19.9	 20
  3	 24	97.0	19.5	 25
  4	 24	93.3	12.8	 20
  5	 24	121.5	15.0	 16
  6	 24	100.0	19.0	 25
  7	 24	127.0	24.1	 25
  8	 24	99.0	16.5	 20
  9	 24	123.0	21.0	 25
 10	 24	2036.8	352.8	 20
 11	 24	1193.8	73.5	 16
 12	 24	132.3	14.8	 20
 13	 24	111.0	21.0	 25
 14	 24	155.0	24.0	 20
 15	 24	410.0	48.0	 25
 16	 24	111.0	22.4	 25
 17	 24	135.8	24.6	 16
 18	 24	91.5	19.1	 20
 19	 24	108.0	17.4	 25
 20	 24	336.0	56.1	 25
 21	 24	149.0	24.9	 20
 22	 24	111.0	11.4	 25
 23	 24	169.0	26.9	 25
 24	 24	501.5	33.2	 16
 25	 24	678.8	83.5	 20
 26	 24	207.0	31.3	 25
 27	 24	288.5	32.3	 20
 28	 24	637.0	68.6	 25
 29	 24	240.0	43.6	 25
 30	 24	122.5	12.3	 16
 31	 24	412.5	91.1	 20
 32	 24	154.0	19.8	 25
 33	 24	377.0	52.0	 20
 34	 24	285.0	32.3	 25
 35	 24	302.0	43.7	 25
 36	 24	320.0	49.3	 20
 37	 24	103.3	16.9	 20
 38	 24	132.0	22.8	 20
 39	 24	836.8	73.5	 20
 40	 24	195.0	26.7	 25
 41	 24	754.0	139.4	 25
 42	 24	608.3	80.9	 20
 43	 24	1297.0	263.3	 20
 44	 24	310.5	53.3	 20
 45	 24	5595.0	657.6	 16
 46	 24	158.0	19.0	 25
 47	 24	169.0	102.8	 25
 48	 24	148.0	20.8	 20
 49	 24	325.0	46.7	 25
 50	 24	141.5	23.0	 20
 51	 24	160.0	21.2	 16
 52	 24	245.0	27.2	 25
 53	 24	682.0	173.1	 25
 54	 24	273.3	27.2	 20
 55	 24	196.0	23.7	 25
 56	 24	562.3	53.6	 20
 57	 24	552.8	55.6	 16
 58	 24	1731.8	214.1	 20
 59	 24	147.0	20.2	 25
 60	 24	360.3	41.8	 20
 61	 24	1979.0	317.0	 25
 62	 24	113.0	12.4	 25
 63	 24	125.5	17.8	 16
 64	 24	91.3	15.5	 20
 65	 24	144.0	19.4	 25
 66	 24	304.8	39.7	 20
 67	 24	1950.0	186.1	 25
 68	 24	1026.0	120.7	 25
 69	 24	271.0	25.5	 25
 70	 24	212.5	31.6	 16
 71	 24	696.5	72.1	 20
 72	 24	198.0	24.6	 25
 73	 24	364.5	46.6	 20
 74	 24	137.0	25.5	 25
 75	 24	101.0	14.5	 25
 76	 24	166.3	27.5	 16
 77	 24	103.3	18.2	 20
 78	 24	106.3	38.5	 20
 79	 24	333.0	30.3	 20
 80	 24	388.0	24.3	 25
 81	 24	166.0	23.1	 25
 82	 24	181.5	22.1	 20
 83	 24	101.3	17.7	 20
 84	 24	93.3	11.6	 20
 85	 24	98.5	13.2	 20
 86	 24	120.0	18.3	 25
 87	 24	163.0	20.6	 25
 88	 24	599.0	53.8	 20
 89	 24	228.5	28.9	 20
 90	 24	166.0	29.0	 20
 91	 24	143.3	26.3	 16
 92	 24	316.0	35.6	 25
 93	 24	616.0	119.4	 25
 94	 24	522.8	54.6	 20
 95	 24	2093.0	232.6	 25
 96	 24	353.3	34.0	 20
 97	 24	528.3	41.5	 16
 98	 24	3751.0	724.2	 25
 99	 24	491.0	79.1	 25
100	 24	416.8	43.9	 20
101	 24	124.0	16.9	 25
102	 24	130.0	29.4	 25
103	 24	109.3	11.9	 16
104	 24	115.3	18.8	 20
105	 24	105.0	14.1	 25
106	 24	139.3	17.8	 20
107	 24	137.0	19.1	 25
108	 24	360.0	60.0	 25
109	 24	396.3	40.4	 16
110	 24	253.3	23.6	 20
111	 24	119.0	20.5	 25
112	 24	452.8	38.0	 20
113	 24	1474.0	234.5	 25
114	 24	333.0	34.5	 25
115	 24	109.5	12.2	 20
116	 24	220.8	33.2	 20
117	 24	147.8	19.1	 20
118	 24	128.0	17.0	 25
119	 24	280.5	22.4	 20
120	 24	204.0	27.5	 25
121	 24	184.0	30.9	 25
122	 24	112.8	24.3	 16
123	 24	178.8	30.0	 20
124	 24	218.3	25.7	 20
125	 24	208.8	27.6	 20
126	 24	505.0	59.0	 25
127	 24	276.0	34.1	 25
128	 24	209.8	24.8	 20
129	 24	296.0	37.4	 20
130	 24	286.0	32.9	 20
131	 24	325.0	38.1	 20
132	 24	97.0	13.4	 25
133	 24	283.0	60.6	 25
134	 24	112.3	14.4	 20
135	 24	107.0	17.3	 25
136	 24	109.5	16.2	 20
137	 24	132.8	16.6	 16
138	 24	610.0	92.1	 25
139	 24	191.0	24.0	 25
140	 24	128.0	24.5	 20
141	 24	180.0	20.5	 25
142	 24	257.3	53.3	 20
143	 24	481.5	47.9	 16
144	 24	318.0	53.2	 25
145	 24	194.0	20.2	 25
146	 24	561.8	55.2	 20
147	 24	373.0	37.6	 25
148	 24	228.0	33.2	 25
149	 24	176.0	20.9	 16
150	 24	235.3	35.1	 20
151	 24	698.0	63.9	 25
152	 24	614.8	85.3	 20
153	 24	195.0	30.4	 25
154	 24	135.0	17.7	 25
155	 24	122.3	21.1	 16
156	 24	112.5	20.1	 20
157	 24	279.5	38.9	 20
158	 24	389.5	48.8	 20
159	 24	231.0	25.3	 25
160	 24	238.0	22.7	 25
161	 24	823.5	79.5	 20
162	 24	566.8	66.5	 20
163	 24	272.8	33.3	 20
164	 24	286.8	25.5	 20
165	 24	128.0	27.4	 25
166	 24	1104.0	106.0	 25
167	 24	1232.0	157.7	 25
168	 24	533.0	67.4	 20
169	 24	676.8	96.4	 20
170	 24	143.0	16.1	 20
171	 24	153.3	17.1	 20
172	 24	311.0	40.3	 25
173	 24	142.0	24.0	 25
174	 24	304.5	39.0	 20
175	 24	195.3	23.7	 20
176	 24	202.5	34.6	 20
177	 24	921.3	69.2	 20
178	 24	1009.0	102.3	 25
179	 24	345.0	48.6	 25
180	 24	424.0	50.5	 20
181	 24	729.0	55.1	 25
182	 24	206.3	44.9	 20
183	 24	464.3	67.7	 16
184	 24	240.0	29.6	 25
185	 24	418.0	84.9	 25
186	 24	135.8	18.3	 20
187	 24	155.0	20.9	 25
188	 24	190.8	24.0	 20
189	 24	3121.3	409.5	 16
190	 24	179.8	21.7	 20
191	 24	179.0	25.3	 25
192	 24	109.8	19.8	 20
193	 24	861.0	158.1	 25
194	 24	160.0	25.9	 25
195	 24	191.5	23.8	 16
196	 24	114.3	16.9	 20
197	 24	117.0	16.9	 25
198	 24	139.5	26.7	 20
199	 24	99.0	12.1	 25
200	 24	205.0	30.7	 25
201	 24	177.0	21.7	 20
202	 24	123.5	21.1	 20
203	 24	406.8	73.3	 20
204	 24	1057.8	150.9	 20
205	 24	252.0	28.1	 25
206	 24	199.0	25.1	 25
207	 24	138.8	25.2	 20
208	 24	121.0	18.3	 20
209	 24	344.5	64.0	 20
210	 24	268.5	35.6	 20
211	 24	119.0	17.0	 25
212	 24	195.0	24.3	 25
213	 24	240.0	40.1	 20
214	 24	151.0	22.2	 25
215	 24	107.3	16.2	 20
216	 24	274.0	25.0	 20
217	 24	268.3	28.0	 20
218	 24	300.0	36.7	 25
219	 24	145.0	23.0	 25
220	 24	118.5	18.6	 20
221	 24	121.3	17.7	 20
222	 24	179.3	28.0	 20
223	 24	696.3	62.3	 16
224	 24	140.0	17.2	 25
225	 24	222.0	33.0	 25
226	 24	271.8	27.6	 20
227	 24	139.0	38.7	 25
228	 24	110.5	13.8	 20
229	 24	335.5	32.5	 16
230	 24	447.0	54.7	 25
231	 24	130.0	14.6	 25
232	 24	164.5	32.4	 20
233	 24	106.0	13.6	 25
234	 24	110.0	20.1	 25
235	 24	124.5	19.1	 16
236	 24	132.0	24.7	 20
237	 24	206.0	31.1	 25
238	 24	242.5	27.0	 20
239	 24	660.0	82.1	 25
240	 24	381.0	37.0	 25
241	 24	791.5	63.9	 16
242	 24	348.8	35.1	 20
243	 24	207.0	32.9	 25
244	 24	380.5	375.2	 20
245	 24	276.0	41.7	 25
246	 24	210.0	18.7	 25
247	 24	438.0	44.3	 20
248	 24	313.0	49.0	 20
249	 24	314.5	41.8	 20
250	 24	156.0	25.9	 20
251	 24	1143.0	206.9	 25
252	 24	1099.0	115.2	 25
253	 24	283.3	43.1	 20
254	 24	671.5	101.4	 20
255	 24	700.8	98.0	 20
256	 24	281.0	47.9	 16
257	 24	209.0	24.4	 25
258	 24	368.0	49.1	 25
259	 24	239.3	22.8	 20
260	 24	388.0	42.9	 25
261	 24	392.3	44.0	 20
262	 24	1910.0	186.8	 16
263	 24	1854.0	277.4	 25
264	 24	1116.0	284.3	 25
265	 24	135.0	23.0	 25
266	 24	136.3	16.2	 20
267	 24	230.0	38.4	 25
268	 24	144.5	30.0	 20
269	 24	171.0	22.8	 16
270	 24	518.0	95.0	 25
271	 24	268.0	36.9	 25
272	 24	231.3	29.0	 20
273	 24	1264.0	163.5	 25
274	 24	1073.5	243.0	 20
275	 24	127.3	16.8	 16
276	 24	138.0	22.5	 25
277	 24	234.0	28.4	 25
278	 24	226.0	29.6	 20
279	 24	324.0	40.3	 25
280	 24	1940.0	260.3	 25
281	 24	237.8	55.3	 16
282	 24	267.5	33.6	 20
283	 24	376.0	46.4	 25
284	 24	614.3	80.1	 20
285	 24	1337.0	245.2	 25
286	 24	607.0	130.6	 25
287	 24	188.5	28.6	 16
288	 24	109.3	12.2	 20
289	 24	122.5	21.3	 20
290	 24	110.3	16.4	 20
291	 24	190.0	34.9	 25
292	 24	140.0	20.6	 25
293	 24	572.8	101.3	 20
294	 24	254.0	26.7	 20
295	 24	718.8	144.4	 20
296	 24	298.8	48.8	 20
297	 24	308.0	60.7	 25
298	 24	376.0	32.2	 25
299	 24	392.0	40.4	 20
300	 24	1322.0	201.3	 25
301	 24	400.8	31.3	 20
302	 24	685.8	65.3	 16
303	 24	778.0	186.5	 25
304	 24	223.0	22.6	 25
305	 24	365.8	34.0	 20
306	 24	171.0	23.7	 25
307	 24	629.3	75.3	 20
308	 24	255.0	40.4	 16
309	 24	452.0	60.1	 25
310	 24	1349.0	189.3	 25
311	 24	370.3	47.6	 20
312	 24	479.0	84.4	 25
313	 24	240.0	30.2	 25
314	 24	469.0	89.4	 20
315	 24	133.5	19.0	 16
316	 24	133.0	20.7	 25
317	 24	181.0	30.6	 25
318	 24	1383.3	250.8	 20
319	 24	1467.0	266.1	 25
320	 24	162.0	22.2	 20
321	 24	115.8	9.9	 16
322	 24	1888.5	189.4	 20
323	 24	796.0	137.7	 25
324	 24	282.3	24.6	 20
325	 24	261.0	23.3	 25
326	 24	209.0	27.3	 25
327	 24	214.5	29.6	 16
328	 24	940.8	83.7	 20
329	 24	388.0	35.3	 25
330	 24	451.3	57.9	 20
331	 24	402.0	57.5	 25
332	 24	110.0	14.9	 25
333	 24	153.3	23.9	 20
334	 24	152.5	19.2	 20
335	 24	494.8	105.2	 20
336	 24	118.3	19.2	 20
337	 24	162.0	28.2	 25
338	 24	7424.0	1706.8	 25
339	 24	115.0	19.1	 20
340	 24	115.0	17.2	 20
341	 24	156.5	22.4	 20
342	 24	502.5	96.8	 20
343	 24	179.0	24.6	 25
344	 24	163.0	26.2	 25
345	 24	169.5	26.3	 20
346	 24	139.0	21.2	 25
347	 24	231.0	35.5	 20
348	 24	104.3	16.7	 16
349	 24	146.0	23.8	 25
350	 24	118.0	22.3	 25
351	 24	1131.3	222.6	 20
352	 24	131.0	19.3	 25
353	 24	514.8	58.9	 20
354	 24	263.3	24.8	 16
355	 24	120.5	15.6	 20
356	 24	123.0	23.8	 25
357	 24	165.8	24.7	 20
358	 24	151.0	23.9	 25
359	 24	214.0	34.4	 25
360	 24	122.0	22.4	 16
361	 24	306.3	29.0	 20
362	 24	268.0	33.1	 25
363	 24	275.0	38.4	 25
364	 24	1705.3	277.0	 20
365	 24	225.0	25.9	 25
366	 24	199.0	24.9	 25
367	 24	340.8	47.4	 16
368	 24	142.5	20.6	 20
369	 24	188.0	27.4	 25
370	 24	690.3	81.1	 20
371	 24	1259.0	122.1	 25
372	 24	484.0	56.7	 25
373	 24	143.3	13.6	 16
374	 24	124.3	15.3	 20
375	 24	136.0	15.9	 25
376	 24	140.5	19.4	 20
377	 24	118.0	21.6	 25
378	 24	227.0	26.4	 25
379	 24	379.8	40.2	 20
380	 24	664.0	79.5	 20
381	 24	132.3	21.5	 20
382	 24	127.3	17.2	 20
383	 24	212.0	23.3	 25
384	 24	798.0	69.4	 25
385	 24	491.3	61.1	 20
386	 24	432.0	46.9	 20
387	 24	209.0	25.1	 20
388	 24	174.5	27.5	 16
389	 24	406.0	87.3	 25
390	 24	139.0	20.7	 25
391	 24	168.3	27.7	 20
392	 24	384.0	38.1	 25
393	 24	438.3	64.1	 20
394	 24	164.3	23.4	 16
395	 24	311.0	52.7	 25
396	 24	525.0	73.6	 25
397	 24	106.3	13.0	 20
398	 24	154.0	23.6	 25
399	 24	130.0	21.6	 25
400	 24	1222.3	117.0	 16
401	 24	222.3	26.4	 20
402	 24	177.0	28.1	 25
403	 24	153.3	22.4	 20
404	 24	2009.0	399.4	 25
405	 24	563.0	68.4	 25
406	 24	144.5	25.6	 16
407	 24	420.8	42.0	 20
408	 24	865.0	177.8	 25
409	 24	1743.8	330.8	 20
410	 24	889.0	127.4	 25
411	 24	306.0	38.5	 25
412	 24	136.0	54.0	 25
413	 24	166.5	23.8	 16
414	 24	265.5	34.2	 20
415	 24	3436.0	885.7	 25
416	 24	3090.0	597.5	 20
417	 24	193.0	24.4	 25
418	 24	100.0	16.7	 25
419	 24	120.0	11.3	 16
420	 24	139.0	14.3	 20
421	 24	400.3	61.0	 20
422	 24	160.8	21.1	 20
423	 24	240.0	27.5	 25
424	 24	143.0	25.1	 25
425	 24	179.0	28.0	 20
426	 24	139.3	16.7	 20
427	 24	163.8	23.3	 20
428	 24	582.0	49.8	 20
429	 24	210.0	25.5	 25
430	 24	169.0	21.4	 25
431	 24	204.0	26.3	 20
432	 24	702.0	95.9	 25
433	 24	221.3	32.5	 20
434	 24	159.8	18.0	 16
435	 24	205.0	26.5	 25
436	 24	574.0	65.8	 25
437	 24	175.8	19.8	 20
438	 24	217.0	23.3	 25
439	 24	521.0	96.7	 20
440	 24	175.3	30.4	 16
441	 24	533.0	101.1	 25
442	 24	123.0	19.6	 25
443	 24	235.5	25.1	 20
444	 24	192.0	26.4	 25
445	 24	191.0	25.7	 25
446	 24	152.5	20.4	 16
447	 24	1993.5	255.5	 20
448	 24	116.0	18.5	 25
449	 24	151.0	22.2	 20
450	 24	131.0	18.0	 25
451	 24	106.0	14.3	 25
452	 24	102.0	15.7	 16
453	 24	93.0	12.8	 20
454	 24	127.0	22.9	 20
455	 24	218.5	21.9	 20
456	 24	182.0	25.6	 25
457	 24	262.0	23.0	 25
458	 24	947.3	112.4	 20
459	 24	610.3	61.5	 20
460	 24	293.3	31.7	 20
461	 24	143.0	21.8	 25
462	 24	218.8	37.6	 20
463	 24	781.0	102.0	 25
464	 24	374.0	36.1	 25
465	 24	566.8	44.3	 20
466	 24	1134.8	133.9	 20
467	 24	992.8	89.5	 20
468	 24	1196.5	209.6	 20
469	 24	18029.0	3030.1	 25
470	 24	178.0	32.3	 25
471	 24	234.0	25.9	 20
472	 24	261.0	27.1	 20
473	 24	189.3	25.1	 20
474	 24	272.5	25.9	 20
475	 24	275.0	36.4	 25
476	 24	219.0	19.6	 25
477	 24	197.3	28.3	 20
478	 24	629.0	72.3	 25
479	 24	228.5	30.3	 20
480	 24	546.8	57.6	 16
481	 24	177.0	22.7	 25
482	 24	601.0	77.3	 25
483	 24	1153.3	131.6	 20
484	 24	432.0	36.3	 25
485	 24	880.0	74.1	 20
486	 24	1951.5	147.3	 16
487	 24	600.8	45.6	 20
488	 24	701.0	120.0	 25
489	 24	158.3	23.3	 20
490	 24	1125.0	170.9	 25
491	 24	303.0	46.4	 25
492	 24	129.3	18.5	 16
493	 24	133.3	20.1	 20
494	 24	395.0	46.9	 25
495	 24	3883.8	777.8	 20
496	 24	629.0	73.8	 25
497	 24	860.0	126.8	 25
498	 24	413.8	41.1	 20
499	 24	444.3	53.2	 20
500	 24	268.5	29.4	 20
501	 24	444.3	45.5	 20
502	 24	580.0	110.1	 25
503	 24	636.0	57.7	 25
504	 24	312.3	30.5	 20
505	 24	170.0	30.7	 20
506	 24	348.3	34.7	 20
507	 24	692.5	66.5	 20
508	 24	271.0	32.1	 25
509	 24	798.0	96.3	 25
510	 24	402.0	41.5	 25
511	 24	342.0	37.8	 20
512	 24	961.5	87.4	 20
513	 24	451.8	57.1	 20
514	 24	1884.0	300.7	 20
515	 24	741.0	58.2	 25
516	 24	437.0	50.3	 25
517	 24	528.3	47.6	 20
518	 24	206.8	22.3	 20
519	 24	458.5	59.0	 20
520	 24	134.0	24.0	 16
521	 24	121.0	16.5	 25
522	 24	402.0	82.0	 25
523	 24	137.0	30.2	 20
524	 24	144.0	17.8	 25
525	 24	111.3	14.0	 20
526	 24	257.3	27.1	 16
527	 24	193.0	27.0	 25
528	 24	109.0	17.3	 25
529	 24	149.8	16.3	 20
530	 24	530.0	66.7	 25
531	 24	498.0	75.1	 25
532	 24	1830.0	117.2	 16
533	 24	305.5	51.0	 20
534	 24	125.0	19.6	 25
535	 24	246.0	31.2	 20
536	 24	284.0	47.8	 25
537	 24	352.0	53.2	 25
538	 24	171.0	16.9	 16
539	 24	101.0	12.8	 20
540	 24	236.0	48.4	 25
541	 24	136.5	17.7	 20
542	 24	105.0	20.6	 25
543	 24	212.0	28.7	 25
544	 24	246.5	35.0	 20
545	 24	721.5	95.2	 20
546	 24	449.8	89.4	 20
547	 24	487.8	50.9	 20
548	 24	632.0	50.7	 25
549	 24	2006.0	331.6	 25
550	 24	239.8	21.9	 20
551	 24	1879.5	266.7	 20
552	 24	1055.3	122.6	 20
553	 24	268.8	24.8	 16
554	 24	233.0	32.8	 25
555	 24	274.0	41.8	 25
556	 24	604.0	50.6	 25
557	 24	664.8	43.7	 20
558	 24	734.8	67.8	 20
559	 24	366.8	34.4	 20
560	 24	482.3	81.1	 20
561	 24	979.0	107.8	 25
562	 24	329.0	28.9	 25
563	 24	586.0	90.4	 20
564	 24	333.0	36.0	 25
565	 24	1100.5	179.2	 20
566	 24	494.3	42.8	 16
567	 24	274.0	53.5	 25
568	 24	283.0	62.4	 25
569	 24	207.3	23.3	 20
570	 24	328.0	29.4	 25
571	 24	248.0	42.4	 20
572	 24	240.5	24.0	 16
573	 24	427.0	83.4	 25
574	 24	365.0	55.2	 25
575	 24	586.0	83.9	 20
576	 24	353.0	44.1	 25
577	 24	126.0	17.7	 25
578	 24	220.0	36.0	 16
579	 24	3144.0	326.9	 20
580	 24	247.0	31.6	 25
581	 24	158.8	20.1	 20
582	 24	662.0	92.6	 25
583	 24	261.0	28.2	 25
584	 24	2516.0	363.7	 16
585	 24	246.3	23.0	 20
586	 24	186.8	27.4	 20
587	 24	700.3	108.8	 20
588	 24	1736.0	261.5	 25
589	 24	2036.0	312.5	 25
590	 24	819.8	105.9	 20
591	 24	645.3	62.9	 20
592	 24	1719.0	240.6	 20
593	 24	151.3	19.6	 20
594	 24	158.0	22.5	 25
595	 24	584.0	64.8	 25
596	 24	320.8	41.5	 20
597	 24	286.0	62.4	 25
598	 24	243.0	32.1	 20
599	 24	1210.3	132.7	 16
600	 24	245.0	29.5	 25
601	 24	203.0	26.3	 25
602	 24	117.3	19.6	 20
603	 24	251.0	45.9	 25
604	 24	147.8	19.4	 20
605	 24	171.3	17.2	 20
606	 24	314.0	43.0	 20
607	 24	115.0	15.5	 25
608	 24	140.0	29.9	 25
609	 24	110.0	16.0	 20
610	 24	347.0	47.5	 25
611	 24	200.0	27.1	 20
612	 24	535.5	42.1	 16
613	 24	791.0	173.8	 25
614	 24	7340.0	1668.8	 25
615	 24	987.8	130.6	 20
616	 24	2061.0	347.5	 25
617	 24	2158.3	295.7	 20
618	 24	161.0	20.7	 16
619	 24	698.8	79.2	 20
620	 24	253.0	30.3	 25
621	 24	248.0	32.9	 20
622	 24	595.0	81.7	 25
623	 24	1583.0	205.8	 25
624	 24	286.8	32.4	 16
625	 24	789.5	87.9	 20
626	 24	379.0	40.3	 25
627	 24	229.0	48.8	 20
628	 24	207.0	24.3	 25
629	 24	158.0	37.1	 25
630	 24	1644.5	326.8	 20
631	 24	732.5	88.5	 20
632	 24	797.0	97.5	 20
633	 24	197.0	105.4	 20
634	 24	124.0	16.0	 25
635	 24	131.0	20.8	 25
636	 24	157.0	17.2	 20
637	 24	182.3	26.3	 20
638	 24	279.5	34.2	 20
639	 24	15933.8	4444.7	 20
  0	 25	203.0	25.1	 20
  1	 25	130.5	19.5	 20
  2	 25	639.5	70.2	 20
  3	 25	89.0	13.0	 25
  4	 25	3420.0	740.8	 25
  5	 25	1307.5	160.6	 20
  6	 25	98.5	18.1	 20
  7	 25	1447.3	260.5	 20
  8	 25	344.3	53.0	 20
  9	 25	116.0	17.0	 25
 10	 25	2400.0	445.2	 25
 11	 25	131.5	17.2	 20
 12	 25	91.0	13.1	 25
 13	 25	96.8	13.2	 20
 14	 25	243.8	23.4	 16
 15	 25	119.0	17.2	 25
 16	 25	121.0	16.6	 25
 17	 25	118.8	22.5	 20
 18	 25	170.0	26.5	 25
 19	 25	139.3	32.8	 20
 20	 25	4697.3	399.8	 16
 21	 25	375.0	44.9	 25
 22	 25	324.0	46.0	 25
 23	 25	3143.5	508.8	 20
 24	 25	922.0	182.0	 25
 25	 25	451.0	53.1	 25
 26	 25	604.0	43.2	 16
 27	 25	255.5	22.6	 20
 28	 25	231.0	26.8	 25
 29	 25	336.0	35.6	 20
 30	 25	144.0	13.5	 25
 31	 25	111.0	15.4	 25
 32	 25	559.0	60.5	 16
 33	 25	319.8	37.3	 20
 34	 25	152.8	35.3	 20
 35	 25	594.8	33.5	 20
 36	 25	703.0	60.7	 25
 37	 25	857.0	110.2	 25
 38	 25	708.5	94.0	 20
 39	 25	775.0	59.3	 20
 40	 25	319.3	65.4	 20
 41	 25	723.0	86.2	 25
 42	 25	473.3	45.7	 20
 43	 25	235.0	23.4	 25
 44	 25	270.0	39.8	 25
 45	 25	301.5	28.0	 20
 46	 25	379.5	51.0	 20
 47	 25	137.0	21.4	 20
 48	 25	502.5	59.1	 20
 49	 25	579.0	88.1	 25
 50	 25	116.0	20.0	 25
 51	 25	203.3	31.8	 20
 52	 25	176.3	42.0	 20
 53	 25	207.0	41.1	 20
 54	 25	1575.5	207.8	 20
 55	 25	583.0	64.0	 25
 56	 25	7142.0	1900.0	 25
 57	 25	226.8	30.6	 20
 58	 25	706.0	141.1	 25
 59	 25	163.0	24.1	 20
 60	 25	431.5	41.8	 16
 61	 25	120.0	21.7	 25
 62	 25	143.0	21.8	 25
 63	 25	185.3	22.5	 20
 64	 25	118.0	19.6	 25
 65	 25	442.0	64.3	 20
 66	 25	222.0	23.1	 16
 67	 25	254.5	28.0	 20
 68	 25	235.0	35.4	 25
 69	 25	971.0	150.2	 20
 70	 25	332.0	37.8	 25
 71	 25	174.0	26.7	 25
 72	 25	151.5	18.7	 16
 73	 25	112.3	16.2	 20
 74	 25	116.0	18.8	 25
 75	 25	137.3	24.6	 20
 76	 25	175.0	28.4	 25
 77	 25	139.0	24.0	 25
 78	 25	292.8	48.0	 20
 79	 25	1555.0	117.5	 20
 80	 25	344.3	50.2	 20
 81	 25	679.8	63.3	 20
 82	 25	248.0	27.0	 25
 83	 25	106.0	14.4	 25
 84	 25	1288.0	294.8	 20
 85	 25	293.5	39.5	 20
 86	 25	1446.0	307.6	 20
 87	 25	396.3	62.7	 20
 88	 25	375.0	48.6	 25
 89	 25	1393.0	187.4	 25
 90	 25	5386.0	1532.3	 25
 91	 25	129.0	18.1	 20
 92	 25	102.3	22.3	 20
 93	 25	128.8	36.7	 20
 94	 25	4338.5	726.5	 20
 95	 25	3292.0	513.3	 25
 96	 25	1427.0	175.1	 25
 97	 25	224.5	29.9	 20
 98	 25	226.0	39.8	 20
 99	 25	436.5	48.5	 20
100	 25	255.5	29.2	 16
101	 25	401.0	55.3	 25
102	 25	4001.0	1110.6	 25
103	 25	185.0	18.3	 20
104	 25	210.0	25.2	 25
105	 25	942.5	199.3	 20
106	 25	315.3	34.7	 16
107	 25	457.0	58.3	 25
108	 25	228.0	30.5	 25
109	 25	2588.0	406.6	 20
110	 25	291.0	32.2	 25
111	 25	536.0	61.5	 20
112	 25	6751.3	489.2	 16
113	 25	478.3	69.6	 20
114	 25	717.0	105.0	 25
115	 25	272.0	34.6	 20
116	 25	218.0	35.4	 25
117	 25	167.0	21.2	 25
118	 25	208.3	34.8	 16
119	 25	1798.8	206.1	 20
120	 25	210.0	28.2	 25
121	 25	123.5	18.0	 20
122	 25	159.0	21.5	 25
123	 25	167.0	23.6	 25
124	 25	349.0	28.3	 20
125	 25	456.8	36.6	 20
126	 25	140.0	22.8	 20
127	 25	328.0	32.0	 20
128	 25	101.0	11.7	 25
129	 25	374.0	51.2	 25
130	 25	487.0	52.7	 20
131	 25	1916.0	308.3	 20
132	 25	102.0	12.7	 20
133	 25	109.8	21.4	 16
134	 25	1607.0	211.3	 25
135	 25	111.0	16.1	 25
136	 25	1171.3	155.8	 20
137	 25	121.0	17.1	 25
138	 25	225.3	27.2	 20
139	 25	755.8	96.2	 20
140	 25	231.0	24.5	 20
141	 25	230.0	43.5	 25
142	 25	225.0	32.6	 25
143	 25	204.3	17.5	 20
144	 25	309.0	29.1	 20
145	 25	447.5	55.5	 20
146	 25	294.8	26.2	 16
147	 25	947.0	114.1	 25
148	 25	208.0	27.8	 25
149	 25	280.0	26.3	 20
150	 25	367.0	47.7	 25
151	 25	630.3	86.7	 20
152	 25	807.0	58.4	 16
153	 25	1246.0	91.5	 25
154	 25	1544.0	205.4	 25
155	 25	6439.5	740.0	 20
156	 25	115.0	15.7	 25
157	 25	147.0	15.9	 25
158	 25	129.8	17.9	 16
159	 25	105.0	19.6	 20
160	 25	334.0	61.7	 25
161	 25	108.0	19.0	 20
162	 25	148.0	25.3	 25
163	 25	121.0	17.4	 25
164	 25	127.5	20.7	 16
165	 25	436.8	38.2	 20
166	 25	1726.0	255.4	 25
167	 25	218.3	24.5	 20
168	 25	319.0	60.2	 25
169	 25	10042.0	2005.4	 25
170	 25	519.0	63.8	 20
171	 25	183.3	19.2	 20
172	 25	8012.0	1597.0	 20
173	 25	738.3	88.5	 20
174	 25	231.0	26.8	 25
175	 25	192.0	24.5	 25
176	 25	373.8	37.6	 20
177	 25	861.8	75.9	 20
178	 25	13946.8	2428.9	 20
179	 25	964.8	76.0	 16
180	 25	835.0	74.1	 25
181	 25	451.0	52.3	 25
182	 25	584.3	43.2	 20
183	 25	450.0	71.8	 25
184	 25	3597.3	344.8	 20
185	 25	1283.0	95.1	 16
186	 25	186.0	39.6	 25
187	 25	151.0	20.8	 25
188	 25	1706.0	359.3	 25
189	 25	904.3	122.4	 20
190	 25	585.0	78.9	 25
191	 25	834.5	163.6	 20
192	 25	557.0	58.5	 16
193	 25	338.0	50.5	 25
194	 25	93.0	14.8	 25
195	 25	107.5	17.1	 20
196	 25	1735.0	412.5	 25
197	 25	108.0	20.6	 20
198	 25	174.0	64.0	 16
199	 25	121.0	16.5	 25
200	 25	271.0	56.1	 25
201	 25	151.5	22.6	 20
202	 25	235.0	26.0	 25
203	 25	177.0	24.5	 25
204	 25	121.0	22.3	 16
205	 25	3575.3	686.2	 20
206	 25	255.0	48.6	 25
207	 25	106.3	12.8	 20
208	 25	92.0	10.5	 25
209	 25	219.0	22.8	 25
210	 25	126.8	12.4	 16
211	 25	173.0	29.7	 20
212	 25	110.0	15.5	 20
213	 25	1416.0	165.4	 20
214	 25	153.0	24.6	 25
215	 25	1211.0	257.0	 25
216	 25	112.5	16.7	 20
217	 25	667.3	64.8	 20
218	 25	1402.8	256.4	 20
219	 25	128.5	19.4	 20
220	 25	200.0	26.5	 25
221	 25	283.0	40.7	 25
222	 25	400.8	52.3	 20
223	 25	6383.0	1170.9	 25
224	 25	113.3	19.4	 20
225	 25	417.0	36.9	 16
226	 25	267.0	35.7	 25
227	 25	170.0	24.5	 25
228	 25	209.8	19.5	 20
229	 25	1772.0	265.8	 25
230	 25	135.0	20.8	 20
231	 25	120.8	15.6	 16
232	 25	240.0	41.1	 25
233	 25	618.0	111.9	 25
234	 25	103.5	18.5	 20
235	 25	110.0	19.1	 25
236	 25	2225.0	484.8	 25
237	 25	331.3	33.0	 20
238	 25	2482.3	205.0	 16
239	 25	126.0	18.1	 25
240	 25	995.0	181.5	 25
241	 25	724.8	89.3	 20
242	 25	1514.0	172.0	 25
243	 25	168.3	18.7	 20
244	 25	639.8	71.7	 16
245	 25	186.8	23.2	 20
246	 25	329.0	27.8	 25
247	 25	844.5	79.6	 20
248	 25	441.0	45.5	 25
249	 25	3454.0	698.1	 25
250	 25	108.3	14.7	 16
251	 25	112.5	13.2	 20
252	 25	3969.0	1035.3	 25
253	 25	599.0	55.0	 20
254	 25	221.0	27.6	 25
255	 25	163.0	27.5	 25
256	 25	233.5	32.0	 20
257	 25	583.3	47.9	 20
258	 25	7014.0	1139.2	 20
259	 25	786.8	64.1	 20
260	 25	406.0	51.7	 25
261	 25	1439.0	153.9	 25
262	 25	532.5	31.5	 20
263	 25	210.8	28.8	 20
264	 25	181.8	20.3	 20
265	 25	158.3	20.6	 20
266	 25	188.0	22.7	 25
267	 25	156.0	29.0	 25
268	 25	248.3	30.2	 20
269	 25	172.0	31.9	 25
270	 25	304.8	45.4	 20
271	 25	141.0	19.1	 16
272	 25	198.0	33.7	 25
273	 25	1050.0	252.4	 25
274	 25	119.5	17.0	 20
275	 25	153.0	16.9	 25
276	 25	116.3	21.4	 20
277	 25	288.3	33.9	 16
278	 25	524.5	70.3	 20
279	 25	5536.0	1014.1	 25
280	 25	9465.5	746.9	 20
281	 25	3577.0	294.6	 25
282	 25	975.0	106.9	 25
283	 25	836.3	66.8	 16
284	 25	1687.8	162.9	 20
285	 25	277.0	26.8	 25
286	 25	2239.0	555.1	 25
287	 25	161.5	22.8	 20
288	 25	299.0	34.9	 25
289	 25	154.0	18.8	 25
290	 25	297.3	35.0	 16
291	 25	116.0	20.0	 20
292	 25	421.0	59.6	 25
293	 25	342.8	45.4	 20
294	 25	442.0	69.3	 25
295	 25	180.0	24.5	 25
296	 25	1449.5	81.7	 16
297	 25	9471.5	1256.8	 20
298	 25	296.0	45.9	 25
299	 25	490.5	50.0	 20
300	 25	352.0	51.1	 25
301	 25	109.0	20.7	 25
302	 25	663.8	78.2	 20
303	 25	281.8	34.1	 20
304	 25	187.0	25.0	 20
305	 25	153.5	27.1	 20
306	 25	318.0	36.8	 25
307	 25	329.0	48.9	 25
308	 25	3149.5	307.5	 20
309	 25	1381.5	158.7	 20
310	 25	1298.5	228.7	 20
311	 25	190.5	26.1	 16
312	 25	252.0	37.3	 25
313	 25	339.0	86.6	 25
314	 25	584.0	48.3	 20
315	 25	430.0	54.0	 25
316	 25	238.0	26.6	 20
317	 25	804.0	65.4	 16
318	 25	414.0	97.6	 25
319	 25	2365.0	433.1	 25
320	 25	1552.3	148.3	 20
321	 25	232.0	32.5	 25
322	 25	431.0	77.9	 25
323	 25	3005.3	265.2	 16
324	 25	1215.3	152.2	 20
325	 25	294.0	43.0	 25
326	 25	401.3	55.6	 20
327	 25	248.0	35.2	 25
328	 25	446.0	59.9	 25
329	 25	222.5	36.5	 16
330	 25	215.0	29.1	 20
331	 25	159.0	19.2	 25
332	 25	123.3	17.9	 20
333	 25	157.0	21.0	 25
334	 25	111.0	17.4	 25
335	 25	859.0	224.0	 25
336	 25	126.0	21.5	 16
337	 25	2995.5	562.6	 20
338	 25	148.0	23.5	 25
339	 25	331.8	34.8	 20
340	 25	271.0	29.8	 25
341	 25	777.0	183.4	 25
342	 25	356.8	50.4	 16
343	 25	307.3	33.1	 20
344	 25	7449.0	1865.2	 20
345	 25	117.3	20.4	 20
346	 25	1913.0	337.1	 25
347	 25	3146.0	817.2	 25
348	 25	114.5	15.8	 20
349	 25	2105.0	294.9	 20
350	 25	124.3	21.5	 20
351	 25	115.3	20.4	 20
352	 25	402.0	49.0	 25
353	 25	6927.0	1548.0	 25
354	 25	274.3	28.1	 20
355	 25	136.0	19.8	 25
356	 25	191.8	19.1	 20
357	 25	2467.8	177.1	 16
358	 25	563.0	71.2	 25
359	 25	153.0	24.6	 25
360	 25	123.3	16.6	 20
361	 25	318.0	32.4	 25
362	 25	382.0	36.3	 20
363	 25	301.0	29.2	 16
364	 25	410.0	51.6	 25
365	 25	485.0	46.7	 25
366	 25	263.3	27.7	 20
367	 25	1669.0	141.6	 25
368	 25	396.0	43.6	 25
369	 25	895.5	68.2	 16
370	 25	1084.8	76.3	 20
371	 25	1544.0	141.1	 25
372	 25	1881.8	105.2	 20
373	 25	227.0	29.6	 25
374	 25	385.0	35.2	 25
375	 25	162.5	20.6	 16
376	 25	164.3	23.8	 20
377	 25	382.3	43.7	 20
378	 25	639.5	68.8	 20
379	 25	718.0	90.3	 25
380	 25	448.0	49.5	 25
381	 25	545.5	46.6	 20
382	 25	463.3	35.0	 20
383	 25	216.8	29.2	 20
384	 25	958.0	54.8	 25
385	 25	8337.3	698.6	 20
386	 25	9017.0	1027.4	 25
387	 25	217.0	30.0	 25
388	 25	139.3	19.4	 20
389	 25	123.8	13.5	 20
390	 25	126.8	16.6	 20
391	 25	400.8	42.0	 20
392	 25	261.0	31.3	 25
393	 25	3207.0	634.4	 25
394	 25	272.3	21.9	 20
395	 25	158.5	20.1	 20
396	 25	442.0	39.6	 20
397	 25	195.0	29.4	 20
398	 25	309.0	37.1	 25
399	 25	10205.0	1974.0	 25
400	 25	256.3	32.5	 20
401	 25	151.0	14.8	 25
402	 25	395.3	50.2	 20
403	 25	354.0	42.6	 16
404	 25	118.0	20.4	 25
405	 25	193.0	26.4	 25
406	 25	793.0	98.9	 20
407	 25	148.0	27.9	 25
408	 25	226.0	28.8	 20
409	 25	1117.3	137.5	 16
410	 25	125.8	14.2	 20
411	 25	1491.0	192.8	 25
412	 25	385.8	37.5	 20
413	 25	1233.0	194.9	 25
414	 25	227.0	36.6	 25
415	 25	1815.3	154.2	 16
416	 25	178.0	18.5	 20
417	 25	202.0	24.2	 25
418	 25	127.0	20.7	 20
419	 25	287.0	35.6	 25
420	 25	3961.0	970.6	 25
421	 25	157.0	16.3	 20
422	 25	302.3	21.8	 20
423	 25	266.0	39.3	 20
424	 25	7911.8	932.1	 20
425	 25	111.0	18.7	 25
426	 25	311.0	46.7	 25
427	 25	193.0	24.5	 20
428	 25	5151.5	462.8	 20
429	 25	617.5	58.7	 20
430	 25	354.0	34.3	 20
431	 25	577.0	68.8	 25
432	 25	126.0	15.7	 25
433	 25	188.0	24.8	 25
434	 25	234.8	29.2	 20
435	 25	526.0	39.8	 20
436	 25	1634.5	221.0	 20
437	 25	363.0	39.1	 20
438	 25	4222.0	650.8	 25
439	 25	402.0	74.3	 25
440	 25	145.0	19.4	 20
441	 25	1296.3	102.1	 20
442	 25	1813.0	337.9	 20
443	 25	198.3	22.5	 16
444	 25	2017.0	233.0	 25
445	 25	2082.0	213.2	 25
446	 25	475.0	41.7	 20
447	 25	763.0	100.3	 25
448	 25	4278.5	642.8	 20
449	 25	3291.8	191.2	 16
450	 25	248.0	29.1	 25
451	 25	198.0	26.3	 25
452	 25	139.0	22.3	 20
453	 25	157.0	29.2	 25
454	 25	229.0	28.8	 25
455	 25	319.0	33.1	 16
456	 25	9822.0	1114.6	 20
457	 25	549.0	75.9	 25
458	 25	173.3	17.6	 20
459	 25	174.0	19.4	 25
460	 25	652.0	64.0	 25
461	 25	7307.5	429.2	 16
462	 25	254.0	31.5	 20
463	 25	185.0	20.1	 25
464	 25	636.5	64.3	 20
465	 25	146.0	22.1	 25
466	 25	4099.0	657.1	 25
467	 25	279.3	37.3	 20
468	 25	172.3	23.0	 20
469	 25	154.0	24.8	 20
470	 25	169.0	23.3	 20
471	 25	530.0	60.9	 25
472	 25	422.0	41.2	 25
473	 25	1012.8	91.3	 20
474	 25	1526.5	111.3	 20
475	 25	285.5	36.3	 20
476	 25	2214.3	106.1	 16
477	 25	211.0	30.0	 25
478	 25	2434.0	321.0	 25
479	 25	395.3	39.7	 20
480	 25	451.0	56.9	 25
481	 25	131.8	28.1	 20
482	 25	226.3	34.4	 20
483	 25	240.0	47.4	 20
484	 25	291.0	36.4	 25
485	 25	277.0	61.0	 25
486	 25	3090.8	215.5	 20
487	 25	804.0	97.2	 25
488	 25	171.0	21.3	 20
489	 25	538.0	52.9	 16
490	 25	301.0	41.0	 25
491	 25	432.0	61.4	 25
492	 25	381.8	43.9	 20
493	 25	1401.0	202.3	 25
494	 25	892.3	82.6	 20
495	 25	337.8	33.1	 16
496	 25	2694.0	280.1	 25
497	 25	742.0	76.2	 25
498	 25	534.8	52.0	 20
499	 25	935.0	69.3	 25
500	 25	1081.0	182.3	 25
501	 25	983.5	79.7	 16
502	 25	1109.8	171.6	 20
503	 25	197.0	20.0	 25
504	 25	1029.8	54.7	 20
505	 25	619.0	40.4	 25
506	 25	301.0	25.4	 25
507	 25	488.3	44.4	 16
508	 25	1008.8	85.0	 20
509	 25	202.5	27.2	 20
510	 25	413.5	54.4	 20
511	 25	4357.0	676.5	 25
512	 25	2196.0	208.5	 25
513	 25	366.3	36.7	 20
514	 25	7648.3	1072.3	 20
515	 25	10057.5	993.8	 20
516	 25	2299.0	207.3	 20
517	 25	1103.0	56.8	 25
518	 25	375.0	25.7	 25
519	 25	153.0	24.3	 20
520	 25	112.0	14.5	 25
521	 25	354.0	43.7	 20
522	 25	205.3	37.9	 16
523	 25	1181.0	155.0	 25
524	 25	4839.0	606.7	 25
525	 25	232.3	31.5	 20
526	 25	1141.0	131.1	 25
527	 25	755.3	66.4	 20
528	 25	320.0	33.6	 16
529	 25	171.0	23.0	 25
530	 25	496.0	57.8	 25
531	 25	309.0	42.4	 25
532	 25	390.5	28.6	 20
533	 25	649.0	80.1	 25
534	 25	166.8	42.7	 20
535	 25	9740.8	557.6	 16
536	 25	144.0	23.7	 25
537	 25	912.0	139.6	 25
538	 25	2092.5	234.6	 20
539	 25	114.0	16.6	 25
540	 25	116.5	15.2	 20
541	 25	276.5	36.9	 16
542	 25	120.5	16.9	 20
543	 25	128.0	20.6	 25
544	 25	796.3	104.3	 20
545	 25	143.0	22.7	 25
546	 25	2240.0	482.6	 25
547	 25	622.3	66.8	 16
548	 25	4335.0	720.3	 20
549	 25	300.0	32.0	 25
550	 25	386.0	40.6	 20
551	 25	562.0	41.4	 25
552	 25	752.0	111.6	 25
553	 25	1496.8	215.4	 20
554	 25	1259.5	152.9	 20
555	 25	650.3	93.4	 20
556	 25	382.8	40.6	 20
557	 25	555.0	55.0	 25
558	 25	697.0	74.8	 25
559	 25	376.8	27.5	 20
560	 25	301.0	34.1	 20
561	 25	845.5	92.6	 20
562	 25	511.5	37.7	 20
563	 25	217.0	20.7	 25
564	 25	450.0	80.7	 25
565	 25	1231.5	120.9	 20
566	 25	274.0	32.0	 25
567	 25	1794.0	171.0	 20
568	 25	13367.0	506.4	 16
569	 25	437.0	38.4	 25
570	 25	2885.0	356.1	 25
571	 25	5561.0	479.4	 20
572	 25	470.0	44.6	 25
573	 25	9712.3	1118.6	 20
574	 25	400.3	54.9	 16
575	 25	300.0	192.2	 20
576	 25	214.0	44.8	 25
577	 25	203.5	17.1	 20
578	 25	106.0	15.0	 25
579	 25	304.0	32.4	 25
580	 25	2738.0	506.6	 20
581	 25	145.8	27.5	 16
582	 25	253.0	26.3	 25
583	 25	196.0	28.6	 25
584	 25	241.5	22.5	 20
585	 25	151.0	23.0	 25
586	 25	371.0	48.6	 25
587	 25	1372.0	87.4	 16
588	 25	1061.8	145.1	 20
589	 25	378.0	48.9	 25
590	 25	1898.8	170.0	 20
591	 25	302.0	29.0	 25
592	 25	434.0	31.1	 25
593	 25	204.5	26.9	 16
594	 25	578.8	63.2	 20
595	 25	345.0	39.3	 25
596	 25	1653.3	210.8	 20
597	 25	302.0	36.5	 25
598	 25	1602.0	226.1	 25
599	 25	5486.0	580.5	 20
600	 25	316.8	23.6	 20
601	 25	426.0	38.9	 20
602	 25	336.3	39.0	 20
603	 25	134.0	20.5	 25
604	 25	295.0	43.2	 25
605	 25	294.5	26.9	 20
606	 25	455.0	47.6	 20
607	 25	314.0	34.9	 20
608	 25	735.3	44.9	 16
609	 25	154.0	22.8	 25
610	 25	655.0	106.1	 25
611	 25	134.0	18.9	 20
612	 25	161.0	20.1	 25
613	 25	204.0	30.2	 20
614	 25	2034.8	143.3	 16
615	 25	851.0	167.6	 25
616	 25	150.0	20.0	 25
617	 25	981.5	86.1	 20
618	 25	396.0	45.9	 25
619	 25	544.0	69.7	 25
620	 25	239.8	32.8	 16
621	 25	419.3	61.3	 20
622	 25	943.0	90.2	 25
623	 25	3738.8	386.2	 20
624	 25	1310.0	156.9	 25
625	 25	799.0	72.4	 25
626	 25	1054.3	70.4	 16
627	 25	533.8	51.0	 20
628	 25	641.0	104.4	 25
629	 25	743.0	236.6	 25
630	 25	2294.5	336.8	 20
631	 25	576.0	43.3	 25
632	 25	398.0	45.1	 25
633	 25	8776.8	539.7	 16
634	 25	210.8	32.4	 20
635	 25	1828.0	375.8	 25
636	 25	152.8	20.1	 20
637	 25	117.0	14.8	 25
638	 25	1479.0	274.6	 25
639	 25	338.3	63.4	 16
  0	 26	15203.0	2450.2	 25
  1	 26	104.3	11.3	 20
  2	 26	123.5	16.8	 20
  3	 26	109.0	22.5	 20
  4	 26	196.5	23.2	 20
  5	 26	115.0	17.7	 25
  6	 26	100.0	12.3	 25
  7	 26	124.0	21.7	 20
  8	 26	94.0	13.5	 20
  9	 26	136.5	15.7	 20
 10	 26	296.3	59.8	 20
 11	 26	164.0	33.8	 25
 12	 26	108.0	17.1	 25
 13	 26	103.5	17.3	 20
 14	 26	144.0	28.1	 25
 15	 26	144.0	21.9	 20
 16	 26	132.5	14.0	 20
 17	 26	111.5	18.4	 20
 18	 26	192.0	34.0	 25
 19	 26	173.0	58.2	 25
 20	 26	1797.5	196.2	 20
 21	 26	743.3	78.5	 20
 22	 26	184.3	26.5	 20
 23	 26	769.8	70.3	 16
 24	 26	602.0	88.0	 25
 25	 26	775.0	99.4	 25
 26	 26	740.0	72.0	 20
 27	 26	191.0	27.7	 25
 28	 26	253.0	33.8	 20
 29	 26	224.3	32.4	 16
 30	 26	151.0	22.7	 25
 31	 26	102.0	15.7	 25
 32	 26	276.8	31.4	 20
 33	 26	323.0	40.2	 25
 34	 26	218.0	67.1	 25
 35	 26	890.3	74.1	 16
 36	 26	598.8	69.3	 20
 37	 26	999.0	88.3	 25
 38	 26	738.5	46.1	 20
 39	 26	527.0	53.9	 25
 40	 26	421.0	70.9	 25
 41	 26	1184.0	70.1	 16
 42	 26	510.0	41.0	 20
 43	 26	162.0	29.6	 25
 44	 26	212.3	20.8	 20
 45	 26	402.0	44.1	 25
 46	 26	392.0	55.2	 25
 47	 26	135.0	16.7	 20
 48	 26	906.8	85.6	 20
 49	 26	541.3	80.7	 20
 50	 26	113.5	15.0	 20
 51	 26	196.0	26.3	 25
 52	 26	160.0	25.7	 25
 53	 26	148.3	20.0	 20
 54	 26	548.3	85.7	 20
 55	 26	347.3	42.4	 20
 56	 26	1259.5	164.9	 16
 57	 26	345.0	50.3	 25
 58	 26	179.0	34.9	 25
 59	 26	162.3	15.9	 20
 60	 26	216.0	31.1	 25
 61	 26	125.3	20.5	 20
 62	 26	151.3	20.9	 16
 63	 26	251.0	27.6	 25
 64	 26	138.0	21.5	 25
 65	 26	454.0	40.9	 25
 66	 26	434.3	41.5	 20
 67	 26	280.0	27.1	 25
 68	 26	241.5	26.7	 20
 69	 26	352.5	35.2	 16
 70	 26	686.0	95.2	 25
 71	 26	189.0	22.2	 25
 72	 26	176.0	17.0	 20
 73	 26	122.0	18.8	 25
 74	 26	129.3	15.3	 20
 75	 26	169.3	22.1	 16
 76	 26	145.0	19.6	 25
 77	 26	179.0	33.2	 25
 78	 26	316.3	30.3	 20
 79	 26	781.0	68.0	 25
 80	 26	278.0	27.8	 25
 81	 26	458.3	39.0	 16
 82	 26	294.3	53.8	 20
 83	 26	138.0	17.6	 25
 84	 26	142.0	25.9	 20
 85	 26	149.0	26.4	 25
 86	 26	182.0	41.2	 25
 87	 26	148.5	22.2	 16
 88	 26	168.5	16.9	 20
 89	 26	432.5	38.9	 20
 90	 26	1901.3	320.9	 20
 91	 26	118.0	15.8	 25
 92	 26	104.0	17.6	 25
 93	 26	95.5	12.9	 20
 94	 26	1148.3	140.1	 20
 95	 26	2522.8	226.4	 20
 96	 26	498.0	30.8	 20
 97	 26	339.0	32.5	 25
 98	 26	173.0	26.4	 25
 99	 26	611.0	66.2	 20
100	 26	335.0	35.9	 25
101	 26	778.3	87.5	 20
102	 26	708.0	78.8	 16
103	 26	214.0	32.8	 25
104	 26	250.0	28.6	 25
105	 26	233.0	34.6	 20
106	 26	167.0	24.5	 25
107	 26	288.5	36.8	 20
108	 26	257.8	30.3	 16
109	 26	425.0	55.2	 25
110	 26	219.0	24.2	 25
111	 26	464.8	50.2	 20
112	 26	373.0	87.6	 25
113	 26	268.0	33.8	 25
114	 26	507.5	63.9	 20
115	 26	507.0	39.3	 16
116	 26	267.0	27.8	 25
117	 26	156.0	31.1	 25
118	 26	197.0	26.1	 20
119	 26	471.0	54.5	 25
120	 26	177.3	27.2	 20
121	 26	148.5	24.9	 16
122	 26	216.0	23.3	 20
123	 26	227.0	18.6	 25
124	 26	346.8	34.0	 20
125	 26	189.0	31.4	 25
126	 26	189.0	23.3	 25
127	 26	172.5	15.9	 16
128	 26	118.3	18.4	 20
129	 26	143.0	13.1	 25
130	 26	167.8	27.8	 20
131	 26	402.0	62.3	 25
132	 26	116.0	20.9	 25
133	 26	111.3	17.6	 20
134	 26	173.0	27.1	 20
135	 26	96.8	12.4	 20
136	 26	197.8	20.8	 20
137	 26	121.0	24.6	 25
138	 26	482.0	60.7	 25
139	 26	1147.5	88.3	 20
140	 26	248.3	22.4	 20
141	 26	208.5	27.9	 20
142	 26	412.8	46.4	 20
143	 26	223.0	37.3	 25
144	 26	300.0	29.8	 25
145	 26	282.5	32.8	 20
146	 26	275.0	25.1	 25
147	 26	523.0	37.0	 20
148	 26	286.5	21.1	 16
149	 26	275.0	33.1	 25
150	 26	432.0	42.9	 25
151	 26	625.8	45.8	 20
152	 26	614.0	75.1	 25
153	 26	617.5	35.3	 20
154	 26	828.3	72.4	 16
155	 26	4185.3	415.0	 20
156	 26	124.0	16.7	 25
157	 26	139.3	16.3	 20
158	 26	137.0	27.9	 25
159	 26	120.0	18.2	 25
160	 26	121.0	26.5	 20
161	 26	140.5	29.4	 16
162	 26	109.0	18.8	 25
163	 26	128.0	18.7	 25
164	 26	168.0	29.3	 20
165	 26	584.0	53.1	 25
166	 26	1377.0	209.5	 20
167	 26	295.3	29.7	 16
168	 26	693.0	67.1	 20
169	 26	3513.0	909.3	 25
170	 26	398.5	58.2	 20
171	 26	166.0	19.7	 25
172	 26	1982.0	510.3	 25
173	 26	154.8	29.7	 16
174	 26	183.3	16.7	 20
175	 26	161.0	41.1	 25
176	 26	408.3	44.2	 20
177	 26	428.0	48.2	 25
178	 26	6541.0	1448.3	 25
179	 26	1735.8	143.4	 20
180	 26	1151.3	48.7	 20
181	 26	566.0	75.3	 20
182	 26	844.8	140.8	 20
183	 26	313.0	34.1	 25
184	 26	841.0	111.1	 25
185	 26	529.5	55.2	 20
186	 26	224.8	35.5	 20
187	 26	131.5	22.3	 20
188	 26	336.0	31.0	 16
189	 26	553.0	72.3	 25
190	 26	1693.0	215.5	 25
191	 26	330.5	45.3	 20
192	 26	898.0	98.8	 25
193	 26	351.8	45.1	 20
194	 26	111.0	15.8	 16
195	 26	113.0	19.1	 25
196	 26	213.0	49.7	 25
197	 26	114.3	16.3	 20
198	 26	112.0	16.0	 25
199	 26	147.3	23.3	 20
200	 26	121.3	19.5	 16
201	 26	137.8	20.2	 20
202	 26	387.0	61.0	 25
203	 26	283.0	40.6	 20
204	 26	120.0	14.7	 25
205	 26	767.0	160.3	 25
206	 26	255.8	41.5	 16
207	 26	117.3	15.9	 20
208	 26	95.0	13.3	 25
209	 26	218.0	36.8	 25
210	 26	116.8	19.6	 20
211	 26	182.0	21.7	 25
212	 26	132.0	19.2	 25
213	 26	162.0	26.9	 16
214	 26	85.8	15.3	 20
215	 26	149.0	29.3	 25
216	 26	142.5	19.4	 20
217	 26	402.0	38.6	 25
218	 26	385.0	56.6	 25
219	 26	116.5	15.0	 16
220	 26	356.8	41.1	 20
221	 26	695.0	166.7	 25
222	 26	114.0	15.3	 20
223	 26	1366.0	281.6	 25
224	 26	120.0	20.3	 25
225	 26	328.0	50.2	 20
226	 26	109.0	14.3	 20
227	 26	161.3	21.2	 20
228	 26	254.3	25.2	 20
229	 26	397.0	75.2	 25
230	 26	132.0	22.8	 25
231	 26	127.3	17.1	 20
232	 26	111.5	16.9	 20
233	 26	104.5	14.3	 20
234	 26	105.3	13.9	 16
235	 26	140.0	32.8	 25
236	 26	242.0	43.6	 25
237	 26	165.8	20.2	 20
238	 26	563.0	84.3	 25
239	 26	121.3	16.9	 20
240	 26	154.5	23.3	 16
241	 26	219.0	35.6	 25
242	 26	369.0	58.3	 25
243	 26	402.3	34.5	 20
244	 26	569.0	53.4	 25
245	 26	178.0	19.4	 25
246	 26	294.0	29.1	 16
247	 26	512.5	51.8	 20
248	 26	499.0	63.9	 25
249	 26	1079.0	195.4	 20
250	 26	117.0	15.6	 25
251	 26	116.0	17.2	 25
252	 26	281.3	33.1	 16
253	 26	242.8	39.3	 20
254	 26	322.0	41.1	 25
255	 26	253.3	30.9	 20
256	 26	271.0	29.3	 25
257	 26	293.0	30.7	 25
258	 26	2199.0	496.5	 25
259	 26	489.0	47.5	 16
260	 26	479.3	180.8	 20
261	 26	1938.0	319.1	 25
262	 26	585.5	58.6	 20
263	 26	305.0	27.8	 25
264	 26	220.0	19.7	 25
265	 26	191.3	25.3	 16
266	 26	359.8	46.4	 20
267	 26	195.8	44.4	 20
268	 26	184.0	29.5	 20
269	 26	180.0	26.7	 25
270	 26	180.0	21.7	 25
271	 26	163.3	25.4	 20
272	 26	191.8	19.7	 20
273	 26	184.5	22.9	 20
274	 26	122.5	14.3	 20
275	 26	145.0	26.1	 25
276	 26	129.0	22.5	 25
277	 26	328.0	39.0	 20
278	 26	191.0	24.3	 25
279	 26	1770.5	404.1	 20
280	 26	2604.5	238.5	 16
281	 26	1174.0	203.2	 25
282	 26	585.0	59.6	 25
283	 26	383.5	37.4	 20
284	 26	622.0	63.7	 25
285	 26	437.3	56.6	 20
286	 26	928.8	121.4	 16
287	 26	282.0	35.3	 25
288	 26	295.0	35.8	 25
289	 26	147.0	16.8	 20
290	 26	266.0	41.7	 25
291	 26	116.0	18.1	 25
292	 26	363.3	31.8	 16
293	 26	331.3	32.7	 20
294	 26	523.0	102.0	 25
295	 26	175.8	21.0	 20
296	 26	353.0	29.9	 25
297	 26	1888.0	387.1	 25
298	 26	242.5	25.5	 16
299	 26	544.0	48.8	 20
300	 26	417.0	67.2	 20
301	 26	134.3	24.6	 20
302	 26	274.0	39.3	 25
303	 26	308.0	46.0	 25
304	 26	160.5	21.8	 20
305	 26	156.0	28.0	 20
306	 26	445.5	38.1	 20
307	 26	546.0	78.4	 25
308	 26	982.8	128.6	 20
309	 26	831.0	129.7	 25
310	 26	450.0	43.1	 25
311	 26	168.0	34.4	 20
312	 26	329.5	45.6	 20
313	 26	369.8	30.9	 20
314	 26	564.0	42.7	 20
315	 26	329.0	52.5	 25
316	 26	197.0	26.7	 25
317	 26	344.0	51.1	 20
318	 26	635.5	162.7	 20
319	 26	1539.3	254.5	 20
320	 26	904.5	149.8	 20
321	 26	163.0	23.7	 25
322	 26	718.0	74.0	 25
323	 26	1007.8	131.1	 20
324	 26	688.0	93.6	 25
325	 26	298.8	40.2	 20
326	 26	133.3	21.0	 16
327	 26	191.0	33.4	 25
328	 26	321.0	45.0	 25
329	 26	408.0	31.9	 20
330	 26	220.0	24.7	 25
331	 26	151.0	26.6	 20
332	 26	123.0	13.5	 16
333	 26	266.0	31.8	 20
334	 26	105.0	18.9	 25
335	 26	132.0	22.5	 20
336	 26	132.0	18.1	 25
337	 26	778.0	155.6	 25
338	 26	135.8	14.6	 16
339	 26	228.3	35.4	 20
340	 26	276.0	50.6	 25
341	 26	151.5	26.0	 20
342	 26	401.0	39.7	 25
343	 26	196.0	31.4	 25
344	 26	646.3	90.6	 20
345	 26	126.3	13.1	 20
346	 26	193.0	27.8	 20
347	 26	302.0	35.6	 20
348	 26	127.0	22.6	 25
349	 26	491.0	95.9	 25
350	 26	132.0	14.9	 20
351	 26	131.3	22.2	 20
352	 26	351.8	41.2	 20
353	 26	3163.5	469.8	 20
354	 26	132.0	16.7	 25
355	 26	114.0	16.0	 25
356	 26	173.0	34.9	 25
357	 26	7221.8	585.2	 20
358	 26	275.8	35.2	 20
359	 26	190.3	26.4	 20
360	 26	177.0	24.2	 20
361	 26	179.0	25.6	 25
362	 26	499.0	41.3	 25
363	 26	292.3	26.3	 20
364	 26	244.5	24.7	 20
365	 26	265.5	28.7	 20
366	 26	427.3	38.1	 16
367	 26	506.0	56.5	 25
368	 26	551.0	77.7	 25
369	 26	314.0	44.7	 20
370	 26	934.0	54.1	 25
371	 26	1360.5	74.6	 20
372	 26	1472.8	74.0	 16
373	 26	174.0	23.5	 25
374	 26	483.0	64.7	 25
375	 26	127.3	16.9	 20
376	 26	142.0	20.9	 25
377	 26	419.0	47.4	 25
378	 26	339.0	30.4	 16
379	 26	359.3	40.9	 20
380	 26	275.0	36.8	 25
381	 26	539.5	47.6	 20
382	 26	734.0	65.4	 25
383	 26	322.0	31.2	 25
384	 26	393.3	44.3	 16
385	 26	2416.8	309.4	 20
386	 26	3215.0	680.4	 25
387	 26	304.8	32.7	 20
388	 26	145.0	26.3	 25
389	 26	157.0	22.3	 25
390	 26	147.5	19.7	 20
391	 26	322.3	32.1	 20
392	 26	183.0	26.5	 20
393	 26	953.5	152.2	 20
394	 26	186.0	21.4	 25
395	 26	170.0	22.8	 25
396	 26	736.8	70.3	 20
397	 26	218.8	26.9	 20
398	 26	270.5	36.6	 20
399	 26	2429.5	121.0	 16
400	 26	152.0	21.8	 25
401	 26	159.0	28.5	 25
402	 26	280.0	21.3	 20
[truncated: 9,146,514 more chars]
