# Supplementary material for: Preferred analysis methods for Affymetrix GeneChips revealed by a wholly defined control dataset
Source: Genome Biol. 2005 Jan 28;6(2):R16. doi: 10.1186/gb-2005-6-2-r16 (PMC551536; doi:10.1186/gb-2005-6-2-r16)
Supplement: Additional data file 6 — A Zip archive containing plain text files (in Affymetrix CEL format), Affymetrix *.CEL files for the C chips in this dataset [file gb-2005-6-2-r16-s6.zip › ADF5-C-CEL-files/chipC-rep3.CEL]

[CEL]
Version=3

[HEADER]
Cols=640
Rows=640
TotalX=640
TotalY=640
OffsetX=0
OffsetY=0
GridCornerUL=222 238
GridCornerUR=4489 311
GridCornerLR=4425 4576
GridCornerLL=158 4503
Axis-invertX=0
AxisInvertY=0
swapXY=0
DatHeader=[2..37082]  Halfon B3:CLS=4733 RWS=4733 XIN=3  YIN=3  VE=17        2.0 10/31/02 15:41:23       DrosGenome1.1sq                  6
Algorithm=Percentile
AlgorithmParameters=Percentile:75;CellMargin:2;OutlierHigh:1.500;OutlierLow:1.004

[INTENSITY]
NumberCells=409600
CellHeader=X	Y	MEAN	STDV	NPIXELS
  0	  0	249.0	35.5	 25
  1	  0	15640.8	1126.6	 20
  2	  0	291.0	58.0	 25
  3	  0	15473.0	2281.6	 25
  4	  0	120.5	22.7	 16
  5	  0	216.8	24.3	 20
  6	  0	15151.5	2570.9	 20
  7	  0	233.5	23.6	 20
  8	  0	14350.0	3096.1	 25
  9	  0	225.0	34.0	 25
 10	  0	14464.8	2874.7	 20
 11	  0	246.0	76.0	 25
 12	  0	14580.0	3615.8	 25
 13	  0	235.3	30.2	 16
 14	  0	14822.8	2746.8	 20
 15	  0	225.8	35.4	 20
 16	  0	14975.8	2567.4	 20
 17	  0	227.0	66.7	 25
 18	  0	13983.0	2720.9	 25
 19	  0	206.3	27.2	 20
 20	  0	13714.0	3294.6	 25
 21	  0	236.0	36.2	 25
 22	  0	14370.0	1513.3	 16
 23	  0	223.5	73.0	 20
 24	  0	13939.3	2254.8	 20
 25	  0	238.8	36.7	 20
 26	  0	13575.0	3038.1	 25
 27	  0	225.0	27.7	 25
 28	  0	14008.5	2745.0	 20
 29	  0	240.0	78.9	 25
 30	  0	13292.0	3331.9	 25
 31	  0	230.3	21.3	 16
 32	  0	13912.3	2752.3	 20
 33	  0	224.5	45.0	 20
 34	  0	13099.0	2997.1	 20
 35	  0	246.0	64.9	 25
 36	  0	12361.0	2873.4	 25
 37	  0	216.8	30.0	 20
 38	  0	11678.0	3170.8	 25
 39	  0	246.5	30.9	 20
 40	  0	13083.0	1939.8	 16
 41	  0	223.5	48.9	 20
 42	  0	11864.0	2331.5	 25
 43	  0	210.8	31.8	 20
 44	  0	12750.0	2781.0	 25
 45	  0	239.0	41.3	 25
 46	  0	13374.3	2952.1	 20
 47	  0	238.0	54.8	 25
 48	  0	13976.5	1973.5	 20
 49	  0	227.0	24.7	 16
 50	  0	13144.8	1931.6	 20
 51	  0	228.0	32.9	 25
 52	  0	12828.0	2755.3	 20
 53	  0	232.0	22.8	 25
 54	  0	12302.0	2644.1	 25
 55	  0	255.5	25.5	 20
 56	  0	11949.0	2309.7	 25
 57	  0	290.5	83.1	 20
 58	  0	14181.3	2766.4	 16
 59	  0	248.8	56.5	 20
 60	  0	11977.0	2805.0	 25
 61	  0	222.5	27.5	 20
 62	  0	11411.0	2790.4	 25
 63	  0	223.0	33.6	 25
 64	  0	10699.3	2842.0	 20
 65	  0	216.0	37.9	 25
 66	  0	11616.8	1942.0	 20
 67	  0	209.5	25.2	 16
 68	  0	11443.0	1543.1	 20
 69	  0	227.0	29.4	 25
 70	  0	10139.8	2156.5	 20
 71	  0	231.0	32.5	 25
 72	  0	10043.0	2205.9	 25
 73	  0	193.5	22.2	 20
 74	  0	10280.0	2215.3	 25
 75	  0	208.8	25.9	 20
 76	  0	10119.0	1967.7	 16
 77	  0	226.0	36.7	 25
 78	  0	9186.0	2391.7	 25
 79	  0	214.0	30.6	 20
 80	  0	10679.0	2882.5	 25
 81	  0	276.0	47.2	 25
 82	  0	12355.0	3314.2	 20
 83	  0	284.5	60.5	 20
 84	  0	11348.0	1694.8	 20
 85	  0	236.8	34.5	 16
 86	  0	11643.0	2318.6	 25
 87	  0	233.0	37.7	 25
 88	  0	9785.8	1028.6	 20
 89	  0	231.0	75.0	 25
 90	  0	8773.0	1452.3	 25
 91	  0	236.3	27.8	 20
 92	  0	10115.8	1996.1	 20
 93	  0	217.5	40.4	 20
 94	  0	9419.5	1535.0	 16
 95	  0	217.0	26.4	 25
 96	  0	9059.0	2285.0	 25
 97	  0	228.3	28.6	 20
 98	  0	9739.0	2521.6	 25
 99	  0	205.0	38.7	 25
100	  0	9225.3	2358.0	 20
101	  0	205.0	33.4	 20
102	  0	9243.5	1234.0	 20
103	  0	216.5	23.5	 20
104	  0	10891.3	1192.2	 20
105	  0	219.0	28.8	 25
106	  0	10442.0	1695.2	 25
107	  0	236.8	35.0	 20
108	  0	10665.0	1809.7	 25
109	  0	218.0	29.5	 25
110	  0	12029.0	1018.3	 16
111	  0	249.8	33.6	 20
112	  0	10688.5	1730.0	 20
113	  0	221.5	17.1	 20
114	  0	9524.0	1693.9	 25
115	  0	205.0	17.5	 25
116	  0	9548.5	1370.8	 20
117	  0	213.0	31.3	 25
118	  0	8326.8	1767.4	 20
119	  0	194.3	30.5	 16
120	  0	9428.8	2132.7	 20
121	  0	201.0	32.8	 25
122	  0	9679.3	2163.2	 20
123	  0	188.0	37.5	 25
124	  0	8712.0	2276.1	 25
125	  0	199.3	32.1	 20
126	  0	9111.0	2652.8	 25
127	  0	190.0	19.3	 20
128	  0	9938.5	910.0	 16
129	  0	212.0	32.8	 20
130	  0	8612.0	1940.7	 25
131	  0	208.5	23.5	 20
132	  0	8904.0	1511.3	 25
133	  0	195.0	21.5	 25
134	  0	9214.8	915.8	 20
135	  0	207.0	27.5	 25
136	  0	8407.3	1530.5	 20
137	  0	205.3	32.4	 16
138	  0	8820.8	1555.8	 20
139	  0	215.0	26.8	 25
140	  0	9735.5	1758.1	 20
141	  0	209.0	24.6	 25
142	  0	8411.0	2134.2	 25
143	  0	211.3	34.1	 20
144	  0	8579.0	2330.2	 25
145	  0	202.0	21.6	 20
146	  0	10355.3	1149.7	 16
147	  0	215.0	36.7	 20
148	  0	8254.0	1682.1	 25
149	  0	210.3	33.0	 20
150	  0	8274.0	1489.1	 25
151	  0	201.0	29.7	 25
152	  0	9276.8	1761.2	 20
153	  0	192.8	34.4	 20
154	  0	8390.5	1858.5	 20
155	  0	206.5	26.8	 16
156	  0	8782.0	1902.7	 25
157	  0	205.0	30.2	 25
158	  0	9440.5	2166.9	 20
159	  0	197.0	27.9	 25
160	  0	9675.0	2815.7	 25
161	  0	217.0	32.5	 20
162	  0	9431.5	1304.8	 20
163	  0	195.0	20.0	 20
164	  0	9482.0	630.7	 16
165	  0	224.0	26.1	 25
166	  0	8641.0	1602.8	 25
167	  0	202.0	28.2	 20
168	  0	8444.0	1183.0	 25
169	  0	193.0	19.5	 25
170	  0	10745.5	1497.1	 20
171	  0	181.3	26.0	 20
172	  0	10107.0	1955.5	 20
173	  0	203.5	31.0	 16
174	  0	9917.0	1751.5	 25
175	  0	200.0	25.3	 25
176	  0	9701.8	1847.4	 20
177	  0	194.0	37.2	 25
178	  0	9322.0	2345.5	 25
179	  0	194.3	23.8	 20
180	  0	9689.5	1366.6	 20
181	  0	199.3	17.8	 20
182	  0	9954.5	1321.7	 16
183	  0	196.0	27.0	 25
184	  0	9638.0	1975.0	 25
185	  0	194.8	27.1	 20
186	  0	9261.0	2133.6	 25
187	  0	191.0	27.3	 25
188	  0	9521.3	843.7	 16
189	  0	201.0	35.8	 20
190	  0	9438.5	1621.9	 20
191	  0	194.3	30.9	 20
192	  0	9618.0	1917.3	 25
193	  0	202.0	20.7	 25
194	  0	9554.5	1879.7	 20
195	  0	174.0	37.8	 25
196	  0	9272.0	2447.2	 25
197	  0	187.8	26.8	 16
198	  0	9368.8	1365.9	 20
199	  0	187.8	23.2	 20
200	  0	9310.0	1471.2	 20
201	  0	226.0	81.0	 25
202	  0	8667.0	1796.2	 25
203	  0	187.3	20.3	 20
204	  0	7763.0	1769.6	 25
205	  0	180.0	28.3	 25
206	  0	8899.5	1161.3	 16
207	  0	204.0	30.3	 20
208	  0	9242.5	1920.2	 20
209	  0	175.8	20.1	 20
210	  0	9032.0	1991.1	 25
211	  0	83.0	9.3	 25
212	  0	3019.5	697.4	 20
213	  0	91.0	9.2	 25
214	  0	144.0	20.4	 25
215	  0	88.3	12.1	 16
216	  0	8562.0	1186.6	 20
217	  0	192.8	25.1	 20
218	  0	7317.5	1286.1	 20
219	  0	180.0	30.6	 25
220	  0	6952.0	1332.8	 25
221	  0	184.5	20.5	 20
222	  0	6687.0	1352.5	 25
223	  0	176.0	29.4	 25
224	  0	6571.8	627.2	 16
225	  0	168.8	24.5	 20
226	  0	6220.0	1096.7	 25
227	  0	164.5	20.9	 20
228	  0	6133.0	1120.9	 25
229	  0	184.0	34.1	 25
230	  0	5849.8	1058.8	 20
231	  0	165.0	27.7	 25
232	  0	5584.8	1014.3	 20
233	  0	152.8	21.1	 16
234	  0	5589.0	842.9	 20
235	  0	173.0	24.4	 25
236	  0	5416.3	947.1	 20
237	  0	178.0	25.1	 25
238	  0	5437.0	1254.5	 25
239	  0	145.0	12.0	 20
240	  0	5103.0	1129.0	 25
241	  0	183.5	26.9	 20
242	  0	5728.0	1166.9	 16
243	  0	159.0	22.8	 20
244	  0	5170.0	1367.4	 25
245	  0	157.3	23.3	 20
246	  0	5602.0	1451.9	 25
247	  0	164.0	28.6	 25
248	  0	5700.8	1600.5	 20
249	  0	176.0	25.2	 25
250	  0	5695.0	1297.9	 20
251	  0	165.0	21.8	 16
252	  0	5604.8	891.0	 20
253	  0	184.0	29.6	 25
254	  0	5720.3	1182.7	 20
255	  0	640.0	141.0	 25
256	  0	5442.0	1054.0	 25
257	  0	605.3	37.6	 20
258	  0	5052.0	1065.6	 25
259	  0	233.3	31.0	 20
260	  0	6186.3	1004.2	 16
261	  0	170.3	24.8	 20
262	  0	5964.0	1351.1	 25
263	  0	179.0	21.9	 25
264	  0	6359.5	1346.0	 20
265	  0	167.0	23.3	 25
266	  0	6323.0	1805.8	 25
267	  0	199.5	29.4	 16
268	  0	6455.3	927.9	 20
269	  0	174.3	22.2	 20
270	  0	6331.3	1227.2	 20
271	  0	166.0	24.7	 25
272	  0	6255.0	1376.6	 25
273	  0	173.8	16.6	 20
274	  0	6384.0	1123.7	 25
275	  0	203.0	32.8	 25
276	  0	6674.3	755.9	 16
277	  0	190.8	25.3	 20
278	  0	6898.3	1442.8	 20
279	  0	171.0	14.3	 20
280	  0	7453.0	1436.2	 25
281	  0	184.0	18.2	 25
282	  0	7356.5	1403.1	 20
283	  0	189.0	24.5	 25
284	  0	7285.0	2075.9	 25
285	  0	200.0	20.1	 16
286	  0	7907.0	1215.4	 20
287	  0	221.0	31.4	 20
288	  0	7884.5	1366.8	 20
289	  0	198.0	23.2	 25
290	  0	7646.0	1676.4	 25
291	  0	181.8	18.1	 20
292	  0	7350.0	1251.9	 25
293	  0	209.0	31.3	 25
294	  0	8338.3	1163.2	 16
295	  0	184.8	25.5	 20
296	  0	8478.5	2004.6	 20
297	  0	185.3	23.1	 20
298	  0	9073.0	1935.8	 25
299	  0	207.0	48.2	 25
300	  0	9163.0	2197.4	 20
301	  0	186.0	26.5	 25
302	  0	8503.0	1742.5	 20
303	  0	188.8	20.5	 16
304	  0	8264.0	1263.1	 20
305	  0	182.0	26.4	 25
306	  0	8066.0	1348.1	 20
307	  0	205.0	27.1	 25
308	  0	7649.0	1621.2	 25
309	  0	215.5	27.9	 20
310	  0	7265.0	1389.2	 25
311	  0	197.0	27.0	 20
312	  0	8475.8	1367.6	 16
313	  0	213.5	36.4	 20
314	  0	8343.0	1916.2	 25
315	  0	214.5	31.9	 20
316	  0	8209.0	1893.9	 25
317	  0	229.0	39.7	 25
318	  0	9546.0	2359.5	 20
319	  0	201.0	26.7	 25
320	  0	9693.0	1647.5	 20
321	  0	231.8	28.0	 16
322	  0	8294.3	1123.6	 20
323	  0	207.0	25.2	 25
324	  0	8534.5	1161.1	 20
325	  0	217.0	41.5	 25
326	  0	8313.0	1571.1	 25
327	  0	198.5	22.4	 20
328	  0	9050.0	1522.3	 25
329	  0	194.0	31.8	 20
330	  0	9494.3	1455.2	 16
331	  0	212.8	30.3	 20
332	  0	9083.0	2064.4	 25
333	  0	206.5	27.9	 20
334	  0	9910.0	2220.8	 25
335	  0	204.0	34.7	 25
336	  0	9946.3	2377.5	 20
337	  0	219.0	36.9	 25
338	  0	10077.5	1896.9	 20
339	  0	208.5	21.8	 16
340	  0	10029.0	1553.9	 25
341	  0	233.0	38.0	 25
342	  0	10168.5	955.1	 20
343	  0	195.0	20.8	 25
344	  0	9877.0	2058.6	 25
345	  0	212.0	20.6	 20
346	  0	10076.0	1449.3	 20
347	  0	228.0	34.7	 20
348	  0	10771.0	1097.1	 16
349	  0	214.0	28.4	 25
350	  0	10711.0	2251.0	 25
351	  0	197.5	20.5	 20
352	  0	10466.0	1864.4	 25
353	  0	235.0	38.9	 25
354	  0	11001.8	2138.1	 20
355	  0	238.5	22.8	 20
356	  0	10671.5	1999.6	 20
357	  0	253.3	19.2	 16
358	  0	10923.0	1930.0	 25
359	  0	216.0	32.5	 25
360	  0	11947.3	1705.0	 20
361	  0	215.0	23.5	 25
362	  0	11141.0	2607.7	 25
363	  0	219.8	27.1	 20
364	  0	11774.0	1681.7	 20
365	  0	226.0	18.2	 20
366	  0	11875.3	1402.2	 16
367	  0	224.0	24.7	 25
368	  0	11510.0	2553.8	 25
369	  0	241.5	21.9	 20
370	  0	10664.0	2519.9	 25
371	  0	214.0	46.8	 25
372	  0	11430.0	2725.2	 20
373	  0	225.0	28.0	 20
374	  0	11929.3	2249.3	 20
375	  0	207.8	31.5	 16
376	  0	11775.0	2359.1	 25
377	  0	255.0	38.3	 25
378	  0	11677.3	2488.9	 20
379	  0	224.0	29.0	 25
380	  0	11022.0	3042.2	 25
381	  0	214.5	22.0	 16
382	  0	11349.8	1824.5	 20
383	  0	229.0	28.9	 20
384	  0	11621.0	2112.4	 20
385	  0	245.0	44.2	 25
386	  0	11979.0	2490.6	 25
387	  0	209.8	23.7	 20
388	  0	11644.0	2868.7	 25
389	  0	246.0	35.1	 25
390	  0	12050.0	1170.9	 16
391	  0	227.0	44.6	 20
392	  0	12162.0	1560.3	 20
393	  0	220.0	25.2	 20
394	  0	12489.0	2403.5	 25
395	  0	233.0	29.5	 25
396	  0	12060.0	1658.8	 20
397	  0	237.0	49.5	 25
398	  0	11863.0	2231.2	 25
399	  0	205.3	18.8	 16
400	  0	11634.3	2170.1	 20
401	  0	229.3	25.1	 20
402	  0	12112.8	2291.0	 20
403	  0	233.0	57.9	 25
404	  0	12216.0	2220.0	 25
405	  0	220.0	25.8	 20
406	  0	11567.0	2448.4	 25
407	  0	221.0	25.9	 25
408	  0	11820.5	1398.1	 16
409	  0	233.5	65.6	 20
410	  0	11683.5	1889.0	 20
411	  0	232.0	28.5	 20
412	  0	12191.0	2692.2	 25
413	  0	225.0	28.4	 25
414	  0	13722.5	2518.2	 20
415	  0	237.0	54.4	 25
416	  0	13062.3	1753.4	 20
417	  0	211.8	17.7	 16
418	  0	12534.8	2053.2	 20
419	  0	228.0	25.6	 25
420	  0	12321.0	2604.6	 20
421	  0	216.0	31.0	 25
422	  0	12607.0	2438.5	 25
423	  0	215.0	23.4	 25
424	  0	108.3	14.1	 20
425	  0	7808.3	1439.8	 20
426	  0	112.5	21.7	 20
427	  0	170.5	21.4	 16
428	  0	105.0	14.4	 25
429	  0	257.0	48.8	 25
430	  0	12898.0	2577.0	 20
431	  0	226.0	38.9	 25
432	  0	12638.0	3123.5	 25
433	  0	252.8	35.7	 20
434	  0	12889.0	2264.9	 20
435	  0	292.8	55.8	 20
436	  0	12363.8	1328.9	 16
437	  0	291.0	54.8	 25
438	  0	11525.0	2704.7	 25
439	  0	227.3	32.4	 20
440	  0	11258.0	2025.0	 25
441	  0	231.0	50.9	 25
442	  0	11779.3	1640.2	 20
443	  0	242.3	31.3	 20
444	  0	12467.3	2571.3	 20
445	  0	236.3	30.4	 16
446	  0	11749.0	2615.6	 25
447	  0	243.0	67.8	 25
448	  0	13001.0	2477.2	 20
449	  0	223.0	25.5	 25
450	  0	12037.0	3125.3	 25
451	  0	195.3	26.9	 20
452	  0	12205.8	2038.5	 20
453	  0	243.0	60.3	 20
454	  0	12479.3	2729.4	 20
455	  0	219.0	33.4	 25
456	  0	11546.0	2851.1	 25
457	  0	214.5	27.4	 20
458	  0	11733.0	2117.2	 25
459	  0	219.0	45.9	 25
460	  0	12252.5	1681.7	 16
461	  0	240.0	25.9	 20
462	  0	11818.5	2227.5	 20
463	  0	221.0	22.2	 20
464	  0	11768.0	2293.4	 25
465	  0	234.0	28.7	 25
466	  0	11945.3	1817.6	 20
467	  0	244.0	25.4	 25
468	  0	11539.0	2235.6	 25
469	  0	249.3	29.0	 16
470	  0	12177.0	1752.4	 20
471	  0	257.5	36.1	 20
472	  0	12028.3	2084.1	 20
473	  0	241.0	38.8	 25
474	  0	10811.0	2113.5	 25
475	  0	230.8	19.1	 20
476	  0	11961.0	2026.5	 25
477	  0	227.0	40.2	 25
478	  0	12602.8	1029.5	 16
479	  0	227.3	21.7	 20
480	  0	12261.3	1999.2	 20
481	  0	216.3	27.5	 20
482	  0	11992.0	2420.8	 25
483	  0	238.0	29.0	 25
484	  0	12564.3	1745.4	 20
485	  0	245.0	22.9	 25
486	  0	12355.0	2212.2	 25
487	  0	235.8	28.2	 16
488	  0	12450.5	1664.1	 20
489	  0	234.5	34.5	 20
490	  0	11551.3	2316.6	 20
491	  0	223.0	29.0	 25
492	  0	12752.0	2401.1	 25
493	  0	246.3	24.1	 20
494	  0	12841.0	2123.9	 25
495	  0	243.3	27.4	 20
496	  0	12677.8	1429.6	 16
497	  0	212.5	30.7	 20
498	  0	12545.0	3014.6	 25
499	  0	223.8	37.9	 20
500	  0	12308.0	2578.3	 25
501	  0	251.0	20.5	 25
502	  0	12394.8	1973.9	 20
503	  0	322.0	45.5	 25
504	  0	12837.3	2136.1	 20
505	  0	231.3	24.3	 16
506	  0	12841.8	2031.2	 20
507	  0	245.0	28.2	 25
508	  0	13465.5	2366.7	 20
509	  0	266.0	27.3	 25
510	  0	12029.0	2427.5	 25
511	  0	207.3	26.2	 20
512	  0	12432.0	2473.9	 25
513	  0	234.5	30.1	 20
514	  0	12353.8	1353.4	 16
515	  0	245.5	26.0	 20
516	  0	12440.0	2326.3	 25
517	  0	228.5	20.7	 20
518	  0	12362.0	2064.9	 25
519	  0	243.0	29.4	 25
520	  0	12679.3	1219.7	 20
521	  0	239.0	31.9	 25
522	  0	12738.5	1783.6	 20
523	  0	230.0	27.1	 16
524	  0	12933.0	1920.0	 20
525	  0	255.0	23.6	 25
526	  0	12400.8	2454.1	 20
527	  0	227.0	31.5	 25
528	  0	12093.0	2395.6	 25
529	  0	211.3	17.5	 20
530	  0	12246.5	2267.0	 20
531	  0	239.8	27.2	 20
532	  0	12265.0	1266.7	 16
533	  0	265.0	45.5	 25
534	  0	12327.0	2515.1	 25
535	  0	285.5	28.0	 20
536	  0	12193.0	2453.2	 25
537	  0	285.0	23.9	 25
538	  0	12690.5	1679.7	 20
539	  0	236.5	28.1	 20
540	  0	12821.0	1799.5	 20
541	  0	232.3	22.8	 16
542	  0	11981.0	3028.0	 25
543	  0	236.0	44.9	 25
544	  0	12530.5	2448.9	 20
545	  0	271.0	39.7	 25
546	  0	12581.0	2516.8	 25
547	  0	243.0	24.3	 20
548	  0	13637.8	2612.2	 20
549	  0	255.0	25.0	 20
550	  0	14067.8	1834.7	 16
551	  0	266.0	52.9	 25
552	  0	11194.0	3120.1	 25
553	  0	239.0	36.5	 20
554	  0	12997.0	3262.8	 25
555	  0	248.0	26.6	 25
556	  0	14604.5	3162.8	 20
557	  0	244.8	62.9	 20
558	  0	14157.0	2654.8	 20
559	  0	225.8	23.5	 16
560	  0	13976.0	3696.1	 25
561	  0	243.0	37.3	 25
562	  0	13605.5	2904.4	 20
563	  0	238.0	66.5	 25
564	  0	12840.0	2605.9	 25
565	  0	231.0	35.2	 16
566	  0	13885.3	2991.1	 20
567	  0	272.3	26.3	 20
568	  0	14057.8	3080.1	 20
569	  0	261.0	74.2	 25
570	  0	13108.0	2688.4	 25
571	  0	253.5	23.7	 20
572	  0	12422.0	2617.8	 25
573	  0	260.0	40.0	 25
574	  0	13580.0	1860.6	 16
575	  0	262.5	72.2	 20
576	  0	13518.8	1850.1	 20
577	  0	291.8	47.1	 20
578	  0	13636.0	3503.0	 25
579	  0	250.0	36.5	 25
580	  0	13755.3	2733.1	 20
581	  0	271.0	67.0	 25
582	  0	12951.0	2400.2	 25
583	  0	247.3	37.7	 20
584	  0	13545.3	1837.4	 16
585	  0	269.3	38.5	 20
586	  0	13610.0	2689.1	 25
587	  0	258.3	22.9	 20
588	  0	12648.0	1922.6	 25
589	  0	273.0	28.6	 25
590	  0	12326.3	1273.0	 20
591	  0	288.0	34.6	 25
592	  0	12917.8	2035.4	 20
593	  0	245.8	19.3	 16
594	  0	13754.8	1685.0	 20
595	  0	290.0	42.8	 25
596	  0	13657.5	3448.5	 20
597	  0	275.0	39.4	 25
598	  0	13209.0	3239.1	 25
599	  0	265.3	30.2	 20
600	  0	12547.0	2602.2	 25
601	  0	288.5	38.4	 20
602	  0	13986.0	2091.7	 16
603	  0	270.0	48.3	 25
604	  0	13010.0	3304.7	 25
605	  0	398.8	65.2	 20
606	  0	13571.0	2755.3	 25
607	  0	380.0	60.3	 25
608	  0	14784.3	2556.8	 20
609	  0	303.3	66.8	 20
610	  0	14988.8	2617.2	 20
611	  0	275.0	34.9	 16
612	  0	14215.0	4074.0	 25
613	  0	325.0	53.6	 25
614	  0	14674.0	3511.3	 20
615	  0	545.0	271.1	 25
616	  0	14313.0	3432.1	 25
617	  0	311.0	48.1	 20
618	  0	14158.5	3162.7	 20
619	  0	328.8	48.1	 20
620	  0	15026.5	2509.1	 16
621	  0	325.0	78.2	 25
622	  0	13763.0	3498.2	 25
623	  0	323.0	35.1	 20
624	  0	12209.0	2917.5	 25
625	  0	363.0	59.2	 25
626	  0	14655.3	2924.0	 20
627	  0	704.3	113.7	 20
628	  0	15700.8	3180.7	 20
629	  0	339.5	45.9	 16
630	  0	14885.0	3557.3	 25
631	  0	319.0	59.2	 25
632	  0	15584.5	2724.0	 20
633	  0	337.0	65.5	 25
634	  0	15571.0	3455.4	 25
635	  0	270.8	47.5	 20
636	  0	655.0	126.2	 20
637	  0	16049.8	2813.7	 20
638	  0	493.8	77.2	 16
639	  0	15454.0	3611.7	 25
  0	  1	17015.0	3457.6	 20
  1	  1	282.3	57.4	 20
  2	  1	15051.0	3324.1	 25
  3	  1	330.0	145.2	 25
  4	  1	111.3	19.0	 20
  5	  1	90.0	12.7	 25
  6	  1	103.0	359.3	 25
  7	  1	101.5	14.6	 16
  8	  1	99.5	13.1	 20
  9	  1	99.8	14.8	 20
 10	  1	111.8	20.7	 20
 11	  1	101.0	14.5	 25
 12	  1	122.0	28.7	 25
 13	  1	91.3	10.6	 20
 14	  1	119.0	31.6	 25
 15	  1	96.0	11.6	 25
 16	  1	100.0	26.0	 16
 17	  1	94.0	16.1	 20
 18	  1	118.3	47.9	 20
 19	  1	95.8	12.1	 20
 20	  1	118.0	89.8	 25
 21	  1	92.0	10.7	 25
 22	  1	103.5	198.4	 20
 23	  1	98.0	14.8	 25
 24	  1	114.0	421.1	 25
 25	  1	91.3	9.4	 16
 26	  1	101.0	15.2	 20
 27	  1	89.5	10.6	 20
 28	  1	93.5	17.3	 20
 29	  1	96.0	13.6	 25
 30	  1	101.0	18.9	 25
 31	  1	91.3	12.9	 20
 32	  1	112.0	18.1	 25
 33	  1	115.0	15.2	 25
 34	  1	113.8	32.3	 16
 35	  1	100.0	11.0	 20
 36	  1	110.3	55.8	 20
 37	  1	99.5	14.9	 20
 38	  1	114.0	90.1	 25
 39	  1	99.0	16.6	 25
 40	  1	121.0	203.5	 20
 41	  1	110.0	21.4	 25
 42	  1	96.0	16.6	 20
 43	  1	104.5	13.1	 16
 44	  1	93.3	13.7	 20
 45	  1	98.0	13.0	 25
 46	  1	100.8	16.4	 20
 47	  1	100.0	13.0	 25
 48	  1	101.0	25.6	 25
 49	  1	89.5	11.2	 20
 50	  1	126.0	43.9	 25
 51	  1	107.5	16.3	 20
 52	  1	106.0	12.5	 16
 53	  1	124.0	16.1	 20
 54	  1	168.0	14.5	 25
 55	  1	147.5	13.2	 20
 56	  1	250.0	31.9	 25
 57	  1	12492.0	1952.0	 25
 58	  1	14023.0	1448.0	 20
 59	  1	11481.0	2499.1	 25
 60	  1	225.0	23.5	 20
 61	  1	113.3	10.0	 16
 62	  1	219.8	36.6	 20
 63	  1	221.0	23.6	 25
 64	  1	249.3	73.7	 20
 65	  1	213.0	23.6	 25
 66	  1	253.0	164.1	 25
 67	  1	127.8	15.2	 20
 68	  1	226.0	362.5	 25
 69	  1	211.0	25.0	 20
 70	  1	224.0	21.9	 16
 71	  1	215.0	22.1	 20
 72	  1	212.0	23.9	 25
 73	  1	115.0	16.0	 20
 74	  1	212.0	25.3	 25
 75	  1	211.0	25.2	 25
 76	  1	219.0	30.7	 20
 77	  1	207.5	25.6	 20
 78	  1	210.0	24.1	 20
 79	  1	114.0	7.6	 16
 80	  1	250.0	35.6	 25
 81	  1	10996.0	2037.2	 25
 82	  1	11636.5	828.3	 20
 83	  1	10502.0	2102.8	 25
 84	  1	258.0	74.2	 25
 85	  1	130.8	19.8	 20
 86	  1	12232.3	2078.9	 20
 87	  1	233.8	34.5	 20
 88	  1	234.5	20.4	 16
 89	  1	198.0	17.2	 25
 90	  1	222.0	30.8	 25
 91	  1	109.0	12.4	 20
 92	  1	210.0	25.3	 25
 93	  1	211.0	20.8	 25
 94	  1	222.8	37.5	 20
 95	  1	206.8	25.3	 20
 96	  1	216.0	27.1	 20
 97	  1	99.5	21.5	 16
 98	  1	223.0	41.6	 25
 99	  1	198.0	20.6	 25
100	  1	231.8	85.7	 20
101	  1	199.0	26.9	 25
102	  1	219.0	168.1	 25
103	  1	121.5	21.4	 20
104	  1	110.5	19.4	 20
105	  1	103.0	12.8	 20
106	  1	100.8	15.5	 16
107	  1	129.0	15.4	 25
108	  1	119.0	20.8	 25
109	  1	124.3	12.6	 20
110	  1	12478.0	2149.8	 25
111	  1	11166.0	1457.8	 25
112	  1	10864.8	696.9	 20
113	  1	247.0	40.6	 20
114	  1	202.5	19.5	 20
115	  1	123.3	15.6	 20
116	  1	219.0	35.9	 25
117	  1	207.0	21.4	 25
118	  1	215.8	59.4	 20
119	  1	197.0	20.8	 25
120	  1	202.0	141.3	 25
121	  1	106.3	15.5	 16
122	  1	194.3	27.2	 20
123	  1	192.0	17.7	 20
124	  1	219.3	24.9	 20
125	  1	186.0	24.1	 25
126	  1	213.0	21.9	 25
127	  1	123.5	21.4	 20
128	  1	241.0	44.4	 25
129	  1	204.0	26.4	 25
130	  1	197.3	30.7	 16
131	  1	191.0	17.6	 20
132	  1	192.3	18.7	 20
133	  1	113.0	16.7	 20
134	  1	197.0	32.2	 25
135	  1	205.0	26.0	 25
136	  1	220.0	55.9	 20
137	  1	206.0	19.0	 25
138	  1	220.0	134.8	 25
139	  1	117.0	16.0	 16
140	  1	213.0	24.0	 20
141	  1	217.8	26.1	 20
142	  1	199.8	23.8	 20
143	  1	199.0	18.6	 25
144	  1	206.0	20.1	 25
145	  1	116.5	13.8	 20
146	  1	11343.0	1750.0	 25
147	  1	240.0	38.7	 25
148	  1	197.0	20.4	 16
149	  1	213.8	25.3	 20
150	  1	219.8	25.2	 20
151	  1	107.0	13.2	 25
152	  1	211.8	63.1	 20
153	  1	214.0	21.6	 25
154	  1	203.0	88.4	 25
155	  1	190.5	18.3	 20
156	  1	188.5	22.7	 20
157	  1	113.3	20.5	 20
158	  1	198.3	24.5	 16
159	  1	218.0	27.2	 25
160	  1	9726.0	2037.7	 25
161	  1	214.3	33.9	 20
162	  1	192.0	27.1	 25
163	  1	115.0	17.3	 25
164	  1	225.5	33.9	 20
165	  1	192.8	19.3	 20
166	  1	199.0	22.6	 20
167	  1	199.0	22.6	 16
168	  1	211.0	29.6	 25
169	  1	95.0	11.0	 25
170	  1	106.8	17.3	 20
171	  1	96.0	11.8	 25
172	  1	108.0	33.5	 25
173	  1	97.5	13.9	 20
174	  1	84.5	11.8	 20
175	  1	98.0	11.6	 20
176	  1	100.0	10.2	 16
177	  1	94.0	14.2	 25
178	  1	114.0	11.8	 25
179	  1	93.3	12.2	 20
180	  1	105.0	16.8	 25
181	  1	88.0	11.3	 25
182	  1	110.8	30.2	 20
183	  1	92.8	11.9	 20
184	  1	107.3	19.9	 20
185	  1	83.5	6.1	 16
186	  1	97.0	30.8	 25
187	  1	100.0	13.1	 25
188	  1	98.0	73.6	 20
189	  1	100.0	17.4	 25
190	  1	113.0	143.3	 25
191	  1	103.5	17.1	 16
192	  1	93.3	11.1	 20
193	  1	97.5	12.3	 20
194	  1	94.3	13.5	 20
195	  1	97.0	15.3	 25
196	  1	92.0	14.9	 25
197	  1	107.0	18.0	 20
198	  1	103.0	15.3	 25
199	  1	92.0	14.8	 25
200	  1	86.5	13.3	 16
201	  1	73.0	15.1	 20
202	  1	106.3	33.2	 20
203	  1	93.3	14.7	 20
204	  1	107.0	27.5	 25
205	  1	93.0	11.2	 25
206	  1	98.0	49.2	 20
207	  1	92.0	12.3	 25
208	  1	103.0	131.0	 25
209	  1	91.5	12.7	 16
210	  1	101.8	18.3	 20
211	  1	85.3	10.2	 20
212	  1	1139.0	186.0	 20
213	  1	83.0	10.7	 25
214	  1	135.0	23.2	 25
215	  1	83.5	10.4	 20
216	  1	106.0	18.4	 25
217	  1	82.0	11.8	 25
218	  1	93.0	13.3	 16
219	  1	85.3	11.4	 20
220	  1	97.8	17.5	 20
221	  1	88.5	12.4	 20
222	  1	100.0	17.0	 25
223	  1	81.0	12.5	 25
224	  1	88.8	23.7	 20
225	  1	85.0	12.7	 25
226	  1	81.3	10.5	 20
227	  1	86.8	11.1	 16
228	  1	85.3	12.3	 20
229	  1	94.0	12.8	 25
230	  1	84.8	13.4	 20
231	  1	85.0	12.8	 25
232	  1	102.0	19.8	 25
233	  1	84.5	11.4	 20
234	  1	99.0	16.4	 25
235	  1	85.3	11.2	 20
236	  1	98.8	14.7	 16
237	  1	96.3	14.0	 20
238	  1	99.0	15.9	 25
239	  1	85.5	11.1	 20
240	  1	89.0	14.5	 25
241	  1	93.0	12.5	 25
242	  1	116.0	29.4	 20
243	  1	93.0	15.4	 25
244	  1	84.8	9.2	 20
245	  1	85.5	12.3	 16
246	  1	85.3	12.4	 20
247	  1	91.0	12.0	 25
248	  1	82.0	10.2	 20
249	  1	89.0	13.4	 25
250	  1	103.0	17.1	 25
251	  1	93.0	10.5	 20
252	  1	93.0	10.5	 25
253	  1	91.0	13.2	 20
254	  1	143.3	25.7	 16
255	  1	281.3	77.1	 20
256	  1	352.0	117.1	 25
257	  1	282.3	61.5	 20
258	  1	177.0	60.4	 25
259	  1	111.0	17.4	 25
260	  1	109.5	49.9	 20
261	  1	92.0	10.7	 25
262	  1	98.0	10.8	 20
263	  1	93.5	11.1	 16
264	  1	97.0	15.3	 25
265	  1	107.0	15.3	 25
266	  1	113.5	17.3	 20
267	  1	99.0	15.6	 25
268	  1	102.0	15.7	 25
269	  1	85.5	10.9	 20
270	  1	92.8	13.7	 20
271	  1	100.3	17.5	 20
272	  1	87.8	8.8	 16
273	  1	96.0	15.5	 25
274	  1	103.0	21.3	 25
275	  1	89.3	11.7	 20
276	  1	100.0	28.1	 25
277	  1	96.0	9.4	 25
278	  1	94.0	78.6	 20
279	  1	91.3	11.2	 20
280	  1	103.5	11.8	 20
281	  1	93.3	12.7	 16
282	  1	99.0	15.6	 25
283	  1	98.0	16.6	 25
284	  1	96.8	9.4	 20
285	  1	135.0	21.2	 25
286	  1	164.0	22.8	 25
287	  1	113.8	17.4	 20
288	  1	98.3	8.4	 20
289	  1	95.3	9.9	 20
290	  1	105.8	20.9	 16
291	  1	100.0	13.1	 25
292	  1	107.0	12.3	 25
293	  1	94.3	11.6	 20
294	  1	133.0	18.9	 25
295	  1	111.0	10.1	 25
296	  1	136.8	46.3	 20
297	  1	108.3	13.6	 20
298	  1	102.3	15.3	 20
299	  1	93.3	9.8	 16
300	  1	108.0	14.5	 25
301	  1	97.0	16.7	 25
302	  1	195.0	21.4	 20
303	  1	221.0	28.7	 25
304	  1	208.0	29.2	 25
305	  1	131.3	18.2	 16
306	  1	112.3	15.5	 20
307	  1	155.3	20.1	 20
308	  1	4055.0	878.3	 20
309	  1	163.0	17.9	 25
310	  1	230.0	25.1	 25
311	  1	125.0	14.8	 25
312	  1	748.3	103.2	 20
313	  1	157.0	19.6	 25
314	  1	217.5	17.6	 20
315	  1	313.3	43.5	 16
316	  1	1262.3	160.7	 20
317	  1	136.0	15.9	 25
318	  1	1543.0	258.1	 20
319	  1	564.0	90.7	 25
320	  1	3008.0	811.2	 25
321	  1	2701.0	798.2	 20
322	  1	131.0	79.1	 25
323	  1	145.3	20.2	 20
324	  1	184.5	33.5	 16
325	  1	214.0	33.6	 20
326	  1	400.0	40.9	 25
327	  1	230.8	33.9	 20
328	  1	249.0	31.9	 25
329	  1	142.0	17.6	 25
330	  1	182.3	64.9	 20
331	  1	4520.0	1369.7	 25
332	  1	3487.8	758.9	 20
333	  1	195.5	21.3	 16
334	  1	2307.0	391.0	 20
335	  1	252.0	31.5	 25
336	  1	122.8	18.2	 20
337	  1	116.0	14.5	 25
338	  1	180.0	33.0	 25
339	  1	212.0	17.1	 20
340	  1	4147.3	536.2	 20
341	  1	1283.3	298.2	 20
342	  1	269.3	36.2	 16
343	  1	135.0	15.8	 25
344	  1	147.0	16.2	 25
345	  1	180.3	26.5	 20
346	  1	752.0	99.5	 25
347	  1	4340.0	1050.3	 25
348	  1	313.3	29.7	 20
349	  1	113.0	12.2	 20
350	  1	3578.5	881.5	 20
351	  1	182.3	23.2	 16
352	  1	164.0	21.6	 25
353	  1	346.0	29.2	 25
354	  1	3609.8	803.1	 20
355	  1	556.0	83.9	 25
356	  1	267.0	40.4	 25
357	  1	373.3	51.7	 20
358	  1	152.3	12.2	 20
359	  1	206.3	34.0	 20
360	  1	128.5	17.1	 16
361	  1	122.0	13.5	 25
362	  1	2286.0	515.0	 25
363	  1	4810.0	910.2	 20
364	  1	2021.0	416.0	 25
365	  1	268.0	35.4	 25
366	  1	207.8	57.9	 20
367	  1	462.5	49.6	 20
368	  1	376.0	39.3	 20
369	  1	430.5	43.3	 16
370	  1	2834.0	466.1	 25
371	  1	445.0	43.4	 25
372	  1	159.0	22.3	 20
373	  1	130.0	16.8	 25
374	  1	307.0	57.4	 25
375	  1	565.3	83.9	 20
376	  1	1003.5	90.2	 20
377	  1	544.3	54.0	 20
378	  1	155.5	25.0	 20
379	  1	130.0	15.3	 25
380	  1	168.0	19.5	 25
381	  1	2217.3	289.1	 20
382	  1	1766.0	386.9	 25
383	  1	200.0	18.3	 25
384	  1	418.0	43.5	 16
385	  1	289.3	27.2	 20
386	  1	577.5	84.2	 20
387	  1	560.0	40.9	 20
388	  1	551.0	87.7	 25
389	  1	563.0	73.5	 25
390	  1	184.5	25.1	 20
391	  1	720.0	130.5	 25
392	  1	1914.0	316.7	 25
393	  1	396.8	40.1	 16
394	  1	510.5	54.8	 20
395	  1	3102.0	481.7	 20
396	  1	381.5	32.1	 20
397	  1	232.0	30.8	 25
398	  1	175.0	24.5	 25
399	  1	108.0	20.5	 20
400	  1	159.0	20.1	 25
401	  1	920.0	98.0	 25
402	  1	227.5	27.9	 16
403	  1	184.3	20.2	 20
404	  1	134.3	18.5	 20
405	  1	213.3	20.0	 20
406	  1	316.0	35.3	 25
407	  1	4588.0	682.1	 25
408	  1	192.3	16.9	 20
409	  1	1136.0	267.0	 25
410	  1	449.0	78.9	 25
411	  1	132.0	18.6	 16
412	  1	157.3	27.7	 20
413	  1	329.0	31.5	 20
414	  1	157.8	25.5	 20
415	  1	5876.0	1131.6	 25
416	  1	194.0	23.1	 25
417	  1	5573.0	1086.7	 20
418	  1	516.0	40.3	 25
419	  1	541.3	43.2	 20
420	  1	152.0	27.0	 16
421	  1	138.8	19.9	 20
422	  1	154.0	24.3	 25
423	  1	126.3	15.4	 20
424	  1	93.0	9.0	 25
425	  1	3268.0	633.2	 25
426	  1	92.5	14.2	 20
427	  1	138.0	20.7	 25
428	  1	115.8	25.3	 20
429	  1	6510.8	626.6	 16
430	  1	1813.8	236.3	 20
431	  1	273.0	29.8	 25
432	  1	266.3	22.1	 20
433	  1	914.0	120.9	 25
434	  1	485.0	105.7	 25
435	  1	6039.3	600.7	 20
436	  1	542.0	48.0	 25
437	  1	16622.5	2636.9	 20
438	  1	177.3	30.7	 16
439	  1	199.8	19.0	 20
440	  1	234.0	27.4	 25
441	  1	165.3	13.6	 20
442	  1	316.0	57.8	 25
443	  1	139.0	19.0	 25
444	  1	781.0	108.4	 20
445	  1	405.0	68.8	 25
446	  1	247.5	38.9	 20
447	  1	176.8	22.3	 16
448	  1	286.3	28.1	 20
449	  1	202.0	20.9	 25
450	  1	193.0	24.4	 20
451	  1	515.0	112.4	 25
452	  1	122.0	35.9	 25
453	  1	173.3	25.9	 20
454	  1	679.0	95.2	 20
455	  1	191.3	15.7	 20
456	  1	1719.0	150.7	 16
457	  1	136.0	19.5	 25
458	  1	145.0	22.0	 25
459	  1	155.5	18.8	 20
460	  1	500.0	81.2	 25
461	  1	837.0	93.6	 25
462	  1	724.3	37.3	 20
463	  1	1133.3	202.2	 20
464	  1	153.5	18.8	 20
465	  1	705.3	59.0	 16
466	  1	130.0	20.0	 25
467	  1	130.0	15.6	 25
468	  1	151.0	24.3	 20
469	  1	141.0	13.1	 25
470	  1	136.0	31.3	 25
471	  1	351.0	50.3	 25
472	  1	7661.5	787.3	 16
473	  1	706.3	109.6	 20
474	  1	1394.0	279.4	 20
475	  1	161.3	12.4	 20
476	  1	130.0	19.1	 25
477	  1	2237.0	517.3	 25
478	  1	236.3	24.4	 20
479	  1	169.0	21.8	 25
480	  1	150.0	30.4	 25
481	  1	140.5	19.7	 16
482	  1	203.0	24.0	 20
483	  1	1202.0	254.8	 20
484	  1	132.0	18.2	 20
485	  1	633.0	82.6	 25
486	  1	153.0	22.6	 25
487	  1	108.0	14.8	 20
488	  1	207.0	28.9	 25
489	  1	139.0	19.8	 25
490	  1	197.5	24.2	 16
491	  1	134.8	18.2	 20
492	  1	550.0	59.0	 25
493	  1	1754.0	214.3	 20
494	  1	1422.0	191.0	 25
495	  1	159.0	16.9	 25
496	  1	156.3	27.1	 20
497	  1	250.0	48.8	 25
498	  1	186.0	27.5	 20
499	  1	388.3	41.3	 16
500	  1	224.8	30.3	 20
501	  1	151.0	14.5	 25
502	  1	244.0	46.8	 20
503	  1	10132.0	1663.8	 25
504	  1	202.0	25.4	 25
505	  1	119.8	10.4	 20
506	  1	147.0	25.0	 25
507	  1	3404.3	574.0	 20
508	  1	281.8	33.3	 16
509	  1	152.5	21.5	 20
510	  1	810.0	130.5	 25
511	  1	146.8	22.0	 20
512	  1	170.0	30.2	 25
513	  1	207.0	25.1	 25
514	  1	182.0	31.0	 20
515	  1	431.0	47.7	 25
516	  1	236.5	22.5	 20
517	  1	194.0	20.2	 16
518	  1	1328.0	109.6	 20
519	  1	13240.0	2161.5	 25
520	  1	525.8	50.2	 20
521	  1	3911.0	626.2	 25
522	  1	2822.0	488.0	 25
523	  1	867.8	103.7	 20
524	  1	393.0	50.6	 25
525	  1	499.0	54.0	 20
526	  1	216.5	19.2	 16
527	  1	1430.5	214.3	 20
528	  1	1758.0	261.9	 25
529	  1	574.3	58.3	 20
530	  1	130.0	21.1	 25
531	  1	122.0	16.1	 25
532	  1	244.8	31.1	 20
533	  1	160.8	18.9	 20
534	  1	11080.8	1770.6	 20
535	  1	409.3	33.9	 16
536	  1	476.0	36.6	 25
537	  1	564.0	100.3	 25
538	  1	577.0	47.4	 20
539	  1	221.0	23.0	 25
540	  1	135.0	16.2	 25
541	  1	256.0	21.4	 20
542	  1	172.0	23.8	 20
543	  1	109.3	12.9	 20
544	  1	569.0	56.3	 16
545	  1	4285.0	782.7	 25
546	  1	739.0	100.1	 25
547	  1	181.8	24.3	 20
548	  1	185.0	17.7	 25
549	  1	1206.0	224.2	 25
550	  1	184.8	26.7	 20
551	  1	129.0	14.3	 20
552	  1	326.3	46.1	 20
553	  1	123.5	13.6	 16
554	  1	185.0	22.9	 25
555	  1	350.0	39.8	 25
556	  1	1292.5	133.8	 20
557	  1	136.0	19.9	 25
558	  1	150.0	19.0	 25
559	  1	112.0	15.5	 20
560	  1	175.5	46.5	 20
561	  1	312.3	35.3	 20
562	  1	141.0	15.4	 16
563	  1	204.0	40.2	 25
564	  1	176.0	24.9	 25
565	  1	144.8	22.6	 20
566	  1	793.0	174.8	 25
567	  1	146.0	14.6	 25
568	  1	131.8	17.5	 16
569	  1	2867.3	553.4	 20
570	  1	124.3	12.7	 20
571	  1	122.0	15.5	 20
572	  1	153.0	16.3	 25
573	  1	184.0	16.4	 25
574	  1	4011.8	412.2	 20
575	  1	329.0	34.7	 25
576	  1	417.0	54.6	 25
577	  1	2085.3	167.6	 16
578	  1	313.0	26.1	 20
579	  1	353.5	33.4	 20
580	  1	328.0	91.0	 20
581	  1	368.0	47.8	 25
582	  1	1297.0	187.0	 25
583	  1	880.0	137.1	 20
584	  1	567.0	75.3	 25
585	  1	347.0	37.3	 25
586	  1	247.8	35.3	 16
587	  1	2872.8	491.1	 20
588	  1	151.3	20.5	 20
589	  1	262.3	46.7	 20
590	  1	171.0	17.0	 25
591	  1	429.0	37.5	 25
592	  1	271.3	28.3	 20
593	  1	508.0	49.1	 25
594	  1	500.0	44.5	 25
595	  1	387.0	25.8	 16
596	  1	401.0	44.5	 20
597	  1	718.3	85.9	 20
598	  1	583.5	47.4	 20
599	  1	1509.0	294.1	 25
600	  1	4197.0	827.6	 25
601	  1	129.3	17.0	 20
602	  1	2092.0	451.2	 25
603	  1	1004.0	147.4	 20
604	  1	194.3	21.0	 16
605	  1	193.3	30.3	 20
606	  1	524.0	46.4	 25
607	  1	228.8	27.0	 20
608	  1	257.0	41.3	 25
609	  1	213.0	25.3	 25
610	  1	362.5	34.5	 20
611	  1	1863.0	368.4	 25
612	  1	448.8	58.7	 20
613	  1	654.5	64.7	 16
614	  1	1126.0	128.1	 20
615	  1	13492.0	2516.6	 25
616	  1	178.8	29.1	 20
617	  1	765.0	143.0	 25
618	  1	478.0	50.4	 25
619	  1	645.8	40.8	 20
620	  1	535.0	53.5	 25
621	  1	1715.5	249.3	 20
622	  1	412.3	28.7	 16
623	  1	8008.8	1000.0	 20
624	  1	15267.0	2103.0	 25
625	  1	1987.8	134.6	 20
626	  1	734.0	51.1	 25
627	  1	6174.0	909.9	 25
628	  1	2917.3	231.1	 20
629	  1	436.0	36.8	 25
630	  1	200.5	157.9	 20
631	  1	829.3	153.2	 20
632	  1	4145.5	391.1	 16
633	  1	163.0	25.4	 25
634	  1	205.0	29.4	 25
635	  1	152.8	21.0	 20
636	  1	15270.0	3268.0	 25
637	  1	614.0	247.9	 25
638	  1	15797.3	2580.3	 20
639	  1	432.8	216.1	 20
  0	  2	279.3	66.1	 20
  1	  2	15641.0	3415.8	 20
  2	  2	367.8	46.5	 20
  3	  2	16106.0	3351.4	 16
  4	  2	259.0	133.2	 25
  5	  2	362.0	63.8	 25
  6	  2	208.3	32.3	 20
  7	  2	1299.0	379.2	 25
  8	  2	164.0	42.1	 25
  9	  2	678.0	168.9	 20
 10	  2	725.5	105.5	 20
 11	  2	684.8	71.9	 20
 12	  2	548.3	56.9	 16
 13	  2	737.0	115.7	 25
 14	  2	473.0	43.9	 25
 15	  2	352.5	32.0	 20
 16	  2	207.0	20.6	 25
 17	  2	204.0	22.9	 25
 18	  2	149.3	24.7	 20
 19	  2	322.8	51.9	 20
 20	  2	495.3	85.5	 20
 21	  2	1847.8	346.7	 16
 22	  2	209.0	28.4	 25
 23	  2	563.0	99.7	 25
 24	  2	543.5	101.2	 20
 25	  2	180.0	28.0	 25
 26	  2	414.0	113.1	 25
 27	  2	832.3	199.5	 20
 28	  2	570.5	66.5	 20
 29	  2	334.8	43.2	 20
 30	  2	191.0	21.4	 16
 31	  2	382.0	67.5	 25
 32	  2	529.0	100.0	 25
 33	  2	699.0	125.8	 20
 34	  2	1082.0	211.9	 25
 35	  2	413.0	81.5	 25
 36	  2	268.5	31.3	 20
 37	  2	285.5	41.7	 20
 38	  2	291.5	57.9	 20
 39	  2	426.0	79.9	 25
 40	  2	223.8	44.5	 20
 41	  2	245.0	44.3	 25
 42	  2	624.0	159.3	 25
 43	  2	241.0	46.1	 20
 44	  2	438.0	116.5	 25
 45	  2	297.8	29.1	 20
 46	  2	528.3	51.2	 16
 47	  2	762.3	102.7	 20
 48	  2	910.0	149.4	 25
 49	  2	212.5	26.9	 20
 50	  2	248.0	34.5	 25
 51	  2	245.0	37.0	 25
 52	  2	357.3	35.3	 20
 53	  2	371.0	46.8	 25
 54	  2	406.3	81.3	 20
 55	  2	149.0	19.8	 16
 56	  2	13187.5	3146.7	 20
 57	  2	238.0	57.5	 25
 58	  2	258.3	77.2	 20
 59	  2	250.0	99.8	 25
 60	  2	11562.0	3474.8	 25
 61	  2	130.8	23.0	 20
 62	  2	222.0	25.6	 25
 63	  2	240.3	29.3	 20
 64	  2	238.5	17.1	 16
 65	  2	225.0	22.2	 20
 66	  2	249.0	41.4	 25
 67	  2	130.8	21.2	 20
 68	  2	230.0	19.1	 25
 69	  2	218.0	23.3	 25
 70	  2	255.3	33.3	 20
 71	  2	231.0	24.2	 25
 72	  2	227.0	21.8	 20
 73	  2	126.8	12.8	 16
 74	  2	229.0	25.4	 20
 75	  2	260.0	37.8	 25
 76	  2	244.5	27.6	 20
 77	  2	222.0	23.4	 25
 78	  2	224.0	20.2	 25
 79	  2	141.3	13.3	 20
 80	  2	12546.8	1788.6	 20
 81	  2	258.8	25.6	 20
 82	  2	240.3	19.9	 16
 83	  2	231.0	26.9	 25
 84	  2	8886.0	1756.7	 25
 85	  2	142.3	13.1	 20
 86	  2	12914.0	1814.3	 25
 87	  2	251.0	40.4	 25
 88	  2	241.3	27.5	 20
 89	  2	211.3	27.7	 20
 90	  2	215.0	27.5	 20
 91	  2	123.0	13.6	 16
 92	  2	209.0	21.3	 25
 93	  2	212.0	25.1	 25
 94	  2	233.0	24.5	 20
 95	  2	211.0	20.3	 25
 96	  2	192.0	20.7	 25
 97	  2	116.5	13.6	 20
 98	  2	236.5	69.2	 20
 99	  2	219.0	23.6	 20
100	  2	200.5	21.2	 16
101	  2	203.0	31.7	 25
102	  2	210.0	25.1	 25
103	  2	116.0	11.9	 20
104	  2	103.0	15.0	 25
105	  2	365.0	55.8	 25
106	  2	301.0	56.1	 20
107	  2	1340.0	169.3	 20
108	  2	848.8	123.4	 20
109	  2	132.0	13.0	 16
110	  2	11473.0	1698.7	 25
111	  2	245.0	26.6	 25
112	  2	239.8	35.8	 20
113	  2	8426.0	1967.9	 25
114	  2	235.0	22.5	 25
115	  2	133.8	15.7	 16
116	  2	216.5	28.6	 20
117	  2	219.3	24.2	 20
118	  2	247.0	34.5	 20
119	  2	213.0	26.5	 25
120	  2	215.0	26.3	 25
121	  2	120.3	11.9	 20
122	  2	216.0	30.8	 25
123	  2	217.0	30.8	 25
124	  2	231.3	21.1	 16
125	  2	225.0	21.3	 20
126	  2	196.3	23.4	 20
127	  2	117.3	12.8	 20
128	  2	205.0	20.4	 25
129	  2	222.0	28.2	 25
130	  2	218.8	24.9	 20
131	  2	219.0	22.0	 25
132	  2	205.0	24.2	 25
133	  2	131.8	13.7	 16
134	  2	221.8	28.7	 20
135	  2	228.8	28.5	 20
136	  2	255.3	73.6	 20
137	  2	247.0	59.5	 25
138	  2	278.0	68.9	 25
139	  2	131.3	15.1	 20
140	  2	237.0	34.5	 25
141	  2	219.0	21.9	 25
142	  2	227.0	23.4	 16
143	  2	220.3	29.3	 20
144	  2	218.5	22.6	 20
145	  2	134.3	16.0	 20
146	  2	11457.0	1812.3	 25
147	  2	242.0	29.6	 25
148	  2	229.0	25.3	 20
149	  2	212.0	20.3	 25
150	  2	204.0	22.3	 25
151	  2	116.0	15.5	 16
152	  2	208.3	26.6	 20
153	  2	201.0	28.4	 25
154	  2	229.8	26.0	 20
155	  2	219.0	23.9	 25
156	  2	177.0	26.3	 25
157	  2	97.3	14.3	 20
158	  2	198.0	18.6	 25
159	  2	221.8	32.0	 20
160	  2	9943.0	738.2	 16
161	  2	241.0	34.3	 20
162	  2	215.0	29.6	 25
163	  2	108.8	13.9	 20
164	  2	178.0	15.1	 25
165	  2	209.0	25.6	 25
166	  2	211.0	26.4	 20
167	  2	197.0	14.0	 25
168	  2	188.0	28.3	 20
169	  2	96.0	12.4	 16
170	  2	91.0	9.5	 20
171	  2	388.0	58.1	 25
172	  2	233.5	28.6	 20
173	  2	163.0	15.7	 25
174	  2	161.0	21.6	 25
175	  2	512.3	60.4	 20
176	  2	183.0	25.3	 25
177	  2	453.3	77.3	 20
178	  2	942.5	159.4	 16
179	  2	529.8	107.8	 20
180	  2	468.0	95.5	 25
181	  2	246.3	42.9	 20
182	  2	447.0	75.1	 25
183	  2	667.0	148.3	 25
184	  2	1907.5	466.9	 20
185	  2	378.0	74.4	 25
186	  2	406.8	46.2	 20
187	  2	2484.5	207.6	 16
188	  2	670.0	69.1	 20
189	  2	334.0	38.4	 25
190	  2	399.0	71.3	 20
191	  2	201.0	34.2	 25
192	  2	317.0	51.9	 25
193	  2	577.3	87.5	 20
194	  2	211.3	35.7	 20
195	  2	561.0	87.7	 20
196	  2	472.5	80.6	 16
197	  2	179.0	27.9	 25
198	  2	521.0	91.0	 25
199	  2	966.0	252.1	 25
200	  2	152.5	32.8	 20
201	  2	212.0	36.3	 25
202	  2	499.0	139.3	 25
203	  2	1487.3	137.9	 16
204	  2	1080.3	167.9	 20
205	  2	347.3	38.0	 20
206	  2	717.8	73.8	 20
207	  2	1034.0	132.2	 25
208	  2	1073.0	195.0	 25
209	  2	265.3	39.6	 20
210	  2	382.0	56.4	 25
211	  2	74.0	11.1	 25
212	  2	573.8	63.3	 16
213	  2	73.0	8.9	 20
214	  2	109.3	18.6	 20
215	  2	75.0	12.0	 20
216	  2	1141.0	219.2	 25
217	  2	184.0	30.0	 25
218	  2	178.0	23.1	 20
219	  2	219.0	51.9	 25
220	  2	236.0	57.9	 25
221	  2	144.0	16.6	 16
222	  2	917.8	151.1	 20
223	  2	1155.5	235.8	 20
224	  2	220.8	28.9	 20
225	  2	456.0	64.4	 25
226	  2	756.0	143.7	 25
227	  2	355.3	53.8	 20
228	  2	393.0	74.2	 25
229	  2	264.8	43.4	 20
230	  2	151.0	17.9	 16
231	  2	963.8	183.6	 20
232	  2	454.0	85.1	 25
233	  2	605.0	103.1	 20
234	  2	800.0	168.7	 25
235	  2	568.0	114.2	 25
236	  2	408.0	63.6	 20
237	  2	361.0	77.4	 25
238	  2	112.3	14.6	 20
239	  2	354.5	40.4	 16
240	  2	381.8	57.2	 20
241	  2	223.0	27.6	 25
242	  2	1903.0	262.6	 20
243	  2	842.0	186.6	 25
244	  2	606.0	168.4	 25
245	  2	311.0	60.0	 20
246	  2	145.0	23.0	 25
247	  2	202.3	37.1	 20
248	  2	500.0	86.9	 16
249	  2	742.3	156.9	 20
250	  2	1638.0	266.2	 25
251	  2	3124.0	594.6	 20
252	  2	2243.0	448.8	 25
253	  2	1847.0	442.6	 25
254	  2	1628.8	359.8	 20
255	  2	1266.0	331.3	 25
256	  2	1127.0	206.5	 20
257	  2	1407.0	213.6	 16
258	  2	2129.5	412.1	 20
259	  2	2379.0	550.8	 25
260	  2	2443.5	497.6	 20
261	  2	1460.0	335.9	 25
262	  2	7384.0	2161.4	 25
263	  2	2539.5	681.5	 20
264	  2	876.5	150.3	 20
265	  2	1028.8	241.0	 20
266	  2	5715.5	932.5	 16
267	  2	5633.0	1272.6	 25
268	  2	3016.0	737.6	 25
269	  2	615.5	121.0	 20
270	  2	2097.0	482.2	 25
271	  2	2099.0	564.3	 25
272	  2	3833.3	1025.9	 20
273	  2	3421.8	533.6	 20
274	  2	348.0	45.5	 20
275	  2	4044.0	491.4	 16
276	  2	2044.0	425.9	 25
277	  2	4788.0	1078.8	 25
278	  2	610.5	87.9	 20
279	  2	433.0	82.4	 25
280	  2	716.0	158.6	 25
281	  2	599.5	115.5	 20
282	  2	3584.0	587.8	 20
283	  2	1452.0	258.7	 20
284	  2	6412.3	657.6	 16
285	  2	8791.0	1408.7	 25
286	  2	6021.0	1278.2	 25
287	  2	1686.8	213.8	 20
288	  2	4733.0	985.5	 25
289	  2	1782.0	416.3	 25
290	  2	1560.0	296.7	 20
291	  2	2536.3	479.5	 20
292	  2	3542.8	735.5	 20
293	  2	6642.8	1025.6	 16
294	  2	6028.0	1076.8	 25
295	  2	3877.0	837.7	 25
296	  2	4412.3	868.4	 20
297	  2	6991.0	1640.4	 25
298	  2	5390.0	1391.7	 25
299	  2	129.3	19.2	 20
300	  2	2149.8	447.5	 20
301	  2	1006.3	188.8	 20
302	  2	168.3	13.2	 20
303	  2	243.0	23.3	 25
304	  2	209.0	24.8	 25
305	  2	109.0	13.6	 20
306	  2	117.0	15.2	 25
307	  2	151.0	22.2	 25
308	  2	698.0	85.0	 16
309	  2	143.0	17.8	 20
310	  2	269.3	30.2	 20
311	  2	180.0	29.9	 20
312	  2	511.0	74.0	 25
313	  2	147.0	19.5	 25
314	  2	170.0	14.7	 20
315	  2	431.0	73.5	 25
316	  2	819.0	202.7	 25
317	  2	121.5	17.6	 16
318	  2	350.3	39.2	 20
319	  2	315.5	28.8	 20
320	  2	759.8	75.9	 20
321	  2	487.0	96.0	 25
322	  2	109.0	22.0	 25
323	  2	136.5	19.1	 20
324	  2	136.0	16.9	 25
325	  2	244.0	40.6	 25
326	  2	438.0	87.5	 16
327	  2	161.3	16.1	 20
328	  2	137.5	15.5	 20
329	  2	138.3	17.1	 20
330	  2	142.0	19.0	 25
331	  2	553.0	193.3	 25
332	  2	544.3	166.6	 20
333	  2	182.0	33.3	 25
334	  2	414.0	93.5	 25
335	  2	235.0	30.7	 16
336	  2	119.8	14.6	 20
337	  2	106.5	14.5	 20
338	  2	287.5	41.0	 20
339	  2	277.0	33.0	 25
340	  2	1852.0	351.8	 25
341	  2	203.5	30.5	 20
342	  2	166.0	22.1	 25
343	  2	136.5	21.0	 20
344	  2	122.0	14.3	 16
345	  2	285.8	34.4	 20
346	  2	396.0	67.6	 25
347	  2	1262.3	187.4	 20
348	  2	214.0	18.8	 25
349	  2	105.0	14.0	 25
350	  2	618.3	101.2	 20
351	  2	170.0	22.9	 25
352	  2	127.5	18.2	 20
353	  2	286.3	18.6	 16
354	  2	1035.0	179.0	 20
355	  2	328.0	33.2	 25
356	  2	313.0	32.1	 20
357	  2	433.0	37.4	 25
358	  2	143.0	15.6	 25
359	  2	127.0	18.1	 25
360	  2	134.8	11.5	 20
361	  2	139.0	24.4	 20
362	  2	553.3	86.8	 20
363	  2	938.0	133.3	 16
364	  2	202.0	39.7	 25
365	  2	186.0	21.1	 25
366	  2	184.0	24.5	 20
367	  2	481.0	37.0	 25
368	  2	417.0	44.9	 25
369	  2	449.3	31.0	 20
370	  2	2074.8	201.3	 20
371	  2	430.8	49.0	 20
372	  2	146.0	26.1	 16
373	  2	138.0	44.9	 25
374	  2	212.0	30.8	 25
375	  2	576.8	48.0	 20
376	  2	473.0	37.9	 25
377	  2	361.0	35.8	 25
378	  2	146.0	19.6	 16
379	  2	145.8	17.8	 20
380	  2	164.0	23.5	 20
381	  2	678.3	119.2	 20
382	  2	240.0	32.1	 25
383	  2	162.0	16.8	 25
384	  2	755.3	77.5	 20
385	  2	214.0	19.8	 25
386	  2	434.0	49.2	 25
387	  2	653.3	44.4	 16
388	  2	210.8	23.7	 20
389	  2	714.0	66.6	 20
390	  2	197.8	26.7	 20
391	  2	1125.0	130.2	 25
392	  2	1200.0	140.8	 25
393	  2	378.5	38.4	 20
394	  2	235.0	22.9	 25
395	  2	299.0	89.8	 25
396	  2	275.8	31.7	 16
397	  2	244.3	22.2	 20
398	  2	123.0	18.3	 20
399	  2	103.5	18.2	 20
400	  2	224.0	28.5	 25
401	  2	478.0	48.8	 25
402	  2	178.5	19.1	 20
403	  2	176.0	21.3	 25
404	  2	140.0	16.6	 25
405	  2	182.0	20.5	 16
406	  2	192.8	18.6	 20
407	  2	1562.8	219.2	 20
408	  2	132.3	14.8	 20
409	  2	184.0	40.6	 25
410	  2	139.0	20.9	 25
411	  2	112.0	15.1	 20
412	  2	186.0	29.0	 25
413	  2	519.0	61.8	 25
414	  2	151.5	16.4	 16
415	  2	1951.3	342.8	 20
416	  2	144.0	20.1	 25
417	  2	428.0	102.0	 20
418	  2	505.0	49.7	 25
419	  2	376.0	41.8	 25
420	  2	162.5	21.9	 20
421	  2	144.0	18.0	 25
422	  2	126.8	13.8	 20
423	  2	133.0	19.7	 16
424	  2	89.0	11.5	 20
425	  2	1622.0	437.6	 25
426	  2	88.0	11.6	 20
427	  2	130.0	23.1	 25
428	  2	92.0	17.0	 25
429	  2	3092.5	512.8	 20
430	  2	2133.0	204.8	 25
431	  2	231.8	24.5	 20
432	  2	299.3	32.2	 16
433	  2	374.5	30.0	 20
434	  2	403.0	114.5	 25
435	  2	3692.3	639.6	 20
436	  2	286.0	63.2	 25
437	  2	4681.0	1098.5	 25
438	  2	214.0	23.4	 20
439	  2	279.0	31.2	 25
440	  2	359.0	54.5	 20
441	  2	140.8	17.2	 16
442	  2	134.5	15.9	 20
443	  2	143.0	14.8	 25
444	  2	107.8	14.5	 20
445	  2	118.0	16.0	 25
446	  2	238.0	29.0	 25
447	  2	201.5	20.3	 20
448	  2	249.0	32.3	 25
449	  2	148.3	31.1	 20
450	  2	330.0	27.9	 16
451	  2	108.0	15.7	 20
452	  2	94.0	13.7	 25
453	  2	103.8	11.3	 20
454	  2	101.0	9.6	 25
455	  2	165.0	19.5	 25
456	  2	294.8	39.3	 20
457	  2	130.5	19.4	 20
458	  2	131.5	14.6	 20
459	  2	129.5	19.0	 16
460	  2	140.0	20.1	 25
461	  2	327.0	32.1	 25
462	  2	292.8	40.6	 20
463	  2	192.0	45.5	 25
464	  2	182.0	18.2	 25
465	  2	470.8	56.9	 20
466	  2	126.0	20.8	 20
467	  2	110.3	10.9	 20
468	  2	143.8	14.6	 16
469	  2	176.0	16.5	 25
470	  2	118.0	15.5	 25
471	  2	246.8	23.8	 20
472	  2	1165.0	264.4	 25
473	  2	796.0	105.4	 25
474	  2	360.5	44.8	 20
475	  2	146.8	19.8	 20
476	  2	128.0	10.9	 20
477	  2	208.8	24.6	 16
478	  2	196.0	39.4	 25
479	  2	187.0	34.2	 25
480	  2	171.8	31.3	 20
481	  2	144.0	18.7	 25
482	  2	253.0	34.2	 25
483	  2	275.0	34.7	 20
484	  2	127.5	14.7	 20
485	  2	465.3	53.5	 20
486	  2	140.8	15.9	 16
487	  2	112.0	15.0	 25
488	  2	163.0	18.6	 25
489	  2	132.8	15.5	 20
490	  2	244.0	40.9	 25
491	  2	173.0	23.2	 25
492	  2	444.8	44.9	 16
493	  2	1455.8	188.4	 20
494	  2	469.5	41.8	 20
495	  2	149.0	28.4	 20
496	  2	148.0	17.4	 25
497	  2	124.0	16.8	 25
498	  2	121.0	15.7	 20
499	  2	256.0	35.0	 25
500	  2	284.0	28.5	 25
501	  2	120.0	13.8	 16
502	  2	120.8	23.2	 20
503	  2	1963.3	458.5	 20
504	  2	140.0	29.5	 20
505	  2	114.0	12.6	 25
506	  2	138.0	13.9	 25
507	  2	719.3	157.3	 20
508	  2	297.0	35.4	 25
509	  2	133.0	16.1	 25
510	  2	212.5	27.8	 16
511	  2	152.5	29.4	 20
512	  2	140.0	16.7	 20
513	  2	161.5	13.6	 20
514	  2	146.0	24.5	 25
515	  2	355.0	43.1	 25
516	  2	209.8	19.5	 20
517	  2	203.0	24.0	 25
518	  2	2499.0	282.5	 25
519	  2	4565.3	742.0	 20
520	  2	298.0	32.1	 16
521	  2	975.0	119.5	 20
522	  2	457.0	90.3	 25
523	  2	321.5	48.5	 20
524	  2	441.0	51.4	 25
525	  2	598.0	90.7	 25
526	  2	174.3	28.5	 20
527	  2	225.0	30.5	 25
528	  2	298.3	51.8	 20
529	  2	139.0	19.4	 16
530	  2	113.0	14.6	 25
531	  2	107.0	12.5	 25
532	  2	250.5	30.6	 20
533	  2	204.0	19.5	 25
534	  2	3683.0	798.5	 25
535	  2	486.0	49.2	 20
536	  2	249.8	32.8	 20
537	  2	171.3	22.1	 20
538	  2	452.5	49.5	 16
539	  2	137.0	18.3	 25
540	  2	107.0	13.6	 25
541	  2	280.0	39.1	 20
542	  2	147.0	21.9	 25
543	  2	123.0	16.2	 25
544	  2	772.0	63.0	 20
545	  2	1401.3	215.3	 20
546	  2	784.8	108.2	 20
547	  2	182.5	19.4	 16
548	  2	247.0	26.8	 25
549	  2	299.0	55.3	 25
550	  2	212.5	26.7	 20
551	  2	182.0	14.5	 25
552	  2	131.0	18.3	 25
553	  2	129.8	16.9	 20
554	  2	247.3	27.1	 20
555	  2	431.0	37.4	 20
556	  2	442.5	33.7	 16
557	  2	129.0	14.3	 25
558	  2	126.0	18.1	 25
559	  2	106.3	14.0	 20
560	  2	194.0	34.4	 25
561	  2	519.0	69.6	 25
562	  2	114.0	13.8	 20
563	  2	156.3	17.9	 20
564	  2	177.5	22.4	 20
565	  2	104.0	15.1	 16
566	  2	114.0	14.1	 25
567	  2	131.0	17.1	 25
568	  2	119.5	13.7	 20
569	  2	318.0	63.2	 25
570	  2	118.0	14.0	 25
571	  2	106.0	15.1	 16
572	  2	158.5	19.0	 20
573	  2	198.0	21.1	 20
574	  2	859.5	189.0	 20
575	  2	328.0	39.2	 25
576	  2	302.0	30.9	 25
577	  2	635.0	63.2	 20
578	  2	288.0	25.5	 25
579	  2	341.0	52.0	 25
580	  2	389.5	44.4	 16
581	  2	243.5	35.8	 20
582	  2	481.8	48.1	 20
583	  2	152.8	17.0	 20
584	  2	237.0	39.4	 25
585	  2	734.0	94.0	 25
586	  2	175.3	28.3	 20
587	  2	251.0	46.3	 25
588	  2	138.0	19.2	 25
589	  2	359.5	33.7	 16
590	  2	169.0	13.0	 20
591	  2	397.8	41.1	 20
592	  2	346.8	47.4	 20
593	  2	735.0	72.8	 25
594	  2	832.0	107.3	 25
595	  2	346.5	25.0	 20
596	  2	393.0	43.0	 25
597	  2	451.0	38.8	 25
598	  2	414.3	39.9	 16
599	  2	189.3	19.1	 20
600	  2	614.5	121.1	 20
601	  2	124.8	19.0	 20
602	  2	455.0	95.4	 25
603	  2	256.0	37.3	 25
604	  2	157.5	23.3	 20
605	  2	164.0	20.7	 25
606	  2	445.3	58.3	 20
607	  2	197.3	25.0	 16
608	  2	848.3	127.7	 20
609	  2	177.0	31.1	 25
610	  2	418.5	33.3	 20
611	  2	449.0	66.7	 25
612	  2	442.0	44.5	 25
613	  2	1441.3	136.1	 20
614	  2	1417.0	134.2	 25
615	  2	1334.0	178.1	 20
616	  2	157.8	14.3	 16
617	  2	202.0	29.0	 20
618	  2	375.0	25.4	 25
619	  2	1482.5	122.6	 20
620	  2	415.0	43.4	 25
621	  2	599.0	82.1	 25
622	  2	552.8	60.5	 20
623	  2	1322.0	148.1	 25
624	  2	5515.8	1004.8	 20
625	  2	1147.3	89.5	 16
626	  2	447.5	65.7	 20
627	  2	824.0	210.2	 25
628	  2	723.5	185.0	 20
629	  2	346.0	58.2	 25
630	  2	172.0	30.7	 25
631	  2	260.8	40.9	 20
632	  2	672.0	167.3	 25
633	  2	156.5	39.7	 20
634	  2	127.3	18.7	 16
635	  2	130.8	17.7	 20
636	  2	425.0	55.7	 25
637	  2	15996.3	2636.8	 20
638	  2	348.0	103.5	 25
639	  2	15616.0	2936.1	 25
  0	  3	16981.8	3424.9	 20
  1	  3	402.0	214.3	 25
  2	  3	14844.0	3617.2	 25
  3	  3	465.0	530.9	 20
  4	  3	159.8	44.5	 20
  5	  3	184.5	24.8	 20
  6	  3	99.5	12.6	 16
  7	  3	832.0	125.0	 25
  8	  3	153.0	32.2	 25
  9	  3	1074.8	128.4	 20
 10	  3	449.0	43.4	 25
 11	  3	542.0	53.7	 25
 12	  3	384.8	45.3	 20
 13	  3	397.0	49.6	 20
 14	  3	233.0	24.0	 20
 15	  3	322.0	38.3	 16
 16	  3	225.0	31.0	 25
 17	  3	159.0	20.4	 25
 18	  3	198.0	26.9	 20
 19	  3	260.0	32.7	 25
 20	  3	1174.0	184.5	 25
 21	  3	416.3	150.8	 20
 22	  3	427.8	65.3	 20
 23	  3	198.8	31.2	 20
 24	  3	1087.5	129.4	 16
 25	  3	197.0	40.0	 25
 26	  3	157.0	19.3	 25
 27	  3	437.0	36.6	 20
 28	  3	374.0	61.7	 25
 29	  3	288.0	31.5	 25
 30	  3	194.3	18.5	 20
 31	  3	388.3	39.6	 20
 32	  3	338.3	28.1	 20
 33	  3	357.8	29.0	 16
 34	  3	604.0	74.0	 25
 35	  3	277.0	39.1	 25
 36	  3	234.5	25.4	 20
 37	  3	287.0	41.7	 25
 38	  3	168.0	23.1	 25
 39	  3	201.3	26.5	 16
 40	  3	140.3	15.6	 20
 41	  3	276.3	32.6	 20
 42	  3	1520.3	301.5	 20
 43	  3	171.0	22.0	 25
 44	  3	503.0	75.9	 25
 45	  3	410.5	34.0	 20
 46	  3	222.0	29.4	 25
 47	  3	772.0	116.7	 25
 48	  3	415.3	53.3	 16
 49	  3	415.5	45.3	 20
 50	  3	257.8	41.6	 20
 51	  3	186.0	19.1	 20
 52	  3	226.0	31.3	 25
 53	  3	570.0	73.6	 25
 54	  3	467.5	55.9	 20
 55	  3	121.0	15.9	 25
 56	  3	14288.0	2276.8	 25
 57	  3	233.3	23.3	 16
 58	  3	229.3	23.0	 20
 59	  3	260.0	30.4	 20
 60	  3	275.5	55.0	 20
 61	  3	141.0	15.5	 25
 62	  3	277.0	46.3	 25
 63	  3	12123.3	2155.4	 20
 64	  3	11982.0	2336.4	 25
 65	  3	11759.0	2839.1	 25
 66	  3	490.0	76.4	 16
 67	  3	276.8	43.8	 20
 68	  3	13646.3	3703.4	 20
 69	  3	266.3	26.0	 20
 70	  3	11617.0	3148.2	 25
 71	  3	11658.0	3268.0	 25
 72	  3	246.0	20.1	 20
 73	  3	149.0	16.9	 25
 74	  3	287.0	43.2	 25
 75	  3	12447.8	1023.7	 16
 76	  3	12446.3	804.9	 20
 77	  3	11916.0	2368.5	 25
 78	  3	320.5	58.3	 20
 79	  3	160.0	25.0	 25
 80	  3	13626.0	1613.3	 25
 81	  3	248.3	32.7	 20
 82	  3	255.0	32.5	 25
 83	  3	237.8	24.4	 20
 84	  3	232.8	29.4	 16
 85	  3	137.3	13.8	 20
 86	  3	13147.0	1709.9	 25
 87	  3	271.0	33.2	 25
 88	  3	10603.5	2363.4	 20
 89	  3	10415.0	2610.4	 25
 90	  3	230.0	30.1	 25
 91	  3	129.3	17.6	 20
 92	  3	202.5	25.3	 20
 93	  3	220.0	20.3	 20
 94	  3	8578.3	925.3	 16
 95	  3	221.0	22.1	 25
 96	  3	225.0	32.2	 25
 97	  3	147.5	18.3	 20
 98	  3	12736.0	2264.0	 25
 99	  3	11364.0	2222.9	 25
100	  3	10373.3	2226.5	 20
101	  3	252.8	37.0	 20
102	  3	223.0	24.5	 20
103	  3	113.0	15.6	 16
104	  3	116.0	14.3	 25
105	  3	246.0	26.8	 25
106	  3	319.3	39.9	 20
107	  3	686.0	81.6	 25
108	  3	516.0	85.4	 25
109	  3	136.3	14.2	 20
110	  3	11943.5	1615.8	 20
111	  3	258.3	26.9	 20
112	  3	215.0	21.8	 16
113	  3	244.0	21.6	 25
114	  3	9918.0	1657.4	 25
115	  3	139.3	11.6	 20
116	  3	11600.0	2120.4	 25
117	  3	253.0	32.3	 25
118	  3	9104.8	1463.2	 16
119	  3	9333.3	1715.7	 20
120	  3	229.0	20.3	 20
121	  3	129.3	14.3	 20
122	  3	229.0	26.1	 25
123	  3	10467.0	2415.1	 25
124	  3	10223.8	2418.5	 20
125	  3	9814.0	2572.4	 25
126	  3	228.0	22.0	 25
127	  3	134.0	19.4	 16
128	  3	228.0	23.2	 20
129	  3	9897.8	1170.5	 20
130	  3	10058.0	1279.9	 20
131	  3	9171.0	1319.4	 25
132	  3	228.0	27.3	 25
133	  3	139.0	20.0	 20
134	  3	239.0	26.1	 25
135	  3	9779.0	2000.4	 25
136	  3	10003.0	1757.7	 16
137	  3	9765.5	1947.6	 20
138	  3	255.3	29.3	 20
139	  3	145.0	16.9	 20
140	  3	12669.0	3157.0	 25
141	  3	12159.0	2891.9	 25
142	  3	10677.0	2803.0	 20
143	  3	242.0	37.6	 25
144	  3	209.0	22.7	 25
145	  3	138.3	16.6	 16
146	  3	12428.5	1747.7	 20
147	  3	265.5	36.3	 20
148	  3	9569.8	1031.7	 20
149	  3	9090.0	1207.1	 25
150	  3	229.0	26.1	 25
151	  3	113.3	14.0	 20
152	  3	210.0	22.5	 25
153	  3	192.3	20.0	 20
154	  3	8054.3	1549.2	 16
155	  3	220.3	28.2	 20
156	  3	203.0	21.1	 25
157	  3	114.0	13.1	 20
158	  3	209.0	22.3	 25
159	  3	202.0	33.4	 25
160	  3	9448.5	671.3	 20
161	  3	227.0	26.0	 25
162	  3	203.5	17.3	 20
163	  3	116.0	14.1	 16
164	  3	202.8	24.7	 20
165	  3	9691.0	867.8	 25
166	  3	9526.3	971.2	 20
167	  3	235.0	21.8	 25
168	  3	10559.0	2216.3	 25
169	  3	119.8	13.8	 20
170	  3	102.0	14.8	 25
171	  3	191.3	18.2	 20
172	  3	262.0	31.9	 16
173	  3	130.8	17.3	 20
174	  3	226.0	40.9	 25
175	  3	817.3	42.8	 20
176	  3	342.0	45.9	 25
177	  3	264.0	25.2	 25
178	  3	428.3	30.9	 20
179	  3	167.0	27.5	 25
180	  3	258.0	30.6	 20
181	  3	276.3	28.8	 16
182	  3	210.0	24.6	 20
183	  3	217.0	28.7	 25
184	  3	493.5	66.8	 20
185	  3	404.0	51.5	 25
186	  3	560.0	67.0	 25
187	  3	1129.0	212.2	 20
188	  3	299.0	41.0	 25
189	  3	235.3	32.0	 20
190	  3	358.5	34.6	 16
191	  3	159.0	15.8	 25
192	  3	236.0	26.1	 25
193	  3	149.0	41.3	 20
194	  3	176.0	21.9	 25
195	  3	364.0	49.9	 25
196	  3	252.5	28.5	 20
197	  3	163.8	22.0	 20
198	  3	530.8	70.3	 20
199	  3	445.3	46.3	 16
200	  3	124.0	15.5	 25
201	  3	107.0	13.6	 25
202	  3	394.0	35.9	 20
203	  3	601.0	93.5	 25
204	  3	260.0	61.2	 25
205	  3	205.3	26.3	 20
206	  3	506.3	57.0	 20
207	  3	628.3	65.3	 20
208	  3	1246.0	116.5	 16
209	  3	189.0	29.8	 25
210	  3	463.0	69.6	 25
211	  3	79.0	10.9	 20
212	  3	84.0	13.2	 25
213	  3	72.0	10.5	 25
214	  3	71.3	11.0	 20
215	  3	70.8	7.7	 20
216	  3	1255.8	147.1	 20
217	  3	159.8	18.0	 16
218	  3	149.0	17.3	 25
219	  3	259.0	28.8	 25
220	  3	241.3	20.2	 20
221	  3	119.0	18.0	 25
222	  3	328.0	57.6	 25
223	  3	313.0	87.2	 20
224	  3	114.3	17.4	 20
225	  3	173.0	21.5	 20
226	  3	334.5	48.1	 16
227	  3	134.0	18.2	 25
228	  3	356.0	44.0	 25
229	  3	203.3	21.2	 20
230	  3	120.0	35.2	 25
231	  3	427.0	38.0	 25
232	  3	696.5	74.1	 16
233	  3	683.5	65.3	 20
234	  3	158.5	23.8	 20
235	  3	235.3	35.3	 20
236	  3	258.0	26.0	 25
237	  3	168.0	18.1	 25
238	  3	102.0	13.9	 20
239	  3	141.0	15.5	 25
240	  3	205.0	30.0	 25
241	  3	152.3	32.9	 16
242	  3	449.3	27.0	 20
243	  3	143.3	22.8	 20
244	  3	134.5	22.4	 20
245	  3	132.0	14.6	 25
246	  3	106.0	19.5	 25
247	  3	125.0	15.7	 25
248	  3	210.3	36.2	 20
249	  3	226.0	36.1	 25
250	  3	529.3	87.3	 20
251	  3	1941.0	200.8	 16
252	  3	610.8	92.8	 20
253	  3	3072.0	555.3	 25
254	  3	1740.0	267.2	 20
255	  3	908.0	141.5	 25
256	  3	786.0	105.8	 25
257	  3	1313.5	145.0	 20
258	  3	1192.0	164.8	 25
259	  3	674.8	112.5	 20
260	  3	977.3	108.4	 16
261	  3	913.3	96.3	 20
262	  3	2311.0	608.3	 25
263	  3	236.8	44.2	 20
264	  3	142.0	23.8	 25
265	  3	133.0	22.9	 25
266	  3	729.5	171.0	 20
267	  3	659.8	113.0	 20
268	  3	589.0	76.4	 20
269	  3	191.5	24.3	 16
270	  3	374.0	78.0	 25
271	  3	233.0	57.0	 25
272	  3	403.8	130.1	 20
273	  3	1640.0	225.7	 25
274	  3	165.0	18.7	 25
275	  3	428.3	167.7	 20
276	  3	179.5	19.8	 20
277	  3	218.0	24.3	 20
278	  3	365.3	33.7	 16
279	  3	113.0	13.7	 25
280	  3	419.0	74.3	 25
281	  3	151.3	16.2	 20
282	  3	502.0	107.4	 25
283	  3	215.0	31.2	 25
284	  3	709.0	167.2	 20
285	  3	1851.5	288.7	 20
286	  3	1069.3	188.4	 20
287	  3	154.5	23.8	 16
288	  3	1253.0	240.5	 25
289	  3	301.0	48.6	 25
290	  3	165.3	22.0	 20
291	  3	222.0	34.8	 25
292	  3	1144.0	215.3	 25
293	  3	2810.0	355.6	 20
294	  3	4168.3	634.8	 20
295	  3	729.3	111.3	 20
296	  3	385.5	69.6	 16
297	  3	2513.0	395.8	 25
298	  3	1331.0	246.4	 25
299	  3	115.0	15.2	 20
300	  3	318.0	70.8	 25
301	  3	170.0	61.5	 25
302	  3	1352.8	156.1	 16
303	  3	138.8	16.9	 20
304	  3	247.3	21.3	 20
305	  3	2905.0	356.8	 20
306	  3	146.0	18.7	 25
307	  3	2100.0	402.9	 25
308	  3	1082.5	108.7	 20
309	  3	1447.0	166.7	 25
310	  3	231.0	35.4	 25
311	  3	10095.0	771.7	 16
312	  3	2406.0	397.4	 20
313	  3	511.3	64.6	 20
314	  3	169.8	19.7	 20
315	  3	367.0	61.2	 25
316	  3	963.0	150.9	 25
317	  3	102.5	12.6	 20
318	  3	117.0	13.3	 25
319	  3	276.0	26.4	 25
320	  3	385.8	30.2	 16
321	  3	273.8	28.5	 20
322	  3	600.0	88.6	 20
323	  3	330.5	26.7	 20
324	  3	302.0	22.7	 25
325	  3	307.0	29.4	 25
326	  3	491.5	33.4	 20
327	  3	660.0	98.3	 25
328	  3	160.0	17.9	 25
329	  3	137.0	19.2	 16
330	  3	138.3	17.8	 20
331	  3	226.0	39.0	 20
332	  3	165.0	20.9	 20
333	  3	308.0	45.6	 25
334	  3	1113.0	220.6	 25
335	  3	656.5	103.1	 20
336	  3	1870.0	422.5	 25
337	  3	113.0	16.6	 25
338	  3	493.5	50.7	 16
339	  3	159.0	18.8	 20
340	  3	154.0	23.0	 25
341	  3	204.5	14.8	 20
342	  3	224.0	29.2	 25
343	  3	144.0	15.0	 25
344	  3	221.3	24.5	 20
345	  3	151.0	19.0	 25
346	  3	749.5	100.3	 20
347	  3	575.3	54.0	 16
348	  3	180.5	18.2	 20
349	  3	754.0	138.6	 25
350	  3	7663.8	882.9	 20
351	  3	4208.0	691.6	 25
352	  3	180.0	29.8	 25
353	  3	116.8	13.0	 20
354	  3	256.0	43.0	 25
355	  3	161.0	14.9	 20
356	  3	1370.8	85.8	 16
357	  3	209.5	23.6	 20
358	  3	189.0	28.2	 25
359	  3	6085.5	668.2	 20
360	  3	3858.0	692.3	 25
361	  3	4125.0	800.3	 25
362	  3	12718.3	1588.6	 20
363	  3	7441.0	1446.5	 25
364	  3	2945.5	513.3	 20
365	  3	167.0	18.1	 16
366	  3	323.5	45.7	 20
367	  3	169.0	21.3	 25
368	  3	131.0	13.7	 20
369	  3	113.0	17.1	 25
370	  3	833.0	147.5	 25
371	  3	2060.0	361.3	 20
372	  3	398.0	76.2	 25
373	  3	6926.3	1331.5	 20
374	  3	169.8	18.2	 16
375	  3	208.8	16.5	 20
376	  3	561.0	101.3	 25
377	  3	177.8	19.7	 20
378	  3	218.0	19.9	 25
379	  3	4337.0	915.1	 25
380	  3	291.3	45.2	 20
381	  3	1617.5	312.0	 20
382	  3	2262.5	376.2	 20
383	  3	103.5	11.5	 16
384	  3	144.0	14.8	 25
385	  3	195.0	20.6	 25
386	  3	129.0	18.3	 20
387	  3	1123.0	166.9	 25
388	  3	474.0	35.9	 25
389	  3	198.5	21.1	 20
390	  3	947.5	125.8	 20
391	  3	259.0	28.8	 20
392	  3	278.5	33.6	 16
393	  3	136.0	13.9	 25
394	  3	108.0	15.5	 25
395	  3	488.0	72.4	 20
396	  3	1798.0	418.0	 25
397	  3	2983.0	491.8	 25
398	  3	143.3	19.9	 20
399	  3	231.0	26.1	 20
400	  3	139.0	20.9	 20
401	  3	113.0	14.6	 16
402	  3	138.0	18.0	 25
403	  3	153.0	23.1	 25
404	  3	554.8	59.3	 20
405	  3	229.0	23.6	 25
406	  3	131.0	17.9	 25
407	  3	3746.0	780.0	 25
408	  3	223.8	13.5	 16
409	  3	3717.8	556.2	 20
410	  3	1742.5	300.3	 20
411	  3	471.8	38.5	 20
412	  3	375.0	32.1	 25
413	  3	1000.0	87.7	 25
414	  3	244.5	30.4	 20
415	  3	789.0	107.3	 25
416	  3	135.0	21.4	 20
417	  3	123.8	12.2	 16
418	  3	3294.3	487.4	 20
419	  3	139.0	42.9	 25
420	  3	292.0	41.3	 20
421	  3	136.0	22.1	 25
422	  3	111.0	17.7	 25
423	  3	102.0	13.7	 20
424	  3	87.0	12.3	 25
425	  3	83.8	12.0	 20
426	  3	88.3	11.0	 16
427	  3	89.3	16.3	 20
428	  3	88.0	10.6	 25
429	  3	342.5	34.8	 20
430	  3	313.0	44.8	 25
431	  3	991.0	213.8	 25
432	  3	367.3	48.2	 20
433	  3	5228.0	1123.5	 25
434	  3	205.3	19.6	 20
435	  3	1817.5	205.0	 16
436	  3	207.5	29.3	 20
437	  3	5881.0	829.1	 25
438	  3	363.8	39.7	 20
439	  3	196.0	25.1	 25
440	  3	245.0	24.8	 25
441	  3	1113.8	118.6	 20
442	  3	948.0	145.2	 25
443	  3	434.0	53.4	 20
444	  3	438.3	49.6	 16
445	  3	263.0	48.8	 20
446	  3	137.0	18.2	 25
447	  3	284.0	36.5	 20
448	  3	203.0	16.2	 25
449	  3	163.0	25.7	 25
450	  3	617.8	121.9	 20
451	  3	523.0	113.9	 25
452	  3	118.5	17.4	 20
453	  3	151.5	23.8	 16
454	  3	124.0	13.6	 25
455	  3	639.0	94.2	 25
456	  3	251.3	35.4	 20
457	  3	3302.0	492.2	 25
458	  3	1778.0	315.8	 25
459	  3	329.5	24.9	 20
460	  3	508.0	59.8	 20
461	  3	118.8	13.9	 20
462	  3	128.0	16.4	 16
463	  3	129.0	17.1	 25
464	  3	184.0	24.6	 25
465	  3	487.5	60.1	 20
466	  3	105.0	15.6	 25
467	  3	123.0	15.3	 25
468	  3	145.8	23.1	 20
469	  3	771.8	111.6	 20
470	  3	613.8	108.1	 20
471	  3	197.3	29.8	 16
472	  3	152.0	18.4	 25
473	  3	106.0	9.4	 25
474	  3	226.5	21.0	 20
475	  3	197.0	24.8	 25
476	  3	9496.0	1523.8	 25
477	  3	439.0	44.9	 20
478	  3	888.5	105.3	 20
479	  3	267.5	21.7	 20
480	  3	472.3	43.2	 16
481	  3	669.0	86.1	 25
482	  3	2176.0	463.7	 25
483	  3	130.0	18.8	 20
484	  3	116.0	20.4	 25
485	  3	9472.0	2039.7	 25
486	  3	130.0	16.2	 20
487	  3	160.3	16.8	 20
488	  3	108.3	14.3	 20
489	  3	92.8	10.6	 16
490	  3	618.0	69.8	 25
491	  3	921.0	96.9	 25
492	  3	603.8	75.8	 20
493	  3	156.0	19.1	 25
494	  3	1046.0	169.0	 25
495	  3	225.8	32.5	 16
496	  3	342.5	37.7	 20
497	  3	732.5	99.2	 20
498	  3	1210.3	151.3	 20
499	  3	140.0	18.4	 25
500	  3	3614.0	623.8	 25
501	  3	233.8	28.5	 20
502	  3	792.0	142.1	 25
503	  3	163.0	27.7	 25
504	  3	110.5	12.2	 16
505	  3	132.3	15.5	 20
506	  3	126.0	23.3	 20
507	  3	1786.3	209.4	 20
508	  3	290.0	30.5	 25
509	  3	176.0	17.8	 25
510	  3	253.5	21.3	 20
511	  3	312.0	30.1	 25
512	  3	5789.0	887.9	 25
513	  3	1132.3	79.0	 16
514	  3	919.5	70.3	 20
515	  3	184.3	28.7	 20
516	  3	919.3	64.2	 20
517	  3	3710.0	385.0	 25
518	  3	1621.0	145.5	 25
519	  3	673.0	65.2	 20
520	  3	4448.0	751.5	 25
521	  3	168.0	19.0	 25
522	  3	130.0	24.9	 16
523	  3	149.3	19.6	 20
524	  3	189.8	23.4	 20
525	  3	3708.8	287.6	 20
526	  3	396.0	53.4	 25
527	  3	5912.0	916.3	 25
528	  3	123.3	14.6	 20
529	  3	146.0	19.0	 25
530	  3	118.3	15.8	 20
531	  3	117.8	15.3	 16
532	  3	223.3	22.3	 20
533	  3	164.0	21.0	 25
534	  3	295.0	30.1	 20
535	  3	4667.0	834.3	 25
536	  3	263.0	46.9	 25
537	  3	1161.0	147.8	 20
538	  3	251.0	55.8	 25
539	  3	157.3	15.5	 20
540	  3	126.3	22.3	 16
541	  3	109.0	12.6	 20
542	  3	176.0	20.9	 25
543	  3	301.8	44.8	 20
544	  3	540.0	78.0	 25
545	  3	908.0	86.4	 25
546	  3	880.3	52.6	 20
547	  3	358.0	49.6	 25
548	  3	341.0	31.0	 20
549	  3	2431.5	230.5	 16
550	  3	1050.3	82.3	 20
551	  3	526.0	66.9	 25
552	  3	417.3	42.8	 20
553	  3	158.0	19.9	 25
554	  3	194.0	31.4	 25
555	  3	192.8	21.3	 20
556	  3	5058.0	1190.0	 25
557	  3	197.3	16.6	 20
558	  3	528.5	30.4	 16
559	  3	359.3	34.4	 20
560	  3	8051.0	1460.6	 25
561	  3	2295.8	402.3	 20
562	  3	244.0	35.5	 25
563	  3	209.0	22.7	 25
564	  3	195.5	23.9	 20
565	  3	939.0	171.3	 25
566	  3	1656.8	149.5	 20
567	  3	1796.8	283.8	 16
568	  3	898.0	178.6	 25
569	  3	6680.0	1141.9	 25
570	  3	264.0	28.6	 25
571	  3	5933.8	870.1	 20
572	  3	538.0	66.7	 25
573	  3	194.0	25.6	 25
574	  3	254.5	34.0	 16
575	  3	830.5	73.6	 20
576	  3	232.5	18.8	 20
577	  3	1274.5	151.3	 20
578	  3	785.0	56.7	 25
579	  3	1549.0	93.6	 25
580	  3	702.3	44.7	 20
581	  3	3680.0	420.6	 25
582	  3	1988.0	310.9	 25
583	  3	374.3	34.2	 16
584	  3	221.5	28.3	 20
585	  3	2233.8	176.0	 20
586	  3	1404.8	218.9	 20
587	  3	238.0	45.5	 25
588	  3	135.0	18.0	 25
589	  3	448.0	39.0	 20
590	  3	3324.0	579.5	 25
591	  3	143.0	20.5	 25
592	  3	140.3	15.8	 16
593	  3	4642.0	544.3	 20
594	  3	631.5	59.7	 20
595	  3	2447.3	210.8	 20
596	  3	216.0	33.3	 25
597	  3	1512.0	200.9	 25
598	  3	1384.3	105.2	 20
599	  3	526.0	37.3	 25
600	  3	204.0	22.3	 25
601	  3	132.0	20.2	 16
602	  3	898.3	129.1	 20
603	  3	2172.3	319.3	 20
604	  3	231.3	32.8	 20
605	  3	1994.0	408.7	 25
606	  3	142.0	23.2	 25
607	  3	316.0	35.4	 20
608	  3	154.0	20.1	 25
609	  3	302.3	56.2	 20
610	  3	543.5	39.6	 16
611	  3	492.8	51.7	 20
612	  3	209.0	29.9	 25
613	  3	1497.5	124.4	 20
614	  3	1371.0	148.4	 25
615	  3	460.0	39.0	 25
616	  3	2958.8	514.7	 20
617	  3	686.0	91.5	 25
618	  3	343.8	33.9	 20
619	  3	654.3	57.7	 16
620	  3	407.5	37.7	 20
621	  3	5730.0	928.8	 25
622	  3	626.8	94.4	 20
623	  3	9412.0	997.9	 25
624	  3	7039.0	1136.5	 25
625	  3	436.8	50.7	 20
626	  3	427.0	49.7	 25
627	  3	177.3	14.0	 20
628	  3	126.8	20.7	 16
629	  3	3451.5	556.9	 20
630	  3	1867.0	329.2	 25
631	  3	325.8	46.8	 20
632	  3	150.0	16.4	 25
633	  3	3787.0	773.3	 25
634	  3	1337.3	190.1	 20
635	  3	156.0	27.3	 25
636	  3	15292.5	2575.1	 20
637	  3	327.3	32.3	 16
638	  3	15214.8	1905.2	 20
639	  3	280.0	82.3	 25
  0	  4	93.5	15.7	 16
  1	  4	94.0	11.7	 20
  2	  4	125.0	25.0	 25
  3	  4	108.0	19.2	 20
  4	  4	99.0	11.7	 25
  5	  4	92.0	14.8	 25
  6	  4	84.3	14.2	 20
  7	  4	96.3	13.6	 20
  8	  4	95.0	17.5	 20
  9	  4	100.8	16.9	 16
 10	  4	104.0	16.7	 25
 11	  4	94.0	22.8	 25
 12	  4	107.8	16.6	 20
 13	  4	103.0	13.3	 25
 14	  4	109.0	13.5	 25
 15	  4	115.0	27.6	 20
 16	  4	107.5	12.5	 20
 17	  4	103.0	12.1	 20
 18	  4	94.3	14.4	 16
 19	  4	95.0	13.7	 25
 20	  4	97.0	19.2	 25
 21	  4	106.5	28.8	 20
 22	  4	104.0	15.5	 25
 23	  4	105.0	12.9	 25
 24	  4	103.3	16.2	 20
 25	  4	99.3	16.6	 20
 26	  4	97.5	16.9	 20
 27	  4	99.5	12.7	 16
 28	  4	103.0	13.1	 25
 29	  4	104.0	13.2	 25
 30	  4	96.3	15.2	 20
 31	  4	113.0	17.2	 25
 32	  4	119.0	28.2	 25
 33	  4	114.3	23.2	 20
 34	  4	97.0	16.6	 20
 35	  4	94.8	14.6	 20
 36	  4	88.3	12.1	 16
 37	  4	82.0	12.1	 25
 38	  4	90.0	15.9	 25
 39	  4	99.0	10.1	 20
 40	  4	105.0	13.9	 25
 41	  4	117.0	18.8	 25
 42	  4	104.8	15.9	 16
 43	  4	109.0	15.7	 20
 44	  4	112.3	13.8	 20
 45	  4	110.5	17.3	 20
 46	  4	105.0	16.0	 25
 47	  4	113.0	19.4	 25
 48	  4	110.8	18.8	 20
 49	  4	110.0	17.3	 25
 50	  4	114.0	12.2	 25
 51	  4	111.3	14.2	 16
 52	  4	118.3	15.6	 20
 53	  4	110.3	18.4	 20
 54	  4	137.0	21.9	 20
 55	  4	128.0	16.2	 25
 56	  4	15021.0	2664.0	 25
 57	  4	267.8	25.1	 20
 58	  4	254.0	34.6	 25
 59	  4	10840.0	1806.8	 25
 60	  4	13872.3	2706.6	 16
 61	  4	165.0	24.7	 20
 62	  4	15059.5	3754.8	 20
 63	  4	301.0	39.7	 20
 64	  4	275.0	96.6	 25
 65	  4	414.0	158.7	 25
 66	  4	12166.5	3101.6	 20
 67	  4	326.0	57.5	 25
 68	  4	14494.0	1264.0	 25
 69	  4	12274.3	1160.4	 16
 70	  4	276.8	44.9	 20
 71	  4	267.5	28.5	 20
 72	  4	12261.5	1517.6	 20
 73	  4	206.0	29.5	 25
 74	  4	13832.0	2579.5	 25
 75	  4	561.3	71.7	 20
 76	  4	376.0	45.1	 25
 77	  4	273.0	27.9	 20
 78	  4	12092.3	2114.4	 16
 79	  4	150.3	36.3	 20
 80	  4	12897.0	1610.7	 25
 81	  4	246.5	20.8	 20
 82	  4	240.0	25.7	 25
 83	  4	216.0	24.4	 25
 84	  4	236.5	25.9	 20
 85	  4	138.0	14.5	 25
 86	  4	13527.8	1342.9	 20
 87	  4	11698.3	898.2	 16
 88	  4	248.5	49.1	 20
 89	  4	246.0	26.5	 25
 90	  4	10804.5	1353.5	 20
 91	  4	147.0	41.7	 25
 92	  4	220.0	24.0	 25
 93	  4	216.0	22.1	 20
 94	  4	234.0	35.0	 25
 95	  4	222.5	26.7	 20
 96	  4	234.0	28.3	 16
 97	  4	130.3	11.2	 20
 98	  4	12275.0	1498.6	 25
 99	  4	264.0	75.6	 20
100	  4	242.0	116.7	 25
101	  4	9421.0	2428.5	 25
102	  4	228.3	21.5	 20
103	  4	119.0	14.7	 25
104	  4	106.8	11.2	 20
105	  4	116.3	12.6	 16
106	  4	112.3	13.5	 20
107	  4	121.0	17.1	 25
108	  4	135.5	16.8	 20
109	  4	124.0	10.7	 25
110	  4	11938.0	1472.6	 25
111	  4	251.8	23.3	 20
112	  4	219.0	28.9	 25
113	  4	215.3	18.4	 20
114	  4	10793.5	1090.9	 16
115	  4	154.0	54.5	 25
116	  4	12610.0	1355.9	 25
117	  4	10471.8	1767.9	 20
118	  4	320.0	56.4	 25
119	  4	241.0	79.8	 25
120	  4	217.3	19.0	 20
121	  4	133.3	17.6	 20
122	  4	10805.8	1531.9	 20
123	  4	231.0	23.7	 16
124	  4	241.0	23.1	 25
125	  4	248.0	26.7	 25
126	  4	10682.8	1997.3	 20
127	  4	157.0	43.2	 25
128	  4	11000.0	2415.9	 25
129	  4	266.8	93.4	 20
130	  4	234.0	23.2	 20
131	  4	225.5	29.5	 20
132	  4	219.5	18.1	 16
133	  4	131.0	14.9	 25
134	  4	10886.0	2471.5	 25
135	  4	268.0	60.4	 25
136	  4	278.3	85.5	 20
137	  4	284.0	121.3	 25
138	  4	10498.0	3144.0	 25
139	  4	152.5	14.4	 16
140	  4	12789.5	1498.0	 20
141	  4	291.0	47.5	 20
142	  4	272.0	47.8	 20
143	  4	8480.0	1942.8	 25
144	  4	239.0	32.5	 25
145	  4	128.5	14.5	 20
146	  4	12048.0	1419.1	 25
147	  4	10399.0	3109.6	 25
148	  4	276.5	57.4	 16
149	  4	242.3	25.6	 20
150	  4	10132.5	2342.7	 20
151	  4	132.8	18.1	 20
152	  4	201.0	18.9	 25
153	  4	208.0	17.2	 25
154	  4	247.0	110.6	 20
155	  4	218.0	29.4	 25
156	  4	200.3	26.3	 20
157	  4	114.5	12.7	 16
158	  4	192.8	17.4	 20
159	  4	213.0	25.0	 25
160	  4	9741.5	654.6	 20
161	  4	229.0	24.1	 25
162	  4	196.0	26.4	 25
163	  4	121.3	12.3	 20
164	  4	10423.0	2461.4	 25
165	  4	238.0	25.1	 20
166	  4	224.8	23.3	 16
167	  4	10904.8	1420.8	 20
168	  4	12434.0	2649.5	 25
169	  4	116.0	10.9	 20
170	  4	98.0	10.2	 25
171	  4	104.0	15.6	 25
172	  4	107.3	12.0	 20
173	  4	107.0	11.6	 25
174	  4	97.0	11.8	 20
175	  4	100.0	12.9	 16
176	  4	101.0	13.9	 20
177	  4	97.0	10.8	 25
178	  4	87.3	12.0	 20
179	  4	90.0	13.2	 25
180	  4	88.0	10.6	 25
181	  4	88.0	14.2	 20
182	  4	94.0	13.7	 25
183	  4	95.0	13.1	 20
184	  4	88.3	12.8	 16
185	  4	94.0	13.0	 20
186	  4	101.0	15.1	 25
187	  4	103.8	18.8	 20
188	  4	93.0	11.2	 25
189	  4	94.0	13.1	 25
190	  4	91.8	14.7	 20
191	  4	96.3	12.1	 20
192	  4	97.8	14.9	 20
193	  4	91.0	11.4	 16
194	  4	92.0	11.9	 25
195	  4	78.0	12.0	 25
196	  4	103.0	13.6	 20
197	  4	96.0	12.3	 25
198	  4	102.0	15.7	 25
199	  4	101.3	18.3	 20
200	  4	88.0	15.6	 20
201	  4	100.5	14.4	 20
202	  4	78.8	14.8	 16
203	  4	81.0	13.7	 25
204	  4	98.0	16.6	 25
205	  4	83.5	9.4	 20
206	  4	89.0	15.3	 25
207	  4	78.0	14.4	 25
208	  4	92.8	11.0	 20
209	  4	83.8	13.3	 20
210	  4	82.3	13.0	 20
211	  4	82.3	11.5	 16
212	  4	94.0	18.7	 25
213	  4	85.0	13.3	 25
214	  4	85.0	13.9	 20
215	  4	83.0	15.4	 25
216	  4	90.0	22.3	 25
217	  4	90.8	14.8	 20
218	  4	85.0	9.9	 20
219	  4	85.5	15.6	 20
220	  4	93.3	12.1	 16
221	  4	80.0	11.7	 25
222	  4	87.0	14.8	 25
223	  4	97.3	15.5	 20
224	  4	84.0	12.9	 25
225	  4	103.0	15.9	 25
226	  4	86.3	14.9	 20
227	  4	80.3	13.0	 20
228	  4	79.3	8.6	 20
229	  4	83.3	8.0	 20
230	  4	91.0	14.6	 25
231	  4	91.0	11.0	 25
232	  4	88.3	11.2	 20
233	  4	97.0	14.4	 25
234	  4	87.0	15.2	 25
235	  4	89.5	14.4	 16
236	  4	91.3	11.8	 20
237	  4	84.3	11.7	 20
238	  4	91.0	14.4	 20
239	  4	81.0	13.8	 25
240	  4	87.0	13.2	 25
241	  4	86.0	13.9	 20
242	  4	93.0	12.4	 25
243	  4	88.0	15.6	 25
244	  4	92.0	9.9	 16
245	  4	94.8	11.0	 20
246	  4	81.0	15.5	 20
247	  4	92.5	15.3	 20
248	  4	84.0	12.7	 25
249	  4	95.0	13.7	 25
250	  4	94.5	13.7	 20
251	  4	94.0	13.6	 25
252	  4	91.0	13.8	 25
253	  4	82.5	10.4	 16
254	  4	95.5	16.9	 20
255	  4	88.8	14.4	 20
256	  4	96.8	18.5	 20
257	  4	83.0	13.1	 25
258	  4	91.0	12.1	 25
259	  4	90.3	16.3	 20
260	  4	95.0	13.7	 25
261	  4	93.0	16.0	 25
262	  4	87.5	9.8	 16
263	  4	82.8	11.9	 20
264	  4	92.3	8.2	 20
265	  4	85.5	14.8	 20
266	  4	108.0	20.2	 25
267	  4	85.0	8.5	 25
268	  4	94.5	12.6	 20
269	  4	77.0	12.4	 25
270	  4	85.3	10.3	 20
271	  4	92.3	19.4	 16
272	  4	87.5	12.8	 20
273	  4	98.0	15.0	 25
274	  4	88.5	14.7	 20
275	  4	111.0	14.8	 25
276	  4	86.0	10.4	 25
277	  4	96.3	19.2	 20
278	  4	94.0	11.1	 25
279	  4	89.3	12.0	 20
280	  4	86.3	13.8	 16
281	  4	89.8	12.6	 20
282	  4	102.0	18.0	 25
283	  4	97.5	12.6	 20
284	  4	97.0	10.4	 25
285	  4	100.0	12.3	 25
286	  4	87.5	9.4	 20
287	  4	87.0	10.7	 25
288	  4	78.0	9.1	 20
289	  4	88.0	13.7	 16
290	  4	86.3	10.0	 20
291	  4	101.0	15.0	 25
292	  4	99.0	12.0	 20
293	  4	95.0	18.3	 25
294	  4	90.0	18.5	 25
295	  4	85.8	12.8	 20
296	  4	87.0	15.2	 25
297	  4	83.8	12.8	 20
298	  4	82.3	11.1	 20
299	  4	75.3	8.8	 16
300	  4	77.0	7.4	 25
301	  4	82.0	12.9	 25
302	  4	245.0	30.8	 20
303	  4	170.0	23.0	 25
304	  4	260.0	26.8	 25
305	  4	440.5	82.6	 16
306	  4	130.0	17.7	 20
307	  4	469.3	62.5	 20
308	  4	288.5	40.5	 20
309	  4	1206.0	165.8	 25
310	  4	210.0	25.4	 25
311	  4	1694.5	467.7	 20
312	  4	356.0	75.6	 25
313	  4	395.0	46.1	 25
314	  4	213.8	23.6	 16
315	  4	268.0	25.4	 20
316	  4	838.8	145.7	 20
317	  4	115.0	16.1	 20
318	  4	112.0	12.0	 25
319	  4	201.0	56.3	 25
320	  4	216.5	27.2	 20
321	  4	277.0	28.2	 25
322	  4	233.0	23.1	 25
323	  4	247.3	16.7	 16
324	  4	371.0	26.3	 20
325	  4	244.8	39.0	 20
326	  4	454.3	29.9	 20
327	  4	252.0	25.7	 25
328	  4	259.0	25.7	 25
329	  4	170.3	24.9	 20
330	  4	157.0	27.6	 25
331	  4	284.0	168.9	 25
332	  4	162.3	17.4	 16
333	  4	374.5	31.9	 20
334	  4	279.5	42.1	 20
335	  4	165.8	15.3	 20
336	  4	202.0	33.5	 25
337	  4	127.0	19.2	 25
338	  4	120.8	14.2	 20
339	  4	135.0	13.0	 25
340	  4	129.0	13.2	 20
341	  4	193.0	16.0	 16
342	  4	187.3	22.7	 20
343	  4	297.0	48.8	 25
344	  4	223.0	40.0	 20
345	  4	138.0	20.4	 25
346	  4	277.0	50.0	 25
347	  4	602.5	42.1	 20
348	  4	163.0	13.7	 25
349	  4	130.0	24.8	 20
350	  4	1798.8	326.8	 16
351	  4	525.8	103.8	 20
352	  4	155.0	21.0	 25
353	  4	129.3	15.8	 20
354	  4	142.0	12.9	 25
355	  4	162.0	24.9	 25
356	  4	659.8	72.7	 20
357	  4	237.0	26.8	 25
358	  4	196.3	24.3	 20
359	  4	938.3	124.3	 16
360	  4	434.0	55.9	 20
361	  4	704.0	150.3	 25
362	  4	4751.0	1199.8	 20
363	  4	1229.0	250.4	 25
364	  4	922.0	184.7	 25
365	  4	188.5	21.4	 20
366	  4	298.0	38.9	 25
367	  4	167.3	19.3	 20
368	  4	164.3	19.8	 16
369	  4	152.5	17.9	 20
370	  4	862.0	162.4	 25
371	  4	412.8	83.1	 20
372	  4	125.0	18.7	 25
373	  4	1053.0	260.2	 25
374	  4	225.3	28.3	 20
375	  4	180.0	18.9	 25
376	  4	1355.3	174.8	 20
377	  4	203.5	29.6	 16
378	  4	180.0	19.1	 25
379	  4	1374.0	325.1	 25
380	  4	157.5	23.7	 20
381	  4	252.0	47.3	 25
382	  4	246.0	50.8	 25
383	  4	104.3	10.3	 20
384	  4	144.8	21.8	 20
385	  4	185.5	15.0	 20
386	  4	134.0	11.8	 16
387	  4	426.0	58.4	 25
388	  4	292.0	35.4	 25
389	  4	186.0	24.5	 20
390	  4	234.0	31.1	 25
391	  4	264.0	26.5	 25
392	  4	316.8	42.9	 20
393	  4	164.3	22.4	 20
394	  4	106.5	15.8	 20
395	  4	113.3	16.2	 16
396	  4	365.0	75.4	 25
397	  4	923.0	193.1	 25
398	  4	115.3	11.7	 20
399	  4	168.0	22.6	 25
400	  4	128.0	13.4	 25
401	  4	126.3	17.2	 20
402	  4	148.0	18.1	 20
403	  4	147.8	19.0	 20
404	  4	377.8	26.3	 16
405	  4	307.0	29.3	 25
406	  4	144.0	14.1	 25
407	  4	456.5	82.4	 20
408	  4	213.0	22.1	 25
409	  4	319.0	102.0	 25
410	  4	390.8	74.0	 20
411	  4	200.5	32.9	 20
412	  4	600.5	40.1	 20
413	  4	772.3	69.9	 16
414	  4	184.0	39.0	 25
415	  4	159.0	66.0	 25
416	  4	111.5	18.1	 20
417	  4	128.0	17.2	 25
418	  4	481.0	73.7	 25
419	  4	124.8	13.3	 16
420	  4	123.8	14.2	 20
421	  4	153.0	20.5	 20
422	  4	130.5	19.9	 20
423	  4	121.0	21.7	 25
424	  4	94.0	16.5	 25
425	  4	85.8	13.6	 20
426	  4	100.0	22.4	 25
427	  4	116.0	23.1	 25
428	  4	96.8	18.1	 16
429	  4	186.3	22.8	 20
430	  4	248.8	29.8	 20
431	  4	226.5	15.7	 20
432	  4	443.0	32.9	 25
433	  4	385.0	89.2	 25
434	  4	159.3	12.8	 20
435	  4	241.0	53.4	 25
436	  4	212.0	30.4	 25
437	  4	6047.8	720.7	 16
438	  4	325.8	60.1	 20
439	  4	216.8	20.7	 20
440	  4	326.3	39.9	 20
441	  4	1346.0	189.6	 25
442	  4	1013.0	132.0	 25
443	  4	741.0	38.1	 20
444	  4	222.0	24.0	 25
445	  4	203.0	24.1	 25
446	  4	159.5	27.0	 16
447	  4	250.8	30.7	 20
448	  4	271.3	25.0	 20
449	  4	212.3	19.7	 20
450	  4	825.0	96.3	 25
451	  4	911.0	93.0	 25
452	  4	109.0	11.5	 20
453	  4	175.0	17.2	 25
454	  4	112.0	13.9	 20
455	  4	346.5	46.0	 16
456	  4	167.8	19.1	 20
457	  4	340.0	45.3	 25
458	  4	305.0	58.0	 25
459	  4	339.8	239.0	 20
460	  4	1990.0	342.2	 25
461	  4	121.0	18.4	 25
462	  4	120.0	16.2	 20
463	  4	133.0	16.6	 20
464	  4	150.5	17.9	 20
465	  4	122.3	19.4	 16
466	  4	115.0	15.8	 25
467	  4	126.0	20.9	 25
468	  4	164.5	21.0	 20
469	  4	131.0	19.1	 25
470	  4	138.0	22.2	 25
471	  4	305.3	34.2	 20
472	  4	129.3	14.4	 20
473	  4	100.3	11.4	 20
474	  4	206.3	25.7	 16
475	  4	211.0	24.1	 25
476	  4	1623.0	390.7	 25
477	  4	474.3	40.5	 20
478	  4	397.0	33.7	 25
479	  4	260.0	27.0	 25
480	  4	632.3	48.1	 20
481	  4	249.5	32.9	 20
482	  4	201.3	27.1	 20
483	  4	115.3	25.7	 16
484	  4	114.0	16.4	 25
485	  4	2905.0	755.1	 25
486	  4	122.0	17.5	 20
487	  4	116.0	20.7	 25
488	  4	97.0	12.3	 25
489	  4	98.5	15.4	 20
490	  4	423.3	27.9	 20
491	  4	656.3	57.4	 20
492	  4	687.5	88.2	 20
493	  4	181.0	34.1	 25
494	  4	256.0	43.1	 25
495	  4	135.0	18.2	 20
496	  4	175.0	20.4	 25
497	  4	307.0	46.5	 25
498	  4	519.0	41.9	 16
499	  4	122.3	18.0	 20
500	  4	221.8	32.9	 20
501	  4	145.3	22.7	 20
502	  4	127.0	18.2	 25
503	  4	114.0	13.5	 25
504	  4	187.5	83.7	 20
505	  4	137.0	18.8	 25
506	  4	117.0	20.1	 25
507	  4	137.5	23.7	 16
508	  4	213.0	32.8	 20
509	  4	119.3	11.3	 20
510	  4	353.5	46.8	 20
511	  4	555.0	87.8	 25
512	  4	1178.0	283.9	 25
513	  4	862.3	107.9	 20
514	  4	1285.0	130.6	 25
515	  4	150.0	20.2	 25
516	  4	448.5	61.0	 16
517	  4	1521.0	201.0	 20
518	  4	491.3	69.2	 20
519	  4	448.3	64.8	 20
520	  4	456.0	77.4	 25
521	  4	124.0	14.9	 25
522	  4	120.0	15.2	 20
523	  4	115.0	11.9	 25
524	  4	131.0	22.5	 25
525	  4	1084.0	153.0	 16
526	  4	164.3	22.3	 20
527	  4	856.5	171.6	 20
528	  4	101.5	13.6	 20
529	  4	216.0	36.1	 25
530	  4	104.0	15.1	 25
531	  4	137.3	21.7	 20
532	  4	238.0	28.8	 25
533	  4	175.0	20.0	 20
534	  4	343.5	40.4	 16
535	  4	2213.3	369.9	 20
536	  4	461.0	62.9	 25
537	  4	1649.5	166.7	 20
538	  4	266.0	55.5	 25
539	  4	163.0	21.2	 25
540	  4	118.3	11.6	 20
541	  4	108.0	15.4	 25
542	  4	194.3	32.8	 20
543	  4	341.8	40.6	 16
544	  4	566.5	81.3	 20
545	  4	505.0	67.7	 25
546	  4	785.3	74.2	 20
547	  4	511.0	52.2	 25
548	  4	276.0	31.4	 25
549	  4	970.5	133.0	 20
550	  4	399.0	50.3	 25
551	  4	182.0	33.6	 20
552	  4	328.5	32.3	 16
553	  4	137.3	14.3	 20
554	  4	163.0	18.7	 25
555	  4	191.5	23.4	 20
556	  4	921.0	204.6	 25
557	  4	172.0	16.2	 25
558	  4	839.8	132.3	 20
559	  4	743.0	87.1	 25
560	  4	2440.8	374.1	 20
561	  4	319.3	40.5	 16
562	  4	208.0	20.5	 20
563	  4	187.0	48.8	 25
564	  4	145.0	21.6	 20
565	  4	716.0	107.7	 25
566	  4	754.0	73.5	 25
567	  4	353.5	63.5	 20
568	  4	299.0	33.5	 20
569	  4	2920.0	398.3	 20
570	  4	305.8	33.4	 16
571	  4	1589.0	308.7	 25
572	  4	563.0	34.8	 25
573	  4	174.5	20.2	 20
574	  4	206.0	28.0	 25
575	  4	436.0	49.9	 25
576	  4	499.3	53.3	 20
577	  4	390.8	33.8	 20
578	  4	1069.0	82.3	 20
579	  4	925.5	80.9	 16
580	  4	502.0	88.7	 25
581	  4	1536.0	131.7	 25
582	  4	1066.0	107.4	 20
583	  4	266.0	25.4	 25
584	  4	167.0	23.1	 25
585	  4	896.8	98.4	 20
586	  4	375.3	41.1	 20
587	  4	544.0	52.9	 20
588	  4	165.0	23.5	 16
589	  4	405.0	52.8	 25
590	  4	433.0	101.1	 25
591	  4	144.5	20.4	 20
592	  4	129.0	22.2	 25
593	  4	5008.0	501.6	 25
594	  4	475.8	68.2	 20
595	  4	918.3	74.6	 20
596	  4	199.3	28.3	 20
597	  4	1996.0	165.1	 16
598	  4	1445.0	217.9	 25
599	  4	999.0	93.4	 25
600	  4	210.3	33.9	 20
601	  4	131.0	14.0	 25
602	  4	178.0	26.4	 25
603	  4	769.3	87.8	 20
604	  4	314.3	45.8	 20
605	  4	348.0	51.1	 20
606	  4	156.3	26.4	 20
607	  4	125.0	16.4	 25
608	  4	138.0	15.4	 25
609	  4	554.8	57.9	 20
610	  4	381.0	46.3	 25
611	  4	256.0	37.3	 25
612	  4	312.5	37.2	 16
613	  4	902.0	73.0	 20
614	  4	589.5	64.7	 20
615	  4	794.8	73.7	 20
616	  4	455.0	49.0	 25
617	  4	431.0	52.6	 25
618	  4	210.0	23.3	 25
619	  4	517.8	40.2	 20
620	  4	644.0	44.9	 25
621	  4	1206.0	180.1	 20
622	  4	639.8	60.2	 16
623	  4	4990.5	629.1	 20
624	  4	3705.0	850.9	 25
625	  4	560.0	48.5	 20
626	  4	257.0	30.3	 25
627	  4	146.0	21.0	 25
628	  4	138.0	17.8	 20
629	  4	323.0	111.6	 25
630	  4	201.0	32.1	 20
631	  4	127.5	19.3	 16
632	  4	158.0	22.6	 20
633	  4	1070.0	260.8	 25
634	  4	976.5	90.0	 20
635	  4	118.0	18.3	 25
636	  4	123.0	23.0	 25
637	  4	117.3	20.1	 20
638	  4	132.0	37.5	 25
639	  4	100.0	12.4	 20
  0	  5	212.0	31.4	 25
  1	  5	117.0	19.8	 25
  2	  5	718.3	107.1	 16
  3	  5	124.8	22.6	 20
  4	  5	6235.0	1394.5	 25
  5	  5	240.3	41.8	 20
  6	  5	426.0	97.0	 25
  7	  5	154.0	23.8	 25
  8	  5	452.8	99.4	 20
  9	  5	420.0	88.9	 25
 10	  5	361.8	39.5	 20
 11	  5	160.5	28.2	 16
 12	  5	7155.8	1663.1	 20
 13	  5	325.0	47.0	 25
 14	  5	17142.5	2321.6	 20
 15	  5	4231.0	863.1	 25
 16	  5	2961.0	493.6	 25
 17	  5	8895.0	1701.8	 20
 18	  5	1211.0	254.0	 25
 19	  5	131.8	20.0	 20
 20	  5	409.8	73.9	 16
 21	  5	5460.5	1473.8	 20
 22	  5	2498.0	592.2	 25
 23	  5	311.0	46.7	 25
 24	  5	2361.0	598.4	 20
 25	  5	120.0	26.5	 25
 26	  5	433.0	104.3	 25
 27	  5	212.3	38.4	 20
 28	  5	3861.5	606.4	 20
 29	  5	1766.3	175.8	 20
 30	  5	10808.8	1038.3	 16
 31	  5	838.0	93.1	 25
 32	  5	6294.0	921.1	 25
 33	  5	4735.0	562.1	 20
 34	  5	344.0	51.6	 25
 35	  5	3871.0	683.2	 25
 36	  5	162.0	22.6	 20
 37	  5	147.5	20.5	 20
 38	  5	123.5	22.3	 20
 39	  5	662.0	153.1	 16
 40	  5	1107.0	248.3	 25
 41	  5	392.0	83.5	 25
 42	  5	5301.5	1488.4	 20
 43	  5	434.0	98.2	 25
 44	  5	2401.0	769.6	 25
 45	  5	3738.5	315.0	 16
 46	  5	165.8	22.4	 20
 47	  5	185.5	18.8	 20
 48	  5	631.3	41.2	 20
 49	  5	1037.0	88.5	 25
 50	  5	1703.0	182.4	 25
 51	  5	4729.8	415.6	 20
 52	  5	717.0	95.5	 25
 53	  5	145.0	20.8	 25
 54	  5	1501.0	189.2	 16
 55	  5	143.3	19.8	 20
 56	  5	13887.0	2414.3	 20
 57	  5	258.0	31.3	 20
 58	  5	234.0	21.1	 25
 59	  5	280.0	74.5	 25
 60	  5	13472.3	776.6	 20
 61	  5	166.0	24.4	 25
 62	  5	15037.0	917.0	 25
 63	  5	13756.8	1215.3	 16
 64	  5	13185.8	1460.6	 20
 65	  5	12564.0	2540.1	 20
 66	  5	294.3	37.1	 20
 67	  5	171.0	22.1	 25
 68	  5	13757.0	2219.6	 25
 69	  5	308.0	100.9	 20
 70	  5	244.0	25.3	 25
 71	  5	276.0	30.5	 25
 72	  5	12820.5	825.5	 16
 73	  5	215.8	27.1	 20
 74	  5	15084.8	1071.7	 20
 75	  5	13177.8	2628.1	 20
 76	  5	12652.0	2655.9	 25
 77	  5	11684.0	2996.0	 25
 78	  5	305.0	191.2	 20
 79	  5	140.0	18.4	 25
 80	  5	13481.5	1906.4	 20
 81	  5	264.3	23.5	 16
 82	  5	247.5	25.9	 20
 83	  5	233.0	26.4	 25
 84	  5	243.3	56.8	 20
 85	  5	143.0	24.2	 25
 86	  5	13431.0	1647.6	 25
 87	  5	288.3	394.8	 20
 88	  5	240.0	28.4	 25
 89	  5	233.0	21.3	 20
 90	  5	11846.0	779.4	 16
 91	  5	141.0	21.6	 20
 92	  5	221.0	27.4	 25
 93	  5	241.0	20.8	 20
 94	  5	9896.0	2616.6	 25
 95	  5	255.0	28.8	 25
 96	  5	225.3	29.7	 20
 97	  5	122.0	17.0	 25
 98	  5	13109.0	780.5	 20
 99	  5	11555.8	948.9	 16
100	  5	10374.3	1465.2	 20
101	  5	259.0	36.0	 25
102	  5	218.3	28.8	 20
103	  5	110.0	15.2	 25
104	  5	113.0	13.3	 25
105	  5	1838.5	372.2	 20
106	  5	881.0	206.4	 25
107	  5	535.5	29.3	 20
108	  5	168.5	21.9	 16
109	  5	139.5	15.7	 20
110	  5	12249.0	1468.5	 25
111	  5	226.5	25.7	 20
112	  5	246.0	22.9	 25
113	  5	212.0	23.1	 25
114	  5	10965.8	846.4	 20
115	  5	145.3	41.8	 20
116	  5	12443.5	1491.7	 20
117	  5	240.3	28.1	 16
118	  5	237.0	14.6	 25
119	  5	211.0	24.8	 25
120	  5	210.8	23.9	 20
121	  5	146.0	17.5	 25
122	  5	11596.0	1379.9	 25
123	  5	250.5	26.1	 20
124	  5	221.3	30.4	 20
125	  5	229.3	25.5	 20
126	  5	11373.5	999.3	 16
127	  5	140.0	35.6	 25
128	  5	250.0	37.4	 25
129	  5	10522.5	1589.9	 20
130	  5	10340.0	1749.7	 25
131	  5	223.0	21.3	 25
132	  5	241.5	31.2	 20
133	  5	117.8	17.2	 20
134	  5	11777.8	1401.6	 20
135	  5	257.8	32.0	 16
136	  5	228.0	20.9	 25
137	  5	234.0	27.1	 25
138	  5	11342.3	1061.2	 20
139	  5	166.0	56.4	 25
140	  5	13212.0	1385.2	 25
141	  5	11218.8	2879.6	 20
142	  5	10210.5	925.5	 20
143	  5	246.0	27.5	 20
144	  5	215.5	15.3	 16
145	  5	128.0	15.4	 25
146	  5	11909.0	1533.8	 25
147	  5	254.3	28.2	 20
148	  5	209.0	14.5	 25
149	  5	234.0	25.8	 25
150	  5	10790.0	1000.2	 20
151	  5	128.5	42.6	 20
152	  5	206.5	20.1	 20
153	  5	205.3	24.2	 20
154	  5	9347.0	2083.0	 25
155	  5	218.0	27.7	 25
156	  5	187.0	21.6	 20
157	  5	114.0	11.7	 25
158	  5	199.0	20.6	 25
159	  5	198.8	22.8	 16
160	  5	9722.3	1339.5	 20
161	  5	221.8	21.3	 20
162	  5	220.5	19.7	 20
163	  5	130.0	25.7	 25
164	  5	11721.0	1586.0	 25
165	  5	229.5	21.5	 20
166	  5	228.0	21.0	 25
167	  5	11746.0	1187.4	 25
168	  5	12547.3	498.5	 16
169	  5	127.5	40.1	 20
170	  5	128.0	19.4	 20
171	  5	156.0	16.8	 20
172	  5	143.0	15.1	 25
173	  5	268.0	36.3	 25
174	  5	864.0	105.2	 20
175	  5	192.0	21.0	 25
176	  5	255.0	47.9	 25
177	  5	143.8	21.3	 16
178	  5	703.3	107.3	 20
179	  5	160.8	17.2	 20
180	  5	579.0	72.2	 20
181	  5	350.0	57.1	 25
182	  5	101.0	14.0	 25
183	  5	105.0	13.1	 25
184	  5	136.0	18.5	 20
185	  5	486.0	84.3	 25
186	  5	127.3	17.8	 20
187	  5	5323.3	535.4	 16
188	  5	2785.8	404.6	 20
189	  5	1580.0	344.1	 25
190	  5	2100.8	297.9	 20
191	  5	154.0	16.2	 25
192	  5	106.0	13.9	 25
193	  5	620.5	86.2	 20
194	  5	135.3	13.9	 20
195	  5	388.0	79.3	 20
196	  5	1631.5	182.3	 16
197	  5	1294.0	177.2	 25
198	  5	869.0	119.0	 25
199	  5	3315.5	350.5	 20
200	  5	168.0	23.1	 25
201	  5	227.0	29.6	 25
202	  5	191.5	28.5	 20
203	  5	1118.0	87.5	 20
204	  5	242.0	34.7	 20
205	  5	1455.8	123.7	 16
206	  5	2635.0	465.9	 25
207	  5	106.0	14.0	 25
208	  5	184.0	23.4	 20
209	  5	97.0	14.3	 25
210	  5	298.0	32.8	 25
211	  5	469.5	68.0	 20
212	  5	223.8	29.5	 20
213	  5	235.5	27.7	 20
214	  5	317.3	44.3	 16
215	  5	271.0	34.9	 25
216	  5	141.0	35.4	 25
217	  5	186.8	28.7	 20
218	  5	122.0	16.9	 25
219	  5	607.0	129.0	 25
220	  5	121.3	18.8	 20
221	  5	181.3	25.3	 20
222	  5	564.8	45.2	 20
223	  5	1657.3	126.6	 16
224	  5	453.0	42.4	 25
225	  5	256.0	27.1	 25
226	  5	414.3	46.7	 20
227	  5	158.0	18.5	 25
228	  5	241.0	30.0	 25
229	  5	124.8	15.5	 16
230	  5	111.8	15.1	 20
231	  5	359.3	57.2	 20
232	  5	326.3	31.8	 20
233	  5	256.0	39.4	 25
234	  5	3662.0	725.8	 25
235	  5	499.8	64.7	 20
236	  5	321.0	39.3	 25
237	  5	3414.0	683.7	 25
238	  5	478.0	46.7	 16
239	  5	1024.8	184.0	 20
240	  5	119.3	12.3	 20
241	  5	108.3	8.4	 20
242	  5	400.0	48.2	 25
243	  5	214.0	23.7	 25
244	  5	7052.0	794.0	 20
245	  5	173.0	19.6	 25
246	  5	350.0	70.6	 25
247	  5	219.0	34.9	 16
248	  5	229.5	33.3	 20
249	  5	374.0	46.0	 20
250	  5	803.0	86.2	 20
251	  5	233.0	34.4	 25
252	  5	683.0	122.9	 25
253	  5	212.5	37.5	 20
254	  5	127.0	17.4	 25
255	  5	963.0	196.1	 25
256	  5	2038.3	232.8	 16
257	  5	99.0	12.4	 20
258	  5	97.8	19.1	 20
259	  5	120.5	14.8	 20
260	  5	431.0	107.5	 25
261	  5	1982.0	455.6	 25
262	  5	121.3	18.6	 20
263	  5	134.0	21.2	 25
264	  5	8058.0	2235.9	 25
265	  5	1076.5	71.6	 16
266	  5	1375.0	130.6	 20
267	  5	170.0	30.2	 25
268	  5	458.3	42.9	 20
269	  5	265.0	29.5	 25
270	  5	114.0	16.7	 25
271	  5	1206.8	128.8	 20
272	  5	3909.0	517.5	 25
273	  5	162.0	26.0	 20
274	  5	301.0	39.6	 16
275	  5	9760.0	1232.9	 20
276	  5	193.0	26.9	 25
277	  5	1046.8	120.4	 20
278	  5	142.0	17.0	 25
279	  5	1840.0	260.7	 25
280	  5	502.0	48.0	 20
281	  5	1016.0	165.6	 25
282	  5	9132.8	1750.6	 20
283	  5	278.8	30.4	 16
284	  5	247.0	26.5	 20
285	  5	7234.0	1459.3	 25
286	  5	230.0	30.2	 20
287	  5	252.0	35.3	 25
288	  5	238.0	34.2	 25
289	  5	233.8	29.3	 20
290	  5	147.0	14.8	 25
291	  5	308.3	39.6	 20
292	  5	106.0	12.5	 16
293	  5	2458.5	379.5	 20
294	  5	111.0	17.9	 25
295	  5	125.3	15.2	 20
296	  5	207.0	26.9	 25
297	  5	281.0	35.5	 25
298	  5	112.3	15.0	 20
299	  5	205.0	27.4	 25
300	  5	509.3	70.0	 20
301	  5	137.0	11.9	 16
302	  5	133.0	15.2	 20
303	  5	104.0	16.5	 25
304	  5	129.8	14.5	 20
305	  5	188.0	21.4	 25
306	  5	133.0	22.2	 25
307	  5	768.3	125.1	 20
308	  5	110.3	11.8	 20
309	  5	128.5	16.8	 20
310	  5	636.0	116.1	 16
311	  5	121.0	15.1	 25
312	  5	135.0	18.8	 25
313	  5	7728.3	1275.9	 20
314	  5	244.0	27.5	 25
315	  5	573.0	88.1	 25
316	  5	292.3	32.8	 20
317	  5	134.5	19.1	 20
318	  5	121.8	17.4	 20
319	  5	2196.3	180.7	 16
320	  5	972.0	83.5	 25
321	  5	1189.0	196.4	 25
322	  5	304.5	24.7	 20
323	  5	668.0	94.4	 25
324	  5	2397.0	461.5	 25
325	  5	176.0	24.2	 20
326	  5	1688.0	292.9	 20
327	  5	545.0	74.3	 20
328	  5	467.0	56.6	 16
329	  5	5974.0	1217.7	 25
330	  5	1853.0	295.7	 25
331	  5	4432.8	929.5	 20
332	  5	2852.0	545.4	 25
333	  5	779.0	154.3	 25
334	  5	264.8	47.7	 20
335	  5	251.3	28.9	 20
336	  5	325.3	49.3	 20
337	  5	802.0	80.8	 16
338	  5	131.0	15.4	 25
339	  5	128.0	16.8	 25
340	  5	167.5	21.5	 20
341	  5	162.0	18.5	 25
342	  5	107.0	14.3	 25
343	  5	236.8	35.3	 20
344	  5	98.8	15.6	 16
345	  5	157.3	14.5	 20
346	  5	402.0	43.3	 25
347	  5	625.5	81.0	 20
348	  5	293.0	33.0	 25
349	  5	226.0	39.7	 25
350	  5	318.3	27.3	 20
351	  5	246.0	37.8	 25
352	  5	173.3	30.0	 20
353	  5	327.3	30.0	 16
354	  5	194.5	29.3	 20
355	  5	9867.0	1944.9	 25
356	  5	262.0	22.7	 20
357	  5	863.0	110.9	 25
358	  5	118.0	11.9	 25
359	  5	242.8	42.5	 20
360	  5	366.0	38.8	 25
361	  5	289.3	34.3	 20
362	  5	105.8	13.0	 16
363	  5	123.5	14.2	 20
364	  5	126.0	19.5	 25
365	  5	371.0	47.7	 20
366	  5	8216.0	1381.5	 25
367	  5	5355.0	1199.5	 25
368	  5	112.0	12.9	 20
369	  5	149.0	24.3	 25
370	  5	115.3	16.5	 20
371	  5	141.8	20.1	 16
372	  5	146.3	18.0	 20
373	  5	162.0	19.5	 25
374	  5	309.3	39.4	 20
375	  5	422.0	60.9	 25
376	  5	495.0	72.5	 25
377	  5	1911.5	369.8	 20
378	  5	305.5	37.4	 20
379	  5	133.5	18.2	 20
380	  5	173.0	14.6	 16
381	  5	112.0	15.3	 25
382	  5	131.0	18.6	 25
383	  5	122.0	14.2	 20
384	  5	101.0	8.7	 25
385	  5	100.0	11.0	 25
386	  5	391.3	55.2	 20
387	  5	187.5	13.8	 20
388	  5	92.5	13.9	 20
389	  5	168.0	19.6	 16
390	  5	1193.0	162.6	 25
391	  5	120.0	12.8	 25
392	  5	136.3	18.8	 20
393	  5	108.0	14.7	 25
394	  5	143.0	15.6	 25
395	  5	149.5	21.8	 20
396	  5	114.5	12.7	 20
397	  5	133.3	16.2	 20
398	  5	4859.3	474.5	 16
399	  5	169.0	16.9	 25
400	  5	330.0	39.9	 25
401	  5	549.5	43.7	 20
402	  5	970.0	103.6	 25
403	  5	11572.0	2048.8	 25
404	  5	10082.3	1370.8	 20
405	  5	392.5	43.7	 20
406	  5	367.5	47.0	 20
407	  5	230.8	25.7	 16
408	  5	703.0	105.9	 25
409	  5	166.0	21.3	 25
410	  5	746.3	77.7	 20
411	  5	543.0	39.2	 25
412	  5	703.0	50.5	 25
413	  5	1314.5	105.1	 20
414	  5	1309.5	104.2	 20
415	  5	7273.8	1238.8	 20
416	  5	147.8	15.9	 20
417	  5	594.0	91.2	 25
418	  5	343.0	30.1	 25
419	  5	440.3	36.4	 20
420	  5	4041.0	732.3	 25
421	  5	1071.0	161.8	 25
422	  5	263.3	29.6	 16
423	  5	2472.3	427.3	 20
424	  5	136.8	13.6	 20
425	  5	248.3	24.9	 20
426	  5	2487.0	355.1	 25
427	  5	4241.0	764.4	 25
428	  5	1167.3	165.4	 20
429	  5	1164.0	182.3	 25
430	  5	447.0	63.3	 25
431	  5	268.0	32.9	 16
432	  5	1487.3	196.5	 20
433	  5	135.0	19.2	 20
434	  5	135.3	16.9	 20
435	  5	408.0	54.7	 25
436	  5	344.0	47.4	 25
437	  5	850.0	55.9	 20
438	  5	180.0	23.2	 25
439	  5	940.0	126.3	 25
440	  5	229.0	27.7	 16
441	  5	182.3	17.4	 20
442	  5	1361.8	160.3	 20
443	  5	179.3	25.6	 20
444	  5	366.0	45.8	 25
445	  5	358.0	52.0	 25
446	  5	1900.5	177.4	 20
447	  5	1774.0	303.3	 25
448	  5	887.0	103.1	 25
449	  5	505.5	26.5	 16
450	  5	169.3	21.2	 20
451	  5	1291.5	131.4	 20
452	  5	1898.8	178.7	 20
453	  5	1499.0	171.5	 25
454	  5	487.0	57.5	 25
455	  5	524.3	52.3	 20
456	  5	239.0	22.7	 25
457	  5	258.3	28.9	 20
458	  5	525.8	27.5	 16
459	  5	9383.3	1358.2	 20
460	  5	709.0	58.4	 25
461	  5	450.5	68.5	 20
462	  5	130.0	20.7	 25
463	  5	315.0	34.9	 25
464	  5	138.5	21.7	 20
465	  5	121.0	17.7	 25
466	  5	184.0	19.8	 20
467	  5	160.5	21.6	 16
468	  5	126.3	20.5	 20
469	  5	138.0	20.3	 25
470	  5	7957.3	933.1	 20
471	  5	321.0	46.2	 25
472	  5	378.0	41.8	 25
473	  5	138.0	20.1	 20
474	  5	192.0	18.1	 25
475	  5	299.0	39.3	 20
476	  5	881.8	103.3	 16
477	  5	6284.0	1036.1	 20
478	  5	127.0	15.3	 25
479	  5	1159.0	141.3	 20
480	  5	2649.0	463.0	 25
481	  5	2961.0	485.3	 25
482	  5	188.5	17.4	 20
483	  5	131.0	20.5	 25
484	  5	274.3	27.1	 20
485	  5	447.8	41.1	 16
486	  5	159.0	20.5	 20
487	  5	3483.0	602.5	 25
488	  5	140.5	16.3	 20
489	  5	651.0	81.7	 25
490	  5	485.0	71.0	 25
491	  5	852.0	79.6	 20
492	  5	6056.0	745.5	 20
493	  5	663.0	78.0	 20
494	  5	5705.0	781.8	 16
495	  5	253.0	25.6	 25
496	  5	300.0	44.2	 25
497	  5	464.5	84.4	 20
498	  5	166.0	19.0	 25
499	  5	4752.0	993.3	 25
500	  5	201.0	38.7	 20
501	  5	642.5	136.3	 20
502	  5	401.5	70.6	 20
503	  5	124.3	19.7	 20
504	  5	3896.5	426.0	 20
505	  5	187.0	23.4	 25
506	  5	400.0	70.7	 25
507	  5	2165.0	223.8	 20
508	  5	2202.0	357.6	 25
509	  5	157.0	22.4	 25
510	  5	134.0	15.1	 16
511	  5	184.8	26.4	 20
512	  5	232.3	25.7	 20
513	  5	3545.8	463.3	 20
514	  5	593.0	50.7	 25
515	  5	218.0	23.1	 25
516	  5	145.5	18.7	 20
517	  5	323.0	49.8	 25
518	  5	3283.0	721.3	 25
519	  5	1390.3	102.7	 16
520	  5	408.3	49.6	 20
521	  5	407.8	27.9	 20
522	  5	259.8	27.3	 20
523	  5	234.0	24.6	 25
524	  5	229.0	24.8	 25
525	  5	175.8	25.0	 20
526	  5	2205.0	305.8	 25
527	  5	128.0	17.1	 25
528	  5	899.5	152.5	 16
529	  5	5033.8	967.7	 20
530	  5	425.0	68.8	 25
531	  5	116.0	20.1	 20
532	  5	1263.0	252.3	 25
533	  5	227.0	29.8	 25
534	  5	229.0	25.8	 20
535	  5	472.0	48.3	 25
536	  5	415.5	30.9	 20
537	  5	836.3	60.8	 16
538	  5	612.8	60.8	 20
539	  5	236.0	34.5	 25
540	  5	164.5	15.8	 20
541	  5	443.0	28.0	 25
542	  5	449.0	35.9	 25
543	  5	157.3	17.1	 20
544	  5	245.0	19.4	 25
545	  5	148.0	19.2	 20
546	  5	243.5	25.8	 16
547	  5	726.0	70.4	 20
548	  5	1128.0	118.8	 25
549	  5	186.0	18.3	 20
550	  5	167.0	20.0	 25
551	  5	1372.0	261.4	 25
552	  5	345.8	46.8	 20
553	  5	718.0	140.8	 25
554	  5	275.3	24.3	 20
555	  5	155.3	25.9	 16
556	  5	2273.5	443.7	 20
557	  5	138.0	15.3	 25
558	  5	130.8	13.6	 20
559	  5	216.0	30.3	 25
560	  5	3439.0	508.5	 25
561	  5	404.0	58.6	 20
562	  5	1024.0	168.2	 25
563	  5	2646.5	283.3	 20
564	  5	1629.3	194.3	 16
565	  5	7361.8	1148.9	 20
566	  5	4927.0	817.1	 25
567	  5	242.0	23.6	 20
568	  5	1121.0	155.7	 25
569	  5	246.0	30.1	 25
570	  5	131.3	16.5	 20
571	  5	11095.3	1638.7	 20
572	  5	1411.0	128.5	 20
573	  5	1393.5	73.7	 16
574	  5	475.0	38.4	 25
575	  5	567.0	39.4	 25
576	  5	2866.0	290.9	 20
577	  5	3093.0	505.1	 25
578	  5	441.0	35.7	 25
579	  5	821.5	65.7	 20
580	  5	379.5	35.3	 20
581	  5	1030.8	33.5	 20
582	  5	408.8	44.6	 16
583	  5	390.0	39.2	 25
584	  5	366.0	40.0	 25
585	  5	995.0	75.1	 20
586	  5	504.0	41.8	 25
587	  5	333.0	54.4	 25
588	  5	646.0	108.9	 20
589	  5	2441.0	327.2	 20
590	  5	523.3	54.4	 20
591	  5	373.8	38.1	 16
592	  5	153.0	19.5	 25
593	  5	446.0	47.0	 25
594	  5	568.0	49.8	 20
595	  5	666.0	66.4	 25
596	  5	881.0	168.0	 25
597	  5	497.0	53.7	 20
598	  5	193.8	23.8	 20
599	  5	2335.8	351.1	 20
600	  5	591.3	66.5	 16
601	  5	669.0	59.8	 25
602	  5	1736.0	210.9	 25
603	  5	644.5	91.0	 20
604	  5	6528.0	1341.5	 25
605	  5	203.0	49.9	 25
606	  5	2685.8	279.7	 16
607	  5	135.5	20.6	 20
608	  5	5563.3	865.5	 20
609	  5	3433.5	553.3	 20
610	  5	132.0	23.0	 25
611	  5	170.0	21.5	 25
612	  5	153.0	21.3	 20
613	  5	453.0	80.9	 25
614	  5	10567.0	1976.5	 25
615	  5	558.3	76.3	 16
616	  5	2662.8	442.1	 20
617	  5	975.8	141.1	 20
618	  5	301.8	46.0	 20
619	  5	929.0	174.9	 25
620	  5	282.0	28.0	 25
621	  5	1003.8	170.3	 20
622	  5	152.0	19.0	 25
623	  5	409.0	44.7	 25
624	  5	253.8	28.9	 16
625	  5	304.5	38.2	 20
626	  5	1644.0	136.1	 20
627	  5	2426.3	171.5	 20
628	  5	1724.0	157.2	 25
629	  5	224.0	32.8	 25
630	  5	134.0	13.7	 20
631	  5	125.0	13.0	 25
632	  5	1008.0	149.2	 25
633	  5	902.8	84.6	 16
634	  5	233.3	35.3	 20
635	  5	4018.3	818.7	 20
636	  5	706.0	61.4	 20
637	  5	188.0	26.0	 25
638	  5	1274.0	271.9	 25
639	  5	302.5	52.2	 20
  0	  6	14944.0	3266.4	 25
  1	  6	136.0	32.0	 25
  2	  6	946.3	73.9	 20
  3	  6	167.0	23.0	 25
  4	  6	693.8	108.4	 20
  5	  6	282.3	31.5	 16
  6	  6	774.3	100.7	 20
  7	  6	204.0	20.8	 25
  8	  6	663.8	71.6	 20
  9	  6	553.0	53.2	 25
 10	  6	928.0	163.0	 25
 11	  6	135.5	17.6	 20
 12	  6	1033.0	318.5	 25
 13	  6	1272.3	189.0	 20
 14	  6	4501.5	747.5	 16
 15	  6	966.8	129.1	 20
 16	  6	505.0	67.9	 25
 17	  6	1804.5	392.0	 20
 18	  6	257.0	50.5	 25
 19	  6	146.0	20.6	 25
 20	  6	599.8	51.4	 20
 21	  6	2382.0	420.1	 25
 22	  6	1148.8	113.7	 20
 23	  6	854.8	51.4	 16
 24	  6	1546.5	171.4	 20
 25	  6	121.0	13.3	 25
 26	  6	297.8	33.7	 20
 27	  6	161.0	23.6	 25
 28	  6	946.0	210.5	 25
 29	  6	720.3	180.2	 20
 30	  6	2405.0	699.9	 25
 31	  6	214.3	23.1	 20
 32	  6	2211.3	373.9	 16
 33	  6	4308.5	476.1	 20
 34	  6	427.0	44.0	 25
 35	  6	2253.3	271.2	 20
 36	  6	221.0	48.1	 25
 37	  6	153.0	21.0	 25
 38	  6	108.3	14.5	 20
 39	  6	294.0	64.7	 25
 40	  6	462.5	48.1	 20
 41	  6	248.0	29.6	 16
 42	  6	977.0	196.0	 25
 43	  6	276.0	36.5	 25
 44	  6	271.3	49.6	 20
 45	  6	856.0	205.0	 25
 46	  6	160.0	17.2	 25
 47	  6	201.5	23.4	 20
 48	  6	638.3	75.1	 20
 49	  6	413.0	29.7	 20
 50	  6	513.8	49.3	 16
 51	  6	1496.0	240.8	 25
 52	  6	935.0	93.3	 25
 53	  6	169.5	25.9	 20
 54	  6	1139.0	173.4	 25
 55	  6	127.0	12.3	 25
 56	  6	13821.3	1386.5	 20
 57	  6	294.3	35.8	 20
 58	  6	241.5	29.7	 20
 59	  6	242.5	24.4	 16
 60	  6	13237.0	2089.7	 25
 61	  6	141.0	24.5	 25
 62	  6	14239.8	932.5	 20
 63	  6	338.0	188.7	 25
 64	  6	271.0	249.4	 25
 65	  6	291.8	340.3	 20
 66	  6	220.0	18.9	 20
 67	  6	124.0	13.8	 20
 68	  6	14007.5	753.0	 16
 69	  6	287.0	48.8	 25
 70	  6	241.0	23.4	 25
 71	  6	289.0	23.4	 25
 72	  6	13166.0	750.5	 20
 73	  6	170.0	20.9	 25
 74	  6	14339.0	2365.5	 25
 75	  6	292.0	36.6	 16
 76	  6	282.3	34.8	 20
 77	  6	261.8	37.6	 20
 78	  6	227.3	17.8	 20
 79	  6	128.0	13.1	 25
 80	  6	13162.0	2232.0	 25
 81	  6	269.5	30.2	 20
 82	  6	272.0	28.7	 25
 83	  6	260.3	23.4	 20
 84	  6	11302.8	798.1	 16
 85	  6	146.0	23.4	 20
 86	  6	13376.0	1954.5	 25
 87	  6	256.3	26.2	 20
 88	  6	239.0	21.0	 25
 89	  6	222.0	18.6	 25
 90	  6	12099.5	788.1	 20
 91	  6	136.0	23.1	 25
 92	  6	213.3	23.7	 20
 93	  6	226.5	22.9	 16
 94	  6	10922.5	1451.9	 20
 95	  6	234.0	29.0	 25
 96	  6	222.3	30.3	 20
 97	  6	121.0	14.3	 25
 98	  6	12415.0	2136.5	 25
 99	  6	248.5	169.1	 20
100	  6	237.0	178.9	 25
101	  6	207.3	21.0	 20
102	  6	215.0	19.7	 16
103	  6	114.0	12.7	 20
104	  6	115.0	14.0	 25
105	  6	553.3	80.4	 20
106	  6	522.0	32.4	 25
107	  6	729.0	67.5	 25
108	  6	228.8	26.2	 20
109	  6	176.0	18.4	 25
110	  6	11995.3	1578.6	 20
111	  6	228.3	11.6	 16
112	  6	223.8	21.0	 20
113	  6	9427.0	1637.9	 25
114	  6	236.3	24.3	 20
115	  6	128.0	19.8	 25
116	  6	11985.0	1629.9	 25
117	  6	252.0	21.5	 20
118	  6	211.8	17.5	 20
119	  6	210.5	20.1	 20
120	  6	210.0	19.1	 16
121	  6	149.0	18.1	 25
122	  6	11326.0	1679.3	 25
123	  6	239.0	17.3	 20
124	  6	220.0	23.2	 25
125	  6	231.0	23.2	 25
126	  6	11289.5	785.8	 20
127	  6	133.8	34.8	 20
128	  6	226.5	22.7	 20
129	  6	217.8	16.6	 16
130	  6	256.0	46.4	 25
131	  6	9722.0	1486.9	 25
132	  6	222.8	19.8	 20
133	  6	122.0	15.4	 25
134	  6	11464.0	1543.3	 25
135	  6	221.3	22.8	 20
136	  6	236.5	24.5	 20
137	  6	221.5	24.8	 20
138	  6	11539.0	892.0	 16
139	  6	138.0	39.9	 25
140	  6	12561.0	1596.6	 25
141	  6	249.8	46.7	 20
142	  6	239.0	55.2	 25
143	  6	205.0	22.1	 25
144	  6	221.3	26.2	 20
145	  6	118.5	13.0	 20
146	  6	11907.3	1566.8	 20
147	  6	231.3	29.8	 16
148	  6	216.0	15.8	 25
149	  6	211.0	19.1	 25
150	  6	11007.8	792.8	 20
151	  6	128.0	32.0	 25
152	  6	190.0	21.0	 25
153	  6	219.0	21.4	 16
154	  6	10356.3	1343.0	 20
155	  6	220.5	21.8	 20
156	  6	192.8	21.8	 20
157	  6	102.0	14.2	 25
158	  6	203.0	15.7	 25
159	  6	223.3	20.2	 20
160	  6	10067.0	1279.6	 25
161	  6	216.0	28.1	 25
162	  6	197.0	9.5	 16
163	  6	115.3	19.2	 20
164	  6	11506.3	1793.9	 20
165	  6	255.3	21.5	 20
166	  6	220.0	27.9	 25
167	  6	11796.0	1346.9	 25
168	  6	12981.5	720.1	 20
169	  6	129.0	38.8	 25
170	  6	98.0	12.4	 25
171	  6	262.0	25.5	 16
172	  6	162.0	26.8	 20
173	  6	206.3	27.7	 20
174	  6	497.0	50.7	 20
175	  6	205.0	85.4	 25
176	  6	148.0	29.5	 25
177	  6	251.3	26.0	 20
178	  6	157.0	25.5	 25
179	  6	187.0	17.5	 25
180	  6	145.3	21.8	 16
181	  6	111.5	11.4	 20
182	  6	105.3	13.9	 20
183	  6	94.0	11.9	 20
184	  6	110.0	13.2	 25
185	  6	241.0	22.6	 25
186	  6	128.0	11.0	 20
187	  6	583.0	136.7	 25
188	  6	800.0	163.4	 25
189	  6	210.0	24.3	 16
190	  6	168.0	20.5	 20
191	  6	186.0	22.8	 25
192	  6	135.0	43.7	 20
193	  6	141.0	23.2	 25
194	  6	167.0	17.4	 25
195	  6	224.3	20.2	 20
196	  6	241.0	69.7	 25
197	  6	2042.3	249.3	 20
198	  6	1685.0	108.0	 16
199	  6	1323.0	132.2	 20
200	  6	330.0	52.3	 25
201	  6	175.5	28.9	 20
202	  6	178.0	20.8	 25
203	  6	887.0	74.5	 25
204	  6	348.0	40.3	 20
205	  6	772.0	113.6	 25
206	  6	308.3	43.1	 20
207	  6	109.5	20.3	 16
208	  6	112.3	18.3	 20
209	  6	121.0	16.1	 25
210	  6	425.3	55.7	 20
211	  6	451.0	55.7	 25
212	  6	195.0	36.1	 25
213	  6	355.8	35.7	 20
214	  6	388.0	32.7	 25
215	  6	312.5	33.1	 20
216	  6	111.5	11.4	 16
217	  6	131.5	23.0	 20
218	  6	132.0	15.0	 25
219	  6	119.3	14.1	 20
220	  6	99.0	13.0	 25
221	  6	161.0	16.9	 25
222	  6	327.5	43.2	 20
223	  6	979.0	113.0	 25
224	  6	226.0	11.8	 20
225	  6	490.0	37.1	 16
226	  6	548.5	53.3	 20
227	  6	198.0	28.1	 25
228	  6	127.3	16.4	 20
229	  6	150.0	21.6	 25
230	  6	110.0	12.6	 25
231	  6	490.0	78.0	 25
232	  6	424.3	35.8	 16
233	  6	571.5	50.5	 20
234	  6	621.5	121.3	 20
235	  6	203.3	19.6	 20
236	  6	228.0	28.5	 25
237	  6	944.0	184.0	 25
238	  6	508.8	33.4	 20
239	  6	139.0	16.5	 25
240	  6	144.0	19.8	 25
241	  6	232.5	75.7	 16
242	  6	460.3	47.7	 20
243	  6	218.5	32.7	 20
244	  6	760.3	156.4	 20
245	  6	283.0	80.5	 25
246	  6	407.0	36.4	 25
247	  6	437.3	101.1	 20
248	  6	334.0	68.5	 25
249	  6	486.0	57.2	 25
250	  6	477.8	49.5	 16
251	  6	167.5	30.2	 20
252	  6	410.0	55.6	 20
253	  6	153.0	17.1	 20
254	  6	108.0	13.1	 25
255	  6	242.0	42.1	 25
256	  6	313.0	47.2	 20
257	  6	107.0	10.9	 25
258	  6	96.0	13.1	 25
259	  6	111.0	16.4	 16
260	  6	415.0	48.0	 20
261	  6	266.3	34.7	 20
262	  6	127.5	24.6	 20
263	  6	181.0	26.8	 25
264	  6	2108.0	542.6	 25
265	  6	570.8	59.0	 20
266	  6	1555.0	188.4	 25
267	  6	177.5	33.0	 20
268	  6	350.3	53.1	 16
269	  6	623.0	90.6	 20
270	  6	116.0	15.0	 25
271	  6	379.5	59.8	 20
272	  6	1445.0	180.9	 25
273	  6	254.0	35.0	 25
274	  6	446.0	55.5	 20
275	  6	3025.0	578.3	 25
276	  6	213.8	28.1	 20
277	  6	131.8	13.5	 16
278	  6	133.3	16.0	 20
279	  6	558.0	57.5	 25
280	  6	823.0	88.3	 20
281	  6	141.0	21.4	 25
282	  6	351.0	73.8	 25
283	  6	417.0	40.7	 20
284	  6	171.0	16.4	 25
285	  6	499.5	68.0	 20
286	  6	200.8	23.2	 16
287	  6	314.5	32.6	 20
288	  6	290.0	39.4	 25
289	  6	180.5	23.8	 20
290	  6	150.0	19.5	 25
291	  6	354.0	57.5	 25
292	  6	103.8	17.8	 20
293	  6	256.0	61.9	 25
294	  6	134.5	16.7	 20
295	  6	112.3	12.8	 16
296	  6	290.0	33.8	 20
297	  6	168.0	15.4	 25
298	  6	125.8	23.7	 20
299	  6	128.0	15.5	 25
300	  6	119.0	14.4	 25
301	  6	157.8	18.5	 20
302	  6	161.0	25.4	 25
303	  6	103.0	15.8	 20
304	  6	137.0	13.4	 16
305	  6	149.0	18.9	 25
306	  6	147.0	15.7	 25
307	  6	164.3	35.2	 20
308	  6	123.0	22.9	 25
309	  6	121.0	16.2	 25
310	  6	165.3	25.3	 20
311	  6	123.5	16.0	 20
312	  6	181.0	21.2	 20
313	  6	2292.3	234.5	 16
314	  6	277.0	32.3	 25
315	  6	338.0	37.6	 25
316	  6	336.8	35.1	 20
317	  6	170.0	64.4	 25
318	  6	132.0	21.8	 25
319	  6	2291.8	214.6	 20
320	  6	353.3	29.1	 20
321	  6	274.0	33.1	 20
322	  6	294.5	27.5	 16
323	  6	1065.0	132.8	 25
324	  6	656.0	124.2	 25
325	  6	130.3	11.2	 20
326	  6	836.0	95.7	 25
327	  6	274.0	28.7	 25
328	  6	374.8	45.4	 20
329	  6	1951.0	212.8	 20
330	  6	1868.0	145.8	 20
331	  6	961.0	74.5	 16
332	  6	1151.0	105.0	 25
333	  6	763.0	101.6	 25
334	  6	313.0	33.5	 20
335	  6	340.0	29.9	 25
336	  6	218.0	25.2	 25
337	  6	490.0	46.1	 20
338	  6	125.8	12.0	 20
339	  6	120.0	16.9	 20
340	  6	175.0	19.2	 16
341	  6	136.0	59.9	 25
342	  6	119.0	15.7	 25
343	  6	148.0	24.1	 20
344	  6	111.0	21.5	 25
345	  6	145.0	16.0	 25
346	  6	298.3	28.7	 16
347	  6	1772.3	215.1	 20
348	  6	415.5	49.4	 20
349	  6	256.3	26.6	 20
350	  6	589.0	87.4	 25
351	  6	273.0	36.4	 25
352	  6	149.5	20.9	 20
353	  6	193.0	18.6	 25
354	  6	193.0	23.3	 25
355	  6	2233.5	229.5	 16
356	  6	216.8	26.1	 20
357	  6	144.3	17.4	 20
358	  6	124.5	17.3	 20
359	  6	591.0	81.1	 25
360	  6	350.0	36.8	 25
361	  6	157.0	13.0	 20
362	  6	125.0	19.8	 25
363	  6	123.0	17.1	 25
364	  6	119.3	10.9	 16
365	  6	227.3	30.8	 20
366	  6	6009.3	721.0	 20
367	  6	455.8	85.3	 20
368	  6	124.0	16.8	 25
369	  6	116.0	15.3	 25
370	  6	111.0	16.0	 20
371	  6	121.0	16.6	 25
372	  6	156.0	21.8	 25
373	  6	203.5	23.0	 16
374	  6	253.8	24.2	 20
375	  6	1184.5	88.3	 20
376	  6	534.5	66.0	 20
377	  6	381.0	55.6	 25
378	  6	350.0	37.9	 25
379	  6	138.0	11.9	 20
380	  6	144.0	23.9	 25
381	  6	106.8	13.3	 20
382	  6	138.0	15.8	 16
383	  6	112.8	17.7	 20
384	  6	111.0	18.6	 25
385	  6	115.3	16.6	 20
386	  6	115.0	21.7	 25
387	  6	302.0	48.8	 25
388	  6	107.0	12.9	 20
389	  6	103.0	10.9	 25
390	  6	143.8	14.3	 20
391	  6	125.5	17.5	 20
392	  6	182.3	27.0	 16
393	  6	116.0	15.4	 25
394	  6	134.0	20.1	 25
395	  6	135.5	18.7	 20
396	  6	133.0	17.7	 25
397	  6	134.0	14.8	 25
398	  6	205.5	149.8	 20
399	  6	162.0	20.4	 20
400	  6	402.8	61.7	 20
401	  6	387.0	27.9	 16
402	  6	535.0	77.5	 25
403	  6	3509.0	862.1	 25
404	  6	1698.3	306.8	 20
405	  6	423.0	29.7	 25
406	  6	231.0	29.0	 25
407	  6	162.0	12.9	 20
408	  6	256.5	31.9	 20
409	  6	159.3	19.8	 20
410	  6	666.5	49.5	 16
411	  6	549.0	70.3	 25
412	  6	632.0	105.9	 25
413	  6	656.0	76.6	 20
414	  6	1224.0	106.3	 25
415	  6	3471.0	754.6	 25
416	  6	142.3	13.5	 16
417	  6	154.3	21.3	 20
418	  6	629.8	79.8	 20
419	  6	261.8	25.2	 20
420	  6	715.0	139.5	 25
421	  6	432.0	38.3	 25
422	  6	204.0	22.9	 20
423	  6	148.0	37.7	 25
424	  6	160.0	16.9	 25
425	  6	187.5	25.0	 16
426	  6	1028.8	118.6	 20
427	  6	726.0	70.1	 20
428	  6	2275.5	453.5	 20
429	  6	780.0	107.6	 25
430	  6	242.0	32.1	 25
431	  6	206.8	21.9	 20
432	  6	370.0	53.8	 25
433	  6	157.0	18.6	 25
434	  6	167.8	17.0	 16
435	  6	589.3	64.2	 20
436	  6	148.3	16.1	 20
437	  6	797.8	78.4	 20
438	  6	272.0	44.5	 25
439	  6	290.0	32.4	 25
440	  6	270.8	33.7	 20
441	  6	209.0	23.8	 25
442	  6	630.0	60.2	 25
443	  6	164.0	14.0	 16
444	  6	251.5	25.3	 20
445	  6	393.5	48.3	 20
446	  6	1669.0	103.9	 20
447	  6	3919.0	372.5	 25
448	  6	1040.0	149.6	 25
449	  6	648.0	52.7	 20
450	  6	179.0	20.7	 25
451	  6	504.0	43.7	 25
452	  6	694.8	61.7	 16
453	  6	528.8	57.9	 20
454	  6	423.0	40.6	 25
455	  6	500.8	41.4	 20
456	  6	203.0	25.6	 25
457	  6	293.0	31.7	 25
458	  6	1113.0	98.0	 20
459	  6	2511.0	533.8	 25
460	  6	1999.0	271.4	 20
461	  6	123.3	14.6	 16
462	  6	101.3	14.6	 20
463	  6	473.0	68.3	 25
464	  6	150.0	13.4	 20
465	  6	132.0	17.9	 25
466	  6	201.0	24.8	 25
467	  6	123.3	17.3	 20
468	  6	193.0	47.7	 25
469	  6	125.0	17.0	 20
470	  6	2425.0	208.9	 16
471	  6	161.5	21.0	 20
472	  6	289.0	27.6	 25
473	  6	144.5	22.1	 20
474	  6	209.0	21.9	 25
475	  6	689.0	74.0	 25
476	  6	1196.0	99.7	 20
477	  6	857.0	305.3	 25
478	  6	123.3	17.0	 20
479	  6	146.5	20.2	 16
480	  6	515.3	86.7	 20
481	  6	343.0	57.0	 25
482	  6	204.8	29.4	 20
483	  6	138.0	17.3	 25
484	  6	569.0	45.8	 25
485	  6	299.3	32.6	 20
486	  6	172.0	15.9	 25
487	  6	179.5	40.9	 20
488	  6	122.8	13.0	 16
489	  6	617.8	72.3	 20
490	  6	477.0	53.1	 25
491	  6	697.3	66.4	 20
492	  6	2015.0	360.4	 25
493	  6	711.0	86.0	 25
494	  6	2449.8	289.7	 20
495	  6	230.5	30.5	 20
496	  6	271.0	22.6	 20
497	  6	1350.0	92.0	 16
498	  6	338.0	42.6	 25
499	  6	309.0	63.6	 25
500	  6	99.0	9.3	 20
501	  6	112.0	16.4	 25
502	  6	240.0	31.4	 25
503	  6	130.0	12.1	 20
504	  6	570.3	86.0	 20
505	  6	154.5	24.1	 20
506	  6	222.5	33.2	 16
507	  6	214.0	35.9	 25
508	  6	590.0	55.6	 25
509	  6	166.0	31.0	 20
510	  6	120.0	16.2	 25
511	  6	157.0	20.1	 25
512	  6	231.5	31.3	 20
513	  6	863.0	105.6	 20
514	  6	818.8	78.6	 20
515	  6	220.5	24.7	 16
516	  6	235.0	33.7	 25
517	  6	274.0	26.8	 25
518	  6	501.3	73.4	 20
519	  6	602.0	87.8	 25
520	  6	702.0	61.2	 25
521	  6	267.8	26.0	 20
522	  6	394.3	40.0	 20
523	  6	229.0	24.6	 20
524	  6	196.5	21.7	 16
525	  6	251.0	23.8	 25
526	  6	705.0	88.6	 25
527	  6	132.5	16.5	 20
528	  6	533.0	83.7	 25
529	  6	1440.0	247.6	 25
530	  6	203.5	23.0	 16
531	  6	101.3	14.8	 20
532	  6	166.3	23.0	 20
533	  6	436.0	95.0	 20
534	  6	205.0	20.8	 25
535	  6	653.0	80.8	 25
536	  6	414.3	129.5	 20
537	  6	653.0	54.7	 25
538	  6	750.0	63.0	 25
539	  6	247.8	28.3	 16
540	  6	146.5	20.6	 20
541	  6	847.3	73.2	 20
542	  6	539.5	46.6	 20
543	  6	152.0	19.9	 25
544	  6	199.0	25.9	 25
545	  6	220.5	30.1	 20
546	  6	239.0	31.1	 25
547	  6	807.0	82.5	 25
548	  6	2088.5	169.2	 16
549	  6	190.3	49.1	 20
550	  6	138.5	15.5	 20
551	  6	505.0	68.9	 25
552	  6	668.5	118.0	 20
553	  6	194.0	31.0	 25
554	  6	285.0	33.8	 25
555	  6	161.5	29.9	 20
556	  6	349.0	74.2	 25
557	  6	174.0	31.1	 20
558	  6	161.5	23.6	 16
559	  6	241.5	30.6	 20
560	  6	1556.0	348.8	 25
561	  6	1230.8	131.1	 20
562	  6	1915.0	311.6	 25
563	  6	1723.0	216.7	 25
564	  6	862.0	108.3	 20
565	  6	6981.0	1162.1	 25
566	  6	1496.0	276.3	 20
567	  6	189.0	26.0	 16
568	  6	362.0	45.0	 25
569	  6	211.0	34.6	 25
570	  6	146.0	21.1	 20
571	  6	5028.0	1189.3	 25
572	  6	2265.0	328.8	 25
573	  6	2599.3	379.2	 20
574	  6	331.3	28.7	 20
575	  6	542.8	62.6	 20
576	  6	995.5	102.3	 16
577	  6	777.0	125.4	 25
578	  6	1859.0	270.0	 25
579	  6	1022.0	100.4	 20
580	  6	303.0	19.9	 25
581	  6	680.0	87.0	 25
582	  6	552.0	38.1	 20
583	  6	542.0	66.0	 20
584	  6	541.3	57.2	 20
585	  6	542.0	51.0	 16
586	  6	1271.0	121.1	 25
587	  6	431.0	49.0	 25
588	  6	416.3	41.8	 20
589	  6	715.0	83.9	 25
590	  6	584.0	83.4	 25
591	  6	832.3	83.9	 20
592	  6	184.5	11.8	 20
593	  6	294.3	39.3	 20
594	  6	597.3	66.2	 16
595	  6	452.0	50.6	 25
596	  6	1158.0	96.8	 25
597	  6	248.5	19.9	 20
598	  6	200.0	27.0	 25
599	  6	670.0	91.4	 25
600	  6	603.3	51.4	 20
601	  6	616.0	53.3	 20
602	  6	1802.0	136.9	 20
603	  6	2276.8	166.4	 16
604	  6	638.0	148.1	 25
605	  6	131.0	14.2	 25
606	  6	177.3	25.7	 20
607	  6	120.0	13.3	 25
608	  6	755.0	161.9	 25
609	  6	769.0	112.5	 16
610	  6	126.3	15.9	 20
611	  6	147.0	16.7	 20
612	  6	148.8	16.5	 20
613	  6	150.0	20.4	 25
614	  6	2569.0	539.0	 25
615	  6	292.8	39.6	 20
616	  6	1775.0	233.4	 25
617	  6	593.0	65.2	 25
618	  6	326.5	33.4	 16
619	  6	433.3	53.1	 20
620	  6	607.3	115.6	 20
621	  6	1197.8	134.4	 20
622	  6	151.0	25.4	 25
623	  6	253.0	32.4	 25
624	  6	293.0	32.6	 20
625	  6	244.0	43.0	 25
626	  6	1364.0	96.7	 25
627	  6	1630.0	119.1	 16
628	  6	1248.5	102.2	 20
629	  6	290.0	37.4	 20
630	  6	162.3	22.4	 20
631	  6	134.0	17.2	 25
632	  6	403.0	46.2	 25
633	  6	394.0	33.2	 20
634	  6	173.0	23.7	 25
635	  6	417.0	152.9	 25
636	  6	726.8	85.1	 16
637	  6	176.3	14.5	 20
638	  6	231.8	31.1	 20
639	  6	13009.3	1316.5	 20
  0	  7	240.8	41.2	 20
  1	  7	115.0	13.4	 20
  2	  7	499.5	50.1	 20
  3	  7	2556.0	534.0	 25
  4	  7	427.0	51.0	 25
  5	  7	2446.3	539.4	 20
  6	  7	1868.0	243.9	 25
  7	  7	1221.0	108.4	 20
  8	  7	4438.8	477.5	 16
  9	  7	643.8	64.1	 20
 10	  7	114.0	12.6	 25
 11	  7	588.0	86.6	 20
 12	  7	3015.0	727.0	 25
 13	  7	139.0	19.6	 25
 14	  7	169.3	23.2	 20
 15	  7	1507.0	308.4	 25
 16	  7	530.0	52.5	 20
 17	  7	293.5	32.7	 16
 18	  7	251.8	38.9	 20
 19	  7	278.0	42.0	 25
 20	  7	312.3	35.0	 20
 21	  7	142.0	52.3	 25
 22	  7	549.0	71.0	 25
 23	  7	957.0	218.6	 20
 24	  7	210.0	39.8	 25
 25	  7	130.8	22.4	 20
 26	  7	266.3	26.2	 16
 27	  7	291.3	42.9	 20
 28	  7	155.0	28.0	 25
 29	  7	130.8	13.3	 20
 30	  7	953.0	189.6	 25
 31	  7	201.0	28.8	 25
 32	  7	178.0	27.0	 20
 33	  7	1570.0	290.1	 25
 34	  7	1544.3	208.5	 20
 35	  7	320.3	43.9	 16
 36	  7	168.5	20.9	 20
 37	  7	311.0	48.2	 25
 38	  7	367.3	82.9	 20
 39	  7	142.0	15.2	 25
 40	  7	2814.0	638.3	 25
 41	  7	426.0	56.9	 20
 42	  7	132.3	15.7	 20
 43	  7	149.5	16.0	 20
 44	  7	143.5	15.8	 16
 45	  7	457.0	38.5	 25
 46	  7	144.0	21.6	 25
 47	  7	3815.0	413.4	 20
 48	  7	3250.0	441.2	 25
 49	  7	221.0	31.5	 25
 50	  7	363.3	45.6	 20
 51	  7	9403.5	1405.4	 20
 52	  7	403.5	47.8	 20
 53	  7	2187.0	193.2	 16
 54	  7	188.0	23.4	 25
 55	  7	112.0	11.5	 25
 56	  7	214.8	34.2	 20
 57	  7	12503.0	2323.1	 25
 58	  7	13481.0	2157.5	 25
 59	  7	13138.5	2288.6	 20
 60	  7	238.3	31.5	 20
 61	  7	114.3	14.5	 20
 62	  7	255.5	39.6	 16
 63	  7	12797.0	2278.4	 25
 64	  7	13008.0	2043.0	 25
 65	  7	12570.8	2062.4	 20
 66	  7	243.0	31.8	 25
 67	  7	117.0	13.2	 25
 68	  7	13464.3	939.9	 20
 69	  7	262.8	28.6	 20
 70	  7	236.0	26.9	 20
 71	  7	265.0	23.4	 16
 72	  7	12194.0	2331.7	 25
 73	  7	120.0	17.4	 25
 74	  7	234.5	78.2	 20
 75	  7	12049.0	2340.7	 25
 76	  7	12429.0	2125.3	 25
 77	  7	12119.0	2388.6	 20
 78	  7	235.8	40.3	 20
 79	  7	104.5	11.8	 20
 80	  7	236.0	43.2	 20
 81	  7	12397.0	2442.2	 25
 82	  7	12884.0	1855.9	 25
 83	  7	12605.0	1838.7	 20
 84	  7	342.0	104.1	 25
 85	  7	113.0	13.9	 25
 86	  7	13079.5	1136.1	 16
 87	  7	236.3	59.3	 20
 88	  7	215.3	23.3	 20
 89	  7	198.8	14.8	 20
 90	  7	11365.0	2212.8	 25
 91	  7	105.0	20.0	 25
 92	  7	211.5	27.1	 20
 93	  7	227.0	20.7	 25
 94	  7	11083.0	1482.6	 25
 95	  7	210.0	30.1	 16
 96	  7	204.0	23.6	 20
 97	  7	108.3	16.3	 20
 98	  7	11806.5	1625.3	 20
 99	  7	218.0	33.2	 25
100	  7	201.0	24.9	 25
101	  7	197.5	26.4	 20
102	  7	197.0	15.5	 25
103	  7	97.0	12.0	 25
104	  7	99.3	15.5	 16
105	  7	416.5	54.8	 20
106	  7	456.3	48.5	 20
107	  7	187.3	20.3	 20
108	  7	864.0	78.5	 25
109	  7	152.0	23.5	 25
110	  7	11662.3	1039.5	 20
111	  7	11012.0	1534.3	 25
112	  7	11002.0	1962.5	 25
113	  7	206.0	18.6	 16
114	  7	203.8	25.6	 20
115	  7	110.3	13.8	 20
116	  7	11358.3	1758.2	 20
117	  7	212.0	44.2	 25
118	  7	189.0	20.6	 25
119	  7	190.0	21.8	 25
120	  7	210.8	16.2	 20
121	  7	144.3	18.1	 20
122	  7	224.5	17.6	 20
123	  7	10307.3	540.7	 16
124	  7	10608.0	1377.7	 25
125	  7	10402.0	1838.9	 25
126	  7	238.0	32.6	 20
127	  7	104.0	13.1	 25
128	  7	11043.0	1486.5	 25
129	  7	11039.3	1500.3	 20
130	  7	10609.8	1361.3	 20
131	  7	223.5	23.7	 20
132	  7	211.0	24.3	 16
133	  7	105.0	14.6	 25
134	  7	227.0	23.8	 25
135	  7	10965.0	1955.9	 20
136	  7	11296.0	2056.6	 25
137	  7	11193.0	2498.4	 25
138	  7	233.8	122.0	 20
139	  7	107.0	15.0	 20
140	  7	11462.8	1748.2	 20
141	  7	213.3	26.8	 16
142	  7	198.0	28.4	 25
143	  7	206.0	21.1	 25
144	  7	207.8	28.3	 20
145	  7	110.0	13.5	 25
146	  7	11147.0	2215.8	 25
147	  7	234.0	47.3	 20
148	  7	214.0	23.9	 20
149	  7	217.3	25.2	 20
150	  7	10659.0	1207.7	 16
151	  7	123.0	21.0	 25
152	  7	195.0	19.9	 25
153	  7	209.8	23.8	 20
154	  7	10551.0	1772.5	 25
155	  7	207.0	33.9	 25
156	  7	224.3	31.3	 16
157	  7	97.0	15.7	 20
158	  7	190.3	23.3	 20
159	  7	199.0	19.9	 20
160	  7	10393.0	1739.8	 25
161	  7	197.0	19.9	 25
162	  7	192.8	17.8	 20
163	  7	101.0	16.1	 25
164	  7	217.0	31.3	 25
165	  7	10477.0	840.3	 16
166	  7	10601.0	1331.7	 20
167	  7	238.0	26.7	 20
168	  7	11401.5	2392.8	 20
169	  7	115.0	27.6	 25
170	  7	102.0	14.7	 25
171	  7	568.5	49.8	 20
172	  7	606.0	78.9	 25
173	  7	159.0	20.0	 25
174	  7	737.5	50.7	 16
175	  7	6295.8	696.7	 20
176	  7	2338.3	261.7	 20
177	  7	424.3	42.1	 20
178	  7	2224.0	297.1	 25
179	  7	275.0	25.3	 25
180	  7	5834.8	560.5	 20
181	  7	144.0	22.4	 25
182	  7	115.0	15.7	 25
183	  7	121.3	14.2	 16
184	  7	281.3	47.7	 20
185	  7	152.8	12.4	 20
186	  7	179.3	28.5	 20
187	  7	5572.0	883.4	 25
188	  7	165.0	24.4	 25
189	  7	108.0	14.3	 20
190	  7	137.0	28.4	 25
191	  7	3658.5	660.1	 20
192	  7	9860.3	1148.5	 16
193	  7	730.8	115.3	 20
194	  7	134.0	18.8	 25
195	  7	215.8	18.0	 20
196	  7	645.0	105.8	 25
197	  7	432.0	58.9	 25
198	  7	341.5	66.2	 20
199	  7	489.0	44.9	 25
200	  7	2668.3	455.8	 20
201	  7	103.5	12.0	 16
202	  7	105.3	13.9	 20
203	  7	640.0	51.7	 25
204	  7	681.3	85.1	 20
205	  7	375.0	46.0	 25
206	  7	394.0	54.6	 25
207	  7	194.0	17.8	 20
208	  7	107.0	12.6	 25
209	  7	1287.8	243.5	 20
210	  7	129.3	20.2	 16
211	  7	175.3	23.6	 20
212	  7	103.0	13.3	 25
213	  7	111.0	16.3	 20
214	  7	140.0	18.1	 25
215	  7	334.0	45.9	 25
216	  7	241.3	35.1	 20
217	  7	152.0	19.2	 25
218	  7	236.5	31.8	 20
219	  7	119.8	22.9	 16
220	  7	100.5	13.4	 20
221	  7	184.0	21.3	 25
222	  7	3274.8	182.3	 20
223	  7	284.0	45.3	 25
224	  7	600.0	59.2	 25
225	  7	544.8	58.2	 20
226	  7	825.0	72.4	 25
227	  7	3010.0	527.9	 20
228	  7	166.8	14.0	 16
229	  7	271.0	22.8	 25
230	  7	153.0	22.0	 25
231	  7	103.0	14.1	 20
232	  7	181.0	21.1	 25
233	  7	162.0	28.0	 25
234	  7	1727.3	230.5	 20
235	  7	585.5	54.9	 20
236	  7	2620.8	457.0	 20
237	  7	163.0	23.3	 16
238	  7	136.0	19.5	 25
239	  7	161.0	15.2	 25
240	  7	390.5	34.0	 20
241	  7	1522.0	131.3	 25
242	  7	710.0	73.6	 25
243	  7	306.8	35.3	 20
244	  7	11417.3	1301.3	 20
245	  7	5342.8	794.3	 20
246	  7	927.5	104.0	 16
247	  7	5906.0	817.2	 25
248	  7	2168.0	324.0	 25
249	  7	234.5	24.0	 20
250	  7	321.0	54.8	 25
251	  7	250.0	34.4	 25
252	  7	276.8	26.1	 20
253	  7	198.3	19.6	 20
254	  7	135.3	19.2	 20
255	  7	308.8	26.9	 16
256	  7	162.0	23.3	 25
257	  7	918.0	195.4	 25
258	  7	256.5	30.3	 20
259	  7	254.0	38.8	 25
260	  7	271.0	30.4	 25
261	  7	2579.3	525.9	 20
262	  7	766.3	87.7	 20
263	  7	318.8	39.1	 20
264	  7	1514.5	190.8	 16
265	  7	364.0	52.0	 25
266	  7	2497.0	217.1	 25
267	  7	226.0	34.4	 20
268	  7	1032.0	166.2	 25
269	  7	442.0	46.4	 25
270	  7	200.8	21.9	 16
271	  7	237.5	26.1	 20
272	  7	1288.5	134.5	 20
273	  7	1237.3	86.9	 20
274	  7	127.0	20.5	 25
275	  7	953.0	111.7	 25
276	  7	455.3	33.3	 20
277	  7	132.0	21.3	 25
278	  7	97.0	13.5	 25
279	  7	678.5	133.2	 20
280	  7	211.0	24.4	 16
281	  7	220.3	16.9	 20
282	  7	184.0	25.7	 25
283	  7	884.8	66.9	 20
284	  7	1396.0	343.7	 25
285	  7	3835.0	907.3	 25
286	  7	740.3	120.1	 20
287	  7	4453.0	815.5	 25
288	  7	401.5	61.4	 20
289	  7	242.5	34.3	 16
290	  7	553.3	57.7	 20
291	  7	391.0	53.8	 25
292	  7	1268.3	126.9	 20
293	  7	213.0	28.4	 25
294	  7	622.0	88.7	 25
295	  7	277.3	36.9	 20
296	  7	440.0	87.6	 25
297	  7	199.0	27.8	 20
298	  7	1414.5	113.8	 16
299	  7	2091.5	378.1	 20
300	  7	287.0	38.9	 25
301	  7	872.5	97.2	 20
302	  7	154.0	22.9	 25
303	  7	150.0	28.2	 25
304	  7	221.0	38.4	 20
305	  7	132.0	17.1	 20
306	  7	151.8	37.9	 20
307	  7	7170.0	1120.4	 16
308	  7	335.0	52.0	 25
309	  7	4515.0	1004.4	 25
310	  7	382.3	73.5	 20
311	  7	2144.0	467.0	 25
312	  7	194.0	16.8	 25
313	  7	201.0	23.0	 20
314	  7	140.3	13.7	 20
315	  7	2783.5	562.2	 20
316	  7	129.5	14.8	 16
317	  7	9012.0	1035.2	 25
318	  7	114.0	22.8	 25
319	  7	154.8	20.4	 20
320	  7	286.0	41.8	 25
321	  7	602.0	77.7	 25
322	  7	1278.5	58.9	 20
323	  7	500.3	48.4	 20
324	  7	190.5	25.8	 20
325	  7	145.0	18.1	 16
326	  7	481.0	55.6	 25
327	  7	167.0	22.1	 25
328	  7	6448.5	1098.0	 20
329	  7	142.0	17.0	 25
330	  7	222.0	28.8	 25
331	  7	2787.0	489.5	 20
332	  7	2043.8	179.5	 20
333	  7	4361.8	979.5	 20
334	  7	247.5	28.1	 16
335	  7	115.0	14.2	 25
336	  7	208.0	30.6	 25
337	  7	2788.0	494.6	 20
338	  7	152.0	23.6	 25
339	  7	254.0	51.1	 25
340	  7	183.3	21.5	 20
341	  7	2642.3	410.2	 20
342	  7	154.5	25.0	 20
343	  7	1316.3	165.9	 20
344	  7	169.0	20.3	 25
345	  7	1994.0	386.9	 25
346	  7	199.0	26.0	 20
347	  7	365.0	45.3	 25
348	  7	5988.0	1322.1	 25
349	  7	2878.5	237.4	 16
350	  7	291.8	30.4	 20
351	  7	4075.5	693.1	 20
352	  7	335.0	41.2	 20
353	  7	394.0	36.6	 25
354	  7	890.0	143.9	 25
355	  7	157.0	26.0	 20
356	  7	111.0	12.9	 25
357	  7	112.0	13.4	 25
358	  7	2888.0	267.7	 16
359	  7	161.3	18.8	 20
360	  7	129.8	16.2	 20
361	  7	219.8	36.7	 20
362	  7	1784.0	268.0	 25
363	  7	388.0	39.9	 25
364	  7	313.8	30.2	 20
365	  7	208.0	22.5	 25
366	  7	268.0	68.2	 25
367	  7	15617.0	1183.7	 16
368	  7	135.0	47.9	 20
369	  7	113.0	10.3	 20
370	  7	164.5	28.8	 20
371	  7	123.0	13.5	 25
372	  7	1476.0	247.5	 25
373	  7	480.0	35.8	 20
374	  7	229.0	39.3	 25
375	  7	252.0	26.0	 25
376	  7	171.8	23.0	 16
377	  7	767.0	142.9	 20
378	  7	675.3	113.1	 20
379	  7	253.0	37.3	 20
380	  7	10828.0	1947.7	 25
381	  7	143.0	30.0	 25
382	  7	459.3	68.8	 20
383	  7	475.0	90.8	 25
384	  7	221.5	24.9	 20
385	  7	244.3	33.4	 16
386	  7	309.8	40.4	 20
387	  7	101.0	11.3	 25
388	  7	122.0	20.1	 20
389	  7	951.0	141.7	 25
390	  7	230.0	36.1	 25
391	  7	279.8	48.1	 20
392	  7	1388.0	257.9	 25
393	  7	367.3	52.9	 20
394	  7	150.0	25.5	 16
395	  7	257.8	37.9	 20
396	  7	1353.0	212.7	 25
397	  7	160.5	17.7	 20
398	  7	136.0	23.5	 25
399	  7	138.0	15.9	 25
400	  7	142.3	12.4	 20
401	  7	144.0	18.2	 25
402	  7	959.3	110.3	 20
403	  7	165.5	16.0	 16
404	  7	3734.0	610.6	 20
405	  7	2227.0	210.8	 25
406	  7	1529.3	144.0	 20
407	  7	153.0	22.2	 25
408	  7	145.0	13.6	 25
409	  7	1348.3	175.9	 20
410	  7	150.0	20.0	 25
411	  7	119.5	13.6	 20
412	  7	136.3	13.9	 16
413	  7	578.3	139.3	 20
414	  7	3857.0	664.1	 25
415	  7	16794.5	3009.5	 20
416	  7	612.0	125.5	 25
417	  7	131.0	20.9	 25
418	  7	117.5	22.5	 20
419	  7	154.0	18.3	 20
420	  7	203.5	23.4	 20
421	  7	483.3	39.1	 16
422	  7	178.0	21.9	 25
423	  7	143.0	19.4	 25
424	  7	107.3	20.5	 20
425	  7	134.0	16.5	 25
426	  7	1622.0	217.1	 25
427	  7	396.8	42.8	 20
428	  7	1366.0	169.9	 20
429	  7	627.3	86.1	 20
430	  7	333.8	40.7	 16
431	  7	724.0	91.9	 25
432	  7	487.0	63.4	 25
433	  7	816.0	120.8	 20
434	  7	188.0	36.4	 25
435	  7	1327.0	181.3	 25
436	  7	379.3	54.7	 20
437	  7	500.3	41.3	 20
438	  7	302.3	30.5	 20
439	  7	291.5	30.7	 20
440	  7	274.3	28.2	 20
441	  7	100.0	14.9	 25
442	  7	293.0	31.4	 25
443	  7	456.3	51.6	 20
444	  7	796.0	95.3	 25
445	  7	822.0	120.8	 25
446	  7	7390.5	497.6	 16
447	  7	3052.5	211.1	 20
448	  7	460.8	52.6	 20
449	  7	284.0	20.5	 20
450	  7	170.0	23.9	 25
451	  7	7212.0	1377.2	 25
452	  7	285.5	25.8	 20
453	  7	172.0	27.0	 25
454	  7	4799.8	744.4	 20
455	  7	3128.5	148.1	 16
456	  7	361.3	39.2	 20
457	  7	415.0	56.6	 25
458	  7	387.3	45.0	 20
459	  7	182.0	25.0	 25
460	  7	295.0	37.4	 25
461	  7	7266.5	853.5	 20
462	  7	198.0	22.1	 25
463	  7	418.8	63.1	 20
464	  7	183.0	19.0	 16
465	  7	138.5	25.0	 20
466	  7	3061.0	600.5	 25
467	  7	144.5	18.1	 20
468	  7	115.0	17.3	 25
469	  7	166.0	25.2	 25
470	  7	1879.5	332.8	 20
471	  7	790.0	176.1	 25
472	  7	93.5	11.1	 20
473	  7	111.0	13.8	 16
474	  7	1000.3	175.8	 20
475	  7	114.0	16.5	 25
476	  7	232.3	27.9	 20
477	  7	122.0	26.2	 25
478	  7	303.0	36.8	 25
479	  7	2117.8	381.3	 20
480	  7	181.0	15.3	 25
481	  7	3340.3	609.0	 20
482	  7	1531.8	212.2	 16
483	  7	727.0	123.8	 20
484	  7	136.0	17.9	 25
485	  7	98.3	12.1	 20
486	  7	98.0	13.8	 25
487	  7	110.0	21.3	 25
488	  7	5846.3	1214.0	 20
489	  7	889.0	97.6	 25
490	  7	368.3	47.5	 20
491	  7	1228.0	73.6	 16
492	  7	3067.0	551.0	 25
493	  7	190.0	30.4	 25
494	  7	377.3	48.5	 20
495	  7	421.0	45.1	 25
496	  7	396.0	57.9	 25
497	  7	684.3	44.9	 20
498	  7	258.8	33.2	 20
499	  7	653.3	110.7	 20
500	  7	328.5	48.6	 16
501	  7	613.0	97.8	 25
502	  7	462.0	61.0	 25
503	  7	1664.8	322.2	 20
504	  7	177.0	15.7	 25
505	  7	1304.0	298.4	 25
506	  7	1905.3	432.3	 20
507	  7	8159.8	1042.3	 20
508	  7	4529.5	714.9	 20
509	  7	193.3	24.7	 16
510	  7	294.0	31.4	 25
511	  7	203.0	24.9	 25
512	  7	156.3	21.4	 20
513	  7	928.0	125.3	 25
514	  7	12239.0	1983.0	 25
515	  7	748.3	107.0	 20
516	  7	168.5	23.1	 20
517	  7	109.0	14.5	 20
518	  7	487.3	59.5	 16
519	  7	156.0	15.7	 25
520	  7	348.0	40.3	 25
521	  7	122.0	23.0	 20
522	  7	123.0	23.6	 25
523	  7	263.0	41.1	 25
524	  7	150.8	29.3	 20
525	  7	109.3	14.4	 20
526	  7	149.0	21.2	 20
527	  7	231.3	20.3	 16
528	  7	4722.0	773.7	 25
529	  7	147.0	24.7	 25
530	  7	110.0	15.3	 20
531	  7	174.0	30.1	 25
532	  7	130.0	23.3	 25
533	  7	123.0	14.3	 16
534	  7	299.3	32.8	 20
535	  7	478.0	44.6	 20
536	  7	8247.0	1296.6	 20
537	  7	2278.0	480.7	 25
538	  7	3016.0	656.3	 25
539	  7	6125.0	1399.3	 20
540	  7	813.0	205.0	 25
541	  7	190.0	44.5	 25
542	  7	259.0	31.0	 16
543	  7	99.3	11.8	 20
544	  7	150.0	19.9	 20
545	  7	2123.8	280.8	 20
546	  7	355.0	56.1	 25
547	  7	3985.0	543.1	 25
548	  7	444.5	41.5	 20
549	  7	425.0	53.4	 25
550	  7	223.0	31.1	 25
551	  7	3597.8	598.1	 16
552	  7	2769.5	576.2	 20
553	  7	180.8	19.3	 20
554	  7	2076.3	398.1	 20
555	  7	1103.0	191.9	 25
556	  7	208.0	37.7	 25
557	  7	722.8	111.0	 20
558	  7	890.0	146.5	 25
559	  7	1276.0	310.5	 25
560	  7	125.5	16.4	 16
561	  7	121.0	17.3	 20
562	  7	2051.0	257.6	 20
563	  7	158.0	16.1	 20
564	  7	1542.0	291.4	 25
565	  7	140.0	23.9	 25
566	  7	142.3	14.3	 20
567	  7	135.0	20.8	 25
568	  7	5529.3	972.9	 20
569	  7	601.5	59.5	 16
570	  7	186.0	23.4	 20
571	  7	455.0	49.8	 25
572	  7	224.0	25.4	 20
573	  7	581.0	73.4	 25
574	  7	449.0	64.4	 25
575	  7	205.0	19.8	 20
576	  7	462.0	49.3	 25
577	  7	653.8	65.8	 20
578	  7	7100.0	562.3	 16
579	  7	1252.5	84.8	 20
580	  7	1712.0	132.9	 25
581	  7	319.5	38.3	 20
582	  7	392.0	26.9	 25
583	  7	157.0	17.6	 25
584	  7	279.0	31.0	 20
585	  7	835.0	100.6	 25
586	  7	6326.3	799.4	 20
587	  7	846.5	77.4	 16
588	  7	945.8	116.5	 20
589	  7	1009.0	141.1	 25
590	  7	621.0	43.7	 20
591	  7	238.0	19.8	 25
592	  7	865.0	120.2	 25
593	  7	434.0	58.5	 20
594	  7	1105.0	148.5	 25
595	  7	1639.5	128.4	 20
596	  7	473.8	37.0	 16
597	  7	389.0	40.6	 20
598	  7	3053.0	482.1	 25
599	  7	314.0	19.9	 25
600	  7	1996.0	273.0	 20
601	  7	2255.0	385.3	 25
602	  7	534.0	53.4	 25
603	  7	428.5	34.7	 20
604	  7	369.5	34.5	 20
605	  7	148.0	23.9	 20
606	  7	108.0	12.5	 20
607	  7	125.0	25.0	 25
608	  7	107.0	16.1	 25
609	  7	120.0	13.2	 20
610	  7	125.0	16.8	 25
611	  7	4440.0	1134.0	 25
612	  7	2806.3	361.1	 16
613	  7	188.0	26.1	 20
614	  7	1897.5	340.2	 20
615	  7	401.5	62.4	 20
616	  7	3740.0	802.3	 25
617	  7	617.0	43.7	 25
618	  7	9027.3	1778.6	 20
619	  7	860.0	158.7	 25
620	  7	1163.0	252.3	 25
621	  7	296.3	27.5	 16
622	  7	188.5	19.5	 20
623	  7	121.5	16.8	 20
624	  7	111.3	11.6	 20
625	  7	628.0	55.9	 25
626	  7	4184.0	789.9	 25
627	  7	305.8	73.1	 20
628	  7	8686.0	1623.0	 25
629	  7	2709.0	572.3	 25
630	  7	1184.5	123.6	 16
631	  7	145.0	20.5	 20
632	  7	117.3	12.2	 20
633	  7	182.0	24.6	 20
634	  7	243.0	27.3	 25
635	  7	459.0	46.9	 25
636	  7	964.8	65.2	 20
637	  7	1521.0	209.7	 25
638	  7	3814.0	968.9	 25
639	  7	283.3	23.2	 16
  0	  8	14854.0	3204.6	 25
  1	  8	124.0	18.4	 20
  2	  8	391.8	56.4	 20
  3	  8	632.5	92.0	 20
  4	  8	315.3	32.3	 20
  5	  8	716.0	100.2	 25
  6	  8	1341.0	131.8	 25
  7	  8	636.0	76.0	 25
  8	  8	1346.0	332.9	 20
  9	  8	519.0	68.5	 25
 10	  8	109.5	15.9	 20
 11	  8	101.0	18.9	 16
 12	  8	335.5	104.8	 20
 13	  8	168.0	25.7	 25
 14	  8	212.0	21.5	 20
 15	  8	1388.0	164.3	 25
 16	  8	468.0	51.4	 25
 17	  8	679.8	47.5	 20
 18	  8	223.0	31.2	 25
 19	  8	271.8	17.7	 20
 20	  8	233.3	18.5	 16
 21	  8	127.0	16.5	 20
 22	  8	554.0	58.4	 25
 23	  8	184.5	31.3	 20
 24	  8	128.0	12.7	 25
 25	  8	111.0	13.1	 25
 26	  8	139.3	20.6	 20
 27	  8	246.0	31.4	 25
 28	  8	135.0	16.9	 20
 29	  8	131.5	19.2	 16
 30	  8	488.0	81.6	 20
 31	  8	193.0	100.9	 25
 32	  8	171.3	38.8	 20
 33	  8	884.0	173.8	 25
 34	  8	386.0	78.1	 25
 35	  8	435.0	43.9	 20
 36	  8	165.0	27.3	 25
 37	  8	308.3	41.2	 20
 38	  8	844.8	73.6	 16
 39	  8	227.3	36.4	 20
 40	  8	855.0	249.2	 25
 41	  8	312.0	36.1	 20
 42	  8	153.0	18.3	 25
 43	  8	126.0	18.4	 25
 44	  8	133.0	14.8	 20
 45	  8	317.0	33.0	 20
 46	  8	150.0	21.1	 20
 47	  8	848.3	76.7	 16
 48	  8	887.0	150.2	 25
 49	  8	381.0	40.1	 25
 50	  8	514.3	28.7	 20
 51	  8	2849.0	534.0	 25
 52	  8	560.0	69.5	 25
 53	  8	406.3	73.9	 20
 54	  8	265.0	50.8	 20
 55	  8	90.5	12.5	 20
 56	  8	110.3	10.7	 16
 57	  8	115.0	22.5	 25
 58	  8	115.0	43.7	 25
 59	  8	108.3	57.0	 20
 60	  8	116.0	15.7	 25
 61	  8	106.0	19.6	 25
 62	  8	116.8	15.5	 20
 63	  8	111.3	15.8	 20
 64	  8	114.5	19.5	 20
 65	  8	115.3	19.6	 16
 66	  8	119.0	24.8	 25
 67	  8	97.0	12.7	 25
 68	  8	117.3	37.1	 20
 69	  8	105.0	14.1	 25
 70	  8	106.0	12.9	 25
 71	  8	109.0	15.6	 20
 72	  8	107.3	16.0	 20
 73	  8	98.8	12.5	 20
 74	  8	82.5	11.1	 16
 75	  8	113.0	19.1	 25
 76	  8	104.0	25.3	 25
 77	  8	120.3	37.3	 20
 78	  8	98.0	14.0	 25
 79	  8	88.0	8.8	 25
 80	  8	95.3	14.8	 16
 81	  8	122.0	26.9	 20
 82	  8	119.0	31.8	 20
 83	  8	120.5	29.2	 20
 84	  8	101.0	9.3	 25
 85	  8	97.0	14.7	 25
 86	  8	105.3	79.5	 20
 87	  8	103.0	19.5	 25
 88	  8	99.0	14.2	 25
 89	  8	90.8	14.7	 16
 90	  8	96.3	22.4	 20
 91	  8	91.0	12.8	 20
 92	  8	104.0	18.4	 20
 93	  8	95.0	14.2	 25
 94	  8	104.0	17.5	 25
 95	  8	89.3	15.8	 20
 96	  8	96.0	13.1	 25
 97	  8	94.0	10.0	 25
 98	  8	109.0	16.7	 16
 99	  8	91.8	9.7	 20
100	  8	83.0	14.7	 20
101	  8	92.3	13.4	 20
102	  8	101.0	15.9	 25
103	  8	91.0	15.4	 25
104	  8	87.3	14.5	 20
105	  8	159.0	11.8	 25
106	  8	246.0	34.0	 25
107	  8	260.3	26.0	 16
108	  8	700.5	81.5	 20
109	  8	104.3	14.3	 20
110	  8	110.0	16.8	 20
111	  8	108.0	19.8	 25
112	  8	116.0	23.4	 25
113	  8	99.0	13.4	 20
114	  8	97.0	12.3	 25
115	  8	87.0	14.7	 25
116	  8	87.3	12.0	 16
117	  8	100.3	15.5	 20
118	  8	92.0	10.4	 25
119	  8	96.8	12.5	 20
120	  8	101.0	12.9	 25
121	  8	109.0	16.0	 25
122	  8	103.0	15.4	 20
123	  8	104.0	45.0	 25
124	  8	96.0	15.7	 20
125	  8	111.3	14.1	 16
126	  8	92.3	10.9	 20
127	  8	93.0	19.9	 25
128	  8	121.0	18.9	 20
129	  8	112.0	13.2	 25
130	  8	113.0	14.2	 25
131	  8	108.0	16.7	 20
132	  8	102.0	15.5	 25
133	  8	104.3	12.6	 20
134	  8	98.0	11.1	 16
135	  8	105.5	13.6	 20
136	  8	109.0	21.5	 25
137	  8	121.5	25.4	 20
138	  8	102.0	15.1	 25
139	  8	98.0	9.8	 25
140	  8	116.3	42.1	 20
141	  8	112.0	13.6	 25
142	  8	104.8	19.7	 20
143	  8	104.3	12.2	 16
144	  8	100.3	14.6	 20
145	  8	106.0	13.6	 25
146	  8	103.3	15.3	 20
147	  8	111.0	16.2	 25
148	  8	101.0	11.6	 25
149	  8	114.3	17.2	 20
150	  8	103.0	19.4	 25
151	  8	91.8	12.3	 20
152	  8	100.5	16.5	 16
153	  8	91.5	12.5	 20
154	  8	97.0	20.4	 25
155	  8	83.0	10.8	 20
156	  8	94.0	14.0	 25
157	  8	93.0	8.7	 25
158	  8	99.0	13.4	 20
159	  8	88.5	10.3	 20
160	  8	96.3	17.5	 20
161	  8	96.3	14.3	 16
162	  8	90.0	7.4	 25
163	  8	98.0	14.2	 25
164	  8	105.5	12.1	 20
165	  8	103.0	15.5	 25
166	  8	115.0	13.5	 25
167	  8	108.0	10.9	 25
168	  8	110.3	16.4	 16
169	  8	96.8	14.8	 20
170	  8	97.5	13.5	 20
171	  8	325.0	19.8	 20
172	  8	630.0	61.9	 25
173	  8	168.0	17.9	 25
174	  8	527.0	48.2	 20
175	  8	3158.0	379.3	 25
176	  8	2843.0	345.4	 25
177	  8	926.8	68.8	 16
178	  8	317.5	27.3	 20
179	  8	387.3	30.7	 20
180	  8	1030.0	176.2	 20
181	  8	157.0	27.3	 25
182	  8	122.0	20.4	 25
183	  8	109.8	8.9	 20
184	  8	124.0	16.8	 25
185	  8	115.0	12.3	 25
186	  8	131.5	17.1	 16
187	  8	832.8	132.5	 20
188	  8	155.5	22.8	 20
189	  8	105.5	13.6	 20
190	  8	146.0	18.4	 25
191	  8	2130.0	408.5	 25
192	  8	2481.5	399.5	 20
193	  8	177.0	26.0	 25
194	  8	186.3	27.5	 20
195	  8	180.5	19.1	 16
196	  8	934.5	96.1	 20
197	  8	410.0	69.6	 25
198	  8	286.3	42.8	 20
199	  8	713.0	74.5	 25
200	  8	628.0	96.0	 25
201	  8	99.3	14.8	 20
202	  8	106.0	12.6	 25
203	  8	541.3	55.2	 20
204	  8	487.3	52.7	 16
205	  8	208.0	42.2	 20
206	  8	302.0	42.8	 25
207	  8	162.8	14.7	 20
208	  8	118.0	14.5	 25
209	  8	325.0	57.4	 25
210	  8	141.5	30.4	 20
211	  8	169.0	21.7	 25
212	  8	118.3	13.3	 20
213	  8	99.3	15.8	 16
214	  8	156.5	19.9	 20
215	  8	234.0	26.1	 25
216	  8	708.5	74.1	 20
217	  8	179.0	20.8	 25
218	  8	213.0	23.7	 25
219	  8	117.8	12.1	 20
220	  8	116.0	14.1	 25
221	  8	192.5	17.6	 20
222	  8	2143.5	151.4	 16
223	  8	292.3	28.1	 20
224	  8	489.0	50.6	 25
225	  8	821.8	98.1	 20
226	  8	1325.0	144.2	 25
227	  8	478.0	131.0	 25
228	  8	172.3	14.3	 20
229	  8	281.8	21.1	 20
230	  8	182.0	20.0	 20
231	  8	127.3	22.9	 16
232	  8	149.0	15.3	 25
233	  8	138.0	22.6	 25
234	  8	597.5	106.9	 20
235	  8	871.0	85.5	 25
236	  8	837.0	147.0	 25
237	  8	171.0	27.4	 20
238	  8	147.3	20.7	 20
239	  8	174.5	31.1	 20
240	  8	214.3	44.7	 16
241	  8	466.0	44.5	 25
242	  8	454.0	43.3	 25
243	  8	443.8	51.1	 20
244	  8	3868.0	534.2	 25
245	  8	2050.0	293.6	 25
246	  8	690.0	60.7	 20
247	  8	5193.0	483.1	 20
248	  8	1898.8	309.3	 20
249	  8	236.3	32.4	 16
250	  8	887.0	107.3	 25
251	  8	150.0	16.5	 25
252	  8	226.0	30.8	 20
253	  8	275.0	32.9	 25
254	  8	145.0	17.6	 25
255	  8	165.5	23.4	 20
256	  8	178.3	18.9	 20
257	  8	141.3	25.5	 20
258	  8	136.3	22.8	 16
259	  8	216.0	26.2	 25
260	  8	292.0	33.9	 25
261	  8	999.5	102.0	 20
262	  8	953.0	97.0	 25
263	  8	451.0	49.8	 25
264	  8	133.5	44.7	 20
265	  8	112.3	11.9	 20
266	  8	4396.5	609.9	 20
267	  8	147.5	16.0	 20
268	  8	249.0	35.8	 25
269	  8	348.0	46.1	 25
270	  8	108.5	15.3	 20
271	  8	155.0	27.4	 25
272	  8	980.0	135.8	 25
273	  8	396.5	43.1	 16
274	  8	117.5	19.0	 20
275	  8	992.8	125.8	 20
276	  8	836.5	106.9	 20
277	  8	137.0	14.8	 25
278	  8	101.0	14.9	 25
279	  8	191.0	16.6	 20
280	  8	394.0	51.1	 25
281	  8	233.0	23.0	 25
282	  8	241.3	26.2	 16
283	  8	966.5	121.6	 20
284	  8	3145.3	300.6	 20
285	  8	6146.8	943.0	 20
286	  8	568.0	121.5	 25
287	  8	1422.0	245.6	 25
288	  8	247.5	23.2	 20
289	  8	159.0	19.7	 25
290	  8	253.0	33.2	 25
291	  8	209.5	19.3	 16
292	  8	320.8	53.4	 20
293	  8	190.8	25.3	 20
294	  8	543.5	78.1	 20
295	  8	189.0	21.4	 25
296	  8	174.0	21.7	 25
297	  8	169.0	22.7	 20
298	  8	1047.0	144.8	 25
299	  8	651.0	110.0	 25
300	  8	431.0	36.7	 16
301	  8	221.3	28.6	 20
302	  8	154.3	15.7	 20
303	  8	150.8	23.2	 20
304	  8	163.0	24.1	 25
305	  8	155.0	13.7	 25
306	  8	141.3	25.0	 20
307	  8	1312.0	296.8	 25
308	  8	404.3	47.0	 20
309	  8	293.3	25.1	 16
310	  8	110.3	15.8	 20
311	  8	118.0	15.8	 25
312	  8	175.8	25.4	 20
313	  8	159.0	24.0	 25
314	  8	151.0	17.1	 25
315	  8	838.3	111.6	 20
316	  8	145.0	18.2	 25
317	  8	2283.5	333.4	 20
318	  8	136.8	21.2	 16
319	  8	124.3	17.4	 20
320	  8	311.0	44.6	 25
321	  8	195.0	31.9	 20
322	  8	799.0	83.9	 25
323	  8	308.0	45.7	 25
324	  8	212.8	31.6	 20
325	  8	143.0	18.0	 25
326	  8	255.8	27.6	 20
327	  8	148.3	20.9	 16
328	  8	739.3	121.7	 20
329	  8	112.0	12.8	 25
330	  8	159.0	20.4	 25
331	  8	471.0	64.1	 20
332	  8	1207.0	142.7	 25
333	  8	703.0	114.3	 25
334	  8	382.3	28.7	 20
335	  8	140.3	15.1	 20
336	  8	190.8	22.2	 20
337	  8	267.5	45.4	 16
338	  8	133.0	20.9	 25
339	  8	108.0	18.2	 25
340	  8	185.3	25.3	 20
341	  8	473.0	108.2	 25
342	  8	133.0	18.4	 25
343	  8	113.3	9.7	 16
344	  8	137.3	15.2	 20
345	  8	343.8	61.5	 20
346	  8	113.3	16.1	 20
347	  8	246.0	46.9	 25
348	  8	978.0	184.2	 25
349	  8	1423.0	130.8	 20
350	  8	340.0	41.7	 25
351	  8	435.0	80.7	 25
352	  8	436.5	43.7	 16
353	  8	379.5	38.9	 20
354	  8	1286.0	157.5	 20
355	  8	110.3	15.9	 20
356	  8	109.0	13.0	 25
357	  8	114.0	17.3	 25
358	  8	225.8	146.4	 20
359	  8	227.0	28.8	 25
360	  8	135.0	19.9	 25
361	  8	300.5	43.8	 16
362	  8	1059.8	125.6	 20
363	  8	411.5	49.8	 20
364	  8	410.3	50.9	 20
365	  8	287.0	22.2	 25
366	  8	246.0	74.8	 25
367	  8	8375.0	1035.9	 20
368	  8	119.0	18.0	 25
369	  8	119.0	15.5	 25
370	  8	156.0	26.7	 16
371	  8	140.3	18.6	 20
372	  8	335.8	69.0	 20
373	  8	248.0	33.5	 20
374	  8	118.0	15.2	 25
375	  8	220.0	25.4	 25
376	  8	169.3	27.3	 20
377	  8	255.0	31.8	 25
378	  8	275.0	45.1	 25
379	  8	415.0	36.0	 16
380	  8	3094.0	431.4	 20
381	  8	120.0	9.3	 25
382	  8	307.0	20.6	 20
383	  8	355.0	35.8	 25
384	  8	143.0	21.3	 25
385	  8	279.0	31.3	 20
386	  8	293.0	30.9	 25
387	  8	103.0	10.1	 20
388	  8	97.3	13.0	 16
389	  8	135.0	12.7	 20
390	  8	308.0	31.6	 25
391	  8	159.3	18.9	 20
392	  8	378.0	80.3	 25
393	  8	489.0	90.9	 25
394	  8	151.0	15.4	 20
395	  8	287.0	50.1	 25
396	  8	449.3	55.0	 20
397	  8	198.3	27.1	 16
398	  8	152.3	18.6	 20
399	  8	135.0	24.5	 25
400	  8	122.8	19.7	 20
401	  8	124.0	20.0	 25
402	  8	888.0	148.9	 25
403	  8	126.0	15.0	 20
404	  8	164.0	51.7	 25
405	  8	1620.5	191.8	 20
406	  8	1009.8	44.4	 16
407	  8	150.0	19.3	 20
408	  8	124.0	15.3	 25
409	  8	162.5	22.3	 20
410	  8	120.0	16.1	 25
411	  8	107.0	12.1	 25
412	  8	120.0	15.7	 20
413	  8	155.0	18.8	 25
414	  8	1323.3	155.2	 20
415	  8	9235.5	739.3	 16
416	  8	423.5	62.9	 20
417	  8	127.0	16.9	 25
418	  8	127.3	14.0	 20
419	  8	145.0	20.8	 25
420	  8	186.0	27.3	 25
421	  8	297.0	27.1	 20
422	  8	164.3	17.0	 20
423	  8	124.8	17.2	 20
424	  8	124.3	15.3	 16
425	  8	161.0	17.3	 25
426	  8	1657.0	245.0	 25
427	  8	1542.0	147.1	 20
428	  8	359.0	64.1	 25
429	  8	184.0	28.3	 25
430	  8	225.3	35.8	 20
431	  8	886.8	109.3	 20
432	  8	805.5	71.0	 20
433	  8	1550.0	105.3	 16
434	  8	274.0	46.0	 25
435	  8	1328.0	241.7	 25
436	  8	425.0	64.1	 20
437	  8	640.0	90.2	 25
438	  8	688.0	95.7	 25
439	  8	317.5	40.2	 20
440	  8	164.3	23.0	 20
441	  8	112.5	12.1	 20
442	  8	135.8	19.7	 16
443	  8	314.0	37.2	 25
444	  8	808.0	92.2	 25
445	  8	274.3	41.3	 20
446	  8	1991.0	400.1	 25
447	  8	937.0	177.4	 25
448	  8	527.8	63.1	 20
449	  8	365.8	31.0	 20
450	  8	151.0	19.4	 20
451	  8	2976.3	305.5	 16
452	  8	322.0	47.1	 25
453	  8	227.0	29.2	 25
454	  8	386.3	50.5	 20
455	  8	979.0	123.1	 25
456	  8	599.0	65.6	 25
457	  8	347.8	40.4	 16
458	  8	308.0	36.0	 20
459	  8	172.5	18.9	 20
460	  8	632.8	50.8	 20
461	  8	2339.0	410.5	 25
462	  8	265.0	41.7	 25
463	  8	134.3	17.2	 20
464	  8	191.0	20.5	 25
465	  8	111.0	11.7	 25
466	  8	235.3	33.8	 16
467	  8	132.3	16.8	 20
468	  8	107.3	14.9	 20
469	  8	130.0	21.8	 20
470	  8	585.0	107.2	 25
471	  8	132.0	24.9	 25
472	  8	103.8	19.6	 20
473	  8	95.0	16.3	 25
474	  8	149.0	23.7	 25
475	  8	126.3	18.1	 16
476	  8	177.3	21.6	 20
477	  8	137.8	18.6	 20
478	  8	270.3	32.8	 20
479	  8	643.0	97.0	 25
480	  8	190.0	19.3	 25
481	  8	625.8	137.2	 20
482	  8	178.0	64.3	 25
483	  8	257.0	45.0	 25
484	  8	117.0	13.5	 16
485	  8	103.3	15.3	 20
486	  8	119.3	19.7	 20
487	  8	103.0	14.7	 25
488	  8	952.0	217.8	 20
489	  8	417.0	46.3	 25
490	  8	255.0	44.1	 25
491	  8	501.5	50.4	 20
492	  8	879.5	155.2	 20
493	  8	171.3	18.9	 20
494	  8	234.0	23.6	 16
495	  8	248.0	33.6	 25
496	  8	351.0	33.4	 25
497	  8	500.8	62.8	 20
498	  8	176.0	20.6	 25
499	  8	278.0	34.2	 25
500	  8	298.0	39.8	 20
501	  8	826.5	107.6	 20
502	  8	276.3	37.2	 20
503	  8	572.3	41.6	 16
504	  8	177.0	19.7	 25
505	  8	1593.0	198.6	 25
506	  8	834.8	105.2	 20
507	  8	2822.0	329.8	 25
508	  8	706.0	127.6	 25
509	  8	161.0	16.3	 20
510	  8	281.3	26.0	 20
511	  8	233.3	16.2	 20
512	  8	215.3	27.2	 16
513	  8	918.0	90.1	 25
514	  8	4278.0	808.2	 25
515	  8	497.5	42.4	 20
516	  8	211.0	29.0	 25
517	  8	112.0	11.5	 25
518	  8	266.5	75.4	 20
519	  8	247.3	16.1	 20
520	  8	223.3	24.5	 20
521	  8	110.0	12.7	 16
522	  8	121.0	16.4	 25
523	  8	154.0	20.5	 25
524	  8	124.3	13.3	 20
525	  8	121.0	18.0	 25
526	  8	146.0	18.3	 25
527	  8	297.8	35.1	 20
528	  8	300.0	41.7	 20
529	  8	160.0	18.4	 20
530	  8	106.0	13.8	 20
531	  8	152.0	22.2	 25
532	  8	116.0	15.6	 25
533	  8	118.5	18.5	 20
534	  8	191.0	16.4	 25
535	  8	539.0	50.7	 25
536	  8	852.0	107.2	 16
537	  8	393.0	35.9	 20
538	  8	1333.3	149.1	 20
539	  8	1261.5	267.6	 20
540	  8	132.0	19.6	 25
541	  8	150.0	22.8	 25
542	  8	156.5	24.8	 20
543	  8	97.0	14.3	 25
544	  8	213.0	28.5	 25
545	  8	155.3	19.2	 16
546	  8	119.5	19.5	 20
547	  8	1529.5	158.8	 20
548	  8	536.5	40.7	 20
549	  8	875.0	75.6	 25
550	  8	305.0	39.4	 25
551	  8	848.0	117.3	 20
552	  8	207.0	81.9	 25
553	  8	178.0	30.1	 25
554	  8	421.3	32.7	 16
555	  8	226.3	23.2	 20
556	  8	254.5	29.5	 20
557	  8	783.5	76.3	 20
558	  8	2616.0	281.3	 25
559	  8	233.0	37.7	 25
560	  8	104.0	12.8	 20
561	  8	116.0	16.6	 25
562	  8	356.0	82.4	 25
563	  8	150.3	20.1	 16
564	  8	189.3	23.6	 20
565	  8	127.0	14.4	 20
566	  8	143.5	17.4	 20
567	  8	113.0	16.7	 25
568	  8	1112.0	233.8	 25
569	  8	285.0	33.2	 20
570	  8	142.0	15.8	 25
571	  8	219.3	26.3	 20
572	  8	223.3	33.5	 16
573	  8	1124.0	144.0	 20
574	  8	1333.0	200.6	 25
575	  8	326.0	34.1	 20
576	  8	251.0	36.0	 25
577	  8	256.0	26.6	 25
578	  8	1227.5	270.3	 20
579	  8	461.0	69.4	 25
580	  8	2413.3	190.8	 20
581	  8	349.5	26.2	 16
582	  8	315.5	19.5	 20
583	  8	135.0	19.3	 25
584	  8	168.8	17.7	 20
585	  8	873.0	131.0	 25
586	  8	2439.0	324.7	 25
587	  8	475.8	39.9	 20
588	  8	1375.0	152.4	 25
589	  8	442.0	34.7	 20
590	  8	609.5	55.8	 16
591	  8	257.0	25.4	 20
592	  8	1014.0	256.9	 25
593	  8	348.0	47.1	 20
594	  8	771.0	171.9	 25
595	  8	1178.0	210.6	 25
596	  8	248.0	23.7	 20
597	  8	510.0	63.6	 25
598	  8	1381.8	280.5	 20
599	  8	306.8	24.0	 16
600	  8	1160.5	177.1	 20
601	  8	508.0	108.3	 25
602	  8	343.0	29.0	 20
603	  8	293.0	36.3	 25
604	  8	228.0	30.6	 25
605	  8	144.5	21.8	 20
606	  8	109.8	15.3	 20
607	  8	118.0	12.3	 20
608	  8	114.5	18.3	 16
609	  8	111.0	22.3	 25
610	  8	167.0	191.3	 25
611	  8	372.3	51.4	 20
612	  8	556.0	128.8	 25
613	  8	181.0	19.9	 25
614	  8	465.5	42.6	 20
615	  8	232.3	23.1	 20
616	  8	417.5	86.7	 20
617	  8	449.8	52.7	 16
618	  8	1478.0	332.7	 25
619	  8	426.0	48.6	 25
620	  8	844.5	101.9	 20
621	  8	240.0	24.3	 25
622	  8	184.0	14.5	 25
623	  8	130.3	11.8	 20
624	  8	122.5	18.0	 20
625	  8	981.0	77.7	 20
626	  8	1184.8	123.9	 16
627	  8	316.0	53.2	 25
628	  8	2122.0	568.1	 25
629	  8	785.8	176.1	 20
630	  8	670.0	102.5	 25
631	  8	162.0	21.7	 25
632	  8	132.5	18.2	 20
633	  8	363.8	40.0	 20
634	  8	343.3	35.9	 20
635	  8	567.8	93.5	 16
636	  8	547.0	46.5	 25
637	  8	781.0	110.4	 25
638	  8	528.5	115.8	 20
639	  8	11663.0	2161.2	 25
  0	  9	328.0	101.2	 25
  1	  9	1051.5	151.7	 20
  2	  9	132.0	19.0	 25
  3	  9	125.0	17.4	 25
  4	  9	234.3	27.4	 16
  5	  9	581.0	59.8	 20
  6	  9	502.3	46.5	 20
  7	  9	1897.8	231.0	 20
  8	  9	184.0	21.1	 25
  9	  9	175.0	19.6	 25
 10	  9	100.3	12.7	 20
 11	  9	489.0	107.7	 25
 12	  9	103.0	13.6	 25
 13	  9	480.5	46.1	 16
 14	  9	261.3	26.9	 20
 15	  9	1576.0	187.7	 20
 16	  9	602.8	64.6	 20
 17	  9	415.0	44.6	 25
 18	  9	269.0	40.3	 25
 19	  9	495.0	78.3	 20
 20	  9	781.0	164.5	 25
 21	  9	227.0	28.9	 25
 22	  9	4317.5	754.4	 16
 23	  9	888.0	119.6	 20
 24	  9	140.3	22.1	 20
 25	  9	106.3	12.5	 20
 26	  9	95.0	13.3	 25
 27	  9	143.0	18.6	 25
 28	  9	200.8	16.6	 20
 29	  9	2700.0	792.1	 25
 30	  9	147.0	22.9	 25
 31	  9	3405.3	366.1	 16
 32	  9	424.3	46.0	 20
 33	  9	1560.3	109.4	 20
 34	  9	255.5	19.9	 20
 35	  9	464.0	58.4	 25
 36	  9	688.0	70.7	 25
 37	  9	1222.8	93.8	 20
 38	  9	844.0	102.7	 25
 39	  9	225.0	55.7	 25
 40	  9	182.5	18.8	 16
 41	  9	211.5	26.7	 20
 42	  9	309.0	46.0	 25
 43	  9	172.0	17.4	 20
 44	  9	124.0	15.5	 25
 45	  9	153.0	18.0	 25
 46	  9	235.0	28.3	 20
 47	  9	139.0	19.4	 25
 48	  9	908.5	152.3	 20
 49	  9	303.3	37.9	 16
 50	  9	13235.8	1857.0	 20
 51	  9	657.0	76.0	 25
 52	  9	382.3	38.9	 20
 53	  9	2418.0	329.2	 25
 54	  9	5847.0	928.6	 25
 55	  9	292.0	42.3	 25
 56	  9	261.0	35.4	 20
 57	  9	278.5	26.8	 20
 58	  9	693.3	90.6	 20
 59	  9	291.5	34.0	 16
 60	  9	217.0	20.9	 25
 61	  9	2241.0	445.0	 25
 62	  9	601.0	46.6	 20
 63	  9	929.0	91.8	 25
 64	  9	759.0	115.5	 25
 65	  9	297.0	36.2	 20
 66	  9	1431.5	152.1	 20
 67	  9	137.5	17.9	 20
 68	  9	125.3	17.3	 16
 69	  9	294.0	50.7	 25
 70	  9	107.0	20.5	 25
 71	  9	1688.0	244.6	 20
 72	  9	2065.0	308.9	 25
 73	  9	110.0	15.4	 25
 74	  9	119.0	12.5	 20
 75	  9	150.3	22.5	 20
 76	  9	220.5	26.2	 20
 77	  9	191.0	25.5	 16
 78	  9	142.0	14.8	 25
 79	  9	913.0	170.7	 25
 80	  9	655.8	95.5	 20
 81	  9	319.0	56.1	 25
 82	  9	1071.0	251.8	 25
 83	  9	117.8	14.5	 16
 84	  9	142.8	18.0	 20
 85	  9	504.5	62.9	 20
 86	  9	176.0	49.6	 20
 87	  9	2812.0	536.5	 25
 88	  9	173.0	20.2	 25
 89	  9	1321.5	165.1	 20
 90	  9	343.0	38.3	 25
 91	  9	623.0	90.7	 25
 92	  9	480.0	60.2	 16
 93	  9	412.8	60.8	 20
 94	  9	110.5	17.2	 20
 95	  9	114.0	15.1	 20
 96	  9	622.0	135.1	 25
 97	  9	114.0	21.5	 25
 98	  9	138.0	17.3	 20
 99	  9	497.0	108.9	 25
100	  9	1173.0	272.5	 25
101	  9	1099.8	88.9	 16
102	  9	2231.5	174.3	 20
103	  9	193.8	23.5	 20
104	  9	117.3	11.9	 20
105	  9	214.0	19.3	 25
106	  9	527.0	44.4	 25
107	  9	559.3	55.2	 20
108	  9	461.0	47.8	 25
109	  9	308.0	45.5	 25
110	  9	1051.5	88.6	 16
111	  9	110.5	11.8	 20
112	  9	2628.5	455.6	 20
113	  9	727.0	75.3	 20
114	  9	422.0	52.7	 25
115	  9	220.0	35.7	 25
116	  9	201.5	27.1	 20
117	  9	114.0	15.3	 25
118	  9	5306.0	791.3	 20
119	  9	158.8	20.1	 16
120	  9	116.0	12.0	 20
121	  9	990.0	131.6	 25
122	  9	535.5	59.3	 20
123	  9	198.0	24.9	 25
124	  9	4599.0	592.1	 25
125	  9	791.0	83.1	 20
126	  9	884.0	102.7	 25
127	  9	159.3	23.3	 20
128	  9	626.3	67.7	 16
129	  9	147.3	14.6	 20
130	  9	128.0	13.4	 25
131	  9	478.3	75.5	 20
132	  9	232.0	32.3	 25
133	  9	2090.0	372.0	 25
134	  9	865.8	160.9	 20
135	  9	266.0	39.5	 25
136	  9	274.0	32.5	 20
137	  9	239.8	25.0	 16
138	  9	285.3	30.3	 20
139	  9	7062.0	1149.2	 25
140	  9	129.3	10.8	 20
141	  9	146.0	25.5	 25
142	  9	1316.0	219.1	 25
143	  9	8445.5	1737.2	 20
144	  9	615.0	112.1	 25
145	  9	451.8	47.7	 20
146	  9	985.0	102.6	 16
147	  9	791.5	90.7	 20
148	  9	430.0	51.9	 25
149	  9	437.8	51.7	 20
150	  9	925.0	144.2	 25
151	  9	292.0	51.7	 25
152	  9	4915.3	707.7	 20
153	  9	151.0	29.5	 25
154	  9	168.3	25.3	 20
155	  9	773.0	77.0	 16
156	  9	1710.0	138.7	 25
157	  9	2980.0	442.1	 25
158	  9	793.0	83.6	 20
159	  9	413.0	50.7	 25
160	  9	189.0	25.2	 25
161	  9	1012.5	108.0	 20
162	  9	918.3	111.2	 20
163	  9	241.0	34.9	 20
164	  9	1560.3	116.4	 16
165	  9	2086.0	225.5	 25
166	  9	3074.0	210.4	 25
167	  9	3068.8	253.0	 20
168	  9	3576.0	530.8	 25
169	  9	7423.0	1079.0	 25
170	  9	1205.0	161.0	 20
171	  9	807.8	85.1	 20
172	  9	176.3	16.5	 20
173	  9	1392.8	158.9	 16
174	  9	9165.0	1348.4	 25
175	  9	234.0	19.0	 25
176	  9	280.3	41.4	 20
177	  9	428.0	42.3	 25
178	  9	343.0	49.6	 25
179	  9	304.3	35.1	 20
180	  9	428.8	38.6	 20
181	  9	4043.8	659.1	 20
182	  9	132.5	18.5	 16
183	  9	136.0	24.6	 25
184	  9	133.0	12.1	 25
185	  9	107.0	14.9	 20
186	  9	147.0	15.9	 25
187	  9	7749.0	1566.6	 25
188	  9	158.0	25.3	 20
189	  9	126.0	16.7	 20
190	  9	4247.5	756.9	 20
191	  9	3450.5	531.4	 16
192	  9	153.0	20.4	 25
193	  9	213.0	58.1	 25
194	  9	4457.0	958.0	 20
195	  9	239.0	38.6	 25
196	  9	1278.0	233.3	 25
197	  9	3952.5	116.9	 16
198	  9	2184.5	180.3	 20
199	  9	210.3	27.2	 20
200	  9	1144.3	74.2	 20
201	  9	519.0	55.1	 25
202	  9	244.0	22.1	 25
203	  9	6478.5	609.2	 20
204	  9	452.0	76.3	 25
205	  9	111.0	17.5	 25
206	  9	319.5	45.5	 16
207	  9	107.3	14.9	 20
208	  9	133.3	17.6	 20
209	  9	138.8	14.0	 20
210	  9	1840.0	335.4	 25
211	  9	985.0	223.6	 25
212	  9	162.8	21.9	 20
213	  9	719.0	189.7	 25
214	  9	101.0	15.8	 25
215	  9	7795.0	1516.8	 20
216	  9	5792.5	680.2	 16
217	  9	12685.8	1894.5	 20
218	  9	901.0	190.1	 25
219	  9	134.0	18.8	 20
220	  9	258.0	42.0	 25
221	  9	250.0	40.0	 25
222	  9	326.3	30.2	 20
223	  9	7501.0	1696.1	 25
224	  9	267.3	27.1	 20
225	  9	212.5	14.7	 16
226	  9	998.0	108.2	 20
227	  9	552.0	85.8	 25
228	  9	295.3	32.4	 20
229	  9	1830.0	346.7	 25
230	  9	687.0	76.1	 25
231	  9	4411.3	553.5	 20
232	  9	1091.5	118.8	 20
233	  9	173.3	14.7	 20
234	  9	1760.8	190.7	 16
235	  9	1029.0	125.4	 25
236	  9	745.0	95.3	 25
237	  9	5583.0	751.0	 20
238	  9	130.0	18.7	 25
239	  9	2541.0	550.8	 25
240	  9	660.8	94.9	 20
241	  9	232.5	31.8	 20
242	  9	2673.3	457.6	 20
243	  9	279.0	32.1	 16
244	  9	374.0	44.8	 25
245	  9	171.0	24.0	 25
246	  9	176.3	17.6	 20
247	  9	2769.0	273.8	 25
248	  9	415.0	38.2	 25
249	  9	636.0	68.5	 20
250	  9	1484.3	230.0	 20
251	  9	2475.0	591.4	 20
252	  9	264.5	25.8	 16
253	  9	296.0	28.6	 25
254	  9	248.0	22.1	 25
255	  9	398.3	63.2	 20
256	  9	234.0	21.8	 25
257	  9	321.0	53.2	 25
258	  9	599.0	93.5	 20
259	  9	318.8	42.4	 20
260	  9	1765.5	245.5	 20
261	  9	606.5	79.8	 16
262	  9	847.0	94.3	 25
263	  9	168.0	21.1	 25
264	  9	98.5	12.2	 20
265	  9	118.0	19.4	 25
266	  9	572.0	61.4	 25
267	  9	406.5	33.9	 16
268	  9	161.5	20.8	 20
269	  9	387.8	35.7	 20
270	  9	270.3	29.5	 20
271	  9	138.0	16.1	 25
272	  9	347.0	38.6	 25
273	  9	189.5	16.1	 20
274	  9	240.0	25.1	 25
275	  9	231.0	28.2	 25
276	  9	4561.5	413.2	 16
277	  9	640.8	101.5	 20
278	  9	458.8	50.1	 20
279	  9	161.3	20.8	 20
280	  9	672.0	71.4	 25
281	  9	242.0	30.9	 25
282	  9	248.5	33.8	 20
283	  9	150.0	19.8	 25
284	  9	3850.0	1071.5	 25
285	  9	209.0	20.5	 16
286	  9	255.8	28.4	 20
287	  9	108.3	15.3	 20
288	  9	132.8	24.4	 20
289	  9	353.0	54.0	 25
290	  9	354.0	29.3	 25
291	  9	182.8	24.5	 20
292	  9	1201.0	270.6	 25
293	  9	109.0	16.1	 25
294	  9	234.5	33.2	 16
295	  9	2435.5	521.0	 20
296	  9	189.3	25.8	 20
297	  9	171.5	23.7	 20
298	  9	293.0	25.3	 25
299	  9	426.0	58.5	 25
300	  9	118.5	20.0	 20
301	  9	181.0	23.2	 25
302	  9	383.0	67.9	 25
303	  9	11329.3	980.6	 16
304	  9	151.3	23.0	 20
305	  9	116.0	19.6	 25
306	  9	2725.0	318.8	 20
307	  9	222.0	33.4	 25
308	  9	124.0	20.9	 25
309	  9	675.3	112.0	 20
310	  9	117.0	10.8	 25
311	  9	138.0	13.9	 20
312	  9	2157.0	401.8	 16
313	  9	3276.3	635.8	 20
314	  9	167.0	23.0	 25
315	  9	5810.8	1076.7	 20
316	  9	250.0	29.7	 25
317	  9	1211.0	186.7	 25
318	  9	245.0	40.6	 20
319	  9	413.0	76.0	 25
320	  9	563.5	50.2	 20
321	  9	135.5	17.8	 16
322	  9	204.3	25.8	 20
323	  9	694.0	100.6	 25
324	  9	511.5	66.6	 20
325	  9	544.0	63.9	 25
326	  9	221.0	25.7	 25
327	  9	5604.0	910.6	 20
328	  9	1800.0	436.1	 25
329	  9	131.0	36.9	 20
330	  9	357.0	33.9	 16
331	  9	1109.3	219.5	 20
332	  9	1082.0	161.0	 25
333	  9	197.3	25.0	 20
334	  9	319.0	44.9	 25
335	  9	2261.0	516.3	 25
336	  9	133.0	21.1	 20
337	  9	200.0	28.1	 25
338	  9	244.8	70.8	 20
339	  9	399.5	49.3	 16
340	  9	4309.8	676.3	 20
341	  9	135.0	18.0	 25
342	  9	369.5	35.9	 20
343	  9	198.0	24.0	 25
344	  9	1884.0	380.7	 25
345	  9	120.8	25.5	 20
346	  9	121.3	15.9	 20
347	  9	98.8	15.1	 20
348	  9	1239.0	180.2	 16
349	  9	483.0	57.3	 25
350	  9	418.0	75.1	 25
351	  9	211.8	21.2	 20
352	  9	327.0	44.6	 25
353	  9	1276.0	229.8	 25
354	  9	760.0	103.8	 20
355	  9	355.0	58.6	 20
356	  9	278.5	36.9	 20
357	  9	174.0	23.6	 16
358	  9	127.0	15.4	 25
359	  9	489.0	60.4	 25
360	  9	287.5	46.0	 20
361	  9	125.0	23.3	 25
362	  9	312.0	43.6	 25
363	  9	685.0	107.7	 20
364	  9	420.5	52.4	 20
365	  9	253.5	33.1	 20
366	  9	758.8	78.0	 16
367	  9	602.0	68.5	 25
368	  9	124.0	16.8	 25
369	  9	111.0	17.0	 20
370	  9	119.0	15.6	 25
371	  9	260.0	38.4	 25
372	  9	1271.0	255.2	 20
373	  9	209.8	33.5	 20
374	  9	977.5	153.5	 20
375	  9	808.0	57.0	 16
376	  9	1342.0	214.9	 25
377	  9	249.0	23.5	 25
378	  9	139.0	27.5	 25
379	  9	5431.5	783.4	 20
380	  9	3344.0	745.2	 25
381	  9	135.5	21.4	 20
382	  9	921.8	161.9	 16
383	  9	1411.3	317.7	 20
384	  9	124.0	16.4	 25
385	  9	109.3	13.8	 20
386	  9	2832.0	746.9	 25
387	  9	466.0	87.9	 25
388	  9	2441.0	619.5	 20
389	  9	1156.0	290.0	 25
390	  9	280.5	33.0	 20
391	  9	221.3	29.8	 16
392	  9	446.5	58.8	 20
393	  9	345.0	45.9	 25
394	  9	102.8	17.3	 20
395	  9	137.0	20.3	 25
396	  9	327.0	33.2	 25
397	  9	292.3	36.7	 20
398	  9	263.0	25.6	 25
399	  9	8097.0	1485.2	 20
400	  9	398.0	47.1	 16
401	  9	137.5	16.8	 20
402	  9	194.0	23.5	 25
403	  9	206.8	29.9	 20
404	  9	177.0	19.8	 25
405	  9	160.0	37.3	 25
406	  9	208.3	21.1	 20
407	  9	276.0	33.0	 25
408	  9	1055.5	174.1	 20
409	  9	883.5	87.2	 16
410	  9	195.3	29.3	 20
411	  9	103.0	12.0	 25
412	  9	147.3	23.3	 20
413	  9	127.0	18.4	 25
414	  9	696.0	109.9	 25
415	  9	198.3	20.6	 20
416	  9	1092.0	231.5	 25
417	  9	114.5	18.1	 20
418	  9	1025.5	222.9	 16
419	  9	97.0	16.0	 25
420	  9	799.0	199.2	 25
421	  9	106.5	18.0	 20
422	  9	323.0	77.6	 25
423	  9	109.0	12.6	 25
424	  9	147.0	17.3	 20
425	  9	169.5	20.9	 20
426	  9	681.5	70.5	 20
427	  9	304.3	30.4	 16
428	  9	146.0	18.7	 25
429	  9	1540.0	268.8	 25
430	  9	3442.8	436.6	 20
431	  9	1153.0	104.0	 25
432	  9	397.0	44.8	 25
433	  9	199.0	13.9	 20
434	  9	192.3	21.0	 20
435	  9	227.0	19.9	 20
436	  9	117.3	20.0	 16
437	  9	375.0	63.3	 25
438	  9	160.0	18.7	 25
439	  9	271.5	39.0	 20
440	  9	254.0	34.2	 25
441	  9	133.0	22.1	 25
442	  9	3666.0	1006.0	 20
443	  9	282.0	241.8	 20
444	  9	1034.5	103.0	 20
445	  9	251.0	28.7	 16
446	  9	1765.0	186.0	 25
447	  9	1015.0	62.5	 25
448	  9	889.3	79.3	 20
449	  9	1929.0	178.3	 25
450	  9	231.0	25.6	 25
451	  9	627.0	78.1	 20
452	  9	6205.8	1017.2	 20
453	  9	193.3	20.2	 20
454	  9	259.8	26.5	 16
455	  9	1041.0	101.6	 25
456	  9	2710.0	424.4	 25
457	  9	1525.3	103.2	 20
458	  9	780.0	141.7	 25
459	  9	186.0	25.4	 25
460	  9	161.5	24.8	 16
461	  9	562.8	97.8	 20
462	  9	225.5	37.7	 20
463	  9	172.8	18.4	 20
464	  9	187.0	18.8	 25
465	  9	107.0	13.8	 25
466	  9	1582.0	251.5	 20
467	  9	4230.0	773.5	 25
468	  9	209.0	26.8	 25
469	  9	269.3	30.0	 16
470	  9	279.0	36.7	 20
471	  9	132.3	21.8	 20
472	  9	511.0	64.2	 20
473	  9	208.0	29.7	 25
474	  9	582.0	119.5	 25
475	  9	173.3	17.9	 20
476	  9	134.0	17.2	 25
477	  9	1776.0	472.8	 25
478	  9	198.3	21.8	 16
479	  9	3819.0	539.7	 20
480	  9	342.3	30.1	 20
481	  9	159.0	18.5	 20
482	  9	237.0	35.4	 25
483	  9	1815.0	354.8	 25
484	  9	151.8	22.2	 20
485	  9	1144.0	183.2	 25
486	  9	2602.0	548.8	 25
487	  9	266.0	25.0	 16
488	  9	103.8	17.6	 20
489	  9	2229.8	426.9	 20
490	  9	119.5	18.0	 20
491	  9	170.0	24.7	 25
492	  9	179.0	28.2	 25
493	  9	139.0	25.7	 20
494	  9	451.0	78.2	 25
495	  9	833.5	131.2	 20
496	  9	117.5	14.2	 16
497	  9	4585.0	743.7	 20
498	  9	123.0	16.7	 25
499	  9	116.3	13.2	 20
500	  9	129.0	11.6	 25
501	  9	268.0	29.3	 25
502	  9	212.0	28.6	 20
503	  9	210.0	28.4	 25
504	  9	336.0	41.6	 20
505	  9	241.3	28.5	 16
506	  9	343.0	35.8	 20
507	  9	366.0	37.4	 25
508	  9	827.5	74.1	 20
509	  9	524.0	49.1	 25
510	  9	141.0	20.1	 25
511	  9	289.0	37.3	 20
512	  9	1466.0	361.2	 25
513	  9	6899.5	676.8	 20
514	  9	4420.8	347.8	 16
515	  9	242.3	46.2	 20
516	  9	161.0	17.9	 25
517	  9	513.5	62.8	 20
518	  9	1553.0	289.4	 25
519	  9	560.0	67.0	 25
520	  9	155.3	19.5	 20
521	  9	924.0	217.3	 25
522	  9	138.5	13.5	 20
523	  9	395.5	39.4	 16
524	  9	3244.0	595.8	 20
525	  9	121.0	20.4	 25
526	  9	144.8	19.3	 20
527	  9	126.0	16.2	 25
528	  9	301.0	26.8	 25
529	  9	378.8	55.3	 20
530	  9	257.3	39.1	 20
531	  9	88.3	13.6	 20
532	  9	101.5	10.3	 16
533	  9	124.0	18.1	 25
534	  9	762.0	118.9	 25
535	  9	310.0	76.6	 25
536	  9	226.0	32.5	 20
537	  9	1252.0	265.2	 25
538	  9	150.0	24.2	 25
539	  9	210.8	28.1	 16
540	  9	102.0	11.9	 20
541	  9	361.8	54.0	 20
542	  9	494.5	59.0	 20
543	  9	255.0	30.6	 25
544	  9	273.0	31.3	 25
545	  9	137.3	23.0	 20
546	  9	114.0	13.4	 25
547	  9	440.0	41.9	 25
548	  9	1031.5	57.9	 16
549	  9	720.5	106.5	 20
550	  9	316.3	34.7	 20
551	  9	198.8	28.3	 20
552	  9	179.0	18.9	 25
553	  9	215.0	38.9	 25
554	  9	379.3	34.3	 20
555	  9	1034.0	127.2	 25
556	  9	11353.0	1999.2	 25
557	  9	2312.5	255.0	 16
558	  9	502.5	49.8	 20
559	  9	3798.0	634.4	 20
560	  9	115.3	12.4	 20
561	  9	142.0	19.0	 25
562	  9	117.0	11.5	 25
563	  9	258.8	31.4	 20
564	  9	131.0	18.6	 25
565	  9	120.0	15.4	 25
566	  9	1210.5	96.0	 16
567	  9	144.5	19.0	 20
568	  9	5427.0	726.5	 25
569	  9	322.3	68.0	 20
570	  9	1764.0	353.1	 25
571	  9	3046.0	565.4	 25
572	  9	139.8	16.0	 20
573	  9	3944.0	694.9	 25
574	  9	403.3	38.8	 20
575	  9	324.8	63.1	 16
576	  9	708.3	103.7	 20
577	  9	13647.0	1657.5	 25
578	  9	864.8	110.3	 20
579	  9	637.0	72.3	 25
580	  9	965.0	78.8	 25
581	  9	1010.8	123.7	 20
582	  9	940.0	180.8	 25
583	  9	7255.8	1102.3	 20
584	  9	280.0	34.9	 16
585	  9	193.3	34.6	 20
586	  9	3557.0	527.1	 25
587	  9	2381.5	289.5	 20
588	  9	378.0	38.6	 25
589	  9	344.0	41.9	 25
590	  9	729.3	74.2	 20
591	  9	381.0	43.0	 25
592	  9	110.0	19.8	 20
593	  9	799.5	105.6	 16
594	  9	323.0	56.8	 20
595	  9	231.0	22.4	 25
596	  9	1343.3	244.9	 20
597	  9	539.0	74.4	 25
598	  9	141.0	21.0	 25
599	  9	221.5	30.0	 20
600	  9	170.0	24.9	 25
601	  9	159.0	24.8	 20
602	  9	220.3	26.3	 16
603	  9	193.0	23.5	 20
604	  9	135.0	20.1	 25
605	  9	6887.8	1011.9	 20
606	  9	150.0	30.4	 25
607	  9	117.0	19.1	 25
608	  9	141.8	23.2	 20
609	  9	217.0	23.5	 20
610	  9	14053.8	1897.1	 20
611	  9	3060.3	311.5	 16
612	  9	228.0	28.3	 25
613	  9	709.0	93.8	 25
614	  9	5907.5	882.0	 20
615	  9	364.0	91.9	 25
616	  9	257.0	34.4	 25
617	  9	842.8	136.3	 20
618	  9	1293.5	235.5	 20
619	  9	167.8	29.3	 20
620	  9	293.8	31.0	 16
621	  9	3557.0	647.4	 25
622	  9	144.0	18.2	 25
623	  9	548.0	53.8	 20
624	  9	208.0	22.2	 25
625	  9	301.0	29.7	 25
626	  9	4301.5	551.3	 20
627	  9	157.5	21.6	 20
628	  9	223.0	23.5	 20
629	  9	120.3	16.7	 16
630	  9	151.0	21.2	 25
631	  9	161.0	16.3	 25
632	  9	721.5	70.0	 20
633	  9	456.0	46.2	 25
634	  9	1269.0	103.2	 25
635	  9	14132.8	1938.0	 20
636	  9	650.5	93.0	 20
637	  9	8477.0	1438.9	 20
638	  9	204.8	39.5	 16
639	  9	276.0	35.6	 25
  0	 10	15425.3	2331.5	 20
  1	 10	165.0	23.0	 16
  2	 10	140.0	15.8	 25
  3	 10	98.0	14.9	 25
  4	 10	277.3	31.1	 20
  5	 10	443.0	52.0	 25
  6	 10	292.0	48.3	 25
  7	 10	139.3	12.8	 16
  8	 10	121.5	16.4	 20
  9	 10	166.3	23.8	 20
 10	 10	111.3	13.7	 20
 11	 10	128.0	21.3	 25
 12	 10	104.0	15.0	 25
 13	 10	641.3	63.9	 20
 14	 10	268.0	32.7	 25
 15	 10	927.0	96.4	 25
 16	 10	525.3	34.4	 16
 17	 10	250.3	29.6	 20
 18	 10	222.3	26.7	 20
 19	 10	431.0	38.9	 20
 20	 10	1190.0	193.6	 25
 21	 10	202.0	26.7	 25
 22	 10	709.0	143.2	 20
 23	 10	290.0	47.4	 25
 24	 10	111.0	17.8	 25
 25	 10	93.0	8.2	 16
 26	 10	100.3	10.6	 20
 27	 10	138.8	14.7	 20
 28	 10	201.0	23.4	 20
 29	 10	975.0	206.7	 25
 30	 10	245.0	30.5	 25
 31	 10	1202.5	221.3	 20
 32	 10	264.0	32.4	 25
 33	 10	1001.0	109.9	 25
 34	 10	151.3	19.7	 16
 35	 10	221.0	25.1	 20
 36	 10	561.3	56.3	 20
 37	 10	1769.5	216.4	 20
 38	 10	901.0	139.0	 25
 39	 10	156.0	29.8	 25
 40	 10	266.3	32.0	 20
 41	 10	246.0	30.2	 25
 42	 10	306.3	19.2	 20
 43	 10	157.0	14.8	 16
 44	 10	153.5	16.2	 20
 45	 10	157.0	25.1	 25
 46	 10	176.0	24.5	 20
 47	 10	105.0	13.4	 25
 48	 10	208.0	31.8	 25
 49	 10	266.3	47.5	 20
 50	 10	3164.0	606.8	 25
 51	 10	245.5	26.6	 20
 52	 10	320.8	38.2	 16
 53	 10	2908.5	260.5	 20
 54	 10	758.0	193.0	 25
 55	 10	216.3	24.3	 20
 56	 10	221.0	26.0	 25
 57	 10	239.0	28.0	 25
 58	 10	420.8	48.1	 20
 59	 10	269.0	42.5	 25
 60	 10	210.3	24.8	 20
 61	 10	516.3	63.0	 16
 62	 10	721.5	63.0	 20
 63	 10	1378.0	156.3	 25
 64	 10	1381.0	124.3	 20
 65	 10	408.0	49.4	 25
 66	 10	2108.0	296.8	 25
 67	 10	163.8	24.8	 20
 68	 10	110.0	15.2	 25
 69	 10	134.8	26.5	 20
 70	 10	95.0	11.8	 16
 71	 10	166.5	29.1	 20
 72	 10	288.0	64.5	 25
 73	 10	132.5	29.9	 20
 74	 10	105.0	12.6	 25
 75	 10	116.0	16.2	 25
 76	 10	143.0	13.1	 20
 77	 10	267.0	32.6	 25
 78	 10	178.3	22.6	 20
 79	 10	182.8	23.6	 16
 80	 10	327.0	49.5	 25
 81	 10	321.0	43.7	 25
 82	 10	335.8	56.5	 20
 83	 10	153.0	44.1	 25
 84	 10	164.0	18.8	 25
 85	 10	807.8	102.1	 20
 86	 10	167.3	26.6	 20
 87	 10	370.0	53.4	 20
 88	 10	166.5	21.5	 16
 89	 10	271.0	47.0	 25
 90	 10	371.0	29.3	 25
 91	 10	381.5	41.3	 20
 92	 10	305.0	41.3	 25
 93	 10	317.0	29.8	 25
 94	 10	111.0	10.5	 20
 95	 10	111.5	11.9	 20
 96	 10	106.8	14.9	 20
 97	 10	92.0	9.2	 16
 98	 10	122.0	20.0	 25
 99	 10	260.0	27.7	 25
100	 10	354.8	47.7	 20
101	 10	1376.0	173.6	 25
102	 10	720.0	177.9	 25
103	 10	214.0	25.0	 25
104	 10	107.8	16.9	 16
105	 10	158.3	19.8	 20
106	 10	350.3	38.6	 20
107	 10	649.5	56.7	 20
108	 10	608.0	58.0	 25
109	 10	353.0	49.4	 25
110	 10	420.3	41.5	 20
111	 10	121.0	14.0	 25
112	 10	178.0	96.5	 25
113	 10	202.0	19.0	 16
114	 10	246.3	21.5	 20
115	 10	166.5	15.6	 20
116	 10	342.8	39.4	 20
117	 10	114.0	11.8	 25
118	 10	1209.0	282.1	 25
119	 10	163.8	18.5	 20
120	 10	135.0	16.0	 25
121	 10	111.5	16.6	 20
122	 10	120.3	22.5	 16
123	 10	435.0	47.5	 20
124	 10	1562.0	265.5	 25
125	 10	1914.8	200.9	 20
126	 10	1901.0	162.6	 25
127	 10	177.0	21.3	 25
128	 10	148.0	24.3	 20
129	 10	122.0	18.6	 25
130	 10	139.0	19.6	 20
131	 10	1050.8	82.6	 16
132	 10	169.3	21.1	 20
133	 10	537.0	87.3	 25
134	 10	271.0	37.8	 20
135	 10	263.0	22.2	 25
136	 10	522.0	68.8	 25
137	 10	228.5	22.7	 20
138	 10	225.0	22.3	 25
139	 10	1989.8	317.4	 20
140	 10	178.5	24.6	 16
141	 10	124.3	14.1	 20
142	 10	464.0	59.4	 25
143	 10	2772.3	339.7	 20
144	 10	1577.0	118.5	 25
145	 10	641.0	39.3	 25
146	 10	1120.5	138.0	 20
147	 10	1273.0	65.1	 25
148	 10	461.5	47.3	 20
149	 10	396.3	41.7	 16
150	 10	476.3	55.1	 20
151	 10	309.0	48.6	 25
152	 10	482.8	127.0	 20
153	 10	108.0	16.0	 25
154	 10	143.0	27.2	 25
155	 10	673.0	94.7	 20
156	 10	2186.5	301.8	 20
157	 10	787.5	114.9	 20
158	 10	620.0	55.3	 16
159	 10	1897.0	466.0	 25
160	 10	155.0	16.0	 25
161	 10	418.3	63.3	 20
162	 10	556.0	76.7	 25
163	 10	200.0	29.2	 25
164	 10	488.5	74.4	 20
165	 10	1964.0	257.6	 20
166	 10	3033.8	404.5	 20
167	 10	1500.5	139.9	 16
168	 10	3910.0	510.7	 25
169	 10	4685.0	816.0	 25
170	 10	1050.0	103.1	 20
171	 10	262.0	38.8	 25
172	 10	180.0	26.5	 25
173	 10	271.5	65.3	 20
174	 10	3467.8	514.6	 20
175	 10	140.3	14.8	 20
176	 10	255.0	26.0	 16
177	 10	438.0	38.1	 25
178	 10	737.0	67.6	 25
179	 10	304.3	31.5	 20
180	 10	620.0	56.7	 25
181	 10	710.0	183.4	 25
182	 10	114.3	14.4	 20
183	 10	130.5	19.9	 20
184	 10	114.3	17.6	 20
185	 10	115.0	15.4	 16
186	 10	182.0	22.1	 25
187	 10	2707.0	488.2	 25
188	 10	166.3	16.8	 20
189	 10	137.0	22.4	 25
190	 10	646.0	148.2	 25
191	 10	1247.0	183.4	 20
192	 10	136.8	16.1	 20
193	 10	217.0	32.6	 20
194	 10	1745.0	264.5	 20
195	 10	237.0	37.7	 25
196	 10	1272.0	181.3	 25
197	 10	5284.3	588.2	 20
198	 10	4612.0	465.5	 25
199	 10	245.0	30.8	 25
200	 10	752.8	52.4	 16
201	 10	453.5	46.7	 20
202	 10	196.0	22.4	 20
203	 10	1738.0	209.8	 20
204	 10	140.0	23.3	 25
205	 10	119.0	16.6	 25
206	 10	110.5	13.2	 20
207	 10	103.0	17.2	 25
208	 10	92.0	14.4	 25
209	 10	123.0	14.5	 16
210	 10	324.8	45.7	 20
211	 10	151.0	19.6	 20
212	 10	144.5	20.2	 20
213	 10	120.0	17.3	 25
214	 10	98.0	12.0	 25
215	 10	1248.8	245.4	 20
216	 10	664.0	174.4	 25
217	 10	3697.0	741.3	 25
218	 10	172.5	23.6	 16
219	 10	133.3	17.5	 20
220	 10	200.3	28.5	 20
221	 10	183.3	23.1	 20
222	 10	348.0	39.5	 25
223	 10	3572.0	1470.1	 25
224	 10	243.3	29.4	 20
225	 10	241.0	23.6	 25
226	 10	419.0	38.4	 25
227	 10	438.0	40.2	 16
228	 10	220.5	19.1	 20
229	 10	347.5	60.3	 20
230	 10	695.0	63.7	 20
231	 10	1273.0	125.0	 25
232	 10	795.0	80.7	 25
233	 10	151.3	19.1	 20
234	 10	510.0	72.5	 25
235	 10	947.5	99.7	 20
236	 10	595.8	50.6	 16
237	 10	1552.5	154.5	 20
238	 10	138.0	18.7	 25
239	 10	1026.5	95.3	 20
240	 10	312.0	38.7	 25
241	 10	223.0	29.1	 25
242	 10	767.0	122.5	 20
243	 10	240.0	33.1	 25
244	 10	450.3	43.4	 20
245	 10	343.8	27.0	 16
246	 10	227.5	24.6	 20
247	 10	2581.0	396.1	 25
248	 10	567.8	42.6	 20
249	 10	1165.0	149.6	 25
250	 10	365.0	64.9	 25
251	 10	508.8	68.0	 20
252	 10	191.0	27.0	 25
253	 10	342.0	23.5	 20
254	 10	248.0	19.0	 16
255	 10	906.5	77.1	 20
256	 10	514.0	67.2	 25
257	 10	320.8	23.7	 20
258	 10	186.0	22.7	 25
259	 10	269.0	45.0	 25
260	 10	959.5	146.6	 20
261	 10	779.0	63.0	 25
262	 10	922.3	100.3	 20
263	 10	132.8	21.1	 20
264	 10	94.3	13.9	 16
265	 10	96.0	12.3	 25
266	 10	547.0	58.0	 25
267	 10	302.8	41.6	 20
268	 10	183.0	24.4	 25
269	 10	459.0	49.6	 25
270	 10	194.0	24.9	 16
271	 10	128.0	18.4	 20
272	 10	205.0	45.6	 20
273	 10	170.8	16.6	 20
274	 10	545.0	60.6	 25
275	 10	336.0	40.1	 25
276	 10	1257.3	111.2	 20
277	 10	505.0	65.6	 25
278	 10	479.0	58.0	 25
279	 10	234.0	29.0	 16
280	 10	651.3	69.8	 20
281	 10	156.0	25.7	 20
282	 10	198.0	22.0	 20
283	 10	161.0	27.5	 25
284	 10	349.0	71.9	 25
285	 10	170.0	20.7	 20
286	 10	228.0	35.0	 25
287	 10	105.0	10.8	 25
288	 10	264.3	42.1	 16
289	 10	422.0	50.1	 20
290	 10	486.0	32.9	 20
291	 10	307.8	35.3	 20
292	 10	156.0	35.9	 25
293	 10	114.0	20.7	 25
294	 10	330.0	99.0	 20
295	 10	750.0	137.8	 25
296	 10	260.0	32.1	 25
297	 10	407.0	31.3	 16
298	 10	424.8	45.6	 20
299	 10	367.8	45.2	 20
300	 10	117.0	17.4	 20
301	 10	139.0	23.0	 25
302	 10	321.0	46.4	 25
303	 10	2050.3	539.1	 20
304	 10	113.0	18.6	 25
305	 10	127.0	24.8	 20
306	 10	303.0	56.7	 16
307	 10	256.8	27.2	 20
308	 10	156.0	29.8	 25
309	 10	174.3	24.4	 20
310	 10	118.0	18.2	 25
311	 10	159.0	22.1	 25
312	 10	188.8	100.9	 20
313	 10	621.0	171.6	 25
314	 10	171.0	20.2	 20
315	 10	1761.3	166.0	 16
316	 10	175.8	29.0	 20
317	 10	306.0	55.2	 25
318	 10	159.3	22.5	 20
319	 10	553.0	77.2	 25
320	 10	542.0	86.2	 25
321	 10	145.8	14.1	 20
322	 10	109.0	15.2	 25
323	 10	228.3	28.3	 20
324	 10	291.3	26.3	 16
325	 10	402.3	47.8	 20
326	 10	382.0	71.3	 25
327	 10	2703.5	376.4	 20
328	 10	197.0	80.8	 25
329	 10	109.0	12.0	 25
330	 10	128.0	22.2	 20
331	 10	172.0	86.3	 25
332	 10	579.0	95.9	 20
333	 10	400.0	51.8	 16
334	 10	321.0	45.7	 20
335	 10	226.0	29.1	 25
336	 10	153.3	18.6	 20
337	 10	168.0	19.3	 25
338	 10	196.0	36.3	 25
339	 10	134.8	19.8	 20
340	 10	349.0	86.9	 25
341	 10	113.8	21.9	 20
342	 10	191.8	23.6	 16
343	 10	163.0	18.9	 25
344	 10	217.0	35.1	 25
345	 10	92.3	9.9	 20
346	 10	148.0	15.9	 25
347	 10	112.0	15.7	 25
348	 10	296.8	59.7	 20
349	 10	182.8	25.5	 20
350	 10	285.8	34.6	 20
351	 10	211.5	22.6	 16
352	 10	278.0	41.3	 25
353	 10	510.0	66.2	 25
354	 10	303.3	26.5	 20
355	 10	161.0	20.6	 25
356	 10	183.0	27.3	 25
357	 10	118.3	12.9	 20
358	 10	125.3	16.7	 20
359	 10	552.3	79.0	 20
360	 10	274.5	19.2	 16
361	 10	104.0	13.4	 25
362	 10	236.0	31.0	 25
363	 10	401.3	45.1	 20
364	 10	779.0	105.2	 25
365	 10	195.0	28.0	 25
366	 10	836.3	48.7	 20
367	 10	1101.8	98.6	 20
368	 10	124.5	16.8	 20
369	 10	125.5	16.3	 16
370	 10	130.0	17.7	 25
371	 10	169.0	20.3	 25
372	 10	810.5	65.5	 20
373	 10	659.0	86.4	 25
374	 10	349.0	44.4	 25
375	 10	592.3	71.6	 20
376	 10	367.3	48.1	 20
377	 10	417.0	60.6	 20
378	 10	110.8	12.4	 16
379	 10	986.0	246.3	 25
380	 10	230.0	103.4	 25
381	 10	158.5	22.4	 20
382	 10	163.0	31.5	 25
383	 10	194.0	71.1	 25
384	 10	118.0	13.5	 16
385	 10	133.8	15.0	 20
386	 10	334.3	39.0	 20
387	 10	948.0	81.4	 20
388	 10	418.0	53.0	 25
389	 10	255.0	35.6	 25
390	 10	322.3	23.1	 20
391	 10	168.0	20.7	 25
392	 10	103.0	19.6	 25
393	 10	132.5	21.6	 16
394	 10	105.8	13.9	 20
395	 10	110.3	15.4	 20
396	 10	232.0	32.3	 20
397	 10	268.0	41.7	 25
398	 10	244.0	28.0	 25
399	 10	1293.0	392.6	 20
400	 10	431.0	43.8	 25
401	 10	133.0	21.0	 25
402	 10	210.5	24.1	 16
403	 10	228.5	24.6	 20
404	 10	181.3	27.1	 20
405	 10	203.5	24.4	 20
406	 10	222.0	19.6	 25
407	 10	415.0	29.2	 25
408	 10	530.8	51.9	 20
409	 10	295.0	32.8	 25
410	 10	198.0	26.7	 25
411	 10	134.0	22.4	 16
412	 10	112.0	14.6	 20
413	 10	152.3	20.9	 20
414	 10	655.3	57.4	 20
415	 10	188.0	22.7	 25
416	 10	238.0	56.5	 25
417	 10	95.3	15.9	 20
418	 10	122.0	43.3	 25
419	 10	112.5	16.7	 20
420	 10	137.3	16.1	 16
421	 10	112.0	12.9	 20
422	 10	104.0	11.4	 25
423	 10	120.0	15.3	 25
424	 10	134.5	18.9	 20
425	 10	146.0	16.5	 25
426	 10	414.0	52.9	 25
427	 10	320.8	31.2	 20
428	 10	130.3	13.8	 20
429	 10	547.0	79.7	 20
430	 10	799.5	58.8	 16
431	 10	954.0	119.7	 25
432	 10	339.0	43.7	 25
433	 10	246.8	38.0	 20
434	 10	416.0	55.8	 25
435	 10	193.0	29.3	 25
436	 10	103.3	9.1	 20
437	 10	142.3	22.0	 20
438	 10	131.8	20.4	 20
439	 10	166.0	15.9	 16
440	 10	234.0	27.4	 25
441	 10	135.0	15.3	 25
442	 10	185.8	123.1	 20
443	 10	114.0	15.2	 25
444	 10	827.0	87.7	 25
445	 10	185.0	11.8	 20
446	 10	3028.0	309.0	 20
447	 10	1216.5	120.0	 20
448	 10	1090.0	74.0	 16
449	 10	1792.0	180.9	 25
450	 10	412.0	41.8	 25
451	 10	608.5	50.8	 20
452	 10	1836.0	494.6	 25
453	 10	196.0	20.1	 25
454	 10	230.0	22.5	 20
455	 10	359.3	28.8	 20
456	 10	913.3	79.2	 20
457	 10	1129.3	148.0	 20
458	 10	489.0	74.4	 25
459	 10	175.0	20.9	 25
460	 10	188.3	21.2	 20
461	 10	139.0	22.5	 25
462	 10	163.0	21.5	 25
463	 10	471.0	54.7	 16
464	 10	483.0	51.0	 20
465	 10	128.3	15.7	 20
466	 10	482.5	63.6	 20
467	 10	315.0	81.3	 25
468	 10	193.0	20.5	 25
469	 10	205.5	14.3	 20
470	 10	205.0	21.4	 25
471	 10	244.0	36.2	 25
472	 10	180.5	22.5	 16
473	 10	211.3	27.3	 20
474	 10	154.3	23.9	 20
475	 10	190.3	32.2	 20
476	 10	127.0	21.9	 25
477	 10	223.0	63.0	 25
478	 10	260.5	34.1	 20
479	 10	2264.0	391.7	 25
480	 10	347.0	49.4	 25
481	 10	222.8	23.7	 16
482	 10	420.5	46.0	 20
483	 10	266.3	49.3	 20
484	 10	176.0	15.3	 20
485	 10	763.0	82.9	 25
486	 10	1054.0	195.9	 25
487	 10	287.8	35.5	 20
488	 10	104.0	16.3	 25
489	 10	239.0	86.4	 25
490	 10	127.0	16.2	 16
491	 10	121.3	16.7	 20
492	 10	129.5	14.2	 20
493	 10	127.3	16.2	 20
494	 10	856.0	124.2	 25
495	 10	419.0	50.8	 25
496	 10	158.8	26.6	 20
497	 10	2470.0	409.5	 25
498	 10	132.0	18.0	 20
499	 10	136.0	23.0	 16
500	 10	120.5	15.0	 20
501	 10	151.0	22.8	 25
502	 10	306.3	29.4	 20
503	 10	195.0	32.1	 25
504	 10	294.0	39.9	 25
505	 10	127.8	13.9	 20
506	 10	182.0	25.3	 25
507	 10	290.8	37.7	 20
508	 10	653.5	57.2	 16
509	 10	484.0	53.4	 20
510	 10	96.0	19.8	 25
511	 10	126.0	22.2	 20
512	 10	293.0	61.5	 25
513	 10	1553.0	402.1	 25
514	 10	389.0	93.6	 20
515	 10	124.0	15.2	 25
516	 10	145.3	26.2	 20
517	 10	595.0	46.3	 16
518	 10	1174.0	210.0	 20
519	 10	331.0	42.2	 25
520	 10	154.0	18.8	 20
521	 10	300.0	45.5	 25
522	 10	151.0	20.2	 25
523	 10	216.5	22.0	 20
524	 10	1118.0	155.1	 25
525	 10	114.3	16.3	 20
526	 10	253.0	33.2	 16
527	 10	174.0	27.8	 20
528	 10	312.0	53.7	 25
529	 10	233.5	26.1	 20
530	 10	220.0	34.8	 25
531	 10	104.0	14.9	 25
532	 10	122.0	16.0	 20
533	 10	116.3	20.7	 20
534	 10	1135.3	156.9	 20
535	 10	453.5	54.0	 16
536	 10	216.0	31.2	 25
537	 10	534.0	117.6	 25
538	 10	107.5	12.6	 20
539	 10	173.0	20.7	 25
540	 10	121.0	29.5	 25
541	 10	128.3	14.2	 20
542	 10	362.3	63.1	 20
543	 10	195.3	20.1	 20
544	 10	181.8	18.5	 16
545	 10	149.0	19.4	 25
546	 10	119.0	17.1	 25
547	 10	231.5	31.6	 20
548	 10	685.0	112.9	 25
549	 10	888.0	103.1	 25
550	 10	669.0	54.0	 20
551	 10	269.8	33.8	 20
552	 10	203.5	19.8	 20
553	 10	166.3	25.0	 16
554	 10	186.0	33.7	 25
555	 10	326.0	79.0	 25
556	 10	5951.0	971.1	 20
557	 10	835.0	155.7	 25
558	 10	332.0	33.2	 25
559	 10	359.5	89.1	 20
560	 10	130.0	21.7	 20
561	 10	120.3	11.6	 20
562	 10	105.3	16.9	 16
563	 10	145.0	16.1	 25
564	 10	125.0	14.3	 25
565	 10	122.5	14.7	 20
566	 10	165.0	23.5	 25
567	 10	132.0	12.9	 25
568	 10	2863.8	404.4	 16
569	 10	671.8	47.8	 20
570	 10	294.3	29.1	 20
571	 10	395.3	81.0	 20
572	 10	142.0	18.5	 25
573	 10	1148.0	252.1	 25
574	 10	531.3	45.4	 20
575	 10	354.0	28.2	 25
576	 10	1069.0	143.9	 25
577	 10	6467.3	1070.7	 16
578	 10	1500.8	167.0	 20
579	 10	353.3	30.8	 20
580	 10	696.3	94.7	 20
581	 10	762.0	154.6	 25
582	 10	216.0	28.1	 25
583	 10	833.0	172.5	 25
584	 10	243.5	17.6	 20
585	 10	154.0	18.8	 25
586	 10	1261.0	154.6	 20
587	 10	406.0	35.3	 16
588	 10	347.0	41.7	 20
589	 10	441.0	54.5	 25
590	 10	433.3	36.1	 20
591	 10	473.0	80.8	 25
592	 10	123.0	18.0	 25
593	 10	354.8	43.2	 20
594	 10	299.0	45.0	 25
595	 10	189.3	26.9	 20
596	 10	452.0	39.7	 16
597	 10	654.8	87.9	 20
598	 10	143.0	17.8	 25
599	 10	179.5	20.6	 20
600	 10	132.0	15.9	 25
601	 10	114.0	14.5	 25
602	 10	159.0	26.6	 20
603	 10	183.0	24.1	 25
604	 10	125.5	17.3	 20
605	 10	750.8	50.5	 16
606	 10	119.0	127.0	 25
607	 10	122.0	20.4	 25
608	 10	125.5	13.5	 20
609	 10	249.0	62.5	 25
610	 10	4581.0	1357.3	 25
611	 10	489.3	166.3	 20
612	 10	202.8	24.1	 20
613	 10	313.0	36.5	 20
614	 10	1023.3	266.6	 16
615	 10	240.0	27.1	 25
616	 10	160.0	20.5	 25
617	 10	163.3	15.5	 20
618	 10	130.0	23.2	 25
619	 10	136.0	19.9	 25
620	 10	188.0	23.7	 20
621	 10	179.0	27.2	 20
622	 10	214.3	23.4	 20
623	 10	644.0	82.4	 16
624	 10	189.0	37.1	 25
625	 10	290.0	41.8	 25
626	 10	423.5	87.9	 20
627	 10	158.0	21.8	 25
628	 10	383.0	73.3	 25
629	 10	116.8	12.6	 20
630	 10	179.0	24.8	 20
631	 10	174.3	27.4	 20
632	 10	663.0	51.6	 16
633	 10	398.0	90.1	 25
634	 10	1219.0	259.3	 25
635	 10	4712.5	1293.0	 20
636	 10	578.0	69.8	 25
637	 10	3058.0	803.6	 25
638	 10	252.0	29.8	 20
639	 10	13571.5	2866.9	 20
  0	 11	422.0	148.9	 25
  1	 11	2944.0	780.7	 20
  2	 11	154.0	29.9	 20
  3	 11	97.8	15.2	 20
  4	 11	115.5	22.1	 20
  5	 11	105.0	15.8	 25
  6	 11	110.0	18.5	 25
  7	 11	5277.0	828.9	 20
  8	 11	2664.0	545.9	 25
  9	 11	128.0	15.4	 25
 10	 11	94.3	13.8	 16
 11	 11	95.5	13.5	 20
 12	 11	947.5	207.4	 20
 13	 11	187.3	21.7	 20
 14	 11	306.0	43.1	 25
 15	 11	1295.0	235.5	 25
 16	 11	478.8	47.7	 20
 17	 11	594.0	112.4	 25
 18	 11	1064.0	247.2	 25
 19	 11	506.0	49.3	 16
 20	 11	1893.8	228.7	 20
 21	 11	1105.8	174.8	 20
 22	 11	523.8	72.2	 20
 23	 11	101.0	11.8	 25
 24	 11	100.0	15.6	 25
 25	 11	91.5	12.1	 20
 26	 11	105.0	13.0	 25
 27	 11	114.0	13.0	 25
 28	 11	103.8	19.7	 16
 29	 11	631.0	106.6	 20
 30	 11	107.3	17.3	 20
 31	 11	99.3	16.3	 20
 32	 11	4231.0	952.4	 25
 33	 11	109.0	23.3	 25
 34	 11	794.0	134.6	 20
 35	 11	477.0	90.5	 25
 36	 11	4412.0	1065.9	 25
 37	 11	129.3	18.8	 16
 38	 11	115.3	18.1	 20
 39	 11	131.8	19.2	 20
 40	 11	162.5	19.9	 20
 41	 11	175.0	16.3	 25
 42	 11	515.0	68.6	 25
 43	 11	398.0	29.2	 20
 44	 11	121.0	15.4	 25
 45	 11	119.3	16.2	 20
 46	 11	150.3	17.9	 16
 47	 11	146.5	20.2	 20
 48	 11	176.0	18.0	 25
 49	 11	4084.8	469.5	 20
 50	 11	151.0	23.8	 25
 51	 11	4891.0	858.1	 25
 52	 11	6077.8	970.9	 20
 53	 11	2530.0	286.9	 25
 54	 11	524.8	37.7	 20
 55	 11	629.5	35.7	 16
 56	 11	230.0	33.9	 20
 57	 11	4886.0	721.5	 25
 58	 11	3592.8	356.2	 20
 59	 11	589.0	68.5	 25
 60	 11	418.0	48.1	 25
 61	 11	152.3	19.0	 20
 62	 11	171.0	25.9	 25
 63	 11	178.8	26.3	 20
 64	 11	448.0	40.3	 16
 65	 11	216.8	28.5	 20
 66	 11	5985.0	1102.8	 25
 67	 11	113.5	14.8	 20
 68	 11	340.0	56.8	 25
 69	 11	212.0	31.9	 25
 70	 11	276.0	47.2	 20
 71	 11	110.0	14.1	 25
 72	 11	1739.0	407.1	 20
 73	 11	3987.8	654.7	 16
 74	 11	394.3	86.9	 20
 75	 11	87.0	9.9	 25
 76	 11	95.3	15.6	 20
 77	 11	4186.0	1003.1	 25
 78	 11	160.0	21.1	 25
 79	 11	98.3	12.6	 20
 80	 11	99.3	16.2	 20
 81	 11	144.0	31.3	 20
 82	 11	299.8	35.4	 16
 83	 11	9736.0	1721.0	 25
 84	 11	159.0	25.7	 25
 85	 11	10711.5	1101.8	 20
 86	 11	8404.0	1749.5	 25
 87	 11	188.0	41.3	 25
 88	 11	257.3	29.4	 20
 89	 11	137.5	17.1	 20
 90	 11	202.8	21.8	 20
 91	 11	182.0	27.2	 16
 92	 11	106.0	17.2	 25
 93	 11	166.0	21.9	 25
 94	 11	338.0	54.6	 20
 95	 11	105.0	15.8	 25
 96	 11	469.0	110.6	 25
 97	 11	106.0	12.3	 20
 98	 11	98.0	11.6	 20
 99	 11	118.8	15.7	 20
100	 11	151.0	16.5	 16
101	 11	341.0	43.1	 25
102	 11	1095.0	168.4	 25
103	 11	564.3	86.5	 20
104	 11	157.0	20.9	 25
105	 11	9379.0	2231.3	 25
106	 11	147.0	21.2	 20
107	 11	651.3	68.1	 20
108	 11	647.5	47.3	 20
109	 11	4334.3	423.3	 16
110	 11	3465.0	455.5	 25
111	 11	188.0	21.3	 25
112	 11	1245.0	146.3	 20
113	 11	161.0	18.6	 25
114	 11	121.0	18.2	 25
115	 11	115.3	13.9	 20
116	 11	97.3	11.8	 20
117	 11	123.3	21.0	 20
118	 11	154.0	14.3	 20
119	 11	1922.0	401.8	 25
120	 11	125.0	15.2	 25
121	 11	384.0	68.0	 20
122	 11	127.0	16.9	 25
123	 11	1849.0	398.4	 25
124	 11	114.3	17.1	 16
125	 11	509.0	80.8	 20
126	 11	5211.8	756.2	 20
127	 11	530.3	37.2	 20
128	 11	1615.0	180.3	 25
129	 11	516.0	67.6	 25
130	 11	321.5	31.2	 20
131	 11	201.0	33.1	 25
132	 11	1629.0	337.7	 25
133	 11	1334.5	152.1	 16
134	 11	128.5	22.1	 20
135	 11	138.0	15.9	 20
136	 11	162.8	17.7	 20
137	 11	5093.0	834.8	 25
138	 11	6664.0	1067.8	 25
139	 11	266.0	33.8	 20
140	 11	141.0	19.5	 25
141	 11	1146.0	210.9	 25
142	 11	1679.8	327.3	 16
143	 11	11403.5	2269.2	 20
144	 11	266.0	52.4	 20
145	 11	234.0	27.4	 20
146	 11	100.0	16.4	 25
147	 11	295.0	48.0	 25
148	 11	131.0	22.4	 20
149	 11	294.0	33.2	 25
150	 11	238.0	38.0	 25
151	 11	116.3	16.8	 20
152	 11	213.3	26.4	 16
153	 11	227.8	23.9	 20
154	 11	105.0	13.2	 25
155	 11	111.3	10.9	 20
156	 11	624.0	86.2	 25
157	 11	119.0	16.8	 25
158	 11	99.5	12.5	 20
159	 11	5319.5	946.0	 20
160	 11	133.0	14.8	 20
161	 11	133.3	20.9	 16
162	 11	409.0	49.2	 25
163	 11	164.0	24.1	 25
164	 11	112.0	13.8	 20
165	 11	454.0	72.3	 25
166	 11	144.0	32.0	 25
167	 11	5478.8	1195.3	 20
168	 11	137.5	13.6	 20
169	 11	1841.8	401.4	 20
170	 11	293.0	29.2	 16
171	 11	865.0	94.7	 25
172	 11	126.0	18.3	 25
173	 11	276.3	34.1	 20
174	 11	133.0	19.0	 25
175	 11	155.0	17.6	 25
176	 11	401.5	56.0	 20
177	 11	1032.8	146.2	 20
178	 11	18629.5	4044.4	 20
179	 11	6820.8	1458.4	 16
180	 11	577.0	40.2	 25
181	 11	1493.0	316.5	 25
182	 11	4479.0	1114.3	 20
183	 11	124.0	19.1	 25
184	 11	577.0	140.6	 25
185	 11	132.0	17.2	 20
186	 11	159.8	20.7	 20
187	 11	357.0	34.3	 20
188	 11	590.3	62.1	 16
189	 11	164.0	15.0	 25
190	 11	156.0	23.5	 25
191	 11	161.3	15.4	 20
192	 11	182.0	24.8	 25
193	 11	512.0	90.8	 25
194	 11	1138.8	116.2	 16
195	 11	2559.8	455.0	 20
196	 11	108.3	14.2	 20
197	 11	224.0	36.2	 20
198	 11	437.0	68.4	 25
199	 11	172.0	21.1	 25
200	 11	396.3	33.8	 20
201	 11	384.0	63.6	 25
202	 11	202.0	18.7	 25
203	 11	359.5	33.4	 16
204	 11	1227.0	166.2	 20
205	 11	1008.5	154.6	 20
206	 11	201.8	27.0	 20
207	 11	106.0	20.1	 25
208	 11	235.0	42.0	 25
209	 11	771.3	167.7	 20
210	 11	111.0	21.3	 25
211	 11	128.0	15.7	 25
212	 11	109.3	14.4	 16
213	 11	134.3	16.8	 20
214	 11	153.5	15.6	 20
215	 11	111.3	15.9	 20
216	 11	124.0	15.0	 25
217	 11	131.0	13.6	 25
218	 11	217.5	27.5	 20
219	 11	224.0	37.0	 25
220	 11	660.0	150.5	 25
221	 11	821.0	47.8	 16
222	 11	569.3	49.5	 20
223	 11	432.3	47.3	 20
224	 11	137.8	25.0	 20
225	 11	160.0	18.5	 25
226	 11	5969.0	1074.4	 25
227	 11	951.5	62.4	 20
228	 11	417.0	49.7	 25
229	 11	3024.0	613.8	 25
230	 11	263.8	35.5	 16
231	 11	2592.8	431.8	 20
232	 11	217.0	26.1	 25
233	 11	425.8	55.7	 20
234	 11	6429.0	1242.5	 25
235	 11	304.0	34.7	 25
236	 11	6810.3	1650.3	 20
237	 11	166.0	35.1	 25
238	 11	2178.8	476.3	 20
239	 11	1214.3	128.5	 16
240	 11	152.0	18.1	 20
241	 11	294.0	23.7	 25
242	 11	405.3	58.1	 20
243	 11	1015.0	134.2	 25
244	 11	203.0	30.3	 25
245	 11	232.8	26.9	 20
246	 11	115.0	16.3	 25
247	 11	265.5	32.4	 20
248	 11	220.8	19.9	 16
249	 11	272.5	38.4	 20
250	 11	130.0	17.7	 25
251	 11	617.8	118.6	 20
252	 11	292.0	48.5	 25
253	 11	540.0	81.6	 25
254	 11	558.5	101.6	 20
255	 11	461.0	80.2	 25
256	 11	159.8	23.8	 20
257	 11	1805.3	251.1	 16
258	 11	352.5	42.2	 20
259	 11	514.0	74.6	 25
260	 11	267.0	26.2	 20
261	 11	874.0	102.4	 25
262	 11	124.0	20.5	 25
263	 11	470.3	77.0	 20
264	 11	178.0	28.2	 25
265	 11	120.0	15.9	 20
266	 11	120.0	13.4	 16
267	 11	103.5	15.1	 20
268	 11	150.0	21.6	 25
269	 11	151.0	17.7	 20
270	 11	161.0	20.4	 25
271	 11	125.0	22.1	 25
272	 11	781.3	217.7	 20
273	 11	129.5	15.7	 20
274	 11	107.5	14.4	 20
275	 11	116.0	15.6	 16
276	 11	106.0	18.8	 25
277	 11	240.0	34.5	 25
278	 11	933.3	82.4	 20
279	 11	1580.0	126.4	 25
280	 11	1565.0	226.6	 25
281	 11	107.0	15.0	 20
282	 11	4234.0	710.8	 20
283	 11	2228.8	397.0	 20
284	 11	3208.5	442.8	 16
285	 11	482.0	45.6	 25
286	 11	91.0	10.4	 25
287	 11	106.5	16.1	 20
288	 11	4553.0	1146.8	 25
289	 11	312.0	57.6	 25
290	 11	2621.5	675.2	 20
291	 11	544.8	85.4	 20
292	 11	122.8	10.0	 20
293	 11	3632.0	399.0	 16
294	 11	108.0	14.6	 25
295	 11	142.0	23.7	 25
296	 11	2496.5	405.2	 20
297	 11	115.0	16.0	 25
298	 11	149.0	14.6	 25
299	 11	645.8	86.2	 20
300	 11	518.5	103.7	 20
301	 11	436.3	58.3	 20
302	 11	562.8	87.9	 16
303	 11	759.0	154.1	 25
304	 11	5127.0	1375.6	 25
305	 11	6775.8	1821.6	 20
306	 11	125.0	24.0	 25
307	 11	107.0	17.2	 25
308	 11	4102.8	434.9	 16
309	 11	132.5	16.7	 20
310	 11	132.3	22.3	 20
311	 11	155.0	53.7	 25
312	 11	8410.5	1157.7	 20
313	 11	165.0	17.6	 25
314	 11	147.0	92.1	 25
315	 11	14966.5	2296.3	 20
316	 11	1782.0	400.7	 25
317	 11	478.5	112.2	 20
318	 11	1640.3	351.7	 16
319	 11	1200.5	284.8	 20
320	 11	151.0	22.1	 25
321	 11	101.5	12.4	 20
322	 11	1496.0	403.7	 25
323	 11	1653.0	492.7	 25
324	 11	680.8	105.4	 20
325	 11	5350.0	1590.0	 25
326	 11	264.0	29.8	 20
327	 11	448.5	40.3	 16
328	 11	265.3	26.7	 20
329	 11	102.0	13.5	 25
330	 11	106.0	13.0	 20
331	 11	113.0	15.9	 25
332	 11	3040.0	694.9	 25
333	 11	2232.8	364.5	 20
334	 11	164.0	24.6	 25
335	 11	167.0	22.7	 20
336	 11	125.0	12.8	 16
337	 11	681.0	113.6	 20
338	 11	190.0	27.0	 25
339	 11	135.0	20.5	 20
340	 11	131.0	17.7	 25
341	 11	4711.0	1204.8	 25
342	 11	155.0	22.3	 20
343	 11	231.5	22.6	 20
344	 11	1210.5	226.1	 20
345	 11	154.5	23.6	 16
346	 11	107.0	15.8	 25
347	 11	5555.0	978.2	 25
348	 11	381.5	52.3	 20
349	 11	109.0	15.4	 25
350	 11	103.0	15.6	 25
351	 11	110.3	21.6	 20
352	 11	96.3	16.4	 20
353	 11	92.0	12.3	 20
354	 11	110.5	12.9	 16
355	 11	274.0	41.6	 25
356	 11	171.0	25.7	 25
357	 11	153.3	34.6	 20
358	 11	2089.0	331.3	 25
359	 11	4656.0	1109.7	 25
360	 11	210.5	26.4	 20
361	 11	159.3	24.3	 20
362	 11	322.8	39.0	 20
363	 11	176.8	22.2	 16
364	 11	500.0	73.8	 25
365	 11	5190.0	968.7	 25
366	 11	452.3	55.4	 20
367	 11	691.0	106.4	 25
368	 11	732.0	166.6	 25
369	 11	349.8	73.6	 20
370	 11	3867.0	656.9	 20
371	 11	4877.3	1053.0	 20
372	 11	319.8	26.3	 16
373	 11	209.0	29.7	 25
374	 11	174.0	22.1	 25
375	 11	151.3	19.7	 20
376	 11	205.0	19.9	 25
377	 11	1088.0	277.9	 25
378	 11	2198.5	586.0	 20
379	 11	135.3	14.5	 20
380	 11	225.5	25.6	 20
381	 11	259.3	34.1	 20
382	 11	291.0	36.4	 25
383	 11	2042.0	392.8	 25
384	 11	194.5	19.8	 20
385	 11	174.0	31.8	 25
386	 11	14389.0	3750.2	 25
387	 11	217.8	22.8	 16
388	 11	492.0	44.6	 20
389	 11	259.5	31.9	 20
390	 11	249.0	27.4	 20
391	 11	135.0	17.9	 25
392	 11	126.0	13.8	 25
393	 11	238.5	28.3	 20
394	 11	121.0	14.3	 25
395	 11	183.0	28.6	 25
396	 11	123.3	14.0	 16
397	 11	105.5	13.2	 20
398	 11	142.8	18.6	 20
399	 11	217.0	38.7	 20
400	 11	180.0	23.3	 25
401	 11	112.0	14.1	 25
402	 11	266.0	45.7	 20
403	 11	902.0	225.7	 25
404	 11	305.0	40.9	 25
405	 11	100.0	22.1	 16
406	 11	1929.5	363.6	 20
407	 11	100.0	11.2	 20
408	 11	89.5	14.5	 20
409	 11	102.0	13.0	 25
410	 11	121.0	17.9	 25
411	 11	97.5	11.5	 20
412	 11	105.0	17.6	 25
413	 11	452.0	81.2	 25
414	 11	3743.3	498.6	 16
415	 11	256.0	34.5	 20
416	 11	130.0	15.4	 20
417	 11	2365.3	491.6	 20
418	 11	114.0	14.4	 25
419	 11	962.0	230.8	 25
420	 11	545.8	110.3	 20
421	 11	123.0	15.3	 25
422	 11	119.3	17.0	 20
423	 11	111.5	18.5	 16
424	 11	4367.5	627.6	 20
425	 11	150.0	19.3	 25
426	 11	110.3	20.6	 20
427	 11	122.0	25.2	 25
428	 11	214.0	26.0	 25
429	 11	439.3	62.0	 20
430	 11	1350.0	323.9	 25
431	 11	361.0	36.8	 20
432	 11	760.3	64.0	 16
433	 11	923.8	72.9	 20
434	 11	412.0	49.6	 25
435	 11	2070.5	336.0	 20
436	 11	118.0	16.5	 25
437	 11	8972.0	1824.0	 25
438	 11	1732.5	338.7	 20
439	 11	266.0	34.8	 25
440	 11	4263.5	652.5	 20
441	 11	4180.5	505.7	 16
442	 11	144.0	16.2	 20
443	 11	110.0	13.8	 25
444	 11	192.0	24.3	 20
445	 11	136.0	21.4	 25
446	 11	146.0	36.1	 25
447	 11	137.8	25.3	 20
448	 11	2954.0	741.7	 25
449	 11	526.3	40.8	 20
450	 11	561.8	56.4	 16
451	 11	628.3	80.0	 20
452	 11	131.0	20.1	 25
453	 11	129.8	19.8	 20
454	 11	335.0	33.5	 25
455	 11	347.0	62.2	 25
456	 11	167.8	21.6	 20
457	 11	162.3	17.3	 20
458	 11	111.0	14.8	 20
459	 11	196.3	18.8	 16
460	 11	382.0	60.0	 25
461	 11	194.0	25.9	 25
462	 11	112.8	15.3	 20
463	 11	222.0	35.4	 25
464	 11	214.0	39.2	 25
465	 11	491.0	69.2	 20
466	 11	194.5	24.4	 20
467	 11	731.3	133.6	 20
468	 11	1133.3	163.8	 16
469	 11	110.0	14.1	 25
470	 11	129.0	19.6	 25
471	 11	219.0	27.4	 25
472	 11	366.0	53.7	 20
473	 11	123.0	16.8	 25
474	 11	120.0	15.5	 25
475	 11	133.3	15.4	 16
476	 11	123.0	16.4	 20
477	 11	3424.0	796.9	 20
478	 11	194.3	20.8	 20
479	 11	125.0	25.4	 25
480	 11	10563.0	2484.7	 25
481	 11	283.0	38.3	 20
482	 11	401.0	49.3	 25
483	 11	116.0	14.9	 25
484	 11	533.8	77.8	 16
485	 11	5773.5	800.0	 20
486	 11	140.3	16.4	 20
487	 11	138.8	22.1	 20
488	 11	106.0	17.5	 25
489	 11	101.0	13.2	 25
490	 11	115.8	20.1	 20
491	 11	150.0	24.4	 25
492	 11	131.0	15.7	 25
493	 11	2636.3	277.3	 16
494	 11	510.5	60.2	 20
495	 11	158.0	20.9	 25
496	 11	665.3	58.1	 20
497	 11	266.0	40.1	 25
498	 11	238.0	33.9	 25
499	 11	1005.8	164.3	 20
500	 11	158.0	19.7	 25
501	 11	114.0	12.4	 20
502	 11	245.8	17.2	 16
503	 11	415.5	38.0	 20
504	 11	181.0	21.0	 25
505	 11	108.3	13.8	 20
506	 11	1206.0	206.4	 25
507	 11	114.0	19.8	 25
508	 11	161.0	18.5	 20
509	 11	104.0	16.2	 25
510	 11	96.5	13.3	 20
511	 11	110.3	10.9	 16
512	 11	115.8	15.3	 20
513	 11	313.0	61.4	 25
514	 11	100.3	13.8	 20
515	 11	217.0	31.6	 25
516	 11	122.0	14.7	 25
517	 11	4479.5	583.2	 20
518	 11	127.0	19.0	 25
519	 11	159.3	16.2	 20
520	 11	109.3	11.7	 16
521	 11	122.3	12.5	 20
522	 11	152.0	21.7	 25
523	 11	148.3	15.8	 20
524	 11	1326.0	179.7	 25
525	 11	109.0	12.9	 25
526	 11	108.0	13.5	 20
527	 11	116.0	33.5	 25
528	 11	130.3	15.5	 20
529	 11	696.8	77.5	 16
530	 11	1620.3	136.0	 20
531	 11	162.0	19.5	 25
532	 11	209.3	37.3	 20
533	 11	302.0	37.6	 25
534	 11	209.0	21.6	 25
535	 11	292.8	44.1	 20
536	 11	418.3	82.9	 20
537	 11	240.3	34.1	 20
538	 11	114.8	16.9	 16
539	 11	313.0	48.1	 25
540	 11	4170.0	670.6	 25
541	 11	591.0	85.6	 20
542	 11	117.0	17.5	 25
543	 11	109.0	16.7	 25
544	 11	141.0	11.3	 20
545	 11	128.8	18.0	 20
546	 11	136.5	17.0	 20
547	 11	166.5	16.7	 16
548	 11	307.0	46.6	 25
549	 11	8760.0	1756.4	 25
550	 11	462.0	167.8	 20
551	 11	1327.0	326.4	 25
552	 11	133.0	20.7	 25
553	 11	163.5	18.5	 20
554	 11	591.5	395.0	 20
555	 11	140.8	19.0	 20
556	 11	313.3	28.7	 16
557	 11	911.0	125.4	 25
558	 11	1038.0	244.4	 25
559	 11	408.0	68.7	 20
560	 11	10152.0	2400.0	 25
561	 11	116.0	17.2	 25
562	 11	111.3	23.9	 20
563	 11	4165.0	727.1	 20
564	 11	200.0	18.7	 20
565	 11	226.0	31.4	 16
566	 11	9068.0	1711.2	 25
567	 11	118.0	24.2	 25
568	 11	111.0	16.5	 20
569	 11	1850.0	439.4	 25
570	 11	1041.0	134.8	 25
571	 11	198.0	17.3	 16
572	 11	236.5	22.5	 20
573	 11	149.8	23.0	 20
574	 11	346.5	43.4	 20
575	 11	453.0	50.7	 25
576	 11	597.0	77.6	 25
577	 11	1002.5	128.8	 20
578	 11	2631.0	658.3	 25
579	 11	118.0	16.9	 25
580	 11	1737.8	242.1	 16
581	 11	2765.3	402.7	 20
582	 11	173.3	34.7	 20
583	 11	226.5	22.3	 20
584	 11	1848.0	276.4	 25
585	 11	205.0	19.4	 25
586	 11	7102.3	854.5	 20
587	 11	669.0	111.1	 25
588	 11	158.0	21.0	 25
589	 11	204.3	18.0	 16
590	 11	544.5	69.9	 20
591	 11	3374.8	409.9	 20
592	 11	170.3	17.9	 20
593	 11	1598.0	377.1	 25
594	 11	2991.0	697.1	 25
595	 11	283.0	32.4	 20
596	 11	1371.0	295.3	 25
597	 11	677.0	104.0	 25
598	 11	2351.0	264.5	 16
599	 11	208.5	27.1	 20
600	 11	1857.3	380.4	 20
601	 11	313.5	49.2	 20
602	 11	226.0	31.8	 25
603	 11	143.0	20.3	 25
604	 11	111.5	16.1	 20
605	 11	135.0	18.1	 25
606	 11	1396.3	225.0	 20
607	 11	189.8	19.0	 16
608	 11	131.0	18.0	 20
609	 11	696.0	87.5	 25
610	 11	454.8	41.9	 20
611	 11	7518.0	1466.3	 25
612	 11	621.0	57.0	 25
613	 11	258.3	27.8	 20
614	 11	159.0	15.1	 25
615	 11	1119.5	188.3	 20
616	 11	196.3	13.7	 16
617	 11	2746.3	574.2	 20
618	 11	130.0	21.9	 25
619	 11	191.3	23.2	 20
620	 11	8207.0	1686.6	 25
621	 11	800.0	96.3	 25
622	 11	1685.5	237.3	 20
623	 11	2818.0	574.5	 25
624	 11	9799.0	1674.8	 20
625	 11	227.8	36.1	 16
626	 11	137.8	12.9	 20
627	 11	125.0	15.0	 25
628	 11	113.3	15.9	 20
629	 11	116.0	14.4	 25
630	 11	948.0	168.4	 25
631	 11	303.0	30.4	 20
632	 11	135.0	15.3	 25
633	 11	160.0	21.9	 20
634	 11	187.0	23.5	 20
635	 11	1347.0	217.9	 16
636	 11	175.0	21.7	 25
637	 11	364.0	36.5	 25
638	 11	406.0	38.7	 20
639	 11	294.0	91.6	 25
  0	 12	15334.3	1260.1	 20
  1	 12	1249.0	516.8	 25
  2	 12	358.0	114.2	 25
  3	 12	118.5	12.6	 20
  4	 12	113.5	14.1	 20
  5	 12	92.0	10.6	 20
  6	 12	114.0	17.3	 16
  7	 12	196.0	102.6	 25
  8	 12	328.0	71.1	 25
  9	 12	118.8	18.6	 20
 10	 12	103.0	13.2	 25
 11	 12	92.0	13.0	 25
 12	 12	206.0	62.4	 20
 13	 12	240.8	27.0	 20
 14	 12	287.3	30.2	 20
 15	 12	1096.3	96.2	 16
 16	 12	579.0	41.3	 25
 17	 12	887.0	71.1	 25
 18	 12	1293.8	134.2	 20
 19	 12	358.0	86.4	 25
 20	 12	760.0	158.8	 25
 21	 12	400.0	107.2	 20
 22	 12	223.8	25.9	 20
 23	 12	125.3	14.7	 20
 24	 12	121.8	20.7	 16
 25	 12	108.0	17.0	 25
 26	 12	150.0	17.8	 25
 27	 12	102.8	15.1	 20
 28	 12	106.0	11.8	 25
 29	 12	117.0	13.9	 25
 30	 12	110.3	15.8	 20
 31	 12	99.8	14.6	 20
 32	 12	223.0	66.2	 20
 33	 12	82.8	11.0	 16
 34	 12	138.0	30.6	 25
 35	 12	586.0	113.1	 25
 36	 12	560.3	157.9	 20
 37	 12	109.0	12.6	 25
 38	 12	120.0	17.3	 25
 39	 12	112.0	14.0	 25
 40	 12	183.8	26.6	 16
 41	 12	228.3	34.1	 20
 42	 12	309.0	49.5	 25
 43	 12	246.0	21.4	 20
 44	 12	150.0	21.9	 25
 45	 12	118.0	14.8	 25
 46	 12	195.5	15.9	 20
 47	 12	140.0	17.6	 25
 48	 12	255.0	33.2	 20
 49	 12	1450.0	150.6	 16
 50	 12	141.3	21.9	 20
 51	 12	658.0	118.4	 25
 52	 12	1532.5	202.0	 20
 53	 12	846.0	154.2	 25
 54	 12	354.0	34.1	 25
 55	 12	279.5	35.5	 20
 56	 12	923.0	92.9	 25
 57	 12	1898.5	321.3	 20
 58	 12	895.5	121.4	 16
 59	 12	525.5	69.3	 20
 60	 12	309.0	55.2	 25
 61	 12	126.3	10.6	 20
 62	 12	132.0	17.3	 25
 63	 12	177.0	22.8	 25
 64	 12	271.8	38.1	 20
 65	 12	161.0	20.3	 25
 66	 12	617.8	153.3	 20
 67	 12	113.3	12.0	 16
 68	 12	282.8	34.8	 20
 69	 12	192.0	29.6	 25
 70	 12	137.8	17.7	 20
 71	 12	107.0	13.6	 25
 72	 12	226.0	73.8	 25
 73	 12	592.8	197.2	 20
 74	 12	133.0	26.0	 25
 75	 12	90.0	8.6	 20
 76	 12	114.8	16.2	 16
 77	 12	192.3	25.7	 20
 78	 12	142.0	19.5	 25
 79	 12	115.8	17.7	 20
 80	 12	109.0	15.9	 25
 81	 12	137.0	19.2	 25
 82	 12	288.5	28.6	 20
 83	 12	949.8	215.7	 20
 84	 12	157.5	27.3	 20
 85	 12	2307.3	318.8	 16
 86	 12	2110.0	397.8	 25
 87	 12	141.0	19.7	 25
 88	 12	424.5	65.7	 20
 89	 12	122.0	19.8	 25
 90	 12	378.0	52.9	 25
 91	 12	316.0	36.5	 20
 92	 12	118.3	19.0	 20
 93	 12	159.5	21.5	 20
 94	 12	100.3	12.1	 16
 95	 12	115.0	12.1	 25
 96	 12	122.0	20.6	 25
 97	 12	107.0	20.7	 20
 98	 12	104.0	15.4	 25
 99	 12	113.0	16.2	 25
100	 12	148.3	17.7	 20
101	 12	299.3	27.2	 20
102	 12	518.3	72.5	 20
103	 12	128.8	22.0	 16
104	 12	161.0	22.8	 25
105	 12	2168.0	463.9	 25
106	 12	109.5	13.4	 20
107	 12	449.0	78.3	 25
108	 12	640.0	69.8	 25
109	 12	886.0	137.0	 20
110	 12	314.0	39.8	 20
111	 12	144.5	18.0	 20
112	 12	421.8	33.0	 16
113	 12	151.0	18.4	 25
114	 12	113.0	19.9	 25
115	 12	98.0	7.1	 20
116	 12	106.0	15.5	 25
117	 12	125.0	12.9	 25
118	 12	118.5	16.4	 16
119	 12	431.5	84.2	 20
120	 12	184.5	24.3	 20
121	 12	134.8	13.5	 20
122	 12	111.0	15.4	 25
123	 12	269.0	79.2	 25
124	 12	104.0	15.7	 20
125	 12	392.0	53.1	 25
126	 12	3480.0	423.1	 25
127	 12	238.0	19.7	 16
128	 12	515.5	53.9	 20
129	 12	124.0	18.3	 20
130	 12	685.0	83.7	 20
131	 12	293.0	29.0	 25
132	 12	151.0	36.2	 25
133	 12	160.8	32.6	 20
134	 12	113.0	12.7	 25
135	 12	111.0	17.0	 25
136	 12	144.0	18.6	 16
137	 12	496.8	105.6	 20
138	 12	1345.8	287.5	 20
139	 12	302.3	46.6	 20
140	 12	129.0	15.9	 25
141	 12	261.0	44.1	 25
142	 12	855.5	110.5	 20
143	 12	5711.0	897.6	 25
144	 12	281.0	35.3	 25
145	 12	263.0	21.9	 16
146	 12	112.8	11.2	 20
147	 12	135.3	26.6	 20
148	 12	146.3	18.3	 20
149	 12	228.0	34.5	 25
150	 12	291.0	33.9	 25
151	 12	230.8	37.0	 20
152	 12	218.0	40.2	 25
153	 12	155.0	20.2	 25
154	 12	104.3	12.9	 16
155	 12	121.8	14.4	 20
156	 12	1199.0	166.6	 25
157	 12	108.8	11.4	 20
158	 12	105.0	15.8	 25
159	 12	873.0	263.9	 25
160	 12	118.8	17.7	 20
161	 12	143.0	14.9	 25
162	 12	167.0	14.9	 20
163	 12	145.5	14.6	 16
164	 12	126.0	27.6	 20
165	 12	129.0	15.6	 25
166	 12	115.8	17.4	 20
167	 12	637.0	146.0	 25
168	 12	115.0	13.4	 25
169	 12	138.5	37.2	 20
170	 12	347.0	37.3	 25
171	 12	1065.0	101.8	 20
172	 12	123.8	15.5	 16
173	 12	112.8	15.7	 20
174	 12	150.0	15.9	 25
175	 12	144.3	15.3	 20
176	 12	243.0	30.1	 25
177	 12	942.0	99.5	 25
178	 12	11752.8	718.7	 20
179	 12	3482.0	394.8	 25
180	 12	323.0	29.0	 20
181	 12	632.0	48.4	 16
182	 12	777.5	129.3	 20
183	 12	134.0	19.1	 25
184	 12	109.0	16.6	 20
185	 12	118.0	18.4	 25
186	 12	293.0	30.7	 25
187	 12	370.3	34.8	 20
188	 12	233.0	36.7	 25
189	 12	187.8	26.2	 20
190	 12	144.5	18.2	 16
191	 12	128.3	20.9	 20
192	 12	188.0	22.7	 25
193	 12	312.3	46.5	 20
194	 12	672.0	85.7	 25
195	 12	384.0	135.9	 25
196	 12	121.3	21.5	 20
197	 12	232.3	33.9	 20
198	 12	266.5	44.1	 20
199	 12	268.8	27.0	 20
200	 12	811.0	112.4	 20
201	 12	211.0	22.2	 25
202	 12	167.0	16.3	 25
203	 12	526.5	48.1	 20
204	 12	403.0	37.3	 25
205	 12	433.0	82.9	 25
206	 12	265.0	39.7	 16
207	 12	112.5	17.6	 20
208	 12	128.0	85.1	 20
209	 12	267.5	122.6	 20
210	 12	113.0	12.7	 25
211	 12	115.0	16.0	 25
212	 12	141.5	18.5	 20
213	 12	151.0	18.8	 25
214	 12	154.0	20.4	 25
215	 12	106.5	14.5	 16
216	 12	120.5	11.5	 20
217	 12	133.3	15.8	 20
218	 12	155.5	18.1	 20
219	 12	275.0	46.5	 25
220	 12	922.0	154.9	 25
221	 12	1030.8	121.1	 20
222	 12	1258.0	133.9	 25
223	 12	833.0	158.8	 25
224	 12	151.8	17.6	 16
225	 12	142.5	29.2	 20
226	 12	984.8	169.8	 20
227	 12	2150.3	259.5	 20
228	 12	809.0	135.6	 25
229	 12	818.0	146.2	 25
230	 12	208.8	28.9	 20
231	 12	1814.0	238.8	 25
232	 12	251.0	20.6	 20
233	 12	369.5	39.9	 16
234	 12	703.3	92.0	 20
235	 12	807.0	129.1	 25
236	 12	1118.3	185.4	 20
237	 12	129.0	25.6	 25
238	 12	236.0	41.5	 25
239	 12	459.5	45.5	 20
240	 12	230.0	31.9	 25
241	 12	212.3	27.3	 20
242	 12	212.5	24.1	 16
243	 12	457.3	44.7	 20
244	 12	204.0	27.3	 25
245	 12	166.5	28.6	 20
246	 12	107.0	14.4	 25
247	 12	167.0	24.1	 25
248	 12	255.3	26.6	 20
249	 12	335.0	39.8	 25
250	 12	117.0	11.1	 20
251	 12	181.0	19.8	 16
252	 12	173.0	20.0	 20
253	 12	239.0	24.1	 25
254	 12	262.3	36.7	 20
255	 12	256.0	27.4	 25
256	 12	170.0	32.0	 25
257	 12	528.0	65.7	 20
258	 12	607.0	39.5	 25
259	 12	1017.5	162.2	 20
260	 12	323.0	27.8	 16
261	 12	404.8	40.8	 20
262	 12	121.0	31.2	 25
263	 12	501.0	34.7	 20
264	 12	167.0	25.3	 25
265	 12	113.0	13.6	 25
266	 12	95.5	11.5	 20
267	 12	108.0	18.5	 25
268	 12	207.8	25.8	 20
269	 12	131.0	11.0	 16
270	 12	231.0	43.9	 25
271	 12	153.0	21.5	 25
272	 12	200.3	21.5	 20
273	 12	131.0	15.0	 25
274	 12	106.0	12.3	 25
275	 12	96.5	11.1	 20
276	 12	94.5	12.6	 20
277	 12	325.5	60.1	 20
278	 12	848.8	97.9	 16
279	 12	2034.0	194.3	 25
280	 12	327.0	77.0	 25
281	 12	109.5	17.3	 20
282	 12	846.0	158.9	 25
283	 12	507.0	80.4	 25
284	 12	1026.3	137.2	 20
285	 12	355.3	40.4	 20
286	 12	110.0	13.8	 20
287	 12	112.5	20.0	 16
288	 12	270.0	57.9	 25
289	 12	530.0	77.9	 25
290	 12	568.8	80.9	 20
291	 12	120.0	18.4	 25
292	 12	126.0	16.9	 25
293	 12	267.3	134.9	 20
294	 12	109.5	12.4	 20
295	 12	190.3	31.7	 20
296	 12	275.3	46.7	 16
297	 12	102.0	13.2	 25
298	 12	152.0	28.7	 25
299	 12	468.5	43.0	 20
300	 12	224.0	28.9	 25
301	 12	696.0	70.9	 25
302	 12	644.8	63.2	 20
303	 12	353.8	38.8	 20
304	 12	330.5	80.0	 20
305	 12	421.3	97.3	 16
306	 12	107.0	14.2	 25
307	 12	138.0	16.6	 25
308	 12	703.3	145.9	 20
309	 12	107.0	17.1	 25
310	 12	130.0	20.3	 25
311	 12	135.0	16.5	 16
312	 12	929.3	155.3	 20
313	 12	162.5	22.2	 20
314	 12	113.5	13.2	 20
315	 12	1464.0	565.0	 25
316	 12	190.0	42.3	 25
317	 12	138.0	21.7	 20
318	 12	299.0	81.7	 25
319	 12	256.0	70.7	 25
320	 12	125.0	21.5	 16
321	 12	114.0	17.0	 20
322	 12	170.8	40.2	 20
323	 12	209.8	42.6	 20
324	 12	1232.0	157.1	 25
325	 12	885.0	247.0	 25
326	 12	352.5	37.0	 20
327	 12	237.0	40.2	 25
328	 12	373.0	67.8	 25
329	 12	108.8	18.9	 16
330	 12	107.0	11.0	 20
331	 12	101.3	15.1	 20
332	 12	156.0	55.3	 20
333	 12	173.0	50.4	 25
334	 12	147.0	22.3	 25
335	 12	147.0	16.2	 20
336	 12	155.0	22.5	 25
337	 12	684.0	88.4	 25
338	 12	207.3	29.9	 16
339	 12	149.3	28.9	 20
340	 12	118.0	18.6	 20
341	 12	1152.8	217.5	 20
342	 12	149.0	20.0	 25
343	 12	250.0	35.7	 25
344	 12	188.8	32.6	 20
345	 12	188.0	19.1	 25
346	 12	122.8	13.1	 20
347	 12	538.3	87.1	 16
348	 12	377.0	31.9	 20
349	 12	219.0	24.7	 25
350	 12	147.3	16.6	 20
351	 12	103.0	15.3	 25
352	 12	102.0	15.3	 25
353	 12	101.3	16.3	 20
354	 12	102.0	12.2	 25
355	 12	369.3	40.7	 20
356	 12	275.0	20.5	 16
357	 12	152.5	20.8	 20
358	 12	944.0	179.1	 25
359	 12	682.0	262.8	 25
360	 12	204.5	24.6	 20
361	 12	132.0	15.6	 25
362	 12	245.0	26.0	 25
363	 12	150.3	13.7	 20
364	 12	284.5	34.8	 20
365	 12	599.0	88.3	 20
366	 12	432.3	38.7	 16
367	 12	230.0	27.9	 25
368	 12	935.0	175.8	 25
369	 12	196.0	21.1	 20
370	 12	443.0	121.4	 25
371	 12	275.0	150.5	 25
372	 12	242.8	46.4	 20
373	 12	238.3	17.4	 20
374	 12	233.0	28.5	 20
375	 12	153.0	17.8	 16
376	 12	131.0	15.1	 25
377	 12	374.0	52.2	 25
378	 12	302.0	66.0	 20
379	 12	140.0	21.7	 25
380	 12	272.0	35.2	 25
381	 12	536.8	34.5	 16
382	 12	272.5	37.7	 20
383	 12	907.0	163.6	 20
384	 12	245.8	31.3	 20
385	 12	152.0	18.6	 25
386	 12	2816.0	757.4	 25
387	 12	130.0	17.9	 20
388	 12	274.0	33.9	 25
389	 12	158.0	18.6	 25
390	 12	455.0	39.5	 16
391	 12	145.0	18.5	 20
392	 12	121.5	21.7	 20
393	 12	145.5	20.7	 20
394	 12	146.0	18.7	 25
395	 12	110.0	15.3	 25
396	 12	113.3	21.3	 20
397	 12	118.0	16.8	 25
398	 12	121.0	14.7	 25
399	 12	193.5	53.7	 16
400	 12	234.5	28.4	 20
401	 12	119.3	20.5	 20
402	 12	130.0	20.2	 20
403	 12	148.0	23.3	 25
404	 12	427.0	60.3	 25
405	 12	102.0	16.7	 20
406	 12	672.0	130.9	 25
407	 12	135.0	16.4	 25
408	 12	98.3	12.7	 16
409	 12	101.3	13.2	 20
410	 12	109.3	14.8	 20
411	 12	111.5	22.0	 20
412	 12	102.0	17.5	 25
413	 12	382.0	58.2	 25
414	 12	889.8	141.1	 20
415	 12	167.0	26.2	 25
416	 12	124.0	17.0	 25
417	 12	367.8	69.8	 16
418	 12	110.5	14.2	 20
419	 12	141.0	24.4	 25
420	 12	184.8	23.4	 20
421	 12	142.0	26.4	 25
422	 12	94.0	11.5	 25
423	 12	109.5	17.3	 20
424	 12	401.0	161.5	 25
425	 12	139.3	17.8	 20
426	 12	120.5	14.6	 16
427	 12	96.3	12.6	 20
428	 12	303.0	44.6	 25
429	 12	257.0	28.9	 20
430	 12	260.0	48.6	 25
431	 12	264.0	34.1	 25
432	 12	346.8	54.0	 20
433	 12	294.0	31.6	 25
434	 12	207.0	29.0	 20
435	 12	177.0	20.7	 16
436	 12	119.5	16.5	 20
437	 12	1474.0	403.2	 25
438	 12	398.0	75.4	 20
439	 12	264.0	37.8	 25
440	 12	2220.0	438.7	 25
441	 12	873.8	179.9	 20
442	 12	182.0	25.9	 25
443	 12	104.0	17.7	 20
444	 12	184.0	24.8	 16
445	 12	111.0	15.5	 20
446	 12	125.0	14.2	 25
447	 12	117.8	17.2	 20
448	 12	251.0	49.3	 25
449	 12	365.0	43.2	 25
450	 12	393.3	37.5	 20
451	 12	269.0	38.0	 25
452	 12	114.0	11.6	 20
453	 12	128.5	17.9	 16
454	 12	199.3	23.7	 20
455	 12	222.0	34.4	 25
456	 12	124.3	18.8	 20
457	 12	128.0	17.5	 25
458	 12	128.0	17.2	 25
459	 12	155.3	14.3	 20
460	 12	142.0	13.6	 20
461	 12	151.5	24.0	 20
462	 12	129.0	18.1	 16
463	 12	305.0	45.2	 25
464	 12	311.0	34.0	 25
465	 12	266.3	31.5	 20
466	 12	296.0	33.0	 25
467	 12	156.0	16.2	 25
468	 12	215.3	28.0	 20
469	 12	112.8	14.3	 20
470	 12	133.3	16.3	 20
471	 12	114.8	18.4	 16
472	 12	140.0	21.2	 25
473	 12	107.0	13.3	 25
474	 12	134.5	41.6	 20
475	 12	130.0	15.7	 25
476	 12	127.0	18.6	 25
477	 12	375.3	66.8	 20
478	 12	118.0	15.7	 20
479	 12	120.0	15.3	 20
480	 12	4970.5	627.3	 16
481	 12	228.0	23.5	 25
482	 12	1117.0	187.8	 25
483	 12	131.0	19.5	 20
484	 12	277.0	39.1	 25
485	 12	3321.0	463.9	 25
486	 12	165.0	24.4	 20
487	 12	249.5	33.7	 20
488	 12	111.3	15.0	 20
489	 12	106.3	16.1	 16
490	 12	127.0	16.0	 25
491	 12	181.0	27.9	 25
492	 12	138.8	27.5	 20
493	 12	567.0	163.3	 25
494	 12	269.0	335.9	 25
495	 12	171.8	27.3	 16
496	 12	310.3	36.1	 20
497	 12	286.3	35.3	 20
498	 12	336.5	33.6	 20
499	 12	534.0	86.1	 25
500	 12	221.0	31.6	 25
501	 12	127.3	16.5	 20
502	 12	350.0	66.9	 25
503	 12	940.0	145.2	 25
504	 12	229.5	37.8	 16
505	 12	113.3	9.8	 20
506	 12	284.8	54.1	 20
507	 12	124.0	13.6	 20
508	 12	133.0	13.7	 25
509	 12	108.0	18.1	 25
510	 12	103.0	10.8	 20
511	 12	127.0	19.6	 25
512	 12	126.0	19.6	 25
513	 12	146.3	16.1	 16
514	 12	114.3	12.5	 20
515	 12	343.5	63.5	 20
516	 12	170.8	31.6	 20
517	 12	1021.0	193.8	 25
518	 12	211.0	44.7	 25
519	 12	163.0	39.3	 25
520	 12	113.8	18.6	 20
521	 12	116.0	14.0	 25
522	 12	151.5	14.3	 20
523	 12	171.3	21.9	 16
524	 12	366.3	42.4	 20
525	 12	120.0	19.7	 25
526	 12	125.5	17.7	 20
527	 12	121.0	14.5	 25
528	 12	163.0	31.6	 25
529	 12	1517.5	125.6	 20
530	 12	1151.0	116.7	 25
531	 12	171.5	22.1	 20
532	 12	289.0	42.3	 16
533	 12	136.0	25.2	 25
534	 12	279.0	39.1	 25
535	 12	275.5	36.6	 20
536	 12	668.0	115.9	 25
537	 12	213.0	24.3	 25
538	 12	117.3	20.3	 20
539	 12	308.5	51.7	 20
540	 12	2731.3	411.0	 20
541	 12	140.0	16.0	 16
542	 12	127.0	18.7	 25
543	 12	111.0	18.3	 25
544	 12	131.3	13.2	 20
545	 12	118.0	17.5	 25
546	 12	137.0	22.6	 25
547	 12	171.8	20.4	 20
548	 12	179.5	19.3	 20
549	 12	2844.8	610.3	 20
550	 12	1705.5	256.8	 16
551	 12	160.0	27.1	 25
552	 12	125.0	13.4	 25
553	 12	134.3	15.8	 20
554	 12	1035.0	203.4	 25
555	 12	156.0	14.9	 25
556	 12	379.8	58.3	 20
557	 12	409.3	48.8	 20
558	 12	216.5	29.3	 20
559	 12	294.3	24.6	 16
560	 12	930.0	305.3	 25
561	 12	108.0	10.1	 25
562	 12	110.3	15.0	 20
563	 12	538.0	139.9	 25
564	 12	154.0	22.4	 25
565	 12	151.8	19.1	 20
566	 12	211.5	41.5	 20
567	 12	101.3	11.4	 20
568	 12	111.3	11.0	 16
569	 12	179.0	42.5	 25
570	 12	282.0	35.9	 25
571	 12	232.0	24.4	 20
572	 12	318.0	34.7	 25
573	 12	206.0	23.4	 25
574	 12	313.5	29.6	 16
575	 12	624.5	61.9	 20
576	 12	668.8	68.6	 20
577	 12	429.8	51.8	 20
578	 12	347.0	50.3	 25
579	 12	107.0	15.6	 25
580	 12	783.5	161.6	 20
581	 12	1303.0	224.2	 25
582	 12	164.0	16.8	 25
583	 12	152.3	24.6	 16
584	 12	379.0	53.3	 20
585	 12	153.0	21.2	 20
586	 12	1754.0	382.9	 20
587	 12	124.0	17.1	 25
588	 12	153.0	19.2	 25
589	 12	210.8	22.2	 20
590	 12	828.0	84.5	 25
591	 12	555.0	101.1	 25
592	 12	113.3	16.3	 16
593	 12	336.5	69.0	 20
594	 12	171.5	23.9	 20
595	 12	382.0	70.8	 20
596	 12	582.0	68.9	 25
597	 12	390.0	48.1	 25
598	 12	710.5	76.3	 20
599	 12	460.0	55.5	 25
600	 12	216.0	46.0	 25
601	 12	362.5	41.7	 16
602	 12	194.0	18.9	 20
603	 12	128.8	16.7	 20
604	 12	105.3	12.4	 20
605	 12	125.0	14.9	 25
606	 12	167.0	41.4	 25
607	 12	656.8	91.2	 20
608	 12	129.0	18.8	 25
609	 12	557.5	61.4	 20
610	 12	567.3	47.1	 16
611	 12	727.5	108.9	 20
612	 12	378.0	47.5	 25
613	 12	518.5	71.5	 20
614	 12	243.0	53.1	 25
615	 12	244.0	29.9	 25
616	 12	299.8	48.8	 20
617	 12	229.0	66.9	 25
618	 12	125.0	17.5	 20
619	 12	165.5	20.2	 16
620	 12	748.5	129.2	 20
621	 12	857.0	68.1	 25
622	 12	1412.5	177.6	 20
623	 12	522.0	60.6	 25
624	 12	1986.0	479.1	 25
625	 12	262.0	29.2	 20
626	 12	120.0	16.4	 25
627	 12	118.3	15.1	 20
628	 12	121.8	15.8	 16
629	 12	111.8	14.6	 20
630	 12	161.0	25.3	 25
631	 12	123.5	14.1	 20
632	 12	105.0	13.1	 25
633	 12	154.0	23.4	 25
634	 12	179.3	30.7	 20
635	 12	238.0	31.4	 25
636	 12	229.8	39.9	 20
637	 12	455.0	54.3	 16
638	 12	265.5	34.5	 20
639	 12	13367.0	3335.3	 25
  0	 13	780.5	121.8	 16
  1	 13	8263.5	1353.2	 20
  2	 13	925.0	298.1	 25
  3	 13	149.5	31.8	 20
  4	 13	124.0	13.3	 25
  5	 13	4131.0	1064.6	 25
  6	 13	119.3	12.4	 20
  7	 13	140.3	13.9	 20
  8	 13	122.0	15.2	 20
  9	 13	110.5	13.2	 16
 10	 13	934.0	178.0	 25
 11	 13	4301.0	654.2	 25
 12	 13	151.5	23.9	 20
 13	 13	180.0	24.2	 25
 14	 13	391.0	69.2	 25
 15	 13	172.3	63.2	 20
 16	 13	763.8	88.4	 20
 17	 13	6136.8	632.1	 20
 18	 13	1824.3	104.8	 16
 19	 13	187.0	32.5	 25
 20	 13	148.0	22.4	 25
 21	 13	120.3	21.1	 20
 22	 13	4094.0	1053.2	 25
 23	 13	424.0	78.4	 25
 24	 13	274.5	42.3	 20
 25	 13	127.5	17.4	 20
 26	 13	250.8	43.8	 20
 27	 13	126.5	15.8	 16
 28	 13	163.0	25.5	 25
 29	 13	143.0	20.2	 25
 30	 13	1925.8	496.0	 20
 31	 13	162.0	26.6	 25
 32	 13	161.0	25.8	 25
 33	 13	139.3	19.0	 20
 34	 13	109.3	13.8	 20
 35	 13	102.3	13.8	 20
 36	 13	92.5	11.5	 16
 37	 13	121.0	18.9	 25
 38	 13	259.0	22.6	 25
 39	 13	106.0	10.2	 20
 40	 13	117.0	16.6	 25
 41	 13	159.0	24.6	 25
 42	 13	4026.8	581.8	 16
 43	 13	274.3	54.9	 20
 44	 13	3391.3	721.3	 20
 45	 13	159.3	20.0	 20
 46	 13	2123.0	521.5	 25
 47	 13	124.0	16.0	 25
 48	 13	178.3	22.7	 20
 49	 13	9590.0	2643.9	 25
 50	 13	432.0	85.2	 25
 51	 13	290.3	28.7	 16
 52	 13	158.5	17.9	 20
 53	 13	247.5	31.1	 20
 54	 13	191.0	29.4	 20
 55	 13	206.0	26.6	 25
 56	 13	128.0	16.0	 25
 57	 13	167.5	22.2	 20
 58	 13	9762.0	1938.1	 25
 59	 13	2929.0	591.0	 25
 60	 13	193.5	27.7	 16
 61	 13	129.3	14.9	 20
 62	 13	3023.8	927.6	 20
 63	 13	126.8	16.5	 20
 64	 13	225.0	29.9	 25
 65	 13	261.0	44.5	 25
 66	 13	149.8	18.9	 20
 67	 13	259.0	56.0	 25
 68	 13	207.0	20.3	 25
 69	 13	11413.5	1186.6	 16
 70	 13	268.3	58.9	 20
 71	 13	121.5	11.9	 20
 72	 13	121.5	11.0	 20
 73	 13	103.0	13.5	 25
 74	 13	121.0	14.5	 25
 75	 13	4329.8	845.5	 20
 76	 13	201.0	30.3	 25
 77	 13	201.0	32.4	 25
 78	 13	387.8	57.0	 16
 79	 13	124.5	13.9	 20
 80	 13	265.0	38.8	 25
 81	 13	318.5	44.3	 20
 82	 13	200.0	22.4	 25
 83	 13	178.0	13.4	 25
 84	 13	1653.5	336.2	 20
 85	 13	1551.0	308.9	 25
 86	 13	193.8	38.3	 20
 87	 13	1883.3	299.1	 20
 88	 13	1867.3	203.0	 16
 89	 13	1638.0	294.4	 25
 90	 13	197.0	22.2	 25
 91	 13	170.3	24.4	 20
 92	 13	3094.0	601.2	 25
 93	 13	3545.0	839.7	 25
 94	 13	126.8	11.1	 20
 95	 13	244.0	33.3	 20
 96	 13	123.0	14.8	 20
 97	 13	164.3	22.5	 16
 98	 13	151.0	22.1	 25
 99	 13	120.0	15.8	 25
100	 13	116.3	15.6	 20
101	 13	878.0	211.5	 25
102	 13	227.0	36.8	 25
103	 13	4798.0	1381.3	 20
104	 13	649.8	73.6	 20
105	 13	305.0	32.8	 20
106	 13	218.5	19.1	 16
107	 13	235.0	29.9	 25
108	 13	150.0	21.0	 25
109	 13	1444.8	246.7	 20
110	 13	172.0	19.8	 25
111	 13	442.0	51.5	 25
112	 13	378.8	38.6	 20
113	 13	451.3	65.3	 20
114	 13	266.3	32.6	 20
115	 13	706.8	96.5	 16
116	 13	137.0	19.1	 25
117	 13	1164.0	275.5	 25
118	 13	209.3	25.6	 20
119	 13	636.0	133.9	 25
120	 13	191.0	36.5	 25
121	 13	225.3	27.1	 16
122	 13	205.5	24.4	 20
123	 13	291.8	30.0	 20
124	 13	427.5	163.4	 20
125	 13	268.0	34.0	 25
126	 13	232.0	30.6	 25
127	 13	422.3	65.8	 20
128	 13	418.0	68.6	 25
129	 13	426.0	78.7	 25
130	 13	599.5	124.9	 16
131	 13	443.5	65.0	 20
132	 13	116.0	14.2	 20
133	 13	437.0	67.0	 20
134	 13	124.0	16.7	 25
135	 13	288.0	38.4	 25
136	 13	853.5	201.0	 20
137	 13	276.0	57.3	 25
138	 13	1786.0	541.8	 25
139	 13	261.0	27.0	 16
140	 13	120.3	12.7	 20
141	 13	109.3	15.2	 20
142	 13	123.8	13.0	 20
143	 13	3179.0	584.8	 25
144	 13	329.0	47.3	 25
145	 13	555.0	67.7	 20
146	 13	1256.0	248.7	 25
147	 13	759.0	182.4	 25
148	 13	213.0	33.5	 16
149	 13	5886.0	1430.6	 20
150	 13	3515.3	991.6	 20
151	 13	123.5	19.9	 20
152	 13	215.0	42.7	 25
153	 13	117.0	13.9	 25
154	 13	88.3	11.1	 20
155	 13	102.0	16.5	 25
156	 13	131.3	27.4	 20
157	 13	346.5	48.0	 16
158	 13	569.3	51.9	 20
159	 13	1231.0	128.9	 25
160	 13	1599.8	135.8	 20
161	 13	231.0	25.4	 25
162	 13	1973.0	324.4	 25
163	 13	287.5	37.2	 20
164	 13	7734.0	1339.2	 25
165	 13	147.3	19.2	 20
166	 13	105.0	17.6	 16
167	 13	2814.5	612.2	 20
168	 13	246.0	42.6	 25
169	 13	720.0	163.1	 20
170	 13	818.0	155.4	 25
171	 13	486.0	62.2	 25
172	 13	5182.3	1060.4	 20
173	 13	313.0	48.5	 25
174	 13	942.0	136.0	 20
175	 13	270.5	29.6	 16
176	 13	890.5	148.0	 20
177	 13	204.0	18.4	 25
178	 13	203.8	18.3	 20
179	 13	589.0	68.0	 25
180	 13	9555.0	1507.0	 25
181	 13	156.0	17.2	 20
182	 13	329.0	32.8	 25
183	 13	2796.8	623.4	 20
184	 13	124.3	14.3	 16
185	 13	161.0	22.5	 20
186	 13	604.0	83.6	 25
187	 13	294.5	34.8	 20
188	 13	167.0	17.0	 25
189	 13	124.0	18.0	 25
190	 13	110.3	13.0	 20
191	 13	122.0	15.1	 25
192	 13	133.5	18.2	 20
193	 13	5193.3	600.8	 16
194	 13	1508.0	152.8	 25
195	 13	821.0	94.3	 25
196	 13	141.5	15.2	 20
197	 13	206.0	24.4	 25
198	 13	418.0	50.2	 25
199	 13	559.0	66.0	 20
200	 13	202.0	38.5	 20
201	 13	936.3	163.6	 20
202	 13	178.0	20.8	 16
203	 13	954.0	138.0	 25
204	 13	930.0	176.1	 25
205	 13	318.0	38.6	 20
206	 13	339.0	66.9	 25
207	 13	228.0	39.4	 25
208	 13	2346.8	690.3	 20
209	 13	161.8	16.5	 20
210	 13	302.3	39.5	 20
211	 13	621.3	40.6	 16
212	 13	4537.0	678.6	 25
213	 13	17746.0	2286.1	 25
214	 13	771.5	112.8	 20
215	 13	3092.0	545.8	 25
216	 13	170.0	22.4	 25
217	 13	803.5	136.0	 20
218	 13	298.8	48.8	 20
219	 13	348.0	57.3	 20
220	 13	773.3	71.8	 16
221	 13	123.0	20.9	 25
222	 13	161.0	36.7	 25
223	 13	402.5	69.3	 20
224	 13	200.0	23.1	 25
225	 13	201.0	27.4	 25
226	 13	6057.8	1800.2	 20
227	 13	263.0	32.8	 20
228	 13	463.3	53.5	 20
229	 13	376.5	32.9	 16
230	 13	1766.0	224.4	 25
231	 13	7291.0	1402.1	 25
232	 13	181.0	24.0	 20
233	 13	196.0	20.0	 25
234	 13	962.0	185.8	 25
235	 13	335.5	39.2	 16
236	 13	1422.0	199.0	 20
237	 13	139.3	23.5	 20
238	 13	2329.8	529.0	 20
239	 13	287.0	47.4	 25
240	 13	119.0	13.9	 25
241	 13	137.5	19.5	 20
242	 13	84.0	13.3	 25
243	 13	162.0	27.0	 25
244	 13	3576.3	414.7	 16
245	 13	786.3	123.7	 20
246	 13	191.8	24.2	 20
247	 13	131.3	18.1	 20
248	 13	877.0	131.8	 25
249	 13	173.0	18.7	 25
250	 13	5042.0	1369.3	 25
251	 13	2207.0	512.2	 20
252	 13	1244.0	328.5	 25
253	 13	244.3	23.7	 20
254	 13	1413.8	209.2	 16
255	 13	678.8	95.5	 20
256	 13	304.0	31.9	 25
257	 13	439.3	59.6	 20
258	 13	1084.0	157.5	 25
259	 13	1786.0	349.6	 25
260	 13	2549.3	579.0	 20
261	 13	10006.0	2746.3	 25
262	 13	4552.3	1168.5	 20
263	 13	317.8	61.1	 16
264	 13	780.8	148.2	 20
265	 13	150.0	16.6	 25
266	 13	178.0	27.2	 20
267	 13	104.0	16.4	 25
268	 13	118.0	18.6	 25
269	 13	841.8	225.7	 20
270	 13	91.8	15.4	 20
271	 13	146.8	21.5	 20
272	 13	108.0	10.3	 16
273	 13	166.0	22.1	 25
274	 13	104.0	17.2	 25
275	 13	193.5	21.0	 20
276	 13	507.0	110.4	 25
277	 13	436.0	75.9	 25
278	 13	379.3	35.7	 20
279	 13	3217.0	443.1	 20
280	 13	107.0	17.8	 20
281	 13	148.3	27.1	 16
282	 13	127.0	18.2	 25
283	 13	107.0	16.5	 25
284	 13	162.8	19.4	 20
285	 13	1391.0	321.3	 25
286	 13	132.0	18.8	 25
287	 13	131.0	18.2	 20
288	 13	152.8	17.6	 20
289	 13	2238.3	452.3	 20
290	 13	215.8	21.0	 16
291	 13	151.0	32.0	 25
292	 13	188.0	34.9	 25
293	 13	157.3	33.0	 20
294	 13	94.0	12.8	 25
295	 13	658.0	171.9	 25
296	 13	125.5	23.6	 20
297	 13	103.8	14.1	 20
298	 13	5041.3	1228.6	 20
299	 13	143.8	20.4	 16
300	 13	147.0	28.8	 25
301	 13	546.0	116.2	 25
302	 13	126.3	19.6	 20
303	 13	186.0	25.7	 25
304	 13	3828.0	1183.3	 25
305	 13	147.8	17.8	 20
306	 13	214.5	25.2	 20
307	 13	2791.5	618.9	 20
308	 13	2820.0	373.7	 20
309	 13	112.0	12.2	 25
310	 13	130.0	14.4	 25
311	 13	117.3	14.2	 20
312	 13	8634.0	1700.5	 25
313	 13	158.0	19.6	 25
314	 13	202.8	22.8	 16
315	 13	113.0	12.9	 20
316	 13	1207.0	238.4	 20
317	 13	1988.3	324.6	 20
318	 13	120.0	14.6	 25
319	 13	1512.0	321.5	 25
320	 13	330.0	38.8	 20
321	 13	303.0	33.9	 25
322	 13	134.0	19.9	 25
323	 13	672.8	87.4	 16
324	 13	1004.3	183.1	 20
325	 13	131.8	45.2	 20
326	 13	142.5	17.7	 20
327	 13	140.0	19.8	 25
328	 13	1671.0	425.1	 25
329	 13	142.0	21.2	 20
330	 13	145.0	24.3	 25
331	 13	566.0	146.1	 25
332	 13	272.3	38.4	 16
333	 13	900.3	111.9	 20
334	 13	556.3	54.5	 20
335	 13	211.0	39.6	 20
336	 13	153.0	39.9	 25
337	 13	7505.0	1209.2	 25
338	 13	251.5	25.7	 20
339	 13	989.0	150.9	 25
340	 13	3591.0	696.3	 25
341	 13	1041.5	114.2	 16
342	 13	627.8	69.9	 20
343	 13	332.8	44.9	 20
344	 13	563.0	48.7	 20
345	 13	191.0	22.0	 25
346	 13	830.0	152.5	 25
347	 13	1150.8	223.7	 20
348	 13	371.0	36.3	 25
349	 13	3446.8	582.6	 20
350	 13	99.5	17.3	 16
351	 13	103.3	14.5	 20
352	 13	96.0	13.0	 25
353	 13	149.3	18.0	 20
354	 13	117.0	14.1	 25
355	 13	173.0	28.3	 25
356	 13	208.3	20.5	 20
357	 13	397.0	49.5	 25
358	 13	448.8	74.7	 20
359	 13	179.3	29.6	 16
360	 13	317.8	48.5	 20
361	 13	116.0	16.9	 25
362	 13	562.3	125.5	 20
363	 13	109.0	16.1	 25
364	 13	118.0	16.2	 25
365	 13	132.3	16.8	 20
366	 13	311.0	48.9	 25
367	 13	3865.3	684.8	 20
368	 13	228.3	26.4	 16
369	 13	3030.8	506.9	 20
370	 13	1131.0	175.7	 25
371	 13	1194.5	177.2	 20
372	 13	270.0	33.0	 25
373	 13	156.0	19.1	 25
374	 13	2924.5	257.1	 20
375	 13	708.0	73.0	 25
376	 13	239.3	24.4	 20
377	 13	603.0	66.9	 16
378	 13	670.3	56.6	 20
379	 13	380.0	44.4	 25
380	 13	3006.3	521.1	 20
381	 13	324.0	35.0	 25
382	 13	927.0	182.4	 25
383	 13	10920.3	2095.7	 20
384	 13	427.8	48.0	 20
385	 13	122.8	17.0	 20
386	 13	150.5	14.0	 16
387	 13	103.0	12.2	 25
388	 13	110.0	13.6	 25
389	 13	178.3	24.6	 20
390	 13	125.0	14.8	 25
391	 13	97.0	11.1	 25
392	 13	123.0	15.9	 20
393	 13	115.3	14.8	 20
394	 13	121.0	14.7	 20
395	 13	108.3	13.8	 16
396	 13	109.0	19.3	 25
397	 13	118.0	11.6	 25
398	 13	161.5	16.6	 20
399	 13	8679.0	1578.6	 25
400	 13	328.0	30.5	 25
401	 13	128.0	11.2	 20
402	 13	2941.5	600.3	 20
403	 13	149.0	14.9	 20
404	 13	238.5	24.9	 16
405	 13	108.0	14.3	 25
406	 13	106.0	13.2	 25
407	 13	357.0	36.0	 25
408	 13	1893.3	225.9	 20
409	 13	195.0	25.1	 25
410	 13	112.0	16.0	 25
411	 13	109.0	14.7	 16
412	 13	152.3	20.9	 20
413	 13	111.0	15.4	 20
414	 13	138.3	16.4	 20
415	 13	3957.0	663.6	 25
416	 13	150.0	22.2	 25
417	 13	987.8	134.1	 20
418	 13	153.0	28.9	 25
419	 13	129.5	16.1	 20
420	 13	173.0	26.7	 16
421	 13	1178.8	138.5	 20
422	 13	675.0	116.6	 25
423	 13	3635.8	647.8	 20
424	 13	364.0	75.4	 25
425	 13	892.0	178.2	 25
426	 13	266.8	50.5	 20
427	 13	156.0	18.8	 25
428	 13	182.0	24.6	 20
429	 13	553.8	59.1	 16
430	 13	213.3	22.4	 20
431	 13	160.0	19.9	 25
432	 13	109.0	12.3	 20
433	 13	119.0	17.0	 25
434	 13	120.0	23.4	 25
435	 13	150.0	20.4	 20
436	 13	463.0	106.2	 25
437	 13	128.0	15.5	 20
438	 13	129.5	16.7	 16
439	 13	100.0	12.3	 20
440	 13	180.0	24.6	 25
441	 13	2419.0	506.8	 20
442	 13	247.0	44.3	 25
443	 13	122.0	20.3	 25
444	 13	455.8	77.7	 20
445	 13	144.0	24.5	 25
446	 13	222.0	42.4	 20
447	 13	183.0	19.5	 16
448	 13	97.0	13.7	 20
449	 13	110.0	17.2	 25
450	 13	1182.3	138.9	 20
451	 13	115.0	14.2	 25
452	 13	228.0	38.7	 25
453	 13	326.5	37.0	 20
454	 13	1303.0	175.5	 25
455	 13	611.8	88.6	 20
456	 13	169.0	18.6	 16
457	 13	2041.0	499.8	 25
458	 13	124.0	15.4	 25
459	 13	2601.0	552.5	 20
460	 13	130.0	15.0	 25
461	 13	693.0	156.4	 25
462	 13	2057.5	425.6	 20
463	 13	7387.5	1030.3	 20
464	 13	135.3	17.4	 20
465	 13	161.5	17.6	 16
466	 13	2896.0	464.9	 25
467	 13	766.0	91.0	 25
468	 13	14482.5	1153.0	 20
469	 13	245.0	42.6	 25
470	 13	164.0	20.2	 25
471	 13	129.3	18.8	 20
472	 13	214.3	37.5	 20
473	 13	138.3	17.3	 20
474	 13	2635.3	339.0	 16
475	 13	194.0	27.9	 25
476	 13	127.0	15.6	 25
477	 13	2232.3	393.4	 20
478	 13	119.0	14.9	 25
479	 13	97.0	12.9	 25
480	 13	118.5	13.0	 20
481	 13	1616.3	259.7	 20
482	 13	511.5	75.7	 20
483	 13	3069.8	471.0	 16
484	 13	238.0	32.5	 25
485	 13	461.0	62.6	 25
486	 13	756.8	106.9	 20
487	 13	214.0	26.8	 25
488	 13	112.0	15.1	 25
489	 13	124.0	23.6	 20
490	 13	165.0	20.5	 20
491	 13	141.5	13.0	 20
492	 13	585.5	74.7	 16
493	 13	230.0	29.2	 25
494	 13	13647.0	1713.5	 25
495	 13	328.3	36.7	 20
496	 13	481.0	51.0	 25
497	 13	280.0	34.5	 25
498	 13	1597.3	219.0	 16
499	 13	855.8	108.6	 20
500	 13	1770.0	247.4	 20
501	 13	242.3	28.7	 20
502	 13	2698.0	443.9	 25
503	 13	646.0	104.3	 25
504	 13	287.3	33.5	 20
505	 13	2518.0	627.5	 25
506	 13	129.0	16.6	 25
507	 13	115.5	15.5	 16
508	 13	165.3	21.9	 20
509	 13	182.3	26.2	 20
510	 13	106.0	8.6	 20
511	 13	130.0	12.6	 25
512	 13	253.0	25.9	 25
513	 13	388.3	38.8	 20
514	 13	1011.0	156.9	 25
515	 13	695.0	54.8	 25
516	 13	292.8	55.3	 16
517	 13	8615.8	1452.2	 20
518	 13	887.0	57.8	 20
519	 13	1025.5	70.4	 20
520	 13	201.0	26.6	 25
521	 13	369.0	47.5	 25
522	 13	120.8	12.4	 20
523	 13	168.0	24.3	 25
524	 13	10340.0	1789.0	 25
525	 13	126.0	13.9	 16
526	 13	145.3	16.0	 20
527	 13	312.0	29.8	 20
528	 13	218.0	19.2	 20
529	 13	373.0	31.5	 25
530	 13	1426.0	142.2	 25
531	 13	2152.3	214.3	 20
532	 13	1705.0	135.7	 25
533	 13	305.8	30.8	 20
534	 13	183.3	20.7	 16
535	 13	144.8	20.4	 20
536	 13	343.0	44.0	 25
537	 13	1065.3	75.9	 20
538	 13	833.0	103.8	 25
539	 13	1952.0	259.5	 25
540	 13	1165.3	172.9	 20
541	 13	1597.0	233.2	 25
542	 13	529.8	53.4	 20
543	 13	135.5	17.3	 16
544	 13	119.8	16.3	 20
545	 13	113.0	19.6	 25
546	 13	203.3	19.5	 20
547	 13	4217.0	693.4	 25
548	 13	170.0	17.0	 25
549	 13	187.0	16.2	 20
550	 13	240.0	21.2	 25
551	 13	406.5	65.9	 20
552	 13	421.8	65.9	 16
553	 13	223.0	29.3	 20
554	 13	177.0	18.5	 25
555	 13	134.3	13.3	 20
556	 13	313.0	35.6	 25
557	 13	192.0	23.6	 25
558	 13	169.5	19.3	 20
559	 13	326.0	41.6	 25
560	 13	149.3	16.1	 20
561	 13	183.0	21.8	 16
562	 13	1075.8	207.1	 20
563	 13	5226.0	903.2	 25
564	 13	164.3	21.0	 20
565	 13	2222.0	487.5	 25
566	 13	129.0	18.3	 25
567	 13	189.5	23.0	 20
568	 13	623.0	131.4	 25
569	 13	3760.3	442.2	 20
570	 13	280.3	31.3	 20
571	 13	204.3	20.5	 20
572	 13	129.0	12.6	 25
573	 13	2022.0	190.5	 25
574	 13	458.3	67.1	 20
575	 13	252.0	21.5	 25
576	 13	233.0	18.8	 25
577	 13	127.3	15.2	 16
578	 13	2709.5	422.4	 20
579	 13	121.3	14.4	 20
580	 13	140.0	20.4	 20
581	 13	154.0	24.2	 25
582	 13	2819.0	449.8	 25
583	 13	924.5	119.5	 20
584	 13	2672.0	384.7	 25
585	 13	283.0	44.4	 25
586	 13	119.5	17.9	 16
587	 13	109.0	15.0	 20
588	 13	150.0	27.2	 20
589	 13	4463.0	892.4	 20
590	 13	235.0	31.3	 25
591	 13	282.0	78.9	 25
592	 13	124.8	16.5	 20
593	 13	151.0	21.7	 25
594	 13	1051.0	172.2	 25
595	 13	4602.5	532.1	 16
596	 13	1020.0	86.2	 20
597	 13	1097.5	83.7	 20
598	 13	865.3	61.1	 20
599	 13	369.0	39.9	 25
600	 13	221.0	34.8	 25
601	 13	11364.3	1292.2	 20
602	 13	172.0	64.2	 25
603	 13	2096.0	393.6	 25
604	 13	228.0	36.7	 16
605	 13	116.0	16.0	 20
606	 13	133.3	18.4	 20
607	 13	178.5	20.5	 20
608	 13	123.0	14.7	 25
609	 13	262.0	26.7	 25
610	 13	528.3	56.6	 20
611	 13	403.0	63.9	 25
612	 13	237.5	20.6	 20
613	 13	235.3	24.4	 16
614	 13	4254.0	560.7	 20
615	 13	577.0	44.2	 25
616	 13	5901.8	648.0	 20
617	 13	167.0	43.4	 25
618	 13	454.0	62.8	 25
619	 13	210.5	30.8	 20
620	 13	149.0	18.9	 25
621	 13	3293.5	517.1	 20
622	 13	376.3	32.5	 16
623	 13	2432.3	218.5	 20
624	 13	395.0	74.4	 25
625	 13	507.0	43.8	 20
626	 13	687.0	76.2	 25
627	 13	139.0	16.8	 25
628	 13	158.0	16.9	 20
629	 13	116.0	16.0	 25
630	 13	155.0	18.6	 20
631	 13	749.5	92.5	 16
632	 13	101.0	9.5	 20
633	 13	114.0	13.4	 25
634	 13	117.5	13.4	 20
635	 13	280.0	34.9	 25
636	 13	1638.0	174.9	 25
637	 13	1042.3	152.2	 20
638	 13	13038.0	1850.5	 25
639	 13	279.0	62.7	 20
  0	 14	15804.0	3287.7	 20
  1	 14	3236.0	989.9	 25
  2	 14	510.8	90.2	 20
  3	 14	197.3	18.5	 16
  4	 14	142.0	19.8	 20
  5	 14	179.0	233.4	 25
  6	 14	113.0	15.9	 20
  7	 14	102.0	9.3	 25
  8	 14	128.0	19.1	 25
  9	 14	130.8	20.4	 20
 10	 14	117.0	19.8	 20
 11	 14	489.3	84.7	 20
 12	 14	120.8	18.3	 16
 13	 14	289.0	28.5	 25
 14	 14	206.0	19.6	 25
 15	 14	267.0	40.8	 20
 16	 14	340.0	31.6	 25
 17	 14	1627.0	265.4	 25
 18	 14	1109.5	104.7	 20
 19	 14	139.3	21.4	 20
 20	 14	189.8	25.8	 20
 21	 14	130.5	11.3	 16
 22	 14	348.0	109.1	 25
 23	 14	116.0	22.0	 25
 24	 14	276.3	30.1	 20
 25	 14	121.0	17.1	 25
 26	 14	95.0	14.6	 25
 27	 14	124.3	17.3	 20
 28	 14	189.3	25.9	 20
 29	 14	148.0	24.0	 20
 30	 14	292.8	45.7	 16
 31	 14	110.0	13.2	 25
 32	 14	140.0	16.9	 25
 33	 14	112.0	12.3	 20
 34	 14	106.0	10.9	 25
 35	 14	95.0	13.3	 25
 36	 14	95.5	14.0	 20
 37	 14	98.8	15.1	 20
 38	 14	356.0	35.5	 20
 39	 14	119.8	13.1	 16
 40	 14	117.0	9.2	 25
 41	 14	325.0	51.9	 25
 42	 14	3664.5	211.3	 20
 43	 14	1334.0	255.4	 25
 44	 14	841.0	234.8	 25
 45	 14	156.3	13.6	 16
 46	 14	189.0	22.2	 20
 47	 14	119.0	13.2	 20
 48	 14	203.3	50.3	 20
 49	 14	1907.0	373.2	 25
 50	 14	264.0	21.5	 25
 51	 14	164.3	19.8	 20
 52	 14	221.0	31.7	 25
 53	 14	413.0	48.2	 25
 54	 14	201.8	20.5	 16
 55	 14	115.5	13.8	 20
 56	 14	122.5	18.5	 20
 57	 14	119.5	18.9	 20
 58	 14	3537.0	570.3	 25
 59	 14	468.0	128.9	 25
 60	 14	138.0	17.1	 20
 61	 14	114.0	16.4	 25
 62	 14	258.0	149.6	 25
 63	 14	143.8	22.6	 16
 64	 14	258.5	25.0	 20
 65	 14	309.5	34.1	 20
 66	 14	177.0	21.7	 20
 67	 14	221.0	31.8	 25
 68	 14	163.0	22.9	 25
 69	 14	4288.0	754.5	 20
 70	 14	527.0	65.8	 25
 71	 14	148.0	20.8	 25
 72	 14	107.8	13.2	 16
 73	 14	99.3	16.0	 20
 74	 14	118.3	28.1	 20
 75	 14	194.5	141.9	 20
 76	 14	217.0	24.9	 25
 77	 14	295.0	48.8	 25
 78	 14	193.0	25.3	 20
 79	 14	137.0	20.3	 25
 80	 14	286.5	34.6	 20
 81	 14	188.0	20.7	 16
 82	 14	204.3	30.0	 20
 83	 14	211.0	36.2	 25
 84	 14	792.8	147.7	 20
 85	 14	1160.0	204.4	 25
 86	 14	138.0	18.4	 25
 87	 14	211.8	53.9	 20
 88	 14	186.0	51.4	 25
 89	 14	245.0	54.5	 20
 90	 14	285.8	52.4	 16
 91	 14	135.3	22.0	 20
 92	 14	280.0	124.8	 25
 93	 14	354.3	209.1	 20
 94	 14	182.0	25.0	 25
 95	 14	291.0	37.0	 25
 96	 14	123.3	17.8	 20
 97	 14	275.0	37.1	 25
 98	 14	181.3	21.2	 20
 99	 14	130.0	19.6	 16
100	 14	97.0	13.5	 20
101	 14	297.0	50.4	 25
102	 14	144.0	13.9	 20
103	 14	837.0	198.5	 25
104	 14	456.0	57.6	 25
105	 14	207.5	17.8	 20
106	 14	383.0	52.6	 25
107	 14	195.5	27.8	 20
108	 14	126.3	18.5	 16
109	 14	195.3	30.6	 20
110	 14	204.0	26.8	 25
111	 14	602.5	40.8	 20
112	 14	1320.0	171.1	 25
113	 14	347.0	31.7	 25
114	 14	608.3	93.3	 20
115	 14	335.0	62.6	 25
116	 14	157.3	21.4	 20
117	 14	251.3	28.7	 16
118	 14	159.0	28.1	 25
119	 14	1065.0	141.6	 25
120	 14	222.0	24.3	 20
121	 14	203.0	19.8	 25
122	 14	304.0	37.2	 25
123	 14	531.3	55.4	 20
124	 14	697.0	58.7	 20
125	 14	529.8	58.1	 20
126	 14	394.5	47.1	 16
127	 14	479.0	79.5	 25
128	 14	399.0	43.4	 25
129	 14	406.0	30.5	 20
130	 14	1488.0	161.2	 25
131	 14	295.0	44.6	 25
132	 14	136.0	42.6	 20
133	 14	160.0	29.0	 20
134	 14	153.3	24.2	 20
135	 14	156.8	16.2	 20
136	 14	152.8	21.7	 20
137	 14	128.0	18.2	 25
138	 14	171.0	31.1	 25
139	 14	211.5	34.9	 20
140	 14	111.0	16.9	 25
141	 14	101.0	14.4	 25
142	 14	143.3	21.6	 16
143	 14	404.5	104.9	 20
144	 14	147.3	15.9	 20
145	 14	358.0	40.8	 20
146	 14	625.0	68.3	 25
147	 14	473.0	58.2	 25
148	 14	343.8	49.8	 20
149	 14	1359.0	541.5	 25
150	 14	773.0	311.0	 25
151	 14	133.0	15.8	 16
152	 14	133.5	16.0	 20
153	 14	105.3	12.2	 20
154	 14	107.3	17.0	 20
155	 14	128.0	43.6	 25
156	 14	107.0	17.3	 25
157	 14	251.0	29.0	 20
158	 14	687.0	76.6	 25
159	 14	308.3	28.5	 20
160	 14	418.8	38.5	 16
161	 14	179.3	20.9	 20
162	 14	419.0	73.6	 25
163	 14	264.0	32.2	 20
164	 14	587.0	281.2	 25
165	 14	145.0	22.1	 25
166	 14	95.5	12.5	 20
167	 14	169.0	195.2	 25
168	 14	90.0	14.3	 20
169	 14	110.3	16.1	 16
170	 14	143.0	16.7	 20
171	 14	216.0	27.5	 25
172	 14	567.5	126.1	 20
173	 14	221.0	21.0	 25
174	 14	228.0	29.9	 25
175	 14	237.3	26.6	 20
176	 14	351.0	41.3	 25
177	 14	246.3	19.3	 20
178	 14	172.0	21.8	 16
179	 14	273.8	25.6	 20
180	 14	3928.0	685.0	 25
181	 14	247.8	39.3	 20
182	 14	475.0	49.7	 25
183	 14	505.0	111.4	 25
184	 14	123.5	20.8	 20
185	 14	145.0	25.3	 25
186	 14	715.8	72.9	 20
187	 14	282.5	43.1	 16
188	 14	156.8	18.0	 20
189	 14	110.0	19.1	 25
190	 14	110.5	15.5	 20
191	 14	128.0	17.7	 25
192	 14	111.0	15.4	 25
193	 14	1281.8	246.1	 20
194	 14	1166.5	95.1	 20
195	 14	637.5	63.4	 20
196	 14	130.5	13.3	 16
197	 14	130.0	22.0	 25
198	 14	455.0	33.7	 25
199	 14	988.8	95.8	 20
200	 14	213.0	21.3	 25
201	 14	1050.0	107.8	 25
202	 14	154.3	19.7	 20
203	 14	768.0	56.3	 20
204	 14	288.8	45.0	 20
205	 14	588.3	55.0	 16
206	 14	241.0	33.3	 25
207	 14	299.0	41.5	 25
208	 14	812.3	155.0	 20
209	 14	236.0	35.6	 25
210	 14	328.0	26.8	 25
211	 14	1481.5	99.0	 20
212	 14	2705.3	294.4	 20
213	 14	5153.3	982.5	 20
214	 14	446.3	103.6	 16
215	 14	333.0	94.4	 25
216	 14	218.0	22.2	 25
217	 14	277.0	33.4	 20
218	 14	370.0	32.4	 25
219	 14	321.0	29.5	 25
220	 14	417.3	91.4	 20
221	 14	115.5	12.3	 20
222	 14	121.8	16.4	 20
223	 14	120.8	17.1	 16
224	 14	368.0	31.8	 25
225	 14	301.0	38.8	 25
226	 14	1366.8	265.4	 20
227	 14	222.0	22.5	 25
228	 14	238.0	37.1	 25
229	 14	717.8	82.3	 20
230	 14	1409.5	144.4	 20
231	 14	2271.0	402.7	 20
232	 14	237.5	26.2	 20
233	 14	228.0	28.4	 25
234	 14	284.0	29.3	 25
235	 14	250.5	28.4	 20
236	 14	240.0	86.0	 25
237	 14	109.0	15.3	 25
238	 14	281.8	55.2	 16
239	 14	335.0	35.8	 20
240	 14	137.5	18.5	 20
241	 14	171.5	36.7	 20
242	 14	104.0	14.9	 25
243	 14	180.0	23.9	 25
244	 14	514.3	183.8	 20
245	 14	261.0	50.0	 25
246	 14	128.0	23.9	 25
247	 14	166.8	21.5	 16
248	 14	124.8	20.7	 20
249	 14	252.0	25.7	 20
250	 14	1388.3	260.0	 20
251	 14	254.0	51.4	 25
252	 14	173.0	32.2	 25
253	 14	665.3	58.3	 20
254	 14	1872.0	211.1	 25
255	 14	384.0	47.6	 25
256	 14	219.0	20.8	 16
257	 14	374.3	43.4	 20
258	 14	786.3	110.6	 20
259	 14	656.8	133.7	 20
260	 14	1085.0	181.4	 25
261	 14	1452.0	333.7	 25
262	 14	2274.0	341.5	 20
263	 14	878.0	91.3	 25
264	 14	453.0	73.5	 25
265	 14	189.5	22.0	 16
266	 14	137.3	15.9	 20
267	 14	118.5	14.1	 20
268	 14	110.0	10.0	 20
269	 14	131.0	23.5	 25
270	 14	110.0	19.3	 25
271	 14	182.3	21.4	 20
272	 14	123.0	22.0	 25
273	 14	200.3	24.3	 20
274	 14	130.0	16.6	 16
275	 14	373.5	48.1	 20
276	 14	1114.0	230.0	 25
277	 14	253.3	47.0	 20
278	 14	1047.0	125.2	 25
279	 14	1199.0	262.1	 25
280	 14	117.0	14.1	 20
281	 14	124.0	14.3	 25
282	 14	104.5	18.1	 20
283	 14	102.0	12.2	 16
284	 14	125.0	16.6	 20
285	 14	186.0	25.5	 25
286	 14	103.3	12.6	 20
287	 14	126.0	13.2	 25
288	 14	149.0	22.4	 25
289	 14	265.5	68.7	 20
290	 14	270.0	38.8	 25
291	 14	200.3	26.5	 20
292	 14	251.5	30.1	 16
293	 14	103.3	12.3	 20
294	 14	101.0	15.3	 25
295	 14	116.0	9.2	 25
296	 14	132.5	21.1	 20
297	 14	123.0	18.0	 25
298	 14	320.0	87.7	 25
299	 14	251.3	28.6	 20
300	 14	111.5	14.7	 20
301	 14	114.0	11.6	 20
302	 14	98.5	11.8	 16
303	 14	153.0	25.7	 25
304	 14	330.0	149.5	 25
305	 14	119.0	13.8	 20
306	 14	303.0	48.7	 25
307	 14	181.0	155.6	 25
308	 14	298.0	32.6	 16
309	 14	100.3	12.8	 20
310	 14	118.8	12.5	 20
311	 14	103.5	15.6	 20
312	 14	1915.0	452.3	 25
313	 14	223.0	24.6	 25
314	 14	173.8	23.4	 20
315	 14	128.0	16.6	 25
316	 14	230.0	56.0	 25
317	 14	182.5	24.3	 16
318	 14	136.0	34.2	 20
319	 14	479.0	77.6	 20
320	 14	350.5	43.1	 20
321	 14	321.0	101.1	 25
322	 14	148.0	23.7	 25
323	 14	218.3	25.4	 20
324	 14	179.0	29.3	 25
325	 14	134.0	25.9	 25
326	 14	136.3	20.8	 16
327	 14	130.5	14.1	 20
328	 14	166.3	31.0	 20
329	 14	126.0	17.4	 20
330	 14	118.0	11.8	 25
331	 14	113.0	11.6	 25
332	 14	304.0	36.2	 20
333	 14	310.0	30.8	 25
334	 14	469.0	56.0	 25
335	 14	381.0	39.3	 16
336	 14	143.3	21.0	 20
337	 14	1892.3	271.5	 20
338	 14	240.0	23.0	 20
339	 14	1487.0	153.8	 25
340	 14	645.0	162.3	 25
341	 14	431.3	35.4	 20
342	 14	245.0	34.2	 25
343	 14	1129.0	162.8	 25
344	 14	319.0	42.2	 16
345	 14	161.0	17.1	 20
346	 14	1845.0	241.2	 25
347	 14	693.5	71.4	 20
348	 14	288.0	38.2	 25
349	 14	631.0	142.2	 25
350	 14	107.0	16.0	 20
351	 14	92.0	10.9	 25
352	 14	108.0	12.7	 20
353	 14	231.0	20.6	 16
354	 14	161.3	21.8	 20
355	 14	164.0	20.4	 25
356	 14	257.5	34.9	 20
357	 14	337.0	46.9	 25
358	 14	417.0	48.9	 25
359	 14	188.3	21.4	 20
360	 14	207.0	33.4	 25
361	 14	103.8	15.8	 20
362	 14	118.0	19.9	 16
363	 14	101.3	9.9	 20
364	 14	105.0	14.7	 25
365	 14	119.8	18.5	 20
366	 14	194.0	27.8	 25
367	 14	899.0	154.6	 25
368	 14	159.5	18.8	 20
369	 14	576.0	137.5	 25
370	 14	212.0	32.0	 20
371	 14	153.3	15.8	 16
372	 14	248.5	37.2	 20
373	 14	148.0	19.6	 25
374	 14	581.5	131.9	 20
375	 14	527.0	66.6	 25
376	 14	209.0	26.3	 25
377	 14	413.3	51.1	 20
378	 14	1050.0	139.9	 25
379	 14	249.8	34.1	 20
380	 14	198.0	37.5	 16
381	 14	271.0	38.2	 20
382	 14	426.0	56.5	 25
383	 14	3247.8	746.1	 20
384	 14	552.0	70.5	 25
385	 14	124.0	17.1	 25
386	 14	323.8	55.4	 20
387	 14	137.0	27.5	 20
388	 14	127.5	23.1	 20
389	 14	114.3	16.8	 16
390	 14	161.0	21.5	 25
391	 14	111.0	18.1	 25
392	 14	109.3	17.1	 20
393	 14	111.0	15.8	 25
394	 14	108.0	15.9	 25
395	 14	107.3	13.9	 20
396	 14	109.0	14.3	 20
397	 14	141.3	16.6	 20
398	 14	123.3	19.2	 16
399	 14	3171.0	912.9	 25
400	 14	363.0	56.0	 25
401	 14	112.0	12.6	 20
402	 14	190.0	69.2	 25
403	 14	453.0	78.4	 25
404	 14	427.8	54.7	 20
405	 14	133.5	16.1	 20
406	 14	142.5	32.1	 20
407	 14	239.0	23.0	 16
408	 14	363.0	48.9	 25
409	 14	201.0	31.8	 25
410	 14	117.0	18.4	 20
411	 14	110.0	11.1	 25
412	 14	157.0	20.0	 25
413	 14	106.8	16.5	 20
414	 14	142.0	17.7	 20
415	 14	725.0	95.5	 20
416	 14	179.0	23.5	 16
417	 14	158.0	24.9	 25
418	 14	140.0	20.5	 25
419	 14	167.0	30.7	 20
420	 14	208.0	23.9	 25
421	 14	1126.0	142.5	 25
422	 14	345.8	35.0	 16
423	 14	618.5	99.8	 20
424	 14	425.5	58.8	 20
425	 14	309.3	36.7	 20
426	 14	154.0	26.6	 25
427	 14	134.0	18.1	 25
428	 14	228.5	36.8	 20
429	 14	730.0	96.6	 25
430	 14	210.0	33.8	 25
431	 14	156.0	15.1	 16
432	 14	122.0	16.5	 20
433	 14	128.3	15.7	 20
434	 14	119.0	15.1	 20
435	 14	115.0	14.1	 25
436	 14	118.0	13.7	 25
437	 14	181.5	20.0	 20
438	 14	118.0	18.3	 25
439	 14	107.0	17.9	 25
440	 14	126.3	19.4	 16
441	 14	194.0	26.2	 20
442	 14	119.5	15.2	 20
443	 14	111.3	54.4	 20
444	 14	320.0	37.7	 25
445	 14	117.0	17.4	 25
446	 14	179.5	20.0	 20
447	 14	149.0	21.9	 25
448	 14	105.0	14.1	 25
449	 14	115.0	17.7	 16
450	 14	176.3	19.3	 20
451	 14	90.5	12.1	 20
452	 14	758.0	153.3	 20
453	 14	241.0	27.6	 25
454	 14	791.0	120.8	 25
455	 14	1433.0	274.9	 25
456	 14	247.5	23.5	 20
457	 14	167.5	21.1	 20
458	 14	108.3	13.9	 20
459	 14	332.8	40.2	 16
460	 14	116.0	16.3	 25
461	 14	436.0	83.9	 25
462	 14	1955.3	288.1	 20
463	 14	1452.0	324.4	 25
464	 14	111.0	13.8	 25
465	 14	108.0	14.9	 20
466	 14	398.8	67.2	 20
467	 14	444.8	52.6	 20
468	 14	4072.0	373.4	 16
469	 14	159.0	19.7	 25
470	 14	178.0	18.5	 25
471	 14	145.0	18.9	 20
472	 14	327.0	32.2	 25
473	 14	170.0	22.0	 25
474	 14	516.3	78.1	 20
475	 14	242.0	31.9	 20
476	 14	118.8	17.6	 20
477	 14	200.0	31.9	 16
478	 14	122.0	18.6	 25
479	 14	101.0	14.6	 25
480	 14	119.3	18.9	 20
481	 14	271.0	46.9	 25
482	 14	358.0	34.1	 25
483	 14	1365.3	218.0	 20
484	 14	252.3	26.0	 20
485	 14	416.5	45.6	 20
486	 14	1024.3	64.2	 16
487	 14	154.0	18.6	 25
488	 14	120.0	14.3	 25
489	 14	118.5	17.3	 20
490	 14	165.0	18.9	 25
491	 14	188.0	29.6	 25
492	 14	137.0	18.0	 20
493	 14	264.3	28.2	 20
494	 14	2824.0	412.7	 20
495	 14	334.3	46.5	 20
496	 14	696.0	65.7	 25
497	 14	407.0	70.6	 25
498	 14	3704.3	499.6	 20
499	 14	623.0	53.2	 25
500	 14	1006.0	115.3	 25
501	 14	333.0	30.8	 16
502	 14	1693.5	145.7	 20
503	 14	562.8	44.1	 20
504	 14	217.8	32.8	 20
505	 14	182.0	31.1	 25
506	 14	159.0	31.4	 25
507	 14	116.8	16.3	 20
508	 14	180.0	26.0	 25
509	 14	171.0	21.3	 25
510	 14	120.3	10.4	 16
511	 14	163.8	18.1	 20
512	 14	389.3	42.0	 20
513	 14	199.3	23.5	 20
514	 14	492.0	68.3	 25
515	 14	1070.0	116.8	 25
516	 14	996.5	90.4	 20
517	 14	2224.0	493.3	 25
518	 14	714.0	72.9	 25
519	 14	687.5	59.4	 16
520	 14	270.3	33.4	 20
521	 14	159.8	19.8	 20
522	 14	162.0	132.3	 20
523	 14	116.0	12.7	 25
524	 14	1916.0	432.5	 25
525	 14	159.0	23.6	 20
526	 14	154.0	22.9	 25
527	 14	444.0	56.4	 25
528	 14	186.8	18.1	 16
529	 14	710.8	71.6	 20
530	 14	1203.0	137.6	 20
531	 14	2843.3	663.8	 20
532	 14	2365.0	465.4	 25
533	 14	1260.0	236.9	 25
534	 14	230.8	40.9	 20
535	 14	133.0	15.0	 25
536	 14	448.0	54.0	 20
537	 14	725.8	94.9	 16
538	 14	841.0	119.1	 20
539	 14	548.0	85.4	 25
540	 14	1448.3	257.2	 20
541	 14	426.0	41.6	 25
542	 14	334.0	38.9	 25
543	 14	142.3	25.8	 20
544	 14	172.0	32.5	 25
545	 14	109.3	12.3	 20
546	 14	209.3	18.7	 16
547	 14	237.3	38.4	 20
548	 14	140.0	18.3	 25
549	 14	167.3	19.8	 20
550	 14	230.0	25.1	 25
551	 14	129.0	16.5	 25
552	 14	163.8	23.0	 20
553	 14	142.0	19.6	 25
554	 14	201.3	26.3	 20
555	 14	116.5	12.7	 16
556	 14	207.5	22.8	 20
557	 14	806.0	158.9	 25
558	 14	152.0	13.7	 20
559	 14	182.0	22.2	 25
560	 14	171.0	16.3	 25
561	 14	181.5	20.4	 20
562	 14	330.0	43.3	 25
563	 14	625.8	85.0	 20
564	 14	135.8	15.9	 16
565	 14	231.0	28.2	 20
566	 14	151.0	997.0	 25
567	 14	155.5	385.4	 20
568	 14	188.0	190.0	 25
569	 14	623.0	117.7	 25
570	 14	234.3	152.0	 20
571	 14	247.0	29.3	 20
572	 14	180.8	53.1	 20
573	 14	666.3	60.7	 16
574	 14	218.0	32.7	 25
575	 14	266.0	35.1	 25
576	 14	204.5	20.4	 20
577	 14	163.0	30.1	 25
578	 14	183.0	27.1	 25
579	 14	126.5	12.7	 20
580	 14	159.3	27.0	 20
581	 14	137.0	13.5	 20
582	 14	677.3	71.9	 16
583	 14	676.0	81.2	 25
584	 14	3232.0	500.9	 25
585	 14	114.5	18.2	 20
586	 14	121.0	18.0	 25
587	 14	92.0	10.3	 25
588	 14	125.8	15.8	 20
589	 14	219.3	35.1	 20
590	 14	228.5	32.9	 20
591	 14	767.0	59.8	 16
592	 14	121.0	14.2	 25
593	 14	163.0	27.2	 25
594	 14	553.5	83.9	 20
595	 14	1403.0	269.3	 25
596	 14	434.0	45.1	 25
597	 14	1016.3	179.4	 20
598	 14	582.5	65.5	 20
599	 14	457.5	51.9	 20
600	 14	174.3	28.1	 16
601	 14	3048.0	753.1	 25
602	 14	161.0	20.8	 25
603	 14	242.3	35.3	 20
604	 14	165.0	26.5	 25
605	 14	132.0	18.9	 25
606	 14	128.3	18.9	 20
607	 14	170.3	15.9	 20
608	 14	146.3	20.9	 20
609	 14	235.5	26.0	 20
610	 14	204.0	29.6	 25
611	 14	874.0	160.6	 25
612	 14	283.0	43.7	 20
613	 14	289.0	38.9	 25
614	 14	1632.0	345.3	 25
615	 14	417.8	41.0	 20
616	 14	2829.8	494.2	 16
617	 14	149.8	27.3	 20
618	 14	137.0	18.8	 25
619	 14	136.3	16.8	 20
620	 14	157.0	17.1	 25
621	 14	653.0	117.7	 25
622	 14	331.0	34.3	 20
623	 14	2551.0	319.8	 25
624	 14	583.0	44.5	 20
625	 14	369.5	41.9	 16
626	 14	421.5	47.3	 20
627	 14	135.0	78.4	 25
628	 14	153.3	28.1	 20
629	 14	126.0	18.3	 25
630	 14	145.0	21.7	 25
631	 14	207.0	29.0	 20
632	 14	125.0	18.2	 25
633	 14	126.3	20.5	 20
634	 14	114.0	11.2	 16
635	 14	163.8	24.9	 20
636	 14	596.0	60.5	 25
637	 14	597.3	100.3	 20
638	 14	4316.0	831.3	 25
639	 14	13869.0	3061.8	 25
  0	 15	397.0	176.3	 25
  1	 15	324.0	52.9	 25
  2	 15	205.0	28.9	 20
  3	 15	5435.0	1532.7	 25
  4	 15	512.0	84.3	 25
  5	 15	11939.5	1325.1	 16
  6	 15	963.3	153.8	 20
  7	 15	121.0	17.3	 25
  8	 15	129.5	15.1	 20
  9	 15	149.0	27.0	 25
 10	 15	936.0	191.4	 25
 11	 15	2626.8	527.6	 20
 12	 15	722.0	130.1	 25
 13	 15	490.5	82.6	 20
 14	 15	1309.8	159.5	 16
 15	 15	1230.8	192.3	 20
 16	 15	356.0	53.8	 25
 17	 15	1805.8	165.4	 20
 18	 15	900.0	82.0	 25
 19	 15	418.0	69.1	 25
 20	 15	4054.3	1007.1	 20
 21	 15	139.0	56.3	 25
 22	 15	229.5	115.3	 20
 23	 15	105.0	11.9	 20
 24	 15	5947.5	931.9	 16
 25	 15	126.0	17.6	 25
 26	 15	160.0	19.4	 25
 27	 15	181.3	17.5	 20
 28	 15	1604.0	271.8	 25
 29	 15	438.0	61.6	 25
 30	 15	1350.5	338.8	 20
 31	 15	101.0	14.6	 20
 32	 15	107.0	17.9	 20
 33	 15	144.0	24.2	 16
 34	 15	209.0	35.3	 25
 35	 15	137.0	22.0	 25
 36	 15	111.8	13.5	 20
 37	 15	119.0	20.5	 25
 38	 15	229.0	27.9	 25
 39	 15	8599.5	2840.8	 20
 40	 15	609.3	72.1	 20
 41	 15	780.3	99.3	 20
 42	 15	235.5	25.3	 16
 43	 15	359.0	62.2	 25
 44	 15	626.0	62.4	 25
 45	 15	12908.0	1520.0	 20
 46	 15	266.0	32.0	 25
 47	 15	235.0	30.6	 25
 48	 15	5320.5	1096.3	 16
 49	 15	433.0	67.4	 20
 50	 15	10122.8	2352.5	 20
 51	 15	996.8	188.0	 20
 52	 15	15205.0	3875.4	 25
 53	 15	230.0	31.5	 25
 54	 15	224.3	28.8	 20
 55	 15	169.0	30.5	 25
 56	 15	140.0	19.8	 25
 57	 15	1740.3	247.2	 16
 58	 15	141.5	25.5	 20
 59	 15	2245.8	518.6	 20
 60	 15	110.0	8.6	 20
 61	 15	105.0	17.5	 25
 62	 15	1312.0	282.4	 25
 63	 15	214.3	29.3	 20
 64	 15	3125.0	671.7	 25
 65	 15	255.0	29.0	 25
 66	 15	256.5	37.5	 16
 67	 15	3166.5	829.2	 20
 68	 15	397.0	54.6	 20
 69	 15	270.3	23.0	 20
 70	 15	145.0	18.7	 25
 71	 15	5085.0	1553.8	 25
 72	 15	132.3	16.2	 20
 73	 15	1327.0	377.6	 25
 74	 15	3564.0	1085.5	 25
 75	 15	604.3	53.4	 16
 76	 15	138.0	17.1	 20
 77	 15	260.3	28.5	 20
 78	 15	200.8	25.2	 20
 79	 15	209.0	25.8	 25
 80	 15	1996.0	277.6	 25
 81	 15	92.0	13.2	 20
 82	 15	122.0	19.2	 25
 83	 15	196.0	27.4	 20
 84	 15	297.8	52.8	 16
 85	 15	219.3	30.3	 20
 86	 15	303.0	39.9	 25
 87	 15	158.8	21.0	 20
 88	 15	108.0	19.0	 25
 89	 15	112.0	29.0	 25
 90	 15	127.8	15.3	 20
 91	 15	106.0	12.6	 25
 92	 15	119.5	16.5	 20
 93	 15	7182.8	747.0	 16
 94	 15	233.8	33.5	 20
 95	 15	197.0	24.2	 25
 96	 15	97.5	13.1	 20
 97	 15	838.0	184.0	 25
 98	 15	195.0	19.3	 25
 99	 15	105.5	13.3	 20
100	 15	130.0	14.2	 25
101	 15	107.5	15.7	 20
102	 15	108.3	12.0	 16
103	 15	130.5	18.6	 20
104	 15	270.0	32.8	 25
105	 15	242.0	27.3	 20
106	 15	305.0	45.0	 25
107	 15	3089.0	857.0	 25
108	 15	699.5	179.8	 20
109	 15	121.0	14.4	 25
110	 15	131.8	14.2	 20
111	 15	1491.0	162.5	 16
112	 15	3561.0	378.4	 20
113	 15	291.0	36.8	 25
114	 15	1880.5	233.5	 20
115	 15	870.0	92.0	 25
116	 15	2614.0	425.3	 25
117	 15	201.3	23.0	 20
118	 15	859.5	183.7	 20
119	 15	211.3	24.2	 20
120	 15	194.3	20.6	 16
121	 15	108.0	11.0	 25
122	 15	358.0	39.2	 25
123	 15	945.8	150.8	 20
124	 15	972.0	159.7	 25
125	 15	296.0	29.5	 25
126	 15	712.5	103.4	 20
127	 15	130.8	22.3	 20
128	 15	240.0	26.1	 20
129	 15	655.3	66.9	 16
130	 15	598.0	53.2	 25
131	 15	112.0	15.2	 25
132	 15	100.8	12.7	 20
133	 15	107.0	16.6	 25
134	 15	1709.0	413.8	 25
135	 15	4385.5	1227.5	 20
136	 15	122.3	17.6	 20
137	 15	210.0	34.6	 20
138	 15	2562.0	577.2	 16
139	 15	245.0	32.2	 25
140	 15	132.0	19.4	 25
141	 15	123.5	18.7	 20
142	 15	124.0	19.6	 25
143	 15	128.0	16.6	 25
144	 15	587.3	171.6	 20
145	 15	259.0	39.1	 20
146	 15	114.0	12.4	 20
147	 15	164.0	17.6	 16
148	 15	116.0	14.8	 25
149	 15	4586.0	1189.3	 25
150	 15	117.8	13.8	 20
151	 15	111.0	13.3	 25
152	 15	453.0	104.9	 25
153	 15	1160.8	352.4	 20
154	 15	183.0	22.9	 20
155	 15	587.5	77.6	 20
156	 15	272.0	32.0	 20
157	 15	1292.0	179.3	 25
158	 15	412.0	51.6	 25
159	 15	843.5	128.9	 20
160	 15	648.0	73.5	 25
161	 15	307.0	51.0	 25
162	 15	130.0	18.3	 16
163	 15	133.3	20.0	 20
164	 15	191.3	19.5	 20
165	 15	268.0	38.3	 20
166	 15	114.0	26.8	 25
167	 15	2399.0	541.0	 25
168	 15	4011.8	849.7	 20
169	 15	147.0	21.3	 25
170	 15	202.0	30.4	 25
171	 15	1466.8	155.8	 16
172	 15	154.5	19.4	 20
173	 15	110.3	11.5	 20
174	 15	3867.8	693.3	 20
175	 15	131.0	18.6	 25
176	 15	117.0	16.9	 25
177	 15	284.8	71.4	 20
178	 15	850.0	163.9	 25
179	 15	1112.0	213.4	 25
180	 15	323.5	30.7	 16
181	 15	453.8	41.6	 20
182	 15	1324.0	179.4	 20
183	 15	1760.0	315.0	 25
184	 15	1117.3	220.9	 20
185	 15	483.0	80.1	 25
186	 15	932.0	158.3	 25
187	 15	15795.5	4690.6	 20
188	 15	3273.0	1004.1	 25
189	 15	1279.8	199.4	 20
190	 15	226.0	31.4	 16
191	 15	189.5	27.3	 20
192	 15	133.0	17.7	 25
193	 15	218.8	25.9	 20
194	 15	232.0	37.6	 25
195	 15	192.0	21.0	 25
196	 15	212.0	45.1	 20
197	 15	966.5	169.0	 20
198	 15	930.5	171.3	 20
199	 15	1130.3	175.8	 16
200	 15	136.0	15.8	 25
201	 15	290.0	42.2	 25
202	 15	1310.0	162.4	 20
203	 15	317.0	48.6	 25
204	 15	258.0	26.7	 25
205	 15	701.8	69.8	 20
206	 15	940.3	107.1	 20
207	 15	214.8	33.2	 20
208	 15	624.8	124.4	 16
209	 15	101.0	9.8	 25
210	 15	408.0	48.5	 25
211	 15	487.0	53.9	 20
212	 15	646.0	89.7	 25
213	 15	187.0	105.1	 25
214	 15	3603.3	1032.1	 20
215	 15	403.3	45.2	 20
216	 15	7966.3	992.6	 20
217	 15	376.8	26.4	 16
218	 15	137.0	16.8	 25
219	 15	187.0	30.9	 25
220	 15	132.8	22.3	 20
221	 15	648.0	59.2	 25
222	 15	324.0	38.5	 25
223	 15	116.5	23.0	 20
224	 15	133.5	15.0	 20
225	 15	6997.0	1330.8	 20
226	 15	4790.5	697.7	 16
227	 15	138.0	18.5	 25
228	 15	119.0	13.0	 25
229	 15	173.8	19.5	 20
230	 15	237.0	28.7	 25
231	 15	366.0	49.5	 25
232	 15	171.3	19.5	 16
233	 15	167.5	17.1	 20
234	 15	2110.8	456.6	 20
235	 15	116.0	12.2	 20
236	 15	192.0	23.4	 25
237	 15	1326.0	282.2	 25
238	 15	118.5	16.0	 20
239	 15	119.0	19.6	 25
240	 15	3754.0	890.2	 25
241	 15	606.3	79.6	 16
242	 15	197.3	26.1	 20
243	 15	283.8	46.4	 20
244	 15	292.5	39.9	 20
245	 15	10422.0	2800.0	 25
246	 15	4319.0	1237.7	 25
247	 15	584.5	114.8	 20
248	 15	223.0	47.0	 25
249	 15	237.0	39.0	 25
250	 15	189.8	25.2	 16
251	 15	130.5	14.5	 20
252	 15	138.8	24.1	 20
253	 15	511.3	55.9	 20
254	 15	202.0	29.1	 25
255	 15	161.0	31.6	 25
256	 15	1783.8	145.3	 20
257	 15	187.0	25.4	 25
258	 15	179.0	18.6	 25
259	 15	293.8	40.0	 16
260	 15	229.5	41.9	 20
261	 15	116.5	16.3	 20
262	 15	728.3	118.2	 20
263	 15	7425.0	1515.8	 25
264	 15	841.0	88.3	 25
265	 15	270.3	48.7	 20
266	 15	104.0	13.0	 25
267	 15	109.0	10.9	 25
268	 15	106.5	14.1	 16
269	 15	111.0	15.7	 20
270	 15	159.0	16.8	 25
271	 15	783.0	92.8	 20
272	 15	4674.0	769.1	 25
273	 15	2184.0	441.5	 25
274	 15	509.5	79.6	 20
275	 15	111.0	15.1	 25
276	 15	143.0	25.3	 20
277	 15	674.3	56.2	 16
278	 15	852.3	68.9	 20
279	 15	1546.0	262.1	 25
280	 15	757.0	97.9	 20
281	 15	195.0	24.0	 25
282	 15	1340.0	265.8	 25
283	 15	302.3	34.1	 20
284	 15	119.0	16.2	 25
285	 15	129.3	13.2	 20
286	 15	126.3	13.3	 16
287	 15	146.3	14.3	 20
288	 15	2347.0	362.7	 25
289	 15	1657.8	207.6	 20
290	 15	4386.0	653.5	 25
291	 15	237.0	33.6	 25
292	 15	107.0	14.6	 20
293	 15	101.0	10.5	 25
294	 15	1737.3	299.4	 20
295	 15	150.3	20.0	 16
296	 15	113.3	13.6	 20
297	 15	184.0	23.9	 25
298	 15	1087.0	114.2	 20
299	 15	156.0	21.3	 25
300	 15	106.0	19.3	 25
301	 15	98.0	11.8	 20
302	 15	204.0	37.1	 25
303	 15	618.0	101.9	 20
304	 15	104.5	15.2	 16
305	 15	494.8	105.5	 20
306	 15	159.0	18.6	 25
307	 15	4877.0	1132.7	 20
308	 15	191.0	26.0	 25
309	 15	446.0	84.1	 25
310	 15	240.0	33.1	 20
311	 15	125.5	21.4	 20
312	 15	611.0	53.0	 20
313	 15	271.5	19.8	 16
314	 15	923.0	78.0	 25
315	 15	171.0	28.7	 25
316	 15	10837.5	1825.9	 20
317	 15	299.0	46.8	 25
318	 15	1693.0	203.0	 25
319	 15	5852.5	923.6	 20
320	 15	1736.5	252.0	 20
321	 15	3161.5	460.1	 20
322	 15	270.3	34.3	 16
323	 15	877.0	192.5	 25
324	 15	780.0	176.1	 25
325	 15	1808.8	414.6	 20
326	 15	177.0	45.1	 25
327	 15	1267.0	359.9	 25
328	 15	2744.8	774.7	 20
329	 15	159.8	18.0	 20
330	 15	154.0	22.4	 20
331	 15	5074.8	485.2	 16
332	 15	146.0	18.2	 25
333	 15	126.0	18.4	 25
334	 15	143.5	22.7	 20
335	 15	136.0	15.2	 25
336	 15	312.0	37.9	 25
337	 15	595.8	75.3	 20
338	 15	1014.3	129.7	 20
339	 15	3280.3	430.2	 20
340	 15	731.8	64.7	 16
341	 15	1323.0	273.1	 25
342	 15	1125.0	170.2	 25
343	 15	1045.0	149.6	 25
344	 15	3219.5	579.0	 20
345	 15	203.0	32.7	 25
346	 15	221.8	45.9	 20
347	 15	1061.5	102.0	 16
348	 15	1036.0	123.4	 20
349	 15	293.0	37.6	 25
350	 15	634.8	75.5	 20
351	 15	218.0	18.0	 25
352	 15	185.0	19.6	 25
353	 15	301.8	32.9	 20
354	 15	451.0	60.3	 25
355	 15	149.3	11.4	 20
356	 15	252.0	31.9	 16
357	 15	155.0	19.8	 20
358	 15	394.0	42.5	 25
359	 15	1270.8	181.5	 20
360	 15	151.0	27.7	 25
361	 15	8147.0	2019.9	 25
362	 15	115.5	14.4	 20
363	 15	118.0	15.1	 25
364	 15	125.3	14.0	 20
365	 15	132.5	18.6	 16
366	 15	121.3	14.4	 20
367	 15	520.0	160.8	 25
368	 15	1996.8	277.4	 20
369	 15	693.0	112.9	 25
370	 15	148.0	29.6	 25
371	 15	112.3	16.0	 20
372	 15	145.0	18.5	 25
373	 15	113.3	17.1	 20
374	 15	175.5	22.1	 16
375	 15	4167.0	614.5	 20
376	 15	462.0	41.5	 25
377	 15	540.0	84.1	 20
378	 15	624.0	84.5	 25
379	 15	263.0	32.8	 25
380	 15	130.3	12.0	 20
381	 15	4631.0	824.0	 25
382	 15	195.3	20.5	 20
383	 15	298.5	48.4	 16
384	 15	139.0	16.4	 25
385	 15	170.0	21.9	 25
386	 15	126.5	14.9	 20
387	 15	129.0	16.6	 25
388	 15	162.0	27.1	 25
389	 15	5012.8	1218.8	 20
390	 15	130.0	20.8	 20
391	 15	1049.3	161.4	 20
392	 15	203.0	22.5	 16
393	 15	170.0	20.9	 25
394	 15	117.0	18.4	 25
395	 15	200.5	18.7	 20
396	 15	148.0	38.2	 25
397	 15	2761.0	524.7	 25
398	 15	120.3	22.3	 20
399	 15	136.3	17.2	 20
400	 15	211.5	21.7	 20
401	 15	147.5	13.7	 16
402	 15	446.0	79.7	 25
403	 15	140.0	21.4	 25
404	 15	117.0	19.1	 20
405	 15	539.0	112.3	 25
406	 15	111.0	13.8	 25
407	 15	127.3	16.7	 20
408	 15	129.3	14.8	 20
409	 15	134.3	15.1	 20
410	 15	103.8	18.5	 16
411	 15	3314.0	626.7	 25
412	 15	1916.0	308.2	 25
413	 15	311.5	30.0	 20
414	 15	1487.0	193.3	 25
415	 15	1575.0	239.0	 25
416	 15	613.8	86.7	 20
417	 15	159.0	15.4	 20
418	 15	111.8	15.0	 20
419	 15	1528.8	137.6	 16
420	 15	233.0	45.0	 25
421	 15	296.0	36.1	 25
422	 15	1961.5	198.9	 20
423	 15	506.0	58.2	 25
424	 15	909.0	99.0	 25
425	 15	635.0	41.5	 16
426	 15	450.5	37.5	 20
427	 15	156.3	24.4	 20
428	 15	110.3	15.0	 20
429	 15	1204.0	169.1	 25
430	 15	104.0	14.9	 25
431	 15	127.0	17.2	 20
432	 15	182.0	19.4	 25
433	 15	135.0	11.6	 25
434	 15	149.3	21.9	 16
435	 15	367.8	33.5	 20
436	 15	164.5	21.5	 20
437	 15	201.0	20.8	 20
438	 15	3723.0	636.6	 25
439	 15	108.0	13.4	 25
440	 15	112.8	14.0	 20
441	 15	1061.0	183.8	 25
442	 15	2089.0	410.6	 25
443	 15	2546.3	196.6	 16
444	 15	237.0	25.3	 20
445	 15	193.8	25.1	 20
446	 15	107.8	18.3	 20
447	 15	318.0	48.5	 25
448	 15	575.0	105.8	 25
449	 15	1314.3	192.4	 20
450	 15	348.0	43.4	 25
451	 15	133.0	17.3	 25
452	 15	190.8	26.8	 16
453	 15	122.0	15.8	 20
454	 15	6427.8	1005.7	 20
455	 15	281.8	32.6	 20
456	 15	223.0	24.5	 25
457	 15	201.0	30.4	 25
458	 15	133.0	13.1	 20
459	 15	101.0	14.6	 25
460	 15	127.8	17.5	 20
461	 15	269.3	32.5	 16
462	 15	1371.3	233.2	 20
463	 15	232.0	29.4	 25
464	 15	146.8	24.2	 20
465	 15	138.0	19.9	 25
466	 15	278.0	49.9	 25
467	 15	135.8	21.1	 20
468	 15	416.0	56.6	 25
469	 15	3503.5	531.9	 20
470	 15	237.0	23.5	 16
471	 15	278.5	30.5	 20
472	 15	118.0	12.5	 25
473	 15	111.5	14.5	 20
474	 15	123.0	20.0	 25
475	 15	129.0	13.5	 25
476	 15	120.0	11.9	 20
477	 15	253.0	33.8	 25
478	 15	144.0	15.4	 20
479	 15	325.3	33.4	 16
480	 15	1462.8	169.6	 20
481	 15	237.0	24.1	 25
482	 15	1498.8	177.1	 20
483	 15	124.0	11.5	 25
484	 15	182.0	21.0	 25
485	 15	1312.0	98.2	 20
486	 15	6961.0	1348.2	 25
487	 15	149.0	19.2	 20
488	 15	150.8	17.5	 16
489	 15	692.3	110.3	 20
490	 15	177.0	16.0	 25
491	 15	5711.5	833.0	 20
492	 15	402.0	48.0	 25
493	 15	2213.0	330.4	 25
494	 15	428.5	26.9	 20
495	 15	990.5	90.3	 20
496	 15	456.5	47.6	 20
497	 15	552.0	43.9	 16
498	 15	551.0	57.4	 25
499	 15	1831.0	195.1	 25
500	 15	8832.0	1075.3	 20
501	 15	226.0	32.2	 25
502	 15	7070.0	928.3	 25
503	 15	12019.0	1964.3	 25
504	 15	828.0	54.1	 16
505	 15	1613.0	164.1	 20
506	 15	6278.8	942.0	 20
507	 15	4605.0	678.3	 20
508	 15	2703.0	453.3	 25
509	 15	191.0	35.8	 25
510	 15	121.8	15.6	 20
511	 15	10242.0	1603.8	 25
512	 15	120.0	17.3	 25
513	 15	363.8	23.7	 16
514	 15	480.5	48.3	 20
515	 15	198.5	20.6	 20
516	 15	256.0	22.7	 20
517	 15	579.0	80.1	 25
518	 15	122.0	19.0	 25
519	 15	470.3	59.5	 20
520	 15	256.0	20.8	 25
521	 15	228.0	18.9	 25
522	 15	4421.3	232.1	 16
523	 15	330.0	41.8	 20
524	 15	120.3	18.0	 20
525	 15	143.3	17.6	 20
526	 15	323.0	45.4	 25
527	 15	377.0	48.6	 25
528	 15	246.0	28.5	 20
529	 15	105.0	12.4	 25
530	 15	101.0	32.8	 25
531	 15	118.0	14.2	 16
532	 15	759.0	103.3	 20
533	 15	262.0	46.9	 25
534	 15	3066.3	386.5	 20
535	 15	144.0	20.1	 25
536	 15	1871.0	378.4	 25
537	 15	133.3	16.4	 20
538	 15	4893.0	1055.5	 25
539	 15	304.3	34.0	 20
540	 15	1144.8	80.1	 16
541	 15	186.3	19.4	 20
542	 15	854.0	93.6	 25
543	 15	745.8	53.6	 20
544	 15	14195.0	1699.6	 25
545	 15	175.0	18.2	 25
546	 15	270.8	31.4	 20
547	 15	1347.0	216.5	 25
548	 15	244.0	31.2	 20
549	 15	304.3	26.2	 16
550	 15	2457.5	370.4	 20
551	 15	1450.0	310.2	 25
552	 15	109.3	12.1	 20
553	 15	114.0	15.4	 25
554	 15	145.0	23.8	 25
555	 15	190.5	25.9	 20
556	 15	122.0	18.1	 25
557	 15	493.5	70.7	 20
558	 15	6418.3	1093.6	 16
559	 15	152.0	24.5	 20
560	 15	363.0	51.0	 25
561	 15	2676.0	361.1	 20
562	 15	1321.0	193.2	 25
563	 15	8070.0	1587.4	 25
564	 15	17536.3	3748.9	 20
565	 15	370.0	94.9	 25
566	 15	18965.8	2451.8	 20
567	 15	8779.5	707.2	 16
568	 15	4832.8	795.2	 20
569	 15	574.0	72.9	 25
570	 15	4549.0	433.6	 20
571	 15	265.0	44.1	 25
572	 15	4199.0	629.6	 25
573	 15	134.8	20.0	 20
574	 15	122.8	14.3	 20
575	 15	998.8	157.8	 20
576	 15	386.3	52.0	 16
577	 15	8543.0	1681.7	 25
578	 15	297.0	42.2	 25
579	 15	397.3	57.7	 20
580	 15	10352.0	2064.5	 25
581	 15	177.0	23.1	 25
582	 15	492.0	111.4	 20
583	 15	407.0	52.6	 20
584	 15	154.3	17.0	 20
585	 15	144.8	18.3	 16
586	 15	126.0	17.7	 25
587	 15	117.0	16.6	 25
588	 15	227.8	26.8	 20
589	 15	112.0	18.1	 25
590	 15	1706.0	237.9	 25
591	 15	211.8	24.6	 20
592	 15	175.0	28.1	 20
593	 15	192.8	27.6	 20
594	 15	4969.3	672.3	 16
595	 15	2555.0	331.3	 25
596	 15	323.0	54.6	 25
597	 15	203.3	20.2	 20
598	 15	2092.0	497.5	 25
599	 15	1147.0	168.4	 25
600	 15	851.8	134.7	 20
601	 15	5168.0	871.9	 20
602	 15	5849.3	821.7	 20
603	 15	240.3	21.4	 16
604	 15	353.0	24.9	 25
605	 15	300.0	29.0	 25
606	 15	284.3	20.7	 20
607	 15	1119.0	158.2	 25
608	 15	11071.0	1631.1	 25
609	 15	275.3	36.6	 16
610	 15	260.5	20.7	 20
611	 15	124.5	17.3	 20
612	 15	196.0	26.5	 20
613	 15	130.0	35.1	 25
614	 15	225.0	26.1	 25
615	 15	307.5	40.6	 20
616	 15	160.0	23.1	 25
617	 15	2479.0	548.2	 25
618	 15	103.3	16.0	 16
619	 15	127.5	18.3	 20
620	 15	444.3	53.8	 20
621	 15	6834.5	731.7	 20
622	 15	270.0	44.3	 25
623	 15	174.0	28.9	 25
624	 15	3221.3	472.5	 20
625	 15	206.0	25.0	 25
626	 15	5642.0	1168.4	 25
627	 15	4572.8	452.6	 16
628	 15	617.5	72.0	 20
629	 15	418.5	49.5	 20
630	 15	194.3	28.7	 20
631	 15	490.0	84.5	 25
632	 15	222.0	37.4	 25
633	 15	2669.0	496.3	 20
634	 15	231.0	27.3	 25
635	 15	6142.0	1558.8	 25
636	 15	171.8	29.7	 16
637	 15	157.5	20.7	 20
638	 15	5021.3	752.8	 20
639	 15	283.5	316.1	 20
  0	 16	15128.3	2365.7	 20
  1	 16	148.5	23.1	 20
  2	 16	155.0	35.5	 20
  3	 16	752.0	165.8	 25
  4	 16	354.0	48.9	 25
  5	 16	993.8	147.0	 20
  6	 16	798.0	75.5	 25
  7	 16	121.3	21.0	 20
  8	 16	160.5	22.5	 16
  9	 16	275.5	37.4	 20
 10	 16	316.0	50.8	 25
 11	 16	1021.3	158.2	 20
 12	 16	559.0	67.8	 25
 13	 16	365.0	56.3	 25
 14	 16	698.5	201.1	 20
 15	 16	906.0	111.1	 25
 16	 16	783.8	107.4	 20
 17	 16	503.5	41.1	 16
 18	 16	1264.3	184.4	 20
 19	 16	228.0	29.5	 25
 20	 16	717.8	97.1	 20
 21	 16	160.0	19.1	 25
 22	 16	204.0	51.2	 25
 23	 16	125.5	37.2	 20
 24	 16	517.0	112.4	 25
 25	 16	148.0	19.9	 20
 26	 16	137.3	16.0	 16
 27	 16	232.3	32.9	 20
 28	 16	865.0	94.1	 25
 29	 16	285.8	46.2	 20
 30	 16	294.0	53.8	 25
 31	 16	98.0	8.7	 25
 32	 16	114.3	19.1	 20
 33	 16	128.0	23.5	 25
 34	 16	126.8	16.8	 20
 35	 16	132.5	20.0	 16
 36	 16	118.3	17.7	 20
 37	 16	114.0	14.5	 25
 38	 16	161.0	16.3	 20
 39	 16	2545.0	519.9	 25
 40	 16	457.0	50.6	 25
 41	 16	309.3	34.5	 20
 42	 16	135.0	18.0	 25
 43	 16	690.0	94.1	 20
 44	 16	568.3	50.9	 16
 45	 16	3138.0	682.6	 25
 46	 16	288.0	29.2	 25
 47	 16	190.0	18.9	 20
 48	 16	681.0	483.6	 25
 49	 16	313.0	43.1	 25
 50	 16	3098.8	934.9	 20
 51	 16	790.5	58.9	 20
 52	 16	3800.0	614.8	 20
 53	 16	203.3	28.1	 16
 54	 16	238.0	26.4	 25
 55	 16	182.0	26.2	 25
 56	 16	200.8	22.7	 20
 57	 16	189.0	35.8	 25
 58	 16	118.0	13.1	 25
 59	 16	401.3	94.7	 20
 60	 16	124.3	18.3	 20
 61	 16	104.3	13.7	 20
 62	 16	612.0	51.3	 16
 63	 16	249.0	40.6	 25
 64	 16	708.0	157.5	 25
 65	 16	245.8	28.1	 20
 66	 16	264.0	25.4	 25
 67	 16	801.0	183.0	 25
 68	 16	274.8	37.9	 20
 69	 16	207.5	28.1	 20
 70	 16	145.5	16.0	 20
 71	 16	373.8	145.8	 20
 72	 16	111.5	12.5	 20
 73	 16	299.0	52.7	 25
 74	 16	349.0	115.8	 25
 75	 16	155.3	23.1	 20
 76	 16	107.0	13.5	 25
 77	 16	174.0	42.7	 25
 78	 16	365.8	50.3	 16
 79	 16	191.3	22.5	 20
 80	 16	2460.3	300.8	 20
 81	 16	100.0	14.4	 20
 82	 16	128.0	18.0	 25
 83	 16	184.0	19.0	 25
 84	 16	141.0	23.3	 20
 85	 16	336.0	46.7	 25
 86	 16	204.8	27.4	 20
 87	 16	258.5	38.0	 16
 88	 16	107.3	15.0	 20
 89	 16	135.0	21.4	 25
 90	 16	120.8	21.1	 20
 91	 16	117.0	12.9	 25
 92	 16	122.0	20.0	 25
 93	 16	1679.5	624.0	 20
 94	 16	444.0	51.5	 25
 95	 16	123.8	14.7	 20
 96	 16	93.3	17.3	 16
 97	 16	144.3	24.0	 20
 98	 16	148.0	20.3	 25
 99	 16	123.0	11.6	 20
100	 16	139.0	17.5	 25
101	 16	112.0	11.6	 25
102	 16	130.5	16.0	 20
103	 16	168.0	19.1	 25
104	 16	477.0	36.6	 20
105	 16	255.5	31.8	 16
106	 16	315.5	28.2	 20
107	 16	357.0	107.8	 25
108	 16	132.5	29.4	 20
109	 16	118.0	14.8	 25
110	 16	124.0	21.0	 25
111	 16	1011.8	154.7	 20
112	 16	2721.0	392.9	 25
113	 16	173.3	30.1	 20
114	 16	343.8	41.9	 16
115	 16	743.8	74.2	 20
116	 16	1428.0	186.1	 25
117	 16	256.3	27.2	 20
118	 16	307.0	32.0	 25
119	 16	280.0	48.4	 25
120	 16	306.8	41.2	 20
121	 16	129.0	19.7	 20
122	 16	252.5	22.3	 20
123	 16	914.8	65.8	 16
124	 16	449.0	55.2	 25
125	 16	430.0	53.3	 25
126	 16	403.3	57.7	 20
127	 16	142.0	14.7	 25
128	 16	261.0	57.4	 25
129	 16	380.0	43.0	 20
130	 16	391.5	60.4	 20
131	 16	112.3	17.4	 20
132	 16	97.3	11.1	 16
133	 16	108.0	14.9	 25
134	 16	348.0	74.0	 25
135	 16	993.3	258.4	 20
136	 16	155.0	26.0	 25
137	 16	182.0	17.6	 25
138	 16	262.0	174.1	 20
139	 16	283.5	24.4	 20
140	 16	136.3	20.6	 20
141	 16	120.5	10.8	 16
142	 16	122.0	18.8	 25
143	 16	101.0	18.3	 25
144	 16	117.0	14.0	 20
145	 16	117.0	14.7	 25
146	 16	126.0	16.4	 25
147	 16	138.5	18.5	 20
148	 16	110.0	14.4	 20
149	 16	464.0	149.8	 20
150	 16	121.0	13.5	 16
151	 16	96.0	16.4	 25
152	 16	130.0	14.2	 25
153	 16	246.3	97.7	 20
154	 16	163.0	28.7	 25
155	 16	552.0	50.6	 25
156	 16	426.8	48.0	 16
157	 16	355.8	40.3	 20
158	 16	658.0	57.1	 20
159	 16	433.3	89.9	 20
160	 16	275.0	45.8	 25
161	 16	166.0	24.0	 25
162	 16	154.3	13.9	 20
163	 16	140.0	16.2	 25
164	 16	186.0	38.9	 25
165	 16	276.8	27.3	 16
166	 16	116.3	14.5	 20
167	 16	201.0	36.2	 20
168	 16	194.3	52.5	 20
169	 16	120.0	16.2	 25
170	 16	287.0	36.5	 25
171	 16	126.3	28.3	 20
172	 16	112.0	12.4	 25
173	 16	122.0	21.4	 25
174	 16	635.3	81.9	 16
175	 16	114.5	17.5	 20
176	 16	134.3	13.4	 20
177	 16	323.8	40.0	 20
178	 16	1268.0	149.3	 25
179	 16	2173.0	214.8	 25
180	 16	919.5	82.4	 20
181	 16	734.0	76.0	 25
182	 16	1007.0	128.2	 25
183	 16	1129.3	95.7	 16
184	 16	611.0	44.0	 20
185	 16	306.3	39.6	 20
186	 16	557.0	59.2	 20
187	 16	7806.0	1292.9	 25
188	 16	819.0	164.8	 25
189	 16	704.0	84.4	 20
190	 16	243.0	36.0	 25
191	 16	247.0	29.5	 25
192	 16	133.8	18.8	 16
193	 16	105.3	13.9	 20
194	 16	152.0	22.8	 25
195	 16	177.3	24.8	 20
196	 16	218.0	24.2	 25
197	 16	145.0	17.3	 25
198	 16	523.8	68.0	 20
199	 16	151.0	22.9	 25
200	 16	125.0	19.5	 20
201	 16	189.5	33.4	 16
202	 16	1985.0	185.5	 20
203	 16	501.0	54.5	 25
204	 16	284.0	29.0	 20
205	 16	987.0	101.2	 25
206	 16	1963.0	244.9	 25
207	 16	530.5	51.9	 20
208	 16	162.0	25.3	 25
209	 16	120.5	16.2	 20
210	 16	835.3	82.1	 16
211	 16	267.0	34.5	 20
212	 16	349.0	34.2	 25
213	 16	181.3	22.4	 20
214	 16	283.0	61.2	 25
215	 16	354.0	38.8	 25
216	 16	1420.3	253.0	 20
217	 16	126.0	15.3	 25
218	 16	97.3	17.0	 20
219	 16	143.0	16.8	 16
220	 16	460.8	68.9	 20
221	 16	595.0	91.5	 25
222	 16	576.5	60.2	 20
223	 16	116.0	18.6	 25
224	 16	205.0	23.4	 25
225	 16	1891.3	411.3	 20
226	 16	1286.0	311.0	 25
227	 16	166.3	16.6	 20
228	 16	120.0	15.5	 16
229	 16	193.3	18.8	 20
230	 16	216.0	40.7	 25
231	 16	244.0	27.0	 25
232	 16	168.8	20.0	 20
233	 16	163.0	18.3	 25
234	 16	181.0	57.7	 25
235	 16	122.0	18.5	 16
236	 16	114.5	14.8	 20
237	 16	139.5	15.8	 20
238	 16	130.0	17.5	 20
239	 16	134.0	23.3	 25
240	 16	793.0	172.5	 25
241	 16	707.3	104.1	 20
242	 16	246.0	25.0	 25
243	 16	241.0	25.8	 25
244	 16	271.8	36.8	 16
245	 16	4239.8	833.3	 20
246	 16	1074.3	149.7	 20
247	 16	647.3	65.7	 20
248	 16	270.0	32.5	 25
249	 16	378.0	35.4	 25
250	 16	567.3	87.2	 20
251	 16	174.0	20.5	 25
252	 16	200.0	45.9	 25
253	 16	1061.5	90.5	 16
254	 16	308.0	36.0	 20
255	 16	221.5	48.8	 20
256	 16	1470.0	260.5	 20
257	 16	142.0	29.4	 25
258	 16	216.0	24.5	 25
259	 16	510.0	93.6	 20
260	 16	126.0	31.2	 25
261	 16	123.0	25.5	 25
262	 16	218.5	59.9	 16
263	 16	847.8	257.8	 20
264	 16	698.3	109.8	 20
265	 16	182.0	20.4	 20
266	 16	123.0	19.3	 25
267	 16	108.0	14.7	 25
268	 16	104.3	18.4	 20
269	 16	101.0	14.2	 25
270	 16	129.3	18.2	 20
271	 16	227.5	29.7	 16
272	 16	495.0	75.8	 20
273	 16	218.0	41.0	 25
274	 16	126.8	16.4	 20
275	 16	103.0	12.4	 25
276	 16	151.0	14.0	 25
277	 16	558.0	51.2	 20
278	 16	1024.0	113.1	 25
279	 16	212.0	27.7	 20
280	 16	164.0	20.4	 16
281	 16	195.5	16.2	 20
282	 16	172.0	24.1	 25
283	 16	290.5	40.6	 20
284	 16	117.0	14.7	 25
285	 16	124.0	17.8	 25
286	 16	166.8	27.0	 20
287	 16	167.0	28.2	 25
288	 16	528.8	57.1	 20
289	 16	505.3	57.0	 16
290	 16	740.8	93.3	 20
291	 16	481.0	73.0	 25
292	 16	129.5	29.0	 20
293	 16	128.0	16.1	 25
294	 16	314.0	51.6	 25
295	 16	154.0	17.9	 20
296	 16	117.0	17.8	 25
297	 16	337.3	41.9	 20
298	 16	435.5	39.8	 16
299	 16	153.5	31.6	 20
300	 16	124.0	17.3	 25
301	 16	116.3	20.1	 20
302	 16	125.0	63.5	 25
303	 16	352.0	68.1	 25
304	 16	162.5	20.0	 20
305	 16	148.0	22.8	 25
306	 16	137.5	16.9	 20
307	 16	453.0	86.9	 16
308	 16	138.0	15.0	 25
309	 16	242.0	43.5	 25
310	 16	228.0	22.8	 20
311	 16	126.0	15.6	 25
312	 16	315.0	26.8	 25
313	 16	349.0	30.5	 20
314	 16	509.3	68.2	 20
315	 16	190.5	23.7	 20
316	 16	2243.5	229.1	 16
317	 16	198.0	23.0	 25
318	 16	1111.0	179.0	 25
319	 16	2767.8	432.9	 20
320	 16	523.0	72.8	 25
321	 16	1752.0	291.1	 25
322	 16	338.0	37.4	 20
323	 16	269.3	33.6	 20
324	 16	295.8	32.4	 20
325	 16	544.0	53.8	 16
326	 16	172.0	25.5	 25
327	 16	157.0	31.9	 25
328	 16	285.5	93.8	 20
329	 16	153.0	18.8	 25
330	 16	133.0	17.9	 25
331	 16	877.5	330.7	 20
332	 16	142.5	18.1	 20
333	 16	106.3	13.3	 20
334	 16	147.3	17.7	 16
335	 16	194.0	31.3	 25
336	 16	489.0	59.0	 25
337	 16	700.0	89.4	 20
338	 16	1340.0	191.1	 25
339	 16	2370.0	376.9	 25
340	 16	848.3	83.2	 20
341	 16	435.3	50.4	 20
342	 16	425.3	38.7	 20
343	 16	1611.0	102.0	 16
344	 16	1876.0	291.4	 25
345	 16	351.0	23.1	 25
346	 16	144.8	19.8	 20
347	 16	684.0	65.5	 25
348	 16	509.0	51.7	 25
349	 16	362.3	29.5	 16
350	 16	115.5	18.7	 20
351	 16	195.3	19.2	 20
352	 16	227.8	22.7	 20
353	 16	304.0	25.5	 25
354	 16	506.0	60.2	 25
355	 16	208.3	23.5	 20
356	 16	260.0	25.4	 25
357	 16	191.0	18.3	 25
358	 16	270.0	35.2	 16
359	 16	2948.0	421.6	 20
360	 16	165.0	18.1	 20
361	 16	931.5	244.2	 20
362	 16	106.0	14.3	 25
363	 16	102.0	13.2	 25
364	 16	138.0	16.6	 20
365	 16	113.0	16.2	 25
366	 16	119.0	16.3	 25
367	 16	233.8	37.1	 16
368	 16	1009.0	85.9	 20
369	 16	435.0	63.6	 20
370	 16	128.0	17.2	 20
371	 16	108.0	14.2	 25
372	 16	142.0	16.4	 25
373	 16	116.8	20.4	 20
374	 16	186.0	22.2	 25
375	 16	402.0	98.5	 25
376	 16	302.5	23.9	 16
377	 16	262.3	19.9	 20
378	 16	313.0	41.8	 20
379	 16	153.3	14.3	 20
380	 16	118.0	13.8	 25
381	 16	314.0	95.0	 25
382	 16	151.8	18.1	 20
383	 16	296.0	31.6	 25
384	 16	147.3	18.7	 20
385	 16	321.5	33.7	 16
386	 16	125.0	11.9	 20
387	 16	120.0	11.5	 25
388	 16	157.5	21.9	 20
389	 16	742.0	195.4	 25
390	 16	127.0	19.1	 25
391	 16	262.0	46.7	 25
392	 16	251.8	38.8	 20
393	 16	116.8	15.0	 20
394	 16	119.3	25.0	 20
395	 16	170.3	17.0	 16
396	 16	143.0	34.9	 25
397	 16	239.0	41.7	 25
398	 16	118.3	31.5	 20
399	 16	162.0	26.7	 25
400	 16	193.0	21.5	 25
401	 16	133.3	15.4	 20
402	 16	121.3	16.9	 20
403	 16	108.0	12.1	 20
404	 16	136.3	18.5	 16
405	 16	123.0	18.5	 25
406	 16	111.0	20.4	 25
407	 16	124.3	19.1	 20
408	 16	124.0	41.5	 25
409	 16	167.0	20.0	 25
410	 16	115.3	14.9	 20
411	 16	296.5	46.9	 20
412	 16	174.5	23.1	 20
413	 16	233.3	19.3	 16
414	 16	490.0	187.7	 25
415	 16	785.0	122.4	 25
416	 16	626.3	106.3	 20
417	 16	134.0	16.2	 25
418	 16	153.0	42.6	 25
419	 16	928.3	112.9	 20
420	 16	396.3	42.3	 20
421	 16	386.3	42.4	 20
422	 16	1101.3	151.5	 20
423	 16	319.0	33.0	 25
424	 16	544.0	92.3	 25
425	 16	864.8	101.6	 20
426	 16	338.0	37.4	 25
427	 16	154.0	19.4	 25
428	 16	99.0	13.2	 16
429	 16	156.3	15.9	 20
430	 16	100.0	16.1	 20
431	 16	133.3	11.2	 20
432	 16	162.0	18.6	 25
433	 16	139.0	20.6	 25
434	 16	162.3	29.1	 20
435	 16	335.0	42.9	 25
436	 16	150.0	21.9	 25
437	 16	285.5	25.1	 16
438	 16	242.3	46.9	 20
439	 16	93.5	9.2	 20
440	 16	107.8	18.8	 20
441	 16	173.0	26.0	 25
442	 16	148.0	32.3	 25
443	 16	303.8	86.3	 20
444	 16	256.0	27.0	 25
445	 16	318.0	37.8	 25
446	 16	102.3	14.4	 16
447	 16	476.5	48.0	 20
448	 16	1245.8	132.0	 20
449	 16	2316.5	505.5	 20
450	 16	379.0	43.6	 25
451	 16	128.0	16.9	 25
452	 16	184.0	223.6	 20
453	 16	166.0	29.0	 25
454	 16	643.0	171.6	 25
455	 16	212.8	20.4	 16
456	 16	200.0	24.8	 20
457	 16	190.5	28.6	 20
458	 16	176.3	57.3	 20
459	 16	117.0	15.6	 25
460	 16	172.0	25.3	 25
461	 16	164.3	26.6	 20
462	 16	277.0	47.7	 25
463	 16	204.8	24.8	 20
464	 16	108.3	13.1	 16
465	 16	107.3	16.1	 20
466	 16	119.0	13.9	 25
467	 16	141.5	15.4	 20
468	 16	133.0	19.7	 25
469	 16	291.0	35.4	 25
470	 16	219.3	28.0	 20
471	 16	130.0	18.0	 25
472	 16	129.5	11.9	 20
473	 16	159.5	30.4	 16
474	 16	134.5	18.3	 20
475	 16	138.0	22.7	 25
476	 16	131.5	20.6	 20
477	 16	135.0	18.4	 25
478	 16	159.0	19.9	 25
479	 16	414.0	65.3	 20
480	 16	502.0	51.0	 25
481	 16	205.5	18.0	 20
482	 16	417.3	53.0	 16
483	 16	120.3	16.2	 20
484	 16	175.0	22.4	 25
485	 16	933.5	99.6	 20
486	 16	913.0	173.0	 25
487	 16	149.0	17.3	 25
488	 16	194.8	26.6	 20
489	 16	566.0	79.3	 25
490	 16	146.3	17.3	 20
491	 16	630.3	58.5	 16
492	 16	217.3	27.4	 20
493	 16	918.0	202.0	 25
494	 16	682.5	103.7	 20
495	 16	2359.0	464.5	 25
496	 16	426.0	60.4	 25
497	 16	243.3	23.1	 20
498	 16	636.8	84.7	 20
499	 16	3374.0	526.9	 20
500	 16	2753.3	520.7	 16
501	 16	178.0	11.6	 25
502	 16	2575.0	486.1	 25
503	 16	3572.5	565.6	 20
504	 16	785.0	100.3	 25
505	 16	686.0	89.0	 25
506	 16	844.8	272.8	 20
507	 16	942.8	153.6	 20
508	 16	368.3	72.1	 20
509	 16	273.3	27.8	 16
510	 16	124.0	15.6	 25
511	 16	2630.0	539.7	 25
512	 16	128.5	23.4	 20
513	 16	189.0	21.7	 25
514	 16	314.0	35.4	 25
515	 16	253.3	27.9	 20
516	 16	239.3	24.6	 20
517	 16	110.3	14.9	 20
518	 16	128.0	14.4	 16
519	 16	794.0	114.5	 25
520	 16	397.0	42.3	 25
521	 16	197.0	20.1	 20
522	 16	1913.0	364.4	 25
523	 16	171.0	23.4	 25
524	 16	113.3	12.3	 20
525	 16	142.3	16.1	 20
526	 16	185.3	20.3	 20
527	 16	775.5	69.5	 16
528	 16	131.0	34.2	 25
529	 16	110.0	12.6	 25
530	 16	110.8	15.3	 20
531	 16	117.0	13.0	 25
532	 16	289.0	46.7	 25
533	 16	244.5	31.7	 16
534	 16	665.5	92.5	 20
535	 16	139.0	17.8	 20
536	 16	221.3	26.5	 20
537	 16	115.0	14.5	 25
538	 16	345.0	148.6	 25
539	 16	203.5	16.6	 20
540	 16	1167.0	178.6	 25
541	 16	306.0	27.3	 25
542	 16	305.5	24.9	 16
543	 16	313.8	28.6	 20
544	 16	5141.3	693.3	 20
545	 16	198.0	29.3	 20
546	 16	400.0	35.7	 25
547	 16	200.0	30.3	 25
548	 16	176.8	19.0	 20
549	 16	281.0	33.4	 25
550	 16	193.0	28.6	 25
551	 16	123.8	11.1	 20
552	 16	123.0	22.2	 16
553	 16	100.3	12.7	 20
554	 16	123.0	15.5	 25
555	 16	143.0	16.2	 20
556	 16	135.0	16.7	 25
557	 16	138.0	22.4	 25
558	 16	2359.3	305.6	 20
559	 16	121.0	13.2	 25
560	 16	390.0	39.9	 20
561	 16	1639.0	111.9	 16
562	 16	1199.5	165.5	 20
563	 16	6581.0	952.6	 25
564	 16	8049.3	1187.2	 20
565	 16	439.0	62.2	 25
566	 16	6342.0	1263.0	 25
567	 16	1527.0	345.8	 20
568	 16	314.0	88.3	 25
569	 16	249.5	39.7	 20
570	 16	8518.3	785.0	 16
571	 16	285.0	64.2	 25
572	 16	646.0	163.0	 25
573	 16	113.5	14.5	 20
574	 16	130.0	18.5	 25
575	 16	223.0	38.5	 25
576	 16	254.5	20.4	 20
577	 16	2223.0	383.1	 20
578	 16	475.0	51.7	 20
579	 16	221.5	29.7	 16
580	 16	363.0	60.1	 25
581	 16	204.0	32.5	 25
582	 16	969.5	180.7	 20
583	 16	217.0	32.4	 25
584	 16	135.0	19.6	 25
585	 16	132.0	21.0	 20
586	 16	156.8	36.2	 20
587	 16	116.3	19.5	 20
588	 16	116.0	15.4	 16
589	 16	120.0	13.7	 25
590	 16	246.0	44.8	 25
591	 16	185.0	17.3	 20
592	 16	149.0	15.7	 25
593	 16	215.0	27.3	 25
594	 16	816.3	193.0	 20
595	 16	2655.3	268.2	 20
596	 16	434.5	51.6	 20
597	 16	224.3	22.0	 16
598	 16	235.0	29.1	 25
599	 16	1195.0	149.1	 25
600	 16	457.0	42.9	 20
601	 16	3305.0	617.1	 25
602	 16	2758.0	597.3	 25
603	 16	244.0	23.2	 20
604	 16	321.0	22.4	 20
605	 16	241.0	22.3	 20
606	 16	507.5	53.9	 16
607	 16	322.0	39.9	 25
608	 16	2477.0	501.4	 25
609	 16	176.3	20.9	 20
610	 16	306.0	39.6	 25
611	 16	131.0	14.3	 25
612	 16	239.3	27.7	 16
613	 16	146.5	14.6	 20
614	 16	201.0	18.9	 20
615	 16	397.8	30.5	 20
616	 16	178.0	121.4	 25
617	 16	558.0	122.9	 25
618	 16	102.3	16.0	 20
619	 16	119.0	12.7	 25
620	 16	595.0	93.7	 25
621	 16	1278.0	213.4	 16
622	 16	252.3	38.8	 20
623	 16	153.5	21.0	 20
624	 16	644.8	143.6	 20
625	 16	219.0	25.1	 25
626	 16	1556.0	398.6	 25
627	 16	506.8	200.0	 20
628	 16	1261.0	161.0	 25
629	 16	289.0	33.5	 25
630	 16	155.8	15.9	 16
631	 16	137.8	19.6	 20
632	 16	132.0	18.2	 20
633	 16	535.5	125.6	 20
634	 16	168.0	18.7	 25
635	 16	755.0	174.2	 25
636	 16	142.8	33.6	 20
637	 16	195.0	34.0	 25
638	 16	766.0	156.7	 25
639	 16	13844.3	2064.7	 16
  0	 17	232.0	25.3	 25
  1	 17	144.0	20.0	 25
  2	 17	7917.8	1504.0	 16
  3	 17	4792.8	1091.5	 20
  4	 17	129.5	14.2	 20
  5	 17	1790.0	357.2	 20
  6	 17	405.0	31.5	 25
  7	 17	8366.0	2326.7	 25
  8	 17	104.0	16.5	 20
  9	 17	512.0	133.8	 25
 10	 17	393.3	61.7	 20
 11	 17	452.5	29.5	 16
 12	 17	217.3	28.7	 20
 13	 17	137.0	11.9	 25
 14	 17	229.8	29.3	 20
 15	 17	255.0	34.8	 25
 16	 17	190.0	22.5	 25
 17	 17	720.3	61.5	 20
 18	 17	669.0	111.4	 25
 19	 17	274.5	42.2	 20
 20	 17	1371.3	183.1	 16
 21	 17	651.3	85.4	 20
 22	 17	1628.0	243.2	 25
 23	 17	2200.5	357.3	 20
 24	 17	16650.0	3867.6	 25
 25	 17	1380.0	296.1	 25
 26	 17	111.8	12.1	 20
 27	 17	547.0	113.6	 25
 28	 17	285.5	26.8	 20
 29	 17	260.8	39.6	 16
 30	 17	437.0	53.4	 20
 31	 17	837.0	117.0	 25
 32	 17	251.0	29.5	 20
 33	 17	2731.0	641.8	 25
 34	 17	144.0	17.9	 25
 35	 17	258.0	57.6	 20
 36	 17	115.0	17.6	 25
 37	 17	729.8	145.6	 20
 38	 17	106.5	13.8	 16
 39	 17	4230.0	936.0	 20
 40	 17	123.0	16.6	 25
 41	 17	110.3	16.2	 20
 42	 17	123.0	16.6	 25
 43	 17	1260.0	209.9	 25
 44	 17	416.3	32.7	 20
 45	 17	207.8	19.2	 20
 46	 17	1079.8	126.5	 20
 47	 17	301.3	32.5	 16
 48	 17	698.0	106.4	 25
 49	 17	3360.0	334.8	 25
 50	 17	1303.8	98.3	 20
 51	 17	4205.0	669.0	 25
 52	 17	494.0	75.2	 25
 53	 17	313.0	30.1	 20
 54	 17	345.5	32.6	 20
 55	 17	485.5	59.5	 20
 56	 17	6941.3	1146.1	 16
 57	 17	392.0	50.3	 25
 58	 17	129.0	17.0	 25
 59	 17	117.5	14.4	 20
 60	 17	2255.0	646.8	 25
 61	 17	110.0	10.3	 25
 62	 17	133.8	21.8	 20
 63	 17	114.3	13.7	 20
 64	 17	1699.3	459.9	 20
 65	 17	213.0	16.6	 16
 66	 17	218.0	27.7	 25
 67	 17	234.0	41.4	 25
 68	 17	178.8	18.8	 20
 69	 17	126.0	15.6	 25
 70	 17	290.0	64.9	 25
 71	 17	149.5	16.3	 20
 72	 17	6968.8	1279.2	 20
 73	 17	1433.3	148.8	 20
 74	 17	1801.5	268.2	 16
 75	 17	1378.0	165.3	 25
 76	 17	3133.0	550.8	 25
 77	 17	1900.5	343.4	 20
 78	 17	1179.0	237.8	 25
 79	 17	473.0	81.7	 25
 80	 17	364.5	89.3	 20
 81	 17	268.8	39.5	 20
 82	 17	143.0	18.1	 20
 83	 17	136.3	18.4	 20
 84	 17	210.0	25.4	 25
 85	 17	160.0	25.6	 25
 86	 17	341.5	45.5	 20
 87	 17	312.0	59.5	 25
 88	 17	444.0	80.7	 25
 89	 17	135.5	19.8	 16
 90	 17	123.5	19.2	 20
 91	 17	104.0	14.9	 20
 92	 17	99.3	14.8	 20
 93	 17	368.0	68.3	 25
 94	 17	9331.0	2172.2	 25
 95	 17	162.3	26.2	 20
 96	 17	136.0	20.7	 25
 97	 17	121.0	15.0	 25
 98	 17	108.8	11.3	 16
 99	 17	193.5	19.9	 20
100	 17	206.0	22.7	 20
101	 17	196.0	22.8	 20
102	 17	124.0	25.6	 25
103	 17	496.0	69.8	 25
104	 17	3191.5	298.5	 20
105	 17	318.0	65.2	 25
106	 17	125.0	16.9	 25
107	 17	580.3	43.6	 16
108	 17	108.5	14.9	 20
109	 17	1154.5	212.5	 20
110	 17	902.8	127.6	 20
111	 17	423.0	54.5	 25
112	 17	1364.0	266.3	 25
113	 17	304.5	33.5	 20
114	 17	169.0	13.4	 25
115	 17	170.0	22.0	 25
116	 17	2998.5	552.7	 16
117	 17	117.3	18.0	 20
118	 17	141.5	20.0	 20
119	 17	188.0	25.0	 25
120	 17	4455.5	658.3	 20
121	 17	1161.0	183.1	 25
122	 17	157.0	32.6	 25
123	 17	2086.5	403.9	 20
124	 17	343.0	37.4	 20
125	 17	696.8	113.6	 20
126	 17	440.3	61.5	 16
127	 17	121.0	15.8	 25
128	 17	131.0	19.6	 25
129	 17	122.3	19.1	 20
130	 17	2825.0	820.1	 25
131	 17	195.0	41.6	 25
132	 17	97.3	8.1	 20
133	 17	90.3	13.2	 20
134	 17	106.3	12.6	 20
135	 17	150.8	21.5	 16
136	 17	635.0	81.8	 25
137	 17	246.0	34.2	 25
138	 17	99.0	12.0	 20
139	 17	194.0	29.8	 25
140	 17	173.0	18.3	 25
141	 17	299.8	38.9	 20
142	 17	159.5	23.4	 20
143	 17	122.5	15.4	 20
144	 17	1932.3	325.3	 16
145	 17	105.0	10.6	 25
146	 17	135.0	16.7	 25
147	 17	139.5	15.5	 20
148	 17	402.0	74.2	 25
149	 17	5679.0	1471.6	 25
150	 17	161.3	26.9	 20
151	 17	378.5	53.9	 20
152	 17	172.0	23.2	 20
153	 17	127.0	17.3	 16
154	 17	102.0	14.0	 25
155	 17	2468.0	606.8	 25
156	 17	1328.0	138.1	 20
157	 17	315.0	35.4	 25
158	 17	154.0	19.8	 25
159	 17	266.0	26.8	 16
160	 17	188.3	28.0	 20
161	 17	109.3	16.6	 20
162	 17	161.3	22.4	 20
163	 17	118.0	20.2	 25
164	 17	635.0	70.0	 25
165	 17	188.3	22.0	 20
166	 17	785.0	104.3	 25
167	 17	233.0	37.7	 25
168	 17	148.5	21.6	 16
169	 17	115.5	21.3	 20
170	 17	101.0	11.2	 20
171	 17	82.3	10.9	 20
172	 17	119.0	15.8	 25
173	 17	117.0	11.2	 25
174	 17	131.0	22.7	 20
175	 17	127.0	18.9	 25
176	 17	2120.0	494.0	 25
177	 17	225.5	21.5	 16
178	 17	463.5	45.6	 20
179	 17	1655.0	173.0	 20
180	 17	326.3	32.6	 20
181	 17	275.0	33.4	 25
182	 17	371.0	44.8	 25
183	 17	128.3	16.2	 20
184	 17	301.0	31.6	 25
185	 17	1752.0	454.0	 25
186	 17	129.8	17.8	 16
187	 17	1189.3	254.2	 20
188	 17	2629.3	654.0	 20
189	 17	120.0	24.6	 20
190	 17	139.0	14.6	 25
191	 17	246.0	27.8	 25
192	 17	336.0	58.4	 20
193	 17	684.0	135.8	 25
194	 17	278.5	32.0	 20
195	 17	231.0	27.3	 16
196	 17	2651.5	459.4	 20
197	 17	181.0	27.8	 25
198	 17	111.5	18.0	 20
199	 17	105.0	11.3	 25
200	 17	125.0	14.9	 25
201	 17	3164.3	557.5	 20
202	 17	914.0	137.4	 25
203	 17	858.5	117.4	 20
204	 17	2023.3	378.9	 16
205	 17	2013.0	345.2	 20
206	 17	1133.0	138.6	 25
207	 17	2994.3	644.0	 20
208	 17	102.0	17.8	 25
209	 17	108.0	22.1	 25
210	 17	185.8	20.9	 20
211	 17	171.0	23.5	 25
212	 17	270.3	34.8	 20
213	 17	443.0	47.0	 16
214	 17	537.5	66.7	 20
215	 17	107.0	12.2	 25
216	 17	110.5	15.5	 20
217	 17	150.0	21.5	 25
218	 17	411.0	52.0	 25
219	 17	4281.5	588.8	 20
220	 17	318.0	53.9	 25
221	 17	246.3	35.2	 20
222	 17	374.3	43.8	 16
223	 17	327.0	48.3	 20
224	 17	6716.0	1352.6	 25
225	 17	253.8	34.8	 20
226	 17	106.0	16.6	 25
227	 17	2966.0	789.2	 25
228	 17	115.0	12.9	 20
229	 17	804.0	206.8	 25
230	 17	607.5	105.5	 20
231	 17	1443.8	146.9	 16
232	 17	987.0	162.6	 25
233	 17	150.0	20.9	 25
234	 17	104.3	16.9	 20
235	 17	196.0	21.4	 25
236	 17	102.0	14.2	 25
237	 17	187.3	26.3	 20
238	 17	269.5	29.0	 20
239	 17	270.0	27.7	 20
240	 17	324.3	26.3	 16
241	 17	165.0	17.5	 25
242	 17	151.0	14.3	 25
243	 17	211.5	28.5	 20
244	 17	584.0	73.3	 25
245	 17	457.0	82.1	 25
246	 17	9969.5	2584.7	 20
247	 17	509.5	58.0	 20
248	 17	4795.0	962.4	 20
249	 17	438.0	58.5	 16
250	 17	583.0	83.0	 25
251	 17	180.0	25.9	 25
252	 17	129.3	18.9	 20
253	 17	216.0	33.4	 25
254	 17	223.0	27.1	 25
255	 17	1306.0	267.5	 20
256	 17	650.8	62.6	 20
257	 17	501.8	62.8	 20
258	 17	251.3	30.5	 16
259	 17	118.0	14.5	 25
260	 17	911.0	80.1	 25
261	 17	1924.8	205.8	 20
262	 17	10826.0	1520.0	 25
263	 17	465.0	41.4	 25
264	 17	296.8	32.9	 20
265	 17	139.8	20.9	 20
266	 17	215.0	31.1	 20
267	 17	125.8	11.8	 16
268	 17	822.0	170.3	 25
269	 17	112.0	14.0	 25
270	 17	130.5	22.3	 20
271	 17	111.0	19.3	 25
272	 17	5011.0	1306.3	 25
273	 17	5024.8	332.4	 16
274	 17	138.3	21.6	 20
275	 17	148.3	21.4	 20
276	 17	222.0	22.2	 20
277	 17	397.0	51.6	 25
278	 17	360.0	28.7	 25
279	 17	121.0	17.2	 25
280	 17	191.3	14.5	 20
281	 17	204.0	21.6	 25
282	 17	533.8	59.2	 20
283	 17	250.5	29.9	 16
284	 17	130.3	19.8	 20
285	 17	1160.0	189.7	 25
286	 17	7468.0	1191.7	 20
287	 17	257.0	29.8	 25
288	 17	5330.0	1220.1	 25
289	 17	208.8	19.7	 20
290	 17	2139.0	396.9	 25
291	 17	250.3	67.8	 20
292	 17	9028.8	941.1	 16
293	 17	345.3	31.9	 20
294	 17	501.0	46.7	 25
295	 17	864.3	80.7	 20
296	 17	244.0	35.7	 25
297	 17	683.0	80.0	 25
298	 17	174.5	21.0	 20
299	 17	3357.0	610.3	 25
300	 17	590.5	107.8	 20
301	 17	145.0	12.7	 16
302	 17	11144.3	1568.7	 20
303	 17	5464.0	1086.8	 25
304	 17	773.3	91.6	 20
305	 17	165.0	23.8	 25
306	 17	128.0	18.3	 25
307	 17	892.0	162.1	 20
308	 17	261.5	22.1	 20
309	 17	11243.5	1569.0	 20
310	 17	377.3	54.9	 16
311	 17	185.0	25.2	 25
312	 17	6842.0	854.3	 25
313	 17	247.3	28.8	 20
314	 17	10483.0	1786.7	 25
315	 17	341.0	47.4	 25
316	 17	185.8	21.5	 20
317	 17	1057.5	126.2	 20
318	 17	426.3	50.4	 20
319	 17	260.3	29.8	 16
320	 17	231.0	24.2	 25
321	 17	1249.0	176.2	 25
322	 17	202.3	17.3	 20
323	 17	201.0	23.3	 25
324	 17	545.0	67.1	 25
325	 17	7981.8	1370.9	 20
326	 17	795.3	69.4	 20
327	 17	1114.0	177.7	 20
328	 17	110.0	13.7	 16
329	 17	208.0	19.9	 25
330	 17	2082.0	373.1	 25
331	 17	244.3	22.7	 20
332	 17	113.0	14.7	 25
333	 17	193.0	33.7	 25
334	 17	4399.8	758.7	 20
335	 17	267.3	34.3	 20
336	 17	786.3	109.3	 20
337	 17	540.5	37.6	 16
338	 17	7698.0	975.2	 25
339	 17	276.0	29.9	 25
340	 17	250.5	28.7	 20
341	 17	198.0	29.6	 25
342	 17	362.0	42.9	 25
343	 17	170.0	20.2	 20
344	 17	788.0	63.1	 20
345	 17	435.8	32.3	 20
346	 17	5118.3	515.4	 20
347	 17	222.0	39.0	 25
348	 17	2610.0	448.5	 25
349	 17	288.0	36.2	 20
350	 17	382.0	53.4	 25
351	 17	316.0	41.2	 25
352	 17	143.3	18.8	 16
353	 17	1179.5	179.0	 20
354	 17	127.0	14.0	 20
355	 17	252.0	31.1	 20
356	 17	549.0	63.7	 25
357	 17	205.0	18.3	 25
358	 17	497.0	64.0	 20
359	 17	584.0	54.5	 25
360	 17	245.0	31.8	 25
361	 17	227.0	26.1	 16
362	 17	125.0	17.5	 20
363	 17	112.3	12.6	 20
364	 17	175.0	24.5	 20
365	 17	530.0	72.4	 25
366	 17	179.0	27.2	 25
367	 17	155.5	23.7	 20
368	 17	130.0	18.0	 25
369	 17	5522.0	1081.7	 25
370	 17	112.3	16.1	 16
371	 17	133.0	18.4	 20
372	 17	325.0	40.1	 20
373	 17	218.5	26.9	 20
374	 17	389.0	64.7	 25
375	 17	124.0	16.3	 25
376	 17	168.5	17.3	 20
377	 17	161.0	15.2	 25
378	 17	357.0	31.7	 25
379	 17	360.5	42.0	 16
380	 17	289.0	29.6	 20
381	 17	410.3	41.7	 20
382	 17	354.5	31.1	 20
383	 17	1824.0	240.1	 25
384	 17	159.0	17.8	 25
385	 17	174.3	19.7	 20
386	 17	134.0	25.2	 25
387	 17	124.5	18.3	 20
388	 17	320.3	22.5	 16
389	 17	1113.0	105.7	 20
390	 17	3443.0	630.2	 25
391	 17	113.0	12.2	 20
392	 17	342.0	36.8	 25
393	 17	356.0	35.1	 25
394	 17	353.5	33.2	 20
395	 17	127.0	13.3	 25
396	 17	9590.0	1333.3	 20
397	 17	267.0	30.3	 16
398	 17	133.0	16.2	 20
399	 17	232.0	29.6	 25
400	 17	1203.8	89.9	 20
401	 17	116.0	12.7	 25
402	 17	1859.0	284.9	 25
403	 17	4731.0	459.8	 20
404	 17	177.0	20.8	 25
405	 17	165.5	15.2	 20
406	 17	1250.3	123.2	 16
407	 17	146.5	18.0	 20
408	 17	5068.0	807.8	 25
409	 17	3598.5	369.5	 20
410	 17	840.0	149.2	 25
411	 17	4248.0	809.3	 25
412	 17	2212.5	306.2	 20
413	 17	189.0	23.8	 25
414	 17	7871.5	1232.9	 20
415	 17	589.3	41.3	 16
416	 17	5186.5	1058.4	 20
417	 17	504.0	59.9	 25
418	 17	2821.3	427.1	 20
419	 17	481.0	61.6	 25
420	 17	397.0	36.4	 25
421	 17	2504.0	346.9	 20
422	 17	9193.5	1449.9	 20
423	 17	367.5	37.8	 20
424	 17	1689.0	108.0	 16
425	 17	411.0	41.1	 25
426	 17	1619.0	187.1	 25
427	 17	267.5	30.3	 20
428	 17	188.0	17.3	 25
429	 17	956.0	110.8	 25
430	 17	4150.0	407.5	 20
431	 17	1293.0	209.0	 20
432	 17	1635.5	241.6	 20
433	 17	320.5	41.2	 16
434	 17	11597.0	2050.8	 25
435	 17	156.0	18.2	 25
436	 17	228.8	32.8	 20
437	 17	3854.0	769.9	 25
438	 17	93.0	18.8	 25
439	 17	107.0	16.8	 25
440	 17	144.3	22.5	 16
441	 17	481.5	67.8	 20
442	 17	747.3	129.1	 20
443	 17	457.8	63.7	 20
444	 17	664.0	101.1	 25
445	 17	357.0	73.2	 25
446	 17	907.5	170.0	 20
447	 17	549.0	102.6	 25
448	 17	746.0	147.0	 25
449	 17	133.3	17.8	 16
450	 17	1264.3	173.3	 20
451	 17	142.5	46.2	 20
452	 17	8388.8	769.9	 20
453	 17	1131.0	187.9	 25
454	 17	593.0	105.3	 25
455	 17	149.0	24.2	 20
456	 17	106.0	13.3	 25
457	 17	165.0	37.2	 25
458	 17	7605.8	790.6	 16
459	 17	464.5	70.9	 20
460	 17	131.0	17.3	 25
461	 17	706.0	88.2	 20
462	 17	6149.0	1183.1	 25
463	 17	2779.0	677.5	 25
464	 17	191.8	22.6	 20
465	 17	833.0	176.2	 25
466	 17	151.8	17.7	 20
467	 17	156.0	19.7	 16
468	 17	153.0	23.8	 20
469	 17	601.0	57.6	 25
470	 17	532.5	76.9	 20
471	 17	130.0	18.1	 25
472	 17	208.0	64.5	 25
473	 17	5369.5	546.7	 20
474	 17	227.0	27.7	 25
475	 17	145.3	19.9	 20
476	 17	258.0	40.2	 16
477	 17	121.3	15.9	 20
478	 17	160.0	16.4	 25
479	 17	1720.3	248.6	 20
480	 17	441.0	57.0	 25
481	 17	320.0	51.5	 25
482	 17	192.8	26.2	 20
483	 17	178.0	23.0	 25
484	 17	333.8	33.3	 20
485	 17	444.5	44.6	 16
486	 17	2633.5	245.1	 20
487	 17	1374.0	246.4	 25
488	 17	173.8	22.5	 20
489	 17	219.0	23.2	 25
490	 17	230.0	33.9	 25
491	 17	137.5	15.5	 20
492	 17	235.0	27.2	 25
493	 17	274.0	30.5	 20
494	 17	653.0	60.8	 16
495	 17	283.8	46.8	 20
496	 17	236.0	26.5	 25
497	 17	173.8	19.1	 20
498	 17	212.0	30.1	 25
499	 17	219.0	32.3	 25
500	 17	341.5	34.8	 20
501	 17	436.0	37.5	 20
502	 17	465.0	36.1	 20
503	 17	276.3	31.9	 16
504	 17	292.0	37.7	 25
505	 17	2035.0	287.3	 25
506	 17	196.3	24.9	 20
507	 17	296.0	31.1	 25
508	 17	709.0	82.6	 25
509	 17	7610.3	819.3	 20
510	 17	156.0	34.3	 20
511	 17	1401.5	194.8	 20
512	 17	6285.3	991.0	 16
513	 17	120.0	16.5	 25
514	 17	1916.0	311.6	 25
515	 17	408.5	40.3	 20
516	 17	689.0	96.7	 25
517	 17	398.0	64.8	 25
518	 17	113.8	14.3	 20
519	 17	176.8	22.0	 20
520	 17	218.0	21.4	 20
521	 17	680.8	68.7	 16
522	 17	1388.0	184.5	 25
523	 17	121.0	18.7	 25
524	 17	169.3	16.6	 20
525	 17	287.0	39.3	 25
526	 17	194.0	25.4	 25
527	 17	155.3	22.9	 20
528	 17	6523.0	1033.2	 20
529	 17	580.0	71.8	 20
530	 17	1146.0	218.5	 16
531	 17	106.0	13.7	 25
532	 17	205.0	27.4	 25
533	 17	126.8	19.3	 20
534	 17	110.0	13.4	 25
535	 17	110.0	16.2	 25
536	 17	184.5	24.4	 16
537	 17	149.0	16.2	 20
538	 17	477.5	79.9	 20
539	 17	10328.3	1201.8	 20
540	 17	149.0	22.0	 25
541	 17	1678.0	286.0	 25
542	 17	4601.3	515.7	 20
543	 17	526.0	62.4	 25
544	 17	356.0	45.4	 25
545	 17	954.3	102.0	 16
546	 17	1115.0	133.5	 20
547	 17	285.0	27.3	 20
548	 17	507.5	49.2	 20
549	 17	3194.0	477.9	 25
550	 17	198.0	30.2	 25
551	 17	113.5	12.4	 20
552	 17	244.0	42.9	 25
553	 17	123.0	14.4	 25
554	 17	191.8	25.1	 16
555	 17	131.3	16.2	 20
556	 17	143.3	27.6	 20
557	 17	1263.5	154.2	 20
558	 17	140.0	15.9	 25
559	 17	124.0	15.4	 25
560	 17	152.8	21.0	 20
561	 17	640.0	80.2	 25
562	 17	7600.0	1036.3	 25
563	 17	420.3	48.6	 16
564	 17	222.0	35.4	 20
565	 17	956.8	178.2	 20
566	 17	138.3	14.4	 20
567	 17	129.0	18.6	 25
568	 17	729.0	127.3	 25
569	 17	1520.0	272.1	 20
570	 17	352.0	64.7	 25
571	 17	178.5	26.2	 20
572	 17	163.3	18.7	 16
573	 17	139.8	18.8	 20
574	 17	188.0	24.8	 25
575	 17	143.0	17.9	 20
576	 17	1883.0	414.6	 25
577	 17	139.0	17.6	 25
578	 17	200.8	19.2	 20
579	 17	160.0	31.1	 25
580	 17	294.0	41.4	 20
581	 17	164.3	15.1	 16
582	 17	2501.3	556.7	 20
583	 17	144.0	17.6	 25
584	 17	131.3	20.0	 20
585	 17	5419.0	1173.3	 25
586	 17	4133.0	611.7	 25
587	 17	670.8	111.9	 20
588	 17	165.0	21.1	 25
589	 17	109.5	19.0	 20
590	 17	312.8	53.7	 16
591	 17	1933.3	407.4	 20
592	 17	144.0	18.4	 25
593	 17	118.0	12.0	 20
594	 17	249.0	22.6	 25
595	 17	6086.0	888.3	 25
596	 17	1998.3	246.4	 20
597	 17	767.0	56.0	 25
598	 17	1111.8	137.3	 20
599	 17	589.5	92.1	 20
600	 17	216.3	29.2	 16
601	 17	636.0	112.1	 25
602	 17	554.0	86.4	 25
603	 17	386.5	35.6	 20
604	 17	1890.0	315.4	 25
605	 17	6117.0	1521.1	 25
606	 17	218.3	27.3	 20
607	 17	355.5	31.8	 20
608	 17	659.5	68.4	 20
609	 17	545.8	54.7	 20
610	 17	131.0	18.9	 25
611	 17	137.0	14.8	 25
612	 17	139.8	16.6	 20
613	 17	333.0	34.6	 25
614	 17	371.0	52.9	 25
615	 17	712.0	50.6	 16
616	 17	3651.3	443.3	 20
617	 17	269.0	46.7	 20
618	 17	150.8	19.3	 20
619	 17	188.0	27.7	 25
620	 17	223.0	21.9	 25
621	 17	3599.3	664.5	 20
622	 17	293.0	31.7	 25
623	 17	141.0	20.7	 25
624	 17	220.3	25.4	 16
625	 17	398.3	33.3	 20
626	 17	690.0	85.5	 20
627	 17	392.0	75.5	 20
628	 17	216.0	20.4	 25
629	 17	7269.0	1417.9	 25
630	 17	2445.3	308.5	 20
631	 17	1286.0	186.3	 25
632	 17	220.0	30.6	 25
633	 17	151.8	25.3	 16
634	 17	122.8	13.1	 20
635	 17	194.0	22.8	 20
636	 17	3267.0	410.1	 20
637	 17	2961.0	393.6	 25
638	 17	6054.0	1173.9	 25
639	 17	260.8	44.6	 20
  0	 18	14801.0	2348.4	 25
  1	 18	176.8	18.5	 20
  2	 18	679.0	235.7	 25
  3	 18	936.0	249.2	 25
  4	 18	109.3	15.6	 20
  5	 18	329.3	66.5	 20
  6	 18	248.8	21.0	 20
  7	 18	619.0	179.2	 25
  8	 18	94.0	12.0	 20
  9	 18	137.0	19.8	 25
 10	 18	253.0	26.7	 25
 11	 18	234.3	33.0	 20
 12	 18	186.0	19.7	 25
 13	 18	137.3	19.2	 20
 14	 18	202.3	20.0	 16
 15	 18	204.5	15.4	 20
 16	 18	186.0	22.8	 25
 17	 18	1626.3	169.3	 20
 18	 18	567.0	58.3	 25
 19	 18	366.0	42.4	 25
 20	 18	2120.5	156.6	 20
 21	 18	728.0	52.5	 25
 22	 18	1114.5	106.5	 20
 23	 18	640.5	60.7	 16
 24	 18	5799.3	777.9	 20
 25	 18	404.0	56.8	 25
 26	 18	106.0	20.1	 20
 27	 18	352.0	48.9	 25
 28	 18	315.0	37.3	 25
 29	 18	209.8	23.7	 20
 30	 18	503.0	56.6	 25
 31	 18	969.5	65.0	 20
 32	 18	423.8	42.2	 16
 33	 18	948.8	116.2	 20
 34	 18	173.0	29.5	 25
 35	 18	115.5	12.5	 20
 36	 18	133.0	17.8	 25
 37	 18	112.0	53.3	 25
 38	 18	113.5	14.0	 20
 39	 18	1022.0	379.7	 25
 40	 18	105.0	11.0	 20
 41	 18	114.8	16.3	 16
 42	 18	144.0	18.6	 20
 43	 18	2998.0	604.5	 25
 44	 18	1294.5	198.8	 20
 45	 18	330.0	44.4	 25
 46	 18	1415.0	188.9	 25
 47	 18	346.8	28.5	 20
 48	 18	1001.3	114.1	 20
 49	 18	3831.0	693.6	 20
 50	 18	1341.0	114.2	 16
 51	 18	563.0	84.6	 25
 52	 18	393.0	43.6	 25
 53	 18	347.0	47.9	 20
 54	 18	360.0	37.8	 25
 55	 18	598.0	69.5	 25
 56	 18	696.8	254.3	 20
 57	 18	456.8	45.2	 20
 58	 18	255.0	41.3	 20
 59	 18	112.3	20.6	 16
 60	 18	258.0	33.3	 25
 61	 18	140.0	20.3	 25
 62	 18	111.8	17.1	 20
 63	 18	135.0	24.0	 25
 64	 18	149.0	22.1	 25
 65	 18	220.3	26.8	 20
 66	 18	271.5	26.7	 20
 67	 18	207.5	21.7	 20
 68	 18	135.3	16.6	 16
 69	 18	137.0	19.0	 25
 70	 18	329.0	49.0	 25
 71	 18	162.8	21.7	 20
 72	 18	1574.0	526.2	 25
 73	 18	480.0	88.3	 25
 74	 18	3559.5	549.7	 20
 75	 18	397.0	50.3	 20
 76	 18	2163.3	232.2	 20
 77	 18	681.8	55.5	 16
 78	 18	435.0	44.5	 25
 79	 18	381.0	51.0	 25
 80	 18	299.0	25.9	 20
 81	 18	274.0	31.2	 25
 82	 18	213.0	24.5	 25
 83	 18	163.8	24.4	 16
 84	 18	277.8	24.2	 20
 85	 18	119.3	15.5	 20
 86	 18	171.3	22.1	 20
 87	 18	1130.0	194.6	 25
 88	 18	786.0	82.9	 25
 89	 18	132.0	19.7	 20
 90	 18	111.0	13.8	 25
 91	 18	100.0	12.7	 25
 92	 18	107.0	11.7	 16
 93	 18	139.3	15.1	 20
 94	 18	1011.3	211.6	 20
 95	 18	121.8	18.5	 20
 96	 18	142.0	18.1	 25
 97	 18	127.0	25.1	 25
 98	 18	90.3	10.7	 20
 99	 18	214.0	26.7	 25
100	 18	332.0	49.2	 25
101	 18	204.8	26.8	 16
102	 18	134.0	13.6	 20
103	 18	1122.5	114.3	 20
104	 18	1175.8	142.3	 20
105	 18	272.0	41.8	 25
106	 18	120.0	15.2	 25
107	 18	179.5	19.5	 20
108	 18	134.0	22.6	 25
109	 18	567.0	89.1	 25
110	 18	272.5	33.6	 16
111	 18	273.0	21.4	 20
112	 18	275.3	42.2	 20
113	 18	667.0	60.1	 20
114	 18	162.0	14.1	 25
115	 18	123.0	14.1	 25
116	 18	583.5	99.9	 20
117	 18	100.0	11.9	 25
118	 18	152.0	13.4	 25
119	 18	249.5	101.6	 16
120	 18	1122.5	187.3	 20
121	 18	669.0	95.7	 25
122	 18	236.3	40.3	 20
123	 18	2878.0	252.5	 25
124	 18	719.0	63.0	 25
125	 18	1284.3	126.2	 20
126	 18	1142.0	96.9	 25
127	 18	113.8	15.0	 20
128	 18	121.3	13.4	 16
129	 18	114.5	17.7	 20
130	 18	158.0	90.2	 25
131	 18	123.0	19.4	 20
132	 18	97.0	13.2	 25
133	 18	94.0	18.7	 25
134	 18	104.3	12.7	 20
135	 18	128.0	16.9	 25
136	 18	226.0	28.1	 20
137	 18	125.3	14.1	 16
138	 18	119.3	20.2	 20
139	 18	163.0	69.6	 25
140	 18	207.0	25.4	 20
141	 18	428.0	60.5	 25
142	 18	189.0	48.6	 25
143	 18	131.3	33.3	 20
144	 18	188.0	38.3	 25
145	 18	111.0	17.3	 20
146	 18	122.0	16.2	 16
147	 18	139.3	22.3	 20
148	 18	922.0	149.6	 25
149	 18	648.5	358.6	 20
150	 18	179.0	22.4	 25
151	 18	213.0	17.9	 25
152	 18	117.8	17.3	 20
153	 18	149.0	21.5	 25
154	 18	157.5	27.4	 20
155	 18	406.5	55.6	 16
156	 18	312.0	37.4	 20
157	 18	320.0	40.7	 25
158	 18	172.0	17.9	 20
159	 18	155.0	25.0	 25
160	 18	112.0	14.4	 25
161	 18	116.3	13.4	 20
162	 18	159.8	19.7	 20
163	 18	114.3	16.5	 20
164	 18	440.5	44.0	 16
165	 18	323.0	40.7	 25
166	 18	621.0	87.2	 25
167	 18	407.5	90.5	 20
168	 18	200.0	38.8	 25
169	 18	110.0	20.1	 25
170	 18	106.0	18.3	 25
171	 18	93.5	13.9	 16
172	 18	113.3	15.6	 20
173	 18	134.3	17.1	 20
174	 18	133.5	17.6	 20
175	 18	131.0	15.3	 25
176	 18	305.0	62.4	 25
177	 18	225.5	28.7	 20
178	 18	661.0	63.9	 25
179	 18	1683.0	209.3	 25
180	 18	333.0	30.8	 16
181	 18	199.5	24.0	 20
182	 18	268.3	27.3	 20
183	 18	100.5	16.5	 20
184	 18	152.0	20.4	 25
185	 18	450.0	93.3	 25
186	 18	110.5	16.3	 20
187	 18	170.0	26.0	 25
188	 18	328.0	58.3	 25
189	 18	96.0	8.6	 16
190	 18	143.8	16.0	 20
191	 18	223.5	22.9	 20
192	 18	779.0	98.0	 20
193	 18	347.0	32.4	 25
194	 18	183.0	25.5	 25
195	 18	201.0	18.9	 20
196	 18	842.0	150.5	 25
197	 18	134.3	20.3	 20
198	 18	106.5	12.3	 16
199	 18	90.0	10.5	 20
200	 18	124.0	14.2	 25
201	 18	540.8	114.9	 20
202	 18	550.0	80.0	 25
203	 18	384.0	45.4	 25
204	 18	677.5	74.6	 20
205	 18	673.0	123.8	 25
206	 18	498.3	60.1	 20
207	 18	920.0	128.9	 16
208	 18	97.5	11.4	 20
209	 18	99.0	16.4	 25
210	 18	134.0	19.9	 20
211	 18	246.0	39.9	 25
212	 18	316.0	38.6	 25
213	 18	211.3	21.9	 20
214	 18	161.0	29.3	 25
215	 18	101.5	12.1	 20
216	 18	128.0	18.7	 16
217	 18	166.3	14.0	 20
218	 18	119.0	15.4	 25
219	 18	1179.0	204.6	 20
220	 18	222.0	24.8	 25
221	 18	243.0	28.2	 25
222	 18	240.3	24.6	 20
223	 18	337.0	39.6	 25
224	 18	1058.5	138.7	 20
225	 18	186.3	18.3	 16
226	 18	117.3	15.5	 20
227	 18	228.0	46.2	 25
228	 18	99.8	13.5	 20
229	 18	151.0	25.1	 25
230	 18	137.0	17.1	 25
231	 18	175.3	44.7	 20
232	 18	116.5	12.8	 20
233	 18	215.5	38.2	 20
234	 18	99.3	15.2	 16
235	 18	115.0	14.2	 25
236	 18	108.0	14.1	 25
237	 18	231.3	30.5	 20
238	 18	226.0	21.9	 25
239	 18	237.0	32.9	 25
240	 18	347.3	29.4	 20
241	 18	168.3	16.1	 20
242	 18	144.5	15.5	 20
243	 18	146.5	17.6	 16
244	 18	710.0	112.4	 25
245	 18	225.0	28.7	 25
246	 18	1309.0	405.1	 20
247	 18	295.0	35.1	 25
248	 18	1756.0	365.5	 25
249	 18	634.8	48.2	 20
250	 18	605.5	71.9	 20
251	 18	228.8	28.9	 20
252	 18	134.5	13.3	 16
253	 18	201.0	28.7	 25
254	 18	184.0	41.2	 25
255	 18	461.0	44.8	 20
256	 18	679.0	52.4	 25
257	 18	348.0	30.3	 25
258	 18	207.5	19.3	 20
259	 18	120.5	14.3	 20
260	 18	735.3	72.8	 20
261	 18	761.0	59.4	 16
262	 18	2806.0	586.4	 25
263	 18	608.0	49.2	 25
264	 18	492.8	50.3	 20
265	 18	158.0	18.4	 25
266	 18	423.0	66.7	 25
267	 18	150.3	21.5	 20
268	 18	156.5	20.5	 20
269	 18	121.0	20.7	 20
270	 18	111.0	14.6	 20
271	 18	127.0	16.2	 25
272	 18	201.0	66.1	 25
273	 18	680.8	121.7	 20
274	 18	151.0	19.4	 25
275	 18	117.0	13.9	 25
276	 18	113.3	17.0	 16
277	 18	418.3	49.9	 20
278	 18	457.8	28.4	 20
279	 18	153.8	35.9	 20
280	 18	299.0	45.6	 25
281	 18	193.0	20.6	 25
282	 18	349.8	31.5	 20
283	 18	385.0	53.3	 25
284	 18	156.0	28.9	 25
285	 18	141.8	25.9	 16
286	 18	701.8	105.4	 20
287	 18	184.8	19.0	 20
288	 18	1163.3	244.0	 20
289	 18	171.0	26.6	 25
290	 18	194.0	43.5	 25
291	 18	202.8	31.1	 20
292	 18	2465.0	498.1	 25
293	 18	152.0	20.9	 25
294	 18	908.5	62.2	 16
295	 18	670.0	67.3	 20
296	 18	275.3	34.9	 20
297	 18	815.3	103.0	 20
298	 18	176.0	21.7	 25
299	 18	1778.0	385.6	 25
300	 18	306.5	35.2	 20
301	 18	300.0	31.7	 25
302	 18	4183.0	879.9	 25
303	 18	2410.8	349.1	 16
304	 18	481.3	43.5	 20
305	 18	206.8	37.3	 20
306	 18	133.0	16.1	 20
307	 18	134.0	21.7	 25
308	 18	581.0	75.8	 25
309	 18	4508.0	767.5	 20
310	 18	725.0	71.6	 25
311	 18	212.5	19.8	 20
312	 18	1520.3	232.0	 16
313	 18	308.8	30.0	 20
314	 18	1371.0	384.6	 25
315	 18	188.0	28.9	 20
316	 18	139.0	14.1	 25
317	 18	446.0	67.0	 25
318	 18	222.8	31.0	 20
319	 18	301.0	32.5	 25
320	 18	198.5	22.7	 20
321	 18	499.3	57.6	 16
322	 18	192.8	25.6	 20
323	 18	203.0	30.2	 25
324	 18	305.3	34.8	 20
325	 18	2847.0	558.2	 25
326	 18	651.0	55.7	 25
327	 18	284.0	46.1	 20
328	 18	125.0	20.4	 25
329	 18	181.0	22.5	 20
330	 18	233.5	33.4	 20
331	 18	401.0	31.2	 16
332	 18	141.0	28.5	 25
333	 18	164.0	23.5	 25
334	 18	1606.3	236.6	 20
335	 18	149.0	75.2	 25
336	 18	145.0	128.9	 25
337	 18	378.3	50.9	 20
338	 18	1791.0	352.5	 20
339	 18	206.0	19.1	 20
340	 18	275.5	25.9	 16
341	 18	152.0	21.8	 25
342	 18	190.0	23.3	 25
343	 18	173.3	20.4	 20
344	 18	1406.0	155.6	 25
345	 18	406.0	30.9	 25
346	 18	3304.5	304.3	 16
347	 18	599.3	47.4	 20
348	 18	1462.3	208.0	 20
349	 18	387.5	42.8	 20
350	 18	647.0	74.8	 25
351	 18	228.0	27.7	 25
352	 18	402.8	35.4	 20
353	 18	172.0	33.5	 25
354	 18	126.0	14.9	 25
355	 18	385.0	39.4	 16
356	 18	356.0	49.3	 20
357	 18	177.0	27.2	 20
358	 18	1447.8	238.6	 20
359	 18	329.0	41.9	 25
360	 18	263.0	46.3	 25
361	 18	797.5	103.4	 20
362	 18	119.0	14.2	 25
363	 18	147.0	17.8	 25
364	 18	239.8	37.9	 16
365	 18	404.5	55.6	 20
366	 18	97.0	11.3	 20
367	 18	149.3	22.7	 20
368	 18	142.0	18.5	 25
369	 18	590.0	117.1	 25
370	 18	134.5	16.8	 20
371	 18	190.0	25.9	 25
372	 18	179.0	20.1	 25
373	 18	187.0	29.7	 16
374	 18	174.0	23.4	 20
375	 18	120.8	15.1	 20
376	 18	170.0	25.1	 20
377	 18	169.0	30.2	 25
378	 18	1488.0	281.4	 25
379	 18	697.5	60.8	 20
380	 18	779.0	90.5	 25
381	 18	704.0	93.8	 25
382	 18	465.0	42.5	 16
383	 18	980.0	97.3	 20
384	 18	224.0	27.8	 25
385	 18	120.3	15.8	 20
386	 18	118.0	15.0	 25
387	 18	113.0	12.9	 25
388	 18	163.8	21.2	 20
389	 18	507.0	67.3	 25
390	 18	527.8	85.1	 20
391	 18	129.8	12.9	 16
392	 18	190.5	20.0	 20
393	 18	266.0	34.6	 25
394	 18	228.5	27.7	 20
395	 18	133.0	16.9	 25
396	 18	2977.0	542.2	 25
397	 18	206.8	20.2	 20
398	 18	108.0	18.2	 25
399	 18	124.0	19.1	 20
400	 18	470.5	69.5	 16
401	 18	118.5	20.1	 20
402	 18	195.0	34.1	 25
403	 18	338.8	86.8	 20
404	 18	208.0	26.7	 25
405	 18	118.0	16.8	 25
406	 18	167.8	32.9	 20
407	 18	152.0	20.2	 25
408	 18	541.5	75.7	 20
409	 18	170.5	24.7	 16
410	 18	211.5	31.7	 20
411	 18	1400.0	288.1	 25
412	 18	371.8	32.6	 20
413	 18	222.0	32.1	 25
414	 18	3280.0	533.7	 25
415	 18	366.8	47.5	 20
416	 18	1472.0	282.4	 25
417	 18	283.3	24.3	 20
418	 18	663.3	55.5	 16
419	 18	399.5	30.6	 20
420	 18	236.0	24.6	 25
421	 18	435.8	84.2	 20
422	 18	5550.0	785.8	 25
423	 18	551.0	73.3	 25
424	 18	671.8	73.2	 20
425	 18	496.3	46.8	 20
426	 18	401.0	39.2	 20
427	 18	234.0	24.5	 16
428	 18	317.0	21.3	 25
429	 18	650.0	61.1	 25
430	 18	243.0	34.0	 20
431	 18	235.0	66.3	 25
432	 18	476.0	72.9	 25
433	 18	192.3	23.3	 20
434	 18	3382.0	582.5	 20
435	 18	216.5	24.8	 20
436	 18	127.3	15.0	 16
437	 18	880.0	164.9	 25
438	 18	108.0	15.8	 25
439	 18	101.8	13.0	 20
440	 18	138.0	19.3	 25
441	 18	933.0	137.2	 25
442	 18	591.3	88.4	 20
443	 18	426.8	47.2	 20
444	 18	368.0	54.9	 20
445	 18	217.3	24.5	 16
446	 18	465.0	58.0	 25
447	 18	352.0	41.0	 25
448	 18	384.8	41.6	 20
449	 18	132.0	17.3	 25
450	 18	278.0	33.6	 25
451	 18	121.0	15.0	 20
452	 18	1236.3	198.1	 20
453	 18	2494.5	358.3	 20
454	 18	558.8	50.1	 16
455	 18	141.0	13.1	 25
456	 18	110.0	11.4	 25
457	 18	223.0	37.0	 20
458	 18	1160.0	257.8	 25
459	 18	744.0	87.5	 25
460	 18	121.5	16.4	 16
461	 18	805.5	77.0	 20
462	 18	1356.0	183.0	 20
463	 18	758.8	116.2	 20
464	 18	208.0	24.0	 25
465	 18	417.0	56.7	 25
466	 18	167.3	28.9	 20
467	 18	426.0	48.1	 25
468	 18	167.0	18.2	 25
469	 18	207.8	23.7	 16
470	 18	482.5	29.3	 20
471	 18	154.5	26.1	 20
472	 18	205.3	21.5	 20
473	 18	1468.0	231.2	 25
474	 18	264.0	44.0	 25
475	 18	163.3	22.4	 20
476	 18	164.0	25.4	 25
477	 18	117.0	14.6	 25
478	 18	112.0	13.6	 16
479	 18	1237.0	160.5	 20
480	 18	312.0	40.2	 20
481	 18	378.0	54.3	 20
482	 18	188.0	20.5	 25
483	 18	266.0	35.8	 25
484	 18	691.5	68.0	 20
485	 18	424.0	40.5	 25
486	 18	1904.0	212.2	 25
487	 18	413.0	61.1	 20
488	 18	177.3	25.1	 16
489	 18	225.3	22.7	 20
490	 18	159.0	19.5	 25
491	 18	136.8	22.2	 20
492	 18	375.0	33.1	 25
493	 18	278.0	31.4	 25
494	 18	420.8	46.5	 20
495	 18	534.0	69.4	 25
496	 18	249.8	26.8	 20
497	 18	199.3	24.8	 16
498	 18	251.0	37.0	 25
499	 18	227.0	37.1	 25
500	 18	295.3	45.0	 20
501	 18	878.0	89.7	 25
502	 18	371.0	34.6	 25
503	 18	294.0	35.1	 20
504	 18	318.3	31.8	 20
505	 18	962.5	158.2	 20
506	 18	191.0	15.4	 16
507	 18	342.0	37.8	 25
508	 18	268.0	34.8	 25
509	 18	1783.3	365.1	 20
510	 18	133.0	19.8	 25
511	 18	684.0	86.0	 25
512	 18	1071.0	298.2	 20
513	 18	121.3	17.9	 20
514	 18	504.0	60.5	 20
515	 18	524.5	50.8	 16
516	 18	335.0	78.9	 25
517	 18	400.0	73.1	 25
518	 18	128.3	15.7	 20
519	 18	142.0	28.4	 25
520	 18	192.0	25.4	 25
521	 18	2071.3	253.8	 20
522	 18	773.0	118.2	 20
523	 18	135.3	15.7	 20
524	 18	147.3	17.7	 16
525	 18	669.0	104.8	 25
526	 18	258.0	26.4	 25
527	 18	178.3	24.3	 20
528	 18	2737.0	392.6	 25
529	 18	220.0	21.7	 25
530	 18	151.3	36.8	 20
531	 18	116.0	17.1	 20
532	 18	221.0	23.9	 20
533	 18	102.0	15.9	 16
534	 18	105.0	17.6	 25
535	 18	116.0	17.4	 25
536	 18	159.3	19.1	 20
537	 18	127.0	16.0	 25
538	 18	205.0	23.4	 25
539	 18	2558.8	285.1	 16
540	 18	136.3	20.1	 20
541	 18	176.3	28.1	 20
542	 18	2062.8	415.3	 20
543	 18	775.0	105.4	 25
544	 18	430.0	56.6	 25
545	 18	1385.3	145.4	 20
546	 18	324.0	33.0	 25
547	 18	179.0	23.0	 25
548	 18	187.0	14.9	 16
549	 18	522.8	57.8	 20
550	 18	176.5	27.2	 20
551	 18	133.0	21.3	 20
552	 18	177.0	23.9	 25
553	 18	133.0	15.4	 25
554	 18	196.0	19.4	 20
555	 18	132.0	14.3	 25
556	 18	121.0	12.9	 25
557	 18	540.3	55.7	 16
558	 18	148.5	25.5	 20
559	 18	116.5	16.5	 20
560	 18	173.5	22.8	 20
561	 18	484.0	66.2	 25
562	 18	2274.0	327.2	 25
563	 18	329.3	24.7	 20
564	 18	198.0	15.8	 25
565	 18	197.0	49.3	 25
566	 18	161.8	15.3	 16
567	 18	155.3	16.0	 20
568	 18	445.0	44.8	 20
569	 18	1074.8	139.8	 20
570	 18	518.0	61.3	 25
571	 18	233.0	28.8	 25
572	 18	246.8	31.5	 20
573	 18	174.0	21.3	 25
574	 18	153.5	15.6	 20
575	 18	111.8	13.9	 16
576	 18	173.8	26.0	 20
577	 18	108.0	16.3	 25
578	 18	155.3	14.4	 20
579	 18	178.0	25.4	 25
580	 18	409.0	45.6	 25
581	 18	140.8	9.8	 20
582	 18	162.0	42.5	 25
583	 18	152.3	19.7	 20
584	 18	132.3	11.4	 16
585	 18	1483.3	252.3	 20
586	 18	2176.0	352.6	 25
587	 18	318.8	45.2	 20
588	 18	167.0	20.6	 25
589	 18	112.0	17.5	 25
590	 18	121.8	15.3	 20
591	 18	616.0	120.0	 25
592	 18	148.3	17.6	 20
593	 18	118.0	15.6	 16
594	 18	401.8	54.8	 20
595	 18	1756.0	274.2	 25
596	 18	507.5	65.3	 20
597	 18	458.0	52.0	 25
598	 18	619.0	60.2	 25
599	 18	874.5	69.4	 20
600	 18	170.0	22.3	 25
601	 18	173.0	14.5	 20
602	 18	1059.5	102.5	 16
603	 18	643.0	51.7	 20
604	 18	1225.0	179.3	 25
605	 18	898.0	161.6	 20
606	 18	180.0	23.0	 25
607	 18	245.0	28.8	 25
608	 18	313.3	30.1	 20
609	 18	452.5	45.1	 20
610	 18	130.3	22.4	 20
611	 18	157.3	24.2	 16
612	 18	124.0	18.1	 25
613	 18	161.0	21.0	 25
614	 18	189.3	18.7	 20
615	 18	640.0	76.1	 25
616	 18	292.0	138.0	 25
617	 18	204.0	32.5	 20
618	 18	174.3	22.0	 20
619	 18	192.8	28.0	 20
620	 18	196.3	17.8	 16
621	 18	765.0	118.6	 25
622	 18	263.0	28.4	 25
623	 18	158.3	19.8	 20
624	 18	217.0	22.6	 25
625	 18	187.0	19.9	 25
626	 18	265.3	33.1	 20
627	 18	1242.5	147.9	 20
628	 18	154.0	20.0	 20
629	 18	550.8	92.1	 16
630	 18	208.0	44.2	 25
631	 18	166.0	29.9	 25
632	 18	122.0	16.2	 20
633	 18	140.0	19.0	 25
634	 18	132.0	12.4	 25
635	 18	175.5	20.9	 20
636	 18	746.8	86.4	 20
637	 18	717.8	86.6	 20
638	 18	2384.5	184.1	 16
639	 18	13282.0	3407.9	 25
  0	 19	219.3	25.3	 20
  1	 19	1569.8	184.5	 16
  2	 19	459.0	57.3	 25
  3	 19	133.0	19.2	 25
  4	 19	119.3	14.1	 20
  5	 19	4859.0	1176.5	 25
  6	 19	284.0	39.2	 25
  7	 19	2865.5	585.9	 16
  8	 19	111.0	16.6	 20
  9	 19	105.3	21.8	 20
 10	 19	101.0	11.0	 20
 11	 19	668.0	137.9	 25
 12	 19	202.0	28.6	 25
 13	 19	477.3	86.9	 20
 14	 19	221.0	29.7	 25
 15	 19	187.0	18.5	 25
 16	 19	172.5	15.3	 16
 17	 19	654.0	120.1	 20
 18	 19	2483.0	471.2	 20
 19	 19	183.3	20.3	 20
 20	 19	530.0	80.7	 25
 21	 19	532.0	62.3	 25
 22	 19	713.8	63.6	 20
 23	 19	607.0	56.6	 25
 24	 19	296.0	38.7	 25
 25	 19	3582.3	500.3	 16
 26	 19	144.5	56.0	 20
 27	 19	324.8	53.5	 20
 28	 19	105.3	13.2	 20
 29	 19	125.0	15.5	 25
 30	 19	398.0	67.5	 25
 31	 19	617.5	54.5	 20
 32	 19	2366.0	676.4	 25
 33	 19	2707.0	656.7	 25
 34	 19	9998.8	1395.4	 16
 35	 19	145.3	47.2	 20
 36	 19	150.5	17.5	 20
 37	 19	157.5	16.1	 20
 38	 19	193.0	22.7	 25
 39	 19	134.0	27.7	 25
 40	 19	118.3	12.8	 20
 41	 19	3038.0	696.2	 25
 42	 19	134.0	20.7	 25
 43	 19	253.5	37.1	 16
 44	 19	225.0	29.0	 20
 45	 19	156.0	18.7	 25
 46	 19	312.8	41.3	 20
 47	 19	646.0	66.4	 25
 48	 19	153.0	30.9	 25
 49	 19	149.3	58.9	 20
 50	 19	3809.0	745.4	 25
 51	 19	2650.5	371.4	 20
 52	 19	1049.3	107.4	 16
 53	 19	441.3	68.4	 20
 54	 19	4189.0	630.2	 25
 55	 19	1329.0	204.9	 25
 56	 19	583.5	54.2	 20
 57	 19	316.0	37.1	 25
 58	 19	5465.0	1341.8	 25
 59	 19	426.3	51.0	 20
 60	 19	121.5	18.7	 20
 61	 19	303.5	44.7	 20
 62	 19	128.5	21.2	 16
 63	 19	3493.0	668.1	 25
 64	 19	114.0	15.0	 25
 65	 19	135.0	16.2	 20
 66	 19	5572.0	1104.6	 25
 67	 19	4085.0	961.9	 25
 68	 19	241.0	47.5	 20
 69	 19	290.0	56.7	 20
 70	 19	527.3	125.3	 20
 71	 19	401.3	81.1	 16
 72	 19	364.0	68.6	 25
 73	 19	463.0	78.0	 25
 74	 19	241.3	30.2	 20
 75	 19	238.0	22.1	 25
 76	 19	1027.0	143.3	 25
 77	 19	1356.8	228.0	 20
 78	 19	1507.3	161.2	 20
 79	 19	181.3	17.0	 20
 80	 19	2299.8	354.0	 16
 81	 19	140.0	21.2	 25
 82	 19	145.0	19.3	 25
 83	 19	1781.0	245.4	 20
 84	 19	3057.0	530.6	 25
 85	 19	250.0	52.7	 25
 86	 19	166.3	29.2	 16
 87	 19	110.8	14.1	 20
 88	 19	264.3	30.1	 20
 89	 19	1614.0	372.0	 20
 90	 19	132.0	19.8	 25
 91	 19	138.0	18.2	 25
 92	 19	141.8	23.3	 20
 93	 19	924.0	238.6	 25
 94	 19	123.0	22.0	 25
 95	 19	415.5	42.9	 16
 96	 19	1004.0	163.6	 20
 97	 19	307.3	30.2	 20
 98	 19	334.3	36.7	 20
 99	 19	1936.0	236.2	 25
100	 19	4968.0	666.6	 25
101	 19	601.0	70.6	 20
102	 19	2091.0	359.9	 25
103	 19	125.0	11.1	 25
104	 19	2266.3	396.2	 16
105	 19	117.3	20.9	 20
106	 19	182.5	28.6	 20
107	 19	868.8	134.0	 20
108	 19	187.0	25.9	 25
109	 19	261.0	35.0	 25
110	 19	122.3	14.3	 20
111	 19	109.0	14.8	 25
112	 19	174.0	29.7	 25
113	 19	249.8	32.1	 16
114	 19	5717.8	719.4	 20
115	 19	121.5	15.6	 20
116	 19	112.0	16.5	 20
117	 19	381.0	52.1	 25
118	 19	714.0	71.1	 25
119	 19	463.3	50.3	 20
120	 19	332.0	30.8	 25
121	 19	183.5	20.7	 20
122	 19	196.3	18.9	 16
123	 19	629.8	76.8	 20
124	 19	281.0	44.4	 25
125	 19	542.0	79.8	 20
126	 19	266.0	28.5	 25
127	 19	946.0	185.2	 25
128	 19	132.3	15.7	 20
129	 19	139.0	22.2	 25
130	 19	108.3	12.8	 20
131	 19	154.8	17.2	 16
132	 19	413.3	108.6	 20
133	 19	175.0	28.8	 25
134	 19	185.0	29.8	 20
135	 19	117.0	17.5	 25
136	 19	126.0	14.5	 25
137	 19	233.3	39.9	 20
138	 19	139.0	20.0	 25
139	 19	836.8	113.3	 20
140	 19	154.0	16.1	 16
141	 19	146.5	16.1	 20
142	 19	934.0	97.3	 25
143	 19	1058.5	89.6	 20
144	 19	712.0	65.6	 25
145	 19	141.0	19.6	 25
146	 19	1312.8	161.3	 20
147	 19	685.0	106.3	 25
148	 19	4691.5	866.6	 20
149	 19	166.3	18.0	 16
150	 19	160.3	23.8	 20
151	 19	130.0	16.6	 25
152	 19	122.5	17.4	 20
153	 19	637.0	137.7	 25
154	 19	417.0	91.4	 25
155	 19	278.5	50.3	 20
156	 19	7587.0	2112.4	 25
157	 19	232.3	38.5	 20
158	 19	1401.3	83.9	 16
159	 19	132.0	21.5	 25
160	 19	143.0	18.0	 25
161	 19	6236.3	433.7	 20
162	 19	158.0	16.7	 25
163	 19	159.0	23.1	 25
164	 19	2559.3	280.6	 20
165	 19	1620.5	125.5	 20
166	 19	706.8	62.4	 20
167	 19	3078.5	243.9	 16
168	 19	1140.0	109.9	 25
169	 19	398.0	50.4	 25
170	 19	912.0	153.9	 20
171	 19	133.0	17.1	 25
172	 19	99.0	16.0	 25
173	 19	82.0	9.8	 20
174	 19	112.8	15.2	 20
175	 19	130.5	18.8	 20
176	 19	379.8	39.9	 16
177	 19	163.0	19.8	 25
178	 19	2063.0	397.4	 25
179	 19	120.5	17.7	 20
180	 19	157.0	19.8	 25
181	 19	1015.0	212.3	 25
182	 19	1117.0	98.2	 20
183	 19	151.0	20.8	 20
184	 19	156.0	17.3	 20
185	 19	129.0	23.3	 16
186	 19	103.0	12.0	 25
187	 19	127.0	15.7	 25
188	 19	514.5	116.6	 20
189	 19	362.0	57.2	 25
190	 19	854.0	154.8	 25
191	 19	454.3	69.8	 20
192	 19	392.8	36.9	 20
193	 19	216.0	24.5	 20
194	 19	566.5	44.3	 16
195	 19	218.0	19.8	 25
196	 19	367.0	41.9	 25
197	 19	390.5	36.4	 20
198	 19	234.0	40.2	 25
199	 19	141.0	19.2	 25
200	 19	117.3	16.4	 16
201	 19	136.8	17.1	 20
202	 19	1598.0	233.8	 20
203	 19	230.0	21.8	 20
204	 19	2011.0	313.7	 25
205	 19	208.0	28.1	 25
206	 19	183.5	22.0	 20
207	 19	420.0	61.9	 25
208	 19	187.0	26.5	 25
209	 19	1127.3	112.0	 16
210	 19	161.5	18.2	 20
211	 19	123.0	19.8	 20
212	 19	520.0	87.3	 20
213	 19	212.0	30.2	 25
214	 19	102.0	12.2	 25
215	 19	119.3	12.6	 20
216	 19	118.0	16.9	 25
217	 19	119.0	17.8	 25
218	 19	107.0	11.9	 20
219	 19	477.5	46.4	 16
220	 19	246.8	23.5	 20
221	 19	389.0	35.1	 25
222	 19	1381.8	109.4	 20
223	 19	269.0	31.1	 25
224	 19	205.0	21.8	 25
225	 19	336.3	21.1	 20
226	 19	3069.0	482.9	 25
227	 19	6489.5	1064.4	 20
228	 19	221.3	37.6	 16
229	 19	129.3	15.3	 20
230	 19	107.0	16.1	 25
231	 19	120.0	16.2	 20
232	 19	134.0	18.1	 25
233	 19	351.0	59.6	 25
234	 19	551.3	127.3	 20
235	 19	3548.0	560.2	 20
236	 19	4195.0	874.2	 20
237	 19	606.0	68.9	 16
238	 19	273.0	26.8	 25
239	 19	185.0	19.4	 25
240	 19	399.3	37.0	 20
241	 19	3589.0	626.6	 25
242	 19	510.0	104.3	 25
243	 19	142.0	18.9	 20
244	 19	164.3	32.7	 20
245	 19	248.5	32.1	 20
246	 19	151.5	16.1	 16
247	 19	5152.0	764.4	 25
248	 19	141.0	20.6	 25
249	 19	160.5	17.4	 20
250	 19	5097.0	811.7	 25
251	 19	6312.0	1520.1	 25
252	 19	205.8	22.4	 20
253	 19	381.0	47.0	 20
254	 19	168.8	21.0	 20
255	 19	139.3	16.0	 16
256	 19	267.0	38.2	 25
257	 19	9686.0	2199.5	 25
258	 19	273.0	31.8	 20
259	 19	2171.0	478.1	 25
260	 19	183.0	19.7	 25
261	 19	2125.5	310.5	 20
262	 19	129.3	25.8	 20
263	 19	6014.0	857.6	 20
264	 19	2622.8	166.8	 16
265	 19	430.0	43.5	 25
266	 19	222.0	24.1	 25
267	 19	189.5	24.4	 20
268	 19	501.0	62.4	 25
269	 19	230.0	22.0	 25
270	 19	228.0	22.8	 16
271	 19	202.8	20.2	 20
272	 19	133.3	13.4	 20
273	 19	2569.8	408.6	 20
274	 19	253.0	26.1	 25
275	 19	184.0	22.7	 25
276	 19	107.0	14.8	 20
277	 19	125.0	17.7	 25
278	 19	1920.0	259.0	 25
279	 19	9278.8	782.9	 16
280	 19	765.0	57.4	 20
281	 19	2275.8	487.2	 20
282	 19	148.3	14.1	 20
283	 19	185.0	24.9	 25
284	 19	243.0	28.2	 25
285	 19	554.3	71.0	 20
286	 19	192.0	20.7	 25
287	 19	237.0	45.8	 25
288	 19	222.0	25.8	 16
289	 19	163.5	26.7	 20
290	 19	210.3	18.4	 20
291	 19	5375.5	673.4	 20
292	 19	111.0	15.3	 25
293	 19	7779.0	1676.2	 25
294	 19	351.5	46.7	 20
295	 19	1320.0	145.7	 25
296	 19	441.0	40.2	 25
297	 19	477.3	40.9	 16
298	 19	322.3	53.4	 20
299	 19	128.3	14.4	 20
300	 19	252.3	26.1	 20
301	 19	601.0	73.0	 25
302	 19	583.0	76.9	 25
303	 19	432.0	38.7	 20
304	 19	423.0	53.2	 25
305	 19	191.0	26.7	 25
306	 19	196.3	23.0	 16
307	 19	136.0	22.8	 20
308	 19	131.0	18.8	 25
309	 19	818.0	71.7	 20
310	 19	223.0	19.4	 25
311	 19	325.0	41.2	 25
312	 19	298.5	30.8	 20
313	 19	118.0	17.7	 25
314	 19	118.5	16.6	 20
315	 19	115.3	17.3	 16
316	 19	109.0	12.1	 20
317	 19	127.0	20.9	 25
318	 19	159.3	21.8	 20
319	 19	1959.0	371.7	 25
320	 19	117.0	18.6	 25
321	 19	113.8	15.4	 20
322	 19	125.0	22.8	 25
323	 19	486.5	90.3	 20
324	 19	410.3	71.0	 16
325	 19	356.5	40.9	 20
326	 19	1084.0	197.0	 25
327	 19	757.3	104.4	 20
328	 19	5174.0	1287.5	 25
329	 19	543.0	95.2	 25
330	 19	1102.0	257.6	 20
331	 19	4826.0	1298.5	 25
332	 19	440.3	50.5	 20
333	 19	300.0	39.0	 16
334	 19	603.0	61.2	 20
335	 19	2588.0	255.5	 25
336	 19	10460.3	778.7	 20
337	 19	364.0	59.0	 25
338	 19	114.0	17.7	 25
339	 19	135.3	16.9	 20
340	 19	156.0	24.3	 25
341	 19	213.3	19.9	 20
342	 19	115.0	10.4	 16
343	 19	576.5	112.6	 20
344	 19	114.0	19.8	 25
345	 19	134.5	16.5	 20
346	 19	6816.0	1525.5	 25
347	 19	216.0	31.4	 25
348	 19	242.3	32.8	 20
349	 19	3223.5	452.2	 20
350	 19	698.3	69.7	 20
351	 19	1166.0	95.4	 16
352	 19	216.0	32.2	 25
353	 19	5151.0	806.6	 25
354	 19	1847.8	136.1	 20
355	 19	218.0	27.4	 25
356	 19	267.0	36.4	 25
357	 19	154.8	23.5	 20
358	 19	2789.0	508.1	 20
359	 19	1624.5	359.0	 20
360	 19	176.3	20.2	 16
361	 19	2194.0	352.0	 25
362	 19	304.0	38.2	 25
363	 19	1201.8	251.5	 20
364	 19	8389.0	1955.9	 25
365	 19	1905.0	464.2	 25
366	 19	177.5	25.0	 20
367	 19	511.5	41.3	 20
368	 19	7189.3	881.9	 20
369	 19	700.3	78.6	 16
370	 19	2282.0	268.4	 25
371	 19	210.0	31.1	 25
372	 19	139.5	17.0	 20
373	 19	188.0	29.0	 25
374	 19	113.0	15.3	 25
375	 19	101.8	15.8	 20
376	 19	135.8	16.9	 20
377	 19	153.0	17.3	 20
378	 19	167.5	17.2	 20
379	 19	212.8	23.0	 20
380	 19	486.0	56.3	 25
381	 19	1447.0	221.7	 25
382	 19	967.8	123.4	 20
383	 19	1520.0	187.5	 25
384	 19	2182.0	429.3	 20
385	 19	123.8	19.6	 16
386	 19	225.3	37.1	 20
387	 19	132.0	16.1	 25
388	 19	249.8	39.9	 20
389	 19	1260.0	158.4	 25
390	 19	2462.0	534.5	 25
391	 19	4254.8	664.3	 20
392	 19	127.0	13.3	 25
393	 19	763.3	154.9	 20
394	 19	125.5	12.4	 16
395	 19	825.0	152.1	 20
396	 19	103.0	17.1	 25
397	 19	187.3	24.4	 20
398	 19	118.0	17.6	 25
399	 19	100.0	12.5	 25
400	 19	205.5	24.5	 20
401	 19	144.0	18.9	 25
402	 19	122.3	16.2	 20
403	 19	157.0	18.8	 16
404	 19	297.5	32.2	 20
405	 19	389.0	39.4	 25
406	 19	483.0	47.7	 20
407	 19	412.0	59.1	 25
408	 19	507.0	57.5	 25
409	 19	5889.8	526.3	 20
410	 19	117.0	16.6	 25
411	 19	144.5	20.7	 20
412	 19	135.5	18.1	 16
413	 19	430.5	55.8	 20
414	 19	2510.0	401.3	 25
415	 19	200.3	23.6	 20
416	 19	195.0	26.5	 25
417	 19	123.0	16.2	 25
418	 19	467.0	101.8	 20
419	 19	4321.0	1232.5	 25
420	 19	91.8	16.0	 20
421	 19	144.3	16.7	 16
422	 19	108.0	19.7	 25
423	 19	206.0	39.0	 25
424	 19	118.5	15.6	 20
425	 19	292.0	33.1	 25
426	 19	284.0	23.9	 25
427	 19	516.3	63.2	 20
428	 19	606.8	72.2	 20
429	 19	716.3	67.6	 20
430	 19	217.8	28.5	 16
431	 19	477.0	64.5	 25
432	 19	126.0	15.9	 25
433	 19	130.8	14.4	 20
434	 19	4047.0	955.6	 25
435	 19	130.0	14.4	 25
436	 19	129.0	17.4	 20
437	 19	249.8	25.7	 20
438	 19	474.0	63.2	 20
439	 19	112.8	12.8	 16
440	 19	377.0	39.8	 25
441	 19	139.0	24.4	 25
442	 19	451.0	45.7	 20
443	 19	1493.0	232.1	 25
444	 19	1765.0	344.1	 25
445	 19	1855.0	283.7	 20
446	 19	1646.0	199.1	 20
447	 19	1790.0	332.4	 20
448	 19	154.3	18.3	 16
449	 19	225.0	28.5	 25
450	 19	396.0	54.4	 25
451	 19	785.8	116.7	 20
452	 19	385.0	68.7	 25
453	 19	703.0	56.7	 25
454	 19	223.0	20.0	 20
455	 19	235.5	32.0	 20
456	 19	234.3	28.9	 20
457	 19	210.5	21.4	 16
458	 19	1608.0	246.3	 25
459	 19	262.0	43.1	 25
460	 19	163.3	18.9	 20
461	 19	781.0	120.5	 25
462	 19	600.0	65.8	 25
463	 19	260.5	43.3	 16
464	 19	259.3	29.8	 20
465	 19	651.0	85.3	 20
466	 19	226.0	29.0	 20
467	 19	167.0	18.3	 25
468	 19	344.0	43.6	 25
469	 19	371.3	42.4	 20
470	 19	137.0	24.9	 25
471	 19	281.0	41.1	 25
472	 19	125.5	14.1	 16
473	 19	8463.8	1093.4	 20
474	 19	118.0	22.0	 20
475	 19	7404.3	848.3	 20
476	 19	168.0	25.1	 25
477	 19	784.0	101.5	 25
478	 19	112.3	14.3	 20
479	 19	150.0	21.9	 25
480	 19	336.0	34.7	 25
481	 19	9535.3	1409.8	 16
482	 19	226.3	37.2	 20
483	 19	164.3	17.8	 20
484	 19	2144.0	396.7	 20
485	 19	195.0	23.9	 25
486	 19	495.0	83.5	 25
487	 19	241.5	24.8	 20
488	 19	188.0	18.7	 25
489	 19	365.0	62.6	 25
490	 19	3039.8	268.3	 16
491	 19	224.8	28.9	 20
492	 19	190.3	28.7	 20
493	 19	13899.8	1246.2	 20
494	 19	561.0	63.9	 25
495	 19	981.0	66.0	 25
496	 19	1652.5	137.1	 20
497	 19	529.0	51.7	 25
498	 19	458.8	44.3	 20
499	 19	166.3	24.9	 16
500	 19	670.5	91.9	 20
501	 19	562.0	69.5	 25
502	 19	586.8	81.6	 20
503	 19	283.0	33.6	 25
504	 19	5888.0	1378.7	 25
505	 19	1497.8	395.7	 20
506	 19	145.0	22.1	 25
507	 19	307.3	34.3	 20
508	 19	518.3	32.3	 16
509	 19	192.8	24.9	 20
510	 19	155.0	17.8	 25
511	 19	140.8	20.1	 20
512	 19	174.0	25.9	 25
513	 19	2734.0	436.7	 25
514	 19	258.3	27.9	 20
515	 19	128.0	40.3	 25
516	 19	174.0	16.8	 20
517	 19	142.3	21.3	 16
518	 19	153.0	19.4	 20
519	 19	129.0	15.6	 25
520	 19	130.3	15.4	 20
521	 19	129.0	19.1	 25
522	 19	162.0	21.4	 25
523	 19	115.8	13.0	 20
524	 19	113.0	14.3	 25
525	 19	3584.5	471.4	 20
526	 19	888.3	73.1	 16
527	 19	170.3	19.7	 20
528	 19	7937.0	1048.6	 25
529	 19	423.3	48.5	 20
530	 19	1717.0	171.5	 25
531	 19	637.0	64.2	 25
532	 19	120.5	15.5	 20
533	 19	248.0	27.6	 25
534	 19	214.0	31.8	 20
535	 19	1315.3	157.5	 16
536	 19	356.0	60.1	 25
537	 19	209.0	26.7	 25
538	 19	103.0	14.3	 25
539	 19	853.5	139.4	 20
540	 19	126.0	14.9	 25
541	 19	105.0	15.0	 25
542	 19	145.8	12.2	 16
543	 19	162.0	17.9	 20
544	 19	428.3	43.5	 20
545	 19	469.5	37.9	 20
546	 19	237.0	19.8	 25
547	 19	151.0	20.8	 25
548	 19	211.8	27.4	 20
549	 19	578.0	79.5	 25
550	 19	125.0	12.3	 25
551	 19	2758.8	384.1	 16
552	 19	127.5	16.7	 20
553	 19	3096.0	545.9	 20
554	 19	263.3	33.7	 20
555	 19	437.0	69.4	 25
556	 19	1364.0	274.6	 25
557	 19	126.5	19.4	 20
558	 19	177.0	21.7	 25
559	 19	1334.0	364.6	 25
560	 19	182.5	23.8	 16
561	 19	198.3	19.6	 20
562	 19	218.0	24.6	 20
563	 19	596.0	83.1	 20
564	 19	4080.0	673.5	 25
565	 19	298.0	28.9	 25
566	 19	18846.5	2694.0	 20
567	 19	9282.0	1792.9	 25
568	 19	228.0	31.2	 25
569	 19	175.3	15.0	 16
570	 19	1502.5	189.3	 20
571	 19	2943.3	359.6	 20
572	 19	486.5	43.8	 20
573	 19	238.0	26.6	 25
574	 19	433.0	56.3	 25
575	 19	97.3	10.1	 20
576	 19	102.0	12.1	 25
577	 19	293.3	45.6	 20
578	 19	1260.8	107.0	 16
579	 19	112.0	11.9	 20
580	 19	431.0	47.9	 25
581	 19	1374.8	231.4	 20
582	 19	1384.0	272.9	 25
583	 19	178.0	17.8	 25
584	 19	132.3	12.4	 20
585	 19	181.0	23.0	 25
586	 19	7466.3	1302.0	 20
587	 19	364.5	25.0	 16
588	 19	364.5	52.3	 20
589	 19	154.0	26.2	 25
590	 19	248.5	27.6	 20
591	 19	224.0	26.3	 25
592	 19	129.0	18.5	 25
593	 19	117.5	14.5	 20
594	 19	172.0	25.4	 25
595	 19	10491.0	1494.2	 20
596	 19	205.3	27.9	 16
597	 19	195.0	30.6	 20
598	 19	273.0	39.7	 25
599	 19	399.8	64.2	 20
600	 19	192.0	27.8	 25
601	 19	493.0	66.1	 25
602	 19	2169.3	309.6	 20
603	 19	448.0	47.2	 25
604	 19	850.5	118.4	 20
605	 19	206.0	30.1	 16
606	 19	404.0	47.8	 20
607	 19	114.0	15.4	 25
608	 19	123.3	14.2	 20
609	 19	8294.0	1589.8	 25
610	 19	159.0	28.7	 25
611	 19	121.8	17.9	 20
612	 19	177.5	17.4	 20
613	 19	244.8	23.2	 20
614	 19	1057.5	78.4	 16
615	 19	198.0	22.3	 25
616	 19	206.0	32.9	 25
617	 19	149.8	19.2	 20
618	 19	810.0	111.9	 25
619	 19	7265.0	1441.8	 25
620	 19	624.3	69.2	 20
621	 19	8146.3	1479.0	 20
622	 19	435.8	55.3	 20
623	 19	365.8	33.5	 16
624	 19	790.0	86.9	 25
625	 19	308.0	32.8	 25
626	 19	1934.5	240.5	 20
627	 19	793.0	106.4	 25
628	 19	337.0	35.0	 25
629	 19	1988.0	290.3	 20
630	 19	152.0	21.7	 20
631	 19	291.0	32.2	 20
632	 19	1410.0	122.2	 16
633	 19	710.0	77.3	 25
634	 19	921.0	108.6	 25
635	 19	505.0	57.1	 20
636	 19	324.0	55.4	 25
637	 19	3289.0	663.9	 25
638	 19	209.5	21.0	 20
639	 19	248.0	26.7	 20
  0	 20	14674.0	2576.3	 25
  1	 20	1259.5	102.9	 20
  2	 20	197.5	22.9	 20
  3	 20	191.3	21.3	 20
  4	 20	119.5	16.5	 16
  5	 20	953.0	185.8	 25
  6	 20	171.0	20.6	 25
  7	 20	234.3	44.9	 20
  8	 20	117.0	18.3	 25
  9	 20	107.0	17.6	 25
 10	 20	99.0	12.9	 16
 11	 20	384.0	43.1	 20
 12	 20	199.8	31.4	 20
 13	 20	417.0	37.5	 20
 14	 20	375.0	33.8	 25
 15	 20	203.0	23.9	 25
 16	 20	158.5	17.2	 20
 17	 20	158.0	45.3	 25
 18	 20	535.0	205.0	 25
 19	 20	248.5	28.1	 16
 20	 20	1194.0	158.6	 20
 21	 20	909.0	87.6	 20
 22	 20	468.3	99.3	 20
 23	 20	285.0	33.8	 25
 24	 20	210.0	87.2	 25
 25	 20	246.8	48.4	 20
 26	 20	134.0	14.4	 25
 27	 20	154.0	27.0	 25
 28	 20	140.8	43.0	 16
 29	 20	117.0	13.7	 20
 30	 20	267.5	25.9	 20
 31	 20	426.3	49.2	 20
 32	 20	798.0	162.0	 25
 33	 20	679.0	154.5	 25
 34	 20	2581.5	871.0	 20
 35	 20	152.0	25.1	 25
 36	 20	162.0	20.9	 25
 37	 20	658.3	81.1	 16
 38	 20	123.0	17.6	 20
 39	 20	114.5	13.7	 20
 40	 20	104.3	16.5	 20
 41	 20	1701.0	286.4	 25
 42	 20	138.0	15.9	 25
 43	 20	195.8	27.7	 20
 44	 20	165.0	24.3	 25
 45	 20	164.0	21.0	 20
 46	 20	368.8	31.3	 16
 47	 20	487.5	64.4	 20
 48	 20	152.0	272.5	 25
 49	 20	145.5	21.0	 20
 50	 20	405.0	173.7	 25
 51	 20	617.0	191.7	 25
 52	 20	978.0	88.4	 20
 53	 20	568.0	59.5	 25
 54	 20	2157.0	289.1	 20
 55	 20	1068.0	132.7	 16
 56	 20	480.3	46.9	 20
 57	 20	210.0	25.6	 25
 58	 20	1450.5	198.2	 20
 59	 20	361.0	64.3	 25
 60	 20	111.0	14.4	 25
 61	 20	133.5	16.1	 20
 62	 20	104.0	11.5	 25
 63	 20	333.3	57.6	 20
 64	 20	111.0	13.8	 16
 65	 20	112.5	13.9	 20
 66	 20	601.0	180.0	 25
 67	 20	1532.3	166.3	 20
 68	 20	468.0	67.8	 25
 69	 20	700.0	109.4	 25
 70	 20	351.3	47.8	 20
 71	 20	395.0	63.3	 25
 72	 20	148.0	17.3	 20
 73	 20	594.5	92.6	 16
 74	 20	259.8	30.8	 20
 75	 20	297.0	31.3	 25
 76	 20	441.8	53.8	 20
 77	 20	941.0	178.8	 25
 78	 20	694.0	109.9	 25
 79	 20	269.5	42.3	 20
 80	 20	225.0	116.1	 25
 81	 20	127.8	18.0	 20
 82	 20	154.3	17.7	 16
 83	 20	2803.0	610.7	 25
 84	 20	2057.0	340.6	 25
 85	 20	122.0	13.2	 20
 86	 20	170.0	26.6	 25
 87	 20	112.0	17.0	 25
 88	 20	228.8	38.6	 20
 89	 20	227.0	38.3	 20
 90	 20	98.0	13.3	 20
 91	 20	100.0	10.2	 16
 92	 20	137.0	19.3	 25
 93	 20	882.0	97.2	 25
 94	 20	108.8	16.6	 20
 95	 20	313.0	36.6	 25
 96	 20	191.0	45.7	 25
 97	 20	322.5	30.5	 20
 98	 20	225.3	24.3	 20
 99	 20	1044.5	77.9	 20
100	 20	1293.8	156.5	 16
101	 20	1032.0	78.3	 25
102	 20	785.0	91.0	 25
103	 20	145.0	27.5	 25
104	 20	170.0	33.9	 20
105	 20	116.0	11.0	 25
106	 20	137.0	14.1	 25
107	 20	748.5	49.9	 16
108	 20	115.3	13.3	 20
109	 20	355.3	39.0	 20
110	 20	169.0	22.1	 20
111	 20	119.0	18.3	 25
112	 20	129.0	16.7	 25
113	 20	168.5	23.6	 20
114	 20	3151.0	368.2	 25
115	 20	135.0	26.6	 25
116	 20	143.5	12.1	 16
117	 20	266.3	30.0	 20
118	 20	1224.8	92.5	 20
119	 20	293.3	30.1	 20
120	 20	258.0	25.1	 25
121	 20	158.0	26.2	 25
122	 20	215.0	23.6	 20
123	 20	771.0	82.6	 25
124	 20	331.3	43.0	 20
125	 20	379.8	26.5	 16
126	 20	435.8	55.8	 20
127	 20	1438.0	259.7	 25
128	 20	139.3	18.9	 20
129	 20	178.0	12.6	 25
130	 20	133.0	18.2	 25
131	 20	132.0	22.3	 20
132	 20	119.0	20.6	 25
133	 20	118.5	14.2	 20
134	 20	157.0	17.4	 16
135	 20	111.3	11.5	 20
136	 20	151.0	18.3	 25
137	 20	461.3	53.9	 20
138	 20	213.0	21.1	 25
139	 20	1016.0	139.8	 25
140	 20	147.3	18.1	 20
141	 20	214.0	32.7	 25
142	 20	2653.0	201.0	 20
143	 20	2013.8	127.9	 16
144	 20	386.8	26.1	 20
145	 20	149.0	17.9	 25
146	 20	370.8	30.9	 20
147	 20	1471.0	207.0	 25
148	 20	1980.0	345.4	 25
149	 20	175.3	16.9	 20
150	 20	140.0	13.1	 25
151	 20	143.0	20.3	 20
152	 20	116.3	26.2	 16
153	 20	446.0	50.8	 20
154	 20	800.0	103.1	 25
155	 20	292.3	31.3	 20
156	 20	2351.0	429.9	 25
157	 20	345.0	53.5	 25
158	 20	1727.5	130.2	 20
159	 20	151.8	28.7	 20
160	 20	183.8	61.8	 20
161	 20	958.5	90.8	 16
162	 20	132.0	22.0	 25
163	 20	124.0	16.2	 25
164	 20	935.3	108.0	 20
165	 20	2903.0	284.8	 25
166	 20	459.0	56.0	 25
167	 20	714.8	67.9	 20
168	 20	790.5	32.8	 20
169	 20	406.3	44.8	 20
170	 20	600.8	54.7	 16
171	 20	160.0	15.9	 25
172	 20	101.0	14.1	 25
173	 20	90.0	16.0	 20
174	 20	103.0	18.4	 25
175	 20	110.0	15.9	 25
176	 20	365.0	22.9	 20
177	 20	168.0	19.2	 20
178	 20	154.5	21.7	 20
179	 20	110.8	20.7	 16
180	 20	155.0	21.3	 25
181	 20	212.0	25.8	 25
182	 20	964.5	177.0	 20
183	 20	158.0	18.2	 25
184	 20	210.0	28.4	 25
185	 20	130.0	20.9	 20
186	 20	122.0	14.8	 20
187	 20	136.3	9.0	 20
188	 20	1275.0	128.4	 16
189	 20	349.0	43.7	 25
190	 20	620.0	76.8	 25
191	 20	574.5	71.8	 20
192	 20	264.0	38.6	 25
193	 20	534.0	54.3	 25
194	 20	1131.5	110.7	 20
195	 20	123.3	17.5	 20
196	 20	282.3	32.5	 20
197	 20	226.3	19.1	 20
198	 20	160.0	21.1	 25
199	 20	125.0	18.5	 25
200	 20	113.5	10.9	 20
201	 20	137.0	20.9	 25
202	 20	799.0	139.6	 25
203	 20	482.0	36.3	 16
204	 20	2295.5	281.0	 20
205	 20	233.0	20.6	 20
206	 20	318.0	44.6	 20
207	 20	262.0	32.6	 25
208	 20	129.0	17.6	 25
209	 20	371.0	75.7	 20
210	 20	104.0	16.7	 25
211	 20	121.0	20.6	 25
212	 20	130.0	20.9	 16
213	 20	151.0	17.0	 20
214	 20	98.5	12.1	 20
215	 20	109.3	84.1	 20
216	 20	109.0	22.4	 25
217	 20	113.0	17.6	 25
218	 20	103.3	12.0	 20
219	 20	244.0	32.9	 25
220	 20	359.0	36.8	 25
221	 20	746.5	100.3	 16
222	 20	209.3	29.9	 20
223	 20	226.3	31.6	 20
224	 20	318.0	25.3	 20
225	 20	249.0	36.3	 25
226	 20	793.0	119.1	 25
227	 20	1164.5	186.2	 20
228	 20	255.0	28.5	 25
229	 20	124.0	17.6	 25
230	 20	104.5	11.4	 16
231	 20	113.5	16.6	 20
232	 20	140.5	20.1	 20
233	 20	313.5	36.8	 20
234	 20	925.0	71.3	 25
235	 20	1238.0	220.0	 25
236	 20	277.8	66.3	 20
237	 20	719.0	86.0	 25
238	 20	286.5	34.8	 20
239	 20	215.3	23.9	 16
240	 20	390.3	44.1	 20
241	 20	587.0	139.7	 25
242	 20	371.0	55.3	 20
243	 20	140.0	19.9	 25
244	 20	121.0	22.8	 25
245	 20	290.8	33.3	 20
246	 20	193.0	29.8	 25
247	 20	857.8	133.1	 20
248	 20	148.3	22.1	 16
249	 20	146.3	14.2	 20
250	 20	1181.0	151.0	 25
251	 20	3769.3	475.0	 20
252	 20	209.0	21.1	 25
253	 20	321.0	42.1	 25
254	 20	242.8	25.6	 20
255	 20	126.0	19.0	 25
256	 20	232.0	30.6	 20
257	 20	5736.0	488.9	 16
258	 20	300.0	25.3	 20
259	 20	872.0	159.6	 25
260	 20	187.8	21.1	 20
261	 20	1480.0	221.7	 25
262	 20	131.0	21.2	 25
263	 20	1536.0	282.5	 25
264	 20	1649.0	162.9	 20
265	 20	495.8	51.2	 20
266	 20	460.3	71.7	 20
267	 20	172.3	19.1	 16
268	 20	574.0	61.6	 25
269	 20	1039.0	200.4	 25
270	 20	232.5	27.4	 20
271	 20	159.0	17.2	 25
272	 20	137.0	20.5	 25
273	 20	252.3	40.7	 16
274	 20	221.3	24.4	 20
275	 20	273.5	39.7	 20
276	 20	130.8	26.1	 20
277	 20	121.0	11.6	 25
278	 20	738.0	101.2	 25
279	 20	4255.8	486.6	 20
280	 20	610.0	71.7	 25
281	 20	540.0	112.1	 25
282	 20	212.8	30.2	 16
283	 20	175.3	25.4	 20
284	 20	168.3	22.8	 20
285	 20	195.3	22.1	 20
286	 20	204.0	24.1	 25
287	 20	454.0	58.2	 25
288	 20	411.5	45.1	 20
289	 20	180.0	22.3	 25
290	 20	138.0	21.0	 25
291	 20	547.8	61.9	 16
292	 20	104.3	19.4	 20
293	 20	473.5	100.4	 20
294	 20	517.0	63.4	 20
295	 20	386.0	40.2	 25
296	 20	392.0	85.2	 25
297	 20	765.8	53.5	 20
298	 20	176.0	20.0	 25
299	 20	136.0	20.3	 25
300	 20	378.0	43.4	 16
301	 20	285.0	38.4	 20
302	 20	574.3	68.2	 20
303	 20	496.5	61.2	 20
304	 20	378.0	30.7	 25
305	 20	209.0	29.5	 25
306	 20	232.3	24.7	 20
307	 20	129.0	20.7	 25
308	 20	118.3	9.6	 20
309	 20	958.8	65.1	 16
310	 20	238.0	33.7	 20
311	 20	545.0	47.9	 25
312	 20	486.3	66.9	 20
313	 20	136.0	24.0	 25
314	 20	112.0	15.1	 25
315	 20	111.0	15.8	 20
316	 20	114.0	14.6	 25
317	 20	136.5	15.1	 20
318	 20	164.5	26.4	 16
319	 20	373.8	58.8	 20
320	 20	124.0	13.9	 25
321	 20	118.0	17.8	 20
322	 20	123.0	19.8	 25
323	 20	213.0	32.0	 25
324	 20	340.5	35.8	 20
325	 20	824.0	137.4	 25
326	 20	666.8	76.3	 20
327	 20	745.0	77.9	 16
328	 20	1194.3	175.3	 20
329	 20	784.0	107.7	 25
330	 20	1345.8	137.5	 20
331	 20	2028.0	290.3	 25
332	 20	656.0	55.7	 25
333	 20	564.3	54.1	 20
334	 20	1270.0	149.6	 25
335	 20	1464.5	119.1	 20
336	 20	5830.5	508.8	 16
337	 20	802.8	87.0	 20
338	 20	124.0	14.4	 25
339	 20	137.5	17.5	 20
340	 20	142.0	13.1	 25
341	 20	153.0	14.0	 25
342	 20	111.5	13.4	 20
343	 20	140.0	27.9	 25
344	 20	126.0	16.5	 20
345	 20	189.0	14.1	 16
346	 20	830.0	211.0	 25
347	 20	207.0	33.6	 25
348	 20	276.8	21.4	 20
349	 20	742.0	124.6	 25
350	 20	338.0	42.5	 25
351	 20	452.5	54.2	 20
352	 20	146.8	15.4	 20
353	 20	976.0	198.1	 20
354	 20	611.3	84.4	 16
355	 20	326.0	40.0	 25
356	 20	359.0	41.9	 25
357	 20	145.3	16.8	 20
358	 20	803.0	146.8	 25
359	 20	255.0	56.7	 25
360	 20	191.3	21.2	 20
361	 20	699.3	65.0	 20
362	 20	195.8	20.0	 20
363	 20	138.5	19.3	 16
364	 20	851.0	166.1	 25
365	 20	257.0	36.8	 25
366	 20	171.3	27.4	 20
367	 20	721.0	88.8	 25
368	 20	2014.0	378.1	 25
369	 20	421.8	46.5	 20
370	 20	1173.5	150.5	 20
371	 20	306.5	39.1	 20
372	 20	159.0	17.7	 16
373	 20	124.0	16.9	 25
374	 20	113.0	15.1	 25
375	 20	110.3	14.6	 20
376	 20	140.0	19.8	 25
377	 20	133.0	19.0	 25
378	 20	155.5	21.0	 20
379	 20	147.5	18.5	 20
380	 20	159.8	19.5	 20
381	 20	540.8	67.1	 16
382	 20	516.0	63.5	 25
383	 20	505.0	38.3	 25
384	 20	1652.8	265.3	 20
385	 20	159.0	25.8	 25
386	 20	153.0	18.5	 25
387	 20	198.8	35.4	 16
388	 20	611.3	75.8	 20
389	 20	2556.5	357.1	 20
390	 20	216.3	44.5	 20
391	 20	263.0	110.3	 25
392	 20	124.0	16.8	 25
393	 20	166.3	35.5	 20
394	 20	141.0	17.2	 25
395	 20	125.0	40.4	 25
396	 20	114.0	17.2	 16
397	 20	110.3	18.4	 20
398	 20	251.0	36.0	 20
399	 20	121.0	15.8	 20
400	 20	249.0	46.4	 25
401	 20	180.0	24.1	 25
402	 20	149.5	22.2	 20
403	 20	172.0	28.7	 25
404	 20	164.0	19.9	 25
405	 20	209.5	21.5	 16
406	 20	399.3	60.3	 20
407	 20	397.0	49.1	 20
408	 20	296.3	42.5	 20
409	 20	888.0	197.5	 25
410	 20	109.0	17.5	 25
411	 20	139.3	16.7	 20
412	 20	134.0	17.0	 25
413	 20	288.0	30.9	 25
414	 20	1017.0	82.6	 16
415	 20	237.5	25.1	 20
416	 20	258.5	35.6	 20
417	 20	105.3	11.0	 20
418	 20	159.0	18.2	 25
419	 20	656.0	151.2	 25
420	 20	97.5	14.6	 20
421	 20	127.0	19.4	 25
422	 20	100.8	14.9	 20
423	 20	115.5	22.0	 20
424	 20	103.3	11.9	 16
425	 20	332.0	28.2	 25
426	 20	374.0	41.5	 25
427	 20	597.8	70.8	 20
428	 20	412.0	43.8	 25
429	 20	676.0	71.8	 25
430	 20	323.8	34.6	 20
431	 20	485.8	61.3	 20
432	 20	150.5	17.9	 20
433	 20	148.8	20.2	 16
434	 20	477.0	93.6	 25
435	 20	126.0	17.7	 25
436	 20	123.0	17.5	 20
437	 20	265.0	29.1	 25
438	 20	554.0	126.4	 25
439	 20	128.3	19.0	 20
440	 20	292.5	25.1	 20
441	 20	106.3	15.4	 20
442	 20	318.5	29.5	 16
443	 20	321.0	59.4	 25
444	 20	276.0	70.4	 25
445	 20	321.5	86.5	 20
446	 20	1153.0	143.0	 25
447	 20	249.0	73.2	 25
448	 20	212.3	27.0	 20
449	 20	119.3	15.1	 20
450	 20	311.5	30.2	 20
451	 20	244.0	21.6	 16
452	 20	403.0	52.2	 25
453	 20	396.0	49.9	 25
454	 20	184.5	24.9	 20
455	 20	172.0	20.3	 25
456	 20	207.0	30.0	 25
457	 20	155.3	19.6	 20
458	 20	322.8	54.5	 20
459	 20	378.0	57.9	 20
460	 20	204.0	23.5	 20
461	 20	390.0	56.7	 25
462	 20	1050.0	138.9	 25
463	 20	211.0	22.9	 20
464	 20	223.0	28.7	 25
465	 20	565.0	55.6	 25
466	 20	206.3	21.7	 16
467	 20	211.5	25.5	 20
468	 20	401.3	36.3	 20
469	 20	594.8	64.0	 20
470	 20	141.0	14.9	 25
471	 20	155.0	20.8	 25
472	 20	123.0	16.2	 20
473	 20	1704.0	325.8	 25
474	 20	117.0	15.8	 25
475	 20	372.0	47.7	 16
476	 20	134.3	15.5	 20
477	 20	171.3	29.2	 20
478	 20	134.0	19.1	 20
479	 20	139.0	17.8	 25
480	 20	259.0	23.5	 25
481	 20	1009.3	516.3	 20
482	 20	345.0	43.4	 25
483	 20	200.0	23.5	 25
484	 20	504.3	38.7	 16
485	 20	176.8	24.2	 20
486	 20	276.0	44.9	 20
487	 20	425.5	74.3	 20
488	 20	243.0	29.8	 25
489	 20	410.0	57.3	 25
490	 20	2599.3	281.5	 20
491	 20	363.0	39.7	 25
492	 20	169.0	22.2	 25
493	 20	2128.0	319.9	 16
494	 20	246.5	35.6	 20
495	 20	734.0	55.8	 20
496	 20	592.5	61.4	 20
497	 20	391.0	33.0	 25
498	 20	385.0	42.7	 25
499	 20	142.5	43.3	 20
500	 20	459.0	43.6	 25
501	 20	1081.5	77.9	 20
502	 20	353.8	28.2	 16
503	 20	242.5	24.4	 20
504	 20	909.0	185.9	 25
505	 20	114.5	13.9	 20
506	 20	106.0	11.8	 25
507	 20	146.0	22.8	 25
508	 20	403.0	34.6	 20
509	 20	256.0	24.6	 25
510	 20	166.8	19.2	 20
511	 20	103.3	14.9	 16
512	 20	126.0	13.8	 20
513	 20	284.0	52.1	 25
514	 20	198.3	21.2	 20
515	 20	115.0	9.4	 25
516	 20	175.0	18.1	 25
517	 20	128.3	15.6	 20
518	 20	224.0	28.9	 25
519	 20	122.3	10.6	 20
520	 20	122.5	19.5	 16
521	 20	118.3	18.0	 20
522	 20	132.0	61.6	 25
523	 20	117.5	13.6	 20
524	 20	114.0	17.1	 25
525	 20	963.0	218.6	 25
526	 20	1259.3	169.7	 20
527	 20	169.0	20.0	 25
528	 20	2339.5	353.5	 20
529	 20	317.3	35.1	 16
530	 20	582.8	54.3	 20
531	 20	570.0	63.5	 25
532	 20	137.3	15.6	 20
533	 20	484.0	60.4	 25
534	 20	885.0	130.8	 25
535	 20	519.5	84.4	 20
536	 20	145.3	17.4	 20
537	 20	157.5	19.9	 20
538	 20	146.8	63.5	 16
539	 20	165.0	21.2	 25
540	 20	169.0	20.8	 25
541	 20	97.3	10.7	 20
542	 20	131.0	11.3	 25
543	 20	261.0	35.6	 25
544	 20	452.3	40.2	 20
545	 20	453.8	47.0	 20
546	 20	200.0	20.6	 20
547	 20	182.0	29.0	 16
548	 20	345.0	73.0	 25
549	 20	202.0	38.8	 25
550	 20	117.0	10.3	 20
551	 20	186.0	51.7	 25
552	 20	144.0	16.7	 25
553	 20	280.0	110.9	 20
554	 20	193.0	19.1	 20
555	 20	196.0	16.0	 20
556	 20	185.0	33.1	 16
557	 20	149.0	25.5	 25
558	 20	227.0	992.8	 25
559	 20	272.8	47.0	 20
560	 20	133.0	243.9	 25
561	 20	170.0	40.2	 25
562	 20	184.0	21.5	 20
563	 20	352.8	42.1	 20
564	 20	1562.8	384.7	 20
565	 20	208.5	33.6	 16
566	 20	7107.0	2090.6	 25
567	 20	1307.0	354.4	 25
568	 20	241.5	32.5	 20
569	 20	238.0	37.2	 25
570	 20	770.0	83.8	 25
571	 20	556.8	86.9	 20
572	 20	399.8	38.5	 20
573	 20	169.3	24.0	 20
574	 20	207.3	21.5	 20
575	 20	116.0	17.5	 25
576	 20	112.0	12.8	 25
577	 20	99.5	12.7	 20
578	 20	143.0	17.7	 25
579	 20	136.0	15.7	 25
580	 20	313.0	44.6	 16
581	 20	203.5	26.0	 20
582	 20	249.5	31.8	 20
583	 20	178.0	33.6	 25
584	 20	117.8	15.9	 20
585	 20	127.0	32.2	 25
586	 20	1731.0	451.5	 25
587	 20	235.0	27.8	 20
588	 20	172.0	21.0	 25
589	 20	159.5	17.0	 20
590	 20	178.0	23.6	 16
591	 20	298.3	36.7	 20
592	 20	111.0	16.9	 25
593	 20	123.5	14.0	 20
594	 20	242.0	36.5	 25
595	 20	3931.0	786.5	 25
596	 20	365.8	33.5	 20
597	 20	360.0	38.0	 25
598	 20	340.0	35.1	 20
599	 20	856.3	58.9	 16
600	 20	299.8	42.2	 20
601	 20	293.0	39.7	 25
602	 20	417.0	48.1	 20
603	 20	811.0	198.7	 25
604	 20	474.0	101.3	 25
605	 20	149.3	20.5	 20
606	 20	318.0	51.3	 25
607	 20	112.3	18.2	 20
608	 20	114.3	11.3	 16
609	 20	1326.3	304.1	 20
610	 20	177.0	25.7	 25
611	 20	127.3	14.9	 20
612	 20	247.0	29.3	 25
613	 20	172.0	31.2	 25
614	 20	531.5	39.8	 20
615	 20	187.3	17.5	 20
616	 20	274.8	34.4	 20
617	 20	114.0	12.1	 16
618	 20	361.0	54.2	 25
619	 20	2399.0	559.5	 25
620	 20	449.0	64.2	 20
621	 20	2387.0	552.3	 25
622	 20	764.0	112.4	 25
623	 20	514.0	49.8	 20
624	 20	735.0	91.1	 20
625	 20	283.5	35.9	 20
626	 20	865.3	96.9	 16
627	 20	467.0	73.7	 25
628	 20	211.0	26.2	 25
629	 20	990.3	170.1	 20
630	 20	135.0	19.1	 25
631	 20	239.0	37.0	 25
632	 20	872.3	112.0	 20
633	 20	745.0	70.2	 20
634	 20	601.5	78.0	 20
635	 20	273.0	21.7	 16
636	 20	588.0	108.2	 25
637	 20	703.0	172.0	 25
638	 20	413.5	59.8	 20
639	 20	13920.0	3041.3	 25
  0	 21	212.0	20.3	 25
  1	 21	561.8	58.1	 20
  2	 21	170.0	20.2	 25
  3	 21	92.0	14.3	 25
  4	 21	105.0	15.2	 20
  5	 21	136.5	13.7	 20
  6	 21	5867.8	1195.6	 20
  7	 21	141.3	20.1	 16
  8	 21	570.0	130.9	 25
  9	 21	128.0	21.0	 25
 10	 21	106.3	17.5	 20
 11	 21	112.0	13.1	 25
 12	 21	1647.0	475.2	 25
 13	 21	469.0	74.3	 16
 14	 21	1790.5	455.2	 20
 15	 21	118.0	20.3	 20
 16	 21	209.5	33.2	 20
 17	 21	90.0	11.1	 25
 18	 21	283.0	62.6	 25
 19	 21	149.5	19.0	 20
 20	 21	208.0	40.1	 25
 21	 21	214.0	39.2	 25
 22	 21	105.0	12.3	 16
 23	 21	213.3	27.4	 20
 24	 21	1261.5	142.7	 20
 25	 21	868.0	62.6	 20
 26	 21	218.0	29.4	 25
 27	 21	144.0	20.1	 25
 28	 21	4733.0	702.6	 20
 29	 21	312.0	46.5	 25
 30	 21	188.0	20.3	 25
 31	 21	211.3	25.0	 16
 32	 21	143.0	16.3	 20
 33	 21	256.8	29.6	 20
 34	 21	122.8	17.0	 20
 35	 21	112.0	14.4	 25
 36	 21	2110.0	557.7	 25
 37	 21	301.5	33.1	 20
 38	 21	186.0	32.3	 25
 39	 21	646.0	159.1	 25
 40	 21	120.0	11.2	 16
 41	 21	5284.8	798.8	 20
 42	 21	384.5	56.4	 20
 43	 21	107.0	10.5	 20
 44	 21	5930.0	887.0	 25
 45	 21	3955.0	493.0	 25
 46	 21	3183.0	320.4	 20
 47	 21	383.0	32.2	 25
 48	 21	10828.0	1897.2	 20
 49	 21	142.5	13.5	 16
 50	 21	525.3	69.5	 20
 51	 21	145.0	15.2	 25
 52	 21	4847.8	660.8	 20
 53	 21	126.0	8.7	 25
 54	 21	225.0	25.8	 25
 55	 21	260.0	27.9	 20
 56	 21	278.0	32.7	 25
 57	 21	510.0	59.7	 20
 58	 21	3022.8	407.7	 16
 59	 21	1039.0	121.5	 20
 60	 21	163.0	20.8	 25
 61	 21	123.3	21.0	 20
 62	 21	195.0	20.7	 25
 63	 21	156.0	20.9	 25
 64	 21	98.0	13.5	 20
 65	 21	202.0	29.0	 25
 66	 21	1320.5	216.7	 20
 67	 21	12094.0	1253.5	 16
 68	 21	281.8	43.0	 20
 69	 21	3376.0	624.5	 25
 70	 21	118.8	13.3	 20
 71	 21	122.0	14.8	 25
 72	 21	110.0	15.8	 25
 73	 21	143.0	17.5	 20
 74	 21	171.0	20.8	 25
 75	 21	959.8	137.2	 20
 76	 21	137.3	20.1	 16
 77	 21	194.8	16.5	 20
 78	 21	219.0	20.2	 25
 79	 21	182.5	26.0	 20
 80	 21	107.0	17.0	 25
 81	 21	149.0	20.5	 25
 82	 21	580.8	102.9	 20
 83	 21	109.0	16.6	 20
 84	 21	121.3	12.6	 20
 85	 21	164.8	29.2	 16
 86	 21	137.0	19.3	 25
 87	 21	2525.0	519.8	 25
 88	 21	123.0	16.4	 20
 89	 21	400.0	65.1	 25
 90	 21	105.0	16.0	 25
 91	 21	682.5	159.2	 20
 92	 21	148.0	24.8	 20
 93	 21	871.8	122.5	 20
 94	 21	278.0	34.1	 16
 95	 21	419.0	65.2	 25
 96	 21	223.0	38.2	 25
 97	 21	226.8	32.3	 20
 98	 21	14079.0	3059.5	 25
 99	 21	194.0	28.9	 25
100	 21	481.3	51.5	 20
101	 21	7218.8	925.1	 20
102	 21	12471.5	1094.0	 20
103	 21	924.3	45.9	 16
104	 21	1762.0	210.2	 25
105	 21	125.0	16.3	 25
106	 21	1385.0	151.3	 20
107	 21	128.0	20.3	 25
108	 21	5606.0	929.1	 25
109	 21	817.3	48.7	 20
110	 21	657.0	52.0	 20
111	 21	5611.3	755.1	 20
112	 21	151.0	19.3	 16
113	 21	109.0	14.4	 25
114	 21	1524.0	223.5	 25
115	 21	384.0	49.6	 20
116	 21	158.0	23.1	 25
117	 21	473.0	78.3	 25
118	 21	905.5	184.3	 20
119	 21	8579.8	1319.8	 20
120	 21	125.5	20.9	 20
121	 21	136.5	13.8	 20
122	 21	133.0	20.4	 25
123	 21	2231.0	319.8	 25
124	 21	213.5	24.3	 20
125	 21	455.0	73.4	 25
126	 21	1760.0	375.5	 25
127	 21	122.3	14.7	 16
128	 21	105.3	18.5	 20
129	 21	2328.8	366.9	 20
130	 21	308.3	37.0	 20
131	 21	159.0	21.0	 25
132	 21	255.0	38.2	 25
133	 21	114.0	20.7	 20
134	 21	181.0	25.7	 25
135	 21	183.0	18.1	 25
136	 21	940.5	93.4	 16
137	 21	447.0	55.8	 20
138	 21	3836.3	558.3	 20
139	 21	455.5	42.0	 20
140	 21	337.0	37.1	 25
141	 21	953.0	100.4	 25
142	 21	1100.3	101.0	 20
143	 21	748.0	86.2	 25
144	 21	160.0	27.8	 25
145	 21	159.5	19.6	 16
146	 21	1496.5	243.1	 20
147	 21	11366.0	1307.6	 20
148	 21	564.3	37.6	 20
149	 21	594.0	90.9	 25
150	 21	114.0	20.3	 25
151	 21	118.0	17.6	 25
152	 21	253.5	35.0	 20
153	 21	7743.0	1476.0	 25
154	 21	7627.3	1290.5	 20
155	 21	121.3	12.5	 16
156	 21	4830.8	670.8	 20
157	 21	1795.0	411.9	 25
158	 21	173.8	29.1	 20
159	 21	1142.0	155.8	 25
160	 21	150.0	16.1	 25
161	 21	165.0	16.5	 20
162	 21	266.0	22.5	 20
163	 21	275.8	45.0	 20
164	 21	217.5	25.8	 16
165	 21	156.0	22.0	 25
166	 21	167.0	22.4	 25
167	 21	221.8	32.6	 20
168	 21	413.0	50.3	 25
169	 21	161.0	16.2	 25
170	 21	152.5	24.5	 20
171	 21	118.0	13.4	 20
172	 21	264.5	46.5	 20
173	 21	803.8	117.8	 16
174	 21	389.0	72.2	 25
175	 21	163.0	21.6	 25
176	 21	329.3	43.2	 20
177	 21	610.0	54.9	 25
178	 21	385.0	54.7	 25
179	 21	559.0	63.3	 20
180	 21	599.8	65.5	 20
181	 21	239.5	27.7	 20
182	 21	2544.5	487.7	 16
183	 21	2554.0	507.4	 25
184	 21	462.0	82.3	 25
185	 21	162.3	25.1	 20
186	 21	172.0	24.8	 25
187	 21	222.0	32.1	 25
188	 21	1258.8	293.9	 20
189	 21	123.0	18.4	 20
190	 21	149.0	21.3	 20
191	 21	2529.8	220.3	 16
192	 21	1335.0	243.6	 25
193	 21	119.0	18.3	 25
194	 21	121.0	16.5	 20
195	 21	102.0	14.3	 25
196	 21	112.0	16.3	 25
197	 21	375.5	40.1	 16
198	 21	275.3	36.8	 20
199	 21	198.5	28.2	 20
200	 21	160.5	20.4	 20
201	 21	203.0	28.9	 25
202	 21	1115.0	181.8	 25
203	 21	132.0	18.3	 20
204	 21	242.0	24.9	 25
205	 21	434.0	62.9	 25
206	 21	106.8	18.7	 16
207	 21	106.0	17.2	 20
208	 21	117.0	21.0	 20
209	 21	347.3	44.9	 20
210	 21	111.0	15.6	 25
211	 21	90.0	14.2	 25
212	 21	137.0	17.0	 20
213	 21	3619.0	1113.3	 25
214	 21	121.0	19.9	 25
215	 21	4242.3	395.6	 16
216	 21	110.5	20.2	 20
217	 21	1122.0	185.5	 20
218	 21	94.5	16.0	 20
219	 21	4566.0	832.7	 25
220	 21	122.0	16.2	 25
221	 21	132.0	20.0	 20
222	 21	410.0	70.5	 25
223	 21	288.0	37.2	 25
224	 21	178.8	28.6	 16
225	 21	100.5	18.2	 20
226	 21	104.3	15.2	 20
227	 21	108.3	14.1	 20
228	 21	937.0	177.1	 25
229	 21	468.0	76.1	 25
230	 21	149.8	18.6	 20
231	 21	449.0	95.5	 25
232	 21	137.0	17.7	 25
233	 21	404.5	50.3	 16
234	 21	417.0	50.0	 20
235	 21	137.0	22.8	 25
236	 21	182.0	19.3	 20
237	 21	96.0	13.1	 25
238	 21	391.0	59.0	 25
239	 21	237.5	27.1	 20
240	 21	120.0	22.2	 25
241	 21	1422.5	360.2	 20
242	 21	176.8	32.2	 16
243	 21	2123.5	515.8	 20
244	 21	180.0	20.7	 25
245	 21	329.8	41.5	 20
246	 21	2357.0	463.5	 25
247	 21	303.0	80.6	 25
248	 21	215.0	28.0	 20
249	 21	107.0	13.9	 25
250	 21	211.8	26.6	 20
251	 21	160.5	24.6	 16
252	 21	2303.5	337.1	 20
253	 21	2906.0	595.9	 25
254	 21	239.5	32.1	 20
255	 21	2575.0	460.9	 25
256	 21	808.0	180.1	 25
257	 21	277.5	32.7	 20
258	 21	667.0	106.3	 25
259	 21	609.3	85.4	 20
260	 21	330.5	45.2	 16
261	 21	570.8	60.1	 20
262	 21	455.0	92.0	 25
263	 21	209.3	28.3	 20
264	 21	4696.0	1178.2	 25
265	 21	233.0	47.2	 25
266	 21	141.3	15.1	 20
267	 21	390.0	73.7	 25
268	 21	1845.0	339.2	 20
269	 21	263.5	25.3	 16
270	 21	336.8	40.0	 20
271	 21	487.0	54.7	 25
272	 21	2207.5	362.1	 20
273	 21	384.0	49.4	 25
274	 21	423.0	43.7	 25
275	 21	208.3	18.7	 20
276	 21	9747.3	1680.8	 20
277	 21	143.3	20.0	 20
278	 21	113.5	14.9	 16
279	 21	2515.0	486.0	 25
280	 21	208.0	40.4	 25
281	 21	517.5	71.3	 20
282	 21	6506.0	1531.3	 25
283	 21	504.0	117.3	 25
284	 21	1549.5	368.2	 20
285	 21	164.3	22.5	 20
286	 21	285.3	28.0	 20
287	 21	241.8	21.5	 16
288	 21	155.0	34.4	 25
289	 21	1893.0	282.1	 25
290	 21	168.8	19.6	 20
291	 21	211.0	25.8	 25
292	 21	117.0	18.8	 25
293	 21	94.0	14.4	 20
294	 21	1375.5	233.7	 20
295	 21	121.5	15.6	 20
296	 21	157.3	20.7	 16
297	 21	154.0	23.2	 25
298	 21	310.0	43.5	 25
299	 21	469.0	60.7	 20
300	 21	304.0	32.2	 25
301	 21	8365.0	2100.8	 25
302	 21	208.0	28.6	 20
303	 21	241.5	33.3	 20
304	 21	323.0	42.9	 20
305	 21	202.8	20.5	 16
306	 21	199.0	33.7	 25
307	 21	171.0	15.2	 25
308	 21	174.0	20.8	 20
309	 21	931.0	176.4	 25
310	 21	538.0	78.6	 25
311	 21	6447.5	1370.1	 20
312	 21	599.5	91.8	 16
313	 21	5363.3	1030.9	 20
314	 21	600.0	119.8	 25
315	 21	125.5	16.8	 20
316	 21	7187.0	1827.7	 25
317	 21	196.0	28.1	 25
318	 21	7760.0	1957.4	 20
319	 21	179.0	43.5	 25
320	 21	438.5	48.1	 20
321	 21	172.8	17.8	 16
322	 21	1937.0	271.2	 20
323	 21	1718.0	205.7	 25
324	 21	276.0	41.5	 20
325	 21	402.0	38.7	 25
326	 21	1002.0	77.7	 25
327	 21	1967.8	169.8	 20
328	 21	266.0	51.2	 25
329	 21	421.0	73.8	 20
330	 21	207.5	25.3	 16
331	 21	145.0	17.5	 20
332	 21	253.0	31.3	 25
333	 21	192.5	36.5	 20
334	 21	197.0	21.5	 25
335	 21	149.0	24.6	 25
336	 21	790.5	179.9	 20
337	 21	146.0	38.4	 25
338	 21	175.3	41.9	 20
339	 21	4521.3	340.5	 16
340	 21	303.3	44.2	 20
341	 21	7550.0	1425.9	 25
342	 21	1609.0	161.9	 20
343	 21	6246.0	1012.3	 25
344	 21	222.0	28.5	 25
345	 21	300.5	39.6	 20
346	 21	260.3	39.6	 20
347	 21	1856.8	382.6	 20
348	 21	165.8	23.2	 16
349	 21	435.0	61.6	 25
350	 21	251.0	20.7	 25
351	 21	207.3	28.3	 20
352	 21	102.0	14.6	 25
353	 21	213.0	36.4	 25
354	 21	213.0	28.5	 20
355	 21	117.0	14.7	 20
356	 21	167.5	23.1	 20
357	 21	233.5	25.3	 16
358	 21	175.0	40.0	 25
359	 21	552.0	49.1	 25
360	 21	1275.5	98.2	 20
361	 21	3348.0	364.4	 25
362	 21	4532.0	731.9	 25
363	 21	706.0	76.0	 20
364	 21	1853.8	257.2	 20
365	 21	267.0	34.4	 20
366	 21	447.8	60.6	 16
367	 21	166.0	27.7	 25
368	 21	136.0	21.8	 25
369	 21	831.8	154.0	 20
370	 21	339.0	35.7	 25
371	 21	300.0	102.2	 25
372	 21	11575.3	3049.5	 20
373	 21	387.3	49.1	 20
374	 21	471.5	38.5	 20
375	 21	302.5	39.8	 16
376	 21	133.0	19.2	 25
377	 21	515.0	63.7	 25
378	 21	427.5	50.1	 20
379	 21	117.0	18.5	 25
380	 21	120.0	15.6	 25
381	 21	415.3	61.8	 20
382	 21	5063.8	913.9	 20
383	 21	9313.3	2097.9	 20
384	 21	2300.0	462.0	 20
385	 21	132.0	21.4	 25
386	 21	419.0	66.8	 25
387	 21	1660.8	363.9	 20
388	 21	6499.0	1509.6	 25
389	 21	188.0	80.5	 25
390	 21	158.0	20.3	 16
391	 21	3752.3	497.0	 20
392	 21	209.0	33.6	 20
393	 21	283.3	42.5	 20
394	 21	2452.0	373.2	 25
395	 21	2565.0	356.4	 25
396	 21	2181.3	274.3	 20
397	 21	2845.0	494.9	 25
398	 21	265.0	45.7	 25
399	 21	142.3	20.4	 16
400	 21	1132.8	171.5	 20
401	 21	334.5	66.9	 20
402	 21	2394.5	379.9	 20
403	 21	7224.0	1473.1	 25
404	 21	133.0	13.5	 25
405	 21	135.3	21.7	 20
406	 21	8060.0	1995.8	 25
407	 21	246.0	26.5	 25
408	 21	118.5	22.0	 16
409	 21	116.0	15.3	 20
410	 21	246.8	27.7	 20
411	 21	712.3	101.2	 20
412	 21	178.0	12.5	 25
413	 21	315.0	32.4	 25
414	 21	333.8	32.2	 20
415	 21	785.0	123.0	 25
416	 21	193.0	36.5	 25
417	 21	961.3	124.2	 16
418	 21	429.8	48.3	 20
419	 21	285.3	49.0	 20
420	 21	121.3	18.8	 20
421	 21	357.0	64.7	 25
422	 21	638.0	114.0	 25
423	 21	139.5	22.7	 20
424	 21	129.0	18.4	 25
425	 21	351.0	31.9	 20
426	 21	464.5	37.6	 16
427	 21	178.5	25.1	 20
428	 21	167.0	22.4	 25
429	 21	128.3	13.6	 20
430	 21	5587.0	877.5	 25
431	 21	129.0	15.8	 25
432	 21	1121.5	170.3	 20
433	 21	122.0	20.5	 25
434	 21	127.5	14.3	 20
435	 21	211.5	22.7	 16
436	 21	173.8	20.3	 20
437	 21	6157.0	1232.8	 25
438	 21	835.3	93.6	 20
439	 21	7441.0	1685.9	 25
440	 21	115.0	16.3	 25
441	 21	181.5	24.8	 20
442	 21	235.0	36.9	 25
443	 21	139.8	18.2	 20
444	 21	438.0	63.3	 16
445	 21	1257.3	204.3	 20
446	 21	343.0	44.7	 25
447	 21	971.8	136.3	 20
448	 21	124.0	20.8	 25
449	 21	479.0	62.9	 25
450	 21	1513.3	234.0	 20
451	 21	2847.0	638.9	 25
452	 21	121.0	15.2	 20
453	 21	103.5	14.2	 16
454	 21	117.8	16.2	 20
455	 21	678.0	118.6	 25
456	 21	181.3	18.2	 20
457	 21	322.0	38.6	 25
458	 21	1181.0	181.6	 25
459	 21	460.3	61.9	 20
460	 21	4328.8	445.6	 20
461	 21	6994.5	1070.8	 20
462	 21	274.3	23.8	 16
463	 21	689.0	77.3	 25
464	 21	237.0	31.9	 25
465	 21	954.8	81.3	 20
466	 21	1783.0	194.0	 25
467	 21	753.0	67.1	 25
468	 21	385.8	21.8	 20
469	 21	369.0	28.9	 20
470	 21	214.3	23.8	 20
471	 21	200.8	23.7	 20
472	 21	341.3	44.1	 20
473	 21	145.0	17.7	 25
474	 21	2964.0	672.2	 25
475	 21	192.0	30.1	 20
476	 21	11725.0	2530.0	 25
477	 21	2258.0	540.0	 25
478	 21	2660.5	224.5	 16
479	 21	1573.0	204.9	 20
480	 21	115.5	14.6	 20
481	 21	128.3	19.1	 20
482	 21	159.0	19.7	 25
483	 21	4150.0	909.8	 25
484	 21	223.5	23.3	 20
485	 21	214.0	27.3	 25
486	 21	180.0	19.5	 25
487	 21	116.8	9.3	 16
488	 21	133.3	18.4	 20
489	 21	111.5	12.3	 20
490	 21	526.8	60.6	 20
491	 21	3686.0	675.3	 25
492	 21	375.0	56.5	 25
493	 21	4452.0	694.8	 20
494	 21	1136.0	147.4	 25
495	 21	779.0	82.0	 25
496	 21	671.5	59.7	 16
497	 21	377.3	38.9	 20
498	 21	1776.0	213.9	 25
499	 21	564.5	50.9	 20
500	 21	1962.0	287.5	 25
501	 21	1281.0	219.7	 25
502	 21	628.0	44.9	 20
503	 21	175.0	17.4	 25
504	 21	165.5	16.8	 20
505	 21	497.3	75.5	 16
506	 21	189.5	34.0	 20
507	 21	303.0	38.4	 25
508	 21	451.8	90.8	 20
509	 21	1858.0	260.0	 25
510	 21	698.0	179.1	 25
511	 21	143.3	18.4	 20
512	 21	131.0	12.8	 25
513	 21	244.3	30.0	 20
514	 21	363.8	39.2	 16
515	 21	234.8	34.5	 20
516	 21	175.0	30.1	 25
517	 21	2289.8	299.8	 20
518	 21	115.0	24.3	 25
519	 21	378.0	66.0	 25
520	 21	269.8	32.2	 20
521	 21	285.0	30.3	 25
522	 21	3426.5	682.9	 20
523	 21	281.3	44.3	 16
524	 21	119.5	15.9	 20
525	 21	242.0	26.8	 25
526	 21	101.0	14.7	 20
527	 21	107.0	14.9	 25
528	 21	171.0	26.6	 25
529	 21	184.8	24.5	 20
530	 21	262.0	38.3	 25
531	 21	184.0	30.4	 20
532	 21	448.0	42.3	 16
533	 21	833.8	131.8	 20
534	 21	152.0	23.5	 25
535	 21	185.8	17.4	 20
536	 21	134.0	14.7	 25
537	 21	4567.0	724.7	 25
538	 21	458.3	35.6	 20
539	 21	111.0	15.4	 20
540	 21	143.3	21.1	 20
541	 21	111.5	16.8	 16
542	 21	122.0	13.5	 25
543	 21	976.0	186.2	 25
544	 21	7527.3	898.2	 20
545	 21	167.0	21.7	 25
546	 21	345.0	38.5	 25
547	 21	247.3	37.6	 20
548	 21	18688.8	2808.0	 20
549	 21	196.0	37.1	 20
550	 21	159.3	24.0	 16
551	 21	236.0	30.0	 25
552	 21	219.0	41.9	 25
553	 21	5579.0	721.3	 20
554	 21	2383.0	445.3	 25
555	 21	2122.0	401.1	 25
556	 21	289.0	40.9	 20
557	 21	215.3	28.5	 20
558	 21	13176.0	1766.0	 20
559	 21	576.3	59.8	 16
560	 21	5526.0	1058.9	 25
561	 21	639.0	77.5	 25
562	 21	175.8	16.9	 20
563	 21	239.0	29.5	 25
564	 21	351.0	39.2	 25
565	 21	4119.3	655.5	 20
566	 21	433.0	55.7	 20
567	 21	205.0	24.6	 20
568	 21	8677.5	1236.1	 16
569	 21	175.0	38.2	 25
570	 21	163.0	24.3	 25
571	 21	11783.5	1862.4	 20
572	 21	10526.0	2248.4	 25
573	 21	245.0	34.2	 25
574	 21	133.8	19.7	 16
575	 21	299.0	31.0	 20
576	 21	140.3	14.4	 20
577	 21	458.8	62.0	 20
578	 21	216.0	33.5	 25
579	 21	241.0	35.2	 25
580	 21	208.3	38.4	 20
581	 21	759.0	125.3	 25
582	 21	645.0	85.7	 25
583	 21	399.0	58.1	 16
584	 21	248.5	30.6	 20
585	 21	4593.3	580.6	 20
586	 21	8141.3	836.7	 20
587	 21	649.0	87.3	 25
588	 21	347.0	43.0	 25
589	 21	801.0	98.0	 20
590	 21	144.0	19.8	 25
591	 21	411.0	54.8	 25
592	 21	146.5	15.2	 16
593	 21	101.8	17.9	 20
594	 21	3026.8	439.8	 20
595	 21	140.0	17.4	 20
596	 21	542.0	76.9	 25
597	 21	287.0	43.8	 25
598	 21	114.3	20.4	 20
599	 21	847.0	87.7	 25
600	 21	479.0	45.7	 25
601	 21	432.3	46.9	 16
602	 21	1304.0	278.4	 20
603	 21	138.3	16.5	 20
604	 21	156.8	25.0	 20
605	 21	143.0	28.6	 25
606	 21	280.0	31.2	 25
607	 21	122.3	15.0	 20
608	 21	96.0	10.8	 25
609	 21	458.0	57.8	 25
610	 21	544.3	32.2	 16
611	 21	269.0	20.7	 20
612	 21	179.0	24.1	 25
613	 21	277.5	27.4	 20
614	 21	2403.0	331.0	 25
615	 21	2359.0	331.3	 25
616	 21	526.5	84.1	 20
617	 21	214.0	35.7	 25
618	 21	158.3	30.3	 20
619	 21	16160.8	2091.5	 16
620	 21	185.5	61.8	 20
621	 21	206.0	25.4	 25
622	 21	225.3	18.6	 20
623	 21	8257.0	1511.7	 25
624	 21	9352.0	1898.8	 25
625	 21	320.5	26.8	 20
626	 21	823.0	171.0	 25
627	 21	2200.0	348.7	 20
628	 21	573.8	68.7	 16
629	 21	301.3	31.4	 20
630	 21	1892.0	300.6	 25
631	 21	344.0	34.9	 25
632	 21	1241.3	147.8	 20
633	 21	123.0	19.2	 25
634	 21	354.0	36.3	 25
635	 21	4447.3	452.7	 20
636	 21	403.3	59.3	 20
637	 21	291.0	42.1	 20
638	 21	134.3	20.5	 16
639	 21	340.0	1412.6	 25
  0	 22	15065.5	1612.8	 16
  1	 22	603.3	57.8	 20
  2	 22	151.0	16.7	 25
  3	 22	108.3	25.1	 20
  4	 22	92.0	9.3	 25
  5	 22	121.0	18.4	 25
  6	 22	2362.8	389.8	 20
  7	 22	142.0	22.9	 25
  8	 22	210.5	23.3	 20
  9	 22	121.5	14.5	 16
 10	 22	115.0	31.3	 25
 11	 22	107.0	13.9	 25
 12	 22	164.0	65.8	 20
 13	 22	224.0	29.2	 25
 14	 22	260.0	81.7	 25
 15	 22	141.3	18.7	 20
 16	 22	107.0	16.0	 20
 17	 22	100.3	15.8	 20
 18	 22	113.8	19.7	 16
 19	 22	103.0	15.5	 25
 20	 22	294.0	35.4	 25
 21	 22	247.0	22.3	 20
 22	 22	115.0	17.2	 25
 23	 22	597.0	56.4	 25
 24	 22	1274.3	94.1	 20
 25	 22	392.5	27.9	 20
 26	 22	260.5	37.9	 20
 27	 22	119.5	16.4	 16
 28	 22	1012.0	312.0	 25
 29	 22	342.0	27.3	 25
 30	 22	194.5	25.0	 20
 31	 22	210.0	35.6	 25
 32	 22	153.0	20.0	 25
 33	 22	143.3	23.8	 20
 34	 22	128.3	19.2	 20
 35	 22	113.0	14.4	 20
 36	 22	225.5	68.3	 16
 37	 22	175.0	19.1	 25
 38	 22	176.0	21.7	 25
 39	 22	339.0	48.0	 25
 40	 22	123.0	12.9	 20
 41	 22	1413.0	289.0	 25
 42	 22	143.0	28.1	 25
 43	 22	116.0	15.9	 16
 44	 22	776.3	135.0	 20
 45	 22	700.5	99.6	 20
 46	 22	350.8	47.9	 20
 47	 22	216.0	20.9	 25
 48	 22	3396.0	691.9	 25
 49	 22	146.3	25.7	 20
 50	 22	231.0	31.6	 25
 51	 22	177.8	24.5	 20
 52	 22	1755.3	209.3	 16
 53	 22	135.8	19.5	 20
 54	 22	344.0	36.3	 25
 55	 22	212.5	23.5	 20
 56	 22	350.0	45.3	 25
 57	 22	506.0	39.6	 25
 58	 22	1154.3	95.0	 20
 59	 22	1111.0	128.6	 25
 60	 22	171.3	16.6	 20
 61	 22	137.8	39.4	 16
 62	 22	152.0	21.3	 20
 63	 22	166.0	18.7	 25
 64	 22	119.3	22.2	 20
 65	 22	122.0	13.9	 25
 66	 22	208.0	46.4	 25
 67	 22	2851.5	725.6	 20
 68	 22	380.0	38.5	 25
 69	 22	461.0	87.4	 20
 70	 22	112.5	15.2	 16
 71	 22	123.5	17.6	 20
 72	 22	140.0	27.2	 25
 73	 22	116.0	13.9	 20
 74	 22	134.0	21.5	 25
 75	 22	147.0	26.0	 25
 76	 22	158.0	13.6	 20
 77	 22	204.0	24.8	 25
 78	 22	329.5	31.4	 20
 79	 22	151.8	13.0	 16
 80	 22	120.8	15.5	 20
 81	 22	125.0	10.2	 25
 82	 22	121.3	24.0	 20
 83	 22	95.0	14.6	 25
 84	 22	118.0	14.3	 25
 85	 22	143.0	20.1	 20
 86	 22	118.5	13.5	 20
 87	 22	218.0	34.6	 20
 88	 22	107.5	16.7	 16
 89	 22	114.0	17.5	 25
 90	 22	106.0	32.3	 25
 91	 22	127.3	18.7	 20
 92	 22	233.0	24.4	 25
 93	 22	205.0	34.7	 25
 94	 22	519.5	49.3	 20
 95	 22	275.8	24.3	 20
 96	 22	380.3	33.3	 20
 97	 22	316.8	25.1	 16
 98	 22	6523.0	1232.3	 25
 99	 22	204.0	36.9	 25
100	 22	420.0	43.1	 20
101	 22	3237.0	535.2	 25
102	 22	2903.0	676.7	 25
103	 22	466.0	75.9	 20
104	 22	466.3	55.0	 20
105	 22	116.8	20.2	 20
106	 22	153.5	23.5	 16
107	 22	150.0	19.9	 25
108	 22	445.0	90.2	 25
109	 22	556.8	39.6	 20
110	 22	385.0	37.3	 25
111	 22	2328.0	362.7	 25
112	 22	270.0	28.0	 20
113	 22	125.5	16.0	 20
114	 22	468.0	43.4	 20
115	 22	315.0	32.7	 16
116	 22	166.0	19.3	 25
117	 22	209.0	23.3	 25
118	 22	165.3	24.7	 20
119	 22	840.0	210.4	 25
120	 22	137.0	14.2	 25
121	 22	103.3	11.4	 16
122	 22	122.3	18.4	 20
123	 22	757.5	87.5	 20
124	 22	332.0	39.0	 20
125	 22	527.0	83.7	 25
126	 22	264.0	46.9	 25
127	 22	125.0	22.8	 20
128	 22	113.0	17.5	 25
129	 22	357.0	124.9	 25
130	 22	133.0	20.3	 16
131	 22	154.8	34.7	 20
132	 22	135.0	15.8	 20
133	 22	106.0	14.1	 20
134	 22	128.0	17.4	 25
135	 22	160.0	17.1	 25
136	 22	331.8	50.2	 20
137	 22	297.0	35.0	 25
138	 22	1288.0	223.0	 25
139	 22	212.5	24.0	 16
140	 22	437.3	51.1	 20
141	 22	658.5	58.9	 20
142	 22	814.0	135.8	 20
143	 22	249.0	39.8	 25
144	 22	169.0	22.9	 25
145	 22	120.5	15.2	 20
146	 22	1076.0	160.1	 25
147	 22	4196.0	761.3	 25
148	 22	505.0	49.8	 16
149	 22	233.0	22.9	 20
150	 22	149.3	20.2	 20
151	 22	96.3	11.8	 20
152	 22	120.0	16.8	 25
153	 22	601.0	531.5	 25
154	 22	911.3	705.1	 20
155	 22	121.0	21.5	 25
156	 22	459.0	351.1	 25
157	 22	137.8	19.4	 16
158	 22	119.5	15.5	 20
159	 22	529.0	85.0	 25
160	 22	121.5	16.6	 20
161	 22	215.0	28.8	 25
162	 22	361.0	55.3	 25
163	 22	156.8	18.0	 20
164	 22	140.0	18.1	 25
165	 22	131.3	11.5	 20
166	 22	123.0	14.9	 16
167	 22	328.8	48.2	 20
168	 22	701.0	68.1	 25
169	 22	157.5	20.5	 20
170	 22	203.0	23.4	 25
171	 22	165.0	24.1	 25
172	 22	291.5	113.2	 20
173	 22	177.0	35.4	 25
174	 22	107.5	13.8	 20
175	 22	151.8	23.1	 16
176	 22	189.3	21.4	 20
177	 22	289.0	38.5	 25
178	 22	378.3	35.7	 20
179	 22	214.0	28.0	 25
180	 22	589.0	55.6	 25
181	 22	210.0	22.2	 20
182	 22	196.0	37.0	 25
183	 22	153.0	25.3	 20
184	 22	142.0	16.1	 16
185	 22	145.0	21.8	 20
186	 22	113.0	13.7	 25
187	 22	146.3	15.7	 20
188	 22	169.0	64.3	 25
189	 22	131.0	17.6	 25
190	 22	193.3	28.5	 20
191	 22	639.0	141.7	 25
192	 22	120.0	9.4	 20
193	 22	104.8	15.5	 16
194	 22	127.3	21.3	 20
195	 22	95.0	13.1	 25
196	 22	103.3	12.9	 20
197	 22	119.0	16.0	 25
198	 22	124.0	13.8	 25
199	 22	104.0	15.7	 25
200	 22	198.8	57.3	 16
201	 22	99.3	16.0	 20
202	 22	327.8	34.1	 20
203	 22	159.3	19.4	 20
204	 22	164.0	15.7	 25
205	 22	657.0	104.8	 25
206	 22	103.3	18.0	 20
207	 22	99.0	12.4	 25
208	 22	141.0	24.8	 25
209	 22	333.3	34.3	 16
210	 22	108.3	18.8	 20
211	 22	87.3	15.2	 20
212	 22	97.8	13.5	 20
213	 22	394.0	56.7	 25
214	 22	158.0	20.6	 25
215	 22	296.3	100.3	 20
216	 22	186.0	22.4	 25
217	 22	151.0	24.5	 25
218	 22	135.8	29.1	 16
219	 22	252.3	70.1	 20
220	 22	119.5	14.0	 20
221	 22	143.3	20.3	 20
222	 22	315.0	38.1	 25
223	 22	289.0	37.8	 25
224	 22	153.0	16.5	 20
225	 22	92.0	10.2	 25
226	 22	113.0	19.8	 25
227	 22	102.0	16.4	 16
228	 22	873.5	93.8	 20
229	 22	422.3	56.2	 20
230	 22	178.8	25.0	 20
231	 22	191.0	28.1	 25
232	 22	156.0	19.9	 25
233	 22	125.8	15.3	 20
234	 22	445.0	48.4	 25
235	 22	121.8	12.2	 20
236	 22	107.0	12.3	 16
237	 22	100.5	12.2	 20
238	 22	392.0	38.5	 25
239	 22	419.3	45.0	 20
240	 22	118.0	16.3	 25
241	 22	174.0	62.9	 25
242	 22	139.0	20.3	 20
243	 22	547.0	146.2	 25
244	 22	189.5	19.9	 20
245	 22	211.3	27.6	 16
246	 22	1566.0	142.0	 20
247	 22	708.0	79.8	 25
248	 22	228.5	21.9	 20
249	 22	129.0	19.9	 25
250	 22	215.0	28.1	 25
251	 22	168.8	25.7	 20
252	 22	811.0	132.1	 25
253	 22	1074.0	220.1	 20
254	 22	114.8	15.1	 16
255	 22	242.3	48.9	 20
256	 22	223.0	38.7	 25
257	 22	273.8	29.7	 20
258	 22	417.0	57.8	 25
259	 22	324.0	34.4	 25
260	 22	278.0	23.6	 20
261	 22	404.0	37.7	 25
262	 22	495.5	60.3	 20
263	 22	117.3	13.3	 16
264	 22	248.0	44.3	 20
265	 22	118.0	15.7	 25
266	 22	140.3	18.0	 20
267	 22	494.0	70.9	 25
268	 22	334.0	57.5	 25
269	 22	721.8	108.0	 20
270	 22	538.0	53.4	 25
271	 22	268.3	29.6	 20
272	 22	547.0	57.0	 16
273	 22	492.0	45.5	 25
274	 22	528.0	54.2	 25
275	 22	354.3	32.1	 20
276	 22	1761.0	600.7	 25
277	 22	112.0	19.2	 25
278	 22	100.5	13.9	 20
279	 22	798.5	109.3	 20
280	 22	213.5	37.5	 20
281	 22	700.0	43.9	 16
282	 22	798.0	152.5	 25
283	 22	196.0	26.8	 25
284	 22	540.5	68.9	 20
285	 22	177.0	18.5	 25
286	 22	440.0	43.4	 25
287	 22	207.8	22.6	 20
288	 22	316.5	44.4	 20
289	 22	352.5	48.7	 20
290	 22	224.0	33.3	 16
291	 22	288.0	36.4	 25
292	 22	124.0	18.6	 25
293	 22	104.8	14.0	 20
294	 22	214.0	51.5	 25
295	 22	109.0	22.1	 25
296	 22	172.3	21.8	 20
297	 22	142.3	17.0	 20
298	 22	490.3	53.5	 20
299	 22	755.3	64.1	 16
300	 22	403.0	53.9	 25
301	 22	5155.0	849.7	 25
302	 22	246.0	44.4	 20
303	 22	336.0	28.9	 25
304	 22	308.0	34.3	 25
305	 22	279.3	31.7	 20
306	 22	337.0	38.4	 20
307	 22	241.0	29.5	 20
308	 22	167.3	26.2	 16
309	 22	1218.0	129.2	 25
310	 22	641.0	93.4	 25
311	 22	254.0	221.0	 20
312	 22	131.0	27.1	 25
313	 22	1713.0	423.4	 25
314	 22	112.0	12.6	 16
315	 22	115.3	14.3	 20
316	 22	253.0	45.3	 20
317	 22	177.8	28.3	 20
318	 22	1866.0	348.7	 25
319	 22	178.0	18.6	 25
320	 22	506.0	45.4	 20
321	 22	148.0	19.4	 25
322	 22	317.0	43.4	 25
323	 22	1521.3	130.7	 16
324	 22	251.3	38.7	 20
325	 22	223.3	22.4	 20
326	 22	466.8	44.2	 20
327	 22	668.0	98.0	 25
328	 22	225.0	21.6	 25
329	 22	608.3	55.9	 20
330	 22	310.0	37.8	 25
331	 22	187.0	19.9	 25
332	 22	380.3	42.6	 16
333	 22	298.0	33.0	 20
334	 22	176.5	25.6	 20
335	 22	131.0	21.1	 20
336	 22	150.0	27.2	 25
337	 22	134.0	16.8	 25
338	 22	424.5	31.4	 20
339	 22	1894.0	257.7	 25
340	 22	222.0	25.1	 25
341	 22	2214.5	213.3	 16
342	 22	1138.5	123.7	 20
343	 22	720.3	113.2	 20
344	 22	162.0	14.7	 20
345	 22	755.0	85.5	 25
346	 22	250.0	39.3	 25
347	 22	332.3	80.6	 20
348	 22	163.0	22.5	 25
349	 22	579.5	73.2	 20
350	 22	723.8	36.7	 16
351	 22	141.0	21.3	 20
352	 22	110.0	13.3	 25
353	 22	235.5	26.7	 20
354	 22	216.0	19.9	 25
355	 22	113.0	15.6	 25
356	 22	162.3	24.1	 20
357	 22	434.0	37.5	 25
358	 22	248.0	68.7	 20
359	 22	364.0	52.9	 20
360	 22	529.8	43.7	 16
361	 22	1234.0	153.5	 25
362	 22	1813.0	240.3	 25
363	 22	897.5	47.1	 20
364	 22	2134.0	217.2	 25
365	 22	360.0	32.4	 25
366	 22	275.3	30.5	 20
367	 22	225.8	20.3	 20
368	 22	133.3	21.4	 20
369	 22	659.8	42.9	 16
370	 22	629.0	75.7	 25
371	 22	540.0	48.3	 25
372	 22	3878.5	611.7	 20
373	 22	472.0	39.6	 25
374	 22	361.0	52.7	 25
375	 22	467.0	41.7	 20
376	 22	142.3	18.6	 20
377	 22	239.8	28.4	 20
378	 22	152.8	18.5	 16
379	 22	149.0	19.6	 25
380	 22	122.0	14.1	 25
381	 22	129.3	21.6	 20
382	 22	357.0	250.3	 25
383	 22	957.0	584.9	 25
384	 22	208.3	27.0	 16
385	 22	129.8	17.4	 20
386	 22	546.0	36.2	 20
387	 22	478.0	48.0	 20
388	 22	1298.0	216.0	 25
389	 22	154.0	15.1	 25
390	 22	151.0	19.6	 20
391	 22	400.0	132.1	 25
392	 22	263.0	45.7	 25
393	 22	126.3	12.2	 16
394	 22	378.0	61.3	 20
395	 22	1849.5	230.5	 20
396	 22	864.8	108.8	 20
397	 22	857.0	141.5	 25
398	 22	466.0	62.8	 25
399	 22	147.8	15.9	 20
400	 22	147.0	36.4	 25
401	 22	138.0	23.3	 25
402	 22	362.0	37.0	 16
403	 22	805.5	132.3	 20
404	 22	139.8	15.8	 20
405	 22	126.5	20.6	 20
406	 22	1254.0	327.0	 25
407	 22	158.0	44.9	 25
408	 22	146.3	52.2	 20
409	 22	144.0	21.1	 25
410	 22	134.0	13.5	 25
411	 22	140.3	20.6	 16
412	 22	164.3	18.8	 20
413	 22	212.0	25.2	 20
414	 22	467.0	52.5	 20
415	 22	261.0	26.8	 25
416	 22	209.0	21.7	 25
417	 22	598.3	65.4	 20
418	 22	287.0	32.4	 25
419	 22	135.0	21.7	 25
420	 22	157.5	19.3	 16
421	 22	373.3	54.6	 20
422	 22	179.0	22.6	 25
423	 22	143.8	34.4	 20
424	 22	131.0	16.8	 25
425	 22	323.0	46.0	 25
426	 22	404.0	63.4	 20
427	 22	174.0	20.3	 25
428	 22	143.3	17.7	 20
429	 22	121.8	15.1	 16
430	 22	220.0	53.8	 20
431	 22	122.0	14.6	 25
432	 22	167.0	30.1	 20
433	 22	116.0	12.0	 25
434	 22	129.0	17.5	 25
435	 22	139.0	18.9	 20
436	 22	371.0	64.0	 25
437	 22	1162.8	189.3	 20
438	 22	1422.8	85.0	 16
439	 22	2135.8	269.4	 20
440	 22	142.0	23.7	 25
441	 22	208.0	135.3	 20
442	 22	135.0	24.3	 25
443	 22	134.0	17.2	 25
444	 22	188.3	31.4	 20
445	 22	269.0	45.4	 25
446	 22	277.5	26.2	 20
447	 22	199.3	96.0	 16
448	 22	111.0	13.7	 20
449	 22	514.0	87.0	 25
450	 22	674.5	124.0	 20
451	 22	313.0	50.8	 25
452	 22	120.0	16.8	 25
453	 22	114.3	19.2	 20
454	 22	117.0	15.1	 25
455	 22	229.5	33.9	 20
456	 22	185.0	26.3	 16
457	 22	248.5	32.2	 20
458	 22	2011.0	429.4	 25
459	 22	261.5	25.8	 20
460	 22	775.0	131.4	 25
461	 22	1061.0	272.8	 25
462	 22	202.3	40.8	 20
463	 22	612.8	62.3	 20
464	 22	266.8	31.9	 20
465	 22	483.0	64.8	 16
466	 22	2393.0	500.3	 25
467	 22	585.0	72.8	 25
468	 22	331.5	30.2	 20
469	 22	829.0	127.3	 25
470	 22	204.0	25.5	 25
471	 22	168.0	17.0	 20
472	 22	161.3	23.5	 20
473	 22	168.3	18.1	 20
474	 22	395.0	46.6	 16
475	 22	278.0	34.4	 25
476	 22	2686.0	571.2	 25
477	 22	1251.8	115.7	 20
478	 22	3991.0	366.2	 25
479	 22	440.0	57.7	 25
480	 22	134.0	17.6	 20
481	 22	111.0	15.7	 20
482	 22	153.8	28.0	 20
483	 22	1587.8	122.7	 16
484	 22	201.0	62.6	 25
485	 22	285.0	76.2	 25
486	 22	212.3	34.3	 20
487	 22	126.0	19.3	 25
488	 22	133.0	46.6	 25
489	 22	112.5	11.6	 20
490	 22	345.5	41.8	 20
491	 22	679.5	124.4	 20
492	 22	248.5	22.2	 16
493	 22	1528.0	304.5	 25
494	 22	708.0	80.1	 25
495	 22	529.0	54.7	 20
496	 22	1158.0	123.0	 25
497	 22	494.0	51.6	 25
498	 22	747.3	51.4	 16
499	 22	431.0	24.6	 20
500	 22	930.0	82.9	 20
501	 22	2002.0	380.2	 20
502	 22	592.0	80.8	 25
503	 22	168.0	26.2	 25
504	 22	164.5	22.9	 20
505	 22	514.0	83.5	 25
506	 22	216.0	26.7	 25
507	 22	231.5	27.5	 16
508	 22	602.5	88.6	 20
509	 22	1716.8	246.9	 20
510	 22	1495.8	167.1	 20
511	 22	151.0	22.2	 25
512	 22	184.0	18.8	 25
513	 22	300.3	41.1	 20
514	 22	199.0	19.8	 25
515	 22	217.0	24.6	 25
516	 22	204.8	25.5	 16
517	 22	227.3	35.6	 20
518	 22	117.3	19.0	 20
519	 22	134.0	16.4	 25
520	 22	513.5	83.3	 20
521	 22	394.0	47.2	 25
522	 22	239.0	38.5	 25
523	 22	112.3	17.8	 20
524	 22	128.0	14.3	 25
525	 22	158.3	21.3	 20
526	 22	114.5	20.9	 16
527	 22	119.3	15.6	 20
528	 22	164.0	19.5	 25
529	 22	167.0	21.4	 20
530	 22	132.0	20.1	 25
531	 22	199.0	21.7	 25
532	 22	960.3	74.3	 20
533	 22	155.0	23.0	 25
534	 22	271.5	32.3	 20
535	 22	141.0	12.9	 16
536	 22	131.0	22.5	 25
537	 22	205.0	35.9	 25
538	 22	128.3	18.3	 20
539	 22	115.0	13.2	 25
540	 22	160.0	19.3	 25
541	 22	111.5	16.3	 20
542	 22	141.3	18.3	 20
543	 22	221.5	28.7	 20
544	 22	2765.5	444.7	 16
545	 22	186.0	29.2	 25
546	 22	317.0	45.4	 25
547	 22	195.8	29.8	 20
548	 22	1156.0	538.0	 25
549	 22	145.0	18.5	 25
550	 22	168.3	27.4	 20
551	 22	310.0	39.0	 20
552	 22	386.5	45.1	 20
553	 22	452.3	79.6	 16
554	 22	183.0	22.4	 25
555	 22	300.0	48.6	 25
556	 22	249.0	48.0	 20
557	 22	181.0	24.0	 25
558	 22	2408.0	505.0	 25
559	 22	396.3	54.0	 20
560	 22	398.3	101.8	 20
561	 22	307.0	38.7	 20
562	 22	179.0	19.3	 16
563	 22	307.0	44.3	 25
564	 22	684.0	77.5	 25
565	 22	941.8	139.8	 20
566	 22	755.0	112.6	 25
567	 22	166.0	20.1	 25
568	 22	2386.3	533.3	 20
569	 22	248.3	29.4	 20
570	 22	146.0	15.8	 20
571	 22	3762.5	492.2	 16
572	 22	814.0	144.5	 25
573	 22	322.0	50.4	 25
574	 22	243.3	34.2	 20
575	 22	633.0	72.2	 25
576	 22	168.0	46.3	 25
577	 22	156.5	20.9	 16
578	 22	165.8	18.8	 20
579	 22	294.3	50.5	 20
580	 22	260.5	38.2	 20
581	 22	702.0	126.8	 25
582	 22	284.0	22.7	 25
583	 22	707.5	111.9	 20
584	 22	297.0	333.7	 25
585	 22	1435.0	338.3	 25
586	 22	1205.0	241.9	 16
587	 22	287.8	29.2	 20
588	 22	238.3	46.0	 20
589	 22	341.0	111.8	 20
590	 22	254.0	65.0	 25
591	 22	290.0	33.8	 25
592	 22	176.3	27.6	 20
593	 22	107.0	13.6	 25
594	 22	237.0	64.7	 25
595	 22	118.8	14.3	 16
596	 22	682.5	72.2	 20
597	 22	381.3	49.4	 20
598	 22	138.0	21.3	 20
599	 22	378.0	51.7	 25
600	 22	347.0	54.2	 25
601	 22	729.5	80.1	 20
602	 22	168.0	27.8	 25
603	 22	109.0	17.4	 25
604	 22	136.3	24.1	 16
605	 22	107.3	12.8	 20
606	 22	168.3	24.8	 20
607	 22	124.0	16.8	 20
608	 22	102.0	17.4	 25
609	 22	238.0	29.8	 25
610	 22	215.8	17.8	 20
611	 22	175.0	18.1	 25
612	 22	257.3	30.0	 20
613	 22	410.5	138.9	 16
614	 22	1794.5	170.6	 20
615	 22	1990.0	438.7	 25
616	 22	1088.5	157.5	 20
617	 22	272.0	23.0	 25
618	 22	173.0	28.2	 25
619	 22	5705.0	1230.5	 20
620	 22	179.0	30.2	 25
621	 22	213.0	27.1	 20
622	 22	203.3	31.5	 16
623	 22	1977.3	327.9	 20
624	 22	1827.0	426.7	 25
625	 22	327.0	46.1	 20
626	 22	165.0	17.5	 25
627	 22	667.0	136.4	 25
628	 22	322.0	38.5	 20
629	 22	437.0	44.4	 25
630	 22	712.8	133.1	 20
631	 22	494.3	65.1	 16
632	 22	1313.3	162.3	 20
633	 22	148.0	28.3	 25
634	 22	237.5	42.5	 20
635	 22	384.0	96.9	 25
636	 22	271.0	44.4	 25
637	 22	122.3	18.4	 20
638	 22	145.0	17.9	 25
639	 22	14112.5	3277.7	 20
  0	 23	288.5	163.9	 20
  1	 23	3599.0	940.6	 25
  2	 23	142.0	14.6	 20
  3	 23	329.0	39.8	 16
  4	 23	116.0	12.2	 20
  5	 23	115.0	13.0	 25
  6	 23	102.5	16.2	 20
  7	 23	1881.0	447.3	 25
  8	 23	105.0	16.1	 25
  9	 23	179.0	20.2	 20
 10	 23	10680.8	2105.5	 20
 11	 23	407.8	41.5	 20
 12	 23	142.0	20.6	 16
 13	 23	125.0	19.0	 25
 14	 23	416.0	59.1	 25
 15	 23	864.8	190.0	 20
 16	 23	120.0	17.9	 25
 17	 23	132.0	15.6	 25
 18	 23	102.0	13.0	 20
 19	 23	99.0	15.0	 20
 20	 23	403.0	47.1	 20
 21	 23	179.0	30.4	 16
 22	 23	420.0	86.2	 25
 23	 23	206.0	25.8	 25
 24	 23	2417.0	193.7	 20
 25	 23	1198.0	111.7	 25
 26	 23	346.0	55.6	 25
 27	 23	389.3	61.9	 20
 28	 23	564.8	54.9	 20
 29	 23	318.0	25.8	 20
 30	 23	146.3	20.3	 16
 31	 23	4832.0	998.1	 25
 32	 23	210.0	21.5	 25
 33	 23	321.0	33.6	 20
 34	 23	552.0	55.4	 25
 35	 23	378.0	41.2	 25
 36	 23	1024.8	124.9	 20
 37	 23	106.5	14.0	 20
 38	 23	148.0	18.7	 20
 39	 23	1118.5	93.5	 16
 40	 23	186.0	15.9	 25
 41	 23	1009.0	94.7	 25
 42	 23	3838.0	428.3	 20
 43	 23	9554.0	1612.7	 25
 44	 23	765.0	54.9	 25
 45	 23	14980.5	2274.0	 20
 46	 23	253.0	65.6	 20
 47	 23	270.5	35.0	 20
 48	 23	171.0	24.8	 20
 49	 23	164.0	19.8	 25
 50	 23	220.0	25.0	 25
 51	 23	252.3	25.4	 20
 52	 23	337.0	41.2	 25
 53	 23	7099.0	1500.3	 25
 54	 23	198.0	22.9	 16
 55	 23	175.3	24.3	 20
 56	 23	457.0	35.6	 20
 57	 23	1146.3	118.6	 20
 58	 23	5729.0	872.8	 25
 59	 23	202.0	17.7	 25
 60	 23	650.3	101.2	 20
 61	 23	6756.0	1331.2	 25
 62	 23	120.0	16.9	 25
 63	 23	123.3	13.5	 16
 64	 23	110.5	15.2	 20
 65	 23	120.8	16.8	 20
 66	 23	232.0	47.5	 20
 67	 23	2214.0	493.3	 25
 68	 23	1109.0	211.4	 25
 69	 23	290.8	32.0	 20
 70	 23	234.0	41.6	 25
 71	 23	266.0	53.5	 25
 72	 23	277.8	23.9	 16
 73	 23	499.0	77.0	 20
 74	 23	610.0	100.6	 20
 75	 23	112.3	8.7	 20
 76	 23	1054.0	196.7	 25
 77	 23	104.0	15.9	 25
 78	 23	110.8	18.2	 20
 79	 23	144.0	17.0	 25
 80	 23	246.0	27.7	 25
 81	 23	238.8	23.3	 16
 82	 23	1169.0	268.9	 20
 83	 23	113.8	17.3	 20
 84	 23	106.3	15.0	 20
 85	 23	117.0	15.5	 25
 86	 23	127.0	18.9	 25
 87	 23	154.0	21.4	 25
 88	 23	1542.3	323.9	 20
 89	 23	179.3	31.0	 20
 90	 23	124.3	18.5	 20
 91	 23	305.8	48.1	 16
 92	 23	364.0	36.3	 25
 93	 23	2623.0	682.0	 25
 94	 23	266.8	32.3	 20
 95	 23	480.0	70.8	 25
 96	 23	326.0	46.0	 25
 97	 23	590.5	98.9	 20
 98	 23	12031.5	1377.1	 20
 99	 23	2097.8	336.3	 20
100	 23	296.0	27.2	 16
101	 23	146.0	19.6	 25
102	 23	1305.0	225.5	 25
103	 23	110.0	14.2	 20
104	 23	523.0	89.9	 25
105	 23	120.0	24.1	 25
106	 23	644.5	100.9	 20
107	 23	128.3	17.9	 20
108	 23	420.3	46.4	 20
109	 23	7355.5	1394.2	 16
110	 23	281.0	34.4	 25
111	 23	214.0	26.7	 25
112	 23	375.8	45.9	 20
113	 23	6679.0	1801.7	 25
114	 23	525.0	81.3	 25
115	 23	154.5	27.6	 20
116	 23	775.5	129.4	 20
117	 23	1943.8	316.0	 20
118	 23	107.3	14.4	 16
119	 23	266.0	36.2	 25
120	 23	573.0	100.1	 25
121	 23	209.5	29.7	 20
122	 23	109.0	19.7	 25
123	 23	228.0	32.2	 25
124	 23	247.8	31.0	 16
125	 23	227.3	33.5	 20
126	 23	541.0	83.2	 20
127	 23	338.3	37.4	 20
128	 23	174.0	26.5	 25
129	 23	423.0	89.3	 25
130	 23	183.0	29.6	 20
131	 23	330.0	44.6	 25
132	 23	110.0	16.8	 25
133	 23	3129.8	398.1	 16
134	 23	124.0	21.3	 20
135	 23	97.0	12.1	 20
136	 23	101.5	14.7	 20
137	 23	200.0	24.0	 25
138	 23	897.0	137.8	 25
139	 23	155.8	24.9	 20
140	 23	122.0	13.4	 25
141	 23	174.0	23.7	 25
142	 23	1461.3	268.3	 16
143	 23	393.8	66.7	 20
144	 23	355.3	60.9	 20
145	 23	153.0	20.4	 20
146	 23	590.0	107.2	 25
147	 23	530.0	62.7	 25
148	 23	237.3	24.1	 20
149	 23	191.0	28.0	 25
150	 23	267.0	55.9	 25
151	 23	1567.5	130.9	 16
152	 23	1577.0	200.4	 20
153	 23	169.5	22.4	 20
154	 23	132.3	20.7	 20
155	 23	139.0	17.4	 25
156	 23	90.0	13.6	 25
157	 23	1626.5	370.1	 20
158	 23	205.0	26.5	 25
159	 23	155.3	20.6	 20
160	 23	754.0	146.8	 16
161	 23	1767.3	319.9	 20
162	 23	813.0	139.1	 25
163	 23	182.5	21.0	 20
164	 23	266.0	39.4	 25
165	 23	127.0	17.3	 25
166	 23	982.5	221.6	 20
167	 23	557.0	56.9	 25
168	 23	356.3	37.7	 20
169	 23	277.5	34.6	 16
170	 23	181.5	15.0	 20
171	 23	142.0	19.4	 25
172	 23	464.8	43.0	 20
173	 23	152.0	21.1	 25
174	 23	176.0	23.7	 25
175	 23	125.0	14.2	 20
176	 23	301.0	27.9	 25
177	 23	511.0	55.9	 20
178	 23	2494.3	376.7	 16
179	 23	399.5	62.4	 20
180	 23	1032.0	153.7	 25
181	 23	996.5	150.0	 20
182	 23	274.0	31.9	 25
183	 23	458.0	96.8	 25
184	 23	134.0	10.3	 20
185	 23	2414.0	711.2	 25
186	 23	130.8	14.7	 20
187	 23	112.8	8.3	 16
188	 23	870.0	165.3	 20
189	 23	11241.0	2091.8	 25
190	 23	196.3	22.2	 20
191	 23	514.0	89.6	 25
192	 23	258.0	42.9	 25
193	 23	4147.3	848.9	 20
194	 23	166.0	30.8	 25
195	 23	1413.5	307.9	 20
196	 23	94.5	9.6	 16
197	 23	109.0	14.4	 25
198	 23	112.0	17.8	 25
199	 23	123.3	13.7	 20
200	 23	415.0	95.4	 25
201	 23	202.0	22.4	 25
202	 23	136.0	18.7	 20
203	 23	7118.3	1028.3	 20
204	 23	465.5	43.7	 20
205	 23	270.8	28.8	 16
206	 23	217.0	31.1	 25
207	 23	96.0	16.6	 25
208	 23	343.0	59.5	 20
209	 23	1580.0	266.2	 25
210	 23	333.0	43.1	 25
211	 23	842.5	167.7	 20
212	 23	225.8	34.4	 20
213	 23	1125.8	241.4	 20
214	 23	120.5	20.5	 16
215	 23	96.0	13.3	 25
216	 23	768.0	174.7	 25
217	 23	563.0	116.3	 20
218	 23	886.0	192.7	 25
219	 23	147.0	22.6	 25
220	 23	103.5	13.5	 20
221	 23	360.3	44.3	 20
222	 23	139.3	20.5	 20
223	 23	2613.0	333.2	 16
224	 23	129.0	20.4	 25
225	 23	273.0	34.1	 25
226	 23	300.8	28.3	 20
227	 23	162.0	18.1	 25
228	 23	105.0	19.4	 25
229	 23	319.8	35.5	 20
230	 23	356.8	43.2	 20
231	 23	105.3	10.6	 20
232	 23	1017.8	191.2	 16
233	 23	116.0	16.4	 25
234	 23	111.0	12.0	 25
235	 23	116.3	18.9	 20
236	 23	114.0	18.3	 25
237	 23	192.0	25.9	 25
238	 23	245.5	37.4	 16
239	 23	1031.8	120.1	 20
240	 23	397.5	34.9	 20
241	 23	490.3	61.7	 20
242	 23	792.0	87.6	 25
243	 23	163.0	19.7	 25
244	 23	180.3	26.0	 20
245	 23	690.0	111.3	 25
246	 23	618.0	71.2	 25
247	 23	1135.8	260.7	 20
248	 23	169.5	17.1	 16
249	 23	981.5	295.1	 20
250	 23	264.0	51.5	 25
251	 23	2755.8	587.1	 20
252	 23	705.0	118.6	 25
253	 23	412.0	80.7	 25
254	 23	2994.3	794.6	 20
255	 23	3824.0	1047.2	 25
256	 23	263.5	26.5	 20
257	 23	352.5	30.0	 16
258	 23	233.3	22.3	 20
259	 23	234.0	24.0	 25
260	 23	405.5	35.6	 20
261	 23	430.0	42.3	 25
262	 23	7264.0	1739.7	 25
263	 23	6848.5	1014.3	 20
264	 23	6543.0	1325.0	 25
265	 23	282.3	54.1	 20
266	 23	178.8	27.6	 16
267	 23	183.0	31.4	 20
268	 23	127.0	13.4	 25
269	 23	604.5	114.2	 20
270	 23	488.0	41.7	 25
271	 23	255.0	36.4	 25
272	 23	844.0	208.7	 20
273	 23	755.8	53.0	 20
274	 23	575.8	79.9	 20
275	 23	258.3	30.5	 16
276	 23	132.0	13.0	 25
277	 23	213.0	22.5	 25
278	 23	260.5	30.0	 20
279	 23	517.0	66.1	 25
280	 23	1002.0	140.6	 25
281	 23	380.3	38.2	 20
282	 23	219.0	16.7	 20
283	 23	192.3	21.2	 20
284	 23	647.0	63.5	 16
285	 23	390.0	34.1	 25
286	 23	1415.0	312.0	 25
287	 23	153.3	25.7	 20
288	 23	95.0	15.3	 25
289	 23	728.0	180.7	 25
290	 23	402.5	89.8	 20
291	 23	610.5	102.9	 20
292	 23	561.8	103.2	 20
293	 23	3313.0	459.8	 16
294	 23	305.0	26.6	 25
295	 23	7021.0	1627.6	 25
296	 23	263.3	24.2	 20
297	 23	2505.0	398.3	 25
298	 23	467.0	57.3	 25
299	 23	390.3	38.3	 20
300	 23	6423.0	1227.6	 20
301	 23	445.5	43.5	 20
302	 23	1556.3	207.9	 16
303	 23	5084.0	1118.2	 25
304	 23	274.0	25.6	 25
305	 23	1077.5	183.0	 20
306	 23	273.0	34.9	 25
307	 23	617.0	116.2	 25
308	 23	201.0	23.6	 20
309	 23	395.3	34.7	 20
310	 23	1424.3	155.2	 20
311	 23	626.3	49.8	 20
312	 23	652.0	66.2	 25
313	 23	154.0	11.6	 25
314	 23	441.3	56.9	 20
315	 23	681.0	108.7	 25
316	 23	117.0	13.8	 25
317	 23	196.3	16.4	 16
318	 23	5210.3	919.2	 20
319	 23	1196.5	200.9	 20
320	 23	297.8	36.1	 20
321	 23	134.0	20.0	 25
322	 23	3168.0	712.0	 25
323	 23	818.8	115.4	 20
324	 23	400.0	48.6	 25
325	 23	770.0	157.4	 25
326	 23	241.3	22.9	 16
327	 23	315.0	31.2	 20
328	 23	1058.3	67.3	 20
329	 23	461.0	39.2	 20
330	 23	344.0	41.3	 25
331	 23	350.0	51.9	 25
332	 23	105.5	20.6	 20
333	 23	221.0	29.2	 25
334	 23	195.0	26.1	 25
335	 23	3231.5	400.8	 16
336	 23	140.5	23.6	 20
337	 23	485.5	84.6	 20
338	 23	26513.0	3651.9	 20
339	 23	167.0	131.0	 25
340	 23	215.0	34.8	 25
341	 23	145.8	19.9	 20
342	 23	765.0	131.0	 25
343	 23	170.0	18.4	 25
344	 23	2922.0	257.3	 16
345	 23	132.5	20.2	 20
346	 23	118.3	13.6	 20
347	 23	221.5	21.2	 20
348	 23	118.0	16.3	 25
349	 23	912.0	142.7	 25
350	 23	134.8	15.1	 20
351	 23	5310.0	1065.9	 25
352	 23	275.3	40.1	 20
353	 23	767.8	86.7	 16
354	 23	418.8	50.2	 20
355	 23	147.0	32.5	 25
356	 23	108.0	14.7	 20
357	 23	127.0	13.2	 25
358	 23	189.0	26.7	 25
359	 23	1189.0	243.8	 20
360	 23	152.0	31.1	 25
361	 23	433.5	45.3	 20
362	 23	384.0	29.8	 16
363	 23	346.5	34.9	 20
364	 23	1208.0	149.5	 25
365	 23	511.8	50.7	 20
366	 23	242.0	26.0	 25
367	 23	2076.0	410.7	 25
368	 23	1197.0	269.2	 20
369	 23	141.0	15.0	 25
370	 23	751.0	82.1	 20
371	 23	1518.8	139.8	 16
372	 23	873.8	94.2	 20
373	 23	675.0	104.2	 25
374	 23	579.8	106.8	 20
375	 23	149.0	17.0	 25
376	 23	106.0	22.3	 25
377	 23	123.0	19.2	 20
378	 23	366.0	55.8	 25
379	 23	739.5	84.8	 20
380	 23	628.8	59.7	 16
381	 23	121.5	17.0	 20
382	 23	155.0	23.8	 25
383	 23	224.8	32.7	 20
384	 23	486.0	68.4	 25
385	 23	377.0	33.8	 25
386	 23	391.3	37.9	 20
387	 23	2198.5	397.3	 20
388	 23	502.3	65.1	 20
389	 23	5556.5	645.9	 16
390	 23	125.0	23.5	 25
391	 23	138.0	19.2	 25
392	 23	350.3	49.4	 20
393	 23	327.0	62.3	 25
394	 23	517.0	87.4	 25
395	 23	560.0	54.6	 20
396	 23	386.0	37.5	 20
397	 23	405.5	62.2	 20
398	 23	260.8	33.0	 16
399	 23	111.0	15.1	 25
400	 23	5945.0	875.4	 25
401	 23	411.3	40.6	 20
402	 23	327.0	37.0	 25
403	 23	171.0	20.5	 25
404	 23	5301.8	861.7	 20
405	 23	428.5	66.6	 20
406	 23	125.5	12.9	 20
407	 23	1757.5	255.4	 16
408	 23	2981.0	593.8	 25
409	 23	1120.0	219.0	 25
410	 23	350.0	78.0	 25
411	 23	319.0	41.6	 20
412	 23	119.0	17.3	 25
413	 23	150.0	19.9	 25
414	 23	247.5	36.1	 16
415	 23	9817.0	1356.1	 20
416	 23	12307.5	1938.7	 20
417	 23	183.5	26.5	 20
418	 23	108.0	13.1	 25
419	 23	145.0	20.0	 25
420	 23	197.0	26.1	 20
421	 23	1959.0	235.4	 25
422	 23	241.8	38.2	 20
423	 23	620.8	49.6	 16
424	 23	151.0	27.7	 20
425	 23	177.0	24.2	 25
426	 23	228.5	34.7	 20
427	 23	202.0	24.4	 25
428	 23	1025.0	144.2	 25
429	 23	199.0	29.1	 20
430	 23	172.0	22.1	 25
431	 23	181.0	24.6	 20
432	 23	4394.0	449.1	 16
433	 23	154.3	18.1	 20
434	 23	247.0	27.9	 25
435	 23	215.0	25.5	 20
436	 23	517.0	66.1	 25
437	 23	193.0	27.5	 25
438	 23	244.0	24.7	 20
439	 23	6254.0	1361.6	 25
440	 23	165.3	16.7	 20
441	 23	3222.5	337.9	 16
442	 23	110.5	19.9	 20
443	 23	159.0	25.4	 25
444	 23	337.5	35.3	 20
445	 23	324.0	41.3	 25
446	 23	222.0	31.6	 25
447	 23	5613.3	773.4	 20
448	 23	103.0	19.4	 25
449	 23	118.3	11.5	 20
450	 23	122.0	15.4	 16
451	 23	118.5	14.6	 20
452	 23	97.0	15.6	 25
453	 23	106.5	18.2	 20
454	 23	125.0	19.7	 25
455	 23	238.0	42.5	 25
456	 23	145.3	17.7	 20
457	 23	164.0	19.8	 25
458	 23	444.8	53.0	 20
459	 23	1332.3	113.0	 16
460	 23	377.0	37.3	 25
461	 23	129.0	21.5	 25
462	 23	208.0	17.5	 20
463	 23	534.0	75.6	 25
464	 23	538.0	51.7	 25
465	 23	568.0	52.1	 20
466	 23	741.3	74.0	 20
467	 23	2452.3	307.9	 20
468	 23	1818.0	157.7	 16
469	 23	28393.0	2826.2	 25
470	 23	173.0	20.1	 25
471	 23	246.3	26.5	 20
472	 23	298.0	32.9	 25
473	 23	161.0	16.5	 25
474	 23	430.5	62.0	 20
475	 23	289.3	35.5	 20
476	 23	200.5	21.3	 20
477	 23	234.0	15.7	 16
478	 23	2352.0	349.3	 25
479	 23	238.0	25.9	 25
480	 23	7890.0	1246.5	 20
481	 23	156.0	21.0	 25
482	 23	359.0	43.8	 25
483	 23	1793.5	169.7	 20
484	 23	679.8	83.4	 20
485	 23	2449.0	388.3	 20
486	 23	573.8	127.0	 16
487	 23	487.0	65.6	 25
488	 23	851.0	106.5	 25
489	 23	201.8	37.5	 20
490	 23	4784.0	1012.3	 25
491	 23	2170.0	461.5	 25
492	 23	129.5	14.3	 20
493	 23	137.5	18.3	 20
494	 23	363.5	36.9	 20
495	 23	11592.5	898.4	 16
496	 23	770.0	118.2	 25
497	 23	252.0	41.3	 25
498	 23	932.0	95.8	 20
499	 23	978.0	123.3	 25
500	 23	321.0	37.5	 25
501	 23	553.0	85.8	 16
502	 23	2343.5	370.8	 20
503	 23	705.3	92.5	 20
504	 23	235.0	35.1	 20
505	 23	266.0	35.7	 25
506	 23	227.0	39.6	 25
507	 23	3481.0	575.7	 20
508	 23	377.0	55.1	 25
509	 23	1443.0	263.0	 25
510	 23	1216.5	106.9	 16
511	 23	154.3	21.2	 20
512	 23	456.3	73.0	 20
513	 23	371.8	58.6	 20
514	 23	1406.0	186.0	 25
515	 23	572.0	62.5	 25
516	 23	882.3	68.6	 20
517	 23	459.0	45.6	 25
518	 23	233.0	19.5	 25
519	 23	301.5	37.6	 16
520	 23	301.5	42.3	 20
521	 23	121.0	15.4	 20
522	 23	1355.5	193.2	 20
523	 23	122.0	15.2	 25
524	 23	133.0	15.5	 25
525	 23	103.3	10.5	 20
526	 23	153.0	25.1	 25
527	 23	1170.0	259.8	 25
528	 23	121.3	18.4	 16
529	 23	142.8	17.4	 20
530	 23	310.8	41.4	 20
531	 23	2671.8	344.0	 20
532	 23	2688.0	372.9	 25
533	 23	615.0	87.2	 25
534	 23	110.5	12.7	 20
535	 23	280.0	33.3	 25
536	 23	202.3	17.9	 20
537	 23	225.3	37.8	 16
538	 23	128.5	15.6	 20
539	 23	103.0	14.3	 25
540	 23	160.3	25.4	 20
541	 23	142.0	24.5	 25
542	 23	101.0	11.3	 25
543	 23	226.5	27.1	 20
544	 23	2196.0	393.6	 25
545	 23	1101.3	99.5	 20
546	 23	340.8	40.9	 16
547	 23	311.8	42.1	 20
548	 23	492.0	115.7	 25
549	 23	1297.8	247.6	 20
550	 23	438.0	52.2	 25
551	 23	8025.0	1393.3	 25
552	 23	582.8	110.7	 20
553	 23	440.0	78.8	 25
554	 23	167.5	31.4	 20
555	 23	1632.0	256.0	 16
556	 23	673.0	79.6	 20
557	 23	624.0	52.4	 25
558	 23	603.0	53.5	 20
559	 23	394.0	29.5	 25
560	 23	413.0	45.6	 25
561	 23	895.5	73.8	 20
562	 23	403.0	46.8	 25
563	 23	1101.8	143.6	 20
564	 23	565.0	34.4	 16
565	 23	3207.3	498.6	 20
566	 23	1186.0	139.2	 25
567	 23	293.0	38.8	 25
568	 23	254.5	37.4	 20
569	 23	208.0	31.0	 25
570	 23	266.0	28.0	 25
571	 23	464.5	46.3	 20
572	 23	850.8	138.2	 20
573	 23	3018.0	450.3	 20
574	 23	834.5	68.0	 20
575	 23	982.0	97.7	 25
576	 23	2037.0	344.9	 25
577	 23	166.3	28.1	 20
578	 23	279.0	40.4	 25
579	 23	6475.0	1160.4	 25
580	 23	182.3	36.2	 16
581	 23	187.0	15.5	 20
582	 23	288.3	33.2	 20
583	 23	252.0	33.0	 20
584	 23	5794.0	825.5	 25
585	 23	219.0	52.2	 25
586	 23	163.3	21.5	 20
587	 23	295.0	30.5	 25
588	 23	1413.0	127.9	 25
589	 23	5786.3	523.6	 16
590	 23	1523.5	134.3	 20
591	 23	515.5	41.1	 20
592	 23	1011.3	252.0	 20
593	 23	165.0	18.3	 25
594	 23	1159.0	291.7	 25
595	 23	507.8	77.7	 20
596	 23	297.0	51.0	 25
597	 23	469.0	64.0	 25
598	 23	422.8	53.7	 16
599	 23	847.5	147.9	 20
600	 23	246.5	32.5	 20
601	 23	204.5	31.0	 20
602	 23	128.0	17.9	 25
603	 23	158.0	17.2	 25
604	 23	200.0	29.0	 20
605	 23	403.0	50.6	 25
606	 23	570.0	87.3	 25
607	 23	260.8	37.5	 16
608	 23	111.0	15.3	 20
609	 23	109.5	15.7	 20
610	 23	633.8	79.9	 20
611	 23	180.0	24.9	 25
612	 23	576.0	62.4	 25
613	 23	5085.5	726.3	 20
614	 23	18021.0	2367.2	 25
615	 23	603.5	94.1	 20
616	 23	3096.0	417.3	 16
617	 23	712.0	90.5	 20
618	 23	146.0	17.0	 25
619	 23	241.0	26.5	 20
620	 23	214.0	28.2	 25
621	 23	447.0	66.0	 25
622	 23	275.8	34.5	 20
623	 23	741.0	107.0	 25
624	 23	288.8	34.0	 20
625	 23	847.8	92.9	 16
626	 23	734.0	103.8	 20
627	 23	125.0	14.2	 25
628	 23	945.0	202.6	 20
629	 23	153.0	21.1	 25
630	 23	5968.0	1418.9	 25
631	 23	584.3	73.7	 20
632	 23	1393.0	217.1	 25
633	 23	375.3	58.9	 20
634	 23	115.8	10.2	 16
635	 23	117.3	15.2	 20
636	 23	180.0	31.7	 25
637	 23	146.3	12.2	 20
638	 23	373.0	54.4	 25
639	 23	272.0	41.6	 25
  0	 24	15454.5	2272.2	 20
  1	 24	345.0	125.1	 25
  2	 24	111.0	14.4	 25
  3	 24	106.3	28.2	 20
  4	 24	98.0	13.0	 25
  5	 24	114.5	13.5	 20
  6	 24	90.5	14.1	 16
  7	 24	164.8	52.9	 20
  8	 24	101.0	16.7	 25
  9	 24	118.3	19.7	 20
 10	 24	2663.0	637.9	 25
 11	 24	1537.0	273.6	 25
 12	 24	156.8	10.6	 20
 13	 24	131.0	13.4	 20
 14	 24	205.8	32.6	 20
 15	 24	575.3	55.1	 16
 16	 24	115.0	17.7	 25
 17	 24	149.0	21.6	 25
 18	 24	93.8	14.1	 20
 19	 24	119.0	13.8	 25
 20	 24	355.0	50.3	 25
 21	 24	160.3	21.2	 20
 22	 24	120.5	16.5	 20
 23	 24	155.3	9.7	 20
 24	 24	586.8	84.2	 16
 25	 24	780.0	122.0	 25
 26	 24	261.0	32.7	 25
 27	 24	329.8	40.5	 20
 28	 24	908.0	106.2	 25
 29	 24	284.0	32.8	 25
 30	 24	130.8	21.3	 20
 31	 24	501.0	144.8	 20
 32	 24	176.0	21.5	 20
 33	 24	391.3	37.5	 16
 34	 24	353.0	47.1	 25
 35	 24	356.0	34.5	 25
 36	 24	364.3	67.5	 20
 37	 24	131.0	17.2	 25
 38	 24	123.0	16.5	 25
 39	 24	914.3	95.4	 20
 40	 24	206.0	26.4	 20
 41	 24	1007.5	138.5	 20
 42	 24	777.5	98.8	 16
 43	 24	1547.0	377.3	 25
 44	 24	301.0	34.7	 25
 45	 24	6448.0	1243.5	 20
 46	 24	182.0	23.9	 25
 47	 24	161.0	25.2	 25
 48	 24	159.8	17.6	 16
 49	 24	324.0	39.6	 20
 50	 24	164.0	25.9	 20
 51	 24	166.3	21.4	 20
 52	 24	295.0	31.2	 25
 53	 24	740.0	342.0	 25
 54	 24	267.3	27.0	 20
 55	 24	200.0	31.3	 25
 56	 24	565.0	58.0	 25
 57	 24	598.0	86.3	 16
 58	 24	2201.5	294.7	 20
 59	 24	166.5	24.1	 20
 60	 24	397.5	51.3	 20
 61	 24	2232.0	484.1	 25
 62	 24	127.0	19.9	 25
 63	 24	110.5	13.1	 20
 64	 24	100.0	15.0	 25
 65	 24	159.0	23.3	 25
 66	 24	405.0	65.7	 16
 67	 24	2275.8	202.2	 20
 68	 24	1154.8	105.7	 20
 69	 24	290.3	30.0	 20
 70	 24	231.0	21.3	 25
 71	 24	854.0	112.4	 25
 72	 24	220.0	27.4	 20
 73	 24	410.0	46.0	 25
 74	 24	139.0	45.7	 25
 75	 24	99.3	12.8	 16
 76	 24	160.5	24.6	 20
 77	 24	106.3	17.9	 20
 78	 24	100.0	15.0	 20
 79	 24	335.0	34.5	 25
 80	 24	433.0	47.3	 25
 81	 24	180.5	15.6	 20
 82	 24	201.0	39.4	 25
 83	 24	108.0	20.1	 25
 84	 24	97.8	14.2	 16
 85	 24	134.3	18.3	 20
 86	 24	132.0	18.6	 25
 87	 24	159.8	20.1	 20
 88	 24	661.0	74.6	 25
 89	 24	227.0	28.9	 25
 90	 24	164.8	28.7	 20
 91	 24	187.0	28.0	 25
 92	 24	333.5	28.7	 20
 93	 24	779.0	78.4	 16
 94	 24	511.3	53.4	 20
 95	 24	2286.0	276.8	 25
 96	 24	453.3	54.5	 20
 97	 24	593.0	61.1	 25
 98	 24	5021.0	866.4	 25
 99	 24	717.5	103.7	 20
100	 24	443.0	37.1	 25
101	 24	131.0	18.1	 20
102	 24	144.8	30.8	 16
103	 24	103.0	10.6	 20
104	 24	115.0	22.7	 25
105	 24	121.5	17.6	 20
106	 24	148.0	27.5	 25
107	 24	130.0	16.7	 25
108	 24	424.5	67.6	 20
109	 24	525.0	657.2	 25
110	 24	275.5	36.3	 20
111	 24	134.8	16.3	 16
112	 24	427.3	44.3	 20
113	 24	1846.0	364.6	 25
114	 24	334.5	26.0	 20
115	 24	129.0	17.2	 25
116	 24	249.0	32.3	 25
117	 24	210.3	57.9	 20
118	 24	133.0	25.5	 25
119	 24	315.0	37.3	 20
120	 24	193.0	19.1	 16
121	 24	205.3	53.9	 20
122	 24	116.0	18.4	 25
123	 24	184.5	21.3	 20
124	 24	198.0	20.3	 25
125	 24	225.0	23.8	 25
126	 24	639.0	59.0	 20
127	 24	321.3	40.0	 20
128	 24	199.8	27.4	 20
129	 24	284.3	33.2	 16
130	 24	279.0	33.0	 25
131	 24	364.0	42.7	 25
132	 24	114.3	13.7	 20
133	 24	294.0	84.4	 25
134	 24	106.0	12.7	 25
135	 24	98.0	11.1	 25
136	 24	111.0	13.8	 16
137	 24	149.5	22.7	 20
138	 24	918.5	114.1	 20
139	 24	181.0	23.7	 20
140	 24	118.0	19.5	 25
141	 24	213.0	33.6	 25
142	 24	363.3	102.1	 20
143	 24	669.0	91.3	 25
144	 24	571.0	90.1	 25
145	 24	143.5	10.0	 16
146	 24	920.0	103.6	 20
147	 24	475.8	62.2	 20
148	 24	212.3	31.0	 20
149	 24	212.0	21.8	 25
150	 24	250.0	34.6	 25
151	 24	995.5	96.5	 20
152	 24	811.0	115.7	 25
153	 24	184.0	28.5	 25
154	 24	104.3	8.3	 16
155	 24	117.5	13.0	 20
156	 24	106.3	13.6	 20
157	 24	322.3	82.9	 20
158	 24	344.0	48.0	 25
159	 24	221.0	29.7	 25
160	 24	260.8	31.9	 20
161	 24	950.0	111.4	 25
162	 24	549.3	61.4	 20
163	 24	277.5	24.2	 16
164	 24	303.5	35.0	 20
165	 24	162.0	47.1	 25
166	 24	1289.0	102.7	 20
167	 24	1429.0	191.4	 25
168	 24	570.0	77.4	 25
169	 24	694.0	91.1	 20
170	 24	151.0	27.0	 25
171	 24	166.3	23.3	 20
172	 24	289.3	31.3	 16
173	 24	141.3	16.1	 20
174	 24	238.0	31.0	 25
175	 24	194.5	30.6	 20
176	 24	224.0	26.9	 25
177	 24	923.0	100.3	 25
178	 24	1167.5	107.5	 20
179	 24	300.0	21.4	 25
180	 24	436.0	51.5	 20
181	 24	764.3	73.9	 16
182	 24	190.8	22.3	 20
183	 24	475.0	64.0	 25
184	 24	249.8	31.9	 20
185	 24	529.0	74.6	 25
186	 24	135.0	17.1	 25
187	 24	153.0	16.5	 20
188	 24	181.0	29.0	 25
189	 24	3340.3	565.0	 20
190	 24	162.0	17.8	 16
191	 24	191.3	22.4	 20
192	 24	114.0	20.5	 25
193	 24	928.3	206.0	 20
194	 24	153.0	21.7	 25
195	 24	204.0	74.7	 25
196	 24	101.3	11.2	 20
197	 24	114.0	18.0	 20
198	 24	115.5	15.5	 20
199	 24	103.3	15.5	 16
200	 24	207.0	33.7	 25
201	 24	171.0	26.0	 25
202	 24	123.3	14.9	 20
203	 24	402.0	75.1	 25
204	 24	974.0	118.8	 25
205	 24	241.8	31.8	 20
206	 24	232.3	22.1	 20
207	 24	116.0	14.7	 20
208	 24	99.5	9.8	 16
209	 24	351.0	53.2	 25
210	 24	240.0	40.2	 25
211	 24	134.5	32.6	 20
212	 24	180.0	22.9	 25
213	 24	228.0	89.4	 25
214	 24	128.0	15.8	 20
215	 24	100.5	14.3	 20
216	 24	268.0	38.9	 20
217	 24	272.0	26.5	 16
218	 24	293.0	34.5	 25
219	 24	149.0	21.3	 25
220	 24	103.5	11.1	 20
221	 24	138.0	25.8	 25
222	 24	135.0	18.1	 25
223	 24	889.5	95.3	 20
224	 24	120.5	18.2	 20
225	 24	234.5	25.2	 20
226	 24	241.5	33.4	 16
227	 24	117.0	18.1	 25
228	 24	97.0	14.7	 25
229	 24	331.3	31.8	 20
230	 24	486.0	53.0	 25
231	 24	121.0	16.9	 25
232	 24	143.0	48.1	 20
233	 24	120.3	19.2	 20
234	 24	116.0	14.4	 20
235	 24	110.8	16.2	 20
236	 24	122.0	12.7	 25
237	 24	202.0	21.6	 25
238	 24	265.8	30.6	 20
239	 24	738.0	90.4	 25
240	 24	387.0	40.0	 25
241	 24	798.5	53.2	 16
242	 24	366.5	37.9	 20
243	 24	189.5	17.4	 20
244	 24	269.5	24.0	 20
245	 24	269.0	31.1	 25
246	 24	199.0	26.2	 25
247	 24	490.0	42.5	 20
248	 24	280.0	32.8	 25
249	 24	247.0	78.6	 25
250	 24	134.8	15.3	 16
251	 24	1275.8	126.2	 20
252	 24	1348.3	138.6	 20
253	 24	276.0	34.3	 20
254	 24	821.0	134.8	 25
255	 24	760.0	132.5	 25
256	 24	304.8	38.1	 20
257	 24	229.0	29.9	 25
258	 24	363.0	42.8	 25
259	 24	235.0	20.1	 16
260	 24	437.3	45.3	 20
261	 24	407.0	38.3	 20
262	 24	2558.8	366.3	 20
263	 24	2335.0	308.7	 25
264	 24	1111.0	371.5	 25
265	 24	122.0	15.0	 20
266	 24	127.0	16.7	 25
267	 24	217.0	29.6	 25
268	 24	123.3	14.4	 16
269	 24	167.0	25.7	 20
270	 24	543.0	63.2	 20
271	 24	269.3	23.4	 20
272	 24	253.0	32.2	 25
273	 24	1576.0	153.3	 25
274	 24	1205.0	114.1	 20
275	 24	118.0	15.8	 25
276	 24	119.0	15.6	 20
277	 24	260.0	27.6	 16
278	 24	226.0	22.8	 20
279	 24	322.0	37.7	 25
280	 24	2256.3	165.7	 20
281	 24	219.0	34.6	 25
282	 24	237.0	29.9	 25
283	 24	327.5	50.5	 20
284	 24	596.0	62.2	 25
285	 24	1524.0	174.3	 20
286	 24	663.5	51.7	 16
287	 24	186.0	16.6	 20
288	 24	96.0	13.3	 25
289	 24	117.0	26.0	 20
290	 24	106.0	18.3	 25
291	 24	165.0	25.7	 25
292	 24	138.5	19.0	 20
293	 24	558.0	123.2	 25
294	 24	250.8	30.1	 20
295	 24	741.5	108.4	 16
296	 24	283.0	23.1	 20
297	 24	311.0	35.5	 25
298	 24	419.0	43.9	 25
299	 24	444.0	52.1	 20
300	 24	1699.0	292.7	 25
301	 24	425.0	39.3	 25
302	 24	665.8	74.4	 20
303	 24	860.5	103.1	 20
304	 24	191.5	18.4	 20
305	 24	376.0	31.6	 16
306	 24	179.0	22.0	 25
307	 24	635.0	85.5	 25
308	 24	241.0	39.5	 20
309	 24	447.0	72.6	 25
310	 24	1518.0	157.6	 25
311	 24	385.3	44.8	 16
312	 24	477.0	60.6	 20
313	 24	225.8	20.8	 20
314	 24	466.3	37.0	 20
315	 24	154.0	19.7	 25
316	 24	120.0	19.1	 25
317	 24	166.5	14.1	 20
318	 24	1684.0	373.5	 25
319	 24	1592.0	242.6	 25
320	 24	167.0	26.1	 16
321	 24	117.3	11.0	 20
322	 24	2239.8	236.7	 20
323	 24	1068.0	106.3	 20
324	 24	315.0	61.4	 25
325	 24	277.0	23.3	 25
326	 24	235.3	32.0	 20
327	 24	215.0	27.8	 25
328	 24	1000.0	129.4	 25
329	 24	472.8	48.7	 16
330	 24	447.5	59.2	 20
331	 24	421.5	46.9	 20
332	 24	97.0	13.8	 20
333	 24	132.0	10.7	 25
334	 24	141.0	20.6	 25
335	 24	647.8	141.7	 20
336	 24	121.0	16.8	 25
337	 24	244.0	54.9	 25
338	 24	8039.5	887.8	 16
339	 24	119.8	24.2	 20
340	 24	201.8	48.3	 20
341	 24	154.0	22.3	 20
342	 24	480.0	102.9	 25
343	 24	185.0	27.8	 25
344	 24	142.0	16.4	 20
345	 24	169.0	27.3	 25
346	 24	152.0	18.6	 25
347	 24	233.5	25.3	 16
348	 24	101.8	13.8	 20
349	 24	142.0	24.7	 25
350	 24	111.8	16.1	 20
351	 24	1100.0	261.8	 25
352	 24	129.0	14.5	 25
353	 24	558.5	54.9	 20
354	 24	251.0	28.7	 25
355	 24	108.3	12.9	 20
356	 24	119.3	15.8	 16
357	 24	136.8	12.3	 20
358	 24	130.0	19.7	 25
359	 24	261.5	38.4	 20
360	 24	103.0	14.8	 25
361	 24	321.0	36.1	 25
362	 24	275.0	27.7	 20
363	 24	254.0	33.8	 25
364	 24	1994.3	279.5	 20
365	 24	233.8	28.1	 16
366	 24	180.3	20.9	 20
367	 24	339.0	80.6	 25
368	 24	141.3	18.7	 20
369	 24	155.0	40.5	 25
370	 24	665.0	74.2	 25
371	 24	1374.3	131.8	 20
372	 24	519.0	62.7	 25
373	 24	132.3	22.5	 20
374	 24	112.3	14.4	 16
375	 24	131.5	22.2	 20
376	 24	131.0	21.0	 25
377	 24	108.0	17.2	 20
378	 24	214.0	29.0	 25
379	 24	439.0	65.3	 25
380	 24	688.3	60.8	 20
381	 24	130.0	11.4	 25
382	 24	115.3	17.1	 20
383	 24	197.0	23.4	 16
384	 24	946.8	90.8	 20
385	 24	486.0	71.8	 25
386	 24	436.5	49.8	 20
387	 24	200.0	26.5	 25
388	 24	136.0	19.8	 25
389	 24	437.5	90.5	 20
390	 24	146.3	17.0	 20
391	 24	157.5	17.6	 20
392	 24	416.0	51.2	 16
393	 24	445.0	43.7	 25
394	 24	156.0	19.7	 25
395	 24	261.0	21.3	 20
396	 24	525.0	52.9	 25
397	 24	129.0	18.4	 25
398	 24	143.5	21.1	 20
399	 24	149.3	24.1	 20
400	 24	1464.5	190.0	 20
401	 24	199.8	23.0	 16
402	 24	184.0	29.4	 25
403	 24	147.0	18.0	 25
404	 24	1926.8	406.0	 20
405	 24	554.0	89.7	 25
406	 24	141.0	14.2	 25
407	 24	517.5	70.2	 20
408	 24	1009.3	117.6	 20
409	 24	1782.5	191.3	 20
410	 24	911.5	71.6	 16
411	 24	316.0	24.7	 25
412	 24	128.0	20.3	 25
413	 24	127.0	15.7	 20
414	 24	232.0	34.0	 25
415	 24	4125.0	567.5	 25
416	 24	3627.0	432.9	 20
417	 24	235.0	33.7	 20
418	 24	109.0	14.8	 20
419	 24	125.0	18.4	 16
420	 24	155.0	144.2	 25
421	 24	419.0	75.9	 25
422	 24	169.3	21.7	 20
423	 24	278.0	38.6	 25
424	 24	170.0	82.9	 25
425	 24	185.0	20.7	 16
426	 24	139.3	16.9	 20
427	 24	182.3	27.5	 20
428	 24	620.8	62.3	 20
429	 24	224.0	39.2	 25
430	 24	198.0	19.1	 25
431	 24	185.5	23.6	 20
432	 24	883.0	210.5	 25
433	 24	206.0	23.1	 25
434	 24	185.3	18.9	 16
435	 24	190.0	26.7	 20
436	 24	573.5	74.5	 20
437	 24	175.5	20.0	 20
438	 24	224.0	35.9	 25
439	 24	572.0	150.6	 25
440	 24	162.8	21.0	 20
441	 24	539.0	105.4	 25
442	 24	111.0	17.2	 25
443	 24	203.8	18.1	 16
444	 24	178.3	17.1	 20
445	 24	188.0	25.0	 20
446	 24	182.3	23.2	 20
447	 24	2064.0	426.0	 25
448	 24	119.0	24.0	 25
449	 24	135.0	19.6	 20
450	 24	138.0	17.3	 25
451	 24	116.0	14.6	 25
452	 24	111.3	14.6	 16
453	 24	106.8	17.1	 20
454	 24	112.3	14.2	 20
455	 24	188.0	21.9	 20
456	 24	152.0	103.4	 25
457	 24	265.0	30.2	 25
458	 24	934.0	118.4	 25
459	 24	609.0	92.3	 20
460	 24	263.8	17.2	 20
461	 24	129.5	16.9	 20
462	 24	185.3	15.8	 16
463	 24	795.0	170.7	 25
464	 24	353.0	42.6	 25
465	 24	518.3	70.4	 20
466	 24	1128.0	126.9	 25
467	 24	1011.0	194.5	 25
468	 24	1166.5	199.4	 20
469	 24	17699.5	3662.1	 20
470	 24	174.8	29.5	 20
471	 24	247.8	25.4	 16
472	 24	246.0	35.7	 25
473	 24	191.0	26.2	 25
474	 24	239.3	27.5	 20
475	 24	257.0	27.4	 25
476	 24	251.0	26.9	 25
477	 24	164.0	16.5	 20
478	 24	782.3	66.4	 20
479	 24	233.5	24.5	 20
480	 24	536.0	91.7	 16
481	 24	185.0	18.8	 25
482	 24	546.0	67.0	 25
483	 24	1096.5	150.1	 20
484	 24	421.0	36.1	 25
485	 24	1032.0	136.6	 25
486	 24	1809.0	215.5	 20
487	 24	615.8	56.0	 20
488	 24	720.8	64.8	 20
489	 24	218.5	29.9	 16
490	 24	1196.0	375.5	 25
491	 24	242.0	51.8	 25
492	 24	126.0	19.2	 20
493	 24	138.0	50.0	 25
494	 24	427.0	45.7	 25
495	 24	5043.8	1311.8	 20
496	 24	735.0	130.7	 20
497	 24	876.5	163.0	 20
498	 24	466.0	53.6	 20
499	 24	467.0	70.1	 25
500	 24	260.0	30.3	 25
501	 24	454.5	63.8	 20
502	 24	630.0	108.0	 25
503	 24	662.0	69.1	 25
504	 24	264.8	34.3	 16
505	 24	168.8	30.1	 20
506	 24	364.0	55.4	 20
507	 24	708.3	97.5	 20
508	 24	227.0	30.7	 25
509	 24	685.0	80.1	 25
510	 24	452.5	56.0	 20
511	 24	338.0	32.9	 25
512	 24	1009.0	93.8	 25
513	 24	539.3	53.2	 16
514	 24	2155.8	254.9	 20
515	 24	707.0	54.2	 20
516	 24	408.8	97.3	 20
517	 24	457.0	48.5	 25
518	 24	201.0	22.6	 25
519	 24	386.3	55.6	 20
520	 24	122.0	16.2	 25
521	 24	140.0	21.4	 25
522	 24	368.8	53.5	 16
523	 24	128.5	23.1	 20
524	 24	157.3	15.0	 20
525	 24	115.8	16.0	 20
526	 24	223.0	31.1	 25
527	 24	186.0	18.4	 25
528	 24	137.3	20.3	 20
529	 24	151.0	25.8	 25
530	 24	524.0	66.2	 25
531	 24	476.8	47.3	 16
532	 24	1797.0	172.3	 20
533	 24	281.3	36.9	 20
534	 24	107.3	14.2	 20
535	 24	220.0	427.8	 25
536	 24	251.0	45.0	 25
537	 24	351.0	57.8	 20
538	 24	139.0	32.5	 25
539	 24	100.3	8.6	 20
540	 24	269.5	46.0	 16
541	 24	129.3	21.0	 20
542	 24	88.0	10.9	 25
543	 24	203.8	24.6	 20
544	 24	239.0	41.4	 25
545	 24	723.0	106.2	 25
546	 24	442.5	61.0	 20
547	 24	487.0	67.5	 25
548	 24	698.8	71.0	 20
549	 24	2130.0	221.2	 16
550	 24	227.3	33.3	 20
551	 24	2032.0	489.0	 25
552	 24	1148.0	231.0	 20
553	 24	250.0	26.9	 25
554	 24	217.0	25.1	 25
555	 24	300.0	48.4	 20
556	 24	509.0	82.1	 25
557	 24	608.0	58.5	 20
558	 24	669.5	73.8	 16
559	 24	332.3	27.9	 20
560	 24	392.0	40.9	 25
561	 24	995.5	104.9	 20
562	 24	333.0	34.5	 25
563	 24	603.0	89.3	 25
564	 24	321.8	55.2	 20
565	 24	1306.0	219.7	 25
566	 24	523.5	64.1	 20
567	 24	272.3	25.9	 16
568	 24	225.3	24.8	 20
569	 24	196.0	27.3	 25
570	 24	332.0	158.4	 20
571	 24	240.0	145.0	 25
572	 24	215.0	21.6	 25
573	 24	486.8	89.8	 20
574	 24	476.3	90.1	 20
575	 24	663.5	67.6	 20
576	 24	383.0	64.2	 16
577	 24	146.0	33.8	 25
578	 24	184.0	22.3	 25
579	 24	3825.8	547.3	 20
580	 24	267.0	45.5	 25
581	 24	154.0	22.8	 25
582	 24	609.5	52.4	 20
583	 24	253.0	28.3	 20
584	 24	2724.0	388.2	 20
585	 24	237.3	29.4	 16
586	 24	135.0	19.7	 25
587	 24	671.0	117.4	 25
588	 24	1708.8	250.1	 20
589	 24	2015.0	306.4	 25
590	 24	844.0	116.7	 25
591	 24	606.8	79.6	 20
592	 24	1759.5	274.9	 20
593	 24	131.3	20.6	 20
594	 24	141.5	16.5	 16
595	 24	495.0	71.6	 25
596	 24	319.0	35.5	 25
597	 24	288.8	32.3	 20
598	 24	253.0	73.5	 25
599	 24	1066.0	151.7	 25
600	 24	219.0	21.9	 20
601	 24	199.0	24.6	 20
602	 24	118.0	12.5	 20
603	 24	227.5	25.1	 16
604	 24	153.0	14.7	 25
605	 24	193.0	21.7	 25
606	 24	414.0	64.4	 20
607	 24	118.0	20.7	 25
608	 24	119.0	25.5	 25
609	 24	110.0	15.0	 20
610	 24	354.8	47.8	 20
611	 24	137.5	17.2	 20
612	 24	468.3	91.7	 20
613	 24	769.0	181.7	 25
614	 24	7429.0	1823.3	 25
615	 24	913.0	158.2	 25
616	 24	2116.0	438.3	 20
617	 24	2055.0	381.5	 25
618	 24	167.3	23.4	 20
619	 24	717.5	107.3	 16
620	 24	228.5	22.8	 20
621	 24	237.0	22.4	 25
622	 24	596.0	76.0	 20
623	 24	1477.0	220.2	 25
624	 24	246.0	22.4	 25
625	 24	865.8	125.5	 20
626	 24	402.0	46.9	 25
627	 24	155.8	23.4	 20
628	 24	189.5	18.0	 16
629	 24	173.5	28.3	 20
630	 24	1368.0	297.3	 25
631	 24	696.5	68.7	 20
632	 24	661.0	95.3	 25
633	 24	160.0	15.7	 25
634	 24	146.0	14.2	 20
635	 24	128.0	15.7	 25
636	 24	142.3	16.7	 20
637	 24	170.3	18.6	 16
638	 24	239.8	30.9	 20
639	 24	14309.0	4947.5	 25
  0	 25	194.3	16.8	 20
  1	 25	126.3	17.4	 20
  2	 25	707.5	124.9	 20
  3	 25	104.0	16.8	 25
  4	 25	3524.0	716.8	 25
  5	 25	1487.0	320.9	 20
  6	 25	100.0	22.7	 25
  7	 25	1330.0	312.3	 25
  8	 25	357.8	77.1	 16
  9	 25	127.3	17.6	 20
 10	 25	2379.0	630.9	 25
 11	 25	159.3	23.3	 20
 12	 25	100.0	13.7	 25
 13	 25	101.0	12.5	 25
 14	 25	226.0	44.9	 20
 15	 25	162.0	34.7	 25
 16	 25	135.3	15.0	 20
 17	 25	170.8	21.7	 16
 18	 25	184.0	26.1	 20
 19	 25	135.0	16.7	 25
 20	 25	5661.5	784.1	 20
 21	 25	441.0	89.6	 25
 22	 25	341.0	50.7	 25
 23	 25	3899.0	785.5	 25
 24	 25	1131.8	256.6	 20
 25	 25	543.0	103.3	 20
 26	 25	868.3	163.3	 20
 27	 25	290.5	36.0	 16
 28	 25	247.0	43.1	 25
 29	 25	364.0	63.4	 25
 30	 25	167.3	25.9	 20
 31	 25	128.0	16.0	 25
 32	 25	647.0	160.0	 25
 33	 25	361.8	63.8	 20
 34	 25	152.3	19.2	 20
 35	 25	713.3	82.4	 20
 36	 25	848.8	78.3	 16
 37	 25	1076.0	133.8	 25
 38	 25	843.0	89.8	 25
 39	 25	1105.8	142.5	 20
 40	 25	362.0	55.2	 25
 41	 25	923.0	92.7	 25
 42	 25	606.0	72.2	 20
 43	 25	282.3	32.9	 20
 44	 25	309.8	38.6	 20
 45	 25	376.0	40.2	 16
 46	 25	436.0	73.0	 25
 47	 25	151.0	21.8	 25
 48	 25	572.0	119.7	 20
 49	 25	587.0	106.0	 25
 50	 25	143.0	20.6	 25
 51	 25	207.5	21.4	 16
 52	 25	190.8	20.6	 20
 53	 25	177.0	24.3	 20
 54	 25	1882.5	186.1	 20
 55	 25	753.0	87.0	 25
 56	 25	8586.0	1573.1	 25
 57	 25	274.5	38.6	 20
 58	 25	969.0	144.5	 25
 59	 25	157.0	24.3	 25
 60	 25	579.8	114.2	 16
 61	 25	117.5	9.8	 20
 62	 25	120.3	18.7	 20
 63	 25	228.5	34.1	 20
 64	 25	121.0	14.8	 25
 65	 25	436.0	82.0	 25
 66	 25	291.0	43.6	 20
 67	 25	349.0	76.9	 25
 68	 25	270.0	70.9	 25
 69	 25	1173.8	140.6	 16
 70	 25	393.5	52.8	 20
 71	 25	190.0	25.1	 20
 72	 25	162.0	27.4	 20
 73	 25	132.0	21.1	 25
 74	 25	117.0	16.4	 25
 75	 25	131.0	16.2	 20
 76	 25	177.0	29.9	 25
 77	 25	150.0	27.8	 25
 78	 25	302.5	44.0	 16
 79	 25	1936.3	368.9	 20
 80	 25	413.3	48.9	 20
 81	 25	742.5	110.4	 20
 82	 25	308.0	45.8	 25
 83	 25	113.0	20.8	 25
 84	 25	1380.0	410.5	 20
 85	 25	315.0	72.7	 25
 86	 25	1431.8	236.6	 20
 87	 25	508.8	81.8	 16
 88	 25	377.0	69.7	 20
 89	 25	1576.0	183.6	 25
 90	 25	6583.5	782.3	 20
 91	 25	147.0	27.6	 25
 92	 25	102.0	15.8	 25
 93	 25	101.0	18.3	 20
 94	 25	5034.0	1108.3	 25
 95	 25	4101.8	696.5	 20
 96	 25	1520.5	197.4	 16
 97	 25	279.0	40.5	 20
 98	 25	251.0	34.0	 25
 99	 25	458.0	65.2	 20
100	 25	324.0	40.6	 25
101	 25	400.0	74.5	 25
102	 25	4330.0	1247.9	 20
103	 25	213.0	33.2	 25
104	 25	254.8	34.2	 20
105	 25	1088.5	92.1	 16
106	 25	380.8	31.4	 20
107	 25	431.0	40.1	 25
108	 25	237.5	22.3	 20
109	 25	2411.0	431.7	 25
110	 25	307.0	35.8	 25
111	 25	561.3	92.5	 20
112	 25	7030.0	1619.9	 25
113	 25	555.3	53.9	 20
114	 25	759.3	92.6	 16
115	 25	266.0	31.8	 20
116	 25	214.0	26.7	 25
117	 25	159.5	21.5	 20
118	 25	205.0	29.9	 25
119	 25	2186.0	495.1	 25
120	 25	164.8	20.0	 20
121	 25	134.0	17.3	 25
122	 25	160.3	17.5	 20
123	 25	161.8	22.3	 16
124	 25	374.0	42.7	 25
125	 25	499.0	71.4	 25
126	 25	131.8	26.5	 20
127	 25	318.0	40.1	 25
128	 25	111.0	15.4	 25
129	 25	476.5	77.4	 20
130	 25	472.5	65.1	 20
131	 25	1916.0	451.8	 20
132	 25	107.0	13.6	 16
133	 25	112.0	14.4	 25
134	 25	1630.0	397.1	 25
135	 25	95.3	12.9	 20
136	 25	1610.0	457.2	 25
137	 25	131.0	15.3	 25
138	 25	249.8	60.0	 20
139	 25	1069.5	95.1	 20
140	 25	283.0	29.8	 20
141	 25	250.8	28.5	 16
142	 25	269.0	30.1	 25
143	 25	232.0	26.5	 25
144	 25	422.0	53.9	 20
145	 25	655.0	79.2	 25
146	 25	323.0	52.5	 25
147	 25	1678.5	270.9	 20
148	 25	207.0	25.9	 20
149	 25	393.3	57.2	 20
150	 25	537.8	87.3	 16
151	 25	800.0	69.7	 25
152	 25	858.0	149.5	 25
153	 25	1508.5	316.6	 20
154	 25	1706.0	462.9	 25
155	 25	7601.0	2356.2	 25
156	 25	123.0	13.7	 20
157	 25	141.3	15.6	 20
158	 25	124.3	16.8	 20
159	 25	98.8	14.0	 16
160	 25	280.0	47.6	 25
161	 25	114.0	22.1	 25
162	 25	152.0	19.5	 20
163	 25	122.0	20.1	 25
164	 25	126.0	16.5	 25
165	 25	476.5	48.8	 16
166	 25	1955.8	261.6	 20
167	 25	199.5	23.3	 20
168	 25	296.8	29.9	 20
169	 25	11324.0	1898.1	 25
170	 25	542.0	79.9	 25
171	 25	154.8	18.8	 20
172	 25	8613.0	1997.0	 25
173	 25	667.0	186.6	 25
174	 25	218.3	26.4	 16
175	 25	192.3	20.4	 20
176	 25	376.8	41.7	 20
177	 25	950.3	112.2	 20
178	 25	15594.0	2351.4	 25
179	 25	1032.0	92.9	 25
180	 25	837.5	99.8	 20
181	 25	444.0	64.1	 25
182	 25	661.0	89.4	 25
183	 25	575.5	86.6	 20
184	 25	3983.8	604.5	 16
185	 25	1214.3	206.4	 20
186	 25	167.0	20.1	 25
187	 25	139.3	15.2	 20
188	 25	1787.0	387.6	 25
189	 25	987.0	198.7	 25
190	 25	660.8	128.5	 20
191	 25	933.0	232.6	 25
192	 25	594.3	56.8	 20
193	 25	394.0	32.2	 16
194	 25	115.0	12.5	 20
195	 25	110.0	12.6	 25
196	 25	1399.3	213.9	 20
197	 25	111.0	15.0	 25
198	 25	105.0	11.2	 25
199	 25	116.8	16.0	 20
200	 25	221.8	45.2	 20
201	 25	138.5	19.5	 20
202	 25	229.0	27.0	 16
203	 25	166.0	25.3	 25
204	 25	110.0	15.6	 25
205	 25	3326.8	826.3	 20
206	 25	258.0	47.7	 25
207	 25	97.0	15.8	 25
208	 25	86.3	9.8	 20
209	 25	213.5	20.4	 20
210	 25	146.3	17.3	 20
211	 25	148.8	15.2	 16
212	 25	124.0	16.7	 25
213	 25	1357.0	316.4	 25
214	 25	135.3	14.1	 20
215	 25	1045.0	209.6	 25
216	 25	119.0	17.1	 25
217	 25	746.0	93.9	 20
218	 25	1508.8	212.9	 20
219	 25	117.8	10.6	 20
220	 25	225.5	34.0	 16
221	 25	264.0	30.1	 25
222	 25	313.0	62.3	 25
223	 25	5855.3	1321.2	 20
224	 25	127.0	24.4	 25
225	 25	457.0	100.3	 25
226	 25	290.5	47.7	 20
227	 25	163.5	17.0	 20
228	 25	166.5	14.9	 20
229	 25	1050.8	160.9	 16
230	 25	120.0	14.7	 25
231	 25	130.0	17.0	 25
232	 25	147.5	27.3	 20
233	 25	290.0	33.8	 25
234	 25	113.0	17.3	 25
235	 25	110.3	15.3	 16
236	 25	1224.3	258.8	 20
237	 25	328.3	38.1	 20
238	 25	3026.8	522.0	 20
239	 25	137.0	18.4	 25
240	 25	1048.0	267.4	 25
241	 25	663.5	90.1	 20
242	 25	1804.0	393.3	 25
243	 25	185.0	21.0	 25
244	 25	558.0	82.9	 16
245	 25	185.0	22.9	 20
246	 25	370.5	50.2	 20
247	 25	860.3	99.5	 20
248	 25	450.0	68.0	 25
249	 25	2802.0	660.1	 25
250	 25	111.3	12.8	 20
251	 25	119.0	14.5	 25
252	 25	4314.0	1280.9	 25
253	 25	650.8	60.0	 16
254	 25	205.3	16.0	 20
255	 25	157.5	20.8	 20
256	 25	252.3	30.0	 20
257	 25	568.0	71.6	 25
258	 25	8825.0	2108.3	 25
259	 25	845.3	140.4	 20
260	 25	437.0	64.1	 25
261	 25	1718.0	326.5	 25
262	 25	658.3	52.0	 16
263	 25	204.3	24.3	 20
264	 25	164.0	15.6	 20
265	 25	156.8	20.7	 20
266	 25	199.0	37.0	 25
267	 25	159.0	18.9	 25
268	 25	192.5	21.9	 20
269	 25	153.0	18.3	 25
270	 25	317.0	56.8	 25
271	 25	156.3	18.0	 16
272	 25	170.8	19.8	 20
273	 25	1045.0	242.8	 25
274	 25	104.3	13.5	 20
275	 25	137.0	19.2	 25
276	 25	125.0	16.1	 25
277	 25	324.5	50.8	 20
278	 25	518.0	85.3	 25
279	 25	6659.0	1134.9	 20
280	 25	13549.3	1144.5	 16
281	 25	4383.0	447.6	 20
282	 25	1090.0	135.6	 25
283	 25	914.0	90.5	 20
284	 25	1968.0	300.1	 25
285	 25	287.0	30.7	 25
286	 25	2537.5	315.4	 20
287	 25	152.0	18.3	 25
288	 25	308.3	47.5	 20
289	 25	138.3	16.6	 16
290	 25	272.5	39.3	 20
291	 25	115.0	15.2	 25
292	 25	371.8	44.1	 20
293	 25	367.0	48.7	 25
294	 25	499.0	86.8	 25
295	 25	169.0	20.6	 20
296	 25	1603.0	300.3	 25
297	 25	11483.0	1768.9	 20
298	 25	244.3	18.6	 16
299	 25	575.3	93.5	 20
300	 25	288.0	34.6	 25
301	 25	108.0	13.5	 20
302	 25	777.0	85.2	 25
303	 25	254.0	34.4	 25
304	 25	184.3	23.0	 20
305	 25	149.0	20.6	 25
306	 25	338.5	29.4	 20
307	 25	369.5	33.4	 16
308	 25	3706.3	526.9	 20
309	 25	1798.0	237.1	 25
310	 25	1431.3	135.3	 20
311	 25	174.0	20.8	 25
312	 25	212.0	36.1	 25
313	 25	286.8	63.5	 20
314	 25	648.3	46.4	 20
315	 25	392.8	71.9	 20
316	 25	228.0	32.5	 16
317	 25	921.0	130.7	 25
318	 25	373.0	74.5	 25
319	 25	2960.3	465.4	 20
320	 25	1911.0	362.8	 25
321	 25	208.0	25.7	 25
322	 25	380.0	43.9	 20
323	 25	3797.5	517.6	 20
324	 25	1488.8	207.0	 20
325	 25	329.5	39.3	 16
326	 25	459.0	95.7	 25
327	 25	256.0	36.5	 25
328	 25	523.8	69.9	 20
329	 25	220.0	26.5	 25
330	 25	219.0	27.1	 25
331	 25	174.5	22.0	 20
332	 25	127.3	14.4	 20
333	 25	142.5	18.7	 20
334	 25	113.5	21.0	 16
335	 25	809.0	171.1	 25
336	 25	132.0	23.1	 25
337	 25	3438.8	730.8	 20
338	 25	171.0	30.1	 25
339	 25	351.0	69.4	 25
340	 25	287.5	37.8	 20
341	 25	985.3	170.9	 20
342	 25	294.3	31.8	 20
343	 25	262.8	25.4	 20
344	 25	7592.3	1106.0	 20
345	 25	125.0	18.7	 25
346	 25	1984.0	384.7	 25
347	 25	3846.3	397.7	 20
348	 25	117.0	19.9	 25
349	 25	2495.0	482.0	 20
350	 25	116.8	14.6	 16
351	 25	108.8	15.8	 20
352	 25	452.0	58.0	 25
353	 25	7936.3	1245.9	 20
354	 25	277.0	43.0	 25
355	 25	131.0	21.6	 25
356	 25	216.8	29.0	 20
357	 25	2004.0	414.7	 25
358	 25	606.8	94.1	 20
359	 25	156.5	25.5	 16
360	 25	135.8	22.8	 20
361	 25	331.0	43.1	 25
362	 25	413.0	44.8	 20
363	 25	304.0	37.1	 25
364	 25	434.0	44.8	 25
365	 25	491.3	56.2	 20
366	 25	291.0	52.0	 25
367	 25	1799.0	269.1	 20
368	 25	422.0	49.3	 16
369	 25	912.8	127.6	 20
370	 25	1128.0	149.1	 25
371	 25	1912.0	234.0	 20
372	 25	2039.0	342.3	 25
373	 25	232.0	30.1	 25
374	 25	378.8	65.6	 20
375	 25	144.0	21.7	 25
376	 25	160.5	19.0	 20
377	 25	372.0	36.7	 16
378	 25	656.8	57.9	 20
379	 25	790.0	116.1	 25
380	 25	500.8	50.3	 20
381	 25	602.0	65.3	 25
382	 25	456.0	49.4	 25
383	 25	215.8	25.1	 20
384	 25	952.0	124.1	 25
385	 25	9363.8	1706.4	 20
386	 25	10526.5	1453.1	 16
387	 25	222.0	30.6	 25
388	 25	129.0	17.8	 25
389	 25	116.5	15.0	 20
390	 25	142.0	24.5	 25
391	 25	402.0	61.6	 25
392	 25	231.3	30.7	 20
393	 25	3640.3	464.4	 20
394	 25	251.5	25.4	 20
395	 25	155.0	17.1	 16
396	 25	492.0	58.5	 25
397	 25	174.0	15.5	 25
398	 25	305.5	28.2	 20
399	 25	11848.0	1371.6	 25
400	 25	255.0	21.8	 25
401	 25	140.0	16.4	 20
402	 25	377.5	46.9	 20
403	 25	317.8	46.9	 20
404	 25	122.3	11.7	 16
405	 25	169.0	20.7	 25
406	 25	817.0	125.2	 25
407	 25	144.3	17.3	 20
408	 25	202.0	23.4	 25
409	 25	1035.0	216.1	 25
410	 25	149.3	18.9	 20
411	 25	1815.3	252.1	 20
412	 25	356.8	39.1	 20
413	 25	1243.0	141.2	 16
414	 25	238.0	27.2	 25
415	 25	2006.0	398.0	 25
416	 25	213.8	32.3	 20
417	 25	198.0	20.3	 25
418	 25	129.0	16.3	 25
419	 25	268.5	23.8	 20
420	 25	3988.5	677.8	 20
421	 25	156.0	15.9	 20
422	 25	300.8	25.6	 16
423	 25	287.0	32.7	 25
424	 25	7590.0	1578.3	 25
425	 25	133.8	23.2	 20
426	 25	293.0	23.3	 25
427	 25	182.0	17.5	 25
428	 25	6417.5	603.3	 16
429	 25	708.8	77.3	 20
430	 25	325.0	36.4	 20
431	 25	552.3	118.0	 20
432	 25	150.0	25.1	 25
433	 25	173.0	38.1	 25
434	 25	261.8	51.6	 20
435	 25	507.0	63.5	 25
436	 25	1907.0	303.0	 25
437	 25	314.0	40.6	 16
438	 25	4175.0	660.1	 20
439	 25	453.3	75.9	 20
440	 25	125.3	21.2	 20
441	 25	1335.0	139.2	 25
442	 25	1977.0	329.2	 25
443	 25	209.3	27.0	 20
444	 25	2319.0	263.4	 25
445	 25	2160.0	217.2	 25
446	 25	463.0	48.6	 16
447	 25	780.3	73.8	 20
448	 25	4481.5	766.0	 20
449	 25	3953.5	482.3	 20
450	 25	255.0	34.3	 25
451	 25	192.0	17.5	 25
452	 25	120.3	14.2	 20
453	 25	141.0	13.8	 25
454	 25	246.0	29.5	 25
455	 25	314.3	26.8	 16
456	 25	8827.0	1375.9	 20
457	 25	583.0	84.4	 20
458	 25	160.5	16.0	 20
459	 25	175.0	21.9	 25
460	 25	695.0	95.6	 25
461	 25	7768.5	1265.3	 20
462	 25	240.0	47.1	 25
463	 25	181.0	22.4	 20
464	 25	694.3	72.3	 16
465	 25	134.0	14.3	 20
466	 25	4482.0	692.8	 25
467	 25	273.8	31.6	 20
468	 25	167.0	22.7	 25
469	 25	144.0	23.9	 25
470	 25	183.5	23.0	 20
471	 25	546.0	77.0	 25
472	 25	442.0	83.3	 20
473	 25	1052.3	87.9	 16
474	 25	1551.3	167.3	 20
475	 25	281.0	87.9	 25
476	 25	2471.8	513.5	 20
477	 25	195.0	28.0	 25
478	 25	2633.0	390.3	 25
479	 25	409.0	101.2	 20
480	 25	481.0	78.7	 25
481	 25	119.0	16.9	 20
482	 25	253.3	30.9	 16
483	 25	182.5	21.0	 20
484	 25	278.0	39.5	 25
485	 25	241.8	24.4	 20
486	 25	3654.0	595.9	 25
487	 25	942.0	129.6	 25
488	 25	199.8	21.5	 20
489	 25	570.0	79.4	 25
490	 25	297.5	31.0	 20
491	 25	383.8	38.6	 16
492	 25	390.3	42.9	 20
493	 25	1360.0	147.9	 25
494	 25	979.3	112.7	 20
495	 25	394.0	52.9	 25
496	 25	2826.0	365.1	 25
497	 25	731.5	71.1	 20
498	 25	560.8	107.8	 20
499	 25	958.8	115.9	 20
500	 25	1078.3	144.9	 16
501	 25	1082.0	232.6	 25
502	 25	994.0	207.0	 25
503	 25	175.0	22.1	 25
504	 25	1032.3	105.4	 20
505	 25	621.0	109.0	 25
506	 25	243.0	30.7	 25
507	 25	401.0	34.5	 16
508	 25	942.3	101.8	 20
509	 25	187.3	26.3	 20
510	 25	380.5	52.8	 20
511	 25	5232.0	876.1	 25
512	 25	2416.0	415.4	 25
513	 25	400.3	78.8	 20
514	 25	8122.0	1007.1	 25
515	 25	11263.0	1740.3	 25
516	 25	2628.0	192.4	 16
517	 25	1079.3	86.2	 20
518	 25	357.3	42.7	 20
519	 25	146.0	18.4	 20
520	 25	126.0	19.6	 25
521	 25	316.0	42.3	 25
522	 25	187.3	29.8	 20
523	 25	1050.0	146.4	 25
524	 25	5612.0	1229.6	 25
525	 25	246.3	22.8	 16
526	 25	1126.5	129.0	 20
527	 25	849.0	68.4	 20
528	 25	325.0	33.3	 20
529	 25	185.0	31.8	 25
530	 25	489.0	77.0	 25
531	 25	305.5	30.4	 20
532	 25	383.0	41.7	 25
533	 25	597.0	81.7	 25
534	 25	154.5	21.0	 16
535	 25	10592.5	1965.7	 20
536	 25	147.0	22.3	 25
537	 25	830.3	119.1	 20
538	 25	2189.0	468.5	 25
539	 25	126.0	18.2	 25
540	 25	102.8	14.4	 20
541	 25	248.0	52.3	 25
542	 25	112.8	15.3	 20
543	 25	117.8	20.7	 16
544	 25	735.3	102.2	 20
545	 25	122.0	16.6	 25
546	 25	2304.8	323.9	 20
547	 25	711.0	97.7	 25
548	 25	4230.0	699.8	 25
549	 25	267.3	28.5	 20
550	 25	358.0	38.6	 25
551	 25	519.5	48.0	 20
552	 25	715.3	75.1	 16
553	 25	1454.5	228.9	 20
554	 25	1320.0	177.6	 25
555	 25	558.0	44.1	 20
556	 25	372.0	66.3	 25
557	 25	599.0	107.9	 25
558	 25	658.5	74.4	 20
559	 25	345.0	41.3	 25
560	 25	340.0	45.4	 20
561	 25	717.0	52.9	 16
562	 25	506.3	35.1	 20
563	 25	179.0	14.6	 25
564	 25	381.5	36.3	 20
565	 25	1097.0	263.6	 25
566	 25	248.0	37.0	 25
567	 25	1847.5	287.1	 20
568	 25	13655.0	2565.4	 25
569	 25	423.5	29.8	 20
570	 25	2792.8	174.8	 16
571	 25	5475.0	859.1	 20
572	 25	436.0	33.6	 25
573	 25	10777.5	930.4	 20
574	 25	363.0	60.3	 25
575	 25	213.0	23.1	 25
576	 25	168.8	18.0	 20
577	 25	208.0	25.3	 20
578	 25	99.8	13.7	 20
579	 25	284.8	27.4	 16
580	 25	2235.0	606.3	 25
581	 25	125.0	15.8	 25
582	 25	205.0	56.0	 20
583	 25	187.0	25.9	 25
584	 25	214.0	24.5	 25
585	 25	131.8	36.5	 20
586	 25	316.5	35.6	 20
587	 25	1340.0	192.2	 20
588	 25	955.8	101.0	 16
589	 25	349.0	39.0	 25
590	 25	1803.0	224.5	 25
591	 25	208.5	30.4	 20
592	 25	400.0	41.3	 25
593	 25	200.0	21.8	 25
594	 25	653.5	72.3	 20
595	 25	313.0	33.2	 20
596	 25	1978.0	253.2	 20
597	 25	285.8	19.7	 16
598	 25	1743.0	352.1	 25
599	 25	5748.0	913.7	 25
600	 25	281.5	32.1	 20
601	 25	385.0	33.6	 25
602	 25	263.0	39.1	 25
603	 25	118.0	13.7	 20
604	 25	272.0	35.7	 20
605	 25	264.5	31.0	 20
606	 25	382.5	38.5	 16
607	 25	291.0	39.1	 25
608	 25	748.0	136.5	 25
609	 25	134.3	17.5	 20
610	 25	478.0	93.3	 25
611	 25	144.0	21.8	 25
612	 25	125.5	12.6	 16
613	 25	162.3	26.5	 20
614	 25	1863.0	314.4	 20
615	 25	939.0	137.3	 20
616	 25	141.0	17.1	 25
617	 25	1205.0	174.3	 25
618	 25	385.0	70.7	 20
619	 25	567.0	79.9	 25
620	 25	202.0	22.9	 25
621	 25	423.3	37.5	 16
622	 25	770.8	77.1	 20
623	 25	3715.0	450.2	 20
624	 25	1261.0	104.8	 20
625	 25	848.0	89.9	 25
626	 25	1009.0	136.6	 25
627	 25	385.8	35.8	 20
628	 25	395.0	64.8	 25
629	 25	548.0	65.7	 25
630	 25	2288.0	180.8	 16
631	 25	644.0	50.6	 20
632	 25	483.0	61.7	 20
633	 25	8783.5	893.5	 20
634	 25	199.0	59.0	 25
635	 25	1853.0	333.6	 25
636	 25	139.5	14.6	 20
637	 25	127.0	15.0	 25
638	 25	1098.0	219.9	 25
639	 25	280.3	44.8	 16
  0	 26	13607.0	2480.9	 25
  1	 26	133.0	30.5	 25
  2	 26	146.8	15.3	 16
  3	 26	100.8	13.3	 20
  4	 26	229.0	99.5	 20
  5	 26	125.5	58.5	 20
  6	 26	96.0	14.8	 25
  7	 26	135.0	63.3	 25
  8	 26	108.5	19.6	 20
  9	 26	128.0	17.6	 25
 10	 26	292.5	38.4	 20
 11	 26	206.8	25.5	 16
 12	 26	126.3	17.6	 20
 13	 26	115.0	15.2	 25
 14	 26	145.0	24.4	 20
 15	 26	161.0	25.4	 25
 16	 26	160.0	22.8	 25
 17	 26	125.0	15.1	 20
 18	 26	206.0	31.8	 25
 19	 26	164.8	40.1	 20
 20	 26	2257.0	178.3	 16
 21	 26	856.5	124.8	 20
 22	 26	202.0	31.3	 25
 23	 26	926.8	152.0	 20
 24	 26	675.0	111.7	 25
 25	 26	840.0	83.9	 25
 26	 26	807.0	74.0	 20
 27	 26	232.0	39.2	 25
 28	 26	232.0	26.1	 20
 29	 26	245.5	26.9	 16
 30	 26	157.8	19.5	 20
 31	 26	125.0	21.4	 25
 32	 26	329.3	44.7	 20
 33	 26	325.0	46.0	 25
 34	 26	208.0	34.7	 25
 35	 26	999.0	92.0	 20
 36	 26	740.0	62.2	 25
 37	 26	1204.8	109.1	 20
 38	 26	895.5	70.5	 16
 39	 26	657.5	73.7	 20
 40	 26	532.0	90.7	 25
 41	 26	1470.3	207.1	 20
 42	 26	560.0	73.2	 25
 43	 26	219.0	25.2	 25
 44	 26	261.5	25.7	 20
 45	 26	481.0	70.4	 25
 46	 26	390.0	42.4	 20
 47	 26	139.3	17.1	 16
 48	 26	972.0	131.5	 25
 49	 26	620.0	115.0	 25
 50	 26	120.5	14.9	 20
 51	 26	191.0	22.1	 25
 52	 26	211.0	35.5	 25
 53	 26	149.8	19.1	 20
 54	 26	545.3	81.3	 20
 55	 26	376.0	47.1	 20
 56	 26	1579.5	414.4	 16
 57	 26	403.0	58.9	 25
 58	 26	188.0	28.1	 25
 59	 26	164.0	29.7	 20
 60	 26	291.0	54.8	 25
 61	 26	136.0	20.0	 25
 62	 26	136.3	18.2	 20
 63	 26	262.0	31.0	 20
 64	 26	119.3	15.2	 20
 65	 26	498.0	51.7	 16
 66	 26	453.0	45.7	 25
 67	 26	336.0	42.8	 25
 68	 26	288.5	38.7	 20
 69	 26	372.0	44.2	 25
 70	 26	754.0	100.8	 25
 71	 26	198.0	25.1	 25
 72	 26	179.8	26.1	 16
 73	 26	148.3	20.0	 20
 74	 26	134.5	17.8	 20
 75	 26	180.5	24.9	 20
 76	 26	151.0	14.8	 25
 77	 26	222.0	40.8	 25
 78	 26	343.3	33.8	 20
 79	 26	877.0	160.3	 25
 80	 26	285.0	39.0	 25
 81	 26	529.5	56.9	 16
 82	 26	353.0	42.4	 20
 83	 26	134.0	14.3	 20
 84	 26	139.0	21.5	 20
 85	 26	162.0	19.8	 25
 86	 26	174.0	33.7	 25
 87	 26	158.0	13.2	 20
 88	 26	229.0	27.5	 25
 89	 26	585.3	66.2	 20
 90	 26	2512.0	227.9	 16
 91	 26	138.8	20.2	 20
 92	 26	122.0	18.1	 25
 93	 26	106.3	11.4	 20
 94	 26	1397.0	295.1	 25
 95	 26	2711.0	255.2	 25
 96	 26	586.3	47.1	 20
 97	 26	356.0	42.5	 25
 98	 26	162.5	27.3	 20
 99	 26	652.3	51.7	 16
100	 26	333.0	32.6	 20
101	 26	763.0	65.0	 25
102	 26	756.5	151.4	 20
103	 26	206.0	21.6	 25
104	 26	270.0	27.7	 25
105	 26	259.3	41.4	 20
106	 26	175.0	34.3	 25
107	 26	281.3	26.1	 20
108	 26	246.3	22.7	 16
109	 26	485.5	71.9	 20
110	 26	213.0	21.0	 25
111	 26	499.0	73.5	 20
112	 26	446.0	267.1	 25
113	 26	301.0	59.0	 25
114	 26	533.3	51.4	 20
115	 26	517.0	47.7	 25
116	 26	249.3	32.7	 20
117	 26	175.3	30.7	 16
118	 26	184.5	23.0	 20
119	 26	535.0	50.6	 25
120	 26	192.8	24.3	 20
121	 26	145.0	17.5	 25
122	 26	231.0	30.0	 25
123	 26	236.5	22.0	 20
124	 26	310.5	34.7	 20
125	 26	180.8	24.8	 20
126	 26	201.3	28.3	 16
127	 26	167.0	22.6	 25
128	 26	96.0	11.9	 25
129	 26	171.0	30.1	 20
130	 26	182.0	29.7	 25
131	 26	455.0	130.4	 25
132	 26	113.3	12.0	 20
133	 26	130.3	16.0	 20
134	 26	186.5	34.4	 20
135	 26	111.0	15.8	 16
136	 26	210.0	33.2	 25
137	 26	150.0	35.2	 25
138	 26	601.0	52.9	 20
139	 26	1646.0	180.6	 25
140	 26	273.0	37.7	 25
141	 26	228.8	37.7	 20
142	 26	548.0	72.7	 20
143	 26	246.0	36.1	 20
144	 26	371.3	43.9	 16
145	 26	346.0	43.0	 25
146	 26	270.0	32.2	 25
147	 26	768.0	128.5	 20
148	 26	363.0	45.4	 25
149	 26	304.0	35.4	 25
150	 26	540.0	62.3	 20
151	 26	702.0	70.7	 20
152	 26	664.5	43.5	 20
153	 26	688.8	66.4	 16
154	 26	944.0	103.0	 25
155	 26	4796.0	761.4	 25
156	 26	119.3	20.5	 20
157	 26	158.0	59.2	 25
158	 26	132.0	21.8	 25
159	 26	109.8	15.2	 20
160	 26	107.8	13.4	 20
161	 26	120.5	20.6	 20
162	 26	100.3	19.0	 20
163	 26	115.0	14.4	 25
164	 26	160.0	19.1	 25
165	 26	696.0	68.0	 20
166	 26	1670.0	164.5	 25
167	 26	294.0	40.4	 25
168	 26	679.0	33.5	 16
169	 26	3984.8	487.2	 20
170	 26	425.5	57.6	 20
171	 26	157.8	20.6	 20
172	 26	2165.0	463.6	 25
173	 26	132.0	18.7	 25
174	 26	209.3	22.2	 20
175	 26	153.0	20.9	 25
176	 26	411.0	46.3	 25
177	 26	436.0	38.7	 16
178	 26	7389.3	815.3	 20
179	 26	1702.0	94.5	 20
180	 26	1205.0	85.2	 20
181	 26	530.0	72.7	 25
182	 26	942.0	124.9	 25
183	 26	367.8	35.0	 20
184	 26	919.0	251.4	 25
185	 26	522.0	93.9	 25
186	 26	240.0	29.6	 16
187	 26	152.5	20.9	 20
188	 26	337.8	37.7	 20
189	 26	606.8	75.8	 20
190	 26	1838.0	198.1	 25
191	 26	367.0	46.0	 25
192	 26	1039.3	75.6	 20
193	 26	356.0	46.1	 25
194	 26	108.0	18.3	 25
195	 26	105.0	12.8	 16
196	 26	191.0	23.1	 20
197	 26	102.3	10.7	 20
198	 26	105.0	13.4	 20
199	 26	150.0	25.1	 25
200	 26	116.0	25.3	 25
201	 26	123.5	23.3	 20
202	 26	391.0	61.0	 25
203	 26	273.8	32.4	 20
204	 26	119.5	17.6	 16
205	 26	689.3	120.4	 20
206	 26	241.0	222.9	 25
207	 26	112.3	13.9	 20
208	 26	104.0	10.7	 25
209	 26	195.0	26.0	 25
210	 26	126.8	20.2	 20
211	 26	166.0	18.7	 25
212	 26	155.0	21.9	 20
213	 26	152.5	24.3	 16
214	 26	98.3	12.1	 20
215	 26	154.0	31.0	 25
216	 26	124.8	21.1	 20
217	 26	408.0	48.3	 25
218	 26	474.0	52.6	 25
219	 26	118.0	17.1	 20
220	 26	384.0	65.7	 25
221	 26	657.8	68.8	 20
222	 26	109.3	18.6	 16
223	 26	1173.8	234.4	 20
224	 26	104.0	14.8	 25
225	 26	352.8	53.7	 20
226	 26	110.0	14.2	 25
227	 26	154.0	20.7	 25
228	 26	258.0	34.1	 20
229	 26	269.0	50.4	 25
230	 26	110.5	11.9	 20
231	 26	141.0	27.6	 20
232	 26	111.5	10.9	 16
233	 26	116.0	14.0	 25
234	 26	113.0	14.8	 25
235	 26	120.5	21.9	 20
236	 26	172.0	42.9	 25
237	 26	175.0	30.7	 25
238	 26	601.8	67.9	 16
239	 26	124.5	11.2	 20
240	 26	149.3	15.0	 20
241	 26	197.8	18.0	 20
242	 26	409.0	52.9	 25
243	 26	486.0	70.7	 25
244	 26	556.3	52.3	 20
245	 26	189.0	16.0	 25
246	 26	363.0	40.2	 25
247	 26	449.5	29.9	 16
248	 26	477.0	60.1	 20
249	 26	856.5	189.8	 20
250	 26	140.5	39.5	 20
251	 26	123.0	18.0	 25
252	 26	270.0	62.6	 25
253	 26	254.8	37.0	 20
254	 26	303.0	25.8	 25
255	 26	262.0	42.0	 25
256	 26	253.0	25.1	 16
257	 26	291.8	32.8	 20
258	 26	2681.5	599.9	 20
259	 26	530.8	48.8	 20
260	 26	408.0	53.8	 25
261	 26	2479.0	415.5	 25
262	 26	726.5	71.6	 20
263	 26	316.0	38.9	 25
264	 26	206.0	22.6	 25
265	 26	173.3	16.4	 16
266	 26	328.0	39.6	 20
267	 26	174.3	23.1	 20
268	 26	166.3	19.3	 20
269	 26	173.0	22.8	 25
270	 26	160.0	22.3	 25
271	 26	173.3	20.7	 20
272	 26	150.0	19.3	 25
273	 26	185.3	22.7	 20
274	 26	108.3	14.5	 16
275	 26	132.8	20.3	 20
276	 26	114.0	19.1	 25
277	 26	358.5	43.2	 20
278	 26	191.0	22.5	 25
279	 26	1995.0	437.0	 25
280	 26	3512.8	769.8	 20
281	 26	1419.0	288.3	 25
282	 26	580.0	56.6	 20
283	 26	437.8	47.9	 16
284	 26	694.0	53.6	 20
285	 26	423.0	46.7	 25
286	 26	1061.5	220.6	 20
287	 26	280.0	33.6	 25
288	 26	346.0	52.9	 25
289	 26	126.3	17.6	 20
290	 26	233.0	27.0	 25
291	 26	114.3	17.4	 20
292	 26	407.0	43.5	 16
293	 26	367.8	40.5	 20
294	 26	620.0	102.6	 25
295	 26	171.0	23.1	 20
296	 26	390.0	37.4	 25
297	 26	2193.0	423.7	 25
298	 26	249.3	33.2	 20
299	 26	598.0	59.5	 25
300	 26	421.8	55.0	 20
301	 26	111.0	15.5	 16
302	 26	271.5	30.3	 20
303	 26	313.0	187.9	 25
304	 26	142.8	21.4	 20
305	 26	157.0	29.5	 25
306	 26	452.0	47.3	 25
307	 26	697.0	82.7	 20
308	 26	1164.0	110.9	 25
309	 26	994.8	149.7	 20
310	 26	443.0	40.8	 16
311	 26	153.0	21.4	 25
312	 26	296.0	34.3	 25
313	 26	362.3	46.4	 20
314	 26	627.0	73.5	 25
315	 26	352.0	36.2	 25
316	 26	202.3	26.0	 20
317	 26	398.5	40.0	 20
318	 26	644.0	74.8	 20
319	 26	2096.0	250.3	 16
320	 26	1035.0	164.1	 25
321	 26	153.0	21.5	 25
322	 26	900.3	92.6	 20
323	 26	1113.0	151.6	 25
324	 26	778.0	101.1	 25
325	 26	299.0	28.6	 20
326	 26	123.3	15.8	 20
327	 26	228.8	31.4	 20
328	 26	271.3	29.1	 16
329	 26	432.0	49.4	 25
330	 26	193.0	18.7	 25
331	 26	180.3	23.8	 20
332	 26	124.0	18.1	 25
333	 26	281.0	27.4	 25
334	 26	106.8	15.1	 20
335	 26	120.0	14.6	 20
336	 26	110.0	12.5	 20
337	 26	789.3	78.3	 16
338	 26	159.0	73.6	 25
339	 26	193.0	21.5	 25
340	 26	332.3	33.8	 20
341	 26	141.0	21.3	 25
342	 26	403.0	40.6	 25
343	 26	190.3	23.1	 20
344	 26	571.5	92.0	 20
345	 26	122.0	13.7	 20
346	 26	176.8	19.7	 16
347	 26	342.0	51.8	 25
348	 26	148.0	59.3	 25
349	 26	563.5	312.2	 20
350	 26	125.0	313.1	 25
351	 26	181.0	285.3	 25
352	 26	370.8	37.8	 16
353	 26	3595.3	653.2	 20
354	 26	125.0	10.6	 20
355	 26	131.3	16.0	 20
356	 26	150.0	23.1	 25
357	 26	6623.0	1378.6	 25
358	 26	279.5	33.1	 20
359	 26	167.0	20.6	 25
360	 26	141.0	21.6	 25
361	 26	175.8	18.2	 16
362	 26	500.8	47.7	 20
363	 26	306.3	29.0	 20
364	 26	262.8	29.6	 20
365	 26	298.0	25.9	 25
366	 26	430.0	38.5	 25
367	 26	592.3	68.2	 20
368	 26	599.0	72.2	 25
369	 26	359.0	66.0	 25
370	 26	982.8	77.0	 16
371	 26	1685.5	178.3	 20
372	 26	1560.3	148.2	 20
373	 26	181.0	35.2	 20
374	 26	588.0	81.6	 25
375	 26	146.0	26.9	 25
376	 26	151.3	50.5	 20
377	 26	449.0	76.9	 25
378	 26	391.0	47.5	 25
379	 26	417.0	50.8	 16
380	 26	275.3	47.5	 20
[truncated: 9,176,070 more chars]
