# Supplementary material for: Preferred analysis methods for Affymetrix GeneChips revealed by a wholly defined control dataset
Source: Genome Biol. 2005 Jan 28;6(2):R16. doi: 10.1186/gb-2005-6-2-r16 (PMC551536; doi:10.1186/gb-2005-6-2-r16)
Supplement: Additional data file 7 — A Zip archive containing plain text files (in Affymetrix CEL format), Affymetrix *.CEL files for the S chips in this dataset [file gb-2005-6-2-r16-s7.zip › ADF6-S-CEL-files/chipS-rep1.CEL]

[CEL]
Version=3

[HEADER]
Cols=640
Rows=640
TotalX=640
TotalY=640
OffsetX=0
OffsetY=0
GridCornerUL=238 235
GridCornerUR=4509 288
GridCornerLR=4459 4553
GridCornerLL=188 4500
Axis-invertX=0
AxisInvertY=0
swapXY=0
DatHeader=[0..36656]  Halfon S1:CLS=4733 RWS=4733 XIN=3  YIN=3  VE=17        2.0 10/31/02 14:37:18       DrosGenome1.1sq                  6
Algorithm=Percentile
AlgorithmParameters=Percentile:75;CellMargin:2;OutlierHigh:1.500;OutlierLow:1.004

[INTENSITY]
NumberCells=409600
CellHeader=X	Y	MEAN	STDV	NPIXELS
  0	  0	423.0	68.8	 25
  1	  0	18845.8	2609.4	 20
  2	  0	389.0	55.0	 25
  3	  0	18989.0	3218.4	 25
  4	  0	118.0	16.1	 20
  5	  0	337.0	45.9	 25
  6	  0	18839.5	2552.6	 20
  7	  0	319.0	31.4	 16
  8	  0	18631.0	3072.7	 20
  9	  0	402.0	72.7	 20
 10	  0	18783.3	4019.6	 20
 11	  0	388.0	65.4	 25
 12	  0	18836.0	3807.3	 25
 13	  0	353.8	37.5	 20
 14	  0	18771.0	3729.4	 25
 15	  0	366.0	90.2	 25
 16	  0	19188.3	3058.8	 20
 17	  0	362.0	72.2	 25
 18	  0	19297.8	3020.2	 20
 19	  0	345.8	53.3	 16
 20	  0	19405.8	3073.0	 20
 21	  0	383.8	59.8	 20
 22	  0	19144.5	3794.3	 20
 23	  0	385.0	77.8	 25
 24	  0	18588.0	3623.8	 25
 25	  0	366.0	113.0	 25
 26	  0	18763.8	2587.9	 20
 27	  0	386.0	68.9	 25
 28	  0	18253.0	3459.9	 25
 29	  0	342.3	40.1	 20
 30	  0	19081.5	3007.5	 20
 31	  0	369.3	83.6	 20
 32	  0	18867.8	1998.2	 16
 33	  0	351.8	51.4	 20
 34	  0	17820.0	4254.9	 25
 35	  0	327.3	27.3	 20
 36	  0	18108.0	3527.8	 25
 37	  0	357.0	62.8	 25
 38	  0	18735.3	2966.0	 20
 39	  0	346.0	43.3	 25
 40	  0	18839.0	3847.8	 25
 41	  0	331.5	51.1	 20
 42	  0	18679.5	2551.9	 20
 43	  0	384.3	39.7	 20
 44	  0	18739.8	1527.2	 16
 45	  0	340.3	41.7	 20
 46	  0	17981.0	3652.1	 25
 47	  0	309.5	33.0	 20
 48	  0	18275.0	3325.3	 25
 49	  0	362.0	52.1	 25
 50	  0	18961.5	2745.5	 20
 51	  0	346.0	35.8	 25
 52	  0	18535.0	3481.0	 25
 53	  0	342.8	39.5	 20
 54	  0	18945.8	3081.1	 20
 55	  0	337.0	28.2	 20
 56	  0	18457.0	1180.8	 16
 57	  0	392.8	33.3	 20
 58	  0	18808.0	2002.5	 25
 59	  0	381.5	90.0	 20
 60	  0	17525.0	3497.1	 25
 61	  0	321.0	41.2	 25
 62	  0	17609.5	1918.3	 20
 63	  0	397.0	47.9	 25
 64	  0	17222.0	2431.9	 25
 65	  0	335.0	38.9	 25
 66	  0	17786.5	1304.5	 16
 67	  0	360.5	32.6	 20
 68	  0	17768.3	2339.3	 20
 69	  0	355.0	32.4	 16
 70	  0	16590.0	3602.1	 25
 71	  0	336.0	41.7	 25
 72	  0	16929.5	2572.5	 20
 73	  0	361.0	38.3	 25
 74	  0	17730.0	2837.4	 25
 75	  0	347.8	36.6	 20
 76	  0	17430.0	3174.9	 25
 77	  0	355.0	41.5	 25
 78	  0	17535.8	1429.9	 16
 79	  0	348.5	38.4	 20
 80	  0	17763.0	2359.0	 20
 81	  0	380.8	32.6	 16
 82	  0	18579.8	2701.8	 20
 83	  0	395.0	80.9	 25
 84	  0	17637.3	2997.2	 20
 85	  0	343.0	42.9	 25
 86	  0	18551.0	3003.7	 25
 87	  0	384.3	39.8	 20
 88	  0	17375.0	3162.5	 25
 89	  0	341.0	35.5	 25
 90	  0	17240.8	2732.7	 20
 91	  0	363.3	35.9	 20
 92	  0	17430.3	2668.0	 20
 93	  0	323.3	26.7	 16
 94	  0	16929.3	2594.3	 20
 95	  0	333.0	26.9	 25
 96	  0	17295.5	3128.7	 20
 97	  0	345.0	35.1	 25
 98	  0	17135.0	3267.3	 25
 99	  0	350.3	32.9	 20
100	  0	17158.0	3372.1	 25
101	  0	369.0	51.8	 25
102	  0	17331.8	2952.7	 20
103	  0	346.5	28.4	 20
104	  0	17868.0	2494.6	 20
105	  0	363.5	53.6	 20
106	  0	18051.8	1704.9	 16
107	  0	341.0	41.5	 25
108	  0	17131.0	4311.6	 25
109	  0	328.0	23.1	 20
110	  0	18713.0	2715.7	 25
111	  0	409.0	65.8	 25
112	  0	18414.3	2279.8	 20
113	  0	369.0	40.6	 25
114	  0	16957.0	3444.6	 25
115	  0	347.3	31.3	 16
116	  0	17340.3	2469.3	 20
117	  0	349.8	45.5	 20
118	  0	16876.5	1320.9	 16
119	  0	354.0	41.0	 25
120	  0	15867.0	3446.9	 25
121	  0	326.5	44.6	 20
122	  0	16745.0	3136.3	 25
123	  0	316.0	39.7	 25
124	  0	16568.3	2553.3	 20
125	  0	324.0	38.9	 25
126	  0	16819.0	3047.8	 25
127	  0	358.5	40.4	 16
128	  0	17303.3	2588.0	 20
129	  0	348.5	47.9	 20
130	  0	17026.3	1268.2	 16
131	  0	314.0	24.2	 25
132	  0	16319.0	3368.5	 25
133	  0	357.3	42.9	 20
134	  0	16319.0	3432.8	 25
135	  0	308.0	62.2	 25
136	  0	16609.5	2248.8	 20
137	  0	325.0	39.2	 25
138	  0	16191.0	2630.2	 25
139	  0	305.0	35.9	 16
140	  0	16797.5	3322.6	 20
141	  0	369.0	45.8	 20
142	  0	16763.8	1601.5	 16
143	  0	346.0	30.9	 25
144	  0	15295.0	3483.9	 25
145	  0	335.0	33.5	 25
146	  0	17854.5	1624.6	 20
147	  0	335.0	41.3	 25
148	  0	16578.0	3083.3	 25
149	  0	333.8	43.4	 20
150	  0	16441.0	2972.6	 25
151	  0	350.5	38.2	 20
152	  0	17097.8	1573.4	 16
153	  0	320.5	20.6	 20
154	  0	16271.5	2542.7	 20
155	  0	322.8	34.3	 20
156	  0	15992.0	3443.1	 25
157	  0	339.0	44.5	 25
158	  0	15944.8	2777.1	 20
159	  0	345.0	30.2	 25
160	  0	17018.0	2426.7	 25
161	  0	356.5	32.3	 20
162	  0	16333.0	2842.7	 25
163	  0	317.8	31.9	 20
164	  0	16933.0	1636.0	 16
165	  0	324.0	45.9	 20
166	  0	16396.8	2311.8	 20
167	  0	329.8	34.3	 20
168	  0	15454.0	4001.8	 25
169	  0	322.0	37.5	 25
170	  0	16694.3	3282.6	 20
171	  0	304.0	41.6	 25
172	  0	17046.0	3219.6	 25
173	  0	332.5	29.6	 20
174	  0	16596.0	3499.2	 25
175	  0	324.8	34.5	 20
176	  0	17174.3	2034.8	 16
177	  0	353.8	44.2	 20
178	  0	17255.8	2450.7	 20
179	  0	354.8	42.7	 20
180	  0	16209.0	4039.2	 25
181	  0	330.0	43.8	 25
182	  0	17031.0	2957.2	 20
183	  0	366.0	56.6	 25
184	  0	17452.0	3057.5	 25
185	  0	349.0	58.4	 25
186	  0	17824.0	2677.0	 20
187	  0	329.5	30.2	 20
188	  0	17772.0	2968.0	 20
189	  0	323.5	35.8	 16
190	  0	17879.0	2619.6	 20
191	  0	334.0	54.9	 25
192	  0	17208.0	3368.5	 20
193	  0	331.0	39.8	 25
194	  0	16196.0	3370.0	 25
195	  0	347.5	39.1	 20
196	  0	16249.0	3023.7	 25
197	  0	292.0	34.0	 25
198	  0	16829.5	2339.7	 20
199	  0	304.5	43.2	 20
200	  0	16878.3	2683.7	 20
201	  0	307.0	25.5	 16
202	  0	16817.8	2465.7	 20
203	  0	319.0	34.3	 25
204	  0	16724.0	3539.9	 20
205	  0	325.0	40.4	 25
206	  0	16710.0	3415.1	 25
207	  0	314.3	32.1	 20
208	  0	16946.0	3206.4	 25
209	  0	322.0	24.8	 25
210	  0	18342.5	2535.7	 20
211	  0	122.5	32.7	 20
212	  0	11211.0	1976.4	 20
213	  0	95.0	13.8	 16
214	  0	235.3	26.1	 20
215	  0	113.0	21.2	 25
216	  0	17929.8	3325.1	 20
217	  0	337.0	42.4	 25
218	  0	17566.0	3132.9	 25
219	  0	312.8	20.0	 20
220	  0	17054.0	3413.3	 25
221	  0	331.0	35.3	 25
222	  0	17962.3	1921.2	 20
223	  0	333.8	40.4	 20
224	  0	17969.3	2437.0	 20
225	  0	339.3	40.1	 20
226	  0	17880.5	1273.7	 16
227	  0	337.0	39.9	 25
228	  0	17507.0	3807.8	 25
229	  0	311.5	26.7	 20
230	  0	17899.0	3298.4	 25
231	  0	331.0	34.0	 25
232	  0	17357.8	2459.0	 20
233	  0	326.0	36.8	 25
234	  0	17853.0	3341.9	 25
235	  0	282.5	27.5	 16
236	  0	17590.5	2446.1	 20
237	  0	321.5	29.3	 20
238	  0	17760.8	1412.8	 16
239	  0	338.0	36.1	 20
240	  0	17071.0	4000.7	 25
241	  0	312.8	30.1	 20
242	  0	17299.0	3464.5	 25
243	  0	323.0	50.3	 25
244	  0	17488.3	2625.0	 20
245	  0	328.0	35.2	 25
246	  0	17427.0	3180.7	 25
247	  0	327.5	37.7	 20
248	  0	17619.3	2648.7	 20
249	  0	367.0	34.4	 20
250	  0	17918.0	1246.9	 16
251	  0	347.3	29.8	 20
252	  0	17868.0	4172.7	 25
253	  0	351.8	44.9	 20
254	  0	17648.0	3585.6	 25
255	  0	362.0	42.4	 25
256	  0	17589.3	2623.7	 20
257	  0	345.0	47.8	 25
258	  0	16830.0	2876.4	 25
259	  0	362.3	44.1	 20
260	  0	16945.3	2759.8	 20
261	  0	354.8	32.9	 20
262	  0	17390.0	1378.1	 16
263	  0	310.0	51.2	 20
264	  0	16419.0	3676.3	 25
265	  0	382.0	50.4	 25
266	  0	17653.0	3065.1	 20
267	  0	339.0	36.8	 25
268	  0	17620.0	3645.0	 25
269	  0	315.3	25.7	 20
270	  0	18049.0	3223.9	 25
271	  0	320.0	68.2	 25
272	  0	18264.0	1982.7	 16
273	  0	353.3	26.3	 20
274	  0	17715.0	3268.9	 20
275	  0	357.0	37.3	 16
276	  0	16526.0	3643.2	 25
277	  0	356.0	45.9	 25
278	  0	17187.0	2694.0	 20
279	  0	338.0	35.7	 25
280	  0	17208.0	3392.6	 25
281	  0	316.0	28.3	 20
282	  0	16902.0	2887.0	 25
283	  0	344.0	33.9	 25
284	  0	17034.3	1688.2	 16
285	  0	324.8	40.6	 20
286	  0	16938.3	3052.6	 20
287	  0	311.5	26.7	 16
288	  0	16504.0	3774.7	 25
289	  0	335.0	28.5	 25
290	  0	16597.3	3038.5	 20
291	  0	326.0	35.0	 25
292	  0	16193.0	3386.9	 25
293	  0	323.5	35.8	 20
294	  0	16517.0	2762.8	 25
295	  0	324.0	29.3	 25
296	  0	16185.8	1669.8	 16
297	  0	326.8	29.8	 20
298	  0	15527.0	2533.4	 20
299	  0	313.0	34.5	 16
300	  0	15115.0	3401.8	 25
301	  0	319.0	46.5	 25
302	  0	14803.5	2861.8	 20
303	  0	354.0	49.3	 25
304	  0	15270.0	3033.8	 25
305	  0	373.0	68.0	 25
306	  0	15973.3	2579.6	 20
307	  0	364.0	37.9	 25
308	  0	16380.5	3668.6	 20
309	  0	352.3	33.5	 16
310	  0	16016.8	2669.0	 20
311	  0	368.3	68.2	 20
312	  0	16339.5	3014.0	 20
313	  0	336.0	28.9	 25
314	  0	15159.0	3507.4	 25
315	  0	347.0	36.7	 20
316	  0	15331.0	3043.0	 25
317	  0	321.0	39.7	 25
318	  0	16292.3	2299.0	 20
319	  0	339.0	36.7	 25
320	  0	16074.0	2842.7	 20
321	  0	331.3	27.8	 16
322	  0	16036.8	2297.1	 20
323	  0	298.3	39.0	 20
324	  0	15944.3	3912.5	 20
325	  0	355.0	42.4	 25
326	  0	15593.0	3923.1	 25
327	  0	322.0	29.0	 20
328	  0	16873.0	3331.0	 25
329	  0	334.0	35.9	 25
330	  0	17018.0	2705.4	 20
331	  0	359.0	55.0	 25
332	  0	16403.5	3273.2	 20
333	  0	363.0	35.8	 16
334	  0	16568.8	2307.8	 20
335	  0	319.5	64.0	 20
336	  0	15465.8	4136.5	 20
337	  0	331.0	41.2	 25
338	  0	14721.0	3840.6	 25
339	  0	344.5	36.1	 20
340	  0	14597.0	3345.3	 25
341	  0	370.0	44.6	 25
342	  0	15401.5	2598.9	 20
343	  0	333.0	40.3	 25
344	  0	15025.5	3058.4	 20
345	  0	338.8	35.1	 20
346	  0	15203.0	2155.9	 16
347	  0	372.8	28.4	 20
348	  0	14948.0	4096.5	 25
349	  0	317.0	42.6	 20
350	  0	14707.0	3181.4	 25
351	  0	343.0	35.0	 25
352	  0	16101.8	2565.2	 20
353	  0	334.0	37.5	 25
354	  0	15043.0	3118.8	 25
355	  0	337.8	38.0	 20
356	  0	15425.5	2519.2	 20
357	  0	374.3	36.6	 20
358	  0	15853.0	1652.3	 16
359	  0	346.0	37.3	 20
360	  0	15118.0	3747.3	 25
361	  0	336.8	40.0	 20
362	  0	14819.0	3615.3	 25
363	  0	344.0	33.0	 25
364	  0	15881.0	2756.2	 20
365	  0	347.0	48.8	 25
366	  0	16069.0	3177.0	 25
367	  0	383.3	58.5	 20
368	  0	16959.3	3149.6	 20
369	  0	360.5	32.7	 20
370	  0	17429.8	1953.5	 16
371	  0	390.0	49.8	 20
372	  0	16863.0	3947.5	 25
373	  0	344.5	31.3	 20
374	  0	16344.0	3728.4	 25
375	  0	358.0	28.6	 25
376	  0	16442.5	2488.4	 20
377	  0	373.0	48.5	 25
378	  0	16548.0	2813.6	 25
379	  0	256.8	32.5	 20
380	  0	16975.5	3202.4	 20
381	  0	289.3	30.6	 20
382	  0	17389.3	1686.5	 16
383	  0	342.3	55.4	 20
384	  0	16917.0	3780.9	 25
385	  0	395.0	42.9	 25
386	  0	16920.3	2695.7	 20
387	  0	347.0	31.0	 25
388	  0	16818.0	3177.2	 25
389	  0	356.8	27.1	 20
390	  0	16132.0	2650.9	 25
391	  0	363.0	49.7	 25
392	  0	16349.3	1619.3	 16
393	  0	682.0	93.4	 20
394	  0	16528.8	2382.1	 20
395	  0	676.0	68.2	 16
396	  0	15428.0	3713.6	 25
397	  0	384.0	39.2	 25
398	  0	16520.8	3006.0	 20
399	  0	319.0	38.4	 25
400	  0	17014.0	3087.3	 25
401	  0	304.8	34.9	 20
402	  0	17147.0	3270.8	 25
403	  0	381.0	47.6	 25
404	  0	17495.3	2848.1	 20
405	  0	370.0	32.5	 20
406	  0	17241.3	2334.8	 20
407	  0	384.0	69.9	 16
408	  0	17024.8	2837.1	 20
409	  0	386.0	36.0	 25
410	  0	16383.5	3231.4	 20
411	  0	352.0	56.6	 25
412	  0	16654.0	3100.8	 25
413	  0	324.0	24.5	 20
414	  0	16705.0	3100.4	 25
415	  0	353.0	43.9	 25
416	  0	16436.0	2355.5	 20
417	  0	356.0	41.4	 20
418	  0	16187.0	2352.1	 20
419	  0	337.3	40.3	 16
420	  0	15641.3	2581.2	 20
421	  0	347.0	36.4	 25
422	  0	15800.0	2212.5	 20
423	  0	326.0	46.2	 25
424	  0	126.0	15.5	 25
425	  0	10515.0	2313.2	 25
426	  0	224.0	35.4	 20
427	  0	279.0	30.8	 25
428	  0	127.0	19.4	 25
429	  0	311.8	20.9	 16
430	  0	16531.0	2413.5	 20
431	  0	363.8	28.2	 20
432	  0	16763.3	1393.8	 16
433	  0	374.0	26.1	 25
434	  0	16114.0	3404.0	 25
435	  0	393.3	125.8	 20
436	  0	16624.0	2887.0	 25
437	  0	391.0	58.6	 25
438	  0	17338.5	2402.6	 20
439	  0	378.0	36.4	 25
440	  0	17686.0	3119.8	 25
441	  0	379.0	29.9	 16
442	  0	17985.0	2775.9	 20
443	  0	380.0	46.5	 20
444	  0	17410.0	1062.5	 16
445	  0	341.0	45.1	 25
446	  0	16984.0	3268.1	 25
447	  0	310.5	27.9	 20
448	  0	16945.0	2987.9	 25
449	  0	371.0	35.2	 25
450	  0	17039.5	2476.0	 20
451	  0	373.0	37.8	 25
452	  0	16676.0	2998.1	 25
453	  0	375.8	37.6	 16
454	  0	16929.8	2542.0	 20
455	  0	356.5	41.1	 20
456	  0	17279.5	989.6	 16
457	  0	345.0	43.0	 25
458	  0	17137.0	3363.2	 25
459	  0	376.3	33.7	 20
460	  0	16971.0	3352.9	 25
461	  0	419.0	51.1	 25
462	  0	17200.0	2118.1	 20
463	  0	359.0	47.1	 25
464	  0	17158.0	2742.2	 25
465	  0	398.3	43.4	 20
466	  0	17785.5	1612.8	 16
467	  0	357.3	33.9	 20
468	  0	17215.3	2916.7	 20
469	  0	373.5	45.1	 20
470	  0	16820.0	3311.7	 25
471	  0	394.0	58.1	 25
472	  0	17336.3	2629.8	 20
473	  0	348.0	34.5	 25
474	  0	17226.0	3310.7	 25
475	  0	355.8	37.0	 20
476	  0	17824.0	3342.6	 25
477	  0	372.5	33.8	 20
478	  0	18083.3	1544.0	 16
479	  0	356.3	25.1	 20
480	  0	17565.5	2682.4	 20
481	  0	414.3	42.9	 20
482	  0	17075.0	3303.8	 25
483	  0	370.0	37.2	 25
484	  0	17012.8	2794.1	 20
485	  0	383.0	33.6	 25
486	  0	16347.0	3113.0	 25
487	  0	352.3	58.7	 20
488	  0	17281.0	3324.9	 25
489	  0	363.5	28.7	 20
490	  0	17098.3	1590.6	 16
491	  0	378.0	44.8	 20
492	  0	17162.5	2306.8	 20
493	  0	396.5	45.6	 20
494	  0	17192.0	3342.5	 25
495	  0	372.0	71.0	 25
496	  0	17437.0	2605.1	 20
497	  0	412.0	53.3	 25
498	  0	18263.0	2829.1	 25
499	  0	341.3	37.5	 20
500	  0	17561.0	3661.7	 25
501	  0	428.3	45.8	 20
502	  0	17940.5	1623.8	 16
503	  0	394.0	45.3	 20
504	  0	17802.3	2359.9	 20
505	  0	391.0	40.3	 25
506	  0	17782.0	2558.1	 20
507	  0	370.0	41.5	 25
508	  0	17697.0	3010.1	 25
509	  0	379.5	43.1	 20
510	  0	17921.0	3049.6	 25
511	  0	370.0	43.6	 25
512	  0	17608.8	2365.0	 20
513	  0	375.0	49.2	 20
514	  0	17202.8	2428.6	 20
515	  0	377.8	37.3	 16
516	  0	17199.0	2591.9	 20
517	  0	391.0	43.7	 25
518	  0	16974.8	2817.8	 20
519	  0	378.0	46.2	 25
520	  0	17230.0	2928.0	 25
521	  0	398.0	36.6	 20
522	  0	17553.0	3092.1	 25
523	  0	388.0	46.5	 25
524	  0	17608.5	2574.3	 20
525	  0	394.0	44.4	 20
526	  0	17645.5	2421.0	 20
527	  0	385.3	27.1	 16
528	  0	16889.8	2626.5	 20
529	  0	371.0	50.3	 25
530	  0	16879.3	2737.0	 20
531	  0	358.0	47.1	 25
532	  0	17046.0	2886.9	 25
533	  0	353.3	25.0	 20
534	  0	17518.0	3163.1	 25
535	  0	411.0	42.2	 25
536	  0	18191.5	2315.4	 20
537	  0	408.0	53.9	 20
538	  0	18545.3	2463.2	 20
539	  0	433.0	48.8	 16
540	  0	18003.0	3109.8	 20
541	  0	364.0	27.7	 25
542	  0	18421.8	2657.9	 20
543	  0	393.0	70.2	 25
544	  0	18518.0	2998.5	 25
545	  0	417.0	40.1	 25
546	  0	18711.5	2391.3	 20
547	  0	412.0	45.3	 25
548	  0	18937.0	3679.3	 25
549	  0	399.8	31.1	 16
550	  0	19134.0	2444.8	 20
551	  0	379.3	30.8	 20
552	  0	18660.5	1479.0	 16
553	  0	380.0	41.5	 25
554	  0	18420.0	4151.8	 25
555	  0	388.8	42.6	 20
556	  0	18965.0	3606.4	 25
557	  0	388.0	36.5	 25
558	  0	19001.3	3102.9	 20
559	  0	401.0	56.3	 25
560	  0	18896.0	3499.8	 25
561	  0	395.5	39.4	 20
562	  0	19125.8	2949.3	 20
563	  0	415.5	48.5	 20
564	  0	19270.8	1588.0	 16
565	  0	395.5	53.9	 20
566	  0	18904.0	4021.3	 25
567	  0	391.0	66.1	 20
568	  0	19002.0	4055.8	 25
569	  0	443.0	64.0	 25
570	  0	19297.8	3292.1	 20
571	  0	404.0	72.6	 25
572	  0	19489.0	3841.4	 25
573	  0	389.3	53.1	 20
574	  0	19162.0	3594.0	 20
575	  0	405.8	25.5	 20
576	  0	20163.0	1851.9	 16
577	  0	496.5	78.9	 20
578	  0	19313.0	3844.5	 25
579	  0	427.5	48.9	 20
580	  0	18948.0	4214.3	 25
581	  0	447.0	44.1	 25
582	  0	19758.0	3216.1	 20
583	  0	426.0	95.2	 25
584	  0	19486.0	3711.1	 25
585	  0	457.0	76.8	 25
586	  0	19708.3	2141.0	 16
587	  0	450.5	44.0	 20
588	  0	19814.0	3215.6	 20
589	  0	444.5	63.4	 16
590	  0	18133.0	4378.7	 25
591	  0	486.0	70.2	 25
592	  0	19596.5	3525.3	 20
593	  0	470.0	68.8	 25
594	  0	19928.0	4111.5	 25
595	  0	470.3	55.9	 20
596	  0	19956.0	4760.3	 25
597	  0	437.0	62.4	 25
598	  0	20719.3	2269.2	 16
599	  0	492.3	90.8	 20
600	  0	20680.8	3061.8	 20
601	  0	409.5	32.8	 16
602	  0	20254.0	4502.3	 25
603	  0	457.0	57.9	 25
604	  0	20362.0	3267.3	 20
605	  0	449.0	119.8	 25
606	  0	20769.0	3508.1	 25
607	  0	416.0	45.0	 20
608	  0	20300.0	4073.3	 25
609	  0	506.0	68.6	 25
610	  0	21599.0	2571.2	 16
611	  0	476.8	188.3	 20
612	  0	21327.3	3097.3	 20
613	  0	463.8	36.1	 16
614	  0	20265.0	5035.6	 25
615	  0	609.0	88.8	 25
616	  0	20987.8	3426.0	 20
617	  0	479.0	180.3	 25
618	  0	21024.0	3499.2	 25
619	  0	464.5	50.5	 20
620	  0	19914.0	4131.2	 25
621	  0	510.0	69.4	 25
622	  0	21381.5	2460.7	 16
623	  0	493.3	160.1	 20
624	  0	20763.0	2930.5	 20
625	  0	525.3	45.9	 20
626	  0	20501.8	3791.0	 20
627	  0	527.0	74.1	 25
628	  0	21119.0	3885.8	 25
629	  0	451.3	31.5	 20
630	  0	21635.0	3582.6	 25
631	  0	466.0	63.1	 25
632	  0	21586.8	2891.1	 20
633	  0	456.0	62.6	 25
634	  0	21943.3	3634.9	 20
635	  0	140.3	16.6	 16
636	  0	430.3	54.0	 20
637	  0	21148.3	3299.9	 20
638	  0	433.0	157.2	 20
639	  0	21460.0	4244.6	 25
  0	  1	18209.5	2728.7	 20
  1	  1	377.0	40.7	 16
  2	  1	17396.0	3500.4	 25
  3	  1	416.0	70.1	 25
  4	  1	118.0	19.2	 20
  5	  1	118.0	22.8	 25
  6	  1	118.0	19.4	 25
  7	  1	128.0	20.6	 20
  8	  1	129.0	22.3	 25
  9	  1	110.0	15.7	 25
 10	  1	115.3	14.3	 16
 11	  1	110.5	12.0	 20
 12	  1	103.5	10.7	 20
 13	  1	102.8	13.2	 16
 14	  1	153.0	26.3	 25
 15	  1	150.0	27.7	 25
 16	  1	125.3	18.7	 20
 17	  1	119.0	14.0	 25
 18	  1	124.0	16.5	 25
 19	  1	111.5	15.7	 20
 20	  1	126.0	18.8	 25
 21	  1	122.0	15.9	 25
 22	  1	114.0	17.9	 16
 23	  1	123.5	20.6	 20
 24	  1	123.0	15.3	 20
 25	  1	117.0	13.4	 16
 26	  1	123.0	19.6	 25
 27	  1	124.0	15.8	 25
 28	  1	110.0	13.0	 20
 29	  1	115.0	12.1	 25
 30	  1	105.0	18.1	 25
 31	  1	135.3	22.7	 20
 32	  1	138.0	24.6	 25
 33	  1	122.0	21.4	 25
 34	  1	116.0	18.9	 20
 35	  1	121.5	15.3	 16
 36	  1	105.0	18.8	 20
 37	  1	116.3	14.0	 20
 38	  1	123.5	18.3	 20
 39	  1	114.0	20.3	 25
 40	  1	122.0	21.4	 25
 41	  1	126.3	18.7	 20
 42	  1	117.0	16.3	 25
 43	  1	129.0	21.2	 25
 44	  1	119.0	21.6	 20
 45	  1	123.0	19.9	 25
 46	  1	117.0	17.1	 20
 47	  1	119.8	18.1	 16
 48	  1	117.3	18.7	 20
 49	  1	128.5	17.5	 20
 50	  1	125.5	20.4	 20
 51	  1	125.0	23.1	 25
 52	  1	115.0	16.5	 25
 53	  1	122.3	15.8	 20
 54	  1	137.0	21.8	 25
 55	  1	139.0	22.0	 25
 56	  1	397.0	66.9	 20
 57	  1	18060.0	3147.6	 25
 58	  1	19315.8	1644.9	 20
 59	  1	17786.3	1220.3	 16
 60	  1	368.5	34.5	 20
 61	  1	140.8	17.4	 20
 62	  1	311.5	22.1	 20
 63	  1	339.0	29.0	 25
 64	  1	362.0	35.9	 25
 65	  1	344.3	27.2	 20
 66	  1	358.0	54.9	 25
 67	  1	145.0	22.7	 25
 68	  1	356.0	29.9	 20
 69	  1	357.0	32.8	 25
 70	  1	319.5	30.8	 20
 71	  1	364.8	41.4	 16
 72	  1	335.5	34.5	 20
 73	  1	135.5	17.1	 20
 74	  1	370.0	28.5	 25
 75	  1	333.5	31.3	 20
 76	  1	349.0	40.0	 25
 77	  1	397.0	50.4	 25
 78	  1	371.8	31.4	 20
 79	  1	160.0	18.4	 25
 80	  1	370.0	46.6	 25
 81	  1	17458.5	1873.1	 20
 82	  1	18768.0	1641.0	 25
 83	  1	17402.3	2697.4	 20
 84	  1	388.5	36.2	 16
 85	  1	177.0	16.0	 20
 86	  1	18707.5	2504.6	 20
 87	  1	400.5	31.6	 20
 88	  1	356.0	36.8	 25
 89	  1	362.0	34.7	 25
 90	  1	322.0	42.9	 20
 91	  1	137.0	20.0	 25
 92	  1	320.0	45.1	 25
 93	  1	390.3	50.6	 20
 94	  1	334.0	33.2	 25
 95	  1	318.0	23.9	 20
 96	  1	357.5	47.1	 16
 97	  1	129.5	16.6	 20
 98	  1	370.0	34.9	 20
 99	  1	373.3	30.9	 20
100	  1	339.0	38.0	 25
101	  1	324.0	29.9	 25
102	  1	352.0	29.8	 20
103	  1	130.0	15.8	 25
104	  1	126.0	17.3	 25
105	  1	124.0	17.7	 20
106	  1	143.0	19.6	 25
107	  1	129.3	12.7	 20
108	  1	130.8	14.5	 16
109	  1	150.8	23.1	 20
110	  1	19727.5	1999.0	 20
111	  1	18722.5	3389.8	 20
112	  1	18808.0	3308.2	 25
113	  1	400.0	53.5	 25
114	  1	366.0	44.5	 25
115	  1	167.0	19.8	 20
116	  1	327.0	37.3	 25
117	  1	345.0	32.2	 25
118	  1	365.5	45.0	 20
119	  1	352.3	40.7	 20
120	  1	317.8	34.5	 20
121	  1	140.0	18.9	 16
122	  1	362.5	44.1	 20
123	  1	333.0	25.0	 25
124	  1	342.3	35.9	 20
125	  1	331.0	30.3	 25
126	  1	324.0	38.8	 25
127	  1	133.5	17.8	 20
128	  1	330.0	47.7	 25
129	  1	324.0	27.3	 25
130	  1	320.3	23.2	 20
131	  1	331.0	32.3	 20
132	  1	333.3	38.0	 20
133	  1	135.3	14.1	 16
134	  1	342.3	36.8	 20
135	  1	344.0	35.1	 25
136	  1	313.3	30.5	 20
137	  1	335.0	34.6	 25
138	  1	315.0	27.7	 25
139	  1	131.5	15.5	 20
140	  1	297.0	40.8	 25
141	  1	319.0	34.3	 25
142	  1	338.0	30.5	 20
143	  1	321.0	30.2	 20
144	  1	328.3	27.5	 20
145	  1	151.0	25.5	 16
146	  1	17175.8	3344.7	 20
147	  1	340.0	38.2	 25
148	  1	335.3	28.0	 20
149	  1	327.0	42.3	 25
150	  1	313.0	29.2	 25
151	  1	135.0	23.3	 20
152	  1	330.0	38.7	 25
153	  1	331.0	26.5	 25
154	  1	335.0	27.8	 25
155	  1	299.3	38.1	 16
156	  1	353.5	45.6	 20
157	  1	130.0	14.5	 20
158	  1	321.5	32.6	 16
159	  1	351.0	41.7	 25
160	  1	16719.0	2526.8	 25
161	  1	357.3	21.7	 20
162	  1	325.0	27.8	 25
163	  1	151.0	27.2	 25
164	  1	345.3	28.7	 20
165	  1	345.0	40.0	 25
166	  1	327.0	29.4	 25
167	  1	344.5	38.6	 16
168	  1	296.3	40.7	 20
169	  1	128.8	20.6	 20
170	  1	106.0	15.8	 16
171	  1	112.0	13.2	 25
172	  1	117.0	15.9	 25
173	  1	111.5	14.6	 20
174	  1	123.0	18.6	 25
175	  1	118.0	14.6	 25
176	  1	106.8	16.9	 20
177	  1	120.0	18.3	 25
178	  1	129.0	18.0	 25
179	  1	108.5	19.5	 16
180	  1	117.3	26.6	 20
181	  1	116.3	21.9	 20
182	  1	123.5	13.6	 16
183	  1	124.0	16.9	 25
184	  1	139.0	35.3	 25
185	  1	116.0	18.9	 20
186	  1	133.0	20.0	 25
187	  1	119.0	21.6	 25
188	  1	127.8	17.3	 20
189	  1	122.0	20.3	 25
190	  1	126.0	26.5	 25
191	  1	116.8	16.0	 16
192	  1	120.0	19.9	 20
193	  1	116.0	16.4	 20
194	  1	111.3	15.0	 20
195	  1	106.0	13.1	 20
196	  1	114.0	20.7	 25
197	  1	115.0	16.7	 25
198	  1	125.8	21.7	 20
199	  1	117.0	17.3	 25
200	  1	113.0	17.3	 25
201	  1	112.5	17.8	 20
202	  1	119.0	19.1	 25
203	  1	106.3	14.8	 20
204	  1	97.8	14.1	 16
205	  1	110.8	19.1	 20
206	  1	117.3	16.5	 20
207	  1	123.8	22.3	 20
208	  1	119.0	21.6	 25
209	  1	114.0	14.5	 25
210	  1	110.0	17.0	 20
211	  1	103.0	16.2	 25
212	  1	4212.0	901.9	 25
213	  1	100.0	21.4	 20
214	  1	198.0	23.4	 25
215	  1	93.3	17.0	 20
216	  1	107.0	14.2	 16
217	  1	117.0	21.6	 20
218	  1	109.5	15.4	 20
219	  1	110.5	17.5	 20
220	  1	113.0	16.0	 25
221	  1	115.0	16.5	 25
222	  1	116.3	22.0	 20
223	  1	119.0	19.4	 25
224	  1	121.0	15.9	 25
225	  1	97.0	12.7	 20
226	  1	122.0	18.8	 25
227	  1	121.8	24.3	 20
228	  1	118.3	11.6	 16
229	  1	125.8	20.1	 20
230	  1	130.3	18.6	 20
231	  1	119.3	16.9	 20
232	  1	127.0	18.4	 25
233	  1	128.0	21.3	 25
234	  1	122.0	16.6	 25
235	  1	122.0	13.2	 20
236	  1	129.0	18.4	 25
237	  1	117.0	22.7	 25
238	  1	117.0	13.5	 20
239	  1	111.0	12.4	 25
240	  1	116.5	14.9	 20
241	  1	118.0	14.6	 16
242	  1	122.8	20.0	 20
243	  1	120.0	16.1	 20
244	  1	128.5	22.4	 20
245	  1	123.0	14.5	 25
246	  1	142.0	22.3	 25
247	  1	126.3	16.2	 20
248	  1	121.0	15.9	 25
249	  1	116.0	20.7	 25
250	  1	128.8	24.7	 20
251	  1	137.0	20.3	 25
252	  1	152.0	20.6	 20
253	  1	141.0	26.5	 16
254	  1	138.8	21.2	 20
255	  1	131.3	17.4	 20
256	  1	152.3	50.1	 20
257	  1	174.0	48.0	 25
258	  1	148.0	47.5	 25
259	  1	155.8	48.2	 20
260	  1	168.0	38.6	 25
261	  1	142.0	22.4	 25
262	  1	171.3	41.7	 20
263	  1	148.0	23.4	 25
264	  1	144.5	20.4	 20
265	  1	158.5	20.0	 16
266	  1	159.5	26.1	 20
267	  1	149.0	23.9	 20
268	  1	171.8	39.7	 20
269	  1	137.0	17.4	 25
270	  1	132.0	16.8	 25
271	  1	134.0	19.7	 20
272	  1	142.0	23.4	 25
273	  1	141.0	24.2	 25
274	  1	140.0	19.1	 25
275	  1	148.8	20.2	 20
276	  1	123.3	13.5	 20
277	  1	139.0	14.1	 20
278	  1	120.8	16.6	 16
279	  1	128.0	19.5	 20
280	  1	134.0	15.6	 25
281	  1	133.3	23.5	 20
282	  1	145.0	30.6	 25
283	  1	147.0	24.3	 25
284	  1	149.3	33.8	 20
285	  1	163.0	39.0	 25
286	  1	158.0	24.7	 25
287	  1	135.3	21.4	 20
288	  1	148.3	22.1	 20
289	  1	137.8	16.7	 20
290	  1	121.0	14.6	 16
291	  1	133.3	18.7	 20
292	  1	151.0	28.6	 25
293	  1	148.5	38.1	 20
294	  1	164.0	43.0	 25
295	  1	161.0	26.2	 25
296	  1	157.0	21.7	 20
297	  1	154.0	41.2	 25
298	  1	138.0	25.2	 25
299	  1	143.5	25.5	 20
300	  1	138.5	13.4	 20
301	  1	135.8	24.4	 20
302	  1	296.0	36.3	 16
303	  1	456.8	56.7	 20
304	  1	344.0	37.1	 25
305	  1	199.5	23.6	 20
306	  1	164.0	19.8	 25
307	  1	261.0	37.2	 25
308	  1	8287.8	1010.9	 20
309	  1	267.0	31.9	 25
310	  1	438.0	36.4	 25
311	  1	217.3	33.3	 20
312	  1	1255.8	78.4	 20
313	  1	222.3	17.4	 20
314	  1	370.3	43.6	 20
315	  1	477.3	31.2	 16
316	  1	1909.0	229.4	 25
317	  1	176.0	20.7	 25
318	  1	2149.8	263.9	 20
319	  1	853.0	98.4	 25
320	  1	3058.0	617.4	 25
321	  1	5110.3	1103.9	 20
322	  1	171.0	17.8	 25
323	  1	203.0	21.0	 25
324	  1	285.0	25.2	 16
325	  1	339.5	34.1	 20
326	  1	673.5	80.5	 20
327	  1	412.3	38.9	 16
328	  1	351.0	42.8	 25
329	  1	226.0	29.5	 25
330	  1	241.8	31.3	 20
331	  1	7746.0	1458.4	 25
332	  1	5119.0	1068.2	 25
333	  1	265.8	29.3	 20
334	  1	2378.0	448.1	 25
335	  1	420.0	43.1	 25
336	  1	203.3	29.1	 16
337	  1	173.0	29.5	 20
338	  1	264.5	23.5	 20
339	  1	299.0	39.6	 16
340	  1	3929.0	416.8	 25
341	  1	2204.0	388.4	 25
342	  1	355.3	32.4	 20
343	  1	257.0	36.8	 25
344	  1	258.0	35.7	 25
345	  1	297.3	22.9	 20
346	  1	934.0	96.3	 25
347	  1	5225.0	1036.8	 25
348	  1	410.5	35.1	 16
349	  1	191.0	25.1	 20
350	  1	3644.5	610.5	 20
351	  1	390.8	53.4	 16
352	  1	208.0	24.8	 25
353	  1	801.0	69.5	 25
354	  1	7061.0	1601.9	 25
355	  1	877.8	62.7	 20
356	  1	347.0	34.9	 25
357	  1	523.0	53.3	 25
358	  1	218.5	23.7	 20
359	  1	829.0	191.3	 25
360	  1	169.3	22.3	 20
361	  1	175.3	21.9	 16
362	  1	5548.0	841.2	 20
363	  1	6477.8	1246.4	 20
364	  1	4549.8	618.0	 20
365	  1	444.0	48.2	 25
366	  1	260.0	31.3	 25
367	  1	805.5	68.3	 20
368	  1	751.0	67.2	 25
369	  1	725.0	46.4	 25
370	  1	4000.5	522.9	 20
371	  1	795.0	68.1	 25
372	  1	251.5	35.5	 20
373	  1	224.3	23.9	 16
374	  1	377.5	49.4	 20
375	  1	822.3	67.0	 20
376	  1	1457.3	93.4	 20
377	  1	896.0	64.2	 25
378	  1	224.0	30.7	 25
379	  1	244.0	35.2	 20
380	  1	168.0	22.4	 25
381	  1	2456.0	421.4	 25
382	  1	1929.8	361.8	 20
383	  1	368.0	53.4	 25
384	  1	703.3	80.7	 20
385	  1	467.0	46.6	 16
386	  1	755.3	75.6	 20
387	  1	1028.5	100.2	 20
388	  1	804.5	69.3	 20
389	  1	952.0	85.1	 25
390	  1	236.0	33.2	 25
391	  1	1370.8	127.0	 20
392	  1	2082.0	258.6	 25
393	  1	712.0	65.5	 25
394	  1	852.0	90.4	 25
395	  1	6120.3	1295.0	 20
396	  1	638.0	36.1	 20
397	  1	392.5	26.4	 20
398	  1	282.0	32.6	 16
399	  1	159.3	22.3	 20
400	  1	255.8	39.4	 20
401	  1	1221.3	123.2	 20
402	  1	402.0	42.3	 25
403	  1	341.0	38.8	 25
404	  1	232.5	31.3	 20
405	  1	360.0	36.4	 25
406	  1	605.0	52.4	 25
407	  1	7477.3	1258.2	 20
408	  1	304.0	31.9	 25
409	  1	1704.3	267.6	 20
410	  1	735.5	68.4	 16
411	  1	217.5	24.0	 20
412	  1	216.0	27.7	 20
413	  1	490.8	41.9	 20
414	  1	240.0	30.7	 25
415	  1	6207.0	1016.5	 25
416	  1	298.3	35.4	 20
417	  1	5917.0	1122.1	 25
418	  1	885.0	64.6	 25
419	  1	955.0	84.9	 20
420	  1	287.0	46.0	 25
421	  1	227.0	30.0	 20
422	  1	244.0	29.9	 16
423	  1	179.8	19.2	 20
424	  1	114.8	13.3	 20
425	  1	4266.5	485.0	 20
426	  1	258.0	46.0	 25
427	  1	288.0	36.7	 25
428	  1	170.3	23.0	 20
429	  1	6444.0	1226.6	 25
430	  1	2483.0	287.0	 25
431	  1	572.8	58.4	 20
432	  1	595.0	69.1	 25
433	  1	1133.3	116.4	 20
434	  1	866.5	261.9	 20
435	  1	12943.5	672.1	 16
436	  1	772.5	77.3	 20
437	  1	22983.0	3507.9	 25
438	  1	279.5	24.6	 20
439	  1	337.0	40.6	 25
440	  1	443.0	40.3	 25
441	  1	249.5	21.3	 20
442	  1	593.0	103.6	 25
443	  1	208.0	19.8	 25
444	  1	1628.0	313.5	 20
445	  1	1469.8	266.4	 20
446	  1	325.3	34.1	 20
447	  1	244.5	14.2	 16
448	  1	437.0	31.5	 20
449	  1	391.0	74.4	 25
450	  1	327.3	28.4	 20
451	  1	708.0	166.1	 25
452	  1	145.0	18.6	 25
453	  1	256.5	28.2	 20
454	  1	1104.0	216.4	 25
455	  1	283.0	28.3	 25
456	  1	2974.3	457.5	 20
457	  1	207.0	36.0	 20
458	  1	237.0	27.2	 20
459	  1	207.0	26.7	 16
460	  1	812.5	156.1	 20
461	  1	1281.0	99.9	 25
462	  1	1053.8	79.3	 20
463	  1	1396.0	255.0	 25
464	  1	245.0	34.7	 25
465	  1	1122.0	89.4	 20
466	  1	187.0	29.4	 25
467	  1	182.0	21.0	 25
468	  1	226.5	22.2	 20
469	  1	228.8	29.4	 20
470	  1	178.3	22.5	 20
471	  1	513.3	47.8	 16
472	  1	9709.3	2013.9	 20
473	  1	1224.0	251.7	 25
474	  1	2390.0	468.5	 25
475	  1	238.0	32.9	 20
476	  1	198.0	27.8	 25
477	  1	4112.0	941.8	 25
478	  1	354.3	33.3	 20
479	  1	265.0	31.7	 25
480	  1	251.0	56.2	 25
481	  1	202.3	14.8	 16
482	  1	287.5	30.2	 20
483	  1	1581.5	288.5	 20
484	  1	191.5	16.5	 16
485	  1	856.0	110.3	 25
486	  1	229.0	24.6	 25
487	  1	150.0	14.4	 20
488	  1	482.0	47.7	 25
489	  1	213.0	23.3	 25
490	  1	268.3	20.6	 20
491	  1	271.0	33.2	 25
492	  1	912.0	72.3	 25
493	  1	3183.3	209.2	 16
494	  1	2210.8	195.5	 20
495	  1	252.0	40.9	 20
496	  1	193.3	19.2	 16
497	  1	475.0	109.8	 25
498	  1	309.0	39.3	 25
499	  1	622.5	60.1	 20
500	  1	366.0	75.5	 25
501	  1	254.0	28.8	 25
502	  1	188.8	32.8	 20
503	  1	12829.0	3305.1	 25
504	  1	274.0	51.8	 25
505	  1	202.3	28.7	 16
506	  1	203.3	29.8	 20
507	  1	4868.0	960.3	 20
508	  1	553.5	65.2	 16
509	  1	243.0	27.7	 25
510	  1	1070.0	191.7	 25
511	  1	266.3	34.1	 20
512	  1	239.0	26.8	 25
513	  1	331.0	21.9	 25
514	  1	314.0	34.5	 25
515	  1	812.3	72.7	 20
516	  1	483.0	36.9	 25
517	  1	320.8	29.7	 20
518	  1	2142.5	117.6	 16
519	  1	18619.3	2531.1	 20
520	  1	870.5	57.5	 20
521	  1	4811.0	461.0	 20
522	  1	3407.0	522.3	 25
523	  1	1144.0	142.6	 25
524	  1	717.8	50.9	 20
525	  1	715.0	77.3	 25
526	  1	361.0	33.6	 25
527	  1	1891.5	251.8	 20
528	  1	1895.0	381.0	 25
529	  1	616.0	94.7	 20
530	  1	175.8	25.3	 16
531	  1	175.0	20.4	 20
532	  1	390.0	37.2	 20
533	  1	272.3	30.0	 20
534	  1	11709.0	1981.7	 25
535	  1	650.0	31.1	 25
536	  1	682.8	60.8	 20
537	  1	1276.0	227.2	 25
538	  1	863.0	89.7	 25
539	  1	358.3	27.0	 20
540	  1	184.0	23.0	 25
541	  1	423.8	38.6	 20
542	  1	314.5	27.7	 16
543	  1	152.8	16.0	 20
544	  1	1201.0	131.6	 20
545	  1	9772.5	875.1	 20
546	  1	1531.0	139.5	 25
547	  1	386.0	39.3	 25
548	  1	367.5	35.5	 20
549	  1	2967.0	547.3	 25
550	  1	268.0	23.1	 25
551	  1	234.5	28.8	 20
552	  1	577.0	133.1	 25
553	  1	161.8	31.3	 20
554	  1	322.3	67.2	 20
555	  1	575.5	36.5	 16
556	  1	1732.0	208.1	 20
557	  1	218.0	24.1	 20
558	  1	286.3	29.4	 20
559	  1	170.0	15.6	 25
560	  1	231.0	23.2	 25
561	  1	525.0	43.0	 20
562	  1	201.0	26.7	 25
563	  1	317.0	37.8	 25
564	  1	301.0	22.4	 20
565	  1	250.0	33.4	 25
566	  1	1828.8	303.7	 20
567	  1	219.8	24.4	 16
568	  1	192.0	24.1	 20
569	  1	6086.3	1163.9	 20
570	  1	185.3	21.9	 20
571	  1	153.0	18.0	 25
572	  1	224.0	30.3	 25
573	  1	276.5	29.5	 20
574	  1	4918.0	1060.7	 25
575	  1	496.0	29.5	 25
576	  1	855.8	62.3	 20
577	  1	2786.0	457.9	 25
578	  1	541.0	41.3	 20
579	  1	619.3	43.1	 16
580	  1	643.3	78.7	 20
581	  1	816.0	85.6	 20
582	  1	1603.5	166.8	 20
583	  1	2842.0	618.4	 25
584	  1	757.0	113.1	 25
585	  1	556.8	55.7	 20
586	  1	405.0	46.8	 25
587	  1	6756.0	1549.6	 25
588	  1	238.3	64.2	 20
589	  1	459.0	47.7	 25
590	  1	321.3	27.8	 20
591	  1	898.3	49.2	 16
592	  1	536.3	77.4	 20
593	  1	855.3	61.2	 20
594	  1	940.0	91.8	 25
595	  1	642.5	33.6	 20
596	  1	766.0	46.0	 25
597	  1	1040.0	73.0	 25
598	  1	1183.0	117.4	 20
599	  1	2203.0	456.3	 25
600	  1	6485.0	1459.2	 25
601	  1	174.5	29.7	 20
602	  1	3223.5	603.6	 20
603	  1	1487.0	244.3	 20
604	  1	269.3	23.3	 16
605	  1	233.3	22.5	 20
606	  1	834.0	74.2	 25
607	  1	298.5	25.5	 20
608	  1	326.0	46.7	 25
609	  1	325.0	22.6	 25
610	  1	639.0	27.4	 20
611	  1	5709.0	1140.5	 25
612	  1	673.0	46.2	 25
613	  1	1089.0	74.0	 20
614	  1	2028.0	117.6	 20
615	  1	17325.8	2301.4	 20
616	  1	230.5	22.1	 16
617	  1	1324.8	225.5	 20
618	  1	926.0	112.4	 25
619	  1	1127.3	78.5	 20
620	  1	815.0	59.8	 25
621	  1	2119.0	247.8	 25
622	  1	740.5	72.0	 20
623	  1	14307.0	2279.3	 25
624	  1	30232.0	4076.7	 25
625	  1	2415.8	243.3	 20
626	  1	885.3	61.8	 20
627	  1	9341.8	1515.4	 20
628	  1	3639.3	312.7	 16
629	  1	796.8	73.4	 20
630	  1	263.0	25.4	 25
631	  1	1567.5	226.8	 20
632	  1	5684.0	1282.0	 25
633	  1	213.0	24.7	 25
634	  1	582.0	79.4	 25
635	  1	145.0	23.4	 20
636	  1	20023.0	3457.4	 25
637	  1	516.0	41.1	 25
638	  1	19307.8	1568.4	 16
639	  1	463.3	78.3	 20
  0	  2	360.5	43.0	 20
  1	  2	17663.0	3461.3	 25
  2	  2	406.5	39.7	 20
  3	  2	18094.8	2904.6	 20
  4	  2	147.5	17.8	 16
  5	  2	416.8	57.3	 20
  6	  2	286.0	37.0	 25
  7	  2	1475.8	120.8	 20
  8	  2	243.0	33.5	 25
  9	  2	1014.0	149.6	 25
 10	  2	1058.3	114.5	 20
 11	  2	1066.0	91.3	 25
 12	  2	786.0	98.1	 25
 13	  2	914.5	81.7	 20
 14	  2	633.5	38.4	 20
 15	  2	502.8	43.6	 20
 16	  2	299.5	39.5	 16
 17	  2	286.0	38.2	 20
 18	  2	204.0	23.8	 25
 19	  2	555.8	43.0	 20
 20	  2	815.0	84.4	 25
 21	  2	2380.0	357.6	 25
 22	  2	341.8	38.3	 20
 23	  2	842.0	101.8	 25
 24	  2	800.0	65.1	 25
 25	  2	246.5	32.9	 20
 26	  2	578.0	84.7	 20
 27	  2	1199.3	106.4	 20
 28	  2	829.0	62.7	 16
 29	  2	447.3	45.2	 20
 30	  2	286.0	36.2	 25
 31	  2	537.8	33.3	 20
 32	  2	733.0	82.8	 25
 33	  2	886.0	94.6	 25
 34	  2	1686.5	136.4	 20
 35	  2	565.0	74.1	 25
 36	  2	379.0	43.5	 25
 37	  2	433.5	42.0	 20
 38	  2	498.3	71.3	 20
 39	  2	615.5	71.2	 20
 40	  2	271.5	36.2	 16
 41	  2	370.0	53.8	 20
 42	  2	977.0	111.6	 25
 43	  2	347.0	51.8	 25
 44	  2	656.0	40.0	 20
 45	  2	482.0	51.9	 25
 46	  2	754.0	102.0	 25
 47	  2	1129.8	124.2	 20
 48	  2	1221.0	149.3	 25
 49	  2	378.0	38.8	 25
 50	  2	395.8	38.9	 16
 51	  2	334.5	48.1	 20
 52	  2	448.5	56.6	 20
 53	  2	578.3	56.2	 16
 54	  2	470.0	65.2	 25
 55	  2	150.0	34.4	 25
 56	  2	17868.8	973.2	 20
 57	  2	390.0	34.6	 25
 58	  2	374.0	20.3	 25
 59	  2	420.5	39.6	 20
 60	  2	15822.0	2752.3	 25
 61	  2	148.0	22.6	 25
 62	  2	331.8	25.0	 16
 63	  2	361.8	27.9	 20
 64	  2	394.3	45.7	 20
 65	  2	365.5	35.6	 16
 66	  2	355.0	33.4	 25
 67	  2	151.0	22.1	 25
 68	  2	363.8	39.1	 20
 69	  2	368.0	30.7	 25
 70	  2	385.0	56.9	 25
 71	  2	379.8	30.8	 20
 72	  2	354.0	43.0	 25
 73	  2	153.0	17.0	 25
 74	  2	323.0	25.3	 16
 75	  2	371.8	38.6	 20
 76	  2	390.8	40.0	 20
 77	  2	368.8	27.2	 16
 78	  2	348.5	27.6	 20
 79	  2	179.0	25.1	 25
 80	  2	17344.3	1832.7	 20
 81	  2	469.0	60.2	 25
 82	  2	392.0	34.1	 25
 83	  2	376.0	27.9	 25
 84	  2	16454.5	2125.8	 20
 85	  2	191.0	28.8	 25
 86	  2	18449.0	2600.1	 25
 87	  2	394.0	38.8	 16
 88	  2	382.0	31.7	 20
 89	  2	366.8	18.2	 20
 90	  2	353.8	36.5	 16
 91	  2	160.0	18.1	 25
 92	  2	378.0	50.9	 25
 93	  2	407.5	43.6	 20
 94	  2	344.0	29.2	 25
 95	  2	335.0	38.1	 25
 96	  2	340.3	28.1	 20
 97	  2	156.0	25.0	 25
 98	  2	374.0	34.8	 25
 99	  2	388.8	30.7	 16
100	  2	406.8	39.1	 20
101	  2	360.5	26.2	 20
102	  2	322.0	32.9	 16
103	  2	133.0	14.8	 25
104	  2	136.0	18.9	 25
105	  2	543.5	70.8	 20
106	  2	499.0	52.0	 25
107	  2	2145.0	290.1	 25
108	  2	1179.5	126.9	 20
109	  2	168.0	20.9	 25
110	  2	18603.0	2386.2	 25
111	  2	384.8	50.5	 16
112	  2	397.0	45.7	 20
113	  2	15710.0	2013.8	 20
114	  2	355.8	26.5	 16
115	  2	161.0	22.7	 25
116	  2	379.0	64.6	 25
117	  2	346.8	22.6	 20
118	  2	364.0	41.5	 25
119	  2	411.0	47.1	 25
120	  2	352.3	35.1	 20
121	  2	147.0	19.2	 25
122	  2	362.0	27.1	 25
123	  2	347.8	54.9	 20
124	  2	380.5	36.1	 16
125	  2	355.5	21.5	 20
126	  2	349.3	30.9	 20
127	  2	145.0	16.8	 20
128	  2	397.0	56.9	 25
129	  2	392.0	66.4	 25
130	  2	375.8	49.3	 20
131	  2	381.0	41.0	 25
132	  2	359.0	36.1	 25
133	  2	169.8	19.9	 20
134	  2	334.0	34.4	 25
135	  2	359.0	37.0	 20
136	  2	385.0	39.5	 16
137	  2	362.8	46.2	 20
138	  2	370.3	31.9	 20
139	  2	151.0	13.9	 20
140	  2	360.0	62.8	 25
141	  2	404.0	40.6	 25
142	  2	403.5	40.8	 20
143	  2	367.0	30.8	 25
144	  2	341.0	35.5	 25
145	  2	166.5	18.2	 20
146	  2	16756.0	2491.7	 25
147	  2	348.5	21.4	 20
148	  2	380.3	39.1	 16
149	  2	359.5	39.6	 20
150	  2	333.5	28.4	 20
151	  2	141.3	12.9	 20
152	  2	354.0	35.1	 25
153	  2	341.0	37.9	 25
154	  2	338.5	30.2	 20
155	  2	339.0	33.9	 25
156	  2	330.0	36.0	 25
157	  2	134.8	16.3	 20
158	  2	355.0	50.4	 25
159	  2	370.5	35.3	 20
160	  2	15713.5	980.3	 16
161	  2	334.3	44.2	 20
162	  2	323.8	42.4	 20
163	  2	159.0	27.5	 25
164	  2	359.8	39.6	 20
165	  2	400.0	79.5	 25
166	  2	358.0	80.0	 25
167	  2	343.3	31.1	 20
168	  2	349.0	45.9	 25
169	  2	127.0	16.1	 25
170	  2	122.8	12.8	 20
171	  2	548.0	65.8	 20
172	  2	400.5	29.3	 20
173	  2	267.8	37.5	 16
174	  2	280.3	31.5	 20
175	  2	991.0	101.8	 25
176	  2	239.8	27.6	 20
177	  2	748.0	102.4	 25
178	  2	1347.0	205.3	 25
179	  2	799.5	90.7	 20
180	  2	557.0	71.5	 25
181	  2	441.0	33.7	 25
182	  2	755.5	66.5	 20
183	  2	761.3	94.2	 20
184	  2	3129.3	324.5	 20
185	  2	796.3	44.9	 16
186	  2	680.0	63.3	 20
187	  2	3376.0	356.9	 25
188	  2	1012.5	101.5	 20
189	  2	536.0	68.2	 25
190	  2	647.0	72.0	 25
191	  2	359.0	39.8	 20
192	  2	479.0	68.7	 25
193	  2	838.0	160.3	 25
194	  2	343.0	35.6	 20
195	  2	882.5	91.6	 20
196	  2	792.3	59.3	 20
197	  2	314.3	38.7	 16
198	  2	798.0	91.5	 20
199	  2	1349.0	205.9	 25
200	  2	323.5	35.7	 20
201	  2	295.0	44.0	 25
202	  2	612.0	90.3	 25
203	  2	2127.0	419.3	 25
204	  2	1414.5	139.4	 20
205	  2	540.0	72.7	 25
206	  2	1044.0	172.1	 25
207	  2	1484.8	105.2	 16
208	  2	1896.8	242.6	 20
209	  2	426.8	60.2	 20
210	  2	680.0	48.6	 16
211	  2	114.0	19.4	 25
212	  2	2228.0	553.9	 25
213	  2	95.5	18.6	 20
214	  2	205.0	29.6	 25
215	  2	100.0	12.8	 25
216	  2	1919.8	106.6	 20
217	  2	349.0	45.0	 25
218	  2	290.0	33.1	 25
219	  2	364.5	41.9	 16
220	  2	403.3	50.0	 20
221	  2	257.8	25.1	 20
222	  2	1544.0	136.4	 16
223	  2	2432.0	465.9	 25
224	  2	488.0	84.9	 25
225	  2	810.0	76.3	 20
226	  2	1302.0	165.9	 25
227	  2	576.0	104.7	 25
228	  2	667.5	83.5	 20
229	  2	344.0	27.1	 25
230	  2	240.0	33.6	 25
231	  2	1648.0	108.2	 16
232	  2	898.0	99.2	 20
233	  2	959.5	126.4	 20
234	  2	1637.8	172.0	 16
235	  2	1076.5	182.6	 20
236	  2	946.0	115.3	 25
237	  2	1926.0	241.4	 20
238	  2	294.0	40.6	 25
239	  2	685.0	112.5	 25
240	  2	779.3	102.5	 20
241	  2	373.0	45.9	 25
242	  2	2749.0	488.3	 25
243	  2	1976.0	421.6	 25
244	  2	1483.8	175.4	 16
245	  2	1369.8	245.9	 20
246	  2	644.5	106.8	 20
247	  2	1057.3	112.7	 16
248	  2	2085.0	358.2	 25
249	  2	1640.0	315.6	 25
250	  2	3145.8	242.7	 20
251	  2	5349.0	383.3	 25
252	  2	4532.0	414.3	 25
253	  2	3321.3	453.3	 20
254	  2	2507.0	298.1	 25
255	  2	2418.0	423.2	 25
256	  2	2103.0	80.1	 16
257	  2	2448.3	254.5	 20
258	  2	3648.3	458.4	 20
259	  2	3779.0	256.0	 16
260	  2	3625.0	475.3	 25
261	  2	2453.0	338.7	 25
262	  2	15470.0	1354.4	 20
263	  2	5053.0	995.1	 25
264	  2	1248.0	190.8	 25
265	  2	2379.8	289.7	 20
266	  2	9010.0	1688.1	 25
267	  2	11481.0	2448.7	 25
268	  2	7855.8	660.0	 16
269	  2	1917.3	317.2	 20
270	  2	3462.0	517.7	 20
271	  2	3831.8	466.4	 16
272	  2	6653.0	1227.4	 25
273	  2	3928.0	608.7	 25
274	  2	720.3	95.8	 20
275	  2	6920.0	1314.8	 25
276	  2	3853.0	847.3	 25
277	  2	8041.3	1084.9	 20
278	  2	1050.0	209.7	 25
279	  2	3090.0	700.5	 25
280	  2	983.3	65.4	 16
281	  2	2230.3	402.6	 20
282	  2	5283.8	1005.8	 20
283	  2	2567.0	572.4	 20
284	  2	9574.3	1057.8	 20
285	  2	11831.0	1898.4	 25
286	  2	11398.0	2566.8	 25
287	  2	5090.5	899.2	 20
288	  2	7702.0	1343.6	 25
289	  2	3440.0	824.2	 25
290	  2	2379.5	362.4	 20
291	  2	2655.0	500.1	 25
292	  2	4734.5	1009.0	 20
293	  2	9017.3	668.0	 16
294	  2	6550.8	998.8	 20
295	  2	4740.5	795.8	 20
296	  2	8229.3	1130.6	 20
297	  2	9090.0	1511.5	 25
298	  2	6920.0	1700.9	 25
299	  2	251.0	29.2	 20
300	  2	4163.0	842.8	 25
301	  2	1197.0	175.5	 25
302	  2	266.8	26.3	 20
303	  2	463.0	45.4	 25
304	  2	415.8	54.1	 20
305	  2	165.3	16.0	 16
306	  2	161.5	27.2	 20
307	  2	248.5	19.0	 20
308	  2	1959.3	460.9	 20
309	  2	232.0	27.6	 25
310	  2	553.0	45.6	 25
311	  2	238.3	24.3	 20
312	  2	800.0	90.6	 25
313	  2	233.0	24.0	 25
314	  2	278.8	25.4	 20
315	  2	595.0	86.9	 25
316	  2	1162.8	88.4	 20
317	  2	177.0	22.1	 16
318	  2	542.8	71.3	 20
319	  2	551.5	44.6	 20
320	  2	1032.0	80.5	 20
321	  2	1200.0	241.2	 25
322	  2	157.0	24.7	 25
323	  2	225.0	26.8	 25
324	  2	260.0	28.4	 20
325	  2	384.0	41.4	 25
326	  2	697.0	87.7	 25
327	  2	261.3	33.9	 20
328	  2	204.0	20.2	 20
329	  2	287.5	38.6	 20
330	  2	268.3	35.6	 16
331	  2	1184.5	152.0	 20
332	  2	943.0	181.4	 25
333	  2	240.5	22.6	 20
334	  2	526.0	84.1	 25
335	  2	365.0	52.8	 25
336	  2	188.0	25.6	 20
337	  2	168.0	23.2	 25
338	  2	569.0	79.4	 25
339	  2	436.3	32.6	 20
340	  2	1842.0	181.0	 20
341	  2	336.3	33.2	 20
342	  2	249.3	22.5	 16
343	  2	223.5	24.3	 20
344	  2	213.0	29.2	 25
345	  2	406.0	42.1	 20
346	  2	609.0	42.7	 25
347	  2	1542.0	272.0	 25
348	  2	342.8	23.3	 20
349	  2	160.0	26.5	 25
350	  2	698.0	132.7	 25
351	  2	368.8	36.1	 20
352	  2	166.3	28.4	 20
353	  2	618.5	59.3	 20
354	  2	2616.8	323.7	 16
355	  2	573.5	57.8	 20
356	  2	424.0	35.8	 25
357	  2	657.0	52.0	 20
358	  2	236.0	29.0	 25
359	  2	188.0	20.7	 25
360	  2	177.5	25.1	 20
361	  2	154.0	16.0	 25
362	  2	1180.0	237.5	 25
363	  2	1194.0	276.5	 25
364	  2	413.0	52.0	 16
365	  2	356.5	28.9	 20
366	  2	281.3	28.3	 20
367	  2	682.3	45.4	 16
368	  2	573.0	71.2	 25
369	  2	669.0	39.6	 25
370	  2	3110.0	333.2	 20
371	  2	755.0	56.5	 25
372	  2	261.0	24.4	 25
373	  2	211.8	21.9	 20
374	  2	367.0	39.8	 25
375	  2	909.0	64.6	 25
376	  2	868.0	35.6	 16
377	  2	630.3	30.8	 20
378	  2	209.8	21.4	 20
379	  2	231.3	14.8	 16
380	  2	223.0	29.9	 25
381	  2	804.0	176.7	 25
382	  2	256.0	49.6	 20
383	  2	255.0	45.7	 25
384	  2	737.0	116.4	 25
385	  2	333.0	37.6	 20
386	  2	678.0	73.8	 25
387	  2	1231.0	85.7	 25
388	  2	296.0	33.2	 16
389	  2	1194.3	80.4	 20
390	  2	292.5	45.0	 20
391	  2	2139.5	117.2	 16
392	  2	1545.0	128.7	 25
393	  2	579.0	55.2	 25
394	  2	534.0	35.5	 20
395	  2	650.0	153.2	 25
396	  2	403.0	46.6	 25
397	  2	424.5	27.2	 20
398	  2	200.0	21.8	 25
399	  2	148.0	17.4	 25
400	  2	300.8	35.2	 20
401	  2	980.8	155.7	 20
402	  2	295.5	33.8	 20
403	  2	312.0	30.3	 20
404	  2	227.0	23.3	 16
405	  2	293.0	31.0	 25
406	  2	336.0	32.2	 25
407	  2	2512.8	456.9	 20
408	  2	205.0	30.2	 25
409	  2	228.0	29.2	 25
410	  2	222.8	28.7	 20
411	  2	186.0	27.5	 25
412	  2	250.0	24.1	 25
413	  2	631.3	48.4	 16
414	  2	275.5	28.4	 20
415	  2	2503.5	358.0	 20
416	  2	255.3	29.1	 16
417	  2	570.0	150.0	 25
418	  2	811.0	62.9	 25
419	  2	705.0	69.5	 20
420	  2	294.0	37.6	 25
421	  2	226.0	26.7	 25
422	  2	216.5	30.5	 20
423	  2	169.0	17.7	 25
424	  2	147.0	24.2	 25
425	  2	2646.3	261.5	 16
426	  2	175.3	27.4	 20
427	  2	243.5	36.0	 20
428	  2	132.5	13.3	 16
429	  2	3366.0	686.4	 25
430	  2	3230.0	283.6	 25
431	  2	469.3	47.6	 20
432	  2	643.0	51.8	 25
433	  2	936.0	99.1	 25
434	  2	882.8	108.0	 20
435	  2	14713.0	1437.2	 25
436	  2	510.0	104.0	 25
437	  2	7276.0	940.5	 16
438	  2	372.8	88.8	 20
439	  2	499.0	78.8	 20
440	  2	615.5	45.7	 16
441	  2	259.0	32.3	 25
442	  2	220.0	30.4	 25
443	  2	238.0	31.8	 25
444	  2	185.0	25.1	 20
445	  2	204.0	32.8	 25
446	  2	349.0	36.6	 25
447	  2	355.0	42.8	 20
448	  2	393.0	31.4	 25
449	  2	254.5	32.2	 20
450	  2	596.8	42.6	 16
451	  2	155.3	24.8	 20
452	  2	129.5	15.0	 20
453	  2	163.0	27.3	 20
454	  2	148.0	16.4	 25
455	  2	218.0	26.1	 25
456	  2	439.3	45.1	 20
457	  2	190.0	24.9	 25
458	  2	221.0	26.9	 25
459	  2	195.0	24.2	 20
460	  2	205.0	23.7	 25
461	  2	573.5	46.5	 20
462	  2	508.3	41.0	 16
463	  2	284.5	38.1	 20
464	  2	296.0	44.0	 20
465	  2	768.8	109.7	 20
466	  2	159.0	23.5	 25
467	  2	148.0	17.5	 25
468	  2	203.0	22.8	 20
469	  2	334.0	29.5	 25
470	  2	161.0	22.4	 25
471	  2	550.3	39.4	 20
472	  2	1791.0	559.4	 25
473	  2	1252.0	111.5	 20
474	  2	586.5	52.0	 16
475	  2	213.5	22.4	 20
476	  2	209.0	25.8	 20
477	  2	366.8	47.8	 20
478	  2	249.0	23.6	 25
479	  2	276.0	36.5	 25
480	  2	197.5	17.0	 20
481	  2	186.0	24.0	 25
482	  2	372.0	33.4	 25
483	  2	436.0	67.5	 25
484	  2	165.3	20.5	 20
485	  2	711.3	57.7	 20
486	  2	261.5	22.4	 20
487	  2	179.0	26.0	 16
488	  2	448.0	34.8	 20
489	  2	200.0	23.8	 25
490	  2	341.0	42.5	 20
491	  2	312.0	52.6	 25
492	  2	575.0	42.3	 25
493	  2	2225.3	183.0	 20
494	  2	730.0	70.0	 25
495	  2	278.0	26.8	 25
496	  2	242.8	24.5	 20
497	  2	158.5	18.2	 20
498	  2	167.8	15.6	 20
499	  2	443.5	39.8	 16
500	  2	441.3	62.6	 20
501	  2	234.0	34.8	 25
502	  2	166.0	23.1	 20
503	  2	2946.0	739.9	 25
504	  2	187.0	23.4	 25
505	  2	138.3	15.5	 20
506	  2	251.0	31.5	 25
507	  2	1099.0	277.0	 25
508	  2	580.5	44.8	 20
509	  2	202.0	29.4	 20
510	  2	387.5	57.2	 20
511	  2	254.3	32.1	 16
512	  2	214.0	23.8	 20
513	  2	277.0	28.0	 25
514	  2	242.8	27.6	 20
515	  2	554.0	85.7	 25
516	  2	366.0	37.2	 25
517	  2	350.3	31.5	 20
518	  2	3831.0	533.4	 25
519	  2	7309.0	1112.2	 25
520	  2	596.5	45.7	 20
521	  2	1289.0	229.2	 20
522	  2	667.5	79.4	 20
523	  2	502.5	49.3	 20
524	  2	734.5	37.6	 16
525	  2	1056.0	107.3	 25
526	  2	376.0	37.9	 25
527	  2	335.5	30.2	 20
528	  2	379.0	60.5	 25
529	  2	209.0	26.5	 25
530	  2	169.3	18.6	 20
531	  2	137.0	20.0	 25
532	  2	380.0	44.1	 25
533	  2	329.0	32.7	 16
534	  2	3736.5	605.2	 20
535	  2	878.8	106.5	 20
536	  2	441.8	32.5	 16
537	  2	260.0	44.2	 25
538	  2	653.0	48.7	 25
539	  2	250.8	31.6	 20
540	  2	168.0	17.4	 25
541	  2	465.0	55.5	 25
542	  2	253.8	24.4	 20
543	  2	154.0	14.2	 25
544	  2	1495.0	140.7	 25
545	  2	3572.0	319.3	 16
546	  2	1495.0	107.3	 20
547	  2	351.3	24.5	 20
548	  2	437.3	38.2	 16
549	  2	664.0	77.4	 25
550	  2	329.0	33.2	 25
551	  2	352.3	36.3	 20
552	  2	181.0	28.3	 25
553	  2	196.0	29.9	 25
554	  2	396.5	27.7	 20
555	  2	768.0	44.7	 25
556	  2	677.0	92.2	 25
557	  2	173.5	20.5	 20
558	  2	191.5	22.1	 20
559	  2	169.0	17.4	 20
560	  2	248.0	33.2	 16
561	  2	791.3	91.0	 20
562	  2	166.0	25.2	 25
563	  2	265.0	29.2	 25
564	  2	308.0	31.2	 20
565	  2	186.0	17.7	 25
566	  2	186.0	63.2	 25
567	  2	186.5	25.0	 20
568	  2	187.0	35.6	 25
569	  2	987.0	326.0	 25
570	  2	152.5	17.7	 16
571	  2	154.5	19.5	 20
572	  2	254.3	35.7	 20
573	  2	321.0	38.1	 16
574	  2	1467.0	334.2	 25
575	  2	562.0	49.0	 25
576	  2	739.3	52.5	 20
577	  2	1090.0	108.4	 25
578	  2	505.0	53.2	 25
579	  2	607.8	59.8	 20
580	  2	670.0	58.1	 25
581	  2	414.0	34.2	 25
582	  2	803.3	68.7	 16
583	  2	245.5	21.9	 20
584	  2	359.8	36.7	 20
585	  2	1265.5	99.6	 16
586	  2	280.0	35.8	 25
587	  2	749.0	195.4	 25
588	  2	189.0	20.2	 20
589	  2	736.0	63.8	 25
590	  2	271.0	27.7	 25
591	  2	708.3	63.9	 20
592	  2	671.0	56.5	 25
593	  2	1172.0	104.7	 25
594	  2	1557.8	106.5	 16
595	  2	537.0	35.0	 20
596	  2	693.3	69.3	 20
597	  2	734.3	44.3	 16
598	  2	763.0	65.4	 25
599	  2	296.0	41.7	 25
600	  2	1031.8	259.3	 20
601	  2	180.0	21.0	 25
602	  2	786.0	182.8	 25
603	  2	463.0	78.9	 25
604	  2	269.8	29.8	 20
605	  2	226.0	30.6	 25
606	  2	931.3	71.7	 20
607	  2	313.0	41.7	 16
608	  2	1128.5	164.8	 20
609	  2	321.3	41.3	 20
610	  2	802.5	52.5	 20
611	  2	1457.0	282.9	 25
612	  2	826.0	69.0	 25
613	  2	2438.0	250.3	 20
614	  2	2359.0	171.6	 25
615	  2	2097.0	552.1	 25
616	  2	249.0	28.1	 20
617	  2	400.0	45.0	 25
618	  2	721.5	48.2	 20
619	  2	2739.5	155.0	 16
620	  2	733.3	63.3	 20
621	  2	909.5	70.5	 20
622	  2	938.3	46.7	 20
623	  2	2775.0	507.7	 25
624	  2	14073.0	2655.7	 25
625	  2	1791.8	124.9	 20
626	  2	624.0	73.7	 25
627	  2	1476.0	405.7	 25
628	  2	1044.8	134.3	 20
629	  2	739.0	49.0	 25
630	  2	225.0	24.9	 20
631	  2	443.0	64.2	 16
632	  2	962.8	173.0	 20
633	  2	196.0	13.9	 20
634	  2	239.5	40.6	 20
635	  2	147.0	15.5	 25
636	  2	578.0	161.2	 25
637	  2	19927.3	3554.6	 20
638	  2	587.0	106.0	 25
639	  2	19944.0	3764.8	 25
  0	  3	19440.0	3517.2	 20
  1	  3	403.0	61.8	 25
  2	  3	17881.0	3073.5	 25
  3	  3	346.3	39.7	 20
  4	  3	120.0	19.5	 25
  5	  3	257.0	34.1	 25
  6	  3	126.5	20.5	 16
  7	  3	1355.5	220.4	 20
  8	  3	235.8	38.1	 20
  9	  3	1796.8	136.5	 16
 10	  3	712.0	123.5	 25
 11	  3	810.0	156.2	 25
 12	  3	585.0	96.4	 25
 13	  3	564.8	52.4	 20
 14	  3	361.0	51.8	 25
 15	  3	488.0	68.0	 25
 16	  3	359.3	49.4	 20
 17	  3	267.0	46.2	 25
 18	  3	294.8	30.5	 20
 19	  3	445.0	46.6	 16
 20	  3	2533.5	285.2	 20
 21	  3	549.3	48.4	 20
 22	  3	642.8	109.0	 20
 23	  3	286.0	27.2	 25
 24	  3	1864.0	342.5	 25
 25	  3	260.3	34.9	 20
 26	  3	239.0	39.2	 25
 27	  3	622.0	77.9	 25
 28	  3	603.8	92.1	 20
 29	  3	414.0	36.5	 25
 30	  3	354.3	59.2	 20
 31	  3	603.3	43.5	 16
 32	  3	786.5	77.6	 20
 33	  3	532.8	47.6	 20
 34	  3	891.8	109.2	 20
 35	  3	474.0	57.7	 25
 36	  3	369.0	47.9	 25
 37	  3	459.0	43.4	 20
 38	  3	267.0	24.7	 25
 39	  3	325.0	50.6	 25
 40	  3	201.3	18.7	 20
 41	  3	386.0	44.3	 25
 42	  3	2268.5	269.3	 20
 43	  3	215.5	18.4	 16
 44	  3	731.0	80.5	 20
 45	  3	626.3	49.7	 20
 46	  3	273.5	30.2	 20
 47	  3	1170.0	157.6	 25
 48	  3	583.0	76.2	 25
 49	  3	688.0	96.7	 20
 50	  3	332.0	35.4	 25
 51	  3	274.0	30.3	 25
 52	  3	532.0	52.7	 25
 53	  3	671.8	52.5	 20
 54	  3	721.0	70.7	 20
 55	  3	159.0	36.0	 20
 56	  3	18629.8	995.3	 16
 57	  3	400.8	33.8	 20
 58	  3	369.0	33.1	 25
 59	  3	409.3	53.6	 20
 60	  3	404.0	67.3	 25
 61	  3	175.0	17.0	 25
 62	  3	388.8	49.5	 20
 63	  3	15744.0	2583.1	 25
 64	  3	15536.0	1751.2	 25
 65	  3	14463.0	1739.7	 20
 66	  3	399.0	36.8	 20
 67	  3	191.0	21.3	 20
 68	  3	16793.5	1205.7	 16
 69	  3	425.3	42.5	 20
 70	  3	15112.0	2675.5	 25
 71	  3	14685.3	2038.7	 20
 72	  3	428.0	47.4	 25
 73	  3	184.0	18.3	 25
 74	  3	399.3	32.4	 20
 75	  3	15553.0	2950.8	 25
 76	  3	15226.0	1843.1	 25
 77	  3	14542.8	2087.6	 20
 78	  3	415.0	49.3	 25
 79	  3	187.0	27.0	 20
 80	  3	17656.8	838.8	 16
 81	  3	386.8	41.6	 20
 82	  3	383.5	32.6	 20
 83	  3	405.8	35.2	 20
 84	  3	374.0	39.3	 25
 85	  3	181.0	25.3	 25
 86	  3	18259.8	830.8	 20
 87	  3	470.0	58.5	 25
 88	  3	15657.0	2286.3	 25
 89	  3	15092.0	2199.3	 20
 90	  3	390.0	35.0	 25
 91	  3	173.5	22.6	 20
 92	  3	361.8	33.3	 20
 93	  3	370.3	31.7	 16
 94	  3	13379.8	1804.5	 20
 95	  3	369.0	22.2	 25
 96	  3	359.5	33.6	 20
 97	  3	165.0	19.9	 25
 98	  3	17292.0	1524.5	 25
 99	  3	16294.8	2759.1	 20
100	  3	14899.0	2923.2	 25
101	  3	377.0	48.8	 25
102	  3	373.8	39.3	 20
103	  3	145.8	22.9	 20
104	  3	141.0	13.3	 20
105	  3	386.0	42.8	 16
106	  3	501.5	59.3	 20
107	  3	1201.0	253.5	 25
108	  3	795.8	112.1	 20
109	  3	143.0	17.9	 25
110	  3	17866.0	2382.8	 25
111	  3	377.5	34.2	 20
112	  3	385.0	27.8	 25
113	  3	376.0	38.5	 25
114	  3	16001.5	2295.2	 20
115	  3	188.0	27.5	 20
116	  3	16430.0	2248.7	 20
117	  3	393.3	36.2	 16
118	  3	15191.8	2605.9	 20
119	  3	14040.0	2726.4	 25
120	  3	380.5	52.9	 20
121	  3	165.0	15.3	 25
122	  3	417.0	57.3	 25
123	  3	15587.3	2265.5	 20
124	  3	15472.0	2041.8	 25
125	  3	14165.0	2284.0	 25
126	  3	369.3	31.2	 20
127	  3	166.3	21.2	 20
128	  3	351.0	25.0	 20
129	  3	15107.3	1269.6	 16
130	  3	14920.5	594.2	 20
131	  3	13606.0	2686.9	 25
132	  3	358.0	39.2	 25
133	  3	168.0	15.6	 20
134	  3	390.0	51.2	 25
135	  3	15157.0	1959.2	 25
136	  3	14614.5	1428.7	 20
137	  3	13840.0	1748.4	 25
138	  3	410.0	40.3	 25
139	  3	188.0	20.8	 16
140	  3	16656.3	2697.8	 20
141	  3	15713.5	702.8	 20
142	  3	14214.3	742.0	 16
143	  3	387.0	49.1	 25
144	  3	343.0	29.1	 25
145	  3	174.0	19.9	 20
146	  3	16590.0	2648.5	 25
147	  3	419.0	46.5	 25
148	  3	15211.8	1395.9	 20
149	  3	13952.0	1430.8	 25
150	  3	406.0	56.7	 25
151	  3	153.3	17.1	 16
152	  3	346.5	32.6	 20
153	  3	308.3	20.9	 20
154	  3	12710.0	1074.7	 16
155	  3	350.0	32.9	 25
156	  3	354.0	34.9	 25
157	  3	141.8	14.9	 20
158	  3	332.0	43.5	 25
159	  3	370.0	40.3	 25
160	  3	14606.5	738.1	 20
161	  3	363.0	40.3	 25
162	  3	339.0	29.0	 25
163	  3	141.5	17.3	 16
164	  3	356.0	40.9	 20
165	  3	14502.0	1633.7	 20
166	  3	14093.5	709.8	 16
167	  3	392.0	74.8	 25
168	  3	14280.0	2129.6	 25
169	  3	171.5	25.1	 20
170	  3	129.0	15.5	 25
171	  3	318.0	43.2	 25
172	  3	482.0	61.3	 25
173	  3	199.5	26.2	 20
174	  3	322.0	44.3	 25
175	  3	1303.8	143.8	 20
176	  3	547.3	40.9	 16
177	  3	465.0	50.7	 20
178	  3	759.3	95.4	 20
179	  3	288.0	30.3	 20
180	  3	423.0	69.4	 25
181	  3	485.0	65.7	 25
182	  3	380.5	45.4	 20
183	  3	325.0	48.7	 25
184	  3	836.0	98.2	 25
185	  3	705.8	54.9	 20
186	  3	1008.0	108.8	 25
187	  3	1914.8	222.0	 20
188	  3	417.3	34.4	 16
189	  3	395.5	33.4	 20
190	  3	745.3	96.7	 20
191	  3	302.3	42.3	 20
192	  3	446.0	62.1	 25
193	  3	213.0	27.1	 25
194	  3	268.8	40.6	 20
195	  3	595.0	56.3	 25
196	  3	428.0	35.4	 25
197	  3	333.0	27.8	 20
198	  3	1054.0	136.9	 25
199	  3	699.5	79.6	 20
200	  3	169.3	17.7	 16
201	  3	167.3	23.2	 20
202	  3	584.8	53.2	 20
203	  3	1120.8	158.3	 20
204	  3	365.0	38.3	 25
205	  3	280.0	36.6	 25
206	  3	828.0	111.5	 20
207	  3	1140.0	175.9	 25
208	  3	2273.0	332.0	 25
209	  3	301.3	20.1	 20
210	  3	864.0	99.7	 25
211	  3	101.5	23.6	 20
212	  3	101.3	15.7	 20
213	  3	86.8	10.9	 16
214	  3	82.0	11.7	 20
215	  3	100.0	17.6	 25
216	  3	2315.5	281.0	 20
217	  3	293.0	34.7	 25
218	  3	258.0	30.4	 25
219	  3	524.0	49.3	 20
220	  3	459.0	54.1	 25
221	  3	240.0	30.8	 25
222	  3	754.0	56.4	 20
223	  3	861.3	117.1	 20
224	  3	170.8	19.8	 20
225	  3	422.0	45.4	 16
226	  3	661.8	47.4	 20
227	  3	231.0	36.2	 25
228	  3	598.3	54.4	 20
229	  3	434.0	67.7	 25
230	  3	207.0	29.8	 25
231	  3	1006.0	87.0	 20
232	  3	1381.0	131.1	 25
233	  3	1306.0	159.3	 25
234	  3	385.8	54.8	 20
235	  3	518.0	81.9	 25
236	  3	606.5	65.7	 20
237	  3	530.0	56.2	 16
238	  3	163.5	24.1	 20
239	  3	279.0	25.7	 20
240	  3	400.5	51.1	 20
241	  3	255.0	31.0	 25
242	  3	802.0	107.4	 25
243	  3	410.8	56.9	 20
244	  3	334.0	53.2	 25
245	  3	186.0	32.9	 25
246	  3	173.3	19.0	 20
247	  3	292.0	30.3	 25
248	  3	828.0	152.4	 20
249	  3	467.3	45.0	 16
250	  3	954.0	125.4	 20
251	  3	3458.8	267.7	 20
252	  3	1127.0	274.6	 25
253	  3	6275.3	700.7	 20
254	  3	3077.0	322.3	 25
255	  3	1413.0	235.5	 25
256	  3	1487.5	106.8	 20
257	  3	2528.0	175.0	 25
258	  3	2268.0	301.8	 25
259	  3	1343.8	130.7	 20
260	  3	1506.3	147.4	 20
261	  3	1864.8	180.1	 20
262	  3	5705.8	564.0	 16
263	  3	656.3	81.4	 20
264	  3	235.0	33.0	 25
265	  3	261.3	29.8	 20
266	  3	922.0	220.4	 25
267	  3	1880.0	364.6	 25
268	  3	1802.5	251.9	 20
269	  3	469.0	56.3	 25
270	  3	570.0	127.5	 25
271	  3	578.5	52.6	 20
272	  3	968.5	138.2	 20
273	  3	2603.8	237.0	 20
274	  3	374.3	50.6	 16
275	  3	970.8	152.3	 20
276	  3	345.0	48.9	 25
277	  3	403.0	88.8	 20
278	  3	803.0	155.5	 25
279	  3	227.0	59.2	 25
280	  3	620.5	68.8	 20
281	  3	414.0	66.0	 25
282	  3	824.0	158.2	 25
283	  3	446.3	45.1	 20
284	  3	1085.8	209.1	 20
285	  3	2991.0	428.4	 20
286	  3	2606.5	236.2	 16
287	  3	370.3	60.6	 20
288	  3	1930.0	380.2	 25
289	  3	635.8	91.1	 20
290	  3	255.0	35.8	 25
291	  3	333.0	55.7	 25
292	  3	1437.0	248.1	 25
293	  3	3275.5	419.1	 20
294	  3	4447.0	784.7	 25
295	  3	1181.0	120.3	 25
296	  3	1062.8	138.7	 16
297	  3	3212.8	490.6	 20
298	  3	1713.3	360.2	 20
299	  3	123.8	9.1	 16
300	  3	739.0	150.3	 25
301	  3	279.0	37.0	 25
302	  3	1520.8	298.9	 20
303	  3	214.0	34.5	 25
304	  3	476.0	71.4	 25
305	  3	4711.5	936.7	 20
306	  3	217.0	29.1	 25
307	  3	3381.0	958.0	 25
308	  3	1396.0	161.7	 16
309	  3	1897.5	123.2	 20
310	  3	404.0	49.2	 20
311	  3	15524.3	1954.3	 16
312	  3	3301.0	637.3	 25
313	  3	912.0	113.0	 25
314	  3	271.5	27.7	 20
315	  3	461.0	44.0	 25
316	  3	1258.0	243.4	 25
317	  3	135.0	17.6	 20
318	  3	163.0	19.3	 25
319	  3	501.0	46.1	 25
320	  3	614.3	47.5	 16
321	  3	622.3	67.1	 20
322	  3	699.3	61.4	 20
323	  3	588.0	48.4	 16
324	  3	524.0	58.0	 25
325	  3	520.0	48.1	 25
326	  3	732.8	60.3	 20
327	  3	790.0	141.7	 25
328	  3	277.0	23.6	 25
329	  3	228.8	24.2	 20
330	  3	198.0	33.7	 25
331	  3	293.0	50.4	 25
332	  3	329.0	34.0	 20
333	  3	551.8	52.0	 16
334	  3	1115.8	196.3	 20
335	  3	643.8	112.0	 20
336	  3	1362.3	230.7	 20
337	  3	179.0	28.9	 25
338	  3	582.0	125.9	 25
339	  3	305.3	44.8	 20
340	  3	309.0	28.5	 25
341	  3	325.0	40.4	 25
342	  3	302.0	36.0	 20
343	  3	271.0	30.7	 25
344	  3	386.8	45.7	 20
345	  3	280.3	23.6	 16
346	  3	548.0	69.1	 20
347	  3	782.5	103.5	 20
348	  3	264.3	19.4	 20
349	  3	625.0	121.8	 25
350	  3	6229.0	1324.4	 25
351	  3	2811.5	590.4	 20
352	  3	258.0	27.0	 25
353	  3	150.0	20.7	 25
354	  3	417.0	66.5	 20
355	  3	275.0	24.1	 25
356	  3	1444.0	129.1	 20
357	  3	230.5	36.9	 16
358	  3	293.3	34.7	 20
359	  3	3746.3	618.8	 20
360	  3	3184.0	439.7	 20
361	  3	2839.0	505.5	 25
362	  3	12571.0	2131.8	 25
363	  3	7522.3	928.2	 20
364	  3	2109.0	356.3	 25
365	  3	316.0	35.6	 25
366	  3	446.3	36.2	 20
367	  3	246.0	31.4	 25
368	  3	195.0	20.3	 20
369	  3	186.8	25.0	 16
370	  3	1089.0	159.2	 20
371	  3	3288.3	596.9	 20
372	  3	513.0	63.5	 25
373	  3	7906.5	1043.6	 20
374	  3	323.0	20.9	 25
375	  3	405.0	55.7	 25
376	  3	778.5	63.5	 20
377	  3	287.0	30.2	 25
378	  3	424.0	41.9	 25
379	  3	3687.3	440.8	 20
380	  3	436.3	45.9	 20
381	  3	2397.8	496.1	 20
382	  3	3909.3	569.3	 16
383	  3	161.5	16.7	 20
384	  3	226.0	24.9	 25
385	  3	373.3	28.8	 20
386	  3	196.0	16.3	 25
387	  3	999.0	127.3	 25
388	  3	629.8	35.5	 20
389	  3	329.0	44.9	 25
390	  3	1676.0	304.9	 25
391	  3	510.3	34.5	 20
392	  3	466.0	47.3	 20
393	  3	227.5	28.8	 20
394	  3	154.3	22.1	 16
395	  3	637.0	105.9	 20
396	  3	1667.3	280.1	 20
397	  3	2554.5	339.2	 20
398	  3	197.0	29.4	 25
399	  3	315.0	38.6	 25
400	  3	218.3	22.8	 20
401	  3	192.0	30.8	 25
402	  3	196.0	19.2	 25
403	  3	273.0	41.1	 20
404	  3	720.0	86.3	 25
405	  3	359.8	45.8	 20
406	  3	202.5	28.0	 16
407	  3	4642.8	911.2	 20
408	  3	394.0	37.0	 20
409	  3	3943.8	613.7	 20
410	  3	1409.0	311.0	 25
411	  3	600.0	91.8	 25
412	  3	704.0	59.9	 25
413	  3	1126.5	106.5	 20
414	  3	391.0	57.0	 25
415	  3	797.0	145.5	 25
416	  3	220.3	19.4	 20
417	  3	188.3	36.3	 20
418	  3	2608.0	490.7	 20
419	  3	240.8	33.9	 16
420	  3	621.3	123.6	 20
421	  3	226.0	32.5	 25
422	  3	181.8	25.2	 20
423	  3	164.0	20.9	 25
424	  3	122.0	18.9	 25
425	  3	174.3	26.6	 20
426	  3	145.0	19.4	 25
427	  3	110.0	14.0	 25
428	  3	124.3	15.1	 20
429	  3	396.0	48.8	 20
430	  3	468.5	63.7	 20
431	  3	1089.8	124.8	 16
432	  3	690.0	58.4	 20
433	  3	6441.0	1021.7	 25
434	  3	391.0	53.3	 20
435	  3	4282.0	835.5	 25
436	  3	332.0	31.5	 25
437	  3	6600.3	846.7	 20
438	  3	550.0	60.6	 25
439	  3	378.0	33.0	 25
440	  3	432.5	50.0	 20
441	  3	1290.0	131.2	 20
442	  3	1526.5	134.2	 20
443	  3	728.8	48.9	 16
444	  3	649.5	53.6	 20
445	  3	354.0	32.3	 25
446	  3	211.5	13.6	 20
447	  3	467.0	42.2	 25
448	  3	351.0	38.8	 25
449	  3	296.3	37.9	 20
450	  3	1023.0	107.9	 25
451	  3	749.0	103.1	 25
452	  3	166.0	22.1	 25
453	  3	227.5	28.2	 16
454	  3	161.0	27.3	 20
455	  3	759.0	99.8	 20
456	  3	412.3	40.0	 16
457	  3	3128.0	490.4	 25
458	  3	2052.0	389.0	 25
459	  3	494.5	34.1	 20
460	  3	723.0	58.0	 25
461	  3	201.0	30.5	 25
462	  3	165.8	13.8	 20
463	  3	233.0	29.7	 25
464	  3	364.0	52.2	 25
465	  3	598.0	90.6	 16
466	  3	159.0	18.9	 20
467	  3	161.8	21.7	 20
468	  3	219.0	29.6	 16
469	  3	948.0	181.3	 25
470	  3	709.0	135.9	 25
471	  3	340.3	29.1	 20
472	  3	233.0	26.0	 25
473	  3	146.0	16.7	 25
474	  3	380.3	47.5	 20
475	  3	258.0	24.3	 25
476	  3	8423.0	2120.3	 25
477	  3	740.8	68.6	 16
478	  3	1151.0	129.7	 20
479	  3	463.5	32.4	 20
480	  3	777.0	57.0	 16
481	  3	731.0	78.0	 25
482	  3	3089.0	615.0	 25
483	  3	159.8	22.1	 20
484	  3	157.0	20.0	 25
485	  3	13730.0	2771.9	 25
486	  3	195.5	30.6	 20
487	  3	252.0	43.3	 25
488	  3	159.0	26.4	 25
489	  3	134.8	17.7	 16
490	  3	1030.5	145.2	 20
491	  3	1376.3	80.1	 20
492	  3	823.0	95.6	 20
493	  3	201.8	35.8	 20
494	  3	1262.0	161.6	 25
495	  3	255.0	35.8	 25
496	  3	365.5	48.2	 20
497	  3	692.0	173.7	 25
498	  3	1048.0	222.1	 25
499	  3	232.8	29.4	 20
500	  3	4681.0	1204.6	 25
501	  3	290.3	33.6	 20
502	  3	682.8	100.6	 16
503	  3	202.0	24.0	 20
504	  3	195.0	23.7	 20
505	  3	189.8	24.4	 20
506	  3	147.0	13.9	 25
507	  3	1713.0	373.0	 25
508	  3	563.3	60.3	 20
509	  3	298.0	32.8	 25
510	  3	432.0	39.8	 25
511	  3	562.0	42.3	 20
512	  3	7715.0	1822.8	 25
513	  3	1111.0	99.6	 20
514	  3	1536.3	76.1	 16
515	  3	321.0	29.9	 20
516	  3	1368.3	147.6	 20
517	  3	5393.8	611.2	 20
518	  3	2932.0	312.0	 25
519	  3	1157.0	99.1	 25
520	  3	4534.3	785.6	 20
521	  3	251.0	41.9	 25
522	  3	195.0	27.0	 25
523	  3	215.5	22.2	 20
524	  3	247.0	35.4	 25
525	  3	7406.3	1127.7	 20
526	  3	793.0	114.3	 16
527	  3	10147.0	2026.1	 20
528	  3	220.3	22.0	 20
529	  3	243.0	30.4	 20
530	  3	157.0	20.2	 25
531	  3	194.0	30.4	 25
532	  3	400.0	24.3	 25
533	  3	303.0	19.5	 20
534	  3	467.0	45.8	 25
535	  3	3880.0	618.5	 25
536	  3	416.5	47.0	 20
537	  3	1893.3	121.5	 20
538	  3	375.5	36.2	 20
539	  3	314.0	34.4	 16
540	  3	193.0	30.3	 20
541	  3	174.0	21.8	 25
542	  3	286.3	32.8	 20
543	  3	486.0	36.4	 25
544	  3	791.0	67.4	 25
545	  3	1551.0	71.0	 20
546	  3	1685.0	99.2	 25
547	  3	653.0	74.1	 25
548	  3	581.0	43.6	 20
549	  3	3642.8	356.9	 20
550	  3	1814.0	135.7	 20
551	  3	963.0	57.4	 16
552	  3	531.3	55.6	 20
553	  3	232.8	24.9	 20
554	  3	274.5	27.0	 20
555	  3	425.0	38.6	 25
556	  3	8745.0	1808.0	 25
557	  3	382.0	24.9	 20
558	  3	1110.0	188.1	 25
559	  3	621.0	75.8	 25
560	  3	10402.5	2057.8	 20
561	  3	3573.0	804.1	 25
562	  3	440.0	37.9	 20
563	  3	464.8	34.9	 16
564	  3	302.3	35.1	 20
565	  3	1568.8	146.9	 20
566	  3	2322.0	170.7	 20
567	  3	1841.0	411.9	 25
568	  3	903.0	107.0	 25
569	  3	6269.3	951.1	 20
570	  3	452.0	47.5	 25
571	  3	5838.0	1014.5	 25
572	  3	922.0	123.3	 25
573	  3	327.3	35.5	 20
574	  3	377.5	35.5	 20
575	  3	1366.5	136.2	 20
576	  3	420.8	32.6	 16
577	  3	2424.0	326.7	 20
578	  3	1490.0	65.0	 25
579	  3	3297.3	137.3	 20
580	  3	1216.0	119.7	 25
581	  3	4533.0	524.4	 25
582	  3	3374.5	268.0	 20
583	  3	694.0	56.0	 25
584	  3	438.0	52.8	 25
585	  3	3102.5	285.4	 20
586	  3	2162.5	176.0	 20
587	  3	400.3	48.7	 20
588	  3	251.3	36.5	 16
589	  3	771.5	84.7	 20
590	  3	4179.0	712.7	 25
591	  3	197.8	17.0	 20
592	  3	248.0	32.3	 25
593	  3	8866.0	1216.7	 25
594	  3	1116.8	97.3	 20
595	  3	2823.0	399.4	 25
596	  3	344.0	66.6	 25
597	  3	2100.8	226.9	 20
598	  3	1863.5	214.5	 20
599	  3	1033.3	61.2	 20
600	  3	346.8	30.9	 16
601	  3	181.3	22.3	 20
602	  3	958.0	193.7	 25
603	  3	2121.8	256.7	 20
604	  3	350.0	46.5	 25
605	  3	2616.0	580.5	 25
606	  3	171.8	18.6	 20
607	  3	435.0	90.4	 25
608	  3	170.0	19.5	 25
609	  3	440.0	33.2	 20
610	  3	1043.5	69.8	 20
611	  3	800.3	55.8	 20
612	  3	408.3	79.2	 20
613	  3	2873.3	153.0	 16
614	  3	2563.0	234.6	 25
615	  3	1161.0	112.9	 25
616	  3	2963.0	300.3	 20
617	  3	1316.0	90.8	 25
618	  3	645.0	37.7	 25
619	  3	1285.8	110.7	 20
620	  3	881.0	67.7	 25
621	  3	12759.0	2128.3	 25
622	  3	1241.0	127.8	 16
623	  3	9262.8	1136.8	 20
624	  3	11091.5	1439.4	 20
625	  3	844.8	58.0	 16
626	  3	611.0	51.0	 25
627	  3	306.0	39.0	 25
628	  3	169.5	21.4	 20
629	  3	4612.0	982.0	 25
630	  3	2889.0	578.5	 25
631	  3	360.3	39.7	 20
632	  3	236.0	32.0	 25
633	  3	6727.0	1252.1	 25
634	  3	2137.3	87.4	 16
635	  3	158.8	27.2	 20
636	  3	19899.0	2892.9	 20
637	  3	470.0	51.8	 16
638	  3	19749.0	4838.5	 25
639	  3	417.0	60.1	 25
  0	  4	113.3	17.1	 16
  1	  4	126.5	30.0	 20
  2	  4	133.0	35.5	 25
  3	  4	102.0	18.3	 20
  4	  4	130.0	61.1	 25
  5	  4	116.0	17.5	 25
  6	  4	95.0	15.9	 20
  7	  4	112.0	20.6	 25
  8	  4	134.0	22.4	 25
  9	  4	152.0	24.6	 20
 10	  4	142.0	15.2	 20
 11	  4	135.3	19.4	 20
 12	  4	132.5	21.3	 16
 13	  4	142.8	18.3	 20
 14	  4	167.0	322.6	 25
 15	  4	145.8	95.4	 20
 16	  4	135.0	43.6	 25
 17	  4	134.0	50.4	 25
 18	  4	117.3	16.1	 20
 19	  4	124.0	15.6	 25
 20	  4	128.0	23.7	 25
 21	  4	157.5	28.1	 20
 22	  4	162.3	26.5	 20
 23	  4	151.3	21.8	 20
 24	  4	169.0	27.1	 20
 25	  4	110.5	12.5	 16
 26	  4	97.0	14.0	 25
 27	  4	107.0	15.8	 25
 28	  4	110.3	15.3	 20
 29	  4	126.0	17.9	 25
 30	  4	133.0	25.1	 25
 31	  4	128.0	13.8	 20
 32	  4	174.0	24.5	 25
 33	  4	176.0	19.6	 25
 34	  4	169.3	21.0	 16
 35	  4	134.0	20.3	 20
 36	  4	107.5	13.2	 20
 37	  4	121.8	19.2	 16
 38	  4	116.0	19.0	 25
 39	  4	125.0	37.6	 25
 40	  4	130.5	26.1	 20
 41	  4	131.0	20.9	 25
 42	  4	140.0	26.2	 25
 43	  4	117.0	19.5	 20
 44	  4	123.0	20.0	 25
 45	  4	143.0	14.8	 25
 46	  4	130.3	19.1	 16
 47	  4	147.3	16.1	 20
 48	  4	141.0	20.9	 20
 49	  4	134.0	17.7	 16
 50	  4	175.0	31.7	 25
 51	  4	163.0	27.6	 25
 52	  4	137.5	17.5	 20
 53	  4	145.0	19.5	 25
 54	  4	152.0	22.4	 25
 55	  4	143.3	18.8	 20
 56	  4	18094.0	3290.8	 25
 57	  4	411.0	36.7	 25
 58	  4	365.5	33.8	 16
 59	  4	14728.5	2921.4	 20
 60	  4	16074.0	1134.5	 20
 61	  4	202.5	24.0	 16
 62	  4	17349.0	3715.3	 25
 63	  4	452.0	52.8	 25
 64	  4	432.0	32.5	 25
 65	  4	407.0	45.8	 20
 66	  4	14725.0	2548.8	 25
 67	  4	204.0	20.1	 25
 68	  4	18370.3	1045.2	 20
 69	  4	16626.0	1506.2	 25
 70	  4	393.0	39.4	 20
 71	  4	378.0	26.4	 16
 72	  4	15734.0	3025.9	 20
 73	  4	230.5	29.1	 20
 74	  4	16949.8	1746.0	 16
 75	  4	443.0	65.4	 25
 76	  4	449.0	51.1	 25
 77	  4	422.0	41.3	 20
 78	  4	15332.0	2968.6	 25
 79	  4	190.0	27.6	 25
 80	  4	17871.5	1033.0	 20
 81	  4	408.0	42.4	 25
 82	  4	373.0	28.7	 25
 83	  4	385.8	33.3	 16
 84	  4	369.8	26.7	 20
 85	  4	195.3	20.8	 20
 86	  4	18420.3	979.6	 16
 87	  4	17117.0	2752.9	 25
 88	  4	387.0	26.2	 25
 89	  4	350.5	28.8	 20
 90	  4	15345.0	2712.1	 25
 91	  4	181.0	19.5	 25
 92	  4	363.0	29.7	 20
 93	  4	343.0	37.8	 25
 94	  4	356.0	30.8	 25
 95	  4	383.0	41.7	 16
 96	  4	361.0	35.4	 20
 97	  4	178.3	21.1	 20
 98	  4	16675.0	763.4	 16
 99	  4	451.0	53.0	 25
100	  4	412.0	41.7	 25
101	  4	14511.8	1614.0	 20
102	  4	370.0	30.4	 25
103	  4	146.0	19.3	 25
104	  4	166.0	31.7	 25
105	  4	124.5	14.8	 20
106	  4	131.0	14.9	 25
107	  4	136.8	11.0	 20
108	  4	147.8	22.5	 16
109	  4	146.3	18.4	 20
110	  4	17690.0	2887.8	 20
111	  4	377.5	40.1	 20
112	  4	380.0	28.9	 25
113	  4	414.0	41.3	 25
114	  4	16048.0	1040.4	 20
115	  4	192.0	26.6	 25
116	  4	18568.0	1260.1	 25
117	  4	16640.5	2487.9	 20
118	  4	389.0	40.9	 25
119	  4	384.5	28.9	 20
120	  4	379.3	45.0	 16
121	  4	157.3	15.0	 20
122	  4	15879.5	2187.4	 20
123	  4	391.8	36.8	 20
124	  4	392.0	32.7	 25
125	  4	397.0	29.0	 25
126	  4	15302.0	1549.0	 20
127	  4	172.0	25.9	 25
128	  4	15209.0	2311.9	 25
129	  4	405.3	43.2	 20
130	  4	392.0	42.6	 25
131	  4	368.3	33.9	 20
132	  4	387.0	31.7	 16
133	  4	166.5	19.2	 20
134	  4	15728.5	1933.9	 20
135	  4	389.3	27.7	 20
136	  4	392.0	32.6	 25
137	  4	377.0	36.5	 25
138	  4	15308.5	1541.8	 20
139	  4	199.0	28.8	 25
140	  4	17589.0	2156.5	 25
141	  4	417.5	32.3	 20
142	  4	388.0	34.5	 25
143	  4	14261.5	1873.9	 20
144	  4	365.3	33.8	 20
145	  4	178.3	22.9	 16
146	  4	17480.8	2081.0	 20
147	  4	16023.0	2998.5	 25
148	  4	402.8	29.4	 20
149	  4	371.0	36.3	 25
150	  4	15163.0	2861.8	 25
151	  4	164.5	18.3	 20
152	  4	389.0	47.7	 25
153	  4	347.0	32.8	 25
154	  4	351.0	21.7	 20
155	  4	362.8	25.8	 20
156	  4	369.3	43.7	 20
157	  4	152.3	24.5	 16
158	  4	357.0	34.0	 20
159	  4	349.0	27.4	 25
160	  4	14866.0	724.2	 20
161	  4	379.0	38.3	 25
162	  4	333.0	36.3	 25
163	  4	162.5	24.7	 20
164	  4	15453.0	2735.7	 25
165	  4	388.0	33.6	 25
166	  4	375.8	30.2	 20
167	  4	15190.8	2196.8	 20
168	  4	16567.0	2388.3	 20
169	  4	174.0	27.9	 16
170	  4	126.5	15.2	 20
171	  4	119.0	13.5	 25
172	  4	137.5	16.2	 20
173	  4	132.0	16.6	 25
174	  4	136.0	27.5	 25
175	  4	115.3	18.0	 20
176	  4	113.0	16.4	 25
177	  4	128.0	19.4	 25
178	  4	127.8	22.7	 20
179	  4	135.0	19.3	 20
180	  4	113.3	18.7	 20
181	  4	107.0	15.0	 16
182	  4	115.3	14.9	 20
183	  4	126.0	17.8	 25
184	  4	160.0	27.5	 25
185	  4	140.0	20.4	 20
186	  4	131.0	25.3	 25
187	  4	137.0	23.0	 25
188	  4	126.8	17.8	 20
189	  4	142.0	28.4	 25
190	  4	127.0	19.0	 25
191	  4	141.0	17.7	 16
192	  4	133.3	22.2	 20
193	  4	113.3	11.4	 20
194	  4	120.3	16.6	 16
195	  4	115.0	17.7	 25
196	  4	104.0	15.1	 25
197	  4	128.3	18.7	 20
198	  4	140.0	22.2	 25
199	  4	141.0	26.6	 25
200	  4	122.5	24.4	 20
201	  4	115.0	19.4	 25
202	  4	121.0	22.8	 25
203	  4	116.5	15.1	 16
204	  4	112.3	24.2	 20
205	  4	112.3	14.0	 20
206	  4	110.8	12.7	 16
207	  4	133.0	24.7	 25
208	  4	121.0	20.0	 25
209	  4	115.3	20.4	 20
210	  4	106.0	15.3	 25
211	  4	100.0	22.3	 25
212	  4	90.5	12.5	 20
213	  4	93.0	15.6	 25
214	  4	81.0	15.9	 25
215	  4	83.3	16.8	 16
216	  4	90.8	12.8	 20
217	  4	99.3	15.3	 20
218	  4	119.0	33.4	 16
219	  4	113.0	15.2	 25
220	  4	106.0	17.0	 25
221	  4	118.5	17.1	 20
222	  4	112.0	17.6	 25
223	  4	119.0	17.1	 25
224	  4	103.0	20.0	 25
225	  4	107.0	13.4	 20
226	  4	125.0	20.6	 25
227	  4	110.5	21.3	 20
228	  4	128.5	17.5	 16
229	  4	134.0	19.0	 20
230	  4	129.8	20.7	 20
231	  4	117.3	15.9	 16
232	  4	127.0	26.6	 25
233	  4	120.0	22.8	 25
234	  4	143.5	27.7	 20
235	  4	133.0	19.9	 25
236	  4	157.0	30.8	 25
237	  4	144.0	18.4	 20
238	  4	147.0	20.5	 25
239	  4	127.0	20.9	 25
240	  4	135.0	17.5	 16
241	  4	146.0	20.2	 20
242	  4	157.3	23.5	 20
243	  4	118.0	19.2	 16
244	  4	149.0	52.2	 25
245	  4	126.0	25.4	 25
246	  4	130.0	17.9	 20
247	  4	128.0	19.5	 25
248	  4	111.0	15.0	 25
249	  4	108.3	15.6	 20
250	  4	129.0	20.3	 25
251	  4	124.0	19.4	 25
252	  4	122.8	15.5	 16
253	  4	135.3	18.8	 20
254	  4	129.5	23.0	 20
255	  4	122.3	12.9	 16
256	  4	158.0	23.3	 25
257	  4	159.0	25.1	 25
258	  4	160.3	21.9	 20
259	  4	142.0	19.3	 25
260	  4	148.0	24.1	 25
261	  4	136.8	20.7	 20
262	  4	141.0	24.5	 25
263	  4	122.0	17.7	 25
264	  4	142.5	17.7	 20
265	  4	146.3	17.0	 16
266	  4	154.8	28.8	 20
267	  4	152.5	19.6	 20
268	  4	144.3	26.5	 20
269	  4	127.0	16.6	 25
270	  4	130.0	13.4	 25
271	  4	127.8	17.1	 20
272	  4	131.0	25.2	 25
273	  4	154.0	23.7	 25
274	  4	136.3	14.5	 20
275	  4	121.0	18.3	 25
276	  4	143.8	20.8	 20
277	  4	122.8	21.2	 16
278	  4	123.5	22.2	 20
279	  4	114.5	14.3	 20
280	  4	137.3	22.2	 20
281	  4	142.0	24.2	 25
282	  4	163.0	27.5	 25
283	  4	152.0	24.6	 20
284	  4	138.0	24.9	 25
285	  4	151.0	20.3	 25
286	  4	141.3	24.1	 20
287	  4	123.0	17.6	 25
288	  4	118.8	14.7	 20
289	  4	114.0	20.1	 16
290	  4	127.3	18.7	 20
291	  4	121.8	15.0	 20
292	  4	132.5	18.7	 20
293	  4	148.0	19.3	 25
294	  4	171.0	25.5	 25
295	  4	175.0	29.4	 20
296	  4	165.0	20.0	 25
297	  4	166.0	27.4	 25
298	  4	143.3	24.6	 20
299	  4	137.0	30.2	 25
300	  4	121.8	18.4	 20
301	  4	111.0	13.8	 16
302	  4	368.3	44.7	 20
303	  4	263.0	45.3	 20
304	  4	406.0	36.3	 25
305	  4	1255.0	219.1	 20
306	  4	198.0	28.7	 25
307	  4	1142.0	254.6	 25
308	  4	557.5	67.3	 20
309	  4	1799.0	131.3	 25
310	  4	356.0	62.7	 25
311	  4	3872.0	523.1	 20
312	  4	848.0	86.7	 20
313	  4	666.8	75.0	 20
314	  4	302.0	34.5	 16
315	  4	424.8	32.2	 20
316	  4	1088.0	221.1	 25
317	  4	159.3	29.1	 20
318	  4	176.0	30.3	 25
319	  4	348.0	45.9	 25
320	  4	386.5	32.1	 20
321	  4	444.0	54.8	 25
322	  4	427.0	29.5	 25
323	  4	415.3	49.0	 20
324	  4	606.5	33.9	 20
325	  4	429.0	57.7	 20
326	  4	647.0	44.5	 16
327	  4	375.8	45.7	 20
328	  4	413.0	35.3	 25
329	  4	285.3	45.7	 20
330	  4	212.0	31.0	 25
331	  4	209.0	16.8	 25
332	  4	339.0	34.4	 20
333	  4	539.0	49.1	 25
334	  4	422.0	54.2	 25
335	  4	304.3	40.2	 20
336	  4	267.5	30.5	 20
337	  4	208.5	28.4	 20
338	  4	158.3	20.6	 16
339	  4	238.0	26.2	 20
340	  4	236.0	33.0	 25
341	  4	318.8	33.1	 20
342	  4	272.0	30.4	 25
343	  4	379.0	51.1	 25
344	  4	373.0	57.4	 25
345	  4	236.5	20.8	 20
346	  4	325.0	36.6	 25
347	  4	669.0	72.6	 25
348	  4	278.5	31.9	 16
349	  4	175.3	17.8	 20
350	  4	1963.0	326.6	 20
351	  4	657.5	71.2	 16
352	  4	242.0	33.6	 25
353	  4	160.0	20.1	 25
354	  4	221.3	22.2	 20
355	  4	276.0	51.3	 25
356	  4	901.0	95.0	 25
357	  4	331.3	31.9	 20
358	  4	296.0	30.7	 25
359	  4	808.0	120.5	 25
360	  4	583.8	39.6	 16
361	  4	713.0	94.6	 20
362	  4	5269.3	918.6	 20
363	  4	1413.8	132.1	 16
364	  4	851.0	87.1	 25
365	  4	303.0	28.0	 25
366	  4	456.3	40.3	 20
367	  4	218.0	42.5	 25
368	  4	233.0	26.6	 25
369	  4	214.5	29.5	 20
370	  4	1414.0	169.4	 25
371	  4	875.0	167.1	 25
372	  4	148.8	21.5	 16
373	  4	1722.3	276.1	 20
374	  4	411.3	42.5	 20
375	  4	288.5	25.0	 16
376	  4	2251.0	345.0	 25
377	  4	379.0	38.7	 25
378	  4	346.8	38.9	 20
379	  4	1660.0	312.0	 25
380	  4	261.0	55.1	 25
381	  4	390.5	56.7	 20
382	  4	426.0	101.1	 25
383	  4	153.0	24.3	 25
384	  4	239.3	31.4	 20
385	  4	282.5	23.8	 16
386	  4	209.5	23.7	 20
387	  4	506.3	43.7	 20
388	  4	449.8	46.2	 20
389	  4	300.0	29.3	 25
390	  4	334.0	27.0	 25
391	  4	445.8	44.2	 20
392	  4	624.0	55.8	 25
393	  4	219.0	23.8	 25
394	  4	139.3	19.7	 20
395	  4	170.0	33.6	 25
396	  4	519.0	77.2	 25
397	  4	934.5	81.0	 16
398	  4	195.3	23.3	 20
399	  4	247.8	25.5	 20
400	  4	191.0	29.1	 16
401	  4	210.0	26.9	 25
402	  4	278.0	53.0	 25
403	  4	251.3	33.1	 20
404	  4	613.0	68.3	 25
405	  4	503.0	47.8	 25
406	  4	227.0	31.2	 20
407	  4	749.0	238.6	 25
408	  4	422.0	39.9	 25
409	  4	573.5	76.7	 16
410	  4	490.5	68.8	 20
411	  4	393.5	54.4	 20
412	  4	1085.0	72.3	 16
413	  4	1259.0	122.8	 25
414	  4	234.0	30.5	 25
415	  4	272.8	29.5	 20
416	  4	220.0	17.5	 25
417	  4	195.0	26.5	 25
418	  4	624.3	99.2	 20
419	  4	190.0	22.9	 25
420	  4	184.0	25.3	 25
421	  4	207.8	25.3	 16
422	  4	190.0	19.0	 20
423	  4	168.3	23.3	 20
424	  4	130.5	17.4	 20
425	  4	180.5	27.8	 20
426	  4	182.0	32.7	 25
427	  4	193.0	38.4	 25
428	  4	194.0	36.9	 20
429	  4	308.0	43.3	 25
430	  4	440.0	33.2	 25
431	  4	399.0	32.9	 20
432	  4	691.0	57.5	 25
433	  4	805.5	118.5	 20
434	  4	269.5	37.4	 16
435	  4	553.0	80.3	 20
436	  4	342.5	62.3	 20
437	  4	5834.3	626.7	 20
438	  4	513.0	50.1	 25
439	  4	429.0	38.8	 25
440	  4	536.5	38.7	 20
441	  4	1934.0	222.0	 25
442	  4	1669.0	118.9	 25
443	  4	1233.3	82.1	 20
444	  4	403.0	51.8	 25
445	  4	384.3	61.1	 20
446	  4	226.0	25.2	 16
447	  4	430.3	36.9	 20
448	  4	490.5	73.2	 20
449	  4	424.5	30.9	 20
450	  4	1451.0	193.5	 25
451	  4	1187.0	144.8	 25
452	  4	171.5	24.3	 20
453	  4	309.0	41.6	 25
454	  4	175.0	29.6	 25
455	  4	475.5	55.9	 20
456	  4	276.0	42.8	 25
457	  4	526.3	73.2	 20
458	  4	564.8	82.7	 16
459	  4	480.8	38.7	 20
460	  4	1969.5	196.7	 20
461	  4	213.5	27.7	 20
462	  4	168.0	26.5	 25
463	  4	243.0	24.3	 25
464	  4	293.0	23.8	 25
465	  4	147.3	24.3	 20
466	  4	163.0	18.3	 25
467	  4	178.0	26.7	 25
468	  4	246.5	35.5	 20
469	  4	166.8	19.1	 20
470	  4	190.5	18.2	 20
471	  4	443.8	22.4	 16
472	  4	211.0	35.6	 20
473	  4	124.0	19.9	 25
474	  4	319.0	27.8	 20
475	  4	307.0	43.5	 25
476	  4	1751.0	362.4	 25
477	  4	801.3	70.8	 20
478	  4	745.0	72.7	 25
479	  4	551.0	53.6	 25
480	  4	1378.5	92.4	 20
481	  4	369.3	39.6	 20
482	  4	412.8	41.3	 20
483	  4	166.8	27.9	 16
484	  4	159.3	27.8	 20
485	  4	5346.0	1512.8	 25
486	  4	183.3	19.7	 20
487	  4	164.0	17.6	 25
488	  4	132.0	19.8	 25
489	  4	150.3	19.6	 20
490	  4	795.0	107.7	 25
491	  4	981.0	73.2	 25
492	  4	883.3	54.6	 20
493	  4	275.3	35.1	 20
494	  4	386.8	29.1	 20
495	  4	169.3	15.0	 16
496	  4	185.0	20.7	 20
497	  4	375.0	43.1	 25
498	  4	886.5	142.0	 20
499	  4	200.0	28.8	 25
500	  4	509.0	106.7	 25
501	  4	206.0	26.4	 20
502	  4	185.0	29.2	 25
503	  4	158.0	21.0	 25
504	  4	230.0	29.4	 25
505	  4	215.8	18.3	 16
506	  4	165.5	30.4	 20
507	  4	208.3	32.1	 20
508	  4	337.8	24.8	 16
509	  4	180.0	23.3	 25
510	  4	558.0	67.0	 25
511	  4	812.5	71.8	 20
512	  4	1982.0	459.0	 25
513	  4	849.0	85.9	 25
514	  4	2199.0	161.4	 20
515	  4	236.0	52.1	 25
516	  4	906.0	135.6	 25
517	  4	2391.8	169.1	 16
518	  4	949.8	81.4	 20
519	  4	842.0	80.8	 20
520	  4	595.3	62.5	 16
521	  4	203.0	55.9	 25
522	  4	190.0	23.3	 25
523	  4	179.3	36.6	 20
524	  4	147.0	20.9	 25
525	  4	2659.0	527.8	 25
526	  4	350.3	30.8	 20
527	  4	2550.0	596.3	 25
528	  4	221.0	28.9	 25
529	  4	333.0	35.7	 16
530	  4	149.3	19.6	 20
531	  4	196.8	25.8	 20
532	  4	412.0	39.3	 16
533	  4	322.0	38.5	 25
534	  4	548.0	59.7	 25
535	  4	2040.5	302.9	 20
536	  4	754.0	49.7	 25
537	  4	2462.0	185.3	 25
538	  4	420.5	38.2	 20
539	  4	225.0	24.1	 25
540	  4	157.0	16.8	 25
541	  4	159.5	25.8	 16
542	  4	235.0	24.7	 20
543	  4	535.3	50.5	 20
544	  4	858.8	67.4	 20
545	  4	857.0	77.6	 20
546	  4	1354.0	114.1	 25
547	  4	909.0	84.9	 25
548	  4	466.3	50.4	 20
549	  4	1590.0	228.4	 25
550	  4	654.0	88.9	 25
551	  4	310.5	35.5	 20
552	  4	548.0	65.0	 25
553	  4	253.0	36.3	 25
554	  4	290.8	26.8	 16
555	  4	457.3	45.6	 20
556	  4	2647.3	492.4	 20
557	  4	321.3	32.0	 16
558	  4	1262.0	189.7	 25
559	  4	1178.0	140.5	 25
560	  4	3908.8	711.9	 20
561	  4	566.0	81.0	 25
562	  4	397.0	59.1	 25
563	  4	408.0	41.6	 20
564	  4	275.0	34.5	 25
565	  4	1436.0	122.9	 25
566	  4	1446.3	75.4	 16
567	  4	545.3	82.7	 20
568	  4	487.3	73.4	 20
569	  4	3661.5	356.4	 16
570	  4	631.0	91.0	 25
571	  4	2208.0	362.3	 25
572	  4	879.0	49.9	 20
573	  4	319.0	55.7	 25
574	  4	360.0	50.1	 25
575	  4	788.3	53.3	 20
576	  4	821.0	117.5	 25
577	  4	782.0	78.3	 25
578	  4	1948.5	115.5	 16
579	  4	1952.3	163.1	 20
580	  4	778.5	72.6	 20
581	  4	2566.8	130.2	 16
582	  4	1822.0	265.9	 25
583	  4	533.0	50.5	 25
584	  4	298.0	28.9	 25
585	  4	1393.5	79.8	 20
586	  4	622.0	63.0	 25
587	  4	941.0	130.4	 25
588	  4	259.5	25.8	 20
589	  4	667.0	74.4	 25
590	  4	630.5	48.0	 20
591	  4	208.8	32.3	 16
592	  4	251.3	27.9	 20
593	  4	11360.3	1111.5	 20
594	  4	746.8	90.8	 20
595	  4	1473.0	98.2	 25
596	  4	429.0	62.0	 25
597	  4	3558.8	571.8	 20
598	  4	2302.0	269.3	 25
599	  4	1760.0	115.9	 25
600	  4	352.3	46.5	 20
601	  4	204.0	16.5	 25
602	  4	274.3	23.3	 20
603	  4	971.8	211.9	 16
604	  4	410.8	50.4	 20
605	  4	518.3	84.8	 20
606	  4	179.3	18.6	 20
607	  4	166.0	26.4	 25
608	  4	169.0	18.7	 25
609	  4	1105.5	142.1	 20
610	  4	660.0	90.2	 25
611	  4	427.0	31.1	 25
612	  4	637.3	67.6	 20
613	  4	1826.0	198.5	 25
614	  4	1133.0	76.7	 20
615	  4	1594.8	70.5	 16
616	  4	894.0	67.6	 20
617	  4	757.0	67.0	 20
618	  4	377.3	31.8	 20
619	  4	942.0	82.5	 25
620	  4	1520.0	182.1	 25
621	  4	4076.3	771.9	 20
622	  4	1231.0	137.2	 25
623	  4	6409.0	896.2	 25
624	  4	6952.0	1101.7	 25
625	  4	952.0	85.3	 20
626	  4	410.0	56.3	 20
627	  4	241.0	31.7	 20
628	  4	164.0	19.5	 16
629	  4	644.3	93.9	 20
630	  4	389.0	76.1	 25
631	  4	178.8	20.6	 20
632	  4	221.0	31.8	 25
633	  4	2199.0	424.6	 25
634	  4	1513.5	125.7	 20
635	  4	130.0	16.7	 25
636	  4	133.0	16.4	 25
637	  4	127.0	20.9	 20
638	  4	122.8	14.5	 20
639	  4	134.3	16.6	 20
  0	  5	355.0	53.4	 20
  1	  5	172.0	21.2	 25
  2	  5	1398.0	156.3	 20
  3	  5	187.3	22.2	 16
  4	  5	12347.3	2039.2	 20
  5	  5	346.5	35.9	 20
  6	  5	685.8	109.1	 20
  7	  5	184.0	28.0	 25
  8	  5	803.0	57.5	 25
  9	  5	801.5	52.3	 20
 10	  5	576.0	58.8	 25
 11	  5	273.0	36.5	 25
 12	  5	8721.8	938.2	 20
 13	  5	471.0	77.3	 25
 14	  5	20347.8	2949.4	 20
 15	  5	5210.5	317.1	 16
 16	  5	3666.5	423.1	 20
 17	  5	10942.0	1969.7	 20
 18	  5	1188.0	140.0	 20
 19	  5	213.0	23.2	 25
 20	  5	786.0	67.3	 25
 21	  5	5452.0	516.5	 20
 22	  5	3109.0	444.0	 25
 23	  5	458.0	63.4	 25
 24	  5	2506.8	311.4	 20
 25	  5	163.0	21.2	 25
 26	  5	456.8	34.7	 20
 27	  5	363.3	34.8	 16
 28	  5	4136.5	508.0	 20
 29	  5	2806.3	158.5	 20
 30	  5	11121.8	927.1	 20
 31	  5	1058.0	132.7	 25
 32	  5	9874.0	1389.4	 25
 33	  5	6503.0	963.7	 25
 34	  5	532.8	41.4	 20
 35	  5	4807.0	758.1	 25
 36	  5	303.0	36.3	 25
 37	  5	200.0	32.5	 20
 38	  5	178.5	27.3	 20
 39	  5	1012.3	73.8	 20
 40	  5	1852.8	78.5	 16
 41	  5	769.3	60.1	 20
 42	  5	6949.0	1196.3	 25
 43	  5	863.3	48.0	 20
 44	  5	3080.0	463.2	 25
 45	  5	7602.0	1157.2	 25
 46	  5	268.0	30.0	 20
 47	  5	289.0	33.3	 25
 48	  5	1276.0	115.5	 25
 49	  5	1521.0	184.8	 20
 50	  5	3212.5	312.5	 20
 51	  5	10718.3	1242.9	 20
 52	  5	1118.5	39.9	 16
 53	  5	232.5	23.4	 20
 54	  5	1916.0	249.9	 25
 55	  5	167.3	17.2	 20
 56	  5	18540.0	2845.7	 25
 57	  5	419.0	44.1	 25
 58	  5	392.5	38.0	 20
 59	  5	394.0	25.8	 25
 60	  5	16474.0	2066.9	 25
 61	  5	191.5	18.9	 20
 62	  5	19583.8	3357.6	 20
 63	  5	18503.0	1530.8	 20
 64	  5	17748.0	1741.5	 16
 65	  5	16793.0	1876.4	 20
 66	  5	410.0	36.7	 25
 67	  5	177.8	19.5	 20
 68	  5	18278.0	3415.2	 25
 69	  5	445.0	43.7	 25
 70	  5	410.3	41.3	 20
 71	  5	412.0	34.6	 25
 72	  5	16689.0	2327.8	 25
 73	  5	221.0	36.0	 25
 74	  5	19050.5	882.4	 20
 75	  5	17999.5	705.7	 20
 76	  5	17247.5	760.0	 20
 77	  5	16401.8	1299.1	 16
 78	  5	408.3	35.8	 20
 79	  5	200.0	24.7	 25
 80	  5	18539.0	1007.5	 20
 81	  5	406.0	48.3	 25
 82	  5	401.0	30.4	 25
 83	  5	407.0	30.6	 20
 84	  5	378.0	45.2	 25
 85	  5	210.0	33.8	 25
 86	  5	18160.8	935.1	 20
 87	  5	432.8	39.7	 20
 88	  5	377.5	35.6	 20
 89	  5	393.3	33.5	 16
 90	  5	16548.3	2310.6	 20
 91	  5	168.0	20.0	 25
 92	  5	361.8	37.8	 20
 93	  5	383.0	36.2	 25
 94	  5	13918.0	2624.2	 25
 95	  5	376.5	33.7	 20
 96	  5	371.0	54.5	 25
 97	  5	172.0	39.8	 25
 98	  5	17910.5	675.9	 20
 99	  5	17560.0	810.2	 20
100	  5	16620.5	2303.4	 20
101	  5	358.0	31.9	 16
102	  5	385.5	37.8	 20
103	  5	151.0	23.6	 25
104	  5	124.8	20.1	 20
105	  5	2099.0	317.2	 25
106	  5	1385.0	173.7	 25
107	  5	878.8	59.5	 20
108	  5	289.0	39.5	 25
109	  5	174.0	22.9	 25
110	  5	17867.8	756.0	 20
111	  5	408.5	34.1	 20
112	  5	390.5	52.2	 20
113	  5	363.5	35.0	 20
114	  5	15458.0	1044.2	 16
115	  5	196.0	22.2	 25
116	  5	18219.0	2951.7	 25
117	  5	401.0	36.7	 20
118	  5	371.0	25.8	 25
119	  5	369.0	22.4	 25
120	  5	370.8	31.6	 20
121	  5	182.0	20.3	 25
122	  5	16556.0	2533.7	 25
123	  5	393.3	46.8	 16
124	  5	360.3	23.4	 20
125	  5	398.0	37.8	 20
126	  5	15599.8	736.9	 16
127	  5	193.0	22.8	 25
128	  5	424.0	73.5	 25
129	  5	16381.8	1607.7	 20
130	  5	15580.0	1895.9	 25
131	  5	393.0	46.9	 25
132	  5	381.8	30.4	 20
133	  5	179.0	24.9	 25
134	  5	16572.0	2098.6	 25
135	  5	370.3	37.3	 16
136	  5	398.5	44.3	 20
137	  5	389.0	27.8	 20
138	  5	15800.0	981.5	 16
139	  5	211.0	36.5	 25
140	  5	18367.0	2004.2	 25
141	  5	17426.0	1791.6	 20
142	  5	16559.0	1954.8	 25
143	  5	409.0	30.9	 25
144	  5	362.5	33.4	 20
145	  5	161.0	15.6	 25
146	  5	17032.0	1945.4	 25
147	  5	408.5	34.8	 16
148	  5	392.0	31.3	 20
149	  5	356.3	27.0	 20
150	  5	15847.5	1113.1	 16
151	  5	195.0	41.1	 25
152	  5	335.0	29.2	 25
153	  5	349.0	20.8	 25
154	  5	13827.5	2120.0	 20
155	  5	351.0	31.9	 25
156	  5	335.0	43.0	 25
157	  5	153.0	19.0	 20
158	  5	338.0	24.1	 25
159	  5	373.8	34.9	 20
160	  5	14713.0	778.2	 16
161	  5	366.0	35.8	 20
162	  5	336.5	17.9	 20
163	  5	159.3	14.3	 20
164	  5	16217.0	2298.4	 25
165	  5	414.0	47.8	 25
166	  5	400.3	46.0	 20
167	  5	16490.0	2546.0	 25
168	  5	17601.0	2350.4	 25
169	  5	175.5	29.4	 20
170	  5	147.0	21.4	 25
171	  5	272.8	38.6	 20
172	  5	218.0	28.3	 16
173	  5	443.0	49.4	 20
174	  5	1908.5	279.0	 20
175	  5	375.0	48.3	 20
176	  5	1255.0	233.1	 25
177	  5	179.0	32.0	 25
178	  5	1768.8	243.9	 20
179	  5	232.0	28.0	 25
180	  5	1062.0	227.3	 25
181	  5	1370.8	261.8	 20
182	  5	148.0	27.1	 25
183	  5	139.5	23.6	 20
184	  5	189.3	25.0	 16
185	  5	1093.8	137.1	 20
186	  5	183.8	26.8	 20
187	  5	6591.0	867.3	 20
188	  5	8270.0	1828.6	 25
189	  5	4694.0	914.7	 25
190	  5	4513.0	764.8	 20
191	  5	291.0	20.8	 25
192	  5	130.0	23.3	 25
193	  5	1059.0	257.6	 25
194	  5	243.3	31.2	 20
195	  5	694.0	98.2	 20
196	  5	3378.3	612.3	 20
197	  5	2492.8	168.1	 16
198	  5	2739.0	314.0	 20
199	  5	9745.0	1519.1	 25
200	  5	303.3	24.2	 20
201	  5	392.0	42.3	 25
202	  5	415.0	56.2	 25
203	  5	1682.3	80.9	 20
204	  5	459.0	47.6	 25
205	  5	2739.0	299.7	 25
206	  5	7825.5	1227.2	 20
207	  5	147.8	20.2	 20
208	  5	430.0	51.1	 20
209	  5	185.8	20.8	 16
210	  5	635.0	98.5	 20
211	  5	1111.0	74.5	 25
212	  5	518.8	36.0	 20
213	  5	634.0	74.7	 25
214	  5	575.0	51.4	 25
215	  5	612.5	55.4	 20
216	  5	187.0	23.2	 25
217	  5	1515.0	312.8	 25
218	  5	202.8	28.4	 20
219	  5	1680.5	251.7	 20
220	  5	391.3	74.2	 20
221	  5	346.0	41.2	 16
222	  5	1351.8	158.7	 20
223	  5	2380.0	253.4	 25
224	  5	948.3	67.2	 20
225	  5	551.0	86.7	 25
226	  5	856.0	106.2	 25
227	  5	299.3	32.3	 20
228	  5	641.0	125.6	 25
229	  5	186.0	19.2	 25
230	  5	191.3	26.8	 20
231	  5	680.0	124.1	 25
232	  5	712.8	52.5	 20
233	  5	479.5	26.8	 20
234	  5	6300.3	389.6	 16
235	  5	1129.0	144.9	 20
236	  5	632.0	42.9	 25
237	  5	8859.5	622.9	 20
238	  5	1019.0	89.1	 25
239	  5	3634.0	836.4	 25
240	  5	183.8	21.4	 20
241	  5	161.0	18.9	 25
242	  5	689.0	79.8	 25
243	  5	399.8	43.3	 20
244	  5	17039.3	2028.7	 20
245	  5	391.0	35.4	 20
246	  5	745.5	48.0	 16
247	  5	445.3	44.9	 20
248	  5	447.0	72.0	 25
249	  5	848.3	81.5	 20
250	  5	1543.0	149.5	 25
251	  5	481.0	45.5	 25
252	  5	1569.3	102.2	 20
253	  5	469.0	54.4	 25
254	  5	171.0	18.3	 25
255	  5	1382.3	157.0	 20
256	  5	5300.3	776.6	 20
257	  5	134.3	22.8	 20
258	  5	133.5	19.1	 16
259	  5	185.5	21.9	 20
260	  5	1114.0	101.6	 25
261	  5	7613.5	960.9	 20
262	  5	233.0	36.0	 25
263	  5	234.0	29.6	 25
264	  5	15960.8	2265.0	 20
265	  5	1961.0	278.8	 25
266	  5	2280.0	396.3	 25
267	  5	316.5	32.1	 20
268	  5	860.8	91.4	 20
269	  5	471.8	46.8	 20
270	  5	149.3	25.5	 16
271	  5	2017.8	232.8	 20
272	  5	6100.0	711.6	 25
273	  5	315.0	31.1	 25
274	  5	496.3	50.8	 20
275	  5	12043.0	1859.1	 25
276	  5	354.0	46.6	 25
277	  5	3842.3	779.6	 20
278	  5	196.0	27.5	 25
279	  5	2451.0	345.5	 25
280	  5	991.5	60.5	 16
281	  5	2606.0	390.4	 20
282	  5	12280.0	2140.9	 20
283	  5	380.5	28.2	 16
284	  5	286.0	33.8	 25
285	  5	8113.0	1542.9	 25
286	  5	547.3	42.6	 20
287	  5	540.0	66.9	 25
288	  5	417.0	61.7	 25
289	  5	360.0	38.5	 20
290	  5	202.0	22.6	 25
291	  5	476.0	57.7	 25
292	  5	152.8	21.0	 16
293	  5	5241.8	646.5	 20
294	  5	156.3	18.9	 20
295	  5	190.0	24.5	 16
296	  5	375.0	30.0	 25
297	  5	437.0	53.4	 25
298	  5	177.0	26.4	 20
299	  5	280.0	41.1	 25
300	  5	1152.0	188.9	 25
301	  5	231.5	33.5	 20
302	  5	218.0	22.5	 25
303	  5	151.0	17.4	 25
304	  5	210.3	22.7	 16
305	  5	306.5	55.8	 20
306	  5	238.0	30.8	 20
307	  5	1232.3	198.8	 16
308	  5	166.0	20.5	 25
309	  5	208.0	21.5	 25
310	  5	1449.8	257.0	 20
311	  5	189.0	26.2	 25
312	  5	194.0	26.1	 25
313	  5	10235.0	2735.0	 25
314	  5	443.3	43.2	 20
315	  5	884.0	115.1	 25
316	  5	407.3	39.1	 20
317	  5	203.5	22.5	 16
318	  5	163.3	23.2	 20
319	  5	2579.5	256.3	 20
320	  5	1633.8	97.5	 20
321	  5	1949.0	286.7	 25
322	  5	430.0	34.4	 25
323	  5	1070.5	156.5	 20
324	  5	2981.0	617.7	 25
325	  5	266.0	31.8	 25
326	  5	2553.5	387.8	 20
327	  5	807.0	81.8	 25
328	  5	808.0	67.4	 20
329	  5	6030.5	520.5	 16
330	  5	2167.3	196.8	 20
331	  5	3863.0	682.6	 20
332	  5	3011.3	379.9	 20
333	  5	1070.0	89.7	 25
334	  5	413.0	46.4	 25
335	  5	425.0	51.6	 20
336	  5	459.0	44.2	 25
337	  5	783.0	111.8	 25
338	  5	205.0	33.9	 20
339	  5	230.0	28.5	 25
340	  5	258.3	31.5	 20
341	  5	230.5	24.0	 16
342	  5	157.0	21.4	 20
343	  5	270.0	29.3	 20
344	  5	143.8	15.7	 20
345	  5	219.0	25.9	 25
346	  5	711.0	59.4	 25
347	  5	952.3	78.2	 20
348	  5	372.0	43.2	 25
349	  5	262.0	30.6	 25
350	  5	532.5	46.0	 20
351	  5	424.0	52.5	 25
352	  5	225.5	34.3	 20
353	  5	440.3	61.3	 20
354	  5	319.3	29.6	 16
355	  5	9298.3	1497.6	 20
356	  5	401.0	41.4	 25
357	  5	681.5	94.5	 20
358	  5	187.0	31.9	 25
359	  5	280.0	32.6	 25
360	  5	530.3	57.1	 20
361	  5	404.0	47.8	 25
362	  5	166.0	18.7	 25
363	  5	159.3	18.2	 20
364	  5	175.0	15.8	 20
365	  5	509.5	59.4	 20
366	  5	8153.3	669.7	 16
367	  5	5591.8	1064.7	 20
368	  5	188.0	33.8	 25
369	  5	193.3	21.9	 20
370	  5	171.0	29.8	 25
371	  5	240.0	30.0	 25
372	  5	227.5	24.6	 20
373	  5	327.0	27.3	 25
374	  5	493.0	41.4	 25
375	  5	763.0	63.3	 20
376	  5	798.5	61.2	 20
377	  5	2176.8	288.1	 20
378	  5	608.5	67.5	 16
379	  5	173.0	23.4	 20
380	  5	236.0	26.3	 25
381	  5	146.0	16.5	 20
382	  5	184.0	17.2	 25
383	  5	121.0	16.8	 25
384	  5	133.5	17.0	 20
385	  5	118.0	14.4	 25
386	  5	407.0	96.0	 25
387	  5	278.8	35.2	 20
388	  5	148.8	16.5	 20
389	  5	181.0	25.3	 20
390	  5	1645.5	262.2	 16
391	  5	216.3	17.1	 20
392	  5	247.8	21.8	 20
393	  5	159.0	24.7	 25
394	  5	261.3	32.5	 20
395	  5	271.0	32.7	 25
396	  5	208.0	38.0	 25
397	  5	221.3	25.2	 20
398	  5	5138.0	1165.8	 25
399	  5	254.0	29.4	 25
400	  5	747.8	70.7	 20
401	  5	906.8	50.9	 20
402	  5	1432.3	86.7	 20
403	  5	11562.8	1101.6	 16
404	  5	8228.3	1336.7	 20
405	  5	779.0	80.2	 25
406	  5	558.8	37.9	 20
407	  5	343.0	29.7	 25
408	  5	1002.0	163.9	 25
409	  5	317.3	36.7	 20
410	  5	1107.0	105.5	 25
411	  5	919.0	109.2	 25
412	  5	1107.0	54.6	 20
413	  5	2129.8	152.7	 20
414	  5	1625.5	89.1	 20
415	  5	6680.5	672.5	 16
416	  5	241.5	24.9	 20
417	  5	1297.0	206.6	 25
418	  5	586.0	54.2	 20
419	  5	775.0	59.7	 25
420	  5	3896.0	550.1	 25
421	  5	1551.8	108.6	 20
422	  5	284.0	29.7	 25
423	  5	2348.0	540.1	 25
424	  5	245.5	29.9	 20
425	  5	518.5	63.6	 20
426	  5	3106.8	272.6	 20
427	  5	4720.3	248.9	 16
428	  5	1716.3	204.9	 20
429	  5	1848.0	155.3	 25
430	  5	909.3	62.0	 20
431	  5	559.0	62.1	 25
432	  5	1260.0	163.3	 25
433	  5	181.0	18.8	 25
434	  5	213.3	19.5	 20
435	  5	537.0	66.9	 25
436	  5	380.0	63.8	 25
437	  5	1430.8	122.3	 16
438	  5	303.0	37.1	 20
439	  5	796.0	97.6	 20
440	  5	362.8	27.4	 16
441	  5	311.0	31.3	 25
442	  5	2015.0	254.6	 25
443	  5	268.0	30.7	 20
444	  5	585.0	49.9	 25
445	  5	606.0	63.6	 25
446	  5	3016.5	212.0	 20
447	  5	2364.0	405.4	 25
448	  5	1432.0	126.0	 25
449	  5	903.5	55.5	 16
450	  5	300.5	35.4	 20
451	  5	2337.3	223.8	 20
452	  5	2400.0	129.1	 16
453	  5	2093.0	199.7	 25
454	  5	722.0	45.6	 25
455	  5	719.8	59.6	 20
456	  5	368.0	51.2	 25
457	  5	394.0	44.3	 25
458	  5	748.0	55.0	 20
459	  5	7956.0	1256.3	 25
460	  5	1394.0	129.7	 25
461	  5	795.8	94.1	 16
462	  5	160.3	26.4	 20
463	  5	540.5	47.4	 20
464	  5	191.3	19.3	 16
465	  5	151.0	17.7	 25
466	  5	300.0	35.3	 25
467	  5	235.0	29.2	 20
468	  5	176.0	18.5	 25
469	  5	165.0	22.5	 25
470	  5	11374.8	1769.9	 20
471	  5	405.0	59.4	 25
472	  5	582.0	61.3	 25
473	  5	202.0	23.1	 20
474	  5	351.8	31.1	 16
475	  5	641.3	52.8	 20
476	  5	1530.0	180.3	 20
477	  5	8075.5	831.6	 20
478	  5	177.0	23.4	 25
479	  5	1149.0	211.9	 25
480	  5	3242.5	432.4	 20
481	  5	3631.0	662.7	 25
482	  5	285.0	39.4	 25
483	  5	188.8	22.2	 20
484	  5	521.0	66.7	 25
485	  5	625.5	60.2	 20
486	  5	256.3	43.9	 16
487	  5	2851.3	485.1	 20
488	  5	187.8	14.3	 20
489	  5	1225.8	126.2	 20
490	  5	965.0	150.8	 25
491	  5	1399.0	84.0	 25
492	  5	5964.5	372.6	 20
493	  5	1171.0	57.6	 25
494	  5	6067.0	1032.4	 25
495	  5	381.0	40.7	 20
496	  5	374.0	43.4	 25
497	  5	652.5	83.3	 20
498	  5	255.8	24.0	 16
499	  5	5107.0	1100.0	 20
500	  5	311.8	58.8	 20
501	  5	1063.0	141.0	 20
502	  5	388.0	62.0	 25
503	  5	197.0	17.5	 25
504	  5	6102.8	930.3	 20
505	  5	309.0	33.3	 25
506	  5	510.0	53.7	 25
507	  5	2625.3	505.9	 20
508	  5	1931.0	457.5	 25
509	  5	256.3	31.2	 20
510	  5	215.0	34.3	 16
511	  5	310.5	22.6	 20
512	  5	356.8	39.3	 20
513	  5	6668.0	1031.9	 25
514	  5	1119.5	47.0	 20
515	  5	387.0	31.6	 25
516	  5	213.0	19.5	 25
517	  5	523.3	59.5	 20
518	  5	3327.0	550.7	 25
519	  5	1479.0	108.3	 25
520	  5	506.5	40.6	 20
521	  5	648.8	56.2	 20
522	  5	470.8	42.8	 20
523	  5	442.3	40.0	 16
524	  5	337.3	36.4	 20
525	  5	364.0	37.4	 25
526	  5	2195.8	138.0	 20
527	  5	230.0	28.2	 25
528	  5	1501.0	186.6	 25
529	  5	7441.8	847.8	 20
530	  5	746.0	62.5	 25
531	  5	165.0	21.6	 25
532	  5	1344.5	224.6	 20
533	  5	441.0	38.6	 20
534	  5	444.8	40.2	 20
535	  5	974.8	43.5	 16
536	  5	751.5	42.9	 20
537	  5	1106.0	86.5	 25
538	  5	1136.0	79.8	 20
539	  5	365.0	49.2	 25
540	  5	226.0	28.8	 25
541	  5	925.3	65.9	 20
542	  5	784.0	96.6	 25
543	  5	226.0	30.2	 25
544	  5	461.5	39.6	 20
545	  5	274.8	34.4	 20
546	  5	394.8	31.3	 20
547	  5	1137.3	75.4	 16
548	  5	1642.3	96.8	 20
549	  5	302.8	35.5	 20
550	  5	252.8	33.6	 20
551	  5	1845.0	226.2	 25
552	  5	551.0	82.6	 25
553	  5	1160.0	203.1	 25
554	  5	447.0	49.9	 20
555	  5	224.0	30.2	 25
556	  5	2557.0	577.2	 25
557	  5	241.3	29.9	 20
558	  5	205.0	28.4	 20
559	  5	367.8	42.0	 20
560	  5	3766.8	416.6	 16
561	  5	663.3	61.7	 20
562	  5	1825.0	243.3	 25
563	  5	3651.8	368.5	 20
564	  5	1938.0	175.7	 25
565	  5	6919.0	1346.1	 25
566	  5	4634.8	665.3	 20
567	  5	497.0	34.1	 25
568	  5	1952.0	185.2	 25
569	  5	413.3	58.2	 20
570	  5	220.3	30.5	 20
571	  5	10550.5	1734.9	 20
572	  5	2535.3	146.6	 16
573	  5	1970.8	198.3	 20
574	  5	809.0	75.9	 25
575	  5	1144.5	65.5	 20
576	  5	6527.0	1236.2	 25
577	  5	3339.0	605.4	 25
578	  5	801.3	51.6	 20
579	  5	1649.0	222.2	 25
580	  5	745.0	68.4	 25
581	  5	1559.3	79.0	 20
582	  5	981.0	137.2	 20
583	  5	814.5	47.3	 20
584	  5	751.0	49.4	 16
585	  5	1778.0	159.2	 20
586	  5	1041.0	127.6	 25
587	  5	714.8	64.1	 20
588	  5	1131.0	158.4	 25
589	  5	2533.0	288.6	 25
590	  5	1127.5	69.9	 20
591	  5	631.0	48.9	 25
592	  5	253.0	22.4	 25
593	  5	757.0	150.5	 25
594	  5	908.5	60.8	 16
595	  5	1141.8	99.8	 20
596	  5	1557.3	81.3	 20
597	  5	744.8	59.8	 16
598	  5	384.0	33.4	 25
599	  5	2817.0	329.1	 25
600	  5	975.0	38.2	 20
601	  5	1308.0	99.7	 25
602	  5	2699.0	261.0	 25
603	  5	950.5	151.9	 20
604	  5	8514.0	1780.9	 25
605	  5	181.0	36.6	 25
606	  5	2921.5	332.6	 16
607	  5	185.0	18.5	 20
608	  5	8646.8	1312.5	 20
609	  5	4490.5	404.0	 16
610	  5	183.0	20.2	 25
611	  5	279.0	30.7	 25
612	  5	232.8	23.6	 20
613	  5	479.0	60.4	 25
614	  5	13271.0	2034.9	 25
615	  5	1201.8	127.8	 20
616	  5	4328.0	575.8	 25
617	  5	1846.0	186.0	 25
618	  5	565.5	39.1	 16
619	  5	2113.0	340.9	 20
620	  5	434.0	40.8	 20
621	  5	1262.5	94.2	 16
622	  5	189.0	43.8	 25
623	  5	622.0	59.0	 25
624	  5	431.5	36.0	 20
625	  5	592.0	66.8	 25
626	  5	3063.0	163.5	 25
627	  5	4844.5	371.1	 20
628	  5	3087.0	268.7	 25
629	  5	500.0	80.8	 25
630	  5	173.5	29.9	 16
631	  5	156.3	17.6	 20
632	  5	1254.3	146.7	 20
633	  5	1466.3	115.9	 20
634	  5	297.0	33.9	 20
635	  5	5767.0	1117.9	 25
636	  5	1219.0	139.4	 25
637	  5	222.3	26.2	 20
638	  5	2447.0	483.9	 25
639	  5	487.0	109.5	 25
  0	  6	18572.0	3467.8	 25
  1	  6	160.0	15.5	 25
  2	  6	1821.0	235.3	 25
  3	  6	201.3	26.4	 20
  4	  6	2004.0	370.8	 25
  5	  6	390.0	28.7	 25
  6	  6	1094.8	86.3	 16
  7	  6	206.3	28.6	 20
  8	  6	843.0	61.3	 20
  9	  6	897.5	60.2	 16
 10	  6	1436.0	188.9	 25
 11	  6	232.0	23.1	 25
 12	  6	1680.0	326.5	 20
 13	  6	2146.0	338.6	 25
 14	  6	7119.0	1615.3	 25
 15	  6	1412.0	125.5	 20
 16	  6	828.0	64.3	 25
 17	  6	2825.0	628.9	 25
 18	  6	331.3	28.1	 16
 19	  6	221.8	23.5	 20
 20	  6	1117.8	95.3	 20
 21	  6	3183.5	237.7	 16
 22	  6	1653.0	206.2	 25
 23	  6	1425.0	169.1	 25
 24	  6	2236.0	272.6	 20
 25	  6	209.0	27.8	 25
 26	  6	481.0	47.5	 25
 27	  6	305.0	30.6	 20
 28	  6	1251.0	183.9	 25
 29	  6	1400.0	155.5	 25
 30	  6	3084.3	258.6	 16
 31	  6	289.8	55.0	 20
 32	  6	4812.3	633.4	 20
 33	  6	6419.5	283.9	 16
 34	  6	575.0	38.8	 25
 35	  6	3755.0	515.8	 25
 36	  6	341.8	41.3	 20
 37	  6	237.0	27.8	 25
 38	  6	148.0	21.9	 25
 39	  6	395.0	46.6	 20
 40	  6	950.0	80.5	 25
 41	  6	380.0	48.0	 25
 42	  6	1853.5	361.3	 20
 43	  6	497.8	66.4	 16
 44	  6	473.3	43.4	 20
 45	  6	2031.8	284.7	 20
 46	  6	238.5	32.5	 20
 47	  6	294.0	44.8	 25
 48	  6	1246.0	97.5	 25
 49	  6	757.0	51.5	 20
 50	  6	981.0	89.9	 25
 51	  6	4133.0	582.2	 25
 52	  6	1631.8	91.2	 20
 53	  6	206.0	29.5	 25
 54	  6	1861.3	239.3	 20
 55	  6	148.5	16.4	 16
 56	  6	17574.0	2278.0	 20
 57	  6	407.0	37.5	 20
 58	  6	398.8	43.1	 20
 59	  6	406.0	45.7	 25
 60	  6	15986.0	2315.4	 25
 61	  6	186.5	21.0	 20
 62	  6	18587.0	3024.8	 25
 63	  6	465.0	35.3	 25
 64	  6	459.0	45.6	 20
 65	  6	446.0	47.3	 25
 66	  6	393.5	47.1	 20
 67	  6	181.3	22.5	 16
 68	  6	18246.8	3203.2	 20
 69	  6	437.0	38.2	 20
 70	  6	375.0	28.5	 16
 71	  6	371.0	30.3	 25
 72	  6	16331.0	2239.0	 25
 73	  6	195.5	20.6	 20
 74	  6	18291.0	3940.7	 25
 75	  6	461.0	47.1	 25
 76	  6	423.8	35.6	 20
 77	  6	423.0	62.7	 25
 78	  6	405.0	41.1	 25
 79	  6	170.0	20.7	 16
 80	  6	17717.8	3751.7	 20
 81	  6	391.5	33.0	 20
 82	  6	409.0	43.4	 20
 83	  6	426.0	66.8	 20
 84	  6	13406.0	2655.4	 25
 85	  6	181.0	25.1	 25
 86	  6	18362.3	982.0	 20
 87	  6	434.0	34.8	 25
 88	  6	386.0	43.0	 25
 89	  6	412.3	50.5	 20
 90	  6	16455.0	2137.2	 25
 91	  6	164.5	21.9	 20
 92	  6	400.0	30.3	 16
 93	  6	378.8	37.4	 20
 94	  6	15413.5	2269.6	 20
 95	  6	369.0	45.4	 20
 96	  6	362.0	29.6	 25
 97	  6	159.0	26.2	 25
 98	  6	17853.0	963.4	 20
 99	  6	418.0	57.4	 25
100	  6	385.0	44.3	 25
101	  6	356.3	32.9	 20
102	  6	344.0	31.8	 25
103	  6	127.3	18.7	 20
104	  6	118.3	15.2	 16
105	  6	890.8	122.4	 20
106	  6	952.3	69.9	 20
107	  6	1075.3	83.1	 20
108	  6	385.0	37.6	 25
109	  6	174.0	19.4	 25
110	  6	18149.8	790.6	 20
111	  6	461.0	57.3	 25
112	  6	389.0	34.6	 25
113	  6	13876.8	2618.3	 20
114	  6	368.0	50.7	 25
115	  6	178.8	25.6	 20
116	  6	18798.0	1043.6	 16
117	  6	425.3	44.5	 20
118	  6	372.8	43.8	 20
119	  6	379.3	39.0	 20
120	  6	347.0	33.7	 25
121	  6	170.0	21.9	 25
122	  6	16166.0	3025.3	 25
123	  6	388.0	23.8	 20
124	  6	404.0	40.3	 25
125	  6	415.0	34.1	 25
126	  6	15710.3	1364.9	 20
127	  6	186.3	28.7	 20
128	  6	380.8	36.1	 20
129	  6	374.5	39.2	 16
130	  6	369.5	28.8	 20
131	  6	14612.0	2680.7	 25
132	  6	365.0	20.7	 20
133	  6	162.0	20.5	 25
134	  6	16594.0	2620.7	 25
135	  6	386.3	31.1	 20
136	  6	374.0	28.0	 25
137	  6	387.0	27.9	 25
138	  6	15657.3	1281.0	 20
139	  6	188.0	20.2	 20
140	  6	18459.5	2120.7	 20
141	  6	408.5	28.4	 16
142	  6	376.3	25.0	 20
143	  6	349.0	25.7	 25
144	  6	319.3	31.7	 20
145	  6	165.0	24.3	 25
146	  6	17115.0	2030.5	 25
147	  6	408.5	58.7	 20
148	  6	379.0	34.2	 25
149	  6	352.0	25.0	 25
150	  6	15402.3	1158.4	 20
151	  6	209.5	30.3	 20
152	  6	327.3	24.6	 20
153	  6	364.0	35.4	 16
154	  6	14353.0	2370.6	 20
155	  6	356.0	37.8	 25
156	  6	340.5	37.6	 20
157	  6	158.0	23.6	 25
158	  6	329.0	31.8	 25
159	  6	362.3	32.0	 20
160	  6	14701.0	2386.8	 25
161	  6	316.0	26.5	 25
162	  6	380.0	41.5	 25
163	  6	174.3	18.3	 16
164	  6	15945.0	2108.3	 20
165	  6	377.8	38.9	 20
166	  6	386.0	38.5	 16
167	  6	15959.0	3188.1	 25
168	  6	17793.0	2681.0	 25
169	  6	165.8	18.5	 20
170	  6	140.0	18.8	 25
171	  6	482.0	59.4	 25
172	  6	236.8	35.1	 20
173	  6	395.0	53.3	 25
174	  6	1243.0	94.4	 25
175	  6	427.3	62.6	 16
176	  6	224.8	21.1	 20
177	  6	425.0	44.3	 20
178	  6	269.8	32.8	 16
179	  6	346.0	29.0	 25
180	  6	194.0	33.0	 25
181	  6	183.0	24.1	 20
182	  6	116.0	18.8	 25
183	  6	116.0	10.9	 25
184	  6	159.5	21.7	 20
185	  6	411.0	49.5	 25
186	  6	199.0	28.7	 25
187	  6	952.3	79.3	 16
188	  6	3516.3	662.8	 20
189	  6	705.3	97.1	 20
190	  6	501.3	58.5	 16
191	  6	321.0	41.2	 25
192	  6	181.0	37.1	 25
193	  6	227.8	28.4	 20
194	  6	299.0	32.4	 25
195	  6	501.0	70.6	 25
196	  6	722.0	136.4	 20
197	  6	3572.0	558.4	 25
198	  6	3707.0	391.0	 25
199	  6	4258.8	260.1	 16
200	  6	635.8	49.9	 20
201	  6	227.3	25.1	 20
202	  6	355.3	52.9	 20
203	  6	1583.0	103.0	 20
204	  6	860.0	128.0	 25
205	  6	1452.0	145.4	 25
206	  6	1529.0	271.3	 20
207	  6	147.0	20.4	 25
208	  6	203.0	59.9	 25
209	  6	177.5	19.3	 20
210	  6	742.0	84.6	 25
211	  6	987.5	71.4	 20
212	  6	484.8	51.4	 16
213	  6	764.5	81.8	 20
214	  6	644.3	52.9	 20
215	  6	646.5	57.0	 20
216	  6	186.0	29.0	 25
217	  6	341.0	56.1	 25
218	  6	204.3	19.3	 20
219	  6	192.0	28.4	 25
220	  6	123.0	18.0	 25
221	  6	280.5	26.7	 20
222	  6	642.0	58.5	 25
223	  6	1827.5	165.0	 20
224	  6	423.0	34.6	 16
225	  6	975.5	63.6	 20
226	  6	1054.0	121.3	 20
227	  6	328.3	26.5	 16
228	  6	285.0	41.0	 25
229	  6	236.0	30.4	 25
230	  6	172.5	24.5	 20
231	  6	905.0	91.9	 25
232	  6	880.0	77.1	 25
233	  6	1500.0	129.2	 20
234	  6	1700.0	276.0	 25
235	  6	422.0	45.9	 25
236	  6	449.3	42.9	 16
237	  6	3577.8	431.5	 20
238	  6	1405.0	95.8	 20
239	  6	424.8	44.2	 16
240	  6	219.0	33.9	 25
241	  6	193.0	27.3	 25
242	  6	810.0	89.3	 25
243	  6	382.3	38.6	 20
244	  6	5520.0	1024.7	 25
245	  6	529.0	56.7	 25
246	  6	968.3	65.3	 20
247	  6	813.0	97.4	 25
248	  6	656.3	53.3	 20
249	  6	1589.0	106.1	 16
250	  6	954.0	91.3	 20
251	  6	334.5	35.5	 20
252	  6	777.5	82.2	 20
253	  6	297.0	29.6	 25
254	  6	181.0	24.3	 25
255	  6	387.3	47.2	 20
256	  6	1650.0	313.7	 25
257	  6	143.0	20.9	 25
258	  6	155.0	25.7	 20
259	  6	181.0	33.6	 25
260	  6	912.5	69.2	 20
261	  6	959.5	88.4	 16
262	  6	213.8	24.1	 20
263	  6	357.8	37.3	 20
264	  6	6016.8	1010.8	 20
265	  6	1037.0	110.0	 25
266	  6	2567.0	318.9	 25
267	  6	310.5	30.3	 20
268	  6	677.0	60.2	 25
269	  6	1222.0	145.2	 25
270	  6	165.3	20.2	 20
271	  6	604.0	85.7	 25
272	  6	2539.5	235.5	 20
273	  6	484.8	38.0	 16
274	  6	724.5	47.9	 20
275	  6	4344.3	620.8	 20
276	  6	392.5	34.3	 20
277	  6	404.0	82.8	 25
278	  6	209.0	27.4	 25
279	  6	1028.5	102.3	 20
280	  6	1619.0	102.9	 25
281	  6	242.0	54.7	 25
282	  6	1067.0	551.8	 25
283	  6	619.5	60.2	 20
284	  6	237.0	36.3	 20
285	  6	876.8	148.7	 20
286	  6	304.0	30.2	 16
287	  6	650.5	38.9	 20
288	  6	483.0	48.3	 25
289	  6	278.0	27.6	 20
290	  6	285.0	32.2	 25
291	  6	430.0	53.8	 25
292	  6	154.8	45.5	 20
293	  6	810.0	164.4	 25
294	  6	204.0	21.3	 25
295	  6	173.0	23.1	 20
296	  6	446.3	55.9	 20
297	  6	316.8	37.9	 20
298	  6	162.8	16.0	 16
299	  6	147.0	16.0	 20
300	  6	204.0	25.1	 25
301	  6	215.0	19.7	 20
302	  6	247.0	33.2	 25
303	  6	130.0	19.4	 25
304	  6	246.8	33.9	 20
305	  6	261.0	30.4	 25
306	  6	240.0	26.5	 25
307	  6	206.0	29.4	 20
308	  6	180.8	22.3	 20
309	  6	193.8	28.1	 20
310	  6	375.0	39.4	 16
311	  6	182.8	16.4	 20
312	  6	257.0	32.2	 25
313	  6	3988.0	825.7	 20
314	  6	428.0	41.3	 25
315	  6	518.0	51.0	 25
316	  6	542.3	40.7	 20
317	  6	277.0	37.2	 25
318	  6	172.0	31.0	 25
319	  6	2775.3	177.4	 20
320	  6	667.3	46.3	 20
321	  6	508.5	34.1	 20
322	  6	519.5	72.1	 20
323	  6	1718.3	79.4	 16
324	  6	959.0	186.5	 25
325	  6	227.0	39.7	 25
326	  6	1436.8	143.8	 20
327	  6	514.0	48.6	 25
328	  6	629.0	109.3	 25
329	  6	2557.3	492.1	 20
330	  6	3024.0	313.7	 25
331	  6	1203.0	127.6	 25
332	  6	1787.0	94.7	 16
333	  6	1026.8	69.6	 20
334	  6	553.0	37.4	 20
335	  6	544.3	48.8	 16
336	  6	334.0	35.1	 25
337	  6	589.0	88.2	 25
338	  6	205.0	35.0	 20
339	  6	228.0	30.8	 25
340	  6	312.0	40.2	 25
341	  6	185.8	32.2	 20
342	  6	166.0	19.3	 25
343	  6	213.0	36.5	 25
344	  6	128.3	16.8	 16
345	  6	216.0	23.2	 20
346	  6	696.3	70.4	 20
347	  6	2583.8	258.7	 16
348	  6	529.0	51.6	 25
349	  6	386.0	51.6	 25
350	  6	823.3	121.5	 20
351	  6	404.0	55.2	 25
352	  6	244.0	33.5	 25
353	  6	303.3	28.1	 20
354	  6	311.0	31.6	 25
355	  6	2518.0	471.9	 25
356	  6	341.5	31.5	 16
357	  6	200.3	28.8	 20
358	  6	175.0	30.7	 20
359	  6	589.3	51.5	 16
360	  6	510.0	69.4	 25
361	  6	265.0	32.3	 25
362	  6	155.0	23.4	 25
363	  6	151.8	23.4	 20
364	  6	197.0	23.5	 25
365	  6	343.0	80.4	 25
366	  6	7344.8	1000.9	 20
367	  6	585.0	113.8	 25
368	  6	176.0	29.2	 20
369	  6	150.3	25.6	 16
370	  6	125.5	19.5	 20
371	  6	224.0	24.5	 20
372	  6	242.3	24.7	 20
373	  6	355.0	27.0	 25
374	  6	451.0	56.1	 25
375	  6	1773.0	245.8	 20
376	  6	917.0	139.0	 25
377	  6	930.0	119.3	 25
378	  6	638.3	77.4	 20
379	  6	200.0	22.6	 25
380	  6	217.3	23.3	 20
381	  6	145.5	15.5	 16
382	  6	180.3	23.7	 20
383	  6	152.3	15.1	 20
384	  6	160.3	26.5	 20
385	  6	136.0	21.3	 25
386	  6	148.0	24.2	 25
387	  6	542.8	99.6	 20
388	  6	150.0	18.3	 25
389	  6	152.0	17.3	 25
390	  6	221.0	43.0	 20
391	  6	208.0	27.7	 25
392	  6	252.0	29.8	 25
393	  6	139.3	26.9	 16
394	  6	223.0	31.4	 20
395	  6	222.8	18.9	 20
396	  6	167.3	19.9	 16
397	  6	229.0	34.6	 25
398	  6	249.0	27.1	 25
399	  6	249.5	29.9	 20
400	  6	735.0	106.2	 25
401	  6	579.0	60.7	 25
402	  6	878.0	63.1	 25
403	  6	4171.3	666.2	 20
404	  6	1621.0	288.2	 25
405	  6	725.8	42.7	 20
406	  6	354.0	31.8	 16
407	  6	297.8	30.1	 20
408	  6	420.5	51.2	 20
409	  6	251.5	33.7	 20
410	  6	1185.0	176.7	 25
411	  6	846.0	87.2	 25
412	  6	1120.3	118.7	 20
413	  6	998.0	80.2	 25
414	  6	1757.0	128.3	 25
415	  6	3558.3	287.7	 20
416	  6	252.0	28.0	 25
417	  6	296.8	28.9	 20
418	  6	874.3	48.8	 16
419	  6	473.0	42.0	 20
420	  6	945.8	137.3	 20
421	  6	748.8	29.6	 20
422	  6	294.0	31.5	 25
423	  6	229.0	41.6	 25
424	  6	207.5	15.4	 20
425	  6	381.0	36.8	 25
426	  6	1657.0	177.2	 25
427	  6	1046.8	101.3	 20
428	  6	2601.0	405.5	 25
429	  6	1298.0	83.6	 20
430	  6	402.0	34.1	 16
431	  6	348.0	39.4	 20
432	  6	439.3	37.6	 20
433	  6	209.3	25.5	 20
434	  6	281.0	31.2	 25
435	  6	857.0	70.9	 25
436	  6	227.8	23.1	 20
437	  6	1553.0	260.7	 25
438	  6	379.0	57.0	 25
439	  6	432.0	44.7	 20
440	  6	452.0	50.0	 25
441	  6	312.8	23.9	 20
442	  6	1021.5	86.1	 20
443	  6	286.8	30.2	 16
444	  6	364.8	36.9	 20
445	  6	634.0	64.7	 25
446	  6	2361.5	109.0	 20
447	  6	5311.0	394.7	 25
448	  6	2725.0	487.5	 25
449	  6	1270.3	101.7	 20
450	  6	350.0	34.6	 25
451	  6	980.0	74.0	 25
452	  6	1098.8	122.5	 20
453	  6	836.8	39.9	 20
454	  6	733.3	72.1	 20
455	  6	783.8	52.5	 16
456	  6	367.5	42.9	 20
457	  6	415.0	40.6	 25
458	  6	1687.3	239.9	 20
459	  6	2360.0	405.8	 25
460	  6	2350.0	361.6	 25
461	  6	170.3	18.0	 20
462	  6	159.0	23.4	 25
463	  6	904.0	103.1	 25
464	  6	236.8	24.3	 20
465	  6	148.5	16.2	 20
466	  6	272.3	27.9	 20
467	  6	189.3	19.7	 16
468	  6	196.5	23.0	 20
469	  6	197.0	22.2	 25
470	  6	4106.8	770.4	 20
471	  6	240.0	36.4	 25
472	  6	522.0	68.3	 25
473	  6	192.3	17.3	 20
474	  6	328.0	31.7	 25
475	  6	1172.0	116.4	 25
476	  6	2092.5	149.9	 20
477	  6	1252.0	215.5	 20
478	  6	161.0	16.0	 20
479	  6	152.0	21.6	 16
480	  6	758.3	150.4	 20
481	  6	429.0	69.8	 25
482	  6	268.0	27.8	 25
483	  6	179.8	21.2	 20
484	  6	770.0	97.1	 25
485	  6	509.0	50.9	 25
486	  6	287.0	34.1	 20
487	  6	265.0	48.8	 25
488	  6	169.0	16.5	 25
489	  6	1073.0	62.5	 16
490	  6	880.8	125.5	 20
491	  6	1148.8	86.3	 20
492	  6	2522.5	236.0	 16
493	  6	1159.0	177.1	 25
494	  6	3191.0	742.6	 25
495	  6	358.8	41.4	 20
496	  6	390.0	44.4	 25
497	  6	1494.0	185.7	 25
498	  6	455.5	60.2	 20
499	  6	512.0	116.6	 25
500	  6	162.0	24.6	 25
501	  6	170.3	23.4	 16
502	  6	306.5	63.4	 20
503	  6	189.5	28.8	 20
504	  6	1565.0	164.1	 16
505	  6	228.0	40.9	 25
506	  6	274.0	37.0	 25
507	  6	378.0	64.6	 20
508	  6	806.0	95.0	 25
509	  6	215.0	22.1	 25
510	  6	161.5	18.8	 20
511	  6	258.0	32.3	 25
512	  6	363.0	41.3	 25
513	  6	2026.3	301.9	 16
514	  6	1253.5	154.6	 20
515	  6	325.0	40.6	 20
516	  6	345.0	28.0	 16
517	  6	491.0	65.0	 25
518	  6	645.0	112.7	 25
519	  6	757.5	78.0	 20
520	  6	874.0	47.2	 25
521	  6	462.0	48.0	 25
522	  6	678.0	78.3	 25
523	  6	344.0	28.3	 20
524	  6	276.0	28.0	 25
525	  6	450.0	38.2	 20
526	  6	979.8	111.0	 16
527	  6	206.0	24.5	 20
528	  6	826.5	82.7	 20
529	  6	3528.3	794.8	 20
530	  6	380.0	38.2	 25
531	  6	141.0	13.6	 25
532	  6	238.3	27.1	 20
533	  6	849.0	114.0	 25
534	  6	446.0	50.9	 25
535	  6	1077.3	75.5	 20
536	  6	657.0	70.1	 25
537	  6	1175.3	89.0	 20
538	  6	1343.5	97.4	 16
539	  6	355.5	46.5	 20
540	  6	254.5	47.4	 20
541	  6	1733.3	143.4	 20
542	  6	865.0	93.4	 25
543	  6	266.0	31.8	 25
544	  6	381.0	39.9	 20
545	  6	366.0	34.7	 25
546	  6	453.0	71.3	 25
547	  6	1273.0	67.4	 20
548	  6	3003.0	239.7	 25
549	  6	367.0	42.1	 25
550	  6	197.3	26.3	 16
551	  6	735.8	60.9	 20
552	  6	1229.5	174.0	 20
553	  6	331.8	41.5	 16
554	  6	470.0	67.9	 25
555	  6	248.0	29.8	 25
556	  6	570.0	105.8	 20
557	  6	263.0	28.6	 25
558	  6	225.0	33.2	 25
559	  6	407.0	37.4	 20
560	  6	2296.0	389.8	 25
561	  6	2011.0	229.8	 25
562	  6	3692.3	519.1	 20
563	  6	2943.0	295.0	 16
564	  6	1255.5	82.2	 20
565	  6	7349.3	1437.3	 20
566	  6	1704.0	397.3	 20
567	  6	354.0	30.8	 25
568	  6	774.0	87.5	 25
569	  6	367.5	48.6	 20
570	  6	274.0	26.3	 25
571	  6	5389.0	1149.5	 25
572	  6	4052.8	533.4	 20
573	  6	4038.0	519.8	 25
574	  6	553.0	46.3	 20
575	  6	1057.0	108.0	 16
576	  6	2356.3	323.7	 20
577	  6	992.8	81.4	 20
578	  6	2850.3	439.4	 20
579	  6	2140.0	270.5	 25
580	  6	608.0	78.3	 25
581	  6	1024.5	46.4	 20
582	  6	1071.0	131.5	 25
583	  6	1042.0	89.3	 25
584	  6	950.0	64.9	 20
585	  6	931.0	97.3	 25
586	  6	1986.5	218.8	 20
587	  6	973.0	134.1	 16
588	  6	792.3	102.2	 20
589	  6	1024.3	118.1	 20
590	  6	1216.3	66.6	 20
591	  6	1363.0	156.8	 25
592	  6	361.0	52.3	 25
593	  6	518.3	55.3	 20
594	  6	969.0	120.6	 25
595	  6	750.0	48.2	 25
596	  6	2118.0	173.4	 20
597	  6	497.0	57.6	 25
598	  6	354.3	31.4	 20
599	  6	1132.8	112.4	 16
600	  6	1127.3	158.1	 20
601	  6	890.5	72.5	 20
602	  6	2921.0	277.0	 25
603	  6	3330.0	535.7	 20
604	  6	1311.0	303.8	 25
605	  6	180.0	20.7	 25
606	  6	258.5	41.4	 20
607	  6	159.0	18.7	 25
608	  6	2127.0	475.8	 25
609	  6	1676.0	309.9	 20
610	  6	156.3	22.0	 20
611	  6	222.3	24.7	 20
612	  6	240.8	42.2	 16
613	  6	238.8	33.9	 20
614	  6	3698.0	980.1	 25
615	  6	550.5	76.5	 20
616	  6	2952.0	455.9	 25
617	  6	1005.0	81.3	 25
618	  6	517.5	36.2	 20
619	  6	1078.0	184.3	 25
620	  6	788.0	76.4	 25
621	  6	1630.3	75.3	 20
622	  6	218.8	48.3	 20
623	  6	449.3	36.2	 20
624	  6	562.3	50.8	 16
625	  6	432.3	53.3	 20
626	  6	2547.0	152.7	 25
627	  6	3230.0	434.8	 20
628	  6	2258.0	87.1	 25
629	  6	557.0	98.4	 25
630	  6	259.3	60.0	 20
631	  6	188.0	21.8	 25
632	  6	758.0	90.9	 25
633	  6	586.5	65.8	 20
634	  6	238.3	41.0	 20
635	  6	790.3	142.8	 20
636	  6	1092.3	45.6	 16
637	  6	261.3	44.6	 20
638	  6	381.0	43.0	 25
639	  6	16663.8	3664.4	 20
  0	  7	372.0	41.5	 20
  1	  7	145.5	14.3	 20
  2	  7	720.8	35.4	 20
  3	  7	2190.0	356.2	 25
  4	  7	710.0	115.8	 25
  5	  7	6670.0	798.4	 20
  6	  7	2900.0	243.0	 25
  7	  7	1429.0	142.0	 25
  8	  7	4911.3	441.9	 20
  9	  7	1208.0	90.6	 25
 10	  7	156.5	15.4	 20
 11	  7	1080.3	153.8	 20
 12	  7	4356.0	478.4	 16
 13	  7	260.8	73.7	 20
 14	  7	322.0	75.7	 25
 15	  7	2345.0	215.1	 20
 16	  7	934.0	67.4	 25
 17	  7	491.0	71.5	 25
 18	  7	294.8	27.7	 20
 19	  7	350.0	37.2	 25
 20	  7	455.0	53.8	 25
 21	  7	185.5	31.1	 20
 22	  7	958.8	94.6	 20
 23	  7	1001.5	162.5	 20
 24	  7	305.5	16.6	 16
 25	  7	202.8	22.8	 20
 26	  7	368.0	38.1	 25
 27	  7	485.5	49.9	 20
 28	  7	228.0	27.0	 25
 29	  7	209.0	24.7	 25
 30	  7	1274.0	188.4	 20
 31	  7	294.0	32.5	 25
 32	  7	334.0	50.2	 25
 33	  7	2778.3	179.0	 20
 34	  7	2080.5	149.6	 20
 35	  7	502.5	46.9	 20
 36	  7	317.3	27.1	 16
 37	  7	655.3	64.9	 20
 38	  7	625.0	68.2	 25
 39	  7	190.5	13.8	 20
 40	  7	4045.0	404.4	 25
 41	  7	563.0	37.3	 25
 42	  7	209.0	23.9	 20
 43	  7	209.0	25.7	 25
 44	  7	285.0	37.8	 25
 45	  7	614.0	50.7	 20
 46	  7	250.0	34.8	 20
 47	  7	3863.5	436.9	 20
 48	  7	3736.0	240.1	 16
 49	  7	392.0	39.4	 20
 50	  7	672.0	62.8	 25
 51	  7	15867.0	2371.0	 25
 52	  7	805.0	67.8	 20
 53	  7	2966.0	387.4	 25
 54	  7	432.0	55.3	 25
 55	  7	155.5	20.3	 20
 56	  7	406.0	46.1	 25
 57	  7	17544.0	2038.2	 25
 58	  7	16909.0	787.7	 16
 59	  7	16276.5	1489.0	 20
 60	  7	337.8	32.3	 20
 61	  7	136.8	16.8	 16
 62	  7	357.0	50.9	 25
 63	  7	18342.0	2249.1	 25
 64	  7	17949.5	1829.5	 20
 65	  7	17058.0	2061.3	 25
 66	  7	373.0	40.0	 25
 67	  7	159.3	19.5	 20
 68	  7	17828.0	3107.3	 25
 69	  7	354.0	40.5	 25
 70	  7	347.3	26.1	 20
 71	  7	353.5	37.5	 20
 72	  7	16162.8	2146.9	 20
 73	  7	176.0	20.6	 16
 74	  7	347.3	53.3	 20
 75	  7	18256.0	2773.8	 25
 76	  7	18011.3	1915.7	 20
 77	  7	17183.0	2046.1	 25
 78	  7	362.0	31.1	 25
 79	  7	153.0	19.7	 20
 80	  7	349.0	39.6	 25
 81	  7	17398.0	2779.2	 25
 82	  7	16607.8	2822.6	 20
 83	  7	15684.0	1319.2	 20
 84	  7	371.3	45.4	 20
 85	  7	159.5	15.6	 16
 86	  7	18229.3	2409.6	 20
 87	  7	362.0	27.0	 25
 88	  7	345.8	43.3	 20
 89	  7	361.0	38.7	 25
 90	  7	15965.0	2413.5	 25
 91	  7	147.0	18.1	 25
 92	  7	378.5	39.7	 20
 93	  7	365.0	43.7	 25
 94	  7	15456.0	2382.3	 25
 95	  7	353.3	40.9	 16
 96	  7	348.3	33.9	 20
 97	  7	144.3	25.2	 20
 98	  7	17707.8	955.4	 16
 99	  7	378.0	52.7	 25
100	  7	349.0	35.2	 25
101	  7	318.8	34.4	 20
102	  7	327.0	28.9	 25
103	  7	129.0	13.7	 25
104	  7	120.0	26.5	 20
105	  7	698.0	113.3	 25
106	  7	801.0	80.8	 25
107	  7	316.3	33.1	 16
108	  7	1498.0	130.3	 20
109	  7	182.3	33.0	 20
110	  7	18325.0	885.5	 16
111	  7	17884.0	2186.0	 25
112	  7	16429.0	2980.0	 25
113	  7	373.5	47.8	 20
114	  7	326.0	41.6	 25
115	  7	168.0	31.5	 25
116	  7	18233.8	1281.1	 20
117	  7	342.0	37.1	 25
118	  7	337.0	30.1	 25
119	  7	342.3	38.6	 16
120	  7	332.3	36.0	 20
121	  7	129.0	14.8	 20
122	  7	359.8	41.3	 16
123	  7	16206.0	2987.8	 25
124	  7	15974.0	1451.2	 25
125	  7	15298.8	1445.3	 20
126	  7	381.0	63.4	 25
127	  7	154.0	24.5	 25
128	  7	17553.5	2306.3	 20
129	  7	17007.0	2310.2	 25
130	  7	16354.0	2708.6	 25
131	  7	348.0	24.8	 20
132	  7	363.0	30.3	 16
133	  7	147.5	20.3	 20
134	  7	347.3	36.9	 20
135	  7	16650.0	1761.4	 20
136	  7	16051.0	1424.2	 25
137	  7	14421.0	2107.3	 25
138	  7	386.5	52.7	 20
139	  7	150.0	19.5	 25
140	  7	17764.0	2218.2	 25
141	  7	370.3	36.1	 20
142	  7	358.0	38.8	 25
143	  7	360.3	44.7	 20
144	  7	318.0	20.7	 16
145	  7	157.8	18.1	 20
146	  7	16506.0	1869.8	 20
147	  7	359.5	28.4	 20
148	  7	357.0	41.1	 25
149	  7	332.0	27.5	 25
150	  7	15305.5	1382.7	 20
151	  7	147.0	30.4	 25
152	  7	327.0	29.8	 25
153	  7	334.3	32.8	 20
154	  7	14649.0	2200.5	 25
155	  7	343.3	37.0	 20
156	  7	344.8	27.0	 16
157	  7	130.0	25.5	 20
158	  7	313.3	32.1	 20
159	  7	348.3	41.0	 20
160	  7	14951.0	2662.6	 25
161	  7	334.0	38.0	 25
162	  7	317.3	28.3	 20
163	  7	133.0	20.9	 25
164	  7	338.0	27.0	 25
165	  7	16298.0	3179.1	 20
166	  7	15974.0	3252.4	 25
167	  7	361.3	32.8	 20
168	  7	17661.5	1251.9	 16
169	  7	156.5	41.8	 20
170	  7	120.0	13.3	 20
171	  7	911.0	141.6	 25
172	  7	1154.8	95.9	 20
173	  7	224.0	23.2	 25
174	  7	1444.0	210.7	 25
175	  7	10941.3	1318.6	 20
176	  7	3864.0	593.7	 25
177	  7	796.0	115.3	 25
178	  7	5998.8	1300.5	 20
179	  7	535.8	66.4	 20
180	  7	7893.5	958.0	 20
181	  7	196.3	32.3	 16
182	  7	164.5	21.3	 20
183	  7	190.0	26.8	 25
184	  7	720.0	104.9	 20
185	  7	252.0	36.4	 25
186	  7	269.0	28.0	 25
187	  7	8019.3	1170.4	 20
188	  7	284.0	31.7	 25
189	  7	145.0	24.8	 25
190	  7	197.0	18.7	 20
191	  7	10656.5	1345.6	 20
192	  7	20136.0	2443.1	 20
193	  7	2303.8	250.5	 16
194	  7	246.3	34.8	 20
195	  7	438.0	54.7	 25
196	  7	931.3	81.4	 20
197	  7	965.0	121.1	 25
198	  7	628.0	97.6	 25
199	  7	927.5	58.3	 20
200	  7	3564.0	732.0	 25
201	  7	151.0	15.1	 25
202	  7	173.8	31.3	 20
203	  7	1307.5	151.3	 20
204	  7	1417.5	131.0	 20
205	  7	794.3	51.4	 16
206	  7	795.3	60.2	 20
207	  7	433.0	53.3	 25
208	  7	215.5	35.1	 20
209	  7	2188.0	367.2	 25
210	  7	215.0	30.5	 25
211	  7	321.0	31.5	 25
212	  7	170.8	20.5	 20
213	  7	135.0	21.9	 25
214	  7	247.0	46.9	 25
215	  7	616.3	58.6	 16
216	  7	609.3	82.2	 20
217	  7	271.3	36.5	 20
218	  7	478.8	70.5	 16
219	  7	154.0	21.9	 25
220	  7	153.0	17.2	 25
221	  7	371.5	32.9	 20
222	  7	5492.0	721.7	 25
223	  7	502.0	49.7	 25
224	  7	1140.5	149.0	 20
225	  7	924.0	110.7	 25
226	  7	1696.0	183.5	 25
227	  7	4228.5	801.9	 20
228	  7	377.3	36.9	 20
229	  7	495.5	44.9	 20
230	  7	264.5	31.8	 16
231	  7	162.5	22.8	 20
232	  7	374.0	46.9	 25
233	  7	251.5	26.7	 20
234	  7	3240.0	492.8	 25
235	  7	1366.0	204.4	 25
236	  7	3697.3	704.9	 20
237	  7	284.0	33.4	 25
238	  7	249.0	28.7	 25
239	  7	288.5	35.5	 20
240	  7	708.0	70.2	 20
241	  7	2239.0	152.2	 20
242	  7	1260.0	77.7	 16
243	  7	668.3	79.1	 20
244	  7	25510.0	3137.1	 25
245	  7	12071.5	1236.5	 20
246	  7	1977.0	166.2	 25
247	  7	9364.0	1024.1	 25
248	  7	3831.0	316.2	 20
249	  7	462.0	68.5	 25
250	  7	657.0	67.7	 25
251	  7	483.0	59.5	 25
252	  7	682.8	44.7	 16
253	  7	466.3	47.0	 20
254	  7	230.0	26.2	 20
255	  7	535.3	54.6	 16
256	  7	300.0	40.9	 25
257	  7	1656.0	271.0	 25
258	  7	579.8	50.7	 20
259	  7	448.0	46.0	 25
260	  7	463.0	44.4	 25
261	  7	5881.3	804.1	 20
262	  7	1503.0	178.9	 25
263	  7	692.0	85.7	 25
264	  7	8275.8	946.6	 16
265	  7	1635.3	282.6	 20
266	  7	4647.5	512.9	 20
267	  7	400.3	39.0	 16
268	  7	2073.0	288.4	 25
269	  7	1055.0	125.8	 25
270	  7	651.3	105.5	 20
271	  7	428.0	32.6	 25
272	  7	2293.0	139.1	 25
273	  7	1697.0	146.6	 20
274	  7	176.0	26.6	 25
275	  7	1615.0	229.2	 25
276	  7	858.0	62.0	 16
277	  7	196.0	18.1	 20
278	  7	142.5	20.2	 20
279	  7	856.5	90.1	 16
280	  7	436.0	33.9	 25
281	  7	413.0	31.1	 25
282	  7	284.8	36.3	 20
283	  7	1675.0	164.8	 25
284	  7	2165.0	477.7	 25
285	  7	6417.0	1378.1	 20
286	  7	1342.0	173.1	 25
287	  7	7300.0	1302.6	 25
288	  7	640.8	63.3	 16
289	  7	445.8	45.7	 20
290	  7	961.8	71.3	 20
291	  7	655.0	78.6	 20
292	  7	1478.0	151.1	 20
293	  7	355.0	41.2	 25
294	  7	1071.0	130.3	 25
295	  7	377.0	56.8	 20
296	  7	620.0	101.7	 25
297	  7	344.0	46.6	 25
298	  7	1740.3	135.2	 20
299	  7	1664.0	292.3	 25
300	  7	447.3	55.0	 20
301	  7	1094.8	94.6	 16
302	  7	240.5	20.5	 20
303	  7	180.5	24.9	 20
304	  7	322.8	32.0	 20
305	  7	224.0	32.2	 25
306	  7	197.0	27.3	 25
307	  7	9660.3	1257.9	 20
308	  7	580.0	119.3	 25
309	  7	5574.0	1229.1	 25
310	  7	744.8	138.1	 20
311	  7	2620.0	602.5	 25
312	  7	268.3	33.9	 20
313	  7	282.8	31.0	 16
314	  7	202.3	31.2	 20
315	  7	4109.3	707.3	 20
316	  7	199.0	30.5	 20
317	  7	8269.0	1099.5	 25
318	  7	219.0	22.1	 25
319	  7	236.0	27.6	 20
320	  7	500.0	35.3	 25
321	  7	596.0	66.0	 25
322	  7	1887.3	125.4	 20
323	  7	825.0	73.8	 25
324	  7	383.0	43.8	 20
325	  7	252.5	32.0	 16
326	  7	844.8	110.3	 20
327	  7	213.3	25.6	 20
328	  7	5970.8	708.7	 20
329	  7	178.0	25.6	 25
330	  7	384.0	34.4	 25
331	  7	2538.0	429.9	 25
332	  7	2763.0	160.2	 20
333	  7	3495.0	692.0	 25
334	  7	354.0	41.0	 25
335	  7	201.5	20.3	 20
336	  7	330.8	42.6	 20
337	  7	2389.0	465.8	 20
338	  7	217.3	22.2	 16
339	  7	275.0	28.8	 20
340	  7	259.0	32.6	 25
341	  7	3916.5	500.4	 20
342	  7	213.0	25.1	 25
343	  7	1703.0	387.9	 25
344	  7	228.0	15.0	 20
345	  7	3872.0	760.1	 25
346	  7	336.0	33.1	 25
347	  7	585.8	61.7	 20
348	  7	13630.8	1871.7	 20
349	  7	3002.5	344.4	 20
350	  7	431.8	31.9	 16
351	  7	2745.5	377.4	 20
352	  7	450.0	49.1	 25
353	  7	571.3	52.0	 20
354	  7	1287.0	149.5	 25
355	  7	189.0	20.3	 25
356	  7	151.8	19.7	 20
357	  7	150.0	14.6	 25
358	  7	3171.0	635.1	 25
359	  7	263.3	23.0	 20
360	  7	197.3	25.4	 20
361	  7	287.5	20.6	 20
362	  7	1462.0	155.3	 16
363	  7	462.8	38.9	 20
364	  7	437.0	42.7	 25
365	  7	333.5	29.8	 20
366	  7	280.0	33.6	 25
367	  7	14662.0	1940.8	 25
368	  7	183.3	19.7	 20
369	  7	171.0	21.5	 25
370	  7	283.0	36.7	 25
371	  7	223.0	32.1	 25
372	  7	1455.8	146.4	 16
373	  7	657.3	59.1	 20
374	  7	397.8	64.3	 20
375	  7	386.3	40.1	 16
376	  7	365.0	71.2	 25
377	  7	867.0	154.1	 25
378	  7	924.5	79.5	 20
379	  7	475.0	46.3	 25
380	  7	11631.0	1933.5	 25
381	  7	181.5	26.5	 20
382	  7	639.0	67.6	 25
383	  7	789.0	94.9	 25
384	  7	364.5	29.9	 16
385	  7	546.0	46.8	 20
386	  7	447.5	51.8	 20
387	  7	143.3	24.9	 16
388	  7	133.3	33.8	 20
389	  7	961.0	159.1	 25
390	  7	385.8	115.8	 20
391	  7	367.0	31.9	 25
392	  7	1064.0	185.9	 25
393	  7	484.3	47.7	 20
394	  7	258.0	24.3	 25
395	  7	464.0	46.9	 25
396	  7	1314.0	171.7	 20
397	  7	230.0	22.3	 20
398	  7	218.5	32.4	 20
399	  7	235.8	25.4	 16
400	  7	253.8	27.2	 20
401	  7	218.0	23.5	 25
402	  7	1324.0	94.0	 20
403	  7	243.0	33.0	 25
404	  7	2639.0	477.5	 25
405	  7	3387.8	333.4	 20
406	  7	1860.0	301.9	 25
407	  7	267.0	32.8	 25
408	  7	264.5	30.4	 20
409	  7	2106.8	481.5	 20
410	  7	221.3	20.3	 20
411	  7	166.5	26.5	 20
412	  7	218.5	19.8	 16
413	  7	507.0	83.1	 25
414	  7	3593.0	381.2	 25
415	  7	16692.8	1894.6	 20
416	  7	780.0	79.8	 25
417	  7	186.0	26.2	 25
418	  7	213.5	23.5	 20
419	  7	302.0	41.9	 25
420	  7	403.0	43.2	 25
421	  7	773.5	57.2	 16
422	  7	369.0	42.7	 20
423	  7	202.5	22.7	 20
424	  7	149.0	31.2	 16
425	  7	192.0	18.8	 25
426	  7	2230.0	228.1	 25
427	  7	747.8	107.0	 20
428	  7	1700.0	226.7	 25
429	  7	723.0	109.3	 25
430	  7	442.0	38.3	 20
431	  7	1340.0	177.6	 25
432	  7	729.0	58.7	 25
433	  7	1309.3	101.9	 16
434	  7	265.3	44.9	 20
435	  7	1965.5	140.0	 20
436	  7	604.0	40.6	 16
437	  7	1100.0	104.4	 25
438	  7	615.0	76.7	 25
439	  7	529.3	34.8	 20
440	  7	415.0	31.5	 25
441	  7	152.0	20.6	 25
442	  7	433.8	43.6	 20
443	  7	745.0	119.2	 25
444	  7	905.0	87.9	 25
445	  7	964.3	58.2	 16
446	  7	5378.3	773.8	 20
447	  7	3579.8	278.7	 20
448	  7	725.5	55.4	 16
449	  7	541.0	44.4	 25
450	  7	268.0	32.8	 25
451	  7	11968.0	1964.8	 25
452	  7	524.5	38.2	 20
453	  7	303.0	24.4	 25
454	  7	3999.0	803.4	 25
455	  7	4093.8	359.2	 20
456	  7	580.0	70.3	 25
457	  7	669.0	70.6	 20
458	  7	574.5	42.6	 16
459	  7	528.8	54.0	 20
460	  7	396.3	41.1	 20
461	  7	7287.8	814.5	 20
462	  7	326.0	29.0	 25
463	  7	415.0	63.3	 25
464	  7	310.5	25.4	 20
465	  7	197.0	18.7	 25
466	  7	3594.0	599.3	 25
467	  7	180.3	22.3	 20
468	  7	168.0	32.1	 25
469	  7	220.8	19.1	 20
470	  7	2189.5	228.5	 16
471	  7	1189.8	209.9	 20
472	  7	136.5	19.2	 20
473	  7	143.3	20.8	 20
474	  7	2487.0	493.9	 25
475	  7	142.0	19.8	 25
476	  7	326.3	23.0	 20
477	  7	163.0	21.3	 25
478	  7	611.0	34.2	 25
479	  7	5243.0	823.4	 20
480	  7	257.0	32.9	 25
481	  7	5195.5	896.8	 20
482	  7	1809.3	207.6	 16
483	  7	566.8	87.3	 20
484	  7	190.3	27.0	 20
485	  7	145.5	19.4	 20
486	  7	151.0	19.7	 25
487	  7	145.0	17.8	 25
488	  7	5312.8	737.6	 20
489	  7	1467.0	229.4	 25
490	  7	550.0	67.3	 25
491	  7	1747.0	140.7	 25
492	  7	2882.0	624.6	 20
493	  7	322.3	38.5	 20
494	  7	657.8	63.9	 20
495	  7	694.3	54.3	 16
496	  7	726.8	101.8	 20
497	  7	1097.0	69.3	 25
498	  7	338.8	32.6	 20
499	  7	1028.0	199.4	 25
500	  7	601.0	94.2	 25
501	  7	838.3	82.2	 20
502	  7	663.0	86.8	 25
503	  7	1396.0	248.1	 25
504	  7	233.3	27.2	 20
505	  7	1337.5	106.8	 20
506	  7	2199.5	175.4	 20
507	  7	11549.5	792.5	 16
508	  7	5736.0	503.0	 20
509	  7	283.0	43.7	 25
510	  7	410.0	31.0	 20
511	  7	321.0	34.4	 25
512	  7	240.0	22.5	 25
513	  7	1147.8	78.8	 20
514	  7	12274.0	2554.5	 25
515	  7	595.0	68.2	 25
516	  7	254.5	34.4	 20
517	  7	162.5	21.4	 20
518	  7	826.5	104.9	 20
519	  7	222.3	30.3	 16
520	  7	460.3	62.0	 20
521	  7	183.0	27.3	 25
522	  7	208.3	33.4	 20
523	  7	380.0	54.0	 25
524	  7	237.0	31.3	 25
525	  7	141.8	16.5	 20
526	  7	234.0	41.8	 25
527	  7	364.0	35.8	 25
528	  7	3956.3	514.5	 20
529	  7	224.0	31.5	 20
530	  7	157.3	20.4	 20
531	  7	267.5	32.0	 20
532	  7	177.5	20.5	 16
533	  7	170.0	21.9	 25
534	  7	554.0	69.2	 25
535	  7	844.0	76.5	 20
536	  7	13723.0	2075.4	 25
537	  7	2077.0	314.7	 25
538	  7	3767.8	421.3	 20
539	  7	6110.0	1052.8	 25
540	  7	744.0	175.6	 25
541	  7	413.8	32.3	 16
542	  7	420.3	32.3	 20
543	  7	122.3	18.8	 20
544	  7	215.0	16.2	 16
545	  7	2074.5	400.1	 20
546	  7	345.0	43.0	 25
547	  7	3728.0	380.7	 20
548	  7	801.0	67.8	 25
549	  7	778.0	76.0	 25
550	  7	470.0	39.1	 20
551	  7	3007.0	573.1	 25
552	  7	2619.0	578.0	 25
553	  7	301.0	37.8	 20
554	  7	4492.3	779.1	 20
555	  7	1367.0	113.0	 20
556	  7	324.5	46.9	 16
557	  7	994.5	73.2	 20
558	  7	1494.0	154.5	 25
559	  7	1596.8	196.9	 20
560	  7	216.0	28.7	 25
561	  7	182.0	35.2	 25
562	  7	1878.5	255.4	 20
563	  7	293.0	36.4	 25
564	  7	1574.0	311.6	 25
565	  7	201.0	32.9	 20
566	  7	337.3	24.1	 20
567	  7	215.8	25.8	 20
568	  7	8745.0	802.5	 16
569	  7	1197.5	77.6	 20
570	  7	316.0	33.4	 25
571	  7	787.0	113.1	 25
572	  7	383.3	35.0	 20
573	  7	1215.0	131.3	 25
574	  7	783.0	78.4	 25
575	  7	373.0	46.1	 20
576	  7	856.0	65.3	 25
577	  7	1147.0	101.6	 25
578	  7	7206.0	414.6	 16
579	  7	1961.8	121.9	 20
580	  7	3179.8	422.1	 20
581	  7	468.3	37.7	 16
582	  7	685.0	49.6	 25
583	  7	261.0	31.0	 25
584	  7	581.0	43.9	 20
585	  7	1703.0	208.9	 25
586	  7	12367.0	1843.0	 25
587	  7	2189.8	218.5	 20
588	  7	1366.0	197.9	 25
589	  7	1251.0	157.2	 25
590	  7	1116.3	60.9	 16
591	  7	437.8	53.0	 20
592	  7	1418.5	124.1	 20
593	  7	829.3	77.1	 16
594	  7	1975.0	154.3	 25
595	  7	2763.0	262.4	 25
596	  7	880.8	46.6	 20
597	  7	680.0	65.0	 25
598	  7	3156.0	536.2	 25
599	  7	619.8	51.1	 20
600	  7	4069.0	838.0	 25
601	  7	5070.0	949.2	 25
602	  7	947.5	66.8	 16
603	  7	880.0	53.4	 20
604	  7	656.5	53.1	 20
605	  7	227.3	19.5	 16
606	  7	130.0	20.3	 25
607	  7	146.0	19.6	 25
608	  7	122.8	14.2	 20
609	  7	170.0	30.5	 25
610	  7	199.0	35.6	 25
611	  7	5655.0	1056.2	 25
612	  7	4744.0	757.8	 20
613	  7	266.0	23.8	 25
614	  7	2215.5	292.8	 20
615	  7	410.3	37.5	 16
616	  7	4307.5	802.4	 20
617	  7	1016.5	65.4	 20
618	  7	9339.5	865.0	 20
619	  7	1157.0	111.1	 25
620	  7	1839.0	178.8	 25
621	  7	432.8	58.4	 20
622	  7	252.0	26.1	 25
623	  7	183.0	28.8	 25
624	  7	168.0	19.7	 20
625	  7	1076.0	98.0	 25
626	  7	4570.3	465.5	 20
627	  7	441.8	43.8	 16
628	  7	9055.3	1033.4	 20
629	  7	3049.0	256.9	 20
630	  7	2005.3	129.9	 20
631	  7	213.0	34.5	 25
632	  7	149.0	22.3	 25
633	  7	315.5	32.6	 20
634	  7	306.0	30.1	 25
635	  7	692.0	55.1	 25
636	  7	1647.3	86.9	 20
637	  7	2621.0	201.5	 25
638	  7	5000.0	903.7	 20
639	  7	524.8	60.9	 16
  0	  8	18071.0	3055.9	 25
  1	  8	151.0	22.6	 25
  2	  8	624.3	51.1	 16
  3	  8	631.8	65.0	 20
  4	  8	531.0	53.8	 20
  5	  8	1770.0	141.8	 16
  6	  8	1954.0	186.9	 25
  7	  8	804.0	63.2	 25
  8	  8	2046.5	166.3	 20
  9	  8	1025.0	111.8	 25
 10	  8	157.0	19.6	 25
 11	  8	169.0	29.7	 20
 12	  8	551.0	131.1	 25
 13	  8	251.0	26.4	 25
 14	  8	425.3	25.5	 16
 15	  8	1928.5	130.7	 20
 16	  8	722.0	63.5	 20
 17	  8	814.3	51.5	 16
 18	  8	295.0	31.2	 25
 19	  8	404.0	44.4	 25
 20	  8	440.0	40.2	 25
 21	  8	219.3	28.5	 20
 22	  8	1189.0	111.4	 25
 23	  8	285.0	46.7	 25
 24	  8	229.3	23.2	 20
 25	  8	141.0	15.7	 25
 26	  8	179.3	31.3	 20
 27	  8	459.3	47.8	 16
 28	  8	188.0	29.6	 20
 29	  8	193.5	18.9	 20
 30	  8	592.3	81.9	 20
 31	  8	294.0	30.5	 25
 32	  8	228.0	29.9	 25
 33	  8	1535.8	165.1	 20
 34	  8	631.0	103.8	 25
 35	  8	824.0	90.2	 25
 36	  8	220.5	26.0	 20
 37	  8	436.0	47.7	 25
 38	  8	1320.3	167.1	 20
 39	  8	277.5	27.8	 16
 40	  8	1460.0	183.4	 20
 41	  8	432.8	48.1	 20
 42	  8	232.0	26.4	 20
 43	  8	177.0	20.9	 25
 44	  8	231.0	31.7	 25
 45	  8	450.5	55.5	 20
 46	  8	247.0	26.7	 25
 47	  8	1004.0	124.0	 25
 48	  8	1153.8	168.6	 20
 49	  8	653.0	52.4	 25
 50	  8	834.0	90.0	 20
 51	  8	6670.0	541.6	 16
 52	  8	991.0	40.5	 20
 53	  8	679.8	83.7	 20
 54	  8	439.5	45.5	 20
 55	  8	141.0	16.4	 25
 56	  8	145.0	21.3	 25
 57	  8	155.3	15.2	 20
 58	  8	188.0	25.2	 25
 59	  8	155.0	18.6	 25
 60	  8	146.0	20.1	 25
 61	  8	125.5	19.6	 20
 62	  8	124.3	19.2	 20
 63	  8	125.3	17.2	 20
 64	  8	144.5	30.2	 16
 65	  8	149.3	16.6	 20
 66	  8	128.5	21.6	 20
 67	  8	131.3	21.0	 20
 68	  8	138.0	22.6	 25
 69	  8	120.0	21.9	 25
 70	  8	136.0	14.1	 20
 71	  8	134.0	20.5	 25
 72	  8	125.0	27.7	 25
 73	  8	128.3	20.5	 20
 74	  8	118.0	16.6	 25
 75	  8	136.3	21.6	 20
 76	  8	134.0	25.2	 16
 77	  8	134.5	23.9	 20
 78	  8	125.3	10.7	 20
 79	  8	120.5	15.6	 20
 80	  8	122.0	16.4	 25
 81	  8	145.0	28.2	 25
 82	  8	149.0	26.5	 20
 83	  8	148.0	27.5	 25
 84	  8	124.0	19.8	 25
 85	  8	127.0	14.4	 20
 86	  8	143.0	63.0	 25
 87	  8	117.5	20.8	 20
 88	  8	143.8	18.1	 16
 89	  8	116.3	20.8	 20
 90	  8	139.3	16.8	 20
 91	  8	115.5	18.6	 20
 92	  8	117.0	12.9	 25
 93	  8	106.0	16.5	 25
 94	  8	143.0	24.7	 20
 95	  8	128.0	22.0	 25
 96	  8	118.0	18.6	 25
 97	  8	110.5	13.0	 20
 98	  8	127.0	49.8	 25
 99	  8	124.3	17.4	 20
100	  8	122.8	14.5	 20
101	  8	115.8	17.5	 16
102	  8	122.0	18.5	 20
103	  8	107.0	14.6	 25
104	  8	110.0	15.3	 20
105	  8	253.0	36.0	 25
106	  8	398.0	43.0	 25
107	  8	496.0	47.2	 20
108	  8	1144.0	94.6	 25
109	  8	172.0	27.6	 25
110	  8	157.0	24.4	 20
111	  8	106.5	16.5	 20
112	  8	138.5	20.1	 20
113	  8	141.3	17.3	 16
114	  8	134.5	19.5	 20
115	  8	124.0	18.1	 25
116	  8	139.8	21.0	 20
117	  8	122.0	18.9	 25
118	  8	129.0	22.0	 25
119	  8	148.8	27.7	 20
120	  8	127.0	15.5	 25
121	  8	119.0	21.1	 25
122	  8	126.0	20.4	 20
123	  8	140.3	15.9	 20
124	  8	135.0	14.9	 20
125	  8	136.3	14.8	 16
126	  8	134.0	14.0	 20
127	  8	127.0	19.4	 25
128	  8	157.3	21.3	 20
129	  8	130.0	20.0	 25
130	  8	128.0	18.7	 25
131	  8	148.0	16.2	 20
132	  8	146.0	21.7	 25
133	  8	123.0	18.1	 25
134	  8	140.8	18.6	 20
135	  8	124.8	20.5	 20
136	  8	128.5	17.9	 20
137	  8	139.8	15.1	 16
138	  8	141.8	20.4	 20
139	  8	132.0	25.7	 25
140	  8	132.0	19.5	 25
141	  8	139.5	25.5	 20
142	  8	133.0	14.5	 25
143	  8	151.0	21.8	 25
144	  8	136.8	19.1	 20
145	  8	124.0	20.0	 25
146	  8	130.0	30.9	 25
147	  8	116.3	12.9	 16
148	  8	136.8	21.9	 20
149	  8	131.0	16.5	 20
150	  8	138.5	18.6	 16
151	  8	125.0	20.1	 25
152	  8	140.0	29.3	 25
153	  8	144.3	19.8	 20
154	  8	137.0	19.9	 25
155	  8	125.0	15.3	 25
156	  8	129.5	13.5	 20
157	  8	127.0	24.4	 25
158	  8	131.0	19.5	 25
159	  8	120.3	18.3	 16
160	  8	127.3	15.4	 20
161	  8	128.3	12.4	 20
162	  8	124.8	16.1	 16
163	  8	123.0	23.0	 25
164	  8	133.0	17.7	 25
165	  8	135.3	22.1	 20
166	  8	179.0	27.3	 25
167	  8	155.0	21.6	 25
168	  8	152.3	26.2	 20
169	  8	147.0	21.0	 25
170	  8	137.0	26.1	 25
171	  8	537.0	40.6	 16
172	  8	1043.0	67.2	 20
173	  8	314.0	24.8	 20
174	  8	972.8	117.0	 16
175	  8	6172.0	1293.8	 25
176	  8	4986.0	711.3	 25
177	  8	1868.0	142.2	 20
178	  8	647.0	84.7	 25
179	  8	714.0	65.6	 25
180	  8	1820.0	391.7	 25
181	  8	221.5	21.7	 20
182	  8	180.0	25.4	 25
183	  8	171.0	23.9	 20
184	  8	253.8	36.1	 16
185	  8	171.3	19.9	 20
186	  8	198.3	18.9	 20
187	  8	1516.5	222.2	 20
188	  8	254.0	25.8	 25
189	  8	141.0	21.2	 25
190	  8	257.0	32.3	 20
191	  8	6408.0	970.6	 25
192	  8	8104.0	1564.8	 25
193	  8	416.0	68.9	 20
194	  8	231.0	21.7	 25
195	  8	304.8	30.9	 20
196	  8	1434.3	119.6	 16
197	  8	606.5	42.7	 20
198	  8	452.3	45.0	 20
199	  8	1201.3	110.7	 20
200	  8	1038.0	120.1	 25
201	  8	160.0	26.9	 25
202	  8	183.0	37.2	 20
203	  8	983.0	104.1	 25
204	  8	1010.0	177.2	 25
205	  8	342.0	40.2	 20
206	  8	607.0	79.3	 25
207	  8	291.0	39.1	 20
208	  8	165.8	22.9	 16
209	  8	653.0	89.1	 20
210	  8	245.0	28.4	 20
211	  8	315.3	33.2	 20
212	  8	176.0	26.8	 25
213	  8	156.0	20.8	 25
214	  8	303.3	33.8	 20
215	  8	416.0	44.1	 25
216	  8	1122.0	152.9	 25
217	  8	300.0	51.6	 20
218	  8	450.0	32.1	 25
219	  8	156.0	20.4	 20
220	  8	181.3	28.8	 20
221	  8	365.0	28.4	 16
222	  8	3622.0	421.2	 20
223	  8	553.8	48.8	 20
224	  8	798.5	45.0	 20
225	  8	1551.0	153.6	 25
226	  8	2395.0	312.8	 25
227	  8	889.5	95.6	 20
228	  8	382.0	26.7	 25
229	  8	552.0	38.3	 25
230	  8	370.0	45.5	 20
231	  8	195.0	27.0	 25
232	  8	274.3	32.8	 20
233	  8	209.5	24.4	 16
234	  8	1201.0	171.5	 20
235	  8	2668.0	322.2	 20
236	  8	1762.0	257.5	 20
237	  8	321.0	36.5	 25
238	  8	264.0	33.3	 25
239	  8	354.0	38.4	 20
240	  8	431.0	41.5	 25
241	  8	953.0	57.7	 25
242	  8	843.5	86.0	 20
243	  8	928.0	82.4	 25
244	  8	12705.5	1472.0	 20
245	  8	5740.8	636.1	 16
246	  8	1344.8	68.6	 20
247	  8	8656.5	412.0	 20
248	  8	3612.8	390.8	 20
249	  8	466.0	48.7	 25
250	  8	1620.0	158.3	 25
251	  8	245.3	37.6	 20
252	  8	496.0	45.4	 25
253	  8	547.0	45.1	 25
254	  8	278.8	20.6	 20
255	  8	328.0	38.2	 25
256	  8	279.3	39.3	 20
257	  8	271.8	25.0	 16
258	  8	233.0	39.5	 20
259	  8	454.5	51.5	 20
260	  8	491.0	55.5	 25
261	  8	2452.3	330.4	 20
262	  8	1793.0	139.0	 25
263	  8	980.0	161.7	 25
264	  8	669.3	221.4	 20
265	  8	270.0	42.2	 25
266	  8	7510.0	1203.2	 25
267	  8	274.8	23.1	 20
268	  8	535.0	51.7	 20
269	  8	806.3	107.5	 20
270	  8	200.5	20.8	 16
271	  8	288.5	28.8	 20
272	  8	2094.0	295.4	 25
273	  8	702.0	72.4	 20
274	  8	180.0	26.4	 25
275	  8	1501.0	201.5	 25
276	  8	1249.3	94.1	 20
277	  8	221.0	30.4	 25
278	  8	135.0	16.2	 25
279	  8	350.8	35.7	 20
280	  8	806.0	128.9	 20
281	  8	432.8	51.8	 20
282	  8	364.8	27.8	 16
283	  8	1758.5	170.6	 20
284	  8	4067.0	585.8	 25
285	  8	7756.8	1005.6	 20
286	  8	1039.0	203.9	 25
287	  8	2621.0	438.3	 25
288	  8	328.3	29.7	 20
289	  8	227.0	37.0	 25
290	  8	410.0	54.0	 25
291	  8	344.5	31.5	 20
292	  8	497.8	77.7	 20
293	  8	338.0	42.6	 20
294	  8	906.8	69.3	 16
295	  8	373.0	51.8	 20
296	  8	248.0	32.4	 25
297	  8	259.3	29.3	 20
298	  8	1429.0	152.3	 25
299	  8	637.0	84.1	 25
300	  8	556.0	104.4	 25
301	  8	295.3	30.5	 20
302	  8	241.0	29.0	 25
303	  8	187.0	25.0	 25
304	  8	294.3	24.6	 16
305	  8	242.5	19.8	 20
306	  8	215.3	36.7	 20
307	  8	2583.3	133.4	 16
308	  8	725.0	135.3	 25
309	  8	637.0	149.4	 25
310	  8	174.8	34.9	 20
311	  8	187.0	31.9	 25
312	  8	261.0	23.7	 25
313	  8	226.8	24.5	 20
314	  8	225.0	20.3	 25
315	  8	1488.0	301.0	 25
316	  8	172.0	18.2	 16
317	  8	2309.0	361.3	 20
318	  8	168.5	22.7	 20
319	  8	158.0	24.3	 16
320	  8	495.0	65.7	 25
321	  8	261.0	35.5	 25
322	  8	1352.8	120.6	 20
323	  8	537.0	59.5	 25
324	  8	368.0	28.8	 25
325	  8	308.3	27.5	 20
326	  8	426.0	40.2	 25
327	  8	219.0	20.5	 25
328	  8	1035.3	140.2	 16
329	  8	143.3	13.2	 20
330	  8	285.3	24.6	 20
331	  8	696.5	67.0	 16
332	  8	1810.0	204.4	 25
333	  8	904.0	167.1	 25
334	  8	652.3	81.8	 20
335	  8	198.0	18.4	 25
336	  8	269.0	25.2	 25
337	  8	363.5	31.4	 20
338	  8	168.0	19.8	 25
339	  8	177.0	17.8	 25
340	  8	233.0	24.6	 20
341	  8	835.5	111.9	 16
342	  8	186.5	26.9	 20
343	  8	163.0	22.4	 20
344	  8	199.0	21.0	 20
345	  8	758.0	180.4	 25
346	  8	191.0	25.0	 25
347	  8	312.8	42.0	 20
348	  8	1898.0	523.2	 25
349	  8	1704.0	277.4	 25
350	  8	458.0	36.1	 20
351	  8	514.0	76.7	 25
352	  8	637.0	88.5	 20
353	  8	506.3	48.2	 16
354	  8	1846.5	216.1	 20
355	  8	202.8	28.5	 20
356	  8	178.0	23.0	 20
357	  8	164.0	28.0	 25
358	  8	342.0	52.5	 25
359	  8	332.0	41.2	 20
360	  8	200.0	30.5	 25
361	  8	366.0	31.9	 25
362	  8	1035.3	80.7	 20
363	  8	384.0	39.0	 25
364	  8	499.3	52.2	 20
365	  8	389.3	38.4	 16
366	  8	306.5	50.8	 20
367	  8	7980.8	1146.7	 20
368	  8	156.5	16.5	 20
369	  8	185.0	23.6	 25
370	  8	221.0	28.0	 25
371	  8	220.0	32.9	 20
372	  8	375.0	41.8	 25
373	  8	321.0	32.3	 25
374	  8	182.8	23.6	 20
375	  8	317.0	41.5	 25
376	  8	263.5	33.4	 20
377	  8	382.0	30.4	 16
378	  8	434.8	36.1	 20
379	  8	722.8	65.3	 20
380	  8	3767.0	978.6	 25
381	  8	193.3	17.8	 20
382	  8	464.0	58.3	 25
383	  8	555.0	83.6	 25
384	  8	216.8	25.0	 20
385	  8	673.0	64.7	 25
386	  8	404.0	38.4	 25
387	  8	132.3	13.5	 20
388	  8	129.0	14.2	 25
389	  8	194.8	25.1	 20
390	  8	466.5	50.4	 16
391	  8	201.3	29.2	 20
392	  8	465.5	55.8	 20
393	  8	594.8	94.6	 20
394	  8	258.0	27.8	 25
395	  8	448.0	52.2	 25
396	  8	556.5	94.0	 20
397	  8	340.0	40.7	 25
398	  8	245.0	24.5	 25
399	  8	212.8	18.1	 20
400	  8	207.0	27.2	 25
401	  8	189.0	18.2	 20
402	  8	1404.0	130.5	 16
403	  8	141.0	13.4	 20
404	  8	216.0	29.8	 20
405	  8	2344.8	344.1	 20
406	  8	1387.0	212.0	 25
407	  8	284.0	38.4	 25
408	  8	205.5	29.0	 20
409	  8	252.0	49.8	 25
410	  8	151.0	24.9	 25
411	  8	162.0	16.0	 20
412	  8	187.0	25.4	 25
413	  8	195.0	31.1	 20
414	  8	1777.3	236.3	 16
415	  8	10027.5	1437.2	 20
416	  8	625.8	49.3	 20
417	  8	191.8	37.0	 20
418	  8	189.0	17.7	 25
419	  8	269.0	31.6	 25
420	  8	407.0	42.0	 25
421	  8	523.0	46.9	 20
422	  8	309.0	42.0	 25
423	  8	202.0	26.1	 25
424	  8	151.0	20.0	 20
425	  8	207.0	32.8	 20
426	  8	2676.3	305.6	 20
427	  8	2032.3	144.9	 16
428	  8	552.8	96.2	 20
429	  8	275.0	39.1	 25
430	  8	380.3	36.4	 20
431	  8	1299.0	160.1	 25
432	  8	1193.0	105.9	 25
433	  8	2371.8	261.0	 20
434	  8	358.0	35.5	 25
435	  8	1899.0	231.1	 25
436	  8	913.8	91.3	 20
437	  8	1015.0	90.1	 20
438	  8	1253.5	112.1	 20
439	  8	557.8	59.5	 16
440	  8	323.3	28.7	 20
441	  8	136.0	16.6	 25
442	  8	186.5	53.4	 20
443	  8	586.0	80.5	 25
444	  8	1203.0	94.9	 25
445	  8	430.5	45.9	 20
446	  8	1697.0	155.3	 25
447	  8	1259.0	120.7	 25
448	  8	886.3	76.5	 20
449	  8	615.0	58.7	 20
450	  8	229.0	27.2	 20
451	  8	6070.3	701.1	 16
452	  8	499.8	47.4	 20
453	  8	408.0	48.9	 25
454	  8	524.3	77.6	 20
455	  8	1480.0	167.8	 25
456	  8	1106.0	125.6	 25
457	  8	609.5	145.0	 20
458	  8	486.0	52.4	 25
459	  8	493.0	51.7	 25
460	  8	844.0	83.2	 25
461	  8	2664.8	341.1	 16
462	  8	394.3	25.8	 20
463	  8	209.5	36.0	 20
464	  8	290.3	24.8	 16
465	  8	181.0	28.4	 25
466	  8	459.0	81.1	 25
467	  8	190.8	28.1	 20
468	  8	144.0	18.5	 25
469	  8	231.0	37.0	 25
470	  8	898.0	129.4	 20
471	  8	198.0	26.9	 25
472	  8	154.0	18.5	 25
473	  8	136.8	14.4	 16
474	  8	201.3	34.3	 20
475	  8	140.0	25.3	 20
476	  8	265.3	39.8	 16
477	  8	150.0	21.9	 25
478	  8	500.0	49.9	 25
479	  8	1652.8	263.6	 20
480	  8	311.0	37.2	 25
481	  8	1532.0	338.9	 25
482	  8	250.3	34.3	 20
483	  8	334.0	32.9	 25
484	  8	172.0	23.7	 25
485	  8	135.8	23.6	 16
486	  8	180.5	31.0	 20
487	  8	138.3	16.5	 20
488	  8	1121.8	130.4	 16
489	  8	767.0	138.3	 25
490	  8	382.0	32.0	 25
491	  8	628.8	56.0	 20
492	  8	771.0	130.4	 25
493	  8	281.0	31.9	 25
494	  8	378.3	36.1	 20
495	  8	403.0	51.1	 25
496	  8	602.0	58.8	 25
497	  8	839.0	55.5	 16
498	  8	281.8	29.9	 20
499	  8	402.3	42.5	 20
500	  8	469.0	68.7	 20
501	  8	1044.0	122.1	 20
502	  8	388.0	41.5	 25
503	  8	500.0	96.3	 25
504	  8	240.5	40.7	 20
505	  8	1971.0	230.9	 25
506	  8	1248.0	167.0	 25
507	  8	4995.3	589.1	 20
508	  8	1359.0	234.1	 25
509	  8	282.3	44.6	 20
510	  8	363.5	42.8	 16
511	  8	331.0	33.2	 20
512	  8	289.3	24.3	 20
513	  8	1484.5	189.0	 20
514	  8	4526.0	1137.3	 25
515	  8	402.0	60.8	 25
516	  8	218.0	29.7	 20
517	  8	146.0	21.9	 25
518	  8	357.0	70.8	 25
519	  8	344.5	27.1	 20
520	  8	294.0	39.5	 25
521	  8	153.0	20.0	 20
522	  8	208.8	32.1	 16
523	  8	201.5	24.2	 20
524	  8	178.0	24.2	 20
525	  8	184.3	21.2	 20
526	  8	246.0	31.2	 25
527	  8	506.0	73.9	 25
528	  8	398.8	30.0	 20
529	  8	309.0	40.9	 25
530	  8	174.0	19.4	 25
531	  8	248.8	20.9	 20
532	  8	218.0	26.6	 25
533	  8	162.3	17.5	 20
534	  8	361.8	35.4	 16
535	  8	949.5	103.6	 20
536	  8	1982.0	370.2	 20
537	  8	525.5	76.3	 20
538	  8	2010.0	396.4	 25
539	  8	1701.0	380.2	 25
540	  8	215.0	36.1	 25
541	  8	285.8	26.9	 20
542	  8	213.0	29.8	 25
543	  8	147.0	20.7	 25
544	  8	404.0	45.5	 20
545	  8	263.0	51.8	 25
546	  8	191.8	44.4	 20
547	  8	1825.8	136.9	 16
548	  8	955.5	98.3	 20
549	  8	1464.0	118.3	 20
550	  8	572.0	70.0	 20
551	  8	1095.0	181.6	 25
552	  8	237.0	32.1	 25
553	  8	289.5	43.2	 20
554	  8	796.0	112.1	 25
555	  8	437.0	63.9	 25
556	  8	442.5	98.6	 20
557	  8	1092.0	73.7	 25
558	  8	3540.5	586.9	 20
559	  8	362.0	33.1	 16
560	  8	196.3	29.5	 20
561	  8	168.0	21.6	 20
562	  8	367.8	62.0	 20
563	  8	241.0	33.6	 25
564	  8	305.0	37.9	 25
565	  8	181.8	22.7	 20
566	  8	299.0	29.3	 25
567	  8	155.0	15.6	 25
568	  8	2542.5	477.8	 20
569	  8	558.0	49.2	 25
570	  8	239.5	29.6	 20
571	  8	428.0	43.4	 16
572	  8	374.5	30.0	 20
573	  8	1773.5	177.2	 20
574	  8	2042.3	307.7	 20
575	  8	592.0	57.7	 25
576	  8	462.0	50.2	 25
577	  8	474.3	61.4	 20
578	  8	1467.0	304.6	 25
579	  8	886.0	92.1	 25
580	  8	4957.0	763.9	 25
581	  8	558.0	42.3	 20
582	  8	496.5	59.7	 20
583	  8	260.0	29.4	 20
584	  8	352.3	38.8	 16
585	  8	1904.3	276.2	 20
586	  8	6119.0	1391.5	 25
587	  8	889.0	102.1	 20
588	  8	2188.0	252.2	 25
589	  8	725.0	61.4	 25
590	  8	1059.8	98.6	 20
591	  8	507.0	52.3	 25
592	  8	2164.0	286.3	 25
593	  8	686.8	87.8	 20
594	  8	1684.5	219.6	 20
595	  8	1835.0	174.0	 20
596	  8	427.5	49.1	 16
597	  8	922.0	104.7	 20
598	  8	2088.0	483.0	 25
599	  8	580.5	46.8	 20
600	  8	2508.0	469.2	 25
601	  8	1335.0	279.5	 25
602	  8	662.3	48.9	 20
603	  8	578.0	75.2	 25
604	  8	388.0	38.3	 25
605	  8	224.0	25.2	 20
606	  8	138.3	11.9	 20
607	  8	146.5	22.0	 20
608	  8	137.0	20.0	 16
609	  8	133.3	13.3	 20
610	  8	203.0	116.6	 25
611	  8	522.3	65.0	 20
612	  8	1298.0	345.4	 25
613	  8	258.0	25.2	 25
614	  8	570.8	80.4	 20
615	  8	355.0	46.8	 25
616	  8	690.0	123.6	 25
617	  8	926.8	90.7	 20
618	  8	2061.3	379.7	 20
619	  8	660.0	53.7	 20
620	  8	1367.3	139.0	 20
621	  8	300.0	34.1	 16
622	  8	340.0	47.3	 25
623	  8	192.0	21.0	 25
624	  8	158.0	25.8	 20
625	  8	1642.0	249.2	 25
626	  8	1470.0	136.9	 25
627	  8	564.8	70.1	 20
628	  8	2517.0	313.1	 25
629	  8	1280.0	158.5	 25
630	  8	1267.0	105.5	 16
631	  8	255.5	35.3	 20
632	  8	161.3	18.0	 20
633	  8	676.0	58.9	 16
634	  8	485.0	87.3	 25
635	  8	897.0	69.0	 25
636	  8	953.8	68.6	 20
637	  8	1297.0	123.8	 25
638	  8	779.0	196.9	 25
639	  8	15077.0	2257.4	 20
  0	  9	345.0	47.8	 25
  1	  9	1328.0	211.5	 25
  2	  9	174.3	23.6	 20
  3	  9	159.0	23.5	 25
  4	  9	499.0	36.9	 25
  5	  9	1025.3	79.1	 20
  6	  9	871.0	63.0	 20
  7	  9	3000.3	478.8	 20
  8	  9	262.0	32.1	 16
  9	  9	339.0	57.5	 20
 10	  9	127.0	21.6	 25
 11	  9	559.8	87.2	 20
 12	  9	127.0	15.5	 25
 13	  9	765.0	91.6	 25
 14	  9	443.8	54.7	 20
 15	  9	1806.0	212.0	 25
 16	  9	846.0	82.8	 25
 17	  9	684.8	51.2	 20
 18	  9	429.5	44.8	 20
 19	  9	732.5	71.6	 20
 20	  9	1785.3	218.3	 16
 21	  9	398.3	25.5	 20
 22	  9	3921.0	685.2	 25
 23	  9	1316.3	120.7	 20
 24	  9	192.0	29.3	 25
 25	  9	116.0	14.2	 25
 26	  9	135.5	21.0	 20
 27	  9	232.0	37.5	 25
 28	  9	518.0	47.4	 25
 29	  9	2716.0	712.1	 25
 30	  9	234.3	33.0	 16
 31	  9	3914.5	470.0	 20
 32	  9	796.3	152.6	 20
 33	  9	2412.3	178.4	 16
 34	  9	450.0	67.0	 25
 35	  9	925.0	83.2	 25
 36	  9	1380.5	100.7	 20
 37	  9	1781.0	147.2	 25
 38	  9	1233.0	145.5	 25
 39	  9	403.0	47.1	 20
 40	  9	285.0	31.0	 25
 41	  9	324.0	36.9	 25
 42	  9	418.3	46.7	 16
 43	  9	269.8	36.5	 20
 44	  9	217.5	23.7	 20
 45	  9	259.5	30.5	 16
 46	  9	326.0	39.7	 25
 47	  9	201.0	27.9	 25
 48	  9	1392.0	212.9	 20
 49	  9	428.0	40.2	 25
 50	  9	12606.0	2370.0	 25
 51	  9	1174.3	75.6	 20
 52	  9	652.0	62.6	 25
 53	  9	3689.0	608.7	 25
 54	  9	6693.5	504.4	 16
 55	  9	394.5	30.4	 20
 56	  9	425.5	41.7	 20
 57	  9	545.0	57.5	 16
 58	  9	857.0	84.4	 25
 59	  9	476.0	65.4	 25
 60	  9	372.3	40.3	 20
 61	  9	2785.0	536.4	 25
 62	  9	991.0	131.6	 25
 63	  9	1604.3	205.2	 20
 64	  9	1393.0	237.8	 25
 65	  9	665.0	90.7	 25
 66	  9	1711.3	343.4	 20
 67	  9	253.3	46.9	 20
 68	  9	168.5	23.7	 20
 69	  9	434.3	60.7	 20
 70	  9	122.8	15.4	 16
 71	  9	1717.0	394.3	 25
 72	  9	2722.0	523.1	 25
 73	  9	144.0	20.9	 20
 74	  9	162.0	21.7	 25
 75	  9	225.0	36.4	 25
 76	  9	373.8	53.5	 20
 77	  9	373.0	47.1	 25
 78	  9	207.0	22.3	 25
 79	  9	1203.3	126.4	 16
 80	  9	898.3	116.7	 20
 81	  9	695.0	55.7	 20
 82	  9	3071.3	286.7	 16
 83	  9	148.0	15.8	 25
 84	  9	179.0	23.8	 25
 85	  9	1093.5	273.0	 20
 86	  9	248.0	32.5	 25
 87	  9	9003.0	2046.7	 25
 88	  9	280.3	34.6	 20
 89	  9	1941.0	382.0	 25
 90	  9	713.0	84.2	 25
 91	  9	1079.5	71.4	 16
 92	  9	702.3	67.2	 20
 93	  9	755.0	52.4	 20
 94	  9	167.3	16.8	 16
 95	  9	167.0	26.4	 25
 96	  9	1318.0	248.5	 25
 97	  9	160.8	22.4	 20
 98	  9	219.0	23.3	 25
 99	  9	844.0	72.3	 25
100	  9	1948.0	222.8	 20
101	  9	1753.0	185.6	 25
102	  9	3451.0	482.0	 25
103	  9	365.5	31.6	 16
104	  9	160.3	27.7	 20
105	  9	295.0	37.1	 20
106	  9	854.3	52.8	 16
107	  9	843.0	100.7	 25
108	  9	852.0	70.2	 25
109	  9	536.0	48.3	 25
110	  9	1147.5	125.6	 20
111	  9	177.0	20.1	 25
112	  9	4458.0	1116.2	 25
113	  9	1055.0	178.3	 20
114	  9	885.0	109.7	 25
115	  9	433.3	48.1	 20
116	  9	429.0	50.5	 16
117	  9	179.8	44.7	 20
118	  9	7151.3	1525.2	 20
119	  9	244.0	17.5	 20
120	  9	169.0	25.6	 25
121	  9	3021.0	579.0	 25
122	  9	1095.3	124.8	 20
123	  9	381.0	62.5	 25
124	  9	7154.0	1171.7	 25
125	  9	1354.5	193.8	 20
126	  9	1431.0	187.2	 25
127	  9	232.3	18.8	 20
128	  9	965.8	71.5	 16
129	  9	251.5	41.5	 20
130	  9	201.3	28.9	 20
131	  9	908.3	83.7	 20
132	  9	417.0	38.8	 25
133	  9	3207.0	438.1	 25
134	  9	1167.8	99.1	 20
135	  9	559.0	59.7	 25
136	  9	457.0	38.2	 25
137	  9	538.5	51.3	 20
138	  9	509.0	52.9	 25
139	  9	9695.5	886.8	 20
140	  9	193.0	29.1	 16
141	  9	196.5	27.7	 20
142	  9	2561.5	314.9	 20
143	  9	8862.5	720.9	 20
144	  9	988.0	106.4	 25
145	  9	771.0	64.7	 25
146	  9	1730.5	105.5	 20
147	  9	1424.0	125.2	 25
148	  9	863.0	119.0	 25
149	  9	1043.0	159.8	 25
150	  9	1203.3	166.9	 20
151	  9	572.0	56.0	 20
152	  9	8712.5	1401.4	 20
153	  9	250.8	21.6	 16
154	  9	248.8	29.5	 20
155	  9	1723.0	136.0	 25
156	  9	2716.3	137.9	 20
157	  9	4496.0	608.9	 25
158	  9	1284.0	147.4	 25
159	  9	869.0	105.1	 20
160	  9	362.0	38.6	 25
161	  9	2119.0	275.7	 25
162	  9	1749.5	216.9	 20
163	  9	384.3	81.3	 20
164	  9	2245.8	254.8	 20
165	  9	3739.3	203.6	 16
166	  9	5201.3	209.7	 20
167	  9	5158.0	445.0	 25
168	  9	5224.3	316.7	 20
169	  9	10344.0	980.0	 25
170	  9	2016.0	183.4	 25
171	  9	1286.0	110.9	 20
172	  9	332.0	46.3	 25
173	  9	1666.0	351.5	 25
174	  9	17498.5	2287.8	 20
175	  9	406.0	29.8	 20
176	  9	542.3	48.5	 20
177	  9	864.8	75.0	 16
178	  9	596.8	53.5	 20
179	  9	551.0	47.3	 25
180	  9	889.8	50.2	 20
181	  9	4272.0	784.3	 25
182	  9	195.0	24.5	 25
183	  9	193.5	21.5	 20
184	  9	236.0	23.5	 25
185	  9	138.0	22.8	 25
186	  9	244.8	39.0	 20
187	  9	13494.5	2408.7	 20
188	  9	307.8	28.3	 20
189	  9	174.0	17.8	 20
190	  9	3613.3	314.8	 16
191	  9	3873.0	509.5	 25
192	  9	261.0	31.4	 25
193	  9	416.5	46.5	 20
194	  9	8014.0	1166.2	 25
195	  9	415.0	73.6	 25
196	  9	2049.0	184.7	 20
197	  9	5740.0	697.6	 25
198	  9	3494.0	513.4	 25
199	  9	429.0	47.2	 16
200	  9	1350.5	153.5	 20
201	  9	895.0	132.1	 20
202	  9	461.8	34.3	 16
203	  9	14063.0	1882.2	 25
204	  9	2036.0	419.0	 25
205	  9	181.3	22.9	 20
206	  9	692.0	124.2	 25
207	  9	151.0	22.2	 25
208	  9	198.0	24.7	 20
209	  9	335.0	31.5	 25
210	  9	4198.0	824.7	 25
211	  9	1749.8	160.4	 16
212	  9	223.5	26.9	 20
213	  9	2534.5	422.8	 20
214	  9	172.5	16.1	 16
215	  9	13183.0	1771.6	 25
216	  9	10598.0	1467.3	 25
217	  9	14965.0	1336.5	 20
218	  9	2923.0	509.0	 25
219	  9	213.0	31.6	 25
220	  9	487.5	46.2	 20
221	  9	416.0	43.6	 25
222	  9	672.0	58.5	 25
223	  9	8559.3	1368.2	 20
224	  9	633.0	46.1	 20
225	  9	383.3	46.8	 20
226	  9	1372.0	63.3	 16
227	  9	1026.8	92.2	 20
228	  9	508.0	46.0	 25
229	  9	4745.0	980.6	 25
230	  9	1363.5	71.3	 20
231	  9	7303.0	836.4	 25
232	  9	2067.0	255.6	 25
233	  9	390.3	49.6	 20
234	  9	2266.0	261.7	 25
235	  9	1771.0	180.1	 25
236	  9	1381.5	89.4	 16
237	  9	7694.5	838.5	 20
238	  9	237.0	25.3	 20
239	  9	3199.8	311.4	 16
240	  9	927.0	101.0	 25
241	  9	456.0	58.4	 25
242	  9	4254.3	406.4	 20
243	  9	518.0	40.7	 25
244	  9	767.0	51.2	 25
245	  9	369.3	30.6	 20
246	  9	427.0	50.6	 25
247	  9	5828.0	456.3	 25
248	  9	917.5	46.6	 16
249	  9	1198.3	138.3	 20
250	  9	3686.0	610.4	 20
251	  9	9884.0	1264.7	 16
252	  9	554.0	48.1	 25
253	  9	692.0	54.5	 25
254	  9	602.5	51.9	 20
255	  9	1120.0	178.1	 25
256	  9	543.0	53.9	 25
257	  9	910.0	115.3	 20
258	  9	852.0	149.9	 25
259	  9	583.0	94.6	 25
260	  9	3480.0	153.8	 16
261	  9	1259.5	103.6	 20
262	  9	1773.0	141.9	 20
263	  9	385.3	39.0	 16
264	  9	139.0	18.3	 25
265	  9	235.0	41.4	 25
266	  9	1225.0	83.5	 20
267	  9	880.0	104.2	 25
268	  9	343.0	30.7	 25
269	  9	943.0	84.8	 25
270	  9	534.5	48.0	 20
271	  9	268.0	34.2	 25
272	  9	690.5	63.0	 20
273	  9	467.0	36.7	 16
274	  9	507.3	55.4	 20
275	  9	460.3	72.2	 20
276	  9	5892.8	420.1	 20
277	  9	1009.0	113.2	 25
278	  9	862.0	69.5	 25
279	  9	269.8	29.8	 20
280	  9	1230.0	99.3	 25
281	  9	403.0	51.2	 25
282	  9	320.5	36.6	 20
283	  9	237.0	34.6	 25
284	  9	5280.0	1121.8	 20
285	  9	449.3	35.3	 16
286	  9	722.5	87.1	 20
287	  9	197.5	29.0	 20
288	  9	232.8	35.0	 20
289	  9	597.0	47.8	 25
290	  9	635.0	54.3	 25
291	  9	348.8	39.9	 20
292	  9	1129.0	196.0	 25
293	  9	148.0	20.4	 25
294	  9	361.8	27.3	 20
295	  9	2266.0	428.3	 25
296	  9	267.5	29.5	 20
297	  9	312.0	35.7	 16
298	  9	474.8	29.6	 20
299	  9	585.8	63.2	 20
300	  9	188.0	27.6	 20
301	  9	292.0	32.9	 25
302	  9	490.0	59.5	 25
303	  9	9816.3	1040.7	 20
304	  9	181.0	29.5	 25
305	  9	218.0	24.1	 25
306	  9	2305.3	361.1	 20
307	  9	291.0	40.3	 25
308	  9	168.3	34.6	 20
309	  9	1170.0	272.3	 20
310	  9	182.0	31.0	 16
311	  9	227.3	25.3	 20
312	  9	2098.0	557.9	 25
313	  9	3277.3	483.1	 20
314	  9	273.0	38.7	 25
315	  9	5558.0	1229.4	 25
316	  9	369.5	40.9	 20
317	  9	1216.0	153.4	 25
318	  9	306.0	31.1	 25
319	  9	644.3	80.9	 20
320	  9	852.5	47.8	 20
321	  9	195.5	24.2	 20
322	  9	252.5	33.5	 16
323	  9	808.0	107.7	 20
324	  9	887.0	90.5	 25
325	  9	678.3	50.4	 20
326	  9	394.0	50.3	 25
327	  9	12994.0	2231.7	 25
328	  9	1636.5	320.9	 20
329	  9	148.0	19.2	 25
330	  9	438.0	68.1	 25
331	  9	1533.3	314.9	 20
332	  9	1220.0	133.9	 20
333	  9	320.3	33.0	 20
334	  9	414.5	43.8	 16
335	  9	2093.3	249.7	 20
336	  9	210.0	17.8	 25
337	  9	383.3	39.5	 20
338	  9	289.0	35.9	 25
339	  9	391.0	54.5	 25
340	  9	3186.0	591.2	 20
341	  9	190.0	24.8	 25
342	  9	408.0	57.6	 25
343	  9	325.8	31.8	 20
344	  9	3149.3	541.6	 20
345	  9	145.8	16.3	 20
346	  9	173.5	23.4	 16
347	  9	132.5	19.0	 20
348	  9	871.0	165.7	 25
349	  9	542.0	64.7	 25
350	  9	665.0	40.0	 20
351	  9	411.0	34.1	 25
352	  9	631.0	91.2	 25
353	  9	1946.8	156.2	 20
354	  9	1061.0	135.0	 25
355	  9	631.0	88.9	 25
356	  9	462.3	57.3	 16
357	  9	219.0	28.7	 20
358	  9	166.3	24.0	 20
359	  9	526.5	47.7	 16
360	  9	479.0	49.7	 25
361	  9	194.0	30.0	 25
362	  9	673.3	46.8	 20
363	  9	938.0	54.8	 25
364	  9	627.0	53.9	 25
365	  9	333.8	34.5	 20
366	  9	1058.0	79.1	 25
367	  9	733.0	83.8	 25
368	  9	149.8	23.1	 16
369	  9	187.8	31.5	 20
370	  9	165.5	31.7	 20
371	  9	425.8	43.3	 16
372	  9	1466.0	113.3	 25
373	  9	337.0	36.5	 25
374	  9	885.3	98.9	 20
375	  9	1122.0	126.2	 25
376	  9	1742.0	241.2	 25
377	  9	401.0	32.2	 20
378	  9	197.0	32.8	 25
379	  9	5456.0	943.4	 25
380	  9	4143.5	410.6	 16
381	  9	209.8	23.0	 20
382	  9	790.0	83.9	 20
383	  9	1428.3	147.4	 16
384	  9	214.0	33.0	 20
385	  9	182.0	24.6	 25
386	  9	5370.8	746.7	 20
387	  9	805.0	85.6	 25
388	  9	3528.0	333.8	 25
389	  9	2441.0	457.0	 25
390	  9	500.5	51.7	 20
391	  9	287.0	38.0	 25
392	  9	494.0	91.5	 25
393	  9	385.0	31.6	 16
394	  9	161.0	16.9	 20
395	  9	223.3	17.6	 20
396	  9	514.0	46.8	 16
397	  9	446.0	37.7	 25
398	  9	438.0	46.2	 25
399	  9	10135.5	1144.4	 20
400	  9	724.0	67.6	 25
401	  9	237.0	27.9	 25
402	  9	350.5	27.6	 20
403	  9	391.0	49.3	 25
404	  9	284.0	51.4	 25
405	  9	271.0	27.8	 16
406	  9	398.5	38.4	 20
407	  9	526.0	55.3	 20
408	  9	1156.8	86.0	 16
409	  9	814.0	112.2	 25
410	  9	261.0	31.1	 25
411	  9	147.5	21.1	 20
412	  9	198.0	26.2	 25
413	  9	232.0	25.6	 25
414	  9	776.8	70.3	 20
415	  9	311.0	40.4	 25
416	  9	856.0	151.8	 25
417	  9	159.8	19.9	 16
418	  9	877.8	136.5	 20
419	  9	171.8	23.9	 20
420	  9	1448.8	181.6	 16
421	  9	142.0	16.2	 25
422	  9	327.0	54.2	 25
423	  9	192.5	28.2	 20
424	  9	259.0	33.1	 25
425	  9	297.0	43.3	 25
426	  9	1031.8	104.2	 20
427	  9	554.0	45.6	 25
428	  9	228.0	30.5	 25
429	  9	1612.3	306.4	 20
430	  9	5843.5	681.9	 16
431	  9	1486.5	117.0	 20
432	  9	563.3	31.4	 20
433	  9	305.3	34.6	 20
434	  9	353.0	36.5	 25
435	  9	377.0	50.3	 25
436	  9	144.0	18.8	 20
437	  9	369.0	40.3	 25
438	  9	203.0	27.7	 25
439	  9	395.8	35.0	 20
440	  9	413.0	52.1	 25
441	  9	168.5	16.8	 20
442	  9	6163.0	581.3	 16
443	  9	164.8	20.8	 20
444	  9	1897.8	201.0	 20
445	  9	446.5	42.4	 20
446	  9	2861.0	170.1	 25
447	  9	1604.0	106.7	 25
448	  9	1053.5	75.1	 20
449	  9	2417.0	246.5	 25
450	  9	422.0	47.8	 25
451	  9	1096.5	56.3	 20
452	  9	10887.0	1865.4	 25
453	  9	351.3	30.1	 20
454	  9	409.3	38.2	 16
455	  9	1350.8	84.6	 20
456	  9	4595.5	493.5	 20
457	  9	2516.8	100.9	 20
458	  9	1445.0	186.4	 25
459	  9	366.0	50.3	 25
460	  9	233.0	15.4	 20
461	  9	472.0	89.8	 25
462	  9	435.0	40.1	 25
463	  9	262.3	26.4	 20
464	  9	338.0	48.2	 25
465	  9	154.3	22.2	 20
466	  9	1784.3	249.1	 16
467	  9	6491.8	1027.2	 20
468	  9	340.3	29.3	 20
469	  9	425.0	31.9	 25
470	  9	429.5	43.5	 20
471	  9	214.0	32.6	 25
472	  9	703.0	89.2	 25
473	  9	398.3	45.8	 20
474	  9	905.0	167.5	 25
475	  9	207.0	21.6	 25
476	  9	175.3	24.2	 20
477	  9	2226.8	394.3	 20
478	  9	352.8	39.2	 20
479	  9	6673.0	472.1	 16
480	  9	600.3	62.7	 20
481	  9	275.0	58.2	 25
482	  9	405.5	65.7	 20
483	  9	1496.0	273.4	 25
484	  9	279.0	34.3	 25
485	  9	1778.3	192.1	 20
486	  9	2603.0	355.5	 25
487	  9	473.0	52.2	 25
488	  9	151.8	19.6	 20
489	  9	2138.3	361.2	 20
490	  9	202.0	27.7	 20
491	  9	327.5	37.3	 16
492	  9	239.5	36.2	 20
493	  9	189.0	19.9	 25
494	  9	634.5	59.4	 20
495	  9	820.0	117.2	 25
496	  9	180.0	25.1	 25
497	  9	4402.5	572.0	 20
498	  9	202.0	22.3	 25
499	  9	213.0	27.1	 25
500	  9	194.0	19.8	 20
501	  9	380.3	34.2	 20
502	  9	401.5	30.5	 20
503	  9	262.8	28.6	 16
504	  9	509.0	56.5	 20
505	  9	325.0	44.3	 25
506	  9	550.8	32.9	 20
507	  9	576.0	44.6	 25
508	  9	1458.0	144.2	 25
509	  9	1034.0	93.3	 25
510	  9	148.3	15.4	 20
511	  9	322.0	56.0	 25
512	  9	1523.0	318.3	 25
513	  9	6998.5	335.2	 16
514	  9	6638.8	1254.6	 20
515	  9	191.0	20.6	 20
516	  9	172.5	24.0	 16
517	  9	840.0	117.2	 25
518	  9	1893.0	289.5	 25
519	  9	675.5	50.3	 20
520	  9	234.0	29.2	 25
521	  9	1743.0	267.1	 25
522	  9	161.0	21.7	 20
523	  9	571.0	71.2	 25
524	  9	4824.0	681.8	 25
525	  9	197.8	33.0	 16
526	  9	222.5	24.6	 20
527	  9	244.3	37.7	 20
528	  9	497.0	41.1	 16
529	  9	654.0	69.0	 25
530	  9	414.0	60.1	 25
531	  9	141.8	18.8	 20
532	  9	169.0	27.8	 25
533	  9	158.0	20.3	 25
534	  9	1583.3	97.8	 20
535	  9	579.0	46.6	 25
536	  9	414.0	45.3	 25
537	  9	1394.3	70.0	 16
538	  9	170.3	23.1	 20
539	  9	489.0	51.4	 20
540	  9	168.0	18.8	 16
541	  9	505.5	87.8	 20
542	  9	534.0	69.9	 25
543	  9	462.0	41.5	 20
544	  9	409.0	53.1	 25
545	  9	214.0	28.9	 25
546	  9	188.8	21.1	 20
547	  9	799.0	76.9	 25
548	  9	1657.0	177.7	 25
549	  9	933.0	70.0	 25
550	  9	577.0	40.1	 16
551	  9	355.5	32.8	 20
552	  9	284.3	21.8	 20
553	  9	393.5	20.6	 16
554	  9	694.0	74.5	 25
555	  9	1734.0	189.8	 25
556	  9	10975.3	992.5	 20
557	  9	3193.0	333.0	 25
558	  9	736.0	46.9	 25
559	  9	4001.0	564.8	 20
560	  9	171.0	22.2	 25
561	  9	236.0	28.9	 25
562	  9	166.3	15.1	 16
563	  9	456.0	36.7	 20
564	  9	169.0	19.3	 20
565	  9	184.0	21.7	 16
566	  9	1165.0	195.8	 25
567	  9	215.0	33.4	 25
568	  9	4701.0	605.8	 20
569	  9	561.0	56.3	 25
570	  9	3460.0	541.5	 25
571	  9	3208.5	541.2	 20
572	  9	221.0	22.7	 25
573	  9	5800.0	1078.4	 25
574	  9	818.3	58.8	 16
575	  9	520.5	50.8	 20
576	  9	1256.3	159.7	 20
577	  9	13437.3	747.4	 16
578	  9	1407.0	97.0	 25
579	  9	1092.0	76.3	 25
580	  9	1748.5	68.6	 20
581	  9	2495.0	380.3	 25
582	  9	1019.0	139.8	 25
583	  9	9719.3	1319.8	 20
584	  9	476.0	31.5	 25
585	  9	288.0	25.7	 25
586	  9	4604.3	572.7	 16
587	  9	3423.8	397.5	 20
588	  9	720.0	69.9	 20
589	  9	704.3	56.0	 20
590	  9	1571.5	74.7	 20
591	  9	811.0	62.2	 25
592	  9	155.0	18.7	 25
593	  9	1586.0	214.4	 20
594	  9	565.0	72.0	 25
595	  9	413.0	43.3	 25
596	  9	1671.5	264.7	 20
597	  9	918.0	77.6	 25
598	  9	184.0	23.3	 20
599	  9	369.3	24.4	 16
600	  9	302.0	35.0	 20
601	  9	179.8	21.9	 20
602	  9	421.3	43.4	 20
603	  9	412.0	37.1	 25
604	  9	184.0	22.5	 25
605	  9	7343.5	1181.6	 20
606	  9	177.0	25.4	 25
607	  9	146.0	18.4	 25
608	  9	161.0	16.8	 20
609	  9	327.0	39.6	 25
610	  9	14984.0	2066.2	 20
611	  9	2670.5	276.1	 16
612	  9	430.0	55.1	 20
613	  9	1002.5	88.2	 20
614	  9	5289.0	633.6	 20
615	  9	323.0	49.7	 25
616	  9	422.0	33.0	 25
617	  9	914.5	92.2	 20
618	  9	1545.0	345.0	 25
619	  9	260.0	28.1	 25
620	  9	406.0	72.9	 20
621	  9	5399.0	1384.9	 25
622	  9	188.5	28.3	 20
623	  9	925.3	95.6	 16
624	  9	304.0	47.8	 20
625	  9	518.0	38.5	 20
626	  9	4544.8	533.7	 20
627	  9	303.0	28.1	 25
628	  9	430.0	34.5	 25
629	  9	180.0	27.4	 25
630	  9	263.5	34.9	 20
631	  9	299.0	32.1	 25
632	  9	1315.0	112.1	 25
633	  9	750.3	57.8	 20
634	  9	1893.5	136.0	 20
635	  9	21015.8	3730.5	 20
636	  9	851.5	34.8	 16
637	  9	8354.5	1344.1	 20
638	  9	270.0	25.9	 25
639	  9	509.3	48.8	 20
  0	 10	18829.0	2655.9	 20
  1	 10	197.5	23.3	 20
  2	 10	196.0	16.5	 20
  3	 10	126.0	23.2	 25
  4	 10	554.0	87.5	 25
  5	 10	804.5	128.1	 20
  6	 10	447.0	49.1	 25
  7	 10	226.0	30.8	 25
  8	 10	166.5	24.8	 20
  9	 10	310.0	282.3	 25
 10	 10	137.3	21.8	 20
 11	 10	215.5	29.7	 16
 12	 10	133.3	20.2	 20
 13	 10	973.0	79.6	 20
 14	 10	360.3	33.7	 20
 15	 10	1282.0	139.5	 25
 16	 10	856.0	70.3	 25
 17	 10	473.0	43.5	 20
 18	 10	380.0	29.9	 25
 19	 10	803.0	123.6	 25
 20	 10	1982.3	183.9	 20
 21	 10	365.0	47.8	 25
 22	 10	1013.5	153.4	 20
 23	 10	485.5	42.3	 16
 24	 10	166.8	16.6	 20
 25	 10	136.0	25.2	 20
 26	 10	136.5	23.4	 20
 27	 10	225.0	38.0	 25
 28	 10	446.0	47.8	 25
 29	 10	1290.5	214.9	 20
 30	 10	408.0	60.2	 25
 31	 10	1708.0	260.8	 25
 32	 10	443.0	44.6	 20
 33	 10	1688.0	175.0	 25
 34	 10	295.3	47.4	 20
 35	 10	343.3	34.0	 16
 36	 10	1041.5	102.3	 20
 37	 10	2942.0	236.1	 20
 38	 10	1306.0	156.9	 25
 39	 10	210.3	29.3	 20
 40	 10	427.0	50.5	 25
 41	 10	422.0	61.3	 25
 42	 10	449.3	32.4	 20
 43	 10	288.0	37.2	 25
 44	 10	261.0	33.0	 25
 45	 10	269.3	31.7	 20
 46	 10	230.3	26.3	 20
 47	 10	168.3	22.1	 20
 48	 10	348.0	49.5	 16
 49	 10	423.8	44.1	 20
 50	 10	3009.0	665.5	 25
 51	 10	422.0	47.9	 20
 52	 10	596.0	58.5	 25
 53	 10	4290.0	338.8	 25
 54	 10	1123.8	135.6	 20
 55	 10	297.0	35.1	 25
 56	 10	351.0	23.3	 25
 57	 10	379.0	32.0	 20
 58	 10	721.0	65.7	 20
 59	 10	444.3	65.3	 20
 60	 10	281.5	35.8	 16
 61	 10	828.5	118.9	 20
 62	 10	1287.0	85.5	 20
 63	 10	2717.0	387.0	 20
 64	 10	2103.0	180.3	 25
 65	 10	743.0	82.2	 25
 66	 10	2980.3	252.6	 20
 67	 10	255.0	36.4	 25
 68	 10	151.0	16.8	 25
 69	 10	179.3	23.1	 20
 70	 10	155.0	30.0	 25
 71	 10	242.5	34.1	 20
 72	 10	562.5	77.6	 16
 73	 10	163.5	24.6	 20
 74	 10	128.3	15.0	 20
 75	 10	133.5	21.8	 20
 76	 10	244.0	27.3	 25
 77	 10	474.0	42.4	 25
 78	 10	299.0	36.0	 25
 79	 10	376.3	56.0	 20
 80	 10	585.0	51.8	 25
 81	 10	518.0	43.2	 25
 82	 10	1005.3	154.3	 20
 83	 10	193.3	17.8	 20
 84	 10	249.8	45.9	 20
 85	 10	1641.0	74.5	 16
 86	 10	244.0	27.4	 20
 87	 10	1964.0	498.2	 25
 88	 10	265.8	32.8	 20
 89	 10	494.0	83.4	 25
 90	 10	713.0	83.3	 25
 91	 10	628.8	60.8	 20
 92	 10	455.0	63.2	 25
 93	 10	607.0	39.7	 25
 94	 10	145.8	29.2	 20
 95	 10	157.3	19.6	 20
 96	 10	131.0	27.4	 20
 97	 10	126.8	13.3	 16
 98	 10	176.3	15.8	 20
 99	 10	496.0	67.4	 25
100	 10	572.5	47.9	 20
101	 10	2267.0	347.8	 25
102	 10	1149.0	91.2	 25
103	 10	441.5	38.5	 20
104	 10	165.0	31.3	 25
105	 10	216.0	26.9	 25
106	 10	600.3	67.2	 20
107	 10	1176.5	116.8	 20
108	 10	1023.5	69.1	 20
109	 10	627.8	50.3	 16
110	 10	748.0	62.8	 20
111	 10	172.0	21.7	 25
112	 10	335.8	40.4	 20
113	 10	282.0	34.0	 25
114	 10	486.0	38.6	 25
115	 10	314.5	46.7	 20
116	 10	632.0	74.0	 25
117	 10	197.0	25.2	 25
118	 10	2283.0	458.0	 25
119	 10	240.5	36.8	 16
120	 10	225.0	116.6	 20
121	 10	173.0	25.2	 20
122	 10	223.8	41.4	 16
123	 10	679.0	96.3	 25
124	 10	2766.0	460.1	 25
125	 10	3355.5	350.4	 20
126	 10	3269.0	272.5	 25
127	 10	284.0	30.1	 25
128	 10	230.5	29.2	 20
129	 10	164.0	23.9	 25
130	 10	193.0	23.8	 25
131	 10	2268.5	129.6	 16
132	 10	277.0	26.0	 20
133	 10	1020.5	90.3	 20
134	 10	454.5	41.8	 16
135	 10	476.0	55.8	 25
136	 10	849.0	82.0	 25
137	 10	385.0	47.1	 20
138	 10	352.0	40.4	 25
139	 10	3900.0	528.3	 25
140	 10	255.8	32.6	 20
141	 10	165.0	14.4	 25
142	 10	939.0	109.3	 25
143	 10	4535.0	378.7	 16
144	 10	2391.0	90.3	 20
145	 10	1181.5	151.2	 20
146	 10	1987.3	110.1	 16
147	 10	2735.0	333.0	 25
148	 10	912.0	128.1	 25
149	 10	912.3	77.5	 20
150	 10	1066.0	120.8	 25
151	 10	432.0	54.8	 25
152	 10	1215.3	196.5	 20
153	 10	184.0	33.5	 25
154	 10	240.0	39.4	 25
155	 10	1396.3	130.7	 16
156	 10	4060.3	283.8	 20
157	 10	1544.8	133.5	 20
158	 10	1174.3	98.9	 20
159	 10	6820.8	1342.0	 20
160	 10	241.0	23.4	 25
161	 10	694.0	97.9	 25
162	 10	923.5	91.9	 20
163	 10	305.0	33.2	 25
164	 10	723.0	88.6	 25
165	 10	3103.8	181.9	 20
166	 10	4996.0	498.0	 25
167	 10	3003.3	162.7	 20
168	 10	6930.0	513.0	 16
169	 10	7019.3	723.1	 20
170	 10	1939.5	152.6	 20
171	 10	417.5	51.1	 20
172	 10	273.0	37.3	 25
173	 10	481.0	77.6	 25
174	 10	8495.3	1315.5	 20
175	 10	242.0	36.4	 25
176	 10	424.0	40.5	 25
177	 10	864.0	71.1	 20
178	 10	1237.0	88.0	 25
179	 10	559.0	58.6	 20
180	 10	1301.8	95.5	 16
181	 10	1042.0	86.6	 20
182	 10	179.3	18.9	 20
183	 10	174.5	25.2	 20
184	 10	178.0	20.6	 25
185	 10	143.0	17.9	 25
186	 10	286.3	38.9	 20
187	 10	6340.0	1346.6	 25
188	 10	317.0	33.1	 25
189	 10	163.5	28.9	 20
190	 10	894.0	162.4	 25
191	 10	2140.3	333.2	 20
192	 10	214.8	23.6	 16
193	 10	462.3	60.0	 20
194	 10	4537.5	463.8	 20
195	 10	393.0	53.5	 20
196	 10	2122.0	380.9	 25
197	 10	8478.0	1252.8	 25
198	 10	7484.0	904.8	 25
199	 10	477.0	53.7	 20
200	 10	1195.0	94.9	 25
201	 10	795.0	102.0	 25
202	 10	428.5	46.0	 20
203	 10	5513.3	866.2	 20
204	 10	442.3	64.0	 20
205	 10	175.3	31.7	 16
206	 10	185.5	16.8	 20
207	 10	173.0	26.8	 25
208	 10	138.3	25.9	 20
209	 10	191.0	24.6	 25
210	 10	1017.0	216.4	 25
211	 10	269.3	43.3	 20
212	 10	212.0	35.2	 25
213	 10	344.0	73.4	 25
214	 10	134.3	16.0	 20
215	 10	3152.0	462.6	 20
216	 10	1400.0	183.6	 20
217	 10	5498.5	543.9	 16
218	 10	506.3	64.2	 20
219	 10	160.0	18.1	 20
220	 10	367.0	26.4	 20
221	 10	355.0	62.1	 25
222	 10	548.0	38.1	 25
223	 10	4791.0	568.3	 20
224	 10	463.0	56.0	 25
225	 10	520.0	72.7	 25
226	 10	762.3	59.4	 20
227	 10	864.0	70.9	 25
228	 10	471.0	57.0	 20
229	 10	1476.3	100.2	 16
230	 10	1507.3	195.4	 20
231	 10	2563.0	146.2	 20
232	 10	1565.3	183.7	 20
233	 10	329.0	47.2	 25
234	 10	816.0	65.9	 25
235	 10	1778.3	122.7	 20
236	 10	999.0	104.9	 25
237	 10	2911.0	389.9	 25
238	 10	235.0	38.2	 25
239	 10	1715.5	104.1	 20
240	 10	504.8	49.1	 20
241	 10	547.3	56.0	 20
242	 10	1548.8	91.2	 16
243	 10	448.0	69.6	 20
244	 10	1051.0	106.2	 25
245	 10	516.8	44.0	 20
246	 10	517.0	91.3	 25
247	 10	6273.0	1194.1	 25
248	 10	1100.0	78.5	 20
249	 10	2131.0	302.6	 25
250	 10	1085.0	162.6	 25
251	 10	3007.5	448.3	 20
252	 10	420.8	40.2	 20
253	 10	786.8	63.0	 20
254	 10	608.0	38.7	 16
255	 10	2593.3	291.1	 20
256	 10	1154.0	165.2	 25
257	 10	513.8	60.3	 20
258	 10	417.0	48.9	 25
259	 10	518.0	61.3	 25
260	 10	1924.8	269.7	 20
261	 10	1621.0	123.4	 25
262	 10	1577.0	194.5	 25
263	 10	226.3	33.0	 20
264	 10	125.0	22.8	 20
265	 10	143.0	19.9	 20
266	 10	987.5	68.2	 16
267	 10	552.3	56.0	 20
268	 10	379.0	37.0	 25
269	 10	982.3	115.2	 20
270	 10	412.0	68.7	 25
271	 10	219.0	28.1	 25
272	 10	336.0	38.3	 20
273	 10	410.0	41.0	 25
274	 10	1249.0	126.7	 25
275	 10	551.0	51.1	 20
276	 10	2177.3	223.8	 20
277	 10	944.8	90.7	 20
278	 10	745.5	67.3	 20
279	 10	344.5	35.4	 16
280	 10	1276.0	82.1	 25
281	 10	257.0	27.1	 25
282	 10	310.5	36.1	 20
283	 10	234.0	25.7	 25
284	 10	698.0	136.3	 25
285	 10	317.5	27.2	 20
286	 10	457.0	49.7	 25
287	 10	162.0	15.8	 25
288	 10	386.3	33.7	 16
289	 10	680.5	43.5	 20
290	 10	860.0	86.2	 20
291	 10	548.0	37.8	 16
292	 10	245.0	36.9	 25
293	 10	144.0	20.5	 25
294	 10	439.0	59.8	 20
295	 10	932.0	132.8	 25
296	 10	377.0	54.7	 25
297	 10	838.5	128.4	 20
298	 10	615.0	56.8	 25
299	 10	622.0	57.9	 25
300	 10	161.8	23.5	 16
301	 10	232.0	31.2	 20
302	 10	419.8	28.7	 20
303	 10	1893.8	162.1	 16
304	 10	211.0	27.9	 25
305	 10	191.0	27.2	 25
306	 10	429.8	62.6	 20
307	 10	421.0	64.7	 25
308	 10	202.0	30.2	 25
309	 10	337.8	56.8	 20
310	 10	149.0	17.6	 25
311	 10	250.0	28.9	 25
312	 10	282.3	27.8	 16
313	 10	830.5	117.8	 20
314	 10	266.0	25.0	 20
315	 10	2087.5	214.8	 16
316	 10	253.0	32.3	 25
317	 10	378.0	46.5	 25
318	 10	249.0	38.8	 25
319	 10	795.5	94.7	 20
320	 10	786.0	72.3	 25
321	 10	183.0	20.8	 25
322	 10	175.3	23.7	 20
323	 10	337.0	34.9	 25
324	 10	455.3	43.2	 20
325	 10	615.0	47.1	 16
326	 10	586.8	59.0	 20
327	 10	6723.0	1163.8	 20
328	 10	239.5	36.5	 20
329	 10	139.0	16.4	 25
330	 10	163.0	19.6	 25
331	 10	204.5	18.7	 20
332	 10	732.0	105.5	 25
333	 10	557.0	60.0	 25
334	 10	427.8	41.7	 20
335	 10	327.0	30.2	 25
336	 10	227.5	31.7	 20
337	 10	333.5	38.5	 16
338	 10	298.8	24.0	 20
339	 10	231.3	28.0	 20
340	 10	441.0	77.7	 20
341	 10	195.0	44.3	 25
342	 10	273.0	43.6	 25
343	 10	269.5	38.6	 20
344	 10	339.0	44.5	 25
345	 10	141.0	22.6	 25
346	 10	222.5	23.6	 20
347	 10	147.0	18.2	 25
348	 10	304.5	36.5	 20
349	 10	289.5	37.9	 16
350	 10	506.3	40.0	 20
351	 10	407.0	35.2	 20
352	 10	418.0	56.3	 20
353	 10	572.0	109.5	 25
354	 10	459.0	60.5	 25
355	 10	251.8	33.0	 20
356	 10	309.0	30.2	 25
357	 10	172.0	21.9	 25
358	 10	159.0	25.8	 25
359	 10	708.5	72.5	 20
360	 10	364.8	33.9	 20
361	 10	179.8	28.3	 20
362	 10	672.0	61.3	 16
363	 10	643.3	71.7	 20
364	 10	993.0	183.1	 25
365	 10	271.0	40.6	 20
366	 10	1232.0	125.7	 25
367	 10	1489.0	227.6	 25
368	 10	127.3	16.4	 20
369	 10	154.0	22.2	 25
370	 10	179.0	20.7	 25
371	 10	252.8	28.5	 20
372	 10	1230.8	123.7	 20
373	 10	903.3	134.5	 20
374	 10	521.0	30.9	 16
375	 10	877.3	71.2	 20
376	 10	528.0	72.6	 25
377	 10	540.5	72.5	 20
378	 10	158.0	19.8	 25
379	 10	1242.0	276.6	 25
380	 10	343.8	54.8	 20
381	 10	213.0	25.8	 25
382	 10	215.0	26.9	 25
383	 10	235.8	22.2	 20
384	 10	200.0	31.1	 25
385	 10	169.8	22.2	 20
386	 10	780.8	72.6	 16
387	 10	1324.0	111.3	 20
388	 10	705.5	43.1	 20
389	 10	573.8	92.3	 20
390	 10	563.0	74.2	 25
391	 10	259.0	33.5	 25
392	 10	128.5	24.1	 20
393	 10	195.0	29.8	 25
394	 10	150.0	19.5	 25
395	 10	167.5	21.4	 20
396	 10	339.0	32.5	 25
397	 10	446.0	55.2	 20
398	 10	414.0	44.2	 20
399	 10	2485.0	276.7	 16
400	 10	763.3	67.8	 20
401	 10	177.0	22.9	 25
402	 10	404.8	39.2	 20
403	 10	391.0	42.6	 25
404	 10	233.0	19.9	 25
405	 10	334.3	30.2	 20
406	 10	396.0	55.3	 25
407	 10	721.0	83.5	 25
408	 10	869.0	122.5	 20
409	 10	428.3	53.6	 20
410	 10	253.3	22.6	 20
411	 10	159.0	20.2	 16
412	 10	151.5	18.2	 20
413	 10	230.0	26.8	 25
414	 10	796.5	125.0	 20
415	 10	270.0	28.3	 25
416	 10	277.0	42.1	 25
417	 10	116.3	14.4	 20
418	 10	165.0	18.9	 25
419	 10	175.0	20.4	 25
420	 10	268.3	54.0	 20
421	 10	142.5	17.9	 20
422	 10	144.0	20.3	 20
423	 10	192.5	20.7	 16
424	 10	240.3	36.0	 20
425	 10	221.0	32.6	 25
426	 10	663.0	106.1	 20
427	 10	483.0	71.5	 25
428	 10	234.0	23.6	 25
429	 10	698.5	76.2	 20
430	 10	1589.0	295.6	 25
431	 10	1323.0	145.6	 25
432	 10	504.5	34.8	 20
433	 10	405.0	28.3	 20
434	 10	786.8	119.3	 20
435	 10	280.0	25.4	 16
436	 10	150.5	20.2	 20
437	 10	245.0	31.1	 25
438	 10	210.0	26.5	 25
439	 10	258.0	29.0	 20
440	 10	336.0	33.6	 25
441	 10	192.0	20.4	 25
442	 10	361.8	86.7	 20
443	 10	173.0	26.0	 25
444	 10	1358.0	187.3	 25
445	 10	334.3	23.3	 16
446	 10	4393.0	569.2	 20
447	 10	1749.0	145.3	 20
448	 10	1480.3	69.4	 16
449	 10	2371.0	319.9	 25
450	 10	676.0	57.6	 25
451	 10	1008.0	106.7	 20
452	 10	3456.0	660.9	 25
453	 10	280.0	33.8	 25
454	 10	328.8	31.6	 20
455	 10	631.0	66.3	 25
456	 10	1608.0	194.1	 25
457	 10	2020.0	166.1	 16
458	 10	888.8	79.6	 20
459	 10	273.8	26.6	 20
460	 10	266.0	27.9	 16
461	 10	163.0	26.2	 25
462	 10	280.0	27.1	 25
463	 10	653.5	74.0	 20
464	 10	759.0	97.8	 25
465	 10	165.0	25.8	 25
466	 10	682.0	99.6	 20
467	 10	621.0	121.5	 25
468	 10	267.0	25.9	 25
469	 10	328.5	28.7	 16
470	 10	346.5	30.3	 20
471	 10	331.3	59.4	 20
472	 10	250.5	37.2	 16
473	 10	308.0	46.1	 25
474	 10	176.0	24.9	 25
475	 10	340.0	48.7	 20
476	 10	157.0	24.0	 25
477	 10	279.0	40.2	 25
478	 10	485.0	67.8	 25
479	 10	3794.8	419.4	 20
480	 10	568.0	57.2	 25
481	 10	331.5	26.3	 20
482	 10	718.8	59.7	 16
483	 10	362.8	47.6	 20
484	 10	289.0	36.0	 20
485	 10	1219.8	133.8	 20
486	 10	1639.0	313.4	 25
487	 10	622.0	102.5	 25
488	 10	131.8	19.5	 20
489	 10	285.0	41.4	 25
490	 10	213.0	31.3	 25
491	 10	175.0	28.1	 20
492	 10	180.0	24.8	 25
493	 10	188.3	20.6	 20
494	 10	1179.0	99.3	 16
495	 10	481.8	45.1	 20
496	 10	238.3	26.9	 20
497	 10	2747.0	447.6	 20
498	 10	221.0	29.5	 25
499	 10	222.0	25.7	 25
500	 10	189.5	25.3	 20
501	 10	251.0	38.1	 25
502	 10	509.0	40.5	 25
503	 10	250.0	29.7	 20
504	 10	488.0	51.7	 25
505	 10	204.5	18.2	 20
506	 10	416.3	48.5	 16
507	 10	483.3	48.7	 20
508	 10	1145.0	86.5	 20
509	 10	973.3	96.7	 20
510	 10	190.0	48.9	 25
511	 10	192.0	27.2	 25
512	 10	403.5	53.7	 20
513	 10	2210.0	376.8	 25
514	 10	984.0	188.7	 25
515	 10	163.3	19.9	 20
516	 10	193.0	27.6	 25
517	 10	956.0	109.0	 20
518	 10	1487.0	203.3	 20
519	 10	503.3	41.9	 16
520	 10	227.3	22.6	 20
521	 10	584.0	97.1	 25
522	 10	147.5	22.4	 20
523	 10	278.0	48.8	 25
524	 10	1494.0	187.5	 25
525	 10	150.8	19.6	 20
526	 10	346.0	43.3	 25
527	 10	335.0	36.0	 25
528	 10	566.0	42.4	 20
529	 10	406.3	40.6	 20
530	 10	370.8	51.7	 20
531	 10	146.0	26.5	 16
532	 10	196.3	26.8	 20
533	 10	179.0	20.7	 25
534	 10	2490.0	209.9	 20
535	 10	803.0	73.7	 25
536	 10	402.0	56.9	 25
537	 10	794.0	78.1	 20
538	 10	189.0	19.3	 25
539	 10	276.0	29.5	 25
540	 10	164.3	28.2	 20
541	 10	199.0	27.6	 25
542	 10	556.8	71.1	 20
543	 10	284.0	21.1	 16
544	 10	282.5	34.1	 20
545	 10	250.0	26.4	 20
546	 10	193.0	23.7	 20
547	 10	390.0	25.1	 25
548	 10	1336.0	107.6	 25
549	 10	1327.3	40.7	 20
550	 10	1248.0	91.3	 25
551	 10	483.0	46.2	 25
552	 10	322.5	37.6	 20
553	 10	310.0	37.6	 25
554	 10	332.0	37.5	 20
555	 10	557.0	69.2	 16
556	 10	6050.5	327.3	 20
557	 10	1305.5	117.7	 20
558	 10	524.0	44.8	 25
559	 10	510.8	85.2	 20
560	 10	171.0	23.9	 25
561	 10	171.0	19.8	 25
562	 10	134.5	15.3	 20
563	 10	188.0	24.0	 25
564	 10	194.0	26.9	 25
565	 10	155.5	17.9	 20
566	 10	223.5	31.1	 20
567	 10	213.5	30.4	 20
568	 10	3289.0	313.4	 16
569	 10	1252.0	120.9	 20
570	 10	670.0	107.5	 25
571	 10	614.3	120.5	 20
572	 10	211.0	30.2	 25
573	 10	2154.0	332.9	 25
574	 10	934.8	64.3	 20
575	 10	620.0	49.7	 25
576	 10	1962.0	229.1	 25
577	 10	7704.8	621.0	 20
578	 10	2650.0	230.5	 20
579	 10	680.3	44.7	 20
580	 10	1186.5	74.4	 16
581	 10	1789.8	256.9	 20
582	 10	377.0	38.8	 25
583	 10	1719.0	331.7	 20
584	 10	366.0	28.6	 25
585	 10	232.0	24.2	 25
586	 10	2066.0	343.7	 20
587	 10	912.0	181.9	 25
588	 10	585.0	56.5	 25
589	 10	924.8	73.4	 20
590	 10	792.5	76.1	 20
591	 10	916.5	79.2	 20
592	 10	162.3	16.7	 16
593	 10	753.0	128.0	 20
594	 10	474.0	111.4	 25
595	 10	294.0	25.9	 20
596	 10	658.0	90.7	 25
597	 10	1325.0	120.0	 25
598	 10	210.0	17.3	 25
599	 10	359.5	39.8	 20
600	 10	284.0	36.3	 25
601	 10	178.0	26.0	 25
602	 10	364.3	56.9	 16
603	 10	348.8	30.1	 20
604	 10	189.8	19.1	 20
605	 10	1285.5	105.6	 16
606	 10	155.0	19.7	 25
607	 10	150.0	24.2	 25
608	 10	169.0	31.1	 20
609	 10	341.0	44.4	 25
610	 10	5379.0	1000.7	 25
611	 10	468.3	49.4	 20
612	 10	318.0	31.5	 25
613	 10	568.0	46.3	 25
614	 10	1528.0	180.1	 16
615	 10	333.8	36.6	 20
616	 10	220.0	38.7	 20
617	 10	229.8	20.2	 16
618	 10	179.0	25.2	 25
619	 10	162.0	16.4	 25
620	 10	204.8	29.3	 20
621	 10	273.0	49.3	 25
622	 10	271.0	35.5	 25
623	 10	1061.3	85.5	 20
624	 10	240.0	46.0	 25
625	 10	578.0	35.6	 25
626	 10	634.3	46.8	 16
627	 10	328.0	43.3	 20
628	 10	602.8	49.2	 20
629	 10	183.3	27.0	 16
630	 10	272.0	39.9	 25
631	 10	304.0	35.8	 25
632	 10	1095.5	90.5	 20
633	 10	735.0	87.7	 25
634	 10	2121.0	216.9	 25
635	 10	10388.3	1629.6	 20
636	 10	820.0	40.4	 25
637	 10	3296.0	530.9	 25
638	 10	276.3	47.2	 20
639	 10	14685.0	1442.9	 16
  0	 11	356.0	47.6	 25
  1	 11	3626.8	795.5	 20
  2	 11	234.0	36.3	 20
  3	 11	127.3	15.8	 20
  4	 11	146.3	18.0	 16
  5	 11	105.0	11.9	 20
  6	 11	175.0	29.5	 25
  7	 11	7800.0	1458.9	 25
  8	 11	2202.8	341.9	 20
  9	 11	163.0	25.8	 25
 10	 11	132.0	18.2	 25
 11	 11	118.0	14.8	 20
 12	 11	1354.0	270.5	 25
 13	 11	321.0	30.0	 25
 14	 11	442.3	43.5	 16
 15	 11	1489.5	199.0	 20
 16	 11	799.5	61.4	 20
 17	 11	972.5	73.6	 16
 18	 11	1536.0	153.7	 25
 19	 11	735.0	62.4	 25
 20	 11	2177.3	138.8	 20
 21	 11	1870.0	161.0	 25
 22	 11	605.0	71.3	 25
 23	 11	139.0	22.9	 20
 24	 11	144.0	23.5	 25
 25	 11	133.0	18.1	 25
 26	 11	144.8	22.8	 16
 27	 11	174.5	21.1	 20
 28	 11	139.8	19.1	 20
 29	 11	1126.3	146.8	 16
 30	 11	155.0	19.4	 25
 31	 11	131.0	31.3	 25
 32	 11	6479.5	718.2	 20
 33	 11	151.0	32.1	 25
 34	 11	774.0	141.4	 25
 35	 11	640.8	60.0	 20
 36	 11	4953.0	1063.7	 25
 37	 11	161.0	19.7	 25
 38	 11	158.8	27.8	 16
 39	 11	283.5	35.2	 20
 40	 11	324.5	43.8	 20
 41	 11	286.0	25.1	 16
 42	 11	736.0	87.6	 25
 43	 11	744.0	69.2	 25
 44	 11	181.3	27.1	 20
 45	 11	188.0	27.6	 25
 46	 11	247.0	28.8	 25
 47	 11	213.0	23.7	 25
 48	 11	253.8	22.5	 20
 49	 11	4181.0	712.6	 25
 50	 11	192.3	20.2	 20
 51	 11	5130.0	344.5	 16
 52	 11	5458.3	828.1	 20
 53	 11	3749.3	375.3	 20
 54	 11	870.5	54.9	 20
 55	 11	1125.0	77.1	 25
 56	 11	381.0	54.1	 25
 57	 11	8739.5	1028.0	 20
 58	 11	3649.0	567.7	 25
 59	 11	1190.0	108.0	 25
 60	 11	622.3	49.2	 20
 61	 11	229.0	30.1	 25
 62	 11	294.0	27.2	 25
 63	 11	275.8	24.8	 16
 64	 11	739.3	73.0	 20
 65	 11	353.8	41.8	 20
 66	 11	12598.5	790.0	 16
 67	 11	161.0	55.9	 25
 68	 11	594.0	55.1	 25
 69	 11	249.0	35.4	 20
 70	 11	573.0	136.1	 25
 71	 11	127.0	19.1	 25
 72	 11	2887.5	534.1	 20
 73	 11	8353.0	1706.8	 25
 74	 11	455.0	87.1	 25
 75	 11	109.0	15.7	 16
 76	 11	142.0	21.0	 20
 77	 11	9930.8	1491.3	 20
 78	 11	271.5	40.8	 16
 79	 11	180.0	25.9	 25
 80	 11	154.0	18.7	 25
 81	 11	200.3	24.4	 20
 82	 11	645.0	70.4	 25
 83	 11	11218.0	1950.6	 25
 84	 11	211.5	25.3	 20
 85	 11	14820.0	3009.2	 25
 86	 11	9579.0	2012.2	 25
 87	 11	183.5	17.4	 20
 88	 11	402.8	16.6	 16
 89	 11	181.5	15.9	 20
 90	 11	334.3	40.7	 20
 91	 11	314.0	35.8	 20
 92	 11	127.0	14.8	 25
 93	 11	260.0	32.7	 25
 94	 11	553.3	99.0	 20
 95	 11	180.0	29.3	 25
 96	 11	620.0	143.7	 25
 97	 11	135.8	14.7	 20
 98	 11	120.0	18.8	 25
 99	 11	152.5	13.6	 20
100	 11	263.0	23.8	 16
101	 11	607.3	68.4	 20
102	 11	1570.3	168.3	 20
103	 11	616.0	70.2	 20
104	 11	374.0	42.2	 25
105	 11	15970.0	2757.6	 25
106	 11	249.5	24.8	 20
107	 11	1260.0	79.9	 25
108	 11	1115.0	70.3	 25
109	 11	6493.8	1174.7	 20
110	 11	3503.0	666.3	 25
111	 11	304.0	24.8	 20
112	 11	1562.5	144.2	 16
113	 11	251.5	35.2	 20
114	 11	175.5	28.8	 20
115	 11	136.5	17.5	 20
116	 11	120.0	14.8	 25
117	 11	185.0	28.5	 25
118	 11	248.0	34.5	 20
119	 11	3512.0	691.4	 25
120	 11	212.0	22.8	 25
121	 11	576.3	73.6	 20
122	 11	210.0	41.0	 25
123	 11	2500.3	324.6	 20
124	 11	161.0	20.0	 16
125	 11	909.3	110.0	 20
126	 11	4524.8	566.6	 20
127	 11	946.0	79.9	 25
128	 11	2273.3	134.0	 20
129	 11	820.0	133.1	 25
130	 11	612.0	116.8	 25
131	 11	310.0	42.1	 20
132	 11	4515.0	969.9	 25
133	 11	5151.0	1023.7	 25
134	 11	203.5	30.0	 20
135	 11	275.8	35.4	 20
136	 11	328.0	35.8	 20
137	 11	7002.0	443.0	 16
138	 11	9170.3	1316.0	 20
139	 11	464.0	58.8	 25
140	 11	236.3	27.1	 20
141	 11	1435.0	206.0	 25
142	 11	1567.0	232.4	 25
143	 11	13404.3	1280.6	 20
144	 11	427.0	56.8	 25
145	 11	471.0	41.3	 25
146	 11	137.0	23.5	 20
147	 11	681.5	84.8	 20
148	 11	189.5	25.1	 20
149	 11	544.3	61.3	 16
150	 11	345.5	41.5	 20
151	 11	196.0	25.9	 25
152	 11	308.3	34.2	 20
153	 11	479.0	76.9	 25
154	 11	127.0	18.3	 25
155	 11	138.8	17.7	 20
156	 11	1052.0	113.5	 25
157	 11	164.0	20.3	 25
158	 11	133.0	19.1	 20
159	 11	6468.5	1242.6	 20
160	 11	174.5	19.2	 20
161	 11	173.8	20.2	 16
162	 11	724.5	137.3	 20
163	 11	252.0	31.7	 25
164	 11	153.3	19.1	 20
165	 11	656.0	103.5	 25
166	 11	178.0	17.3	 25
167	 11	8487.0	1841.1	 25
168	 11	230.8	47.5	 20
169	 11	2300.0	504.9	 25
170	 11	453.0	47.1	 25
171	 11	1663.8	57.9	 16
172	 11	195.5	31.1	 20
173	 11	905.8	150.9	 20
174	 11	233.3	34.4	 16
175	 11	233.0	28.3	 25
176	 11	859.0	100.7	 25
177	 11	1699.3	182.6	 20
178	 11	18995.0	2533.9	 25
179	 11	9095.0	1816.4	 25
180	 11	1068.3	60.9	 20
181	 11	2801.0	295.6	 25
182	 11	9400.0	1985.5	 25
183	 11	193.0	21.5	 16
184	 11	2113.0	277.9	 20
185	 11	231.0	32.0	 20
186	 11	304.5	37.5	 16
187	 11	710.0	62.5	 25
188	 11	2562.0	333.0	 25
189	 11	290.3	39.3	 20
190	 11	272.0	31.4	 25
191	 11	216.0	27.7	 25
192	 11	298.5	32.9	 20
193	 11	642.0	86.3	 25
194	 11	2040.0	158.1	 25
195	 11	3955.3	263.8	 16
196	 11	141.5	16.2	 20
197	 11	367.5	47.4	 20
198	 11	857.8	89.6	 16
199	 11	345.0	44.8	 25
200	 11	671.0	64.2	 25
201	 11	790.5	81.6	 20
202	 11	385.0	47.5	 25
203	 11	674.0	109.9	 25
204	 11	2464.0	207.5	 20
205	 11	1197.0	125.9	 25
206	 11	324.0	35.9	 25
207	 11	135.0	19.9	 20
208	 11	476.3	65.2	 16
209	 11	1683.0	249.9	 20
210	 11	159.3	18.4	 20
211	 11	214.5	39.7	 20
212	 11	141.0	19.5	 25
213	 11	189.0	22.1	 25
214	 11	258.0	37.5	 20
215	 11	162.0	27.6	 25
216	 11	191.0	24.9	 25
217	 11	200.0	19.2	 20
218	 11	479.0	52.4	 25
219	 11	388.0	41.0	 25
220	 11	1255.3	101.9	 16
221	 11	1951.8	167.7	 20
222	 11	967.3	81.2	 20
223	 11	942.0	55.7	 16
224	 11	179.0	27.0	 25
225	 11	263.0	32.6	 25
226	 11	13852.5	1219.3	 20
227	 11	2168.0	233.7	 25
228	 11	824.0	95.4	 25
229	 11	6086.8	753.3	 20
230	 11	537.0	52.1	 25
231	 11	2926.0	452.1	 25
232	 11	379.5	34.6	 16
233	 11	910.0	106.7	 20
234	 11	17868.8	2196.4	 20
235	 11	620.3	46.9	 16
236	 11	10596.0	1618.3	 25
237	 11	184.0	18.0	 25
238	 11	5039.5	521.9	 20
239	 11	1745.0	247.7	 25
240	 11	311.0	31.4	 25
241	 11	534.5	41.7	 20
242	 11	885.0	65.8	 25
243	 11	1846.0	202.5	 25
244	 11	352.0	29.2	 16
245	 11	387.3	33.1	 20
246	 11	203.0	46.7	 20
247	 11	427.8	45.6	 20
248	 11	414.8	43.6	 20
249	 11	442.0	35.9	 25
250	 11	208.0	21.1	 25
251	 11	1392.8	155.1	 20
252	 11	542.0	43.8	 25
253	 11	942.0	89.8	 25
254	 11	1037.5	68.8	 20
255	 11	848.0	103.4	 25
256	 11	292.0	35.4	 20
257	 11	2146.3	209.7	 16
258	 11	538.5	36.7	 20
259	 11	828.8	61.4	 20
260	 11	490.8	40.7	 20
261	 11	1350.0	121.1	 25
262	 11	197.0	45.3	 25
263	 11	831.5	69.6	 20
264	 11	321.0	37.1	 25
265	 11	153.0	14.9	 25
266	 11	167.8	11.9	 20
267	 11	153.0	16.1	 25
268	 11	270.3	40.6	 20
269	 11	194.3	22.6	 16
270	 11	230.5	26.3	 20
271	 11	339.0	35.6	 20
272	 11	1162.5	121.8	 20
273	 11	304.0	28.8	 25
274	 11	207.0	31.3	 25
275	 11	207.8	26.1	 20
276	 11	129.0	21.7	 25
277	 11	394.0	40.5	 25
278	 11	1509.5	94.6	 20
279	 11	2425.0	234.0	 25
280	 11	2390.3	414.7	 20
281	 11	165.5	20.3	 16
282	 11	3851.0	552.9	 20
283	 11	2270.3	279.5	 20
284	 11	5463.5	499.3	 20
285	 11	1061.0	107.6	 25
286	 11	128.0	23.8	 25
287	 11	170.0	23.9	 25
288	 11	6166.8	968.9	 20
289	 11	565.0	61.7	 25
290	 11	2769.0	633.3	 25
291	 11	828.3	166.8	 20
292	 11	190.5	22.2	 20
293	 11	3840.5	793.0	 20
294	 11	186.8	15.7	 16
295	 11	258.3	34.7	 20
296	 11	2034.0	435.1	 25
297	 11	141.3	21.2	 20
298	 11	247.0	25.2	 25
299	 11	745.0	127.5	 25
300	 11	442.3	39.3	 20
301	 11	705.0	60.9	 25
302	 11	805.0	81.7	 25
303	 11	730.5	99.6	 20
304	 11	5279.0	810.2	 20
305	 11	4758.3	1020.0	 20
306	 11	176.0	25.4	 16
307	 11	154.8	24.0	 20
308	 11	4828.0	1057.9	 25
309	 11	157.3	15.8	 20
310	 11	161.0	19.8	 25
311	 11	190.0	33.9	 25
312	 11	6554.3	804.7	 20
313	 11	253.0	27.0	 25
314	 11	177.0	39.3	 25
315	 11	11963.5	1548.5	 20
316	 11	1598.8	228.3	 20
317	 11	419.0	83.8	 20
318	 11	1418.0	170.8	 16
319	 11	960.3	121.9	 20
320	 11	247.0	30.9	 25
321	 11	181.3	25.4	 20
322	 11	1768.0	288.1	 25
323	 11	2511.0	544.0	 25
324	 11	1261.8	77.2	 20
325	 11	5408.0	872.1	 25
326	 11	428.0	34.2	 25
327	 11	721.0	83.4	 25
328	 11	443.5	50.5	 16
329	 11	151.8	24.6	 20
330	 11	148.0	13.5	 20
331	 11	161.8	22.4	 16
332	 11	5367.0	979.4	 25
333	 11	3097.0	729.8	 25
334	 11	315.3	44.2	 20
335	 11	287.0	26.7	 25
336	 11	249.0	33.4	 25
337	 11	829.0	94.3	 20
338	 11	359.0	38.7	 25
339	 11	221.0	37.1	 25
340	 11	211.8	27.2	 16
341	 11	7553.3	1066.4	 20
342	 11	239.8	25.6	 20
343	 11	331.3	33.7	 16
344	 11	887.0	146.6	 25
345	 11	399.0	38.5	 25
346	 11	142.3	29.0	 20
347	 11	5389.0	1066.1	 25
348	 11	1168.0	210.2	 25
349	 11	162.5	21.3	 20
350	 11	135.0	21.0	 25
351	 11	142.0	18.9	 25
352	 11	143.8	21.3	 16
353	 11	125.8	18.3	 20
354	 11	133.8	18.2	 20
355	 11	456.8	41.5	 16
356	 11	282.0	32.6	 25
357	 11	220.0	40.3	 25
358	 11	2894.3	152.2	 20
359	 11	6456.0	932.3	 25
360	 11	424.0	50.4	 25
361	 11	245.8	33.2	 20
362	 11	478.0	44.7	 25
363	 11	262.0	32.5	 25
364	 11	804.3	51.4	 16
365	 11	4385.8	611.0	 20
366	 11	614.3	55.1	 20
367	 11	999.8	88.3	 20
368	 11	1525.0	156.6	 20
369	 11	379.0	37.0	 25
370	 11	3600.0	779.7	 25
371	 11	4874.0	578.2	 20
372	 11	415.0	33.4	 25
373	 11	351.0	49.8	 25
374	 11	305.5	33.8	 20
375	 11	258.0	34.2	 25
376	 11	319.5	26.8	 20
377	 11	1097.3	80.4	 16
378	 11	2043.5	207.9	 20
379	 11	223.0	26.3	 20
380	 11	332.0	22.8	 16
381	 11	515.0	59.5	 25
382	 11	487.0	120.8	 25
383	 11	2392.8	138.9	 20
384	 11	349.0	40.9	 25
385	 11	314.0	26.3	 25
386	 11	13432.3	1415.5	 20
387	 11	326.0	51.7	 25
388	 11	923.0	80.5	 25
389	 11	501.0	44.4	 16
390	 11	424.0	40.7	 20
391	 11	186.3	23.5	 20
392	 11	169.3	22.1	 16
393	 11	388.0	51.8	 25
394	 11	202.0	27.7	 25
395	 11	224.8	37.9	 20
396	 11	136.0	13.8	 25
397	 11	159.0	16.3	 25
398	 11	198.3	26.3	 20
399	 11	302.0	36.4	 25
400	 11	321.0	39.2	 25
401	 11	152.5	16.2	 16
402	 11	735.3	89.4	 20
403	 11	1324.8	195.3	 20
404	 11	523.3	33.1	 16
405	 11	162.0	36.2	 25
406	 11	2730.0	417.8	 25
407	 11	166.0	21.5	 25
408	 11	108.3	19.9	 20
409	 11	136.0	19.3	 25
410	 11	190.0	21.8	 25
411	 11	130.3	18.4	 20
412	 11	153.0	21.1	 25
413	 11	710.5	57.2	 20
414	 11	3355.8	315.3	 16
415	 11	385.8	66.3	 20
416	 11	173.8	22.6	 20
417	 11	2120.0	311.3	 20
418	 11	174.0	30.5	 25
419	 11	1077.0	207.0	 25
420	 11	599.0	68.7	 20
421	 11	202.0	26.8	 25
422	 11	131.0	15.3	 25
423	 11	157.8	21.7	 20
424	 11	3858.0	717.4	 25
425	 11	224.3	21.3	 20
426	 11	142.0	22.9	 16
427	 11	164.0	24.1	 20
428	 11	350.0	50.1	 20
429	 11	721.0	55.6	 20
430	 11	1759.0	275.6	 25
431	 11	632.0	37.2	 25
432	 11	1089.3	102.8	 20
433	 11	1378.0	121.1	 25
434	 11	751.0	109.7	 25
435	 11	1950.5	365.2	 20
436	 11	183.0	19.2	 25
437	 11	8977.0	1307.9	 20
438	 11	1479.3	195.0	 16
439	 11	395.8	33.4	 20
440	 11	3869.3	486.0	 20
441	 11	3910.3	374.2	 20
442	 11	182.0	20.8	 25
443	 11	146.0	24.7	 25
444	 11	316.5	39.6	 20
445	 11	194.0	26.0	 25
446	 11	203.0	36.0	 25
447	 11	226.0	31.7	 25
448	 11	2700.8	529.2	 20
449	 11	1298.8	77.0	 20
450	 11	844.3	78.4	 20
451	 11	976.3	65.3	 16
452	 11	169.5	13.4	 20
453	 11	182.0	21.2	 25
454	 11	599.3	54.0	 20
455	 11	486.0	57.9	 25
456	 11	257.0	36.5	 25
457	 11	284.3	34.5	 20
458	 11	160.0	20.3	 25
459	 11	250.0	29.6	 25
460	 11	484.8	70.3	 20
461	 11	292.3	27.8	 20
462	 11	167.0	21.0	 20
463	 11	387.3	25.3	 16
464	 11	321.5	37.3	 20
465	 11	711.0	61.7	 25
466	 11	328.8	40.4	 20
467	 11	706.0	138.5	 25
468	 11	1063.0	258.7	 25
469	 11	134.5	19.4	 20
470	 11	204.0	20.8	 25
471	 11	200.0	27.9	 25
472	 11	449.5	80.9	 20
473	 11	154.0	18.2	 20
474	 11	148.5	26.3	 20
475	 11	204.5	25.9	 16
476	 11	138.0	20.9	 20
477	 11	6365.0	1237.1	 25
478	 11	258.5	26.4	 20
479	 11	153.0	17.7	 25
480	 11	9475.0	1701.1	 25
481	 11	453.5	42.5	 20
482	 11	825.0	55.7	 25
483	 11	187.0	16.6	 25
484	 11	493.8	85.6	 20
485	 11	5505.0	985.7	 20
486	 11	220.3	20.3	 20
487	 11	252.8	38.2	 20
488	 11	133.0	17.4	 16
489	 11	153.0	18.6	 25
490	 11	183.0	31.8	 25
491	 11	191.5	17.6	 20
492	 11	132.0	14.9	 25
493	 11	2067.0	512.9	 25
494	 11	668.8	70.8	 20
495	 11	252.0	29.2	 25
496	 11	1150.0	220.3	 25
497	 11	359.8	38.6	 16
498	 11	334.5	37.6	 20
499	 11	1297.8	123.8	 20
500	 11	259.8	27.7	 16
501	 11	185.0	28.0	 25
502	 11	430.0	36.7	 25
503	 11	681.8	68.2	 20
504	 11	312.0	39.1	 25
505	 11	133.0	19.3	 25
506	 11	2431.5	449.2	 20
507	 11	195.0	24.8	 25
508	 11	351.0	47.9	 25
509	 11	160.5	25.1	 16
510	 11	171.3	33.7	 20
511	 11	145.3	22.6	 20
512	 11	162.5	18.7	 16
513	 11	612.0	99.3	 25
514	 11	159.0	18.4	 25
515	 11	399.0	45.6	 20
516	 11	140.0	15.0	 25
517	 11	3580.0	818.1	 25
518	 11	220.3	23.3	 20
519	 11	241.0	42.0	 25
520	 11	132.0	12.2	 25
521	 11	129.0	13.6	 16
522	 11	198.0	31.7	 20
523	 11	236.0	29.0	 20
524	 11	2611.5	361.6	 16
525	 11	207.0	42.7	 25
526	 11	141.0	18.3	 25
527	 11	168.0	29.5	 25
528	 11	190.0	33.7	 20
529	 11	1117.0	179.0	 25
530	 11	2346.0	314.9	 25
531	 11	265.0	37.5	 20
532	 11	304.0	40.7	 25
533	 11	375.5	32.9	 20
534	 11	313.0	31.8	 16
535	 11	475.3	49.1	 20
536	 11	625.3	46.1	 20
537	 11	371.8	35.0	 16
538	 11	181.0	24.2	 25
539	 11	570.0	148.7	 25
540	 11	5634.0	372.2	 20
541	 11	661.0	89.9	 25
542	 11	146.0	18.4	 25
543	 11	133.0	12.1	 20
544	 11	175.0	27.9	 25
545	 11	156.0	18.8	 25
546	 11	221.3	25.4	 16
547	 11	230.5	19.1	 20
548	 11	611.3	44.8	 20
549	 11	10270.3	1023.4	 16
550	 11	837.0	65.6	 25
551	 11	1562.0	311.1	 25
552	 11	197.0	29.1	 20
553	 11	249.0	24.5	 25
554	 11	496.0	67.3	 25
555	 11	208.8	29.7	 20
556	 11	514.0	100.3	 25
557	 11	1323.0	140.5	 25
558	 11	1517.0	178.4	 16
559	 11	578.8	56.8	 20
560	 11	10206.0	2194.7	 20
561	 11	133.0	18.4	 16
562	 11	154.0	19.4	 25
563	 11	4908.0	1015.1	 25
564	 11	300.3	28.9	 20
565	 11	388.0	42.7	 25
566	 11	9913.0	2078.6	 25
567	 11	142.0	32.5	 25
568	 11	147.0	34.5	 20
569	 11	3179.0	869.5	 25
570	 11	1255.8	169.5	 20
571	 11	344.8	19.6	 16
572	 11	472.0	33.1	 20
573	 11	245.3	38.8	 20
574	 11	622.8	38.8	 20
575	 11	679.0	59.7	 25
576	 11	1033.0	83.8	 25
577	 11	2081.8	217.8	 20
578	 11	2409.0	524.5	 25
579	 11	160.0	14.7	 25
580	 11	1477.0	233.2	 20
581	 11	5712.0	1227.7	 25
582	 11	255.0	35.3	 20
583	 11	595.0	53.3	 16
584	 11	3749.8	688.9	 20
585	 11	290.5	22.9	 20
586	 11	8190.3	1408.1	 20
587	 11	1271.0	270.9	 25
588	 11	271.0	40.7	 25
589	 11	416.5	36.6	 20
590	 11	971.0	90.1	 25
591	 11	3615.0	687.2	 25
592	 11	239.3	24.3	 20
593	 11	2045.0	472.5	 25
594	 11	3934.5	601.9	 20
595	 11	486.3	53.0	 16
596	 11	1946.5	294.3	 20
597	 11	1086.3	81.1	 20
598	 11	3027.0	352.7	 20
599	 11	323.0	43.2	 25
600	 11	2107.0	435.9	 25
601	 11	585.5	61.3	 20
602	 11	456.0	42.4	 25
603	 11	216.0	21.9	 25
604	 11	129.5	20.0	 20
605	 11	141.0	19.0	 25
606	 11	1628.0	255.4	 20
607	 11	337.3	32.9	 20
608	 11	203.3	15.7	 16
609	 11	1244.0	125.5	 20
610	 11	950.0	78.9	 25
611	 11	8764.8	1009.4	 20
612	 11	1030.0	77.7	 25
613	 11	446.0	44.7	 25
614	 11	279.8	32.5	 20
615	 11	1109.0	214.7	 25
616	 11	300.0	38.8	 25
617	 11	3122.5	656.0	 20
618	 11	195.8	22.0	 20
619	 11	292.0	23.7	 20
620	 11	13279.3	1625.9	 16
621	 11	1388.5	122.7	 20
622	 11	1938.0	203.6	 25
623	 11	5341.0	742.6	 20
624	 11	6996.0	1387.0	 25
625	 11	357.0	49.9	 25
626	 11	173.0	19.7	 20
627	 11	169.0	22.7	 25
628	 11	164.0	31.4	 25
629	 11	165.0	14.5	 20
630	 11	1319.8	186.8	 20
631	 11	338.0	51.6	 20
632	 11	179.8	23.7	 16
633	 11	214.5	30.2	 20
634	 11	254.0	26.3	 25
635	 11	1992.0	307.5	 20
636	 11	250.0	40.8	 25
637	 11	756.0	40.0	 25
638	 11	751.8	78.7	 20
639	 11	523.0	62.6	 25
  0	 12	19076.0	3557.1	 25
  1	 12	292.5	46.0	 20
  2	 12	189.0	25.4	 25
  3	 12	131.0	15.2	 25
  4	 12	150.3	21.8	 20
  5	 12	109.0	16.6	 25
  6	 12	160.5	20.7	 20
  7	 12	358.5	48.1	 16
  8	 12	291.5	27.3	 20
  9	 12	168.0	15.3	 20
 10	 12	142.3	22.4	 20
 11	 12	141.0	23.0	 25
 12	 12	322.0	41.8	 25
 13	 12	321.3	31.0	 20
 14	 12	482.0	41.8	 25
 15	 12	1420.0	131.0	 25
 16	 12	852.3	61.5	 20
 17	 12	1461.0	113.4	 25
 18	 12	1924.5	146.9	 20
 19	 12	302.5	49.4	 20
 20	 12	896.0	37.5	 16
 21	 12	599.0	48.4	 20
 22	 12	353.0	45.8	 25
 23	 12	186.8	36.2	 20
 24	 12	196.0	20.9	 25
 25	 12	164.0	29.8	 25
 26	 12	175.5	23.9	 20
 27	 12	145.0	25.5	 25
 28	 12	155.0	17.6	 25
 29	 12	154.0	20.4	 20
 30	 12	143.0	16.3	 20
 31	 12	141.5	20.5	 20
 32	 12	464.3	77.1	 16
 33	 12	110.8	15.7	 20
 34	 12	220.0	31.9	 25
 35	 12	934.0	137.4	 20
 36	 12	891.0	154.8	 25
 37	 12	148.0	18.5	 25
 38	 12	182.3	24.7	 20
 39	 12	155.0	25.5	 25
 40	 12	268.0	38.3	 25
 41	 12	386.0	35.7	 20
 42	 12	452.5	38.1	 20
 43	 12	434.3	36.9	 20
 44	 12	203.5	29.0	 16
 45	 12	204.3	28.3	 20
 46	 12	337.0	47.0	 25
 47	 12	199.8	31.2	 20
 48	 12	381.0	51.7	 25
 49	 12	1656.0	185.6	 25
 50	 12	173.0	19.6	 20
 51	 12	798.0	117.0	 25
 52	 12	1307.0	180.5	 25
 53	 12	1475.3	175.4	 20
 54	 12	596.0	52.5	 20
 55	 12	507.8	35.3	 20
 56	 12	1566.0	127.5	 16
 57	 12	3318.3	526.8	 20
 58	 12	1047.3	75.3	 20
 59	 12	958.0	78.2	 25
 60	 12	614.3	62.2	 20
 61	 12	221.0	24.9	 25
 62	 12	163.0	31.7	 25
 63	 12	242.8	42.3	 20
 64	 12	396.0	31.1	 25
 65	 12	251.0	27.0	 25
 66	 12	2014.8	380.6	 20
 67	 12	157.3	29.4	 20
 68	 12	461.0	45.0	 20
 69	 12	311.8	33.1	 16
 70	 12	198.8	31.6	 20
 71	 12	119.0	17.0	 25
 72	 12	462.0	131.3	 20
 73	 12	1458.0	297.6	 25
 74	 12	196.0	26.1	 25
 75	 12	136.3	20.7	 20
 76	 12	148.0	16.0	 25
 77	 12	501.0	175.9	 25
 78	 12	210.5	21.8	 20
 79	 12	165.8	27.5	 20
 80	 12	138.0	20.1	 20
 81	 12	214.3	26.8	 16
 82	 12	582.0	63.3	 20
 83	 12	1414.0	294.6	 25
 84	 12	246.8	67.0	 20
 85	 12	4031.0	942.6	 25
 86	 12	2936.0	506.9	 25
 87	 12	219.3	40.6	 20
 88	 12	925.0	139.1	 25
 89	 12	181.0	31.0	 25
 90	 12	674.5	56.8	 20
 91	 12	493.5	48.1	 20
 92	 12	150.5	21.8	 20
 93	 12	300.0	31.4	 16
 94	 12	167.5	24.9	 20
 95	 12	212.0	29.3	 25
 96	 12	165.5	24.0	 20
 97	 12	127.0	21.3	 25
 98	 12	139.0	17.1	 25
 99	 12	124.0	20.4	 25
100	 12	249.8	29.8	 20
101	 12	655.0	86.9	 25
102	 12	905.0	139.2	 25
103	 12	188.0	26.2	 16
104	 12	311.0	28.7	 20
105	 12	5204.8	1080.7	 20
106	 12	184.3	20.9	 16
107	 12	814.0	96.9	 25
108	 12	1086.0	153.2	 25
109	 12	1739.8	244.5	 20
110	 12	536.0	82.5	 25
111	 12	266.0	34.8	 25
112	 12	674.3	70.9	 20
113	 12	231.0	24.7	 25
114	 12	142.0	25.8	 25
115	 12	128.8	16.2	 16
116	 12	159.3	33.0	 20
117	 12	199.8	37.3	 20
118	 12	199.3	29.1	 16
119	 12	870.0	197.0	 25
120	 12	276.0	33.0	 25
121	 12	197.5	23.0	 20
122	 12	151.0	23.8	 25
123	 12	534.0	77.1	 25
124	 12	169.0	31.5	 20
125	 12	616.0	65.2	 25
126	 12	3709.0	492.6	 25
127	 12	410.8	46.5	 16
128	 12	943.0	78.8	 20
129	 12	186.0	33.4	 20
130	 12	1025.5	66.0	 16
131	 12	425.0	35.1	 25
132	 12	400.0	84.7	 25
133	 12	376.0	56.9	 20
134	 12	174.0	30.9	 25
135	 12	180.0	20.5	 25
136	 12	248.3	31.0	 20
137	 12	873.0	158.7	 25
138	 12	2092.0	371.7	 25
139	 12	476.8	59.4	 20
140	 12	207.0	27.7	 16
141	 12	340.3	34.3	 20
142	 12	1046.5	136.8	 20
143	 12	7285.0	974.9	 20
144	 12	527.0	51.7	 25
145	 12	576.0	61.8	 25
146	 12	132.3	24.5	 20
147	 12	199.0	26.6	 25
148	 12	216.0	20.1	 25
149	 12	384.5	61.4	 20
150	 12	377.0	36.5	 25
151	 12	420.0	60.7	 20
152	 12	274.5	32.1	 16
153	 12	240.5	23.3	 20
154	 12	161.8	19.9	 20
155	 12	155.3	24.9	 20
156	 12	1712.0	276.6	 25
157	 12	166.0	20.1	 25
158	 12	131.3	32.7	 20
159	 12	1388.0	251.5	 25
160	 12	196.0	24.7	 25
161	 12	221.5	24.6	 20
162	 12	285.0	30.2	 25
163	 12	244.8	31.7	 20
164	 12	169.5	18.5	 16
165	 12	213.3	25.1	 20
166	 12	185.3	24.4	 20
167	 12	1553.0	336.5	 20
168	 12	188.0	15.7	 25
169	 12	191.0	28.4	 25
170	 12	611.0	48.3	 20
171	 12	1974.0	189.6	 25
172	 12	197.0	26.0	 25
173	 12	221.0	52.5	 20
174	 12	261.0	31.5	 25
175	 12	229.3	25.1	 20
176	 12	373.0	30.8	 16
177	 12	1549.3	233.3	 20
178	 12	12330.8	1225.7	 20
179	 12	4750.0	1090.7	 25
180	 12	584.8	164.4	 20
181	 12	1122.0	105.4	 25
182	 12	2610.0	571.0	 25
183	 12	204.8	30.4	 20
184	 12	165.0	19.4	 25
185	 12	176.0	20.4	 25
186	 12	471.3	31.3	 20
187	 12	658.0	59.2	 20
188	 12	776.3	75.2	 20
189	 12	388.8	40.8	 16
190	 12	227.0	31.8	 20
191	 12	148.0	17.1	 25
192	 12	295.0	61.2	 20
193	 12	488.0	70.7	 25
194	 12	1412.0	168.3	 25
195	 12	610.0	102.7	 20
196	 12	148.0	20.5	 25
197	 12	400.0	41.9	 25
198	 12	555.5	46.5	 20
199	 12	417.3	32.3	 20
200	 12	1367.5	169.3	 20
201	 12	346.0	39.1	 16
202	 12	257.8	25.0	 20
203	 12	907.0	166.3	 25
204	 12	749.5	79.6	 20
205	 12	612.0	69.5	 25
206	 12	296.0	43.5	 25
207	 12	141.8	22.2	 20
208	 12	175.0	31.1	 25
209	 12	233.0	36.0	 25
210	 12	189.8	29.6	 20
211	 12	218.3	39.2	 20
212	 12	184.0	25.6	 20
213	 12	258.0	31.9	 16
214	 12	403.3	44.8	 20
215	 12	163.0	23.5	 20
216	 12	196.3	31.0	 20
217	 12	199.0	28.7	 25
218	 12	279.0	27.4	 25
219	 12	467.0	32.7	 25
220	 12	1638.8	98.9	 20
221	 12	2401.0	216.6	 25
222	 12	1966.0	195.5	 25
223	 12	1317.0	105.7	 20
224	 12	224.0	22.6	 20
225	 12	233.5	30.0	 20
226	 12	4776.8	405.8	 16
227	 12	4809.0	614.1	 20
228	 12	1133.0	122.4	 25
229	 12	1626.3	256.4	 20
230	 12	368.0	52.2	 25
231	 12	2987.0	440.2	 25
232	 12	479.3	28.8	 20
233	 12	842.0	74.6	 25
234	 12	3634.0	645.7	 25
235	 12	1487.3	97.7	 20
236	 12	2616.3	357.2	 20
237	 12	180.3	18.0	 20
238	 12	1205.3	105.6	 16
239	 12	932.3	101.4	 20
240	 12	458.0	45.7	 25
241	 12	417.0	54.8	 20
242	 12	407.0	42.1	 25
243	 12	955.0	154.9	 25
244	 12	393.3	38.1	 20
245	 12	309.0	38.3	 25
246	 12	146.0	18.4	 25
247	 12	346.5	35.0	 20
248	 12	525.3	56.9	 20
249	 12	621.5	72.6	 20
250	 12	237.8	29.2	 16
251	 12	412.5	44.7	 20
252	 12	289.0	39.2	 25
253	 12	523.8	48.6	 20
254	 12	479.0	42.8	 25
255	 12	517.0	40.1	 25
256	 12	304.5	37.4	 20
257	 12	793.0	121.0	 25
258	 12	1323.0	137.0	 25
259	 12	1750.0	251.1	 25
260	 12	637.8	54.5	 16
261	 12	757.0	66.1	 20
262	 12	207.8	41.2	 20
263	 12	962.3	64.8	 16
264	 12	288.0	31.8	 25
265	 12	220.0	43.0	 25
266	 12	160.5	24.4	 20
267	 12	148.0	16.4	 25
268	 12	304.0	33.0	 25
269	 12	233.3	29.4	 20
270	 12	333.0	47.2	 25
271	 12	390.0	60.1	 25
272	 12	394.3	59.5	 16
273	 12	273.8	25.3	 20
274	 12	180.5	28.0	 20
275	 12	195.5	25.2	 16
276	 12	139.0	19.0	 25
277	 12	426.0	27.6	 25
278	 12	1571.5	166.7	 20
279	 12	2886.0	292.7	 25
280	 12	584.0	91.9	 25
281	 12	174.5	24.7	 20
282	 12	1098.0	170.8	 25
283	 12	701.0	70.4	 25
284	 12	1955.3	225.9	 16
285	 12	606.5	59.5	 20
286	 12	143.0	21.3	 20
287	 12	154.3	27.8	 16
288	 12	604.0	126.1	 25
289	 12	864.0	120.5	 25
290	 12	948.0	130.8	 20
291	 12	196.0	26.2	 25
292	 12	183.0	20.9	 25
293	 12	286.5	40.2	 20
294	 12	175.0	42.7	 25
295	 12	263.0	33.0	 25
296	 12	471.5	33.0	 16
297	 12	131.0	19.9	 20
298	 12	256.0	28.6	 20
299	 12	582.0	71.9	 20
300	 12	400.8	72.5	 20
301	 12	910.0	106.4	 25
302	 12	804.0	68.2	 25
303	 12	484.3	47.4	 20
304	 12	395.0	57.4	 25
305	 12	339.0	42.3	 25
306	 12	170.0	23.0	 20
307	 12	213.0	30.9	 25
308	 12	926.0	212.1	 20
309	 12	144.0	17.4	 16
310	 12	167.3	20.0	 20
311	 12	219.0	23.8	 20
312	 12	888.0	136.2	 20
313	 12	244.0	32.2	 25
314	 12	190.0	34.3	 25
315	 12	1399.5	194.8	 20
316	 12	225.0	31.9	 25
317	 12	181.0	24.4	 25
318	 12	413.3	54.9	 20
319	 12	295.0	40.6	 25
320	 12	200.3	26.1	 20
321	 12	159.3	20.0	 16
322	 12	262.8	33.5	 20
323	 12	403.0	58.4	 20
324	 12	2001.5	264.7	 20
325	 12	1054.0	208.8	 25
326	 12	575.0	56.3	 25
327	 12	341.0	56.3	 20
328	 12	569.0	76.1	 25
329	 12	127.0	19.6	 25
330	 12	156.3	20.6	 20
331	 12	151.0	15.5	 25
332	 12	235.3	43.4	 20
333	 12	279.0	26.5	 16
334	 12	224.0	25.7	 20
335	 12	257.8	41.5	 20
336	 12	236.0	38.7	 20
337	 12	1153.0	158.1	 25
338	 12	337.0	52.6	 25
339	 12	249.0	30.7	 25
340	 12	184.0	25.6	 20
341	 12	2185.0	413.3	 25
342	 12	229.0	28.0	 25
343	 12	402.8	43.5	 20
344	 12	221.5	20.5	 20
345	 12	386.3	33.4	 20
346	 12	209.0	26.6	 16
347	 12	845.3	95.2	 20
348	 12	815.0	54.1	 25
349	 12	296.3	21.4	 20
350	 12	185.0	15.6	 25
351	 12	147.0	24.3	 25
352	 12	140.5	22.4	 20
353	 12	121.0	16.7	 25
354	 12	155.0	23.3	 25
355	 12	547.3	43.4	 20
356	 12	431.3	53.0	 20
357	 12	231.3	26.8	 20
358	 12	1316.8	85.6	 16
359	 12	930.5	131.4	 20
360	 12	333.0	26.6	 25
361	 12	225.3	29.9	 20
362	 12	376.0	43.9	 25
363	 12	262.0	29.6	 25
364	 12	456.5	48.7	 20
365	 12	772.0	106.2	 25
366	 12	781.0	73.6	 25
367	 12	382.5	47.8	 20
368	 12	1379.3	129.7	 20
369	 12	245.0	26.1	 20
370	 12	520.5	36.5	 16
371	 12	339.8	41.9	 20
372	 12	282.0	28.5	 25
373	 12	325.0	35.1	 20
374	 12	386.0	35.7	 25
375	 12	238.0	24.6	 25
376	 12	195.5	30.0	 20
377	 12	398.0	44.3	 25
378	 12	384.0	59.0	 25
379	 12	178.0	19.6	 25
380	 12	518.3	56.9	 20
381	 12	1010.5	71.5	 20
382	 12	419.8	115.3	 20
383	 12	1438.3	87.6	 16
384	 12	411.3	33.9	 20
385	 12	199.0	26.8	 25
386	 12	2906.3	517.2	 20
387	 12	230.0	28.2	 25
388	 12	435.0	57.4	 25
389	 12	254.5	29.7	 20
390	 12	649.0	74.0	 25
391	 12	201.0	26.8	 25
392	 12	153.0	24.5	 20
393	 12	252.0	32.8	 20
394	 12	194.3	26.3	 20
395	 12	123.0	14.1	 16
396	 12	133.0	14.1	 20
397	 12	178.0	32.3	 25
398	 12	144.0	24.8	 20
399	 12	284.0	26.9	 25
400	 12	395.0	45.7	 25
401	 12	167.3	28.3	 20
402	 12	250.0	31.4	 25
403	 12	241.0	41.1	 25
404	 12	840.0	59.1	 20
405	 12	147.5	22.5	 20
406	 12	1252.0	176.9	 20
407	 12	231.3	30.1	 16
408	 12	115.0	18.0	 20
409	 12	158.0	28.7	 25
410	 12	139.8	23.0	 20
411	 12	113.0	23.7	 25
412	 12	146.0	28.0	 25
413	 12	603.3	58.5	 20
414	 12	1019.0	170.4	 25
415	 12	250.0	27.7	 25
416	 12	170.3	22.6	 20
417	 12	514.8	92.2	 20
418	 12	171.5	29.9	 20
419	 12	185.8	24.5	 20
420	 12	297.3	40.9	 16
421	 12	217.0	25.0	 25
422	 12	153.0	19.3	 25
423	 12	165.3	28.8	 20
424	 12	479.0	85.1	 25
425	 12	210.0	22.3	 25
426	 12	156.8	26.2	 20
427	 12	135.0	22.0	 25
428	 12	433.0	36.6	 25
429	 12	386.5	47.4	 16
430	 12	545.0	70.9	 20
431	 12	486.5	43.4	 20
432	 12	581.0	34.6	 16
433	 12	487.0	42.3	 25
434	 12	351.0	31.8	 25
435	 12	309.5	63.6	 20
436	 12	171.0	22.6	 25
437	 12	2080.0	373.9	 25
438	 12	504.3	55.1	 20
439	 12	443.0	47.2	 25
440	 12	2474.0	373.9	 25
441	 12	1127.8	96.7	 16
442	 12	260.3	34.2	 20
443	 12	130.0	24.2	 20
444	 12	313.0	22.4	 16
445	 12	163.0	20.8	 25
446	 12	212.0	23.0	 25
447	 12	209.5	26.4	 20
448	 12	507.0	109.5	 25
449	 12	991.0	100.3	 25
450	 12	645.3	50.8	 20
451	 12	549.0	85.0	 25
452	 12	182.0	18.8	 25
453	 12	207.8	23.9	 16
454	 12	285.3	25.4	 20
455	 12	343.3	20.3	 20
456	 12	179.3	22.1	 16
457	 12	201.0	24.4	 25
458	 12	174.0	19.2	 25
459	 12	220.0	23.5	 25
460	 12	242.5	25.4	 20
461	 12	231.0	19.9	 25
462	 12	170.0	14.3	 25
463	 12	482.5	44.5	 20
464	 12	638.0	58.1	 25
465	 12	485.5	39.4	 20
466	 12	459.5	33.7	 16
467	 12	188.5	19.4	 20
468	 12	246.3	28.7	 20
469	 12	154.8	29.7	 20
470	 12	205.0	27.8	 25
471	 12	161.0	25.5	 25
472	 12	154.3	17.9	 20
473	 12	140.0	21.5	 25
474	 12	161.0	25.8	 25
475	 12	185.3	30.4	 20
476	 12	160.0	28.3	 25
477	 12	930.3	164.9	 20
478	 12	158.5	26.1	 16
479	 12	136.5	21.7	 20
480	 12	5809.8	898.6	 20
481	 12	418.0	33.6	 20
482	 12	1855.0	328.7	 25
483	 12	182.0	28.1	 25
484	 12	486.0	55.1	 20
485	 12	3814.0	576.1	 25
486	 12	294.0	40.3	 25
487	 12	433.3	44.4	 20
488	 12	158.0	25.9	 25
489	 12	169.5	31.4	 20
490	 12	150.0	20.8	 16
491	 12	247.5	28.6	 20
492	 12	156.3	20.8	 20
493	 12	556.8	101.8	 20
494	 12	420.0	84.2	 25
495	 12	301.0	40.0	 25
496	 12	529.3	58.1	 20
497	 12	509.0	88.7	 25
498	 12	478.0	40.8	 25
499	 12	782.0	90.8	 25
500	 12	310.0	26.3	 20
501	 12	187.5	27.4	 20
502	 12	490.8	45.0	 20
503	 12	1402.5	93.4	 16
504	 12	312.5	43.6	 20
505	 12	140.0	22.0	 25
506	 12	676.0	130.4	 20
507	 12	176.0	17.1	 25
508	 12	215.0	23.9	 25
509	 12	133.3	26.0	 20
510	 12	146.0	23.4	 25
511	 12	172.0	17.0	 25
512	 12	176.0	21.7	 20
513	 12	228.5	35.5	 20
514	 12	173.0	23.9	 20
515	 12	596.5	48.1	 16
516	 12	201.5	34.5	 20
517	 12	1054.0	190.0	 25
518	 12	332.3	25.6	 20
519	 12	217.0	30.2	 25
520	 12	152.0	18.2	 25
521	 12	126.5	21.4	 20
522	 12	164.0	20.3	 25
523	 12	227.0	28.9	 25
524	 12	664.0	77.1	 20
525	 12	207.0	35.4	 20
526	 12	154.5	21.3	 20
527	 12	126.5	23.8	 16
528	 12	247.5	27.4	 20
529	 12	1876.0	115.5	 25
530	 12	1787.5	103.6	 20
531	 12	296.0	64.5	 25
532	 12	441.0	66.0	 25
533	 12	192.3	27.7	 20
534	 12	481.0	41.9	 25
535	 12	505.0	44.4	 25
536	 12	1318.5	98.0	 20
537	 12	473.0	58.7	 25
538	 12	166.3	18.0	 20
539	 12	444.8	110.4	 20
540	 12	3833.3	162.4	 16
541	 12	224.5	30.5	 20
542	 12	176.0	17.8	 25
543	 12	141.5	15.2	 20
544	 12	245.0	42.0	 25
545	 12	135.0	18.1	 25
546	 12	214.3	17.8	 20
547	 12	302.0	40.7	 25
548	 12	393.0	35.0	 25
549	 12	4059.8	525.0	 20
550	 12	4202.3	712.5	 20
551	 12	263.3	36.7	 20
552	 12	195.3	20.0	 16
553	 12	201.5	29.2	 20
554	 12	1710.0	332.8	 25
555	 12	255.3	31.2	 20
556	 12	581.0	61.9	 25
557	 12	749.0	101.0	 25
558	 12	408.8	30.6	 20
559	 12	569.0	71.9	 25
560	 12	1601.0	463.8	 25
561	 12	119.0	13.6	 20
562	 12	163.8	19.9	 20
563	 12	997.8	143.9	 20
564	 12	254.5	29.4	 16
565	 12	261.8	27.5	 20
566	 12	395.0	91.8	 25
567	 12	126.3	16.2	 20
568	 12	147.0	21.1	 25
569	 12	341.0	60.8	 25
570	 12	476.0	48.0	 20
571	 12	449.0	42.5	 25
572	 12	495.0	44.8	 25
573	 12	329.5	39.9	 20
574	 12	550.3	38.9	 20
575	 12	1056.3	79.4	 20
576	 12	1351.8	61.3	 16
577	 12	837.5	54.3	 20
578	 12	425.0	55.7	 25
579	 12	158.0	23.7	 25
580	 12	956.8	155.8	 20
581	 12	2870.0	484.0	 25
582	 12	277.0	40.4	 25
583	 12	227.0	31.9	 20
584	 12	925.0	125.7	 25
585	 12	283.0	36.8	 25
586	 12	2755.5	367.3	 16
587	 12	202.3	25.2	 20
588	 12	267.0	29.7	 20
589	 12	390.0	35.6	 16
590	 12	1334.0	169.2	 25
591	 12	772.0	105.2	 25
592	 12	174.3	24.9	 20
593	 12	519.0	94.1	 25
594	 12	304.0	46.6	 25
595	 12	536.8	38.4	 20
596	 12	886.0	95.4	 25
597	 12	624.0	52.9	 25
598	 12	939.0	64.5	 16
599	 12	788.5	73.1	 20
600	 12	335.5	36.4	 20
601	 12	610.8	36.2	 16
602	 12	344.0	38.4	 25
603	 12	205.0	26.3	 25
604	 12	133.3	14.3	 20
605	 12	165.0	30.1	 25
606	 12	224.0	22.5	 25
607	 12	1079.5	87.3	 20
608	 12	218.0	28.5	 25
609	 12	1104.0	158.8	 25
610	 12	991.8	42.9	 16
611	 12	1402.8	227.6	 20
612	 12	748.8	79.4	 20
613	 12	1006.0	61.6	 16
614	 12	452.0	28.9	 25
615	 12	373.0	34.9	 25
616	 12	564.5	41.8	 20
617	 12	368.0	66.5	 25
618	 12	206.0	28.2	 25
619	 12	259.0	31.9	 25
620	 12	2081.8	453.1	 20
621	 12	1436.0	146.5	 25
622	 12	1976.0	170.7	 20
623	 12	924.5	64.8	 16
624	 12	1683.8	217.7	 20
625	 12	445.5	32.9	 20
626	 12	151.0	21.7	 20
627	 12	144.0	21.0	 25
628	 12	156.0	24.6	 25
629	 12	163.3	24.7	 20
630	 12	315.0	62.2	 25
631	 12	187.0	21.8	 25
632	 12	164.3	17.8	 20
633	 12	180.0	27.1	 25
634	 12	295.5	33.7	 20
635	 12	382.5	28.2	 16
636	 12	277.0	25.8	 20
637	 12	824.5	56.2	 20
638	 12	481.5	45.5	 20
639	 12	15605.0	2944.8	 25
  0	 13	362.3	53.5	 20
  1	 13	10015.0	1143.7	 16
  2	 13	506.0	85.3	 25
  3	 13	185.0	23.4	 25
  4	 13	146.3	15.5	 20
  5	 13	5482.0	1256.0	 25
  6	 13	158.0	24.9	 25
  7	 13	172.0	29.2	 20
  8	 13	149.0	18.8	 25
  9	 13	183.0	22.6	 25
 10	 13	1568.3	170.0	 16
 11	 13	7099.0	1168.4	 20
 12	 13	198.3	26.2	 20
 13	 13	299.5	29.6	 16
 14	 13	775.0	149.1	 25
 15	 13	349.0	41.1	 25
 16	 13	1347.3	69.3	 20
 17	 13	8515.0	1044.1	 25
 18	 13	2811.0	210.1	 25
 19	 13	283.0	28.3	 20
 20	 13	272.0	33.2	 25
 21	 13	181.0	24.1	 25
 22	 13	4335.5	441.4	 16
 23	 13	571.5	103.0	 20
 24	 13	366.8	43.4	 20
 25	 13	181.3	27.6	 16
 26	 13	270.0	37.6	 25
 27	 13	186.0	20.2	 25
 28	 13	229.0	25.9	 25
 29	 13	257.0	27.3	 20
 30	 13	1785.0	357.0	 25
 31	 13	205.0	24.6	 25
 32	 13	253.8	33.0	 20
 33	 13	181.0	35.5	 25
 34	 13	170.5	25.1	 20
 35	 13	120.5	16.4	 16
 36	 13	114.0	14.6	 20
 37	 13	131.3	12.1	 20
 38	 13	489.3	54.2	 20
 39	 13	158.0	21.5	 25
 40	 13	148.0	17.6	 25
 41	 13	267.8	60.9	 20
 42	 13	5407.0	707.2	 25
 43	 13	354.0	49.4	 25
 44	 13	2919.5	423.1	 20
 45	 13	281.0	27.3	 25
 46	 13	3353.8	761.6	 20
 47	 13	184.3	24.3	 16
 48	 13	263.5	39.6	 20
 49	 13	8952.3	1078.7	 20
 50	 13	886.5	81.7	 20
 51	 13	381.0	39.6	 25
 52	 13	325.0	35.7	 25
 53	 13	382.8	36.9	 20
 54	 13	282.0	35.1	 25
 55	 13	240.0	35.6	 25
 56	 13	176.8	19.7	 20
 57	 13	238.0	32.3	 25
 58	 13	13390.0	2458.0	 25
 59	 13	5866.3	366.9	 16
 60	 13	257.3	23.8	 20
 61	 13	193.3	25.6	 20
 62	 13	4803.5	761.0	 16
 63	 13	180.0	21.6	 25
 64	 13	279.0	30.8	 25
 65	 13	451.3	70.2	 20
 66	 13	249.0	32.0	 25
 67	 13	433.0	38.2	 25
 68	 13	319.0	35.6	 25
 69	 13	15639.8	2437.1	 20
 70	 13	411.0	52.9	 25
 71	 13	170.3	20.2	 20
 72	 13	262.8	49.0	 16
 73	 13	136.0	17.8	 20
 74	 13	150.0	25.3	 20
 75	 13	6651.8	621.0	 20
 76	 13	352.0	55.0	 25
 77	 13	326.0	35.5	 25
 78	 13	477.3	60.4	 20
 79	 13	196.0	33.1	 25
 80	 13	618.0	111.4	 25
 81	 13	562.3	81.1	 20
 82	 13	313.0	28.1	 25
 83	 13	333.3	28.7	 20
 84	 13	3210.8	247.3	 16
 85	 13	2610.3	172.8	 20
 86	 13	268.3	21.0	 20
 87	 13	2743.0	264.0	 20
 88	 13	2023.0	304.3	 25
 89	 13	3152.0	532.7	 25
 90	 13	373.5	41.1	 20
 91	 13	211.0	29.5	 25
 92	 13	3475.0	539.9	 25
 93	 13	3100.0	551.8	 20
 94	 13	196.0	23.8	 25
 95	 13	363.0	42.2	 20
 96	 13	165.3	29.0	 16
 97	 13	296.3	46.7	 20
 98	 13	257.0	25.6	 20
 99	 13	206.0	26.7	 20
100	 13	157.0	20.1	 25
101	 13	932.0	193.0	 25
102	 13	280.3	36.8	 20
103	 13	4840.0	1007.0	 25
104	 13	1036.0	121.3	 25
105	 13	468.3	42.3	 20
106	 13	494.0	62.7	 25
107	 13	450.5	49.0	 20
108	 13	233.3	21.4	 20
109	 13	1500.3	117.5	 16
110	 13	312.3	30.0	 20
111	 13	708.0	62.9	 25
112	 13	849.8	86.9	 20
113	 13	843.0	85.6	 25
114	 13	498.0	63.8	 25
115	 13	1424.0	124.6	 20
116	 13	175.0	26.4	 25
117	 13	1864.0	424.5	 25
118	 13	378.8	31.7	 20
119	 13	1108.8	99.4	 20
120	 13	349.3	82.5	 20
121	 13	418.3	32.3	 16
122	 13	422.0	38.8	 20
123	 13	621.0	71.8	 25
124	 13	831.5	131.5	 20
125	 13	569.0	60.9	 25
126	 13	393.0	37.0	 25
127	 13	719.8	45.1	 20
128	 13	773.0	67.0	 25
129	 13	720.0	52.9	 25
130	 13	902.0	92.2	 20
131	 13	741.0	67.6	 20
132	 13	159.0	18.6	 20
133	 13	1115.3	103.8	 16
134	 13	200.3	29.1	 20
135	 13	499.0	58.9	 25
136	 13	2343.0	267.2	 20
137	 13	712.0	133.0	 25
138	 13	2008.0	387.3	 25
139	 13	340.3	34.4	 20
140	 13	179.0	24.3	 25
141	 13	147.0	20.6	 25
142	 13	210.0	28.7	 20
143	 13	3842.3	508.0	 20
144	 13	685.5	56.7	 20
145	 13	1164.5	79.5	 16
146	 13	1464.5	109.7	 20
147	 13	1199.0	89.5	 25
148	 13	334.0	46.5	 25
149	 13	9238.3	905.1	 20
150	 13	6464.0	1000.3	 25
151	 13	168.0	20.7	 25
152	 13	250.3	21.6	 20
153	 13	154.0	25.9	 25
154	 13	111.0	17.5	 25
155	 13	103.0	11.1	 16
156	 13	222.0	37.8	 20
157	 13	641.0	29.4	 20
158	 13	1004.0	76.3	 16
159	 13	1912.0	167.1	 25
160	 13	1913.0	271.1	 25
161	 13	345.5	41.7	 20
162	 13	2823.0	464.3	 25
163	 13	520.0	45.5	 25
164	 13	9856.3	1570.3	 20
165	 13	214.0	25.3	 25
166	 13	156.0	20.8	 25
167	 13	4048.0	410.3	 16
168	 13	388.5	43.9	 20
169	 13	1497.8	304.0	 20
170	 13	1497.5	213.5	 16
171	 13	939.0	101.5	 25
172	 13	10848.0	1651.8	 25
173	 13	631.8	49.1	 20
174	 13	1135.0	182.7	 25
175	 13	574.0	45.1	 25
176	 13	1403.5	276.9	 20
177	 13	418.0	57.9	 25
178	 13	409.0	84.4	 25
179	 13	829.5	61.2	 16
180	 13	12788.8	2361.0	 20
181	 13	281.3	29.0	 20
182	 13	601.5	40.3	 16
183	 13	3105.0	577.5	 25
184	 13	165.0	27.5	 25
185	 13	258.3	28.2	 20
186	 13	1634.0	276.4	 25
187	 13	582.0	46.7	 25
188	 13	243.0	29.1	 25
189	 13	176.5	21.7	 20
190	 13	158.0	16.1	 25
191	 13	166.8	28.1	 20
192	 13	249.3	23.9	 16
193	 13	5825.5	708.6	 20
194	 13	2323.5	120.1	 20
195	 13	1511.8	62.4	 20
196	 13	237.0	19.7	 25
197	 13	329.0	35.3	 25
198	 13	647.5	34.1	 20
199	 13	1072.0	88.0	 25
200	 13	408.0	40.4	 25
201	 13	1320.3	178.4	 20
202	 13	319.0	40.0	 25
203	 13	2488.3	264.9	 20
204	 13	1141.8	89.8	 16
205	 13	727.3	41.5	 20
206	 13	665.5	66.8	 20
207	 13	394.8	41.8	 20
208	 13	2285.0	248.7	 25
209	 13	265.0	35.8	 25
210	 13	553.8	42.4	 20
211	 13	1177.0	217.4	 25
212	 13	4224.0	626.8	 25
213	 13	20532.0	1533.2	 20
214	 13	1244.0	143.8	 25
215	 13	4301.0	988.1	 25
216	 13	320.0	20.4	 16
217	 13	1261.3	134.2	 20
218	 13	574.0	76.8	 20
219	 13	506.8	35.6	 16
220	 13	1443.0	121.7	 25
221	 13	215.0	25.3	 25
222	 13	218.0	23.8	 20
223	 13	1858.0	361.2	 25
224	 13	474.0	28.8	 25
225	 13	379.8	30.1	 20
226	 13	11591.0	2189.3	 25
227	 13	474.0	42.8	 25
228	 13	836.3	64.1	 20
229	 13	697.8	69.1	 16
230	 13	4891.3	565.4	 20
231	 13	12688.5	2796.4	 20
232	 13	451.0	94.4	 20
233	 13	389.0	41.5	 25
234	 13	1405.0	235.1	 25
235	 13	746.3	69.4	 20
236	 13	2338.0	311.4	 25
237	 13	334.0	36.9	 25
238	 13	2896.3	419.9	 20
239	 13	607.0	77.6	 25
240	 13	232.3	24.4	 20
241	 13	256.5	30.2	 16
242	 13	130.8	14.6	 20
243	 13	374.3	31.9	 20
244	 13	5950.8	618.0	 20
245	 13	1223.0	171.7	 25
246	 13	937.0	177.8	 25
247	 13	250.8	37.5	 20
248	 13	1249.0	219.1	 25
249	 13	374.0	41.0	 25
250	 13	12649.3	1974.7	 20
251	 13	6805.0	1472.1	 25
252	 13	4656.0	719.3	 20
253	 13	511.3	36.3	 16
254	 13	2903.5	317.0	 20
255	 13	1395.3	104.0	 20
256	 13	559.0	59.4	 20
257	 13	788.0	69.5	 25
258	 13	1693.0	175.2	 25
259	 13	3251.8	273.8	 20
260	 13	3831.0	336.0	 25
261	 13	15228.0	2673.2	 25
262	 13	9189.5	1963.2	 20
263	 13	578.0	46.0	 25
264	 13	1007.3	65.6	 20
265	 13	268.0	32.9	 16
266	 13	313.0	30.8	 20
267	 13	168.3	24.8	 20
268	 13	195.0	23.8	 25
269	 13	1044.3	150.6	 20
270	 13	139.0	17.3	 25
271	 13	240.0	23.5	 25
272	 13	198.3	22.3	 20
273	 13	315.0	35.0	 25
274	 13	187.0	23.5	 25
275	 13	316.0	36.4	 20
276	 13	959.0	51.3	 20
277	 13	719.5	58.1	 20
278	 13	596.3	48.1	 16
279	 13	3198.3	378.0	 20
280	 13	166.0	14.5	 25
281	 13	218.0	27.3	 20
282	 13	186.0	18.9	 25
283	 13	178.0	19.4	 25
284	 13	282.5	24.1	 20
285	 13	1091.0	197.7	 25
286	 13	187.0	22.6	 25
287	 13	219.0	19.3	 20
288	 13	238.5	32.0	 20
289	 13	1372.5	250.9	 20
290	 13	316.3	31.2	 16
291	 13	272.5	21.9	 20
292	 13	302.0	32.2	 25
293	 13	169.5	19.7	 20
294	 13	116.0	20.3	 25
295	 13	1897.0	443.8	 25
296	 13	197.3	29.1	 20
297	 13	179.0	20.1	 25
298	 13	3852.0	947.4	 25
299	 13	248.3	34.5	 20
300	 13	187.5	17.6	 20
301	 13	469.8	66.6	 20
302	 13	155.5	20.2	 16
303	 13	307.8	30.9	 20
304	 13	3041.0	617.8	 25
305	 13	241.3	30.3	 20
306	 13	324.0	94.3	 25
307	 13	3292.0	775.3	 25
308	 13	1780.0	414.4	 25
309	 13	148.5	21.4	 20
310	 13	171.0	15.0	 25
311	 13	152.0	24.6	 25
312	 13	8107.8	907.9	 16
313	 13	223.3	21.7	 20
314	 13	254.8	33.9	 20
315	 13	179.8	20.0	 16
316	 13	947.0	144.7	 25
317	 13	1532.0	383.9	 25
318	 13	156.5	25.0	 20
319	 13	1921.0	389.7	 25
320	 13	466.0	40.1	 25
321	 13	466.3	49.5	 20
322	 13	211.0	18.9	 25
323	 13	1524.0	381.6	 25
324	 13	2351.5	343.0	 16
325	 13	198.8	19.2	 20
326	 13	195.0	30.4	 20
327	 13	203.3	23.9	 16
328	 13	2548.0	559.4	 25
329	 13	198.0	30.1	 25
330	 13	191.3	29.2	 20
331	 13	490.0	85.7	 25
332	 13	394.0	33.1	 25
333	 13	909.5	163.1	 20
334	 13	917.0	142.0	 25
335	 13	276.0	22.4	 25
336	 13	218.8	27.7	 16
337	 13	11336.5	1327.0	 20
338	 13	316.3	34.7	 20
339	 13	1196.5	96.7	 16
340	 13	2729.0	416.6	 25
341	 13	1527.0	184.5	 25
342	 13	930.8	117.0	 20
343	 13	455.0	47.7	 25
344	 13	665.0	53.8	 25
345	 13	317.8	37.9	 20
346	 13	824.0	142.5	 25
347	 13	1386.0	303.7	 25
348	 13	498.8	42.3	 20
349	 13	2888.3	466.1	 16
350	 13	136.5	54.0	 20
351	 13	119.5	16.9	 20
352	 13	143.5	15.8	 20
353	 13	190.0	22.0	 25
354	 13	214.0	28.6	 25
355	 13	274.0	35.1	 20
356	 13	389.0	52.6	 25
357	 13	589.0	58.6	 25
358	 13	683.5	75.6	 20
359	 13	268.0	34.1	 25
360	 13	490.3	62.0	 20
361	 13	151.5	18.1	 16
362	 13	676.5	131.0	 20
363	 13	142.8	23.8	 20
364	 13	180.0	18.0	 20
365	 13	207.0	25.5	 25
366	 13	496.0	66.4	 25
367	 13	5220.3	922.1	 20
368	 13	257.0	23.1	 25
369	 13	2636.0	601.1	 25
370	 13	895.5	176.8	 20
371	 13	1640.0	389.3	 25
372	 13	386.3	40.4	 20
373	 13	288.3	32.2	 16
374	 13	3577.3	412.5	 20
375	 13	1182.3	100.1	 20
376	 13	405.3	33.4	 16
377	 13	1010.0	107.2	 25
378	 13	1146.0	122.2	 25
379	 13	613.5	58.0	 20
380	 13	3531.0	663.7	 25
381	 13	493.0	66.6	 25
382	 13	1409.5	204.4	 20
383	 13	9871.0	1874.8	 25
384	 13	781.0	107.1	 25
385	 13	192.5	22.3	 16
386	 13	234.8	28.8	 20
387	 13	125.5	20.2	 20
388	 13	183.5	25.4	 20
389	 13	208.0	29.3	 20
390	 13	198.0	25.2	 25
391	 13	158.0	16.8	 25
392	 13	167.0	27.7	 20
393	 13	179.0	23.9	 25
394	 13	159.0	20.9	 25
395	 13	154.3	33.1	 20
396	 13	152.0	19.6	 25
397	 13	147.3	23.7	 20
398	 13	318.3	38.0	 16
399	 13	11511.0	1930.1	 20
400	 13	448.0	44.2	 20
401	 13	159.3	17.1	 20
402	 13	3711.0	805.1	 25
403	 13	231.0	25.3	 25
404	 13	394.8	82.7	 20
405	 13	155.0	17.5	 25
406	 13	175.0	23.1	 25
407	 13	651.8	83.1	 20
408	 13	1461.0	361.9	 25
409	 13	399.3	53.5	 20
410	 13	182.0	20.1	 16
411	 13	158.0	18.9	 20
412	 13	222.0	24.8	 20
413	 13	164.8	19.8	 20
414	 13	212.0	38.3	 25
415	 13	6114.0	1177.0	 25
416	 13	279.8	46.3	 20
417	 13	2747.0	674.0	 25
418	 13	194.0	23.0	 25
419	 13	174.8	17.6	 20
420	 13	241.0	19.9	 25
421	 13	1549.0	149.6	 20
422	 13	838.3	76.3	 16
423	 13	2741.5	523.9	 20
424	 13	483.5	59.0	 20
425	 13	753.3	81.0	 20
426	 13	306.0	41.4	 25
427	 13	239.0	29.0	 25
428	 13	292.0	40.4	 25
429	 13	1090.0	173.4	 20
430	 13	332.0	47.6	 25
431	 13	245.0	30.4	 25
432	 13	159.5	30.1	 20
433	 13	221.0	28.2	 20
434	 13	169.8	30.3	 20
435	 13	212.8	35.9	 16
436	 13	1202.5	209.6	 20
437	 13	200.0	26.8	 25
438	 13	159.5	21.8	 20
439	 13	142.0	25.7	 25
440	 13	302.0	32.9	 25
441	 13	2395.8	411.7	 20
442	 13	287.0	44.8	 25
443	 13	174.0	20.6	 25
444	 13	693.0	71.5	 20
445	 13	242.3	25.2	 20
446	 13	338.8	38.1	 20
447	 13	259.5	40.0	 16
448	 13	131.0	22.1	 20
449	 13	161.0	24.9	 25
450	 13	1226.3	121.0	 20
451	 13	158.0	20.9	 25
452	 13	410.0	59.0	 25
453	 13	492.5	42.7	 20
454	 13	1471.0	167.6	 25
455	 13	974.0	118.3	 25
456	 13	279.8	19.0	 20
457	 13	3563.8	665.9	 20
458	 13	152.3	21.8	 20
459	 13	2458.0	353.8	 16
460	 13	196.5	25.4	 20
461	 13	921.0	138.7	 25
462	 13	2866.0	285.4	 20
463	 13	8395.0	1627.8	 25
464	 13	204.0	35.0	 25
465	 13	195.5	29.8	 20
466	 13	5043.0	1002.8	 25
467	 13	1160.0	128.4	 25
468	 13	14559.0	2803.4	 25
469	 13	359.8	28.2	 16
470	 13	215.5	24.5	 20
471	 13	181.8	26.5	 20
472	 13	356.0	49.5	 16
473	 13	204.0	21.1	 25
474	 13	4816.0	1047.3	 25
475	 13	299.0	33.6	 20
476	 13	194.0	27.0	 25
477	 13	2202.0	468.3	 25
478	 13	167.3	22.4	 20
479	 13	127.0	19.2	 25
480	 13	137.0	18.0	 25
481	 13	1615.8	118.1	 16
482	 13	831.8	61.3	 20
483	 13	2592.8	407.9	 20
484	 13	402.0	33.5	 16
485	 13	590.0	62.5	 25
486	 13	1173.0	74.5	 25
487	 13	331.5	49.9	 20
488	 13	144.0	23.3	 25
489	 13	147.0	18.0	 25
490	 13	241.8	25.0	 20
491	 13	220.0	30.2	 25
492	 13	650.0	134.9	 25
493	 13	416.5	33.4	 16
494	 13	11407.5	1754.1	 20
495	 13	618.0	52.3	 20
496	 13	758.5	37.5	 16
497	 13	455.0	50.2	 25
498	 13	2146.0	279.9	 25
499	 13	1302.8	107.9	 20
500	 13	2309.0	278.0	 25
501	 13	425.0	42.0	 25
502	 13	3623.3	266.6	 20
503	 13	732.0	83.6	 25
504	 13	286.0	28.1	 25
505	 13	2843.0	348.0	 16
506	 13	179.3	13.3	 20
507	 13	146.5	20.8	 20
508	 13	242.5	23.9	 20
509	 13	297.8	28.4	 20
510	 13	165.0	17.8	 25
511	 13	212.0	26.6	 25
512	 13	551.3	48.3	 20
513	 13	518.0	78.5	 25
514	 13	2047.0	337.9	 25
515	 13	1001.8	69.1	 20
516	 13	458.0	49.4	 25
517	 13	9384.0	1292.1	 20
518	 13	1348.5	107.0	 16
519	 13	1609.5	71.3	 20
520	 13	320.0	26.9	 20
521	 13	351.0	42.2	 20
522	 13	162.0	24.8	 25
523	 13	209.0	37.9	 25
524	 13	10466.8	1531.7	 20
525	 13	223.0	44.9	 25
526	 13	226.0	29.5	 25
527	 13	564.5	51.8	 20
528	 13	447.0	44.5	 25
529	 13	545.0	31.6	 20
530	 13	1964.0	112.1	 16
531	 13	2687.0	187.0	 20
532	 13	2572.0	194.4	 20
533	 13	431.0	33.4	 16
534	 13	266.0	32.6	 25
535	 13	235.0	28.1	 25
536	 13	446.3	39.9	 20
537	 13	1018.0	149.5	 25
538	 13	1157.0	154.4	 25
539	 13	2342.3	168.0	 20
540	 13	1813.0	219.3	 25
541	 13	2556.0	397.7	 25
542	 13	963.5	59.5	 16
543	 13	214.8	26.6	 20
544	 13	197.0	14.9	 20
545	 13	161.0	21.5	 16
546	 13	319.0	32.0	 25
547	 13	4824.0	983.9	 25
548	 13	258.0	32.0	 25
549	 13	294.0	40.5	 20
550	 13	511.0	70.1	 25
551	 13	422.0	63.5	 25
552	 13	670.0	68.4	 20
553	 13	322.0	54.9	 25
554	 13	305.5	38.4	 20
555	 13	167.3	22.9	 16
556	 13	696.8	49.3	 20
557	 13	337.8	33.6	 20
558	 13	291.8	28.5	 20
559	 13	468.0	53.7	 25
560	 13	209.0	24.2	 25
561	 13	277.5	28.3	 20
562	 13	1246.0	196.9	 25
563	 13	8001.0	1694.3	 25
564	 13	182.3	21.9	 20
565	 13	3186.0	790.7	 25
566	 13	167.3	24.0	 20
567	 13	235.5	29.4	 16
568	 13	839.3	132.8	 20
569	 13	3969.8	613.7	 20
570	 13	492.5	37.9	 20
571	 13	351.0	37.7	 25
572	 13	196.0	26.3	 25
573	 13	2849.0	318.3	 20
574	 13	780.0	84.5	 25
575	 13	444.0	45.0	 25
576	 13	434.8	53.6	 20
577	 13	216.0	29.5	 25
578	 13	4067.5	604.3	 20
579	 13	170.3	20.2	 16
580	 13	269.0	37.1	 20
581	 13	297.8	33.1	 20
582	 13	3407.8	309.5	 20
583	 13	1541.0	149.8	 25
584	 13	6153.0	933.9	 25
585	 13	318.0	44.8	 20
586	 13	192.0	22.5	 25
587	 13	175.0	21.0	 25
588	 13	241.0	29.0	 25
589	 13	5208.0	1053.0	 20
590	 13	342.3	34.2	 20
591	 13	511.8	51.4	 20
592	 13	172.0	29.9	 16
593	 13	209.5	26.7	 20
594	 13	934.0	137.3	 25
595	 13	5139.0	624.7	 20
596	 13	1697.0	171.3	 25
597	 13	1820.0	131.9	 25
598	 13	1642.3	97.6	 20
599	 13	617.0	68.0	 25
600	 13	325.0	32.5	 25
601	 13	20768.0	3607.8	 20
602	 13	262.3	114.1	 20
603	 13	5239.0	827.0	 20
604	 13	302.3	29.4	 16
605	 13	159.3	21.6	 20
606	 13	159.0	17.7	 25
607	 13	320.3	40.0	 20
608	 13	191.0	36.6	 25
609	 13	490.0	61.4	 25
610	 13	717.5	73.6	 20
611	 13	711.0	141.9	 25
612	 13	423.0	42.8	 25
613	 13	426.0	45.4	 20
614	 13	4029.8	741.4	 20
615	 13	1017.3	63.1	 20
616	 13	5484.0	478.6	 16
617	 13	209.3	70.0	 20
618	 13	567.0	95.4	 25
619	 13	232.5	25.5	 20
620	 13	244.0	35.5	 25
621	 13	3941.0	595.0	 25
622	 13	631.3	48.5	 20
623	 13	3333.0	259.5	 25
624	 13	707.0	61.5	 25
625	 13	929.3	102.3	 20
626	 13	1079.8	129.1	 20
627	 13	205.5	26.7	 20
628	 13	223.0	29.7	 20
629	 13	133.0	16.0	 16
630	 13	229.0	28.1	 25
631	 13	1324.0	285.9	 25
632	 13	125.3	19.2	 20
633	 13	139.0	15.2	 25
634	 13	122.0	18.7	 25
635	 13	374.0	37.0	 20
636	 13	2313.0	249.5	 25
637	 13	1372.0	76.4	 25
638	 13	13102.3	1613.1	 16
639	 13	488.5	52.9	 20
  0	 14	18905.0	3660.4	 25
  1	 14	1101.8	248.6	 20
  2	 14	257.5	35.0	 20
  3	 14	211.5	26.0	 20
  4	 14	177.0	28.4	 16
  5	 14	346.3	48.4	 20
  6	 14	174.0	29.6	 25
  7	 14	141.3	17.0	 20
  8	 14	167.0	21.2	 25
  9	 14	176.0	23.5	 25
 10	 14	198.3	34.6	 20
 11	 14	1399.0	354.2	 25
 12	 14	199.0	23.3	 25
 13	 14	435.5	32.7	 20
 14	 14	385.8	39.9	 20
 15	 14	366.5	40.6	 20
 16	 14	491.8	48.1	 16
 17	 14	2162.8	190.0	 20
 18	 14	1892.0	165.7	 25
 19	 14	230.8	27.0	 20
 20	 14	336.0	83.4	 25
 21	 14	179.0	17.9	 25
 22	 14	459.0	70.4	 20
 23	 14	166.0	24.0	 25
 24	 14	432.0	52.6	 25
 25	 14	138.5	20.9	 20
 26	 14	163.3	50.8	 20
 27	 14	199.3	28.0	 20
 28	 14	254.0	27.7	 16
 29	 14	224.8	22.0	 20
 30	 14	308.0	56.9	 25
 31	 14	155.0	23.0	 20
 32	 14	214.0	29.9	 25
 33	 14	152.0	23.3	 25
 34	 14	144.3	14.4	 20
 35	 14	128.0	17.7	 25
 36	 14	116.0	17.4	 25
 37	 14	132.0	19.7	 25
 38	 14	578.8	56.2	 16
 39	 14	180.5	25.0	 20
 40	 14	167.8	22.7	 20
 41	 14	459.3	39.9	 16
 42	 14	5333.0	865.9	 25
 43	 14	1264.0	244.8	 25
 44	 14	1090.8	96.5	 20
 45	 14	303.0	34.3	 25
 46	 14	264.0	39.3	 25
 47	 14	170.8	21.7	 20
 48	 14	253.0	23.5	 25
 49	 14	2048.0	389.9	 25
 50	 14	406.0	42.7	 16
 51	 14	232.5	22.3	 20
 52	 14	425.3	39.4	 20
 53	 14	614.0	53.7	 16
 54	 14	349.0	32.5	 20
 55	 14	134.0	19.7	 25
 56	 14	138.0	21.7	 20
 57	 14	161.0	28.1	 25
 58	 14	5302.0	1015.8	 25
 59	 14	950.8	114.6	 20
 60	 14	167.0	21.8	 25
 61	 14	162.0	25.8	 25
 62	 14	521.0	137.4	 20
 63	 14	200.0	29.1	 20
 64	 14	336.8	30.0	 20
 65	 14	465.3	33.5	 16
 66	 14	246.3	33.8	 20
 67	 14	359.0	38.9	 25
 68	 14	264.3	38.0	 20
 69	 14	6113.0	1324.2	 25
 70	 14	715.0	55.3	 25
 71	 14	166.5	30.2	 20
 72	 14	145.0	20.1	 25
 73	 14	144.0	23.4	 25
 74	 14	152.0	23.9	 20
 75	 14	493.5	73.8	 20
 76	 14	370.3	43.6	 20
 77	 14	439.5	44.4	 20
 78	 14	263.8	26.0	 16
 79	 14	209.0	25.5	 25
 80	 14	460.0	45.6	 25
 81	 14	264.5	34.2	 20
 82	 14	336.0	41.1	 25
 83	 14	339.0	42.9	 25
 84	 14	1436.3	159.1	 20
 85	 14	2081.0	220.6	 25
 86	 14	217.0	30.1	 25
 87	 14	284.8	42.3	 16
 88	 14	251.5	29.0	 20
 89	 14	500.5	72.6	 20
 90	 14	476.8	37.9	 16
 91	 14	196.0	50.8	 25
 92	 14	431.0	82.6	 25
 93	 14	445.8	54.1	 20
 94	 14	359.0	35.5	 25
 95	 14	563.0	70.8	 25
 96	 14	185.0	26.4	 20
 97	 14	433.0	59.9	 25
 98	 14	286.0	28.9	 25
 99	 14	191.5	20.7	 16
100	 14	151.0	23.5	 20
101	 14	403.0	35.3	 20
102	 14	218.3	30.4	 16
103	 14	1178.0	262.5	 25
104	 14	960.0	113.4	 25
105	 14	364.0	48.1	 20
106	 14	600.0	94.8	 25
107	 14	411.0	43.7	 25
108	 14	159.5	21.9	 20
109	 14	280.0	45.8	 25
110	 14	328.0	38.2	 25
111	 14	961.0	91.9	 16
112	 14	2055.0	164.0	 20
113	 14	654.3	57.7	 20
114	 14	1003.5	59.9	 16
115	 14	531.0	53.9	 25
116	 14	207.0	25.4	 25
117	 14	506.0	95.2	 25
118	 14	269.3	23.5	 20
119	 14	1538.0	174.6	 25
120	 14	366.0	44.6	 25
121	 14	325.0	39.8	 20
122	 14	541.0	51.4	 25
123	 14	1247.3	101.0	 20
124	 14	1341.8	109.2	 16
125	 14	883.3	70.6	 20
126	 14	679.8	77.6	 20
127	 14	898.8	151.6	 20
128	 14	798.0	106.5	 25
129	 14	855.0	76.6	 25
130	 14	2930.5	240.1	 20
131	 14	536.0	78.4	 25
132	 14	170.0	24.7	 25
133	 14	268.8	33.9	 20
134	 14	245.0	37.9	 25
135	 14	241.0	27.8	 20
136	 14	396.0	61.2	 16
137	 14	144.8	19.5	 20
138	 14	243.0	25.6	 20
139	 14	341.0	49.7	 20
140	 14	155.0	17.7	 25
141	 14	142.0	20.8	 25
142	 14	170.5	29.2	 20
143	 14	614.0	96.9	 25
144	 14	256.0	24.7	 25
145	 14	661.8	49.1	 20
146	 14	994.0	67.4	 25
147	 14	812.8	81.7	 20
148	 14	569.3	49.6	 16
149	 14	2795.3	416.8	 20
150	 14	1942.5	289.6	 20
151	 14	174.0	35.6	 20
152	 14	154.0	17.5	 25
153	 14	168.0	28.0	 25
154	 14	137.3	18.7	 20
155	 14	138.0	46.4	 25
156	 14	162.0	20.6	 25
157	 14	425.0	61.6	 25
158	 14	1898.8	175.2	 20
159	 14	575.0	55.1	 20
160	 14	561.0	57.2	 20
161	 14	314.0	20.9	 16
162	 14	667.5	71.9	 20
163	 14	486.0	47.2	 25
164	 14	1093.8	206.0	 20
165	 14	182.0	20.4	 25
166	 14	127.0	17.3	 25
167	 14	363.5	62.8	 20
168	 14	132.0	16.1	 25
169	 14	226.0	36.5	 25
170	 14	198.3	33.3	 20
171	 14	428.8	29.6	 20
172	 14	1480.0	254.3	 20
173	 14	445.0	33.2	 16
174	 14	336.5	29.6	 20
175	 14	539.0	56.4	 25
176	 14	682.3	71.4	 20
177	 14	479.0	39.5	 25
178	 14	316.0	19.3	 25
179	 14	444.8	34.0	 20
180	 14	6189.0	1030.4	 25
181	 14	366.0	40.1	 25
182	 14	683.0	45.4	 20
183	 14	670.8	81.6	 20
184	 14	184.5	21.4	 20
185	 14	204.0	26.9	 16
186	 14	1518.8	269.4	 20
187	 14	473.0	29.4	 25
188	 14	296.3	41.3	 20
189	 14	151.0	20.7	 25
190	 14	181.0	35.2	 25
191	 14	178.3	34.5	 20
192	 14	217.0	31.7	 25
193	 14	2020.0	312.4	 25
194	 14	2073.8	137.1	 20
195	 14	1127.8	63.0	 20
196	 14	242.8	35.7	 20
197	 14	208.0	36.0	 20
198	 14	838.5	82.0	 16
199	 14	1656.0	181.8	 25
200	 14	349.0	38.0	 25
201	 14	1511.0	114.1	 20
202	 14	240.0	36.7	 25
203	 14	1405.0	88.8	 25
204	 14	395.5	19.8	 20
205	 14	1303.0	96.7	 25
206	 14	422.0	38.9	 25
207	 14	516.0	33.5	 16
208	 14	1123.8	69.5	 20
209	 14	403.3	70.4	 20
210	 14	580.5	49.8	 16
211	 14	2101.5	145.0	 20
212	 14	3201.0	340.0	 25
213	 14	6090.8	414.1	 20
214	 14	763.0	86.9	 25
215	 14	541.0	79.3	 25
216	 14	299.8	36.9	 20
217	 14	511.0	57.5	 25
218	 14	620.0	46.3	 25
219	 14	446.3	43.6	 20
220	 14	779.8	76.3	 20
221	 14	175.0	18.5	 20
222	 14	171.5	14.4	 16
223	 14	210.0	24.4	 20
224	 14	644.0	58.8	 25
225	 14	506.8	51.4	 20
226	 14	4088.0	728.3	 25
227	 14	324.0	41.5	 25
228	 14	428.3	60.0	 20
229	 14	1316.0	146.8	 25
230	 14	3116.0	296.8	 25
231	 14	5883.0	471.6	 20
232	 14	506.0	52.4	 20
233	 14	489.0	64.4	 20
234	 14	560.3	38.7	 16
235	 14	506.5	32.5	 20
236	 14	450.0	45.6	 25
237	 14	194.0	20.5	 25
238	 14	586.3	48.4	 20
239	 14	678.0	75.7	 25
240	 14	272.0	33.0	 25
241	 14	219.8	24.1	 20
242	 14	124.0	20.9	 25
243	 14	413.0	62.9	 25
244	 14	1086.3	86.4	 16
245	 14	394.8	39.6	 20
246	 14	274.3	33.0	 20
247	 14	276.8	30.0	 16
248	 14	226.0	28.9	 25
249	 14	449.0	38.1	 25
250	 14	4160.0	584.1	 20
251	 14	1407.0	271.2	 25
252	 14	708.0	139.8	 25
253	 14	1148.5	126.4	 20
254	 14	3337.0	283.0	 25
255	 14	659.0	77.2	 25
256	 14	470.3	50.4	 16
257	 14	673.3	41.0	 20
258	 14	1389.5	198.4	 20
259	 14	1452.3	96.8	 16
260	 14	1942.0	308.5	 25
261	 14	3103.0	573.2	 25
262	 14	5437.8	631.2	 20
263	 14	1568.0	122.7	 25
264	 14	562.0	34.5	 25
265	 14	338.0	28.2	 20
266	 14	212.0	26.8	 25
267	 14	205.0	24.7	 25
268	 14	150.0	21.6	 16
269	 14	222.0	23.5	 20
270	 14	140.3	22.8	 20
271	 14	312.3	45.3	 16
272	 14	172.0	17.2	 25
273	 14	342.0	37.7	 25
274	 14	207.5	30.5	 20
275	 14	649.0	77.3	 25
276	 14	1914.0	213.8	 25
277	 14	429.0	87.1	 25
278	 14	1654.3	190.9	 20
279	 14	1661.0	176.8	 25
280	 14	150.0	21.7	 20
281	 14	210.0	31.9	 16
282	 14	149.5	21.4	 20
283	 14	158.5	18.8	 20
284	 14	212.3	34.4	 20
285	 14	228.0	33.1	 25
286	 14	178.0	24.7	 25
287	 14	206.0	27.5	 20
288	 14	212.0	32.2	 25
289	 14	333.0	52.4	 25
290	 14	318.3	23.3	 20
291	 14	416.0	52.4	 25
292	 14	395.0	30.4	 20
293	 14	138.3	20.0	 16
294	 14	144.3	37.3	 20
295	 14	176.8	27.3	 20
296	 14	167.3	20.8	 20
297	 14	165.0	23.8	 25
298	 14	399.0	62.8	 25
299	 14	373.0	42.9	 20
300	 14	170.0	32.1	 25
301	 14	164.0	23.2	 25
302	 14	153.8	21.1	 20
303	 14	254.0	26.8	 25
304	 14	358.3	37.3	 20
305	 14	222.5	24.5	 16
306	 14	344.3	37.5	 20
307	 14	254.0	35.3	 20
308	 14	396.5	53.1	 20
309	 14	145.0	21.8	 25
310	 14	158.0	18.4	 25
311	 14	145.3	18.1	 20
312	 14	1978.0	314.5	 25
313	 14	275.0	29.4	 25
314	 14	193.0	17.9	 20
315	 14	157.0	16.1	 25
316	 14	252.5	33.3	 20
317	 14	252.8	40.6	 20
318	 14	180.3	11.0	 16
319	 14	801.5	90.7	 20
320	 14	474.0	40.8	 25
321	 14	548.5	109.8	 20
322	 14	241.0	33.3	 25
323	 14	490.0	92.7	 25
324	 14	409.5	76.7	 20
325	 14	176.0	25.3	 25
326	 14	211.0	22.4	 25
327	 14	167.3	22.7	 20
328	 14	321.8	41.5	 20
329	 14	203.0	23.8	 20
330	 14	171.3	21.9	 16
331	 14	165.3	20.5	 20
332	 14	473.0	82.8	 25
333	 14	455.3	58.9	 20
334	 14	869.0	121.0	 25
335	 14	511.0	66.5	 25
336	 14	246.3	20.2	 20
337	 14	3193.0	546.3	 25
338	 14	301.0	31.5	 25
339	 14	1908.3	117.6	 20
340	 14	691.5	90.2	 20
341	 14	741.5	72.8	 20
342	 14	418.5	31.2	 16
343	 14	1362.8	124.6	 20
344	 14	524.0	62.7	 25
345	 14	264.0	22.4	 20
346	 14	2135.0	239.3	 25
347	 14	961.0	137.4	 25
348	 14	418.8	42.1	 20
349	 14	700.0	137.8	 25
350	 14	143.0	16.9	 25
351	 14	117.0	14.3	 20
352	 14	162.5	20.2	 20
353	 14	272.0	25.8	 20
354	 14	205.3	36.4	 16
355	 14	257.5	21.5	 20
356	 14	358.0	45.6	 25
357	 14	515.0	59.0	 25
358	 14	522.8	43.1	 20
359	 14	303.0	25.1	 25
360	 14	356.0	35.0	 25
361	 14	147.3	28.3	 20
362	 14	159.0	21.1	 25
363	 14	139.0	27.4	 25
364	 14	161.5	24.3	 16
365	 14	140.0	15.3	 20
366	 14	272.0	33.2	 20
367	 14	1445.3	148.5	 16
368	 14	261.0	38.8	 25
369	 14	614.0	113.2	 25
370	 14	257.5	45.9	 20
371	 14	250.0	46.6	 25
372	 14	497.0	65.5	 25
373	 14	205.0	20.4	 20
374	 14	815.0	119.6	 25
375	 14	1070.0	144.8	 25
376	 14	355.3	39.0	 20
377	 14	643.0	42.2	 20
378	 14	1522.5	172.4	 20
379	 14	356.0	24.2	 16
380	 14	311.5	40.0	 20
381	 14	433.0	54.1	 25
382	 14	716.0	106.2	 20
383	 14	3372.0	567.3	 25
384	 14	1154.0	145.3	 25
385	 14	195.0	18.7	 20
386	 14	427.0	38.7	 25
387	 14	146.0	18.9	 25
388	 14	170.5	21.3	 20
389	 14	175.8	34.8	 20
390	 14	261.3	41.6	 20
391	 14	168.3	14.3	 16
392	 14	169.8	21.0	 20
393	 14	152.0	26.8	 25
394	 14	135.5	20.9	 20
395	 14	168.0	20.1	 25
396	 14	182.0	27.9	 25
397	 14	208.0	18.9	 25
398	 14	234.3	29.1	 20
399	 14	5090.0	777.3	 25
400	 14	510.0	58.1	 25
401	 14	138.3	17.1	 16
402	 14	288.3	40.0	 20
403	 14	873.3	107.4	 20
404	 14	675.0	24.0	 16
405	 14	168.0	22.8	 25
406	 14	192.0	24.3	 25
407	 14	518.0	80.1	 20
408	 14	520.0	59.0	 25
409	 14	393.0	44.4	 25
410	 14	208.8	42.1	 20
411	 14	145.0	16.2	 25
412	 14	211.0	30.4	 25
413	 14	146.8	21.1	 16
414	 14	249.3	40.9	 20
415	 14	1518.8	188.7	 20
416	 14	312.3	33.2	 16
417	 14	522.0	95.0	 25
418	 14	171.0	15.0	 25
419	 14	199.8	27.8	 20
420	 14	285.0	32.8	 25
421	 14	1934.0	298.4	 25
422	 14	469.8	33.7	 20
423	 14	637.0	84.7	 25
424	 14	584.0	59.3	 25
425	 14	428.3	31.6	 16
426	 14	216.3	32.0	 20
427	 14	183.0	12.7	 20
428	 14	350.8	36.9	 16
429	 14	1173.0	153.6	 25
430	 14	376.0	50.1	 25
431	 14	240.0	33.4	 20
432	 14	166.0	24.1	 25
433	 14	188.0	18.4	 25
434	 14	122.0	14.8	 20
435	 14	165.0	20.8	 25
436	 14	221.0	33.2	 25
437	 14	261.3	53.3	 20
438	 14	127.0	15.7	 16
439	 14	139.8	20.9	 20
440	 14	165.3	25.4	 20
441	 14	345.8	42.8	 20
442	 14	201.0	26.9	 25
443	 14	157.0	16.5	 25
444	 14	516.5	46.4	 20
445	 14	177.0	26.7	 25
446	 14	246.0	27.9	 25
447	 14	192.0	24.5	 20
448	 14	136.0	18.7	 25
449	 14	160.0	20.6	 20
450	 14	262.8	31.2	 16
451	 14	170.8	21.7	 20
452	 14	1443.3	177.4	 20
453	 14	410.0	49.5	 20
454	 14	911.0	89.3	 25
455	 14	2128.0	295.3	 25
456	 14	417.3	50.6	 20
457	 14	357.0	74.3	 25
458	 14	150.0	19.1	 25
459	 14	532.8	90.9	 20
460	 14	183.0	25.8	 25
461	 14	596.8	92.5	 20
462	 14	3393.0	254.1	 16
463	 14	2450.5	300.6	 20
464	 14	187.3	28.1	 20
465	 14	192.0	26.4	 20
466	 14	909.0	233.2	 25
467	 14	678.0	84.6	 25
468	 14	5521.5	906.5	 20
469	 14	246.0	18.5	 25
470	 14	238.0	30.3	 25
471	 14	172.5	15.1	 20
472	 14	467.0	61.1	 25
473	 14	269.3	40.7	 20
474	 14	1180.0	126.6	 16
475	 14	390.8	66.9	 20
476	 14	180.8	22.1	 20
477	 14	267.0	49.9	 25
478	 14	163.5	24.4	 20
479	 14	148.0	22.1	 25
480	 14	145.0	21.6	 25
481	 14	340.8	40.9	 20
482	 14	593.0	55.3	 25
483	 14	1549.0	171.7	 25
484	 14	369.3	27.5	 20
485	 14	779.3	52.3	 20
486	 14	1878.5	141.4	 20
487	 14	271.0	33.6	 16
488	 14	172.3	23.3	 20
489	 14	176.0	45.3	 25
490	 14	254.3	26.5	 20
491	 14	275.0	24.6	 25
492	 14	203.0	20.9	 25
493	 14	601.3	70.8	 20
494	 14	3714.0	440.4	 25
495	 14	516.0	54.5	 25
496	 14	1109.0	72.9	 20
497	 14	715.3	56.3	 20
498	 14	5324.3	459.0	 20
499	 14	1008.8	48.7	 16
500	 14	1491.3	102.8	 20
501	 14	633.0	89.8	 25
502	 14	2659.5	286.2	 20
503	 14	744.0	68.9	 25
504	 14	328.0	36.5	 25
505	 14	289.8	53.4	 20
506	 14	216.0	30.8	 25
507	 14	142.0	17.8	 25
508	 14	281.5	37.2	 20
509	 14	263.3	23.2	 20
510	 14	178.8	19.7	 20
511	 14	236.8	21.0	 16
512	 14	697.5	103.5	 20
513	 14	308.0	28.9	 25
514	 14	778.0	89.1	 20
515	 14	1761.0	250.0	 25
516	 14	1429.0	145.8	 25
517	 14	2933.0	562.2	 25
518	 14	1032.5	79.8	 20
519	 14	1047.0	92.6	 25
520	 14	450.0	43.4	 25
521	 14	228.8	24.7	 16
522	 14	161.3	21.4	 20
523	 14	180.5	18.4	 20
524	 14	2134.3	252.9	 16
525	 14	251.0	41.1	 25
526	 14	247.0	23.7	 25
527	 14	891.0	81.0	 20
528	 14	368.0	43.7	 25
529	 14	950.0	100.8	 25
530	 14	2264.8	260.6	 20
531	 14	3383.0	317.7	 25
532	 14	3190.0	230.0	 25
533	 14	1549.0	119.3	 20
534	 14	350.0	45.2	 20
535	 14	201.5	19.8	 20
536	 14	680.0	58.1	 16
537	 14	959.3	85.4	 20
538	 14	1225.0	209.0	 25
539	 14	1014.5	134.4	 20
540	 14	2362.0	216.1	 25
541	 14	797.0	52.8	 25
542	 14	598.0	55.8	 20
543	 14	211.0	23.6	 25
544	 14	169.0	21.1	 25
545	 14	148.0	18.7	 20
546	 14	339.3	30.4	 20
547	 14	337.8	46.7	 20
548	 14	209.0	24.3	 16
549	 14	299.0	28.2	 20
550	 14	425.0	55.8	 25
551	 14	175.0	25.5	 20
552	 14	299.0	44.8	 25
553	 14	210.0	27.0	 25
554	 14	351.0	48.0	 20
555	 14	155.0	20.9	 25
556	 14	564.0	62.7	 25
557	 14	1686.0	366.0	 25
558	 14	249.0	30.9	 16
559	 14	310.0	32.0	 20
560	 14	243.0	28.1	 20
561	 14	269.0	26.0	 16
562	 14	457.0	53.9	 25
563	 14	1535.0	305.9	 25
564	 14	209.8	171.3	 20
565	 14	409.0	72.2	 25
566	 14	182.0	96.1	 25
567	 14	202.3	46.2	 20
568	 14	298.0	33.5	 25
569	 14	1033.0	161.7	 25
570	 14	432.8	55.3	 16
571	 14	449.3	25.4	 20
572	 14	228.5	23.9	 20
573	 14	1402.3	85.3	 16
574	 14	389.0	50.7	 25
575	 14	497.0	85.4	 25
576	 14	355.8	33.7	 20
577	 14	234.0	27.4	 25
578	 14	376.0	91.9	 25
579	 14	184.8	24.7	 20
580	 14	253.0	38.1	 25
581	 14	212.0	19.9	 25
582	 14	1105.8	143.9	 16
583	 14	1353.8	97.4	 20
584	 14	4556.3	688.9	 20
585	 14	178.5	18.6	 16
586	 14	168.0	19.5	 25
587	 14	157.0	15.5	 25
588	 14	208.0	31.5	 20
589	 14	371.0	101.1	 25
590	 14	454.0	63.0	 25
591	 14	1020.0	116.7	 20
592	 14	157.0	25.6	 25
593	 14	246.0	23.1	 25
594	 14	558.8	65.9	 16
595	 14	2099.0	375.4	 20
596	 14	874.3	61.1	 20
597	 14	1682.5	183.7	 20
598	 14	1210.3	197.4	 20
599	 14	809.0	75.1	 25
600	 14	310.0	29.5	 25
601	 14	8500.5	1725.6	 20
602	 14	253.0	49.7	 25
603	 14	871.0	175.3	 25
604	 14	262.5	23.2	 20
605	 14	184.0	24.4	 25
606	 14	170.0	28.0	 20
607	 14	291.3	24.3	 16
608	 14	192.3	34.5	 20
609	 14	415.0	35.9	 20
610	 14	377.5	51.6	 20
611	 14	1534.0	240.5	 25
612	 14	506.0	67.2	 25
613	 14	502.3	40.7	 20
614	 14	2085.0	353.8	 25
615	 14	682.0	53.6	 25
616	 14	3336.5	433.3	 20
617	 14	203.0	33.6	 25
618	 14	171.3	24.5	 20
619	 14	198.3	30.2	 16
620	 14	215.3	27.9	 20
621	 14	857.3	111.6	 20
622	 14	521.3	64.4	 20
623	 14	3715.0	527.2	 25
624	 14	937.0	73.3	 25
625	 14	666.5	66.4	 20
626	 14	707.0	81.1	 25
627	 14	207.0	28.8	 25
628	 14	216.8	22.9	 20
629	 14	154.0	25.6	 25
630	 14	168.0	10.3	 20
631	 14	353.3	48.0	 16
632	 14	131.0	19.5	 20
633	 14	134.3	17.1	 20
634	 14	128.5	18.8	 20
635	 14	265.0	39.5	 25
636	 14	1024.0	109.5	 25
637	 14	817.0	103.1	 25
638	 14	4656.3	921.3	 20
639	 14	15944.0	2851.1	 25
  0	 15	346.5	119.1	 20
  1	 15	210.0	24.0	 25
  2	 15	209.0	26.0	 25
  3	 15	7565.0	1242.9	 20
  4	 15	914.0	74.7	 25
  5	 15	10010.0	1841.2	 25
  6	 15	1121.3	137.8	 20
  7	 15	173.5	33.5	 16
  8	 15	185.8	22.3	 20
  9	 15	277.0	35.5	 20
 10	 15	1027.0	116.0	 20
 11	 15	2886.0	377.2	 25
 12	 15	1085.0	59.8	 25
 13	 15	734.0	67.9	 20
 14	 15	2131.0	117.3	 25
 15	 15	1753.0	154.3	 25
 16	 15	644.0	38.5	 20
 17	 15	2543.0	209.6	 25
 18	 15	1421.8	131.5	 20
 19	 15	767.5	36.7	 16
 20	 15	5631.0	802.8	 20
 21	 15	182.8	21.9	 20
 22	 15	347.8	32.0	 20
 23	 15	147.0	19.0	 25
 24	 15	6956.0	1409.4	 25
 25	 15	183.3	27.0	 20
 26	 15	416.0	34.5	 25
 27	 15	270.0	20.4	 25
 28	 15	2714.0	271.8	 20
 29	 15	719.0	92.2	 25
 30	 15	1395.0	143.3	 20
 31	 15	123.5	11.9	 16
 32	 15	124.8	17.3	 20
 33	 15	161.5	20.1	 20
 34	 15	363.5	47.2	 20
 35	 15	221.0	36.4	 25
 36	 15	167.0	22.2	 25
 37	 15	168.3	24.7	 20
 38	 15	333.0	37.1	 25
 39	 15	8315.0	1230.1	 25
 40	 15	899.3	86.4	 20
 41	 15	960.0	97.5	 25
 42	 15	284.0	33.9	 20
 43	 15	600.8	35.0	 16
 44	 15	940.8	66.1	 20
 45	 15	11005.3	1548.1	 20
 46	 15	413.0	51.0	 25
 47	 15	408.0	33.8	 20
 48	 15	5727.0	957.8	 25
 49	 15	664.0	85.5	 25
 50	 15	11855.5	1157.1	 20
 51	 15	1101.0	140.5	 25
 52	 15	14662.0	2866.7	 25
 53	 15	474.8	43.0	 20
 54	 15	417.0	36.4	 25
 55	 15	270.3	30.9	 20
 56	 15	223.8	36.8	 16
 57	 15	2064.0	378.1	 20
 58	 15	177.8	30.2	 20
 59	 15	2148.3	201.8	 20
 60	 15	168.0	19.4	 25
 61	 15	138.0	14.8	 25
 62	 15	1443.0	172.3	 20
 63	 15	372.0	34.5	 25
 64	 15	3735.0	580.0	 25
 65	 15	407.5	36.6	 20
 66	 15	493.0	56.0	 25
 67	 15	6941.8	900.0	 20
 68	 15	610.8	43.4	 16
 69	 15	574.8	76.8	 20
 70	 15	223.8	26.9	 20
 71	 15	5259.5	770.7	 20
 72	 15	221.0	38.5	 25
 73	 15	1335.0	190.3	 25
 74	 15	6095.5	792.4	 20
 75	 15	834.0	171.3	 25
 76	 15	182.0	25.1	 25
 77	 15	332.3	39.6	 20
 78	 15	311.0	37.1	 25
 79	 15	339.3	24.2	 20
 80	 15	3244.0	191.0	 16
 81	 15	122.8	23.8	 20
 82	 15	194.3	26.2	 20
 83	 15	370.8	38.5	 20
 84	 15	421.0	60.4	 25
 85	 15	434.0	42.1	 25
 86	 15	528.0	70.5	 25
 87	 15	334.3	51.5	 20
 88	 15	138.0	21.6	 25
 89	 15	129.0	20.9	 25
 90	 15	153.5	24.2	 20
 91	 15	128.8	21.7	 20
 92	 15	211.0	44.4	 20
 93	 15	10275.5	1001.0	 16
 94	 15	270.3	23.4	 20
 95	 15	247.0	37.2	 25
 96	 15	125.0	18.0	 20
 97	 15	991.0	192.6	 25
 98	 15	338.0	37.4	 25
 99	 15	162.3	78.8	 20
100	 15	181.0	27.6	 25
101	 15	166.0	20.6	 25
102	 15	168.0	18.5	 20
103	 15	205.5	24.5	 20
104	 15	526.0	44.8	 20
105	 15	470.8	38.1	 16
106	 15	713.5	70.1	 20
107	 15	3138.0	577.9	 25
108	 15	1228.8	176.7	 20
109	 15	159.0	21.4	 25
110	 15	197.0	26.1	 25
111	 15	2480.0	209.7	 20
112	 15	5053.0	558.4	 25
113	 15	456.0	48.6	 25
114	 15	1988.8	386.5	 20
115	 15	1486.5	169.8	 20
116	 15	3879.8	350.6	 20
117	 15	333.3	39.1	 16
118	 15	1135.0	180.0	 20
119	 15	461.0	48.7	 25
120	 15	355.5	56.5	 20
121	 15	177.0	25.6	 25
122	 15	658.0	86.5	 25
123	 15	1642.5	132.7	 20
124	 15	1482.0	166.4	 25
125	 15	511.0	53.3	 25
126	 15	1079.0	114.3	 25
127	 15	138.3	25.2	 16
128	 15	418.3	33.7	 20
129	 15	1176.3	128.9	 20
130	 15	1369.3	72.1	 16
131	 15	162.0	21.9	 25
132	 15	138.0	18.3	 25
133	 15	185.0	25.3	 20
134	 15	2413.0	387.0	 25
135	 15	8905.0	1566.2	 25
136	 15	202.3	32.2	 20
137	 15	340.0	66.2	 25
138	 15	5241.0	1138.2	 25
139	 15	386.0	40.9	 16
140	 15	235.8	41.6	 20
141	 15	147.8	17.8	 20
142	 15	143.3	18.3	 16
143	 15	202.0	27.2	 25
144	 15	1231.0	279.1	 25
145	 15	396.5	30.4	 20
146	 15	199.0	29.0	 25
147	 15	285.0	35.4	 25
148	 15	194.5	29.6	 20
149	 15	5147.0	1106.3	 25
150	 15	185.0	23.8	 25
151	 15	124.3	21.7	 16
152	 15	499.3	58.3	 20
153	 15	1523.8	222.0	 20
154	 15	277.5	21.8	 16
155	 15	928.0	126.0	 25
156	 15	484.0	61.3	 25
157	 15	1622.0	194.5	 20
158	 15	754.0	96.0	 25
159	 15	1481.0	143.4	 25
160	 15	873.3	74.7	 20
161	 15	553.0	75.3	 25
162	 15	190.0	31.7	 25
163	 15	196.0	14.8	 16
164	 15	291.3	29.1	 20
165	 15	438.3	49.5	 20
166	 15	126.5	16.9	 20
167	 15	2755.8	485.8	 20
168	 15	4076.0	755.5	 25
169	 15	201.0	25.3	 25
170	 15	336.0	45.5	 20
171	 15	3797.0	855.5	 25
172	 15	297.0	39.6	 25
173	 15	197.8	27.5	 20
174	 15	8675.0	2315.0	 25
175	 15	226.8	26.2	 20
176	 15	213.8	19.0	 16
177	 15	372.3	41.5	 20
178	 15	1927.8	129.2	 20
179	 15	2060.5	255.6	 20
180	 15	599.0	86.1	 25
181	 15	765.0	69.7	 25
182	 15	2186.0	101.4	 20
183	 15	2636.0	295.2	 25
184	 15	2264.0	319.3	 25
185	 15	831.8	54.8	 20
186	 15	1573.0	136.9	 25
187	 15	18572.5	2428.5	 20
188	 15	2819.5	283.1	 16
189	 15	2439.5	260.6	 20
190	 15	396.8	49.1	 20
191	 15	346.0	38.5	 20
192	 15	171.0	20.1	 25
193	 15	564.0	101.2	 25
194	 15	371.8	36.1	 20
195	 15	386.0	51.9	 25
196	 15	440.0	56.3	 25
197	 15	1451.3	355.8	 20
198	 15	1657.0	311.3	 25
199	 15	1233.5	222.6	 20
200	 15	222.5	45.4	 16
201	 15	639.5	71.8	 20
202	 15	2093.3	198.2	 20
203	 15	681.3	61.1	 20
204	 15	631.0	52.5	 25
205	 15	1443.0	133.9	 25
206	 15	1656.0	179.3	 25
207	 15	417.3	49.1	 20
208	 15	825.0	174.2	 25
209	 15	179.0	29.0	 25
210	 15	895.3	45.9	 20
211	 15	764.0	62.2	 25
212	 15	1417.0	160.6	 20
213	 15	325.3	30.5	 16
214	 15	4436.5	727.9	 20
215	 15	745.3	47.6	 20
216	 15	8232.5	780.1	 20
217	 15	492.0	80.0	 25
218	 15	215.0	30.1	 25
219	 15	278.5	28.2	 20
220	 15	210.0	35.8	 25
221	 15	1287.0	221.7	 25
222	 15	503.3	53.5	 20
223	 15	183.0	27.3	 25
224	 15	191.0	25.4	 20
225	 15	8178.8	941.0	 16
226	 15	4611.3	722.8	 20
227	 15	179.5	18.6	 20
228	 15	181.3	21.1	 20
229	 15	369.0	33.8	 25
230	 15	601.0	86.5	 25
231	 15	676.5	46.0	 20
232	 15	494.0	45.9	 25
233	 15	430.0	44.9	 25
234	 15	5824.0	1339.3	 20
235	 15	169.0	21.4	 25
236	 15	308.5	43.1	 20
237	 15	1948.5	264.2	 16
238	 15	187.0	24.2	 20
239	 15	175.3	23.8	 20
240	 15	4759.8	679.0	 20
241	 15	1101.0	130.5	 25
242	 15	398.0	35.5	 25
243	 15	473.0	43.6	 20
244	 15	624.0	72.7	 25
245	 15	17746.0	4294.7	 25
246	 15	4971.0	1332.0	 25
247	 15	1057.8	189.6	 20
248	 15	433.0	47.4	 20
249	 15	455.3	57.2	 20
250	 15	333.5	25.8	 16
251	 15	209.5	30.4	 20
252	 15	272.0	27.5	 25
253	 15	1087.5	63.6	 20
254	 15	342.0	38.4	 25
255	 15	290.0	37.7	 25
256	 15	2752.5	490.2	 20
257	 15	376.0	55.4	 25
258	 15	419.0	42.6	 25
259	 15	713.8	103.7	 20
260	 15	675.8	135.4	 20
261	 15	150.0	14.8	 20
262	 15	1239.8	176.2	 16
263	 15	9524.8	1759.7	 20
264	 15	1501.0	91.0	 25
265	 15	536.5	50.4	 20
266	 15	159.0	21.0	 25
267	 15	173.0	25.2	 25
268	 15	332.5	57.3	 20
269	 15	149.0	20.8	 25
270	 15	206.0	25.9	 25
271	 15	798.3	156.0	 20
272	 15	4997.3	781.2	 20
273	 15	3543.0	612.8	 20
274	 15	1751.8	176.6	 16
275	 15	158.8	18.7	 20
276	 15	224.0	23.1	 25
277	 15	1191.0	75.6	 20
278	 15	1444.0	138.7	 25
279	 15	3378.0	628.0	 25
280	 15	789.3	121.9	 20
281	 15	310.0	28.8	 25
282	 15	1609.0	325.6	 25
283	 15	560.5	68.6	 20
284	 15	172.3	22.1	 20
285	 15	205.0	33.3	 20
286	 15	184.3	22.7	 20
287	 15	264.0	29.4	 16
288	 15	1847.0	293.7	 25
289	 15	1337.0	261.3	 25
290	 15	3677.3	443.9	 20
291	 15	379.0	41.7	 25
292	 15	146.0	17.7	 25
293	 15	130.5	26.5	 20
294	 15	2485.0	509.9	 25
295	 15	224.0	23.0	 25
296	 15	202.8	28.0	 16
297	 15	320.0	36.4	 20
298	 15	1301.0	232.3	 20
299	 15	206.0	17.6	 16
300	 15	140.0	26.9	 25
301	 15	144.0	25.1	 25
302	 15	249.0	26.9	 20
303	 15	587.0	63.6	 25
304	 15	180.0	27.2	 25
305	 15	368.0	50.2	 20
306	 15	256.0	29.6	 25
307	 15	6645.0	1685.9	 25
308	 15	237.0	23.4	 16
309	 15	462.3	39.3	 20
310	 15	502.0	66.9	 20
311	 15	172.3	27.4	 16
312	 15	1231.0	157.6	 25
313	 15	444.0	43.8	 25
314	 15	1146.0	70.0	 20
315	 15	229.0	41.1	 25
316	 15	9375.0	1883.6	 25
317	 15	425.5	54.0	 20
318	 15	2105.0	219.3	 25
319	 15	12684.0	2745.3	 25
320	 15	2128.0	105.7	 16
321	 15	3933.8	262.6	 20
322	 15	478.3	55.1	 20
323	 15	1166.0	146.9	 16
324	 15	963.0	113.0	 25
325	 15	1805.0	247.3	 25
326	 15	217.0	26.0	 25
327	 15	1493.5	261.7	 20
328	 15	2616.0	488.6	 25
329	 15	202.0	25.1	 25
330	 15	209.0	29.7	 20
331	 15	5563.0	1291.9	 25
332	 15	188.3	24.1	 20
333	 15	141.3	18.1	 16
334	 15	213.5	33.8	 20
335	 15	218.8	31.9	 20
336	 15	591.5	56.5	 20
337	 15	854.0	57.4	 25
338	 15	1645.0	240.2	 25
339	 15	4015.8	209.4	 20
340	 15	1159.0	139.9	 25
341	 15	1440.0	231.5	 25
342	 15	1870.8	190.8	 20
343	 15	1293.0	123.1	 25
344	 15	4746.8	673.5	 20
345	 15	331.3	34.2	 16
346	 15	293.0	52.7	 20
347	 15	1321.0	91.9	 20
348	 15	1417.3	79.5	 20
349	 15	566.0	57.7	 25
350	 15	579.0	105.9	 25
351	 15	308.8	18.8	 20
352	 15	280.0	27.8	 25
353	 15	420.0	52.8	 25
354	 15	589.0	46.2	 20
355	 15	248.0	31.9	 25
356	 15	463.3	42.2	 20
357	 15	235.3	33.9	 16
358	 15	502.5	45.5	 20
359	 15	2820.8	338.3	 20
360	 15	236.0	29.9	 20
361	 15	8316.0	1513.7	 25
362	 15	175.0	29.8	 25
363	 15	151.3	21.3	 20
364	 15	191.0	28.3	 25
365	 15	152.0	20.2	 25
366	 15	169.0	19.9	 25
367	 15	582.3	53.2	 20
368	 15	2667.0	132.1	 20
369	 15	1095.3	148.7	 20
370	 15	218.5	24.8	 16
371	 15	153.5	20.9	 20
372	 15	174.8	16.8	 20
373	 15	148.5	18.9	 20
374	 15	281.0	34.0	 25
375	 15	3383.0	622.1	 25
376	 15	1017.5	71.4	 20
377	 15	701.0	37.1	 25
378	 15	752.0	108.6	 25
379	 15	298.0	35.5	 20
380	 15	197.0	23.9	 25
381	 15	7741.5	1665.4	 20
382	 15	339.5	29.3	 16
383	 15	627.0	56.8	 20
384	 15	217.8	23.2	 20
385	 15	246.3	27.9	 20
386	 15	165.0	22.8	 25
387	 15	213.0	25.9	 25
388	 15	250.8	22.7	 20
389	 15	4453.0	909.7	 25
390	 15	165.0	22.8	 25
391	 15	2808.8	486.2	 20
392	 15	336.0	33.9	 25
393	 15	187.5	18.8	 20
394	 15	202.0	30.3	 16
395	 15	315.0	33.9	 20
396	 15	138.0	23.2	 20
397	 15	4224.8	755.1	 20
398	 15	178.0	25.3	 25
399	 15	208.0	23.2	 25
400	 15	312.0	28.5	 20
401	 15	201.0	31.3	 25
402	 15	686.0	147.4	 25
403	 15	151.0	26.2	 20
404	 15	208.0	29.5	 25
405	 15	1337.0	242.2	 20
406	 15	154.8	23.7	 20
407	 15	153.3	15.2	 16
408	 15	223.3	21.3	 20
409	 15	235.0	44.1	 25
410	 15	122.3	14.8	 20
411	 15	3438.0	708.0	 25
412	 15	2196.0	558.8	 25
413	 15	489.5	54.6	 20
414	 15	2023.0	357.4	 25
415	 15	2029.0	335.9	 25
416	 15	952.0	141.7	 20
417	 15	207.8	26.9	 20
418	 15	140.3	21.2	 20
419	 15	1281.8	84.4	 16
420	 15	360.0	45.7	 20
421	 15	453.0	76.1	 25
422	 15	2652.3	164.7	 20
423	 15	650.0	61.6	 25
424	 15	1229.0	114.4	 25
425	 15	1005.0	85.6	 20
426	 15	736.0	72.7	 25
427	 15	212.0	36.6	 25
428	 15	145.0	17.0	 20
429	 15	1224.5	203.2	 20
430	 15	131.8	19.5	 20
431	 15	176.3	38.3	 16
432	 15	319.0	31.3	 20
433	 15	199.0	25.4	 25
434	 15	257.0	33.3	 20
435	 15	573.0	52.9	 25
436	 15	242.0	25.5	 25
437	 15	337.8	25.4	 20
438	 15	3768.0	624.4	 25
439	 15	148.0	21.3	 25
440	 15	128.5	15.5	 20
441	 15	1101.3	169.4	 20
442	 15	3889.0	625.3	 20
443	 15	4815.0	520.2	 16
444	 15	338.0	30.2	 20
445	 15	291.0	28.0	 25
446	 15	174.0	24.8	 25
447	 15	514.5	75.1	 20
448	 15	787.0	163.2	 25
449	 15	1522.0	257.4	 25
450	 15	579.8	71.3	 20
451	 15	162.0	20.5	 25
452	 15	215.0	33.1	 25
453	 15	177.5	31.8	 16
454	 15	8860.0	1390.8	 20
455	 15	584.3	39.0	 20
456	 15	351.8	33.8	 16
457	 15	426.0	47.4	 25
458	 15	167.0	26.9	 25
459	 15	142.5	25.2	 20
460	 15	179.0	22.0	 25
461	 15	346.0	57.9	 25
462	 15	1528.8	255.0	 20
463	 15	331.0	46.9	 25
464	 15	225.0	43.2	 25
465	 15	198.8	19.2	 16
466	 15	352.5	52.7	 20
467	 15	193.0	23.5	 20
468	 15	566.3	77.2	 16
469	 15	3863.0	705.5	 25
470	 15	471.0	48.5	 25
471	 15	337.3	37.0	 20
472	 15	199.0	22.8	 25
473	 15	170.0	23.8	 25
474	 15	177.5	19.8	 20
475	 15	201.0	15.5	 25
476	 15	184.0	20.9	 25
477	 15	365.5	52.9	 16
478	 15	191.5	24.4	 20
479	 15	455.5	43.3	 20
480	 15	1899.5	167.9	 16
481	 15	299.0	37.9	 25
482	 15	1946.0	352.2	 25
483	 15	188.3	25.7	 20
484	 15	293.0	53.2	 25
485	 15	2085.0	204.5	 25
486	 15	6776.0	1583.4	 25
487	 15	189.0	22.1	 20
488	 15	256.0	31.2	 25
489	 15	1117.0	135.6	 20
490	 15	293.5	31.0	 16
491	 15	5363.5	893.3	 20
492	 15	651.8	58.5	 20
493	 15	4685.3	487.3	 20
494	 15	825.0	87.5	 25
495	 15	1402.0	178.3	 25
496	 15	770.3	44.6	 20
497	 15	913.0	113.2	 25
498	 15	986.0	76.8	 25
499	 15	2702.3	269.2	 20
500	 15	8656.0	1654.2	 25
501	 15	259.3	22.0	 20
502	 15	7630.0	677.0	 16
503	 15	12869.3	2084.5	 20
504	 15	1151.5	147.2	 20
505	 15	1834.0	187.4	 20
506	 15	8752.0	1789.8	 25
507	 15	5840.0	951.6	 25
508	 15	1951.5	314.6	 20
509	 15	320.0	30.8	 25
510	 15	185.0	27.9	 25
511	 15	11000.3	1897.0	 20
512	 15	155.0	49.0	 25
513	 15	580.5	79.5	 20
514	 15	729.3	83.2	 16
515	 15	367.5	33.7	 20
516	 15	300.5	31.7	 20
517	 15	622.3	111.6	 20
518	 15	211.0	22.0	 25
519	 15	726.0	88.9	 25
520	 15	424.8	42.2	 20
521	 15	378.0	29.8	 25
522	 15	6801.0	1023.9	 25
523	 15	382.3	31.0	 20
524	 15	199.0	26.0	 25
525	 15	224.3	28.6	 20
526	 15	540.3	53.6	 20
527	 15	606.0	40.5	 16
528	 15	312.0	44.0	 20
529	 15	156.8	28.3	 20
530	 15	141.0	19.4	 20
531	 15	208.0	21.1	 25
532	 15	711.0	139.0	 25
533	 15	448.3	52.0	 20
534	 15	2379.0	340.7	 25
535	 15	217.0	18.9	 25
536	 15	2061.5	337.6	 20
537	 15	190.0	21.6	 25
538	 15	3823.0	767.5	 20
539	 15	520.5	29.2	 16
540	 15	1862.8	181.1	 20
541	 15	292.8	52.9	 20
542	 15	1366.0	71.5	 20
543	 15	891.0	98.0	 25
544	 15	12911.0	2124.3	 25
545	 15	304.5	29.9	 20
546	 15	472.0	38.4	 25
547	 15	2297.0	406.3	 25
548	 15	454.3	55.3	 20
549	 15	493.0	52.8	 25
550	 15	2756.3	454.5	 20
551	 15	2948.5	264.6	 16
552	 15	159.0	18.5	 20
553	 15	156.5	16.4	 20
554	 15	194.0	26.6	 20
555	 15	277.0	37.2	 25
556	 15	187.0	28.0	 25
557	 15	1204.3	140.7	 20
558	 15	6552.0	1150.1	 25
559	 15	207.0	23.4	 25
560	 15	766.3	69.6	 20
561	 15	3727.0	489.1	 25
562	 15	2335.5	73.5	 20
563	 15	8353.8	353.0	 16
564	 15	25164.5	2354.5	 20
565	 15	698.8	61.3	 20
566	 15	19581.0	3502.5	 25
567	 15	11419.5	1030.5	 20
568	 15	7155.0	1319.2	 25
569	 15	795.0	52.7	 25
570	 15	5109.5	540.7	 20
571	 15	465.0	50.9	 25
572	 15	5600.0	1123.5	 25
573	 15	195.3	24.6	 20
574	 15	167.8	18.3	 20
575	 15	1075.0	191.9	 20
576	 15	589.8	42.2	 16
577	 15	9495.5	1459.4	 20
578	 15	572.0	40.4	 25
579	 15	646.0	54.9	 20
580	 15	15486.0	2293.3	 25
581	 15	233.0	26.4	 25
582	 15	726.3	163.3	 20
583	 15	662.0	87.3	 25
584	 15	221.0	27.0	 25
585	 15	186.3	27.1	 20
586	 15	147.8	15.0	 20
587	 15	184.5	25.2	 20
588	 15	413.3	58.7	 16
589	 15	192.3	26.7	 20
590	 15	2378.0	377.2	 25
591	 15	413.3	28.9	 20
592	 15	269.0	31.7	 25
593	 15	346.0	34.8	 25
594	 15	5197.5	537.0	 20
595	 15	3535.0	456.2	 25
596	 15	516.0	63.2	 25
597	 15	335.8	45.7	 20
598	 15	2642.0	524.0	 20
599	 15	1860.5	264.3	 20
600	 15	1378.5	124.3	 16
601	 15	5455.5	1049.7	 20
602	 15	5862.0	963.1	 25
603	 15	412.0	50.8	 20
604	 15	658.0	53.8	 25
605	 15	529.0	48.8	 25
606	 15	410.0	39.7	 25
607	 15	2155.5	295.8	 20
608	 15	18328.0	3252.2	 25
609	 15	416.0	47.3	 25
610	 15	462.0	32.6	 16
611	 15	210.0	28.4	 20
612	 15	295.3	25.4	 20
613	 15	156.0	14.9	 16
614	 15	435.0	65.2	 25
615	 15	425.0	35.4	 25
616	 15	189.8	29.3	 20
617	 15	2947.0	541.4	 25
618	 15	140.0	24.2	 25
619	 15	178.8	20.4	 20
620	 15	677.0	112.8	 25
621	 15	6625.0	1122.9	 25
622	 15	320.8	30.4	 16
623	 15	281.8	31.9	 20
624	 15	3070.5	502.2	 20
625	 15	272.5	19.8	 16
626	 15	5383.0	1110.8	 25
627	 15	4375.0	448.5	 25
628	 15	972.3	140.6	 20
629	 15	554.0	66.4	 25
630	 15	292.0	36.4	 25
631	 15	751.3	127.2	 20
632	 15	181.0	32.5	 25
633	 15	2947.0	610.4	 25
634	 15	551.0	66.7	 16
635	 15	5434.3	1068.0	 20
636	 15	160.8	27.1	 20
637	 15	221.5	25.4	 16
638	 15	4944.0	749.5	 25
639	 15	466.0	121.1	 25
  0	 16	18467.5	1381.5	 16
  1	 16	233.5	41.6	 20
  2	 16	187.0	51.6	 25
  3	 16	1417.0	262.1	 20
  4	 16	616.0	70.5	 25
  5	 16	1225.0	149.1	 25
  6	 16	1092.3	95.5	 20
  7	 16	177.0	27.9	 25
  8	 16	259.0	31.1	 25
  9	 16	703.8	65.8	 20
 10	 16	463.0	51.3	 20
 11	 16	1216.3	114.9	 20
 12	 16	909.5	95.8	 16
 13	 16	587.5	45.2	 20
 14	 16	950.0	172.4	 25
 15	 16	1319.0	192.9	 25
 16	 16	1166.8	172.2	 20
 17	 16	844.0	101.9	 25
 18	 16	1876.0	248.2	 25
 19	 16	416.0	43.0	 20
 20	 16	1147.0	162.7	 25
 21	 16	193.0	17.8	 25
 22	 16	321.0	35.4	 16
 23	 16	145.5	18.1	 20
 24	 16	689.5	108.2	 20
 25	 16	214.5	25.3	 16
 26	 16	409.0	42.1	 25
 27	 16	400.0	38.2	 25
 28	 16	1428.0	179.7	 20
 29	 16	408.0	57.3	 25
 30	 16	338.0	41.4	 25
 31	 16	135.0	20.9	 20
 32	 16	145.0	20.3	 25
 33	 16	177.0	21.7	 25
 34	 16	204.8	23.6	 16
 35	 16	179.5	18.7	 20
 36	 16	185.0	30.1	 20
 37	 16	162.0	15.2	 16
 38	 16	171.0	15.7	 25
 39	 16	2933.0	445.9	 25
 40	 16	710.0	104.2	 20
 41	 16	440.0	45.2	 25
 42	 16	183.0	30.3	 25
 43	 16	1119.8	79.8	 20
 44	 16	813.0	69.8	 25
 45	 16	3099.0	346.8	 25
 46	 16	451.3	41.3	 16
 47	 16	269.8	32.3	 20
 48	 16	1063.3	145.4	 20
 49	 16	421.5	32.0	 16
 50	 16	4425.0	505.9	 20
 51	 16	1170.0	98.1	 25
 52	 16	4189.8	559.9	 20
 53	 16	400.0	45.1	 25
 54	 16	358.0	40.8	 25
 55	 16	282.0	30.7	 25
 56	 16	317.3	32.6	 20
 57	 16	259.0	42.4	 25
 58	 16	194.0	31.4	 25
 59	 16	382.0	27.1	 16
 60	 16	175.3	19.5	 20
 61	 16	156.8	17.6	 20
 62	 16	892.0	51.6	 16
 63	 16	351.0	48.4	 25
 64	 16	1067.0	92.5	 25
 65	 16	441.5	44.7	 20
 66	 16	475.0	64.1	 25
 67	 16	2108.0	266.5	 25
 68	 16	480.3	40.8	 20
 69	 16	339.0	39.3	 25
 70	 16	201.0	29.1	 25
 71	 16	461.3	61.3	 16
 72	 16	168.8	28.4	 20
 73	 16	384.8	43.5	 20
 74	 16	788.8	103.4	 16
 75	 16	213.0	36.6	 25
 76	 16	140.0	18.8	 25
 77	 16	201.3	20.2	 20
 78	 16	511.0	70.1	 25
 79	 16	317.0	31.1	 25
 80	 16	3339.3	196.8	 20
 81	 16	134.0	17.6	 25
 82	 16	189.0	31.0	 25
 83	 16	333.8	51.5	 16
 84	 16	197.5	22.8	 20
 85	 16	648.5	78.0	 20
 86	 16	357.0	32.9	 16
 87	 16	504.0	52.7	 25
 88	 16	158.0	28.5	 25
 89	 16	183.0	25.1	 20
 90	 16	159.0	24.9	 25
 91	 16	134.0	23.3	 25
 92	 16	182.5	20.4	 20
 93	 16	3365.0	651.0	 25
 94	 16	671.0	67.4	 25
 95	 16	169.5	26.2	 20
 96	 16	131.0	18.3	 16
 97	 16	204.8	29.4	 20
 98	 16	235.0	19.4	 20
 99	 16	138.0	11.8	 20
100	 16	195.0	18.7	 25
101	 16	137.0	16.7	 25
102	 16	210.3	29.0	 20
103	 16	223.0	36.6	 25
104	 16	746.0	67.0	 25
105	 16	481.5	38.3	 20
106	 16	564.0	58.8	 25
107	 16	431.3	55.5	 20
108	 16	170.8	26.1	 16
109	 16	177.5	19.0	 20
110	 16	154.3	11.0	 20
111	 16	1540.5	117.5	 20
112	 16	3836.0	480.5	 25
113	 16	297.0	42.3	 25
114	 16	447.3	45.8	 20
115	 16	1346.0	131.2	 25
116	 16	2285.0	375.2	 25
117	 16	330.5	36.8	 20
118	 16	483.0	40.7	 25
119	 16	474.3	43.2	 20
120	 16	489.0	46.3	 16
121	 16	177.8	20.8	 20
122	 16	482.5	39.2	 20
123	 16	1621.3	169.9	 20
124	 16	701.0	45.7	 25
125	 16	785.0	61.2	 25
126	 16	577.3	50.8	 20
127	 16	193.0	24.8	 25
128	 16	431.0	33.8	 25
129	 16	664.3	41.5	 20
130	 16	779.0	131.9	 25
131	 16	149.0	25.5	 20
132	 16	142.8	18.9	 16
133	 16	182.5	27.6	 20
134	 16	511.8	63.9	 20
135	 16	2873.0	650.5	 25
136	 16	210.8	23.8	 20
137	 16	238.0	41.5	 25
138	 16	887.0	205.5	 25
139	 16	462.8	36.1	 20
140	 16	205.0	31.7	 25
141	 16	200.0	27.6	 25
142	 16	137.3	14.7	 20
143	 16	127.5	16.6	 20
144	 16	176.0	32.5	 20
145	 16	176.8	26.6	 16
146	 16	186.0	44.7	 20
147	 16	179.0	26.1	 25
148	 16	159.3	23.6	 20
149	 16	677.0	122.7	 25
150	 16	192.0	28.5	 25
151	 16	141.0	29.3	 20
152	 16	179.0	21.4	 25
153	 16	368.0	105.6	 25
154	 16	300.8	28.1	 20
155	 16	832.0	44.3	 20
156	 16	672.5	50.1	 20
157	 16	618.5	74.1	 16
158	 16	921.8	77.7	 20
159	 16	684.0	107.7	 25
160	 16	379.8	48.8	 20
161	 16	257.0	40.0	 25
162	 16	256.0	26.4	 25
163	 16	185.0	24.5	 20
164	 16	249.0	28.0	 25
165	 16	531.0	59.0	 25
166	 16	116.0	13.2	 20
167	 16	250.8	39.5	 20
168	 16	290.5	58.9	 20
169	 16	173.3	19.5	 16
170	 16	506.3	64.7	 20
171	 16	223.0	40.0	 25
172	 16	207.8	24.4	 20
173	 16	200.0	25.4	 25
174	 16	2100.0	489.3	 25
175	 16	165.0	23.8	 25
176	 16	248.3	29.5	 20
177	 16	536.0	56.2	 25
178	 16	2682.0	204.5	 25
179	 16	4183.3	249.9	 16
180	 16	1565.3	114.4	 20
181	 16	1161.8	85.2	 20
182	 16	1662.8	55.9	 16
183	 16	1788.0	248.4	 25
184	 16	1215.0	104.8	 25
185	 16	549.3	56.0	 20
186	 16	1119.0	68.8	 25
187	 16	11615.0	1584.7	 25
188	 16	924.3	73.1	 20
189	 16	1190.0	84.7	 25
190	 16	470.0	44.8	 25
191	 16	429.0	51.2	 16
192	 16	216.5	31.7	 20
193	 16	143.3	14.6	 20
194	 16	264.0	29.1	 16
195	 16	279.0	32.1	 25
196	 16	413.0	40.9	 25
197	 16	232.3	40.5	 20
198	 16	908.0	188.2	 25
199	 16	263.0	40.8	 25
200	 16	179.0	21.6	 20
201	 16	452.0	53.6	 25
202	 16	3652.0	342.5	 25
203	 16	1111.0	73.9	 16
204	 16	611.5	36.0	 20
205	 16	1733.3	121.8	 20
206	 16	2996.8	119.4	 16
207	 16	987.3	94.2	 20
208	 16	245.0	41.9	 25
209	 16	171.3	22.0	 20
210	 16	1247.0	170.1	 25
211	 16	479.0	53.2	 25
212	 16	693.0	71.9	 20
213	 16	386.0	54.9	 25
214	 16	411.0	111.4	 25
215	 16	668.0	58.5	 25
216	 16	1793.8	131.7	 16
217	 16	162.3	27.4	 20
218	 16	190.8	31.4	 20
219	 16	175.0	17.4	 16
220	 16	754.0	114.4	 25
221	 16	1065.0	181.4	 25
222	 16	880.0	87.8	 20
223	 16	163.0	18.7	 25
224	 16	307.0	51.4	 25
225	 16	2333.5	344.6	 20
226	 16	1654.0	259.1	 25
227	 16	238.0	31.8	 25
228	 16	172.5	20.8	 16
229	 16	393.0	45.2	 20
230	 16	465.3	37.1	 20
231	 16	477.8	39.7	 16
232	 16	439.0	53.7	 25
233	 16	400.0	57.7	 25
234	 16	479.5	96.7	 20
235	 16	171.0	19.0	 25
236	 16	186.0	31.5	 25
237	 16	353.0	83.3	 20
238	 16	188.0	21.5	 25
239	 16	197.0	29.1	 25
240	 16	1450.3	121.1	 16
241	 16	1585.3	151.9	 20
242	 16	531.5	50.1	 20
243	 16	434.5	37.7	 16
244	 16	511.0	54.9	 25
245	 16	9551.0	1865.4	 25
246	 16	1783.8	253.8	 20
247	 16	1154.0	89.2	 25
248	 16	478.0	37.4	 25
249	 16	638.3	53.4	 20
250	 16	821.0	131.0	 25
251	 16	292.0	35.9	 25
252	 16	325.5	30.7	 16
253	 16	1678.0	117.9	 20
254	 16	512.8	55.8	 20
255	 16	385.5	51.6	 20
256	 16	2468.0	292.5	 20
257	 16	197.0	29.3	 25
258	 16	433.0	38.7	 25
259	 16	871.0	72.6	 20
260	 16	211.0	26.6	 25
261	 16	149.0	25.1	 25
262	 16	241.5	28.3	 20
263	 16	1660.0	363.9	 25
264	 16	1289.5	114.5	 20
265	 16	341.3	34.9	 16
266	 16	174.3	23.9	 20
267	 16	177.0	24.6	 20
268	 16	140.8	20.6	 20
269	 16	131.0	20.3	 25
270	 16	173.0	33.6	 25
271	 16	367.3	31.1	 20
272	 16	816.0	163.8	 25
273	 16	533.0	86.0	 25
274	 16	223.0	47.8	 20
275	 16	167.0	22.2	 25
276	 16	263.3	37.7	 20
277	 16	953.8	69.0	 16
278	 16	1688.3	130.7	 20
279	 16	589.3	115.3	 20
280	 16	252.3	31.9	 20
281	 16	333.0	37.3	 25
282	 16	272.0	32.1	 25
283	 16	506.3	58.9	 20
284	 16	186.0	21.5	 25
285	 16	262.0	26.3	 25
286	 16	243.0	38.1	 20
287	 16	281.0	35.7	 25
288	 16	600.0	72.5	 20
289	 16	609.0	55.4	 16
290	 16	896.0	69.1	 20
291	 16	678.3	75.6	 20
292	 16	182.8	23.0	 20
293	 16	152.0	20.1	 25
294	 16	623.0	81.9	 25
295	 16	244.0	27.9	 25
296	 16	172.8	21.8	 20
297	 16	538.0	53.1	 25
298	 16	667.0	41.3	 25
299	 16	278.3	32.1	 20
300	 16	150.3	17.2	 20
301	 16	143.8	21.1	 20
302	 16	145.0	17.5	 16
303	 16	406.3	42.7	 20
304	 16	203.0	31.0	 25
305	 16	231.5	28.6	 20
306	 16	209.0	24.6	 25
307	 16	735.0	155.4	 25
308	 16	239.0	33.9	 20
309	 16	307.0	35.1	 25
310	 16	511.0	88.0	 25
311	 16	182.0	35.1	 20
312	 16	704.8	80.3	 20
313	 16	485.3	53.6	 20
314	 16	719.0	77.4	 16
315	 16	233.0	25.3	 20
316	 16	2018.0	442.7	 25
317	 16	320.8	28.2	 20
318	 16	1649.0	180.1	 25
319	 16	6496.0	1394.9	 25
320	 16	864.3	106.9	 20
321	 16	2342.0	289.6	 25
322	 16	596.0	68.7	 25
323	 16	424.8	49.3	 20
324	 16	564.0	46.7	 20
325	 16	760.3	57.1	 20
326	 16	256.3	19.9	 16
327	 16	213.3	21.2	 20
328	 16	341.0	68.2	 25
329	 16	233.3	41.0	 20
330	 16	175.0	20.0	 25
331	 16	1596.0	324.2	 25
332	 16	182.3	23.7	 20
333	 16	150.0	21.9	 25
334	 16	242.0	39.8	 25
335	 16	303.0	67.8	 25
336	 16	774.8	70.2	 16
337	 16	1062.0	78.5	 20
338	 16	1714.3	275.7	 20
339	 16	4122.3	217.6	 16
340	 16	1230.0	139.5	 25
341	 16	812.0	115.2	 25
342	 16	612.0	40.1	 20
343	 16	2212.0	186.1	 25
344	 16	2637.0	405.5	 25
345	 16	606.5	55.1	 20
346	 16	248.0	36.3	 25
347	 16	1177.0	81.2	 25
348	 16	800.5	58.3	 16
349	 16	568.8	52.1	 20
350	 16	167.5	21.3	 20
351	 16	277.3	20.8	 16
352	 16	273.0	37.9	 25
353	 16	430.0	42.7	 25
354	 16	670.5	46.5	 20
355	 16	261.0	18.5	 25
356	 16	394.0	30.0	 25
357	 16	339.3	39.8	 20
358	 16	401.0	47.9	 25
359	 16	3727.0	537.8	 25
360	 16	251.0	35.5	 16
361	 16	1079.8	204.6	 20
362	 16	160.5	17.7	 20
363	 16	148.0	13.8	 16
364	 16	179.0	18.9	 25
365	 16	117.0	20.8	 25
366	 16	157.0	20.7	 20
367	 16	396.0	54.6	 25
368	 16	1710.0	185.0	 25
369	 16	794.8	44.0	 20
370	 16	205.0	30.3	 25
371	 16	154.0	18.2	 25
372	 16	241.8	35.6	 20
373	 16	159.0	21.0	 20
374	 16	290.3	30.6	 20
375	 16	387.0	49.0	 20
376	 16	434.8	34.1	 16
377	 16	411.0	36.3	 25
378	 16	469.0	70.3	 25
379	 16	181.0	18.7	 20
380	 16	146.0	15.2	 25
381	 16	565.0	191.6	 25
382	 16	198.0	23.5	 20
383	 16	572.0	55.4	 25
384	 16	215.0	35.8	 25
385	 16	470.0	48.3	 16
386	 16	169.0	26.9	 20
387	 16	202.0	26.7	 20
388	 16	253.3	32.3	 16
389	 16	885.0	138.3	 25
390	 16	167.0	23.8	 25
391	 16	664.3	111.3	 20
392	 16	408.0	44.8	 25
393	 16	164.0	28.6	 25
394	 16	160.3	23.2	 20
395	 16	282.0	33.3	 25
396	 16	141.0	18.5	 25
397	 16	515.8	64.7	 16
398	 16	171.5	30.6	 20
399	 16	198.3	26.7	 20
400	 16	312.3	32.4	 16
401	 16	199.0	34.5	 25
402	 16	168.0	24.0	 25
403	 16	150.5	21.8	 20
404	 16	177.0	30.6	 25
405	 16	181.0	22.3	 25
406	 16	175.5	24.6	 20
407	 16	165.0	22.3	 25
408	 16	171.0	32.1	 25
409	 16	234.0	24.3	 16
410	 16	143.8	26.5	 20
411	 16	519.3	75.8	 20
412	 16	260.8	25.0	 16
413	 16	433.0	43.6	 25
414	 16	804.0	101.0	 25
415	 16	1266.0	179.8	 25
416	 16	1226.8	119.4	 20
417	 16	225.0	29.7	 25
418	 16	167.0	33.3	 25
419	 16	1055.5	87.5	 20
420	 16	543.0	49.0	 25
421	 16	501.8	73.8	 20
422	 16	1483.3	144.6	 16
423	 16	447.8	46.0	 20
424	 16	870.0	64.6	 20
425	 16	1234.0	139.6	 20
426	 16	610.0	55.2	 25
427	 16	275.0	39.7	 25
428	 16	150.5	20.9	 20
429	 16	216.0	23.5	 25
430	 16	166.0	32.6	 25
431	 16	178.0	21.5	 20
432	 16	266.0	25.2	 25
433	 16	218.0	22.0	 20
434	 16	258.8	30.6	 16
435	 16	545.8	45.8	 20
436	 16	244.3	27.7	 20
437	 16	501.8	64.6	 20
438	 16	383.0	78.5	 25
439	 16	144.0	17.2	 25
440	 16	134.3	19.4	 20
441	 16	225.0	25.3	 25
442	 16	297.0	72.8	 25
443	 16	517.0	93.9	 20
444	 16	408.0	35.6	 25
445	 16	576.0	61.5	 20
446	 16	197.0	29.9	 16
447	 16	676.8	77.2	 20
448	 16	1593.3	100.0	 20
449	 16	3781.5	489.4	 20
450	 16	604.0	66.3	 25
451	 16	157.0	18.4	 25
452	 16	278.3	63.6	 20
453	 16	214.0	27.0	 25
454	 16	1761.0	333.3	 25
455	 16	506.0	32.0	 25
456	 16	297.0	26.0	 20
457	 16	450.8	28.9	 20
458	 16	182.0	24.8	 20
459	 16	162.5	18.7	 16
460	 16	233.3	26.9	 20
461	 16	209.0	18.9	 25
462	 16	420.0	40.9	 20
463	 16	337.0	57.2	 25
464	 16	176.0	14.2	 25
465	 16	139.3	19.5	 20
466	 16	150.0	15.1	 25
467	 16	194.0	16.8	 25
468	 16	200.8	37.8	 20
469	 16	465.5	50.5	 20
470	 16	376.5	38.5	 20
471	 16	186.3	28.9	 16
472	 16	202.3	27.9	 20
473	 16	175.0	67.0	 25
474	 16	166.3	16.2	 20
475	 16	198.0	21.9	 25
476	 16	162.0	19.4	 25
477	 16	170.0	17.9	 20
478	 16	212.0	22.0	 25
479	 16	611.0	46.0	 25
480	 16	764.5	55.4	 20
481	 16	326.5	33.8	 20
482	 16	414.3	33.4	 20
483	 16	167.0	24.1	 16
484	 16	231.8	33.7	 20
485	 16	1812.0	248.7	 25
486	 16	1112.3	195.3	 20
487	 16	220.0	37.8	 25
488	 16	273.0	36.8	 25
489	 16	772.8	53.0	 20
490	 16	205.0	19.3	 25
491	 16	790.0	137.2	 25
492	 16	364.5	24.4	 20
493	 16	2044.5	330.7	 20
494	 16	1043.3	86.7	 20
495	 16	3614.8	539.6	 20
496	 16	663.8	49.3	 16
497	 16	395.0	47.9	 25
498	 16	988.0	98.7	 25
499	 16	5049.8	688.9	 20
500	 16	3693.0	794.0	 25
501	 16	229.0	26.3	 25
502	 16	3345.5	531.4	 20
503	 16	3932.0	762.5	 25
504	 16	1010.0	88.0	 25
505	 16	917.3	71.0	 16
506	 16	1260.0	229.4	 20
507	 16	1382.0	190.1	 20
508	 16	478.0	41.1	 16
509	 16	466.0	68.4	 25
510	 16	167.0	20.7	 25
511	 16	3269.5	537.2	 20
512	 16	166.0	19.7	 25
513	 16	282.0	32.8	 25
514	 16	511.3	69.5	 20
515	 16	369.0	35.5	 25
516	 16	411.0	41.6	 25
517	 16	174.8	16.4	 16
518	 16	220.0	27.8	 20
519	 16	1241.8	146.7	 20
520	 16	634.0	36.1	 16
521	 16	299.0	32.7	 25
522	 16	2896.0	538.9	 25
523	 16	245.3	35.5	 20
524	 16	195.0	25.9	 25
525	 16	237.0	21.6	 25
526	 16	291.0	37.8	 20
527	 16	1111.0	133.9	 25
528	 16	175.0	23.2	 25
529	 16	141.3	18.0	 20
530	 16	152.0	27.2	 20
531	 16	171.3	14.5	 20
532	 16	379.8	65.3	 16
533	 16	435.0	39.3	 20
534	 16	704.0	110.2	 25
535	 16	233.0	24.0	 25
536	 16	296.5	29.0	 20
537	 16	195.0	19.3	 25
538	 16	423.0	90.0	 25
539	 16	311.3	33.9	 20
540	 16	2129.0	232.8	 25
541	 16	524.0	42.7	 25
542	 16	642.5	36.7	 16
543	 16	487.5	56.1	 20
544	 16	5345.0	1001.3	 20
545	 16	288.5	24.0	 16
546	 16	777.0	75.6	 25
547	 16	388.0	42.5	 25
548	 16	351.8	31.8	 20
549	 16	369.0	34.4	 25
550	 16	233.0	49.9	 25
551	 16	249.8	68.5	 20
552	 16	175.0	20.7	 25
553	 16	132.0	19.6	 25
554	 16	152.8	20.8	 16
555	 16	215.3	31.8	 20
556	 16	193.5	23.0	 20
557	 16	260.8	29.2	 16
558	 16	2603.0	608.1	 25
559	 16	206.0	33.8	 25
560	 16	734.3	88.4	 20
561	 16	2455.0	262.2	 25
562	 16	2006.0	311.0	 25
563	 16	7865.5	547.0	 20
564	 16	14744.0	2214.8	 25
565	 16	854.0	97.6	 25
566	 16	7484.5	839.3	 16
567	 16	3074.8	425.9	 20
568	 16	672.5	103.6	 20
569	 16	397.5	27.0	 16
570	 16	9966.0	2277.4	 25
571	 16	543.0	88.8	 25
572	 16	1058.0	180.4	 20
573	 16	214.0	23.3	 25
574	 16	191.0	26.4	 25
575	 16	337.0	49.2	 25
576	 16	500.5	51.5	 20
577	 16	2888.0	556.6	 25
578	 16	868.3	83.5	 20
579	 16	365.8	36.0	 16
580	 16	782.0	147.8	 20
581	 16	284.8	24.9	 20
582	 16	1553.8	366.0	 20
583	 16	387.0	32.6	 25
584	 16	186.0	26.2	 25
585	 16	199.3	30.8	 20
586	 16	160.0	83.2	 25
587	 16	185.0	20.0	 25
588	 16	155.3	23.8	 20
589	 16	156.0	18.9	 25
590	 16	380.5	51.4	 20
591	 16	391.5	35.0	 16
592	 16	260.3	25.9	 20
593	 16	370.3	27.5	 20
594	 16	1340.8	264.9	 20
595	 16	3884.0	715.8	 25
596	 16	627.0	64.4	 25
597	 16	387.5	39.9	 20
598	 16	350.0	45.3	 25
599	 16	1982.0	212.2	 25
600	 16	702.8	78.1	 20
601	 16	4461.0	795.0	 25
602	 16	3171.3	584.2	 20
603	 16	357.5	26.9	 16
604	 16	624.3	38.1	 20
605	 16	380.0	42.7	 20
606	 16	760.8	120.6	 20
607	 16	533.0	60.8	 25
608	 16	5186.0	1178.4	 25
609	 16	277.3	41.6	 20
610	 16	531.0	91.9	 25
611	 16	182.0	20.7	 25
612	 16	396.3	36.4	 20
613	 16	234.0	26.6	 25
614	 16	355.0	47.4	 20
615	 16	785.0	87.9	 20
616	 16	192.0	23.0	 16
617	 16	991.8	140.7	 20
618	 16	136.0	14.5	 25
619	 16	160.3	16.8	 20
620	 16	878.0	103.8	 25
621	 16	1342.0	251.7	 25
622	 16	397.3	40.9	 20
623	 16	255.0	28.3	 25
624	 16	915.0	169.6	 25
625	 16	333.0	27.5	 20
626	 16	2186.5	368.8	 20
627	 16	706.5	115.5	 20
628	 16	2032.0	158.1	 16
629	 16	479.8	69.1	 20
630	 16	264.0	29.1	 25
631	 16	164.5	18.2	 20
632	 16	155.0	19.7	 25
633	 16	752.0	175.4	 25
634	 16	300.3	34.7	 20
635	 16	1061.0	309.0	 25
636	 16	169.0	23.7	 25
637	 16	260.5	48.0	 20
638	 16	877.0	134.2	 20
639	 16	16411.5	2850.1	 20
  0	 17	335.3	28.6	 20
  1	 17	241.0	31.4	 25
  2	 17	9172.3	1381.5	 20
  3	 17	7015.8	654.0	 16
  4	 17	204.0	28.5	 20
  5	 17	3220.5	446.8	 20
  6	 17	768.0	48.2	 20
  7	 17	9920.0	1874.4	 25
  8	 17	119.0	14.4	 25
  9	 17	629.5	80.2	 20
 10	 17	645.0	87.1	 25
 11	 17	732.0	58.9	 25
 12	 17	339.0	37.0	 20
 13	 17	186.0	23.2	 25
 14	 17	324.8	36.2	 20
 15	 17	557.0	57.3	 16
 16	 17	333.3	28.9	 20
 17	 17	1434.3	133.5	 20
 18	 17	740.3	40.3	 20
 19	 17	544.0	62.0	 25
 20	 17	1998.0	147.5	 25
 21	 17	1140.5	98.4	 20
 22	 17	2761.0	217.6	 25
 23	 17	2027.0	218.5	 25
 24	 17	19832.0	3930.8	 25
 25	 17	1747.0	277.9	 20
 26	 17	149.3	22.0	 20
 27	 17	1174.3	78.5	 20
 28	 17	634.5	57.2	 16
 29	 17	450.0	63.1	 20
 30	 17	734.0	66.2	 25
 31	 17	1314.3	175.3	 20
 32	 17	425.0	33.3	 25
 33	 17	2501.0	502.0	 25
 34	 17	210.5	31.2	 20
 35	 17	442.0	71.0	 25
 36	 17	160.0	22.7	 25
 37	 17	945.5	205.7	 20
 38	 17	137.8	16.6	 20
 39	 17	5682.5	1143.8	 20
 40	 17	174.0	24.6	 16
 41	 17	186.5	27.5	 20
 42	 17	181.0	43.0	 25
 43	 17	1983.3	165.5	 20
 44	 17	771.0	59.2	 25
 45	 17	317.0	50.3	 25
 46	 17	1461.5	83.3	 20
 47	 17	509.0	73.1	 25
 48	 17	1082.0	164.3	 25
 49	 17	4671.8	836.2	 20
 50	 17	2310.0	343.5	 25
 51	 17	4844.8	628.0	 20
 52	 17	927.3	83.2	 16
 53	 17	624.0	47.9	 20
 54	 17	591.8	48.3	 20
 55	 17	702.5	73.1	 20
 56	 17	5584.0	886.1	 25
 57	 17	512.0	74.3	 25
 58	 17	246.8	40.9	 20
 59	 17	149.0	21.3	 25
 60	 17	1706.0	496.1	 25
 61	 17	162.0	21.8	 20
 62	 17	155.0	34.0	 25
 63	 17	173.5	18.1	 20
 64	 17	3640.0	656.9	 20
 65	 17	272.3	30.1	 16
 66	 17	311.3	34.5	 20
 67	 17	353.0	33.7	 25
 68	 17	254.3	33.1	 20
 69	 17	165.0	25.2	 25
 70	 17	361.0	42.5	 25
 71	 17	240.3	30.8	 20
 72	 17	9102.0	2384.2	 25
 73	 17	1873.0	276.1	 25
 74	 17	2497.5	399.6	 20
 75	 17	2211.5	257.6	 20
 76	 17	3672.5	391.8	 20
 77	 17	2352.5	276.4	 16
 78	 17	1701.0	261.3	 20
 79	 17	889.0	178.9	 25
 80	 17	588.0	30.5	 20
 81	 17	398.0	68.4	 25
 82	 17	258.0	24.7	 25
 83	 17	239.3	35.3	 20
 84	 17	363.0	45.2	 25
 85	 17	261.0	41.0	 25
 86	 17	482.8	87.0	 20
 87	 17	603.3	59.9	 20
 88	 17	826.3	115.1	 20
 89	 17	150.5	21.8	 16
 90	 17	174.0	22.5	 20
 91	 17	120.0	16.2	 25
 92	 17	120.3	20.0	 20
 93	 17	586.0	118.8	 25
 94	 17	9373.0	2127.0	 25
 95	 17	236.5	34.8	 20
 96	 17	194.0	29.8	 25
 97	 17	196.0	38.5	 25
 98	 17	157.8	24.9	 20
 99	 17	279.3	33.1	 20
100	 17	293.5	25.9	 20
101	 17	318.0	46.6	 16
102	 17	153.3	32.4	 20
103	 17	839.0	92.3	 25
104	 17	4043.0	538.9	 25
105	 17	454.8	38.0	 20
106	 17	158.0	28.4	 25
107	 17	609.0	138.2	 25
108	 17	151.0	22.7	 20
109	 17	1203.0	264.2	 25
110	 17	1628.0	360.8	 25
111	 17	715.8	70.7	 16
112	 17	3205.0	533.8	 20
113	 17	490.0	44.6	 20
114	 17	248.3	24.3	 16
115	 17	266.0	30.8	 25
116	 17	3622.0	748.8	 25
117	 17	131.8	22.4	 20
118	 17	227.0	22.2	 25
119	 17	323.0	28.6	 25
120	 17	5108.8	983.0	 20
121	 17	1873.0	236.8	 25
122	 17	272.0	46.0	 25
123	 17	4096.3	282.4	 16
124	 17	544.0	52.1	 20
125	 17	1155.0	79.0	 20
126	 17	669.3	55.0	 16
127	 17	201.0	36.9	 25
128	 17	212.0	24.4	 25
129	 17	168.5	30.9	 20
130	 17	4354.0	800.0	 25
131	 17	240.0	39.2	 25
132	 17	173.8	28.1	 20
133	 17	147.0	22.7	 25
134	 17	144.0	24.7	 25
135	 17	231.8	19.6	 16
136	 17	1038.8	138.8	 20
137	 17	345.3	34.2	 20
138	 17	125.3	16.5	 16
139	 17	230.0	46.9	 25
140	 17	268.0	32.8	 25
141	 17	553.3	46.2	 20
142	 17	280.0	27.6	 25
143	 17	160.0	26.8	 25
144	 17	1750.0	400.4	 25
145	 17	128.0	16.5	 20
146	 17	165.0	24.9	 25
147	 17	244.8	30.7	 20
148	 17	667.0	59.3	 16
149	 17	6311.8	1071.6	 20
150	 17	254.5	31.7	 20
151	 17	419.5	51.4	 20
152	 17	243.0	30.5	 25
153	 17	168.0	23.2	 25
154	 17	137.3	19.7	 20
155	 17	3843.0	797.3	 25
156	 17	1674.0	199.7	 25
157	 17	533.3	35.2	 20
158	 17	237.0	21.6	 25
159	 17	308.8	46.5	 20
160	 17	233.3	28.9	 16
161	 17	152.8	23.0	 20
162	 17	221.0	30.9	 20
163	 17	171.5	17.5	 20
164	 17	1016.0	118.0	 25
165	 17	354.0	30.0	 25
166	 17	1047.5	107.8	 20
167	 17	394.0	28.3	 25
168	 17	222.0	23.5	 25
169	 17	148.0	20.1	 20
170	 17	152.0	26.9	 25
171	 17	128.5	22.6	 20
172	 17	199.0	27.1	 16
173	 17	229.0	43.1	 20
174	 17	221.5	30.4	 20
175	 17	223.3	38.5	 20
176	 17	3208.0	567.0	 25
177	 17	431.0	38.2	 25
178	 17	962.3	88.8	 20
179	 17	2518.0	260.2	 25
180	 17	775.0	112.1	 25
181	 17	585.8	51.5	 20
182	 17	789.0	71.9	 25
183	 17	184.0	26.2	 20
184	 17	580.0	84.1	 20
185	 17	2305.3	336.9	 16
186	 17	195.8	21.9	 20
187	 17	1364.0	249.2	 25
188	 17	3592.5	526.6	 20
189	 17	140.0	18.2	 25
190	 17	328.0	39.5	 25
191	 17	426.8	46.6	 20
192	 17	524.0	53.4	 25
193	 17	1141.0	102.7	 25
194	 17	474.5	54.6	 20
195	 17	456.8	47.0	 20
196	 17	2582.8	382.9	 20
197	 17	279.0	37.3	 16
198	 17	161.5	16.0	 20
199	 17	124.0	17.5	 25
200	 17	198.3	20.4	 20
201	 17	3335.0	568.6	 25
202	 17	1757.0	227.7	 25
203	 17	1312.3	71.0	 20
204	 17	2495.0	299.5	 25
205	 17	3460.0	339.1	 25
206	 17	2208.5	114.7	 20
207	 17	3512.0	697.7	 25
208	 17	140.5	31.9	 20
209	 17	118.0	11.6	 16
210	 17	307.5	31.2	 20
211	 17	205.0	20.0	 20
212	 17	392.3	26.6	 20
213	 17	676.0	52.6	 25
214	 17	695.0	116.6	 25
215	 17	145.3	19.4	 20
216	 17	167.0	30.6	 25
217	 17	250.0	25.0	 25
218	 17	484.8	76.0	 20
219	 17	8676.0	1842.0	 25
220	 17	397.8	42.5	 20
221	 17	402.8	27.9	 16
222	 17	716.0	36.8	 20
223	 17	570.3	52.0	 20
224	 17	7289.0	1264.0	 25
225	 17	453.3	40.9	 20
226	 17	143.0	15.5	 25
227	 17	5981.0	1433.1	 25
228	 17	153.0	16.5	 20
229	 17	1408.0	262.0	 25
230	 17	2667.0	791.4	 25
231	 17	5321.8	1104.4	 20
232	 17	3547.8	686.1	 20
233	 17	239.3	28.3	 20
234	 17	147.0	21.0	 16
235	 17	464.8	84.1	 20
236	 17	159.0	19.8	 25
237	 17	329.8	48.4	 20
238	 17	508.0	40.1	 25
239	 17	616.0	51.0	 25
240	 17	683.5	42.6	 20
241	 17	296.0	47.9	 25
242	 17	290.0	34.4	 25
243	 17	469.5	66.6	 20
244	 17	1698.5	107.3	 20
245	 17	1002.0	80.2	 20
246	 17	12766.0	1866.1	 16
247	 17	831.3	54.6	 20
248	 17	9782.0	2383.8	 25
249	 17	779.3	73.6	 20
250	 17	1122.0	105.1	 25
251	 17	319.0	42.4	 25
252	 17	205.5	27.6	 20
253	 17	386.0	50.6	 25
254	 17	574.0	54.6	 25
255	 17	1687.0	288.5	 20
256	 17	1221.5	96.6	 20
257	 17	1074.0	47.2	 20
258	 17	473.0	33.0	 16
259	 17	192.5	18.3	 20
260	 17	1778.0	159.6	 25
261	 17	2290.3	260.1	 20
262	 17	10852.0	1846.4	 25
263	 17	834.0	58.6	 25
264	 17	546.0	43.7	 25
265	 17	268.5	29.6	 20
266	 17	415.0	44.5	 25
267	 17	233.0	30.2	 25
268	 17	825.0	113.2	 16
269	 17	167.0	22.0	 20
270	 17	177.3	27.8	 20
271	 17	154.3	17.9	 16
272	 17	9541.0	1627.7	 25
273	 17	4932.0	1033.9	 25
274	 17	192.0	17.1	 20
275	 17	392.0	51.7	 25
276	 17	525.0	95.0	 25
277	 17	677.3	54.1	 20
278	 17	616.0	90.0	 25
279	 17	186.0	17.7	 25
280	 17	332.0	30.3	 16
281	 17	324.5	36.5	 20
282	 17	939.3	89.3	 20
283	 17	471.8	42.7	 16
284	 17	210.0	25.1	 25
285	 17	1254.0	217.0	 25
286	 17	8419.8	1370.0	 20
287	 17	407.0	45.3	 25
288	 17	6216.0	1582.3	 25
289	 17	336.5	45.7	 20
290	 17	4501.0	892.4	 25
291	 17	384.0	56.2	 25
292	 17	9670.0	864.6	 16
293	 17	584.0	53.6	 20
294	 17	780.0	59.0	 20
295	 17	1241.3	61.6	 16
296	 17	342.0	35.2	 25
297	 17	939.0	80.4	 25
298	 17	272.0	29.7	 20
299	 17	3080.0	457.2	 25
300	 17	577.0	88.0	 25
301	 17	227.0	28.0	 20
302	 17	9549.0	1962.1	 25
303	 17	4759.0	968.3	 25
304	 17	1176.8	174.2	 20
305	 17	242.5	29.9	 16
306	 17	175.0	20.1	 20
307	 17	1629.5	433.7	 20
308	 17	405.0	35.5	 20
309	 17	10028.0	1594.6	 25
310	 17	660.0	109.6	 25
311	 17	251.0	44.7	 20
312	 17	6250.0	1107.0	 25
313	 17	484.0	74.7	 25
314	 17	10536.5	2131.1	 20
315	 17	495.0	67.0	 25
316	 17	357.8	47.3	 20
317	 17	1397.8	124.1	 16
318	 17	864.0	131.1	 20
319	 17	376.5	44.7	 20
320	 17	358.0	23.3	 20
321	 17	1056.0	146.2	 25
322	 17	300.0	37.9	 25
323	 17	360.3	39.1	 20
324	 17	746.0	79.0	 25
325	 17	8181.0	1820.1	 25
326	 17	1341.5	204.8	 20
327	 17	958.0	230.0	 25
328	 17	161.5	34.8	 20
329	 17	405.8	24.6	 16
330	 17	2097.0	321.5	 20
331	 17	386.8	48.2	 20
332	 17	144.5	21.5	 20
333	 17	239.0	29.9	 25
334	 17	4046.0	763.3	 25
335	 17	264.5	34.7	 20
336	 17	1447.0	278.4	 25
337	 17	784.0	60.9	 25
338	 17	7205.3	1518.0	 20
339	 17	404.0	38.5	 25
340	 17	406.0	35.2	 20
341	 17	338.8	45.3	 16
342	 17	562.3	56.3	 20
343	 17	337.8	55.2	 20
344	 17	1451.0	155.5	 25
345	 17	871.0	98.8	 20
346	 17	9233.0	1595.5	 25
347	 17	353.0	35.5	 25
348	 17	2895.5	338.9	 20
349	 17	507.0	47.6	 25
350	 17	602.0	81.3	 25
351	 17	430.0	42.6	 20
352	 17	231.5	22.0	 20
353	 17	1621.8	353.8	 20
354	 17	183.0	25.2	 16
355	 17	318.8	39.0	 20
356	 17	763.0	81.6	 25
357	 17	323.3	38.1	 20
358	 17	633.0	52.7	 25
359	 17	1040.0	88.4	 25
360	 17	405.5	39.5	 20
361	 17	337.0	31.4	 25
362	 17	166.0	27.3	 25
363	 17	129.5	14.0	 20
364	 17	221.3	23.3	 20
365	 17	622.8	116.0	 20
366	 17	219.8	22.6	 16
367	 17	195.5	22.3	 20
368	 17	156.5	19.4	 20
369	 17	5898.0	557.1	 20
370	 17	145.0	19.7	 25
371	 17	210.0	27.5	 25
372	 17	336.3	42.5	 20
373	 17	353.0	38.4	 25
374	 17	427.0	66.6	 25
375	 17	171.8	29.5	 20
376	 17	279.0	39.7	 25
377	 17	256.8	28.6	 20
378	 17	643.0	55.5	 16
379	 17	606.5	36.1	 20
380	 17	557.5	49.2	 20
381	 17	660.5	38.8	 20
382	 17	572.0	55.4	 25
383	 17	1802.0	244.5	 25
384	 17	247.0	37.5	 25
385	 17	261.5	30.6	 20
386	 17	202.0	30.5	 25
387	 17	165.0	19.0	 25
388	 17	454.5	30.0	 20
389	 17	1595.8	149.5	 20
390	 17	4988.5	1037.3	 20
391	 17	156.8	18.6	 16
392	 17	495.0	42.1	 20
393	 17	589.0	58.5	 25
394	 17	613.3	49.1	 20
395	 17	208.0	25.2	 25
396	 17	8886.0	1893.9	 25
397	 17	456.3	23.4	 20
398	 17	163.0	21.0	 25
399	 17	268.0	42.8	 25
400	 17	1161.3	209.3	 20
401	 17	150.8	14.1	 20
402	 17	4272.0	771.3	 20
403	 17	4150.5	295.4	 16
404	 17	254.0	33.6	 20
405	 17	315.0	44.4	 25
406	 17	1807.8	259.7	 20
407	 17	250.0	35.1	 25
408	 17	5967.0	958.4	 25
409	 17	3794.8	482.9	 20
410	 17	806.0	193.4	 25
411	 17	6658.0	1295.3	 25
412	 17	1802.5	290.4	 20
413	 17	371.5	54.0	 20
414	 17	8131.5	1037.3	 20
415	 17	900.8	94.3	 16
416	 17	8737.3	1327.2	 20
417	 17	555.0	48.5	 25
418	 17	3033.8	278.1	 20
419	 17	871.0	92.2	 25
420	 17	608.0	63.4	 25
421	 17	2088.0	163.1	 20
422	 17	13119.0	2295.4	 25
423	 17	535.0	42.8	 25
424	 17	1487.0	264.3	 25
425	 17	609.5	47.3	 16
426	 17	1881.8	186.8	 20
427	 17	499.8	66.7	 20
428	 17	361.3	31.3	 16
429	 17	1464.0	172.1	 25
430	 17	3541.0	770.1	 25
431	 17	979.0	129.9	 20
432	 17	1247.0	197.6	 25
433	 17	389.0	44.7	 25
434	 17	10894.5	1811.0	 20
435	 17	254.0	29.4	 25
436	 17	371.0	33.4	 25
437	 17	3275.3	422.7	 16
438	 17	149.5	18.5	 20
439	 17	160.3	23.7	 20
440	 17	207.8	25.1	 16
441	 17	619.0	38.4	 25
442	 17	967.0	92.8	 25
443	 17	609.0	63.9	 20
444	 17	1141.0	122.7	 25
445	 17	435.0	59.3	 25
446	 17	868.8	80.5	 20
447	 17	781.0	114.8	 25
448	 17	1216.0	143.7	 25
449	 17	225.5	33.7	 16
450	 17	1252.3	174.7	 20
451	 17	231.0	34.5	 20
452	 17	14531.5	988.1	 16
453	 17	1737.0	283.4	 25
454	 17	850.0	72.0	 25
455	 17	223.5	32.4	 20
456	 17	143.0	25.7	 25
457	 17	276.0	47.4	 25
458	 17	7819.0	682.8	 20
459	 17	787.0	79.1	 25
460	 17	196.0	21.6	 25
461	 17	1191.8	78.2	 16
462	 17	11711.3	1658.9	 20
463	 17	2833.8	372.0	 20
464	 17	292.0	36.4	 20
465	 17	1129.0	105.4	 20
466	 17	253.0	23.5	 25
467	 17	242.0	36.8	 25
468	 17	223.8	35.6	 20
469	 17	998.0	96.3	 25
470	 17	779.0	112.9	 25
471	 17	158.5	15.8	 20
472	 17	293.0	90.1	 25
473	 17	12759.5	1713.2	 20
474	 17	415.8	34.9	 16
475	 17	301.8	33.7	 20
476	 17	288.3	44.0	 20
477	 17	145.3	20.8	 20
478	 17	266.0	36.2	 25
479	 17	2853.0	351.0	 25
480	 17	642.3	50.7	 20
481	 17	501.0	57.7	 25
482	 17	558.0	55.5	 25
483	 17	278.8	36.7	 20
484	 17	489.0	47.9	 25
485	 17	725.5	77.0	 20
486	 17	2853.3	224.3	 16
487	 17	1485.5	131.3	 20
488	 17	275.5	34.9	 20
489	 17	421.0	26.7	 20
490	 17	356.0	33.6	 25
491	 17	167.0	24.3	 25
492	 17	485.3	57.5	 20
493	 17	525.0	38.4	 25
494	 17	934.0	105.7	 25
495	 17	603.0	55.1	 20
496	 17	443.0	47.8	 25
497	 17	259.3	19.5	 20
498	 17	487.5	34.6	 16
499	 17	306.3	37.3	 20
500	 17	718.0	58.8	 20
501	 17	806.0	82.0	 20
502	 17	588.0	44.5	 25
503	 17	525.0	59.0	 25
504	 17	569.0	40.9	 25
505	 17	2047.5	254.2	 20
506	 17	367.0	33.9	 25
507	 17	468.0	43.5	 25
508	 17	1098.3	95.5	 20
509	 17	7396.8	1214.5	 20
510	 17	199.8	29.6	 20
511	 17	2332.0	230.5	 16
512	 17	7870.3	1399.7	 20
513	 17	153.0	26.2	 25
514	 17	2356.3	225.1	 20
515	 17	813.0	78.6	 25
516	 17	1177.0	101.3	 25
517	 17	678.0	61.5	 20
518	 17	182.0	20.2	 25
519	 17	304.0	44.8	 25
520	 17	350.0	32.9	 20
521	 17	1135.8	237.5	 20
522	 17	1516.0	135.5	 20
523	 17	172.0	22.4	 16
524	 17	231.8	24.5	 20
525	 17	466.8	58.7	 20
526	 17	388.0	52.9	 20
527	 17	265.0	23.2	 25
528	 17	8484.0	1044.8	 25
529	 17	652.8	58.8	 20
530	 17	1088.0	235.7	 25
531	 17	154.0	20.8	 25
532	 17	339.3	30.6	 20
533	 17	174.0	28.2	 25
534	 17	170.0	23.9	 20
535	 17	172.8	21.9	 16
536	 17	277.3	34.1	 20
537	 17	247.8	22.0	 20
538	 17	676.5	56.2	 20
539	 17	8697.0	1576.1	 25
540	 17	242.0	34.4	 25
541	 17	3039.3	429.8	 20
542	 17	4756.0	829.5	 25
543	 17	859.0	88.9	 25
544	 17	598.0	50.1	 25
545	 17	1563.5	136.2	 20
546	 17	2303.8	307.4	 20
547	 17	378.5	29.7	 20
548	 17	740.0	66.7	 16
549	 17	5315.3	757.5	 20
550	 17	281.0	32.7	 25
551	 17	213.0	25.9	 20
552	 17	399.0	28.8	 25
553	 17	195.0	26.5	 25
554	 17	268.8	33.5	 20
555	 17	178.0	24.6	 25
556	 17	152.0	24.8	 25
557	 17	1908.8	270.7	 20
558	 17	228.8	42.4	 20
559	 17	162.8	27.4	 20
560	 17	236.3	21.2	 16
561	 17	1046.3	97.9	 20
562	 17	9824.0	1750.2	 25
563	 17	760.5	66.5	 20
564	 17	375.0	36.2	 25
565	 17	1033.0	169.9	 25
566	 17	234.0	28.4	 20
567	 17	240.0	30.5	 25
568	 17	1464.0	202.9	 25
569	 17	2550.0	298.6	 20
570	 17	647.5	67.7	 20
571	 17	353.0	35.3	 20
572	 17	437.0	38.8	 16
573	 17	247.5	30.4	 20
574	 17	345.0	27.7	 25
575	 17	224.3	19.9	 20
576	 17	1918.0	442.6	 25
577	 17	229.0	30.9	 25
578	 17	349.3	28.0	 20
579	 17	248.0	23.3	 25
580	 17	554.0	113.4	 25
581	 17	270.8	29.0	 20
582	 17	4283.5	863.8	 20
583	 17	230.5	28.1	 20
584	 17	195.8	22.5	 20
585	 17	6944.5	612.6	 16
586	 17	5394.0	600.1	 25
587	 17	949.0	106.3	 25
588	 17	306.3	34.8	 20
589	 17	143.0	22.5	 25
590	 17	317.0	56.6	 25
591	 17	1617.5	244.2	 20
592	 17	213.0	23.4	 25
593	 17	144.0	19.0	 25
594	 17	496.5	46.2	 16
595	 17	6086.3	949.3	 20
596	 17	2677.0	232.0	 20
597	 17	1214.3	83.1	 16
598	 17	2039.0	173.7	 25
599	 17	1354.0	175.8	 25
600	 17	330.8	28.5	 20
601	 17	878.0	141.4	 25
602	 17	836.0	69.4	 25
603	 17	890.5	70.7	 20
604	 17	3070.0	437.3	 25
605	 17	10315.0	1776.8	 25
606	 17	408.3	33.5	 16
607	 17	797.8	54.1	 20
608	 17	1278.8	90.1	 20
609	 17	1076.0	67.8	 16
610	 17	175.0	29.8	 25
611	 17	215.0	24.7	 25
612	 17	234.5	28.8	 20
613	 17	538.0	118.1	 25
614	 17	586.0	88.6	 25
615	 17	1221.0	138.5	 20
616	 17	5387.0	820.7	 25
617	 17	477.0	99.4	 25
618	 17	222.5	16.5	 16
619	 17	293.3	53.0	 20
620	 17	393.5	41.4	 20
621	 17	3305.5	295.9	 16
622	 17	520.0	49.4	 25
623	 17	211.0	36.3	 25
624	 17	504.0	45.1	 25
625	 17	685.5	80.1	 20
626	 17	1047.0	102.0	 25
627	 17	562.0	73.0	 25
628	 17	313.5	24.1	 20
629	 17	11154.0	1945.3	 25
630	 17	2992.0	461.2	 20
631	 17	2008.0	206.3	 16
632	 17	256.8	35.4	 20
633	 17	218.0	26.1	 20
634	 17	173.0	24.3	 20
635	 17	326.0	32.2	 25
636	 17	4768.0	788.5	 25
637	 17	3515.5	343.1	 20
638	 17	13903.0	2132.8	 25
639	 17	474.0	104.2	 25
  0	 18	18413.3	3681.1	 20
  1	 18	265.0	38.3	 25
  2	 18	937.0	181.4	 25
  3	 18	1904.5	276.1	 20
  4	 18	154.0	14.5	 25
  5	 18	577.0	104.9	 25
  6	 18	446.5	42.1	 16
  7	 18	971.5	150.3	 20
  8	 18	117.0	16.6	 20
  9	 18	211.8	47.1	 16
 10	 18	441.0	75.8	 25
 11	 18	423.0	49.8	 25
 12	 18	315.0	28.6	 20
 13	 18	194.0	18.6	 25
 14	 18	299.0	25.7	 25
 15	 18	390.3	30.3	 20
 16	 18	290.0	41.6	 25
 17	 18	3513.0	559.5	 25
 18	 18	1107.3	136.8	 16
 19	 18	627.8	70.5	 20
 20	 18	2771.5	283.5	 20
 21	 18	1240.8	55.0	 16
 22	 18	1933.0	168.9	 25
 23	 18	756.0	88.4	 25
 24	 18	8722.0	1427.7	 20
 25	 18	626.0	89.1	 25
 26	 18	144.0	15.2	 25
 27	 18	686.3	66.3	 20
 28	 18	618.0	64.2	 25
 29	 18	378.0	45.4	 25
 30	 18	895.5	80.2	 16
 31	 18	1424.5	96.1	 20
 32	 18	747.0	70.5	 20
 33	 18	1112.0	139.1	 20
 34	 18	264.3	31.8	 20
 35	 18	162.0	27.2	 25
 36	 18	219.0	34.1	 25
 37	 18	159.3	26.3	 20
 38	 18	135.0	21.0	 25
 39	 18	1707.0	406.8	 25
 40	 18	148.3	13.8	 20
 41	 18	172.0	20.1	 25
 42	 18	196.3	50.3	 20
 43	 18	3790.5	284.3	 16
 44	 18	1858.5	160.3	 20
 45	 18	484.5	48.5	 20
 46	 18	2245.8	116.3	 16
 47	 18	573.0	58.3	 25
 48	 18	1601.0	128.8	 25
 49	 18	4898.5	637.2	 20
 50	 18	2229.0	93.7	 25
 51	 18	849.0	119.3	 25
 52	 18	696.0	52.1	 20
 53	 18	744.0	77.9	 25
 54	 18	616.0	48.9	 25
 55	 18	1004.3	118.1	 16
 56	 18	737.8	78.6	 20
 57	 18	770.3	104.3	 20
 58	 18	315.8	23.0	 16
 59	 18	184.0	25.1	 25
 60	 18	329.0	57.4	 25
 61	 18	208.8	22.0	 20
 62	 18	150.0	21.4	 25
 63	 18	241.0	28.2	 25
 64	 18	306.5	66.2	 20
 65	 18	289.0	22.3	 25
 66	 18	476.0	47.0	 25
 67	 18	319.5	29.6	 16
 68	 18	214.3	21.3	 20
 69	 18	199.0	31.2	 20
 70	 18	524.0	59.7	 16
 71	 18	259.0	32.1	 25
 72	 18	3230.0	598.0	 25
 73	 18	781.0	76.0	 25
 74	 18	5051.0	489.1	 20
 75	 18	773.0	135.3	 25
 76	 18	3659.0	302.7	 25
 77	 18	1166.5	80.0	 20
 78	 18	691.0	72.9	 25
 79	 18	803.3	106.9	 20
 80	 18	601.3	56.6	 16
 81	 18	540.0	45.0	 20
 82	 18	340.0	40.4	 20
 83	 18	221.8	27.3	 20
 84	 18	477.0	37.7	 25
 85	 18	193.0	41.2	 25
 86	 18	266.3	39.8	 20
 87	 18	1801.0	181.2	 25
 88	 18	1244.0	172.9	 25
 89	 18	177.3	21.5	 20
 90	 18	144.0	18.1	 25
 91	 18	131.0	18.8	 20
 92	 18	130.0	22.4	 16
 93	 18	277.5	62.7	 20
 94	 18	1333.8	219.7	 20
 95	 18	164.3	22.1	 20
 96	 18	196.0	23.1	 25
 97	 18	165.0	21.2	 25
 98	 18	113.3	14.4	 20
 99	 18	371.0	45.3	 25
100	 18	479.0	53.4	 25
101	 18	340.0	31.8	 20
102	 18	210.0	33.5	 25
103	 18	1784.3	167.4	 20
104	 18	1931.3	105.6	 16
105	 18	470.3	51.6	 20
106	 18	139.3	15.7	 20
107	 18	228.5	26.7	 20
108	 18	141.0	20.9	 25
109	 18	669.0	81.7	 25
110	 18	423.5	57.2	 20
111	 18	453.0	45.8	 25
112	 18	721.0	136.2	 25
113	 18	1266.0	177.8	 25
114	 18	241.5	29.6	 20
115	 18	190.3	30.2	 20
116	 18	827.0	167.7	 20
117	 18	127.5	19.4	 16
118	 18	252.5	41.3	 20
119	 18	307.0	42.4	 25
120	 18	1418.5	159.8	 20
121	 18	1231.0	80.5	 25
122	 18	318.0	82.5	 25
123	 18	5195.5	277.2	 20
124	 18	1056.0	66.2	 25
125	 18	2021.0	112.4	 25
126	 18	1751.8	177.7	 20
127	 18	169.3	28.6	 20
128	 18	158.5	18.8	 20
129	 18	144.0	16.0	 16
130	 18	302.8	47.2	 20
131	 18	166.0	24.6	 25
132	 18	125.0	18.4	 20
133	 18	136.0	22.1	 25
134	 18	153.0	21.5	 25
135	 18	164.3	19.2	 20
136	 18	350.0	69.4	 25
137	 18	226.0	34.0	 25
138	 18	132.8	19.5	 20
139	 18	230.0	44.0	 20
140	 18	448.5	48.5	 20
141	 18	639.5	45.9	 16
142	 18	272.5	26.1	 20
143	 18	186.0	22.7	 25
144	 18	214.3	23.3	 20
145	 18	140.0	17.2	 25
146	 18	157.0	25.8	 25
147	 18	191.8	25.5	 20
148	 18	1371.0	156.9	 25
149	 18	811.0	188.6	 25
150	 18	300.8	33.7	 20
151	 18	295.5	30.7	 20
152	 18	150.8	15.5	 20
153	 18	173.0	17.7	 20
154	 18	189.5	28.4	 16
155	 18	709.0	102.4	 25
156	 18	457.0	44.7	 25
157	 18	483.5	53.5	 20
158	 18	245.0	18.2	 25
159	 18	239.0	63.6	 25
160	 18	144.3	19.9	 20
161	 18	135.0	24.4	 25
162	 18	209.0	25.9	 25
163	 18	158.3	24.8	 16
164	 18	784.5	87.7	 20
165	 18	514.0	47.7	 20
166	 18	934.5	43.1	 16
167	 18	651.0	105.7	 25
168	 18	292.0	31.3	 25
169	 18	151.8	22.1	 20
170	 18	164.0	25.5	 25
171	 18	114.0	14.8	 25
172	 18	204.3	26.6	 20
173	 18	196.0	21.6	 25
174	 18	245.0	27.4	 25
175	 18	234.0	20.2	 16
176	 18	610.8	110.0	 20
177	 18	390.5	28.9	 20
178	 18	1370.8	160.3	 16
179	 18	3108.0	436.6	 25
180	 18	660.0	80.8	 25
181	 18	430.3	56.4	 20
182	 18	497.0	49.3	 25
183	 18	142.0	17.3	 25
184	 18	310.0	49.6	 20
185	 18	970.0	240.6	 25
186	 18	168.0	22.9	 25
187	 18	260.5	29.4	 16
188	 18	689.5	106.1	 20
189	 18	131.5	23.9	 20
190	 18	338.5	36.2	 16
191	 18	347.0	40.2	 25
192	 18	1083.0	119.3	 25
193	 18	713.0	43.8	 25
194	 18	296.0	31.6	 20
195	 18	344.0	31.4	 25
196	 18	941.0	151.9	 25
197	 18	219.0	22.5	 20
198	 18	166.0	19.7	 25
199	 18	144.3	25.2	 20
200	 18	174.8	17.0	 16
201	 18	715.3	82.3	 20
202	 18	1006.3	54.0	 20
203	 18	668.8	56.7	 16
204	 18	1276.0	133.8	 25
205	 18	1157.0	191.5	 25
206	 18	1044.0	189.0	 20
207	 18	1268.0	236.4	 25
208	 18	124.0	15.6	 25
209	 18	125.0	16.8	 20
210	 18	199.0	20.6	 25
211	 18	371.0	43.0	 25
212	 18	421.5	38.1	 16
213	 18	325.5	27.4	 20
214	 18	245.5	35.4	 20
215	 18	157.3	19.2	 16
216	 18	206.0	35.8	 25
217	 18	306.0	31.5	 25
218	 18	203.5	24.8	 20
219	 18	3157.0	571.2	 25
220	 18	245.0	35.2	 25
221	 18	286.3	32.1	 20
222	 18	398.0	44.5	 25
223	 18	550.0	52.5	 25
224	 18	1446.0	133.9	 16
225	 18	393.5	62.6	 20
226	 18	167.0	22.2	 20
227	 18	728.8	88.6	 16
228	 18	129.0	15.8	 25
229	 18	292.0	30.6	 25
230	 18	248.0	30.1	 20
231	 18	629.0	97.0	 25
232	 18	313.0	80.5	 25
233	 18	343.0	45.3	 25
234	 18	154.5	20.0	 20
235	 18	195.0	27.0	 25
236	 18	176.5	43.9	 20
237	 18	402.5	47.8	 16
238	 18	492.3	44.0	 20
239	 18	439.8	39.1	 20
240	 18	691.8	52.3	 20
241	 18	289.0	44.5	 25
242	 18	268.0	26.2	 25
243	 18	294.5	40.2	 20
244	 18	1536.0	147.8	 25
245	 18	481.0	47.0	 25
246	 18	2466.5	544.7	 20
247	 18	511.0	32.6	 25
248	 18	4457.5	1004.2	 20
249	 18	1290.0	86.5	 16
250	 18	1159.3	93.3	 20
251	 18	364.5	50.1	 20
252	 18	196.8	22.8	 20
253	 18	387.0	45.9	 25
254	 18	357.0	38.5	 25
255	 18	741.0	89.7	 20
256	 18	1336.0	155.5	 25
257	 18	655.0	40.5	 25
258	 18	394.8	39.4	 20
259	 18	208.0	21.6	 25
260	 18	1661.5	199.4	 20
261	 18	1266.0	87.6	 16
262	 18	2776.0	340.7	 20
263	 18	1177.8	85.2	 20
264	 18	1008.8	67.7	 20
265	 18	275.0	29.1	 25
266	 18	696.0	95.1	 25
267	 18	226.5	25.3	 20
268	 18	252.0	25.7	 25
269	 18	170.0	26.1	 25
270	 18	150.3	20.0	 20
271	 18	191.0	21.3	 25
272	 18	934.5	499.8	 20
273	 18	978.8	174.8	 20
274	 18	210.8	27.0	 16
275	 18	147.8	20.6	 20
276	 18	178.0	29.1	 25
277	 18	703.0	75.3	 20
278	 18	937.0	83.2	 25
279	 18	234.0	47.9	 25
280	 18	486.8	66.8	 20
281	 18	323.0	47.6	 25
282	 18	569.0	48.8	 25
283	 18	617.0	79.2	 20
284	 18	230.3	23.0	 20
285	 18	251.3	49.4	 20
286	 18	1226.8	168.9	 16
287	 18	337.3	29.5	 20
288	 18	1796.0	537.7	 25
289	 18	245.5	25.1	 20
290	 18	409.0	67.0	 25
291	 18	366.0	66.1	 25
292	 18	3245.0	525.2	 20
293	 18	234.0	27.7	 25
294	 18	1179.0	72.5	 25
295	 18	930.8	63.7	 20
296	 18	396.8	72.5	 20
297	 18	908.5	92.6	 20
298	 18	287.3	30.0	 16
299	 18	1795.8	234.2	 20
300	 18	437.0	51.5	 25
301	 18	553.0	46.3	 20
302	 18	3593.0	700.2	 25
303	 18	2492.0	414.6	 25
304	 18	638.3	38.2	 20
305	 18	299.0	38.0	 25
306	 18	198.0	20.2	 25
307	 18	253.3	36.5	 20
308	 18	784.5	89.1	 20
309	 18	4398.0	599.1	 20
310	 18	1233.5	48.4	 16
311	 18	345.3	38.8	 20
312	 18	1521.0	274.8	 25
313	 18	500.0	63.2	 25
314	 18	1578.8	316.5	 20
315	 18	265.0	31.9	 25
316	 18	218.0	33.2	 25
317	 18	740.0	46.0	 20
318	 18	335.0	34.4	 25
319	 18	480.0	46.9	 25
320	 18	411.0	42.4	 16
321	 18	649.3	66.4	 20
322	 18	325.5	34.5	 20
323	 18	362.8	27.5	 16
324	 18	434.0	39.6	 25
325	 18	3839.0	753.2	 25
326	 18	1203.3	72.4	 20
327	 18	356.0	48.3	 25
328	 18	168.0	24.5	 25
329	 18	358.3	44.0	 20
330	 18	344.0	39.5	 25
331	 18	556.0	79.4	 25
332	 18	157.5	14.5	 16
333	 18	204.3	26.1	 20
334	 18	1875.5	269.1	 20
335	 18	188.0	27.2	 16
336	 18	223.0	48.6	 25
337	 18	511.0	34.4	 25
338	 18	2043.3	406.3	 20
339	 18	321.0	38.4	 25
340	 18	455.0	32.9	 25
341	 18	266.8	26.9	 20
342	 18	357.0	45.9	 25
343	 18	378.0	48.8	 25
344	 18	2245.3	186.1	 16
345	 18	800.0	82.8	 20
346	 18	5473.0	707.0	 20
347	 18	843.0	70.3	 16
348	 18	1671.0	238.0	 25
349	 18	653.0	54.7	 25
350	 18	923.5	84.1	 20
351	 18	389.0	39.8	 25
352	 18	564.0	48.3	 25
353	 18	223.0	36.1	 25
354	 18	191.3	24.3	 20
355	 18	481.0	47.6	 25
356	 18	495.3	46.7	 20
357	 18	278.8	36.6	 16
358	 18	1823.5	148.4	 20
359	 18	536.8	46.9	 20
360	 18	339.8	45.9	 20
361	 18	892.0	71.7	 25
362	 18	164.0	19.6	 25
363	 18	199.0	30.6	 20
364	 18	306.0	31.5	 25
365	 18	536.0	86.2	 25
366	 18	158.5	24.8	 20
367	 18	172.0	16.6	 25
368	 18	156.0	25.2	 25
369	 18	779.5	92.1	 16
370	 18	164.3	19.8	 20
371	 18	253.5	26.6	 20
372	 18	266.5	22.6	 16
373	 18	246.0	26.4	 25
374	 18	212.0	31.0	 25
375	 18	190.0	28.1	 20
376	 18	223.0	29.5	 25
377	 18	271.0	43.6	 25
378	 18	1785.5	183.2	 20
379	 18	1080.0	73.7	 25
380	 18	1490.0	122.1	 25
381	 18	1167.3	74.2	 16
382	 18	773.8	68.4	 20
383	 18	1247.0	85.1	 20
384	 18	360.0	46.9	 16
385	 18	154.0	17.0	 25
386	 18	174.0	21.0	 25
387	 18	144.8	19.7	 20
388	 18	234.0	30.2	 25
389	 18	772.0	77.8	 25
390	 18	1030.0	195.0	 20
391	 18	208.0	29.7	 25
392	 18	306.0	38.2	 25
393	 18	497.5	66.2	 20
394	 18	370.3	43.8	 16
395	 18	174.5	23.2	 20
396	 18	3312.0	593.1	 20
397	 18	354.5	38.1	 20
398	 18	167.0	26.0	 25
399	 18	183.0	26.1	 25
400	 18	591.5	70.4	 20
401	 18	155.0	24.1	 25
402	 18	500.0	143.8	 25
403	 18	458.3	105.3	 20
404	 18	311.0	78.5	 25
405	 18	185.3	46.1	 20
406	 18	301.0	27.6	 16
407	 18	185.5	26.4	 20
408	 18	985.5	146.0	 20
409	 18	304.5	47.9	 20
410	 18	292.0	46.4	 25
411	 18	2569.0	496.1	 25
412	 18	535.5	90.2	 20
413	 18	415.0	69.1	 25
414	 18	3734.0	650.3	 25
415	 18	667.3	60.4	 20
416	 18	3135.0	688.5	 25
417	 18	448.8	47.6	 20
418	 18	761.0	53.2	 16
419	 18	752.5	70.5	 20
420	 18	418.5	44.6	 20
421	 18	679.8	102.3	 20
422	 18	9865.0	2153.4	 25
423	 18	856.0	115.4	 25
424	 18	816.8	126.1	 20
425	 18	996.0	113.6	 25
426	 18	724.0	61.7	 25
427	 18	498.0	49.6	 20
428	 18	555.0	45.5	 25
429	 18	1080.0	127.1	 20
430	 18	314.8	29.1	 16
431	 18	260.8	25.3	 20
432	 18	568.8	59.6	 20
433	 18	308.0	32.3	 25
434	 18	3284.5	664.5	 20
435	 18	351.0	34.6	 25
436	 18	237.0	29.5	 25
437	 18	1043.5	174.1	 20
438	 18	149.0	17.6	 25
439	 18	147.0	17.7	 25
440	 18	193.5	32.9	 20
441	 18	1426.3	145.1	 20
442	 18	705.0	48.8	 20
443	 18	586.0	43.1	 16
444	 18	628.5	33.1	 20
445	 18	282.0	29.0	 25
446	 18	628.0	67.4	 20
447	 18	544.0	38.6	 25
448	 18	562.0	68.7	 25
449	 18	235.0	19.9	 20
450	 18	410.0	69.9	 25
451	 18	171.0	28.3	 25
452	 18	3064.0	549.5	 20
453	 18	3526.0	427.4	 20
454	 18	814.3	88.6	 20
455	 18	192.3	25.2	 16
456	 18	153.8	22.5	 20
457	 18	341.0	43.8	 25
458	 18	1578.0	331.6	 20
459	 18	1350.0	168.5	 25
460	 18	177.0	18.7	 25
461	 18	1014.0	129.8	 20
462	 18	3013.0	559.0	 25
463	 18	1058.0	149.7	 25
464	 18	338.8	26.8	 20
465	 18	607.5	73.9	 20
466	 18	304.8	37.2	 20
467	 18	596.8	38.1	 16
468	 18	228.3	27.2	 20
469	 18	358.0	32.5	 25
470	 18	915.8	138.2	 20
471	 18	199.0	22.9	 25
472	 18	416.0	50.8	 25
473	 18	4996.0	1161.2	 25
474	 18	425.5	47.6	 20
475	 18	253.0	28.8	 25
476	 18	235.0	34.1	 25
477	 18	162.3	30.8	 16
478	 18	131.3	19.9	 20
479	 18	1952.0	176.7	 20
480	 18	438.8	22.8	 16
481	 18	634.0	77.6	 25
482	 18	451.0	60.6	 25
483	 18	362.8	32.5	 20
484	 18	1010.0	97.2	 25
485	 18	672.0	79.2	 25
486	 18	2458.3	408.7	 20
487	 18	668.0	90.7	 25
488	 18	284.0	33.4	 25
489	 18	401.0	30.6	 16
490	 18	244.8	36.4	 20
491	 18	191.0	25.4	 20
492	 18	685.8	52.4	 16
493	 18	583.0	182.6	 25
494	 18	732.0	81.9	 25
495	 18	1067.8	107.5	 20
496	 18	530.0	99.5	 25
497	 18	349.0	41.1	 25
498	 18	565.5	62.3	 20
499	 18	399.0	44.4	 25
500	 18	462.0	53.6	 25
501	 18	1795.5	195.0	 16
502	 18	614.8	46.8	 20
503	 18	508.8	46.5	 20
504	 18	614.3	48.3	 16
505	 18	1172.0	280.3	 25
506	 18	348.0	44.7	 25
507	 18	617.5	99.6	 20
508	 18	493.0	49.3	 25
509	 18	1673.0	347.3	 25
510	 18	175.3	23.6	 20
511	 18	1200.0	273.4	 25
512	 18	1985.0	446.9	 25
513	 18	168.8	28.0	 20
514	 18	847.5	90.4	 16
515	 18	1015.5	109.0	 20
516	 18	623.8	92.1	 20
517	 18	647.8	139.3	 20
518	 18	189.0	24.0	 25
519	 18	199.0	27.6	 25
520	 18	403.0	40.8	 20
521	 18	2933.0	489.4	 25
522	 18	1494.0	233.0	 25
523	 18	205.8	33.3	 20
524	 18	270.0	34.5	 25
525	 18	1356.0	186.9	 25
526	 18	486.0	55.6	 16
527	 18	310.0	36.4	 20
528	 18	4486.5	549.0	 20
529	 18	387.0	27.1	 16
530	 18	206.0	38.6	 25
531	 18	163.0	23.2	 25
532	 18	299.0	32.3	 20
533	 18	167.0	24.5	 25
534	 18	151.0	21.3	 25
535	 18	153.3	21.3	 20
536	 18	262.0	26.3	 25
537	 18	225.0	27.3	 25
538	 18	350.8	28.4	 16
539	 18	2818.0	498.4	 20
540	 18	235.0	23.3	 20
541	 18	318.5	37.3	 16
542	 18	2791.0	681.4	 25
543	 18	1351.0	227.4	 25
544	 18	871.3	112.1	 20
545	 18	2694.0	382.5	 25
546	 18	670.0	65.5	 25
547	 18	273.5	37.5	 20
548	 18	282.0	27.8	 25
549	 18	1014.0	167.5	 25
550	 18	253.8	32.2	 16
551	 18	216.3	35.2	 20
552	 18	282.3	27.2	 20
553	 18	167.3	19.9	 20
554	 18	315.3	32.8	 20
555	 18	189.0	18.7	 25
556	 18	206.0	25.2	 25
557	 18	805.8	162.8	 20
558	 18	259.0	37.6	 25
559	 18	143.0	15.1	 25
560	 18	270.8	32.4	 20
561	 18	809.0	102.2	 25
562	 18	3218.0	564.9	 20
563	 18	678.0	43.5	 16
564	 18	367.5	37.6	 20
565	 18	233.3	33.1	 20
566	 18	268.0	189.8	 20
567	 18	359.0	78.6	 25
568	 18	983.0	140.6	 25
569	 18	1557.8	166.5	 20
570	 18	879.0	89.0	 25
571	 18	441.0	52.2	 25
572	 18	532.5	45.6	 20
573	 18	297.0	27.2	 25
574	 18	260.0	32.2	 20
575	 18	185.8	22.4	 16
576	 18	247.0	39.6	 20
577	 18	183.8	18.8	 20
578	 18	291.8	36.6	 20
579	 18	280.0	27.5	 25
580	 18	745.0	79.3	 25
581	 18	203.8	21.4	 20
582	 18	305.0	53.5	 25
583	 18	218.0	23.5	 25
584	 18	198.3	21.3	 20
585	 18	2260.0	505.0	 25
586	 18	2989.8	387.5	 20
587	 18	580.5	67.9	 16
588	 18	227.8	19.4	 20
589	 18	141.8	20.0	 20
590	 18	192.3	21.1	 20
591	 18	701.0	157.8	 25
592	 18	231.0	32.5	 25
593	 18	165.0	24.9	 25
594	 18	717.5	96.3	 20
595	 18	1989.0	255.2	 25
596	 18	797.0	82.1	 25
597	 18	805.3	67.3	 20
598	 18	920.5	46.3	 20
599	 18	1932.0	216.1	 20
600	 18	287.5	28.5	 16
601	 18	290.5	25.6	 20
602	 18	1504.0	231.2	 25
603	 18	1194.3	107.5	 20
604	 18	2141.0	268.7	 25
605	 18	1893.0	342.4	 25
606	 18	301.8	37.1	 20
607	 18	593.0	85.0	 25
608	 18	653.0	72.2	 25
609	 18	1045.8	99.7	 20
610	 18	202.3	24.6	 20
611	 18	254.5	26.7	 20
612	 18	182.5	16.8	 16
613	 18	239.0	27.4	 20
614	 18	351.0	32.7	 25
615	 18	871.0	130.5	 20
616	 18	523.0	93.4	 25
617	 18	275.0	25.8	 25
618	 18	254.0	26.7	 20
619	 18	304.0	43.3	 25
620	 18	335.0	28.3	 25
621	 18	977.5	99.5	 20
622	 18	473.5	39.5	 20
623	 18	232.5	25.7	 20
624	 18	429.5	36.1	 16
625	 18	257.5	20.8	 20
626	 18	393.0	41.0	 25
627	 18	1587.5	202.5	 20
628	 18	303.0	57.9	 25
629	 18	1062.0	225.6	 25
630	 18	257.0	30.5	 20
631	 18	331.0	65.3	 25
632	 18	147.0	18.0	 25
633	 18	218.0	22.5	 25
634	 18	135.0	25.9	 16
635	 18	228.0	17.9	 20
636	 18	1243.3	178.4	 20
637	 18	998.0	72.0	 16
638	 18	5990.0	1347.3	 25
639	 18	14791.0	3449.1	 25
  0	 19	354.3	47.1	 20
  1	 19	2348.5	185.4	 20
  2	 19	560.0	46.2	 25
  3	 19	262.8	30.8	 20
  4	 19	214.0	23.6	 25
  5	 19	5630.0	1026.0	 25
  6	 19	505.0	38.3	 20
  7	 19	3802.0	828.6	 25
  8	 19	166.0	24.7	 25
  9	 19	152.8	15.0	 20
 10	 19	169.0	21.5	 20
 11	 19	1093.8	112.4	 20
 12	 19	286.5	31.0	 16
 13	 19	790.5	91.2	 20
 14	 19	364.0	58.4	 25
 15	 19	325.5	36.2	 20
 16	 19	381.0	22.6	 25
 17	 19	895.0	151.5	 25
 18	 19	2800.3	464.8	 20
 19	 19	303.0	31.7	 25
 20	 19	906.0	100.3	 25
 21	 19	773.0	56.0	 20
 22	 19	1197.8	76.5	 20
 23	 19	1125.0	101.7	 20
 24	 19	515.8	47.2	 16
 25	 19	5424.3	755.6	 20
 26	 19	187.0	23.2	 25
 27	 19	377.8	50.6	 20
 28	 19	172.0	27.1	 25
 29	 19	175.0	26.3	 25
 30	 19	696.0	71.0	 20
 31	 19	1112.0	147.0	 25
 32	 19	3336.0	547.9	 25
 33	 19	3449.0	411.0	 20
 34	 19	8952.5	1203.0	 20
 35	 19	178.3	21.0	 20
 36	 19	223.3	18.5	 16
 37	 19	244.0	25.1	 20
 38	 19	240.0	23.9	 25
 39	 19	145.8	17.1	 20
 40	 19	175.0	28.2	 25
 41	 19	3287.0	372.4	 25
 42	 19	203.0	22.0	 25
 43	 19	436.0	49.9	 20
 44	 19	353.0	36.2	 25
 45	 19	196.0	19.1	 25
 46	 19	561.0	80.6	 20
 47	 19	1121.8	100.7	 20
 48	 19	260.3	30.9	 20
 49	 19	185.0	24.3	 16
 50	 19	6720.8	942.7	 20
 51	 19	3184.0	591.5	 25
 52	 19	1777.8	103.1	 20
 53	 19	672.0	52.8	 25
 54	 19	3415.0	580.0	 25
 55	 19	1407.3	160.2	 20
 56	 19	929.0	64.7	 25
 57	 19	562.0	42.8	 25
 58	 19	5608.0	1090.3	 20
 59	 19	832.5	91.2	 20
 60	 19	151.5	16.5	 20
 61	 19	451.3	63.6	 16
 62	 19	119.8	10.9	 20
 63	 19	4406.0	890.2	 25
 64	 19	148.0	22.6	 20
 65	 19	148.0	18.6	 25
 66	 19	5301.0	1010.8	 25
 67	 19	7791.3	1256.9	 20
 68	 19	427.0	54.2	 25
 69	 19	434.0	53.0	 25
 70	 19	957.8	164.9	 20
 71	 19	615.0	70.6	 20
 72	 19	434.0	34.7	 20
 73	 19	750.5	68.5	 16
 74	 19	370.0	55.3	 20
 75	 19	429.0	57.0	 25
 76	 19	1427.5	143.5	 20
 77	 19	2130.0	215.5	 25
 78	 19	1919.0	261.3	 25
 79	 19	298.3	37.1	 20
 80	 19	3017.0	791.0	 25
 81	 19	172.0	25.1	 25
 82	 19	252.0	45.8	 25
 83	 19	2032.0	148.5	 16
 84	 19	3610.3	546.2	 20
 85	 19	318.0	52.4	 20
 86	 19	242.3	22.9	 16
 87	 19	152.0	23.4	 25
 88	 19	341.0	50.4	 25
 89	 19	2642.8	599.9	 20
 90	 19	154.0	24.2	 25
 91	 19	181.0	34.5	 25
 92	 19	278.5	37.7	 20
 93	 19	2301.0	496.3	 25
 94	 19	147.0	30.0	 25
 95	 19	511.5	50.7	 16
 96	 19	912.0	136.3	 20
 97	 19	491.8	49.4	 20
 98	 19	646.0	57.9	 16
 99	 19	2497.0	251.1	 25
100	 19	5332.0	721.5	 25
101	 19	986.5	91.3	 20
102	 19	2642.0	480.3	 25
103	 19	180.0	25.1	 25
104	 19	6555.5	1217.6	 20
105	 19	149.0	18.0	 25
106	 19	262.0	36.0	 25
107	 19	1483.8	94.0	 16
108	 19	340.3	81.3	 20
109	 19	488.3	38.3	 20
110	 19	162.8	21.8	 16
111	 19	143.0	18.3	 25
112	 19	235.0	29.2	 25
113	 19	375.3	27.7	 20
114	 19	6395.0	960.1	 25
115	 19	170.0	27.9	 25
116	 19	162.8	20.8	 20
117	 19	726.0	107.8	 25
118	 19	1326.0	160.8	 25
119	 19	827.0	60.1	 16
120	 19	541.3	43.5	 20
121	 19	306.3	37.5	 20
122	 19	335.5	39.2	 20
123	 19	1046.0	62.8	 20
124	 19	462.0	33.6	 25
125	 19	778.0	99.5	 25
126	 19	512.3	47.3	 20
127	 19	1585.0	235.3	 25
128	 19	208.0	30.1	 25
129	 19	232.0	27.9	 20
130	 19	179.0	24.1	 25
131	 19	236.5	34.1	 20
132	 19	836.0	126.9	 16
133	 19	220.5	30.2	 20
134	 19	240.8	21.1	 20
135	 19	149.0	21.2	 20
136	 19	177.0	33.9	 25
137	 19	322.0	35.9	 25
138	 19	205.5	25.2	 20
139	 19	1437.0	135.9	 25
140	 19	241.0	21.8	 25
141	 19	246.5	38.6	 20
142	 19	1451.0	178.7	 25
143	 19	1532.0	123.0	 20
144	 19	1038.3	56.6	 16
145	 19	272.8	52.5	 20
146	 19	1728.5	186.1	 20
147	 19	1230.0	148.3	 20
148	 19	4787.0	778.0	 25
149	 19	253.0	33.1	 25
150	 19	290.3	29.4	 20
151	 19	192.0	24.1	 25
152	 19	161.0	16.6	 25
153	 19	797.3	134.0	 20
154	 19	718.0	112.3	 25
155	 19	467.3	76.8	 20
156	 19	8112.8	1148.8	 16
157	 19	423.5	43.3	 20
158	 19	2248.0	283.0	 20
159	 19	197.8	23.5	 20
160	 19	228.0	31.5	 25
161	 19	13398.0	2544.3	 25
162	 19	254.0	44.0	 25
163	 19	256.3	33.6	 20
164	 19	3188.0	543.8	 25
165	 19	3286.0	685.5	 25
166	 19	1213.0	183.9	 20
167	 19	4428.8	237.9	 20
168	 19	1883.5	126.0	 20
169	 19	680.0	64.8	 16
170	 19	1491.0	212.7	 20
171	 19	224.0	29.9	 25
172	 19	151.3	30.1	 20
173	 19	120.0	16.1	 25
174	 19	148.0	20.5	 25
175	 19	186.3	26.6	 20
176	 19	708.0	113.3	 25
177	 19	299.0	29.6	 25
178	 19	2396.5	525.1	 20
179	 19	184.3	21.8	 20
180	 19	335.3	37.4	 20
181	 19	956.8	155.9	 16
182	 19	1699.0	198.2	 20
183	 19	290.0	39.7	 25
184	 19	322.8	34.7	 20
185	 19	178.0	31.9	 25
186	 19	172.0	30.4	 25
187	 19	189.8	31.0	 20
188	 19	632.0	110.2	 25
189	 19	497.0	77.0	 25
190	 19	1528.5	228.9	 20
191	 19	672.0	68.7	 20
192	 19	652.5	62.7	 20
193	 19	378.5	30.3	 16
194	 19	1065.8	107.0	 20
195	 19	268.0	28.6	 25
196	 19	674.3	78.0	 20
197	 19	662.0	79.1	 25
198	 19	386.0	35.4	 25
199	 19	236.5	31.2	 20
200	 19	153.0	22.0	 25
201	 19	212.0	24.2	 25
202	 19	1751.0	346.4	 25
203	 19	508.8	63.8	 20
204	 19	5266.3	635.3	 20
205	 19	423.8	69.1	 20
206	 19	344.3	32.3	 16
207	 19	965.5	104.0	 20
208	 19	284.0	35.8	 25
209	 19	1058.0	122.9	 20
210	 19	188.0	21.7	 25
211	 19	180.0	27.4	 25
212	 19	650.0	124.6	 20
213	 19	266.0	29.5	 25
214	 19	125.0	17.8	 25
215	 19	199.8	26.7	 20
216	 19	159.0	27.5	 20
217	 19	159.8	22.4	 20
218	 19	152.0	18.5	 16
219	 19	738.8	92.3	 20
220	 19	336.0	39.0	 25
221	 19	600.3	65.9	 20
222	 19	2210.0	359.9	 25
223	 19	563.0	50.2	 25
224	 19	401.8	34.6	 20
225	 19	702.0	65.9	 25
226	 19	3049.0	584.0	 25
227	 19	6874.5	1085.4	 20
228	 19	396.5	40.5	 20
229	 19	185.0	24.2	 20
230	 19	151.3	24.0	 16
231	 19	167.3	24.8	 20
232	 19	226.0	26.9	 25
233	 19	781.8	60.9	 20
234	 19	1035.0	112.6	 25
235	 19	5134.0	1094.8	 25
236	 19	6672.3	1099.5	 20
237	 19	937.0	87.8	 25
238	 19	481.0	91.0	 25
239	 19	287.3	40.1	 20
240	 19	648.3	59.5	 20
241	 19	4540.0	577.4	 20
242	 19	905.0	167.9	 20
243	 19	226.0	32.6	 16
244	 19	231.0	26.0	 25
245	 19	460.0	52.0	 25
246	 19	299.5	46.2	 20
247	 19	6317.0	807.0	 25
248	 19	222.0	27.4	 25
249	 19	344.0	53.9	 20
250	 19	9015.0	1383.4	 25
251	 19	6369.0	1224.1	 25
252	 19	353.3	26.2	 16
253	 19	764.8	74.9	 20
254	 19	279.5	31.2	 20
255	 19	223.8	18.0	 16
256	 19	455.0	54.8	 25
257	 19	9252.0	1497.4	 25
258	 19	582.8	46.7	 20
259	 19	2586.0	415.9	 25
260	 19	292.0	48.6	 25
261	 19	2897.8	270.9	 20
262	 19	221.0	28.8	 25
263	 19	10290.0	2070.2	 25
264	 19	4143.3	191.2	 16
265	 19	763.5	78.5	 20
266	 19	393.0	39.5	 20
267	 19	279.5	36.5	 16
268	 19	1007.0	124.2	 25
269	 19	477.0	67.6	 25
270	 19	441.0	50.5	 20
271	 19	334.0	37.1	 25
272	 19	215.0	23.5	 25
273	 19	4878.8	839.8	 20
274	 19	573.0	69.3	 25
275	 19	329.0	36.3	 25
276	 19	184.3	20.7	 16
277	 19	202.5	22.0	 20
278	 19	3852.3	476.1	 20
279	 19	14495.8	1203.2	 16
280	 19	1265.0	121.3	 25
281	 19	3942.0	638.6	 25
282	 19	288.0	38.5	 25
283	 19	268.8	31.5	 20
284	 19	481.0	78.8	 25
285	 19	702.0	101.7	 25
286	 19	311.3	29.2	 20
287	 19	428.0	60.9	 25
288	 19	386.3	42.0	 20
289	 19	270.8	35.1	 16
290	 19	381.5	38.9	 20
291	 19	4455.3	1002.4	 20
292	 19	161.3	20.1	 20
293	 19	9982.0	1782.6	 25
294	 19	651.0	82.1	 25
295	 19	2047.8	190.8	 20
296	 19	673.0	53.1	 25
297	 19	768.0	72.5	 25
298	 19	431.8	44.4	 20
299	 19	205.0	23.5	 25
300	 19	416.8	51.0	 20
301	 19	1017.5	98.0	 16
302	 19	894.0	96.5	 20
303	 19	585.8	45.8	 20
304	 19	664.5	31.6	 20
305	 19	309.0	28.9	 25
306	 19	334.0	37.0	 25
307	 19	225.8	32.9	 20
308	 19	180.0	25.8	 25
309	 19	1051.0	167.5	 25
310	 19	285.0	36.2	 20
311	 19	462.0	39.8	 25
312	 19	525.0	53.8	 20
313	 19	148.3	20.5	 16
314	 19	162.3	22.1	 20
315	 19	142.5	17.2	 20
316	 19	139.0	12.5	 20
317	 19	157.0	15.7	 25
318	 19	254.0	32.3	 25
319	 19	1943.8	245.4	 20
320	 19	149.0	20.7	 25
321	 19	168.0	22.2	 25
322	 19	179.0	21.3	 25
323	 19	764.3	69.2	 20
324	 19	661.8	58.7	 20
325	 19	685.5	57.5	 20
326	 19	1167.5	131.5	 16
327	 19	1181.3	85.8	 20
328	 19	4362.0	965.5	 25
329	 19	1117.0	97.3	 20
330	 19	1404.0	124.5	 25
331	 19	4409.0	739.4	 25
332	 19	565.3	67.9	 20
333	 19	541.0	75.7	 25
334	 19	945.0	69.9	 25
335	 19	2840.3	432.1	 20
336	 19	8999.0	890.3	 20
337	 19	560.3	49.8	 20
338	 19	180.3	26.9	 16
339	 19	228.3	26.7	 20
340	 19	281.0	32.2	 25
341	 19	399.5	33.5	 20
342	 19	147.0	22.8	 25
343	 19	738.0	156.0	 25
344	 19	154.3	20.2	 20
345	 19	223.0	17.3	 25
346	 19	8348.0	1871.7	 25
347	 19	377.8	47.5	 20
348	 19	396.5	42.2	 20
349	 19	2701.0	528.4	 20
350	 19	938.0	69.1	 16
351	 19	1596.0	160.0	 20
352	 19	362.0	37.7	 25
353	 19	3471.0	421.6	 20
354	 19	1421.0	189.6	 25
355	 19	319.0	41.3	 25
356	 19	488.5	124.1	 20
357	 19	226.0	23.7	 25
358	 19	2128.0	435.1	 25
359	 19	3904.0	772.5	 20
360	 19	255.5	24.5	 20
361	 19	2043.3	198.4	 20
362	 19	471.8	80.9	 20
363	 19	1613.3	143.4	 16
364	 19	7282.0	1215.3	 20
365	 19	1533.0	240.4	 25
366	 19	316.8	38.6	 20
367	 19	814.0	95.8	 25
368	 19	6098.0	787.8	 25
369	 19	903.5	88.9	 20
370	 19	2543.0	458.2	 25
371	 19	287.0	28.3	 25
372	 19	228.3	38.1	 20
373	 19	325.5	45.9	 20
374	 19	154.8	18.8	 20
375	 19	147.5	21.1	 16
376	 19	158.8	19.8	 20
377	 19	248.0	27.5	 25
378	 19	330.0	52.2	 20
379	 19	356.0	57.1	 25
380	 19	610.0	42.8	 25
381	 19	2195.8	169.1	 20
382	 19	1464.0	96.5	 25
383	 19	2280.0	186.2	 25
384	 19	2724.3	189.9	 20
385	 19	179.0	31.6	 20
386	 19	212.5	25.1	 20
387	 19	195.3	27.6	 16
388	 19	470.5	58.7	 20
389	 19	1713.0	278.7	 25
390	 19	2382.8	380.1	 20
391	 19	6101.0	1170.5	 25
392	 19	170.0	23.6	 25
393	 19	1019.5	164.7	 20
394	 19	177.0	21.7	 25
395	 19	889.0	144.4	 25
396	 19	145.8	19.9	 20
397	 19	236.5	36.7	 20
398	 19	152.8	25.0	 20
399	 19	147.0	23.9	 16
400	 19	309.8	42.7	 20
401	 19	229.0	30.7	 25
402	 19	178.0	25.4	 25
403	 19	260.3	26.4	 20
404	 19	430.0	74.6	 25
405	 19	562.0	62.7	 25
406	 19	647.3	62.3	 20
407	 19	576.0	75.6	 25
408	 19	777.0	80.4	 25
409	 19	8763.3	567.8	 16
410	 19	175.3	22.5	 20
411	 19	206.5	21.9	 20
412	 19	204.0	18.6	 16
413	 19	692.0	56.3	 25
414	 19	3422.0	306.6	 25
415	 19	363.5	48.4	 20
416	 19	343.0	84.9	 25
417	 19	176.0	22.6	 25
418	 19	354.8	40.6	 20
419	 19	3573.0	835.8	 25
420	 19	139.0	18.3	 25
421	 19	226.8	27.4	 16
422	 19	195.5	29.2	 20
423	 19	295.5	40.3	 20
424	 19	154.8	29.0	 16
425	 19	614.0	42.9	 25
426	 19	419.0	38.9	 25
427	 19	897.5	71.5	 20
428	 19	998.0	120.0	 25
429	 19	984.0	71.0	 25
430	 19	344.3	53.9	 20
431	 19	707.0	69.1	 25
432	 19	175.0	21.0	 25
433	 19	218.3	23.0	 16
434	 19	3896.8	685.1	 20
435	 19	184.0	16.9	 20
436	 19	202.8	24.9	 16
437	 19	395.0	39.5	 25
438	 19	710.0	65.3	 25
439	 19	180.5	26.3	 20
440	 19	553.0	73.0	 25
441	 19	154.0	19.8	 25
442	 19	646.0	82.4	 25
443	 19	1450.5	196.0	 20
444	 19	1371.0	212.1	 25
445	 19	3380.8	589.7	 20
446	 19	2039.8	100.7	 16
447	 19	2230.3	329.9	 20
448	 19	229.0	27.7	 20
449	 19	500.3	39.4	 20
450	 19	593.0	56.7	 25
451	 19	885.0	122.7	 25
452	 19	779.5	104.5	 20
453	 19	1324.0	151.6	 25
454	 19	488.0	71.4	 25
455	 19	383.3	43.7	 20
456	 19	336.0	32.0	 25
457	 19	315.0	26.3	 20
458	 19	2633.3	209.4	 16
459	 19	370.8	28.5	 20
460	 19	233.3	24.8	 20
461	 19	802.0	57.0	 20
462	 19	965.0	120.2	 25
463	 19	448.0	43.0	 25
464	 19	464.0	46.2	 20
465	 19	791.0	101.7	 25
466	 19	246.0	26.1	 25
467	 19	259.5	30.1	 20
468	 19	581.0	68.5	 25
469	 19	595.0	73.7	 20
470	 19	184.8	26.0	 16
471	 19	377.0	55.5	 20
472	 19	185.5	22.8	 20
473	 19	8123.5	915.8	 20
474	 19	184.0	29.7	 25
475	 19	7611.0	1436.4	 25
476	 19	222.0	31.8	 20
477	 19	761.0	115.0	 25
478	 19	157.0	25.2	 25
479	 19	241.5	29.5	 20
480	 19	538.0	62.7	 25
481	 19	8583.0	1221.6	 20
482	 19	351.8	42.2	 20
483	 19	274.5	31.1	 16
484	 19	3270.8	511.4	 20
485	 19	255.0	26.6	 25
486	 19	808.5	85.6	 20
487	 19	433.0	42.7	 25
488	 19	330.0	31.0	 25
489	 19	662.8	39.6	 20
490	 19	4922.0	584.5	 25
491	 19	318.0	36.5	 25
492	 19	248.8	36.5	 20
493	 19	13619.5	1906.0	 20
494	 19	863.3	77.4	 20
495	 19	1625.0	97.7	 16
496	 19	2239.0	143.1	 20
497	 19	756.0	56.5	 25
498	 19	753.0	58.2	 20
499	 19	281.0	34.7	 25
500	 19	1204.0	111.5	 25
501	 19	1034.5	70.7	 20
502	 19	1108.0	88.0	 25
503	 19	508.0	33.8	 25
504	 19	9971.0	1593.7	 20
505	 19	1026.0	179.4	 20
506	 19	219.5	26.4	 20
507	 19	527.5	54.4	 16
508	 19	695.0	75.7	 20
509	 19	328.0	59.3	 25
510	 19	345.8	23.3	 20
511	 19	196.0	33.4	 25
512	 19	277.0	22.6	 25
513	 19	2779.5	447.4	 20
514	 19	349.0	51.4	 25
515	 19	171.0	17.0	 25
516	 19	310.0	26.4	 20
517	 19	232.3	30.6	 20
518	 19	228.3	29.3	 20
519	 19	190.5	23.6	 16
520	 19	217.3	28.2	 20
521	 19	183.5	28.6	 20
522	 19	228.0	23.5	 25
523	 19	144.0	24.5	 20
524	 19	175.0	20.8	 25
525	 19	3494.0	485.1	 25
526	 19	1449.5	110.4	 20
527	 19	344.0	33.5	 25
528	 19	7790.0	1113.8	 25
529	 19	664.0	63.1	 20
530	 19	1876.8	133.2	 20
531	 19	958.5	107.4	 20
532	 19	160.3	13.6	 16
533	 19	403.0	35.8	 20
534	 19	486.0	77.6	 25
535	 19	1888.8	132.4	 20
536	 19	478.0	56.7	 25
537	 19	321.0	33.2	 25
538	 19	166.3	14.9	 20
539	 19	2302.0	397.1	 25
540	 19	197.0	22.3	 25
541	 19	146.8	18.6	 20
542	 19	253.3	31.7	 20
543	 19	285.8	30.9	 20
544	 19	663.5	41.7	 16
545	 19	745.3	55.7	 20
546	 19	448.0	37.7	 25
547	 19	210.3	28.3	 20
548	 19	273.0	29.8	 25
549	 19	1597.0	266.4	 25
550	 19	134.5	16.1	 20
551	 19	2202.0	399.1	 25
552	 19	191.0	25.7	 25
553	 19	6299.0	804.9	 20
554	 19	411.5	35.8	 20
555	 19	787.0	109.0	 20
556	 19	1518.8	234.7	 16
557	 19	160.3	27.3	 20
558	 19	303.0	30.4	 25
559	 19	2500.5	379.3	 20
560	 19	221.0	24.2	 25
561	 19	311.0	44.8	 25
562	 19	448.0	37.7	 25
563	 19	859.3	84.0	 20
564	 19	6447.0	998.7	 25
565	 19	536.0	73.5	 25
566	 19	21052.8	1459.3	 16
567	 19	9554.0	1224.2	 20
568	 19	370.8	46.5	 20
569	 19	302.3	21.5	 16
570	 19	2153.0	131.3	 25
571	 19	3721.0	457.9	 25
572	 19	848.3	101.7	 20
573	 19	441.0	45.6	 25
574	 19	653.0	80.4	 25
575	 19	143.8	12.0	 20
576	 19	152.0	21.0	 25
577	 19	348.0	47.8	 25
578	 19	2277.8	247.6	 16
579	 19	212.5	22.8	 20
580	 19	699.0	72.4	 20
581	 19	1671.5	163.9	 16
582	 19	1600.0	291.6	 25
583	 19	279.0	34.6	 25
584	 19	196.5	34.7	 20
585	 19	315.0	43.8	 25
586	 19	9712.0	1817.9	 25
587	 19	1038.5	134.4	 20
588	 19	475.0	45.9	 25
589	 19	221.0	32.6	 25
590	 19	414.3	29.6	 16
591	 19	406.5	58.0	 20
592	 19	143.3	18.6	 20
593	 19	172.8	21.1	 16
594	 19	220.0	22.0	 25
595	 19	12133.0	1715.0	 25
596	 19	375.8	32.0	 20
597	 19	324.0	31.4	 25
598	 19	346.0	41.0	 25
599	 19	621.5	24.3	 20
600	 19	336.0	61.1	 25
601	 19	920.0	75.0	 25
602	 19	3602.0	666.6	 20
603	 19	766.8	64.2	 16
604	 19	1083.3	103.1	 20
605	 19	354.0	26.6	 20
606	 19	813.8	46.4	 20
607	 19	205.0	22.0	 25
608	 19	169.0	19.6	 25
609	 19	9393.0	1176.0	 20
610	 19	266.0	33.4	 25
611	 19	140.0	17.9	 25
612	 19	290.8	26.1	 20
613	 19	401.0	35.8	 25
614	 19	1922.0	140.4	 20
615	 19	296.3	33.1	 16
616	 19	365.5	33.1	 20
617	 19	219.0	21.9	 20
618	 19	1086.8	85.8	 20
619	 19	6484.0	1239.1	 25
620	 19	1095.0	106.0	 25
621	 19	12626.8	1365.5	 20
622	 19	801.0	85.8	 25
623	 19	518.0	51.9	 25
624	 19	1451.0	117.1	 20
625	 19	584.0	52.5	 25
626	 19	2236.3	295.9	 20
627	 19	867.3	134.2	 16
628	 19	675.5	55.2	 20
629	 19	1686.3	242.9	 20
630	 19	205.3	29.1	 20
631	 19	430.0	43.1	 25
632	 19	1468.0	155.0	 25
633	 19	1083.3	86.8	 20
634	 19	1225.0	97.9	 25
635	 19	924.0	87.0	 25
636	 19	591.5	72.8	 20
637	 19	7255.0	1718.7	 25
638	 19	321.8	23.5	 20
639	 19	483.8	57.5	 16
  0	 20	18452.0	3442.9	 25
  1	 20	2789.0	411.2	 25
  2	 20	300.8	21.4	 16
  3	 20	326.8	23.4	 20
  4	 20	180.8	25.4	 20
  5	 20	1479.0	127.9	 16
  6	 20	271.0	32.6	 25
  7	 20	437.0	86.2	 25
  8	 20	196.3	21.1	 20
  9	 20	147.0	24.0	 25
 10	 20	152.0	18.5	 25
 11	 20	704.5	91.3	 20
 12	 20	349.0	42.6	 25
 13	 20	620.0	63.0	 25
 14	 20	647.5	52.3	 20
 15	 20	333.3	26.2	 16
 16	 20	352.0	27.7	 20
 17	 20	251.8	38.9	 20
 18	 20	615.5	128.5	 20
 19	 20	392.0	56.7	 25
 20	 20	1670.0	189.6	 25
 21	 20	1399.5	118.4	 20
 22	 20	717.0	84.2	 25
 23	 20	425.0	38.3	 25
 24	 20	299.5	48.6	 20
 25	 20	381.0	150.5	 25
 26	 20	199.3	31.1	 20
 27	 20	227.5	23.9	 16
 28	 20	151.3	18.6	 20
 29	 20	168.8	15.6	 20
 30	 20	515.8	51.0	 20
 31	 20	662.0	79.3	 25
 32	 20	1258.0	220.5	 25
 33	 20	979.0	119.6	 20
 34	 20	1913.0	352.3	 25
 35	 20	219.0	31.9	 25
 36	 20	278.3	29.1	 20
 37	 20	1536.0	203.1	 25
 38	 20	148.0	19.0	 20
 39	 20	127.0	14.0	 16
 40	 20	163.3	26.2	 20
 41	 20	2650.8	323.7	 20
 42	 20	156.5	20.3	 16
 43	 20	277.0	41.7	 25
 44	 20	257.0	32.6	 25
 45	 20	264.3	28.7	 20
 46	 20	650.0	62.8	 25
 47	 20	962.0	106.6	 25
 48	 20	225.3	37.9	 20
 49	 20	175.0	24.1	 25
 50	 20	953.0	388.1	 25
 51	 20	933.8	82.4	 16
 52	 20	1564.3	152.5	 20
 53	 20	831.3	70.0	 20
 54	 20	2509.5	375.2	 20
 55	 20	1390.5	215.2	 20
 56	 20	792.0	62.0	 25
 57	 20	332.0	29.1	 25
 58	 20	1922.8	282.0	 20
 59	 20	563.0	48.9	 25
 60	 20	140.0	18.0	 25
 61	 20	162.0	23.4	 20
 62	 20	126.0	16.9	 25
 63	 20	536.5	90.5	 20
 64	 20	140.5	15.7	 16
 65	 20	153.3	16.9	 20
 66	 20	881.5	113.6	 20
 67	 20	2929.5	403.7	 20
 68	 20	970.0	100.0	 25
 69	 20	1112.0	126.1	 25
 70	 20	579.5	47.4	 20
 71	 20	786.0	81.5	 25
 72	 20	274.0	25.1	 25
 73	 20	1111.3	159.4	 20
 74	 20	451.0	50.8	 25
 75	 20	626.0	68.5	 20
 76	 20	810.0	58.0	 16
 77	 20	1637.5	141.9	 20
 78	 20	1600.0	222.8	 20
 79	 20	395.5	42.9	 20
 80	 20	411.0	69.5	 25
 81	 20	154.0	24.5	 25
 82	 20	240.5	26.0	 20
 83	 20	3021.0	440.8	 25
 84	 20	3046.0	475.9	 25
 85	 20	178.0	26.8	 20
 86	 20	273.0	36.5	 25
 87	 20	120.8	13.8	 20
 88	 20	329.3	27.1	 16
 89	 20	606.5	89.5	 20
 90	 20	114.0	13.9	 20
 91	 20	128.8	12.7	 20
 92	 20	210.0	30.0	 25
 93	 20	1532.0	200.7	 25
 94	 20	153.0	18.4	 25
 95	 20	407.0	42.9	 20
 96	 20	216.0	20.9	 25
 97	 20	549.0	65.4	 25
 98	 20	292.0	28.9	 20
 99	 20	1609.0	155.0	 20
100	 20	1827.8	135.8	 20
101	 20	1606.3	102.8	 16
102	 20	1187.8	114.7	 20
103	 20	210.0	33.9	 25
104	 20	414.0	72.9	 20
105	 20	177.0	18.8	 25
106	 20	219.0	27.9	 25
107	 20	1245.0	165.7	 20
108	 20	187.0	21.2	 25
109	 20	672.0	71.2	 25
110	 20	199.3	31.4	 20
111	 20	124.5	19.1	 20
112	 20	181.3	32.9	 20
113	 20	258.3	33.7	 16
114	 20	3981.3	451.3	 20
115	 20	186.0	27.2	 25
116	 20	225.0	21.2	 20
117	 20	470.0	49.7	 25
118	 20	2098.0	281.2	 25
119	 20	475.5	61.2	 20
120	 20	499.0	40.8	 25
121	 20	267.0	33.3	 25
122	 20	313.3	31.1	 20
123	 20	1205.8	119.0	 20
124	 20	511.0	54.2	 20
125	 20	570.0	31.3	 16
126	 20	844.3	118.0	 20
127	 20	2357.0	357.4	 25
128	 20	212.3	22.4	 20
129	 20	295.0	44.1	 25
130	 20	189.0	23.9	 25
131	 20	188.5	23.3	 20
132	 20	159.0	26.1	 25
133	 20	156.0	21.7	 25
134	 20	207.0	25.0	 25
135	 20	154.3	19.9	 16
136	 20	211.5	19.9	 20
137	 20	791.5	109.3	 20
138	 20	322.3	27.9	 16
139	 20	1746.0	245.2	 25
140	 20	242.0	21.0	 25
141	 20	384.5	64.6	 20
142	 20	3814.0	327.9	 25
143	 20	3023.0	278.2	 25
144	 20	680.3	65.7	 20
145	 20	189.0	24.4	 25
146	 20	709.0	75.5	 25
147	 20	3115.0	241.9	 16
148	 20	2325.3	279.6	 20
149	 20	276.8	25.1	 20
150	 20	306.5	37.8	 16
151	 20	176.0	26.4	 25
152	 20	152.0	23.9	 25
153	 20	618.3	54.5	 20
154	 20	1370.0	119.3	 25
155	 20	456.0	53.2	 25
156	 20	3527.5	355.7	 20
157	 20	758.0	102.3	 25
158	 20	2711.0	268.1	 25
159	 20	228.0	30.7	 16
160	 20	210.5	25.2	 20
161	 20	3142.5	481.4	 20
162	 20	245.0	29.5	 16
163	 20	187.0	25.5	 25
164	 20	1290.0	171.7	 25
165	 20	6111.5	869.1	 20
166	 20	760.0	80.8	 25
167	 20	1157.0	109.8	 25
168	 20	1418.3	101.9	 20
169	 20	697.0	74.5	 25
170	 20	1046.0	150.5	 25
171	 20	226.0	25.0	 16
172	 20	137.0	13.7	 20
173	 20	138.3	16.8	 20
174	 20	137.0	20.7	 20
175	 20	189.8	27.0	 20
176	 20	710.0	99.1	 25
177	 20	270.0	42.0	 25
178	 20	229.0	30.2	 20
179	 20	180.0	29.3	 25
180	 20	226.0	46.7	 25
181	 20	274.0	23.5	 20
182	 20	1442.0	168.7	 25
183	 20	223.8	29.0	 20
184	 20	388.3	36.3	 16
185	 20	199.0	30.1	 20
186	 20	182.5	17.4	 20
187	 20	190.0	22.3	 20
188	 20	1569.0	296.0	 25
189	 20	532.0	54.6	 25
190	 20	1154.0	146.2	 20
191	 20	907.0	84.9	 25
192	 20	514.0	57.5	 25
193	 20	879.8	78.8	 20
194	 20	2862.0	267.1	 25
195	 20	163.5	27.8	 20
196	 20	518.0	50.4	 16
197	 20	381.0	33.0	 20
198	 20	278.5	45.3	 20
199	 20	215.0	36.0	 16
200	 20	144.0	16.6	 25
201	 20	214.0	20.6	 25
202	 20	1045.5	107.8	 20
203	 20	769.0	72.3	 25
204	 20	5389.0	770.7	 25
205	 20	402.3	71.9	 20
206	 20	402.0	42.4	 25
207	 20	625.0	74.2	 25
208	 20	184.0	26.5	 16
209	 20	433.3	64.6	 20
210	 20	126.3	16.3	 20
211	 20	139.3	16.5	 16
212	 20	173.0	26.3	 25
213	 20	185.0	23.9	 25
214	 20	131.0	12.1	 25
215	 20	122.5	19.0	 20
216	 20	155.0	24.3	 25
217	 20	157.0	23.4	 25
218	 20	142.3	28.9	 20
219	 20	424.0	44.6	 25
220	 20	696.5	40.4	 20
221	 20	1503.3	150.5	 16
222	 20	392.0	49.0	 20
223	 20	427.5	40.9	 20
224	 20	625.5	49.1	 20
225	 20	408.0	42.9	 25
226	 20	1219.0	189.2	 25
227	 20	1649.5	231.9	 20
228	 20	373.0	34.1	 25
229	 20	189.0	23.1	 25
230	 20	149.8	23.1	 20
231	 20	162.0	22.4	 25
232	 20	208.3	31.7	 20
233	 20	803.5	56.9	 16
234	 20	1843.0	165.4	 20
235	 20	2310.8	401.6	 20
236	 20	539.3	70.3	 20
237	 20	1308.0	138.4	 25
238	 20	616.0	75.8	 25
239	 20	400.5	42.8	 20
240	 20	706.0	60.1	 25
241	 20	1203.0	247.0	 25
242	 20	624.8	52.2	 20
243	 20	256.0	31.4	 25
244	 20	234.3	50.5	 20
245	 20	541.5	31.1	 16
246	 20	294.5	26.1	 20
247	 20	1652.8	186.0	 20
248	 20	243.3	31.8	 20
249	 20	287.0	28.1	 25
250	 20	2900.0	373.1	 25
251	 20	4697.5	484.5	 20
252	 20	419.0	46.5	 25
253	 20	535.0	55.8	 25
254	 20	426.0	61.1	 25
255	 20	190.0	25.3	 20
256	 20	452.3	50.0	 20
257	 20	6286.8	973.5	 20
258	 20	522.5	41.6	 16
259	 20	1342.5	88.9	 20
260	 20	334.0	39.3	 25
261	 20	2319.5	266.8	 20
262	 20	184.0	26.3	 25
263	 20	3335.0	720.6	 25
264	 20	2663.0	355.9	 20
265	 20	900.0	112.1	 25
266	 20	1010.0	138.7	 25
267	 20	267.0	30.4	 20
268	 20	1025.5	102.0	 20
269	 20	1448.8	207.7	 20
270	 20	472.8	28.7	 16
271	 20	245.0	20.3	 20
272	 20	239.0	34.4	 25
273	 20	757.5	141.8	 20
274	 20	413.0	42.5	 25
275	 20	374.0	38.4	 25
276	 20	197.5	30.0	 20
277	 20	201.0	27.9	 25
278	 20	1101.0	242.8	 25
279	 20	8419.5	836.0	 20
280	 20	965.3	103.1	 20
281	 20	1129.5	169.6	 20
282	 20	319.0	21.8	 16
283	 20	265.0	34.3	 20
284	 20	326.0	27.4	 25
285	 20	365.3	36.7	 20
286	 20	317.0	37.8	 25
287	 20	547.0	51.2	 25
288	 20	535.8	73.7	 20
289	 20	318.0	43.1	 25
290	 20	247.0	21.4	 25
291	 20	759.8	140.0	 20
292	 20	144.0	21.3	 20
293	 20	1200.3	223.4	 20
294	 20	962.3	97.1	 20
295	 20	572.5	54.6	 16
296	 20	497.0	85.4	 25
297	 20	1473.0	299.1	 25
298	 20	305.0	31.1	 20
299	 20	237.0	29.2	 25
300	 20	481.0	52.2	 25
301	 20	537.5	58.0	 20
302	 20	876.0	83.5	 25
303	 20	634.0	56.6	 25
304	 20	552.3	49.8	 16
305	 20	351.0	41.9	 20
306	 20	451.5	43.6	 20
307	 20	217.8	28.7	 16
308	 20	172.0	21.6	 25
309	 20	1514.0	289.5	 25
310	 20	320.3	32.0	 20
311	 20	761.0	78.5	 25
312	 20	832.0	136.1	 25
313	 20	193.5	36.3	 20
314	 20	141.0	18.5	 25
315	 20	141.0	20.3	 25
316	 20	163.8	17.2	 16
317	 20	182.5	25.8	 20
318	 20	253.0	37.5	 20
319	 20	557.3	43.9	 16
320	 20	198.0	28.2	 25
321	 20	173.0	20.3	 25
322	 20	171.0	31.5	 20
323	 20	403.0	28.4	 25
324	 20	592.0	73.6	 25
325	 20	1646.5	216.8	 20
326	 20	872.0	62.9	 25
327	 20	1234.0	135.0	 25
328	 20	1243.0	135.2	 16
329	 20	1223.5	135.0	 20
330	 20	1671.8	151.3	 20
331	 20	2151.5	172.6	 16
332	 20	729.0	56.1	 25
333	 20	856.0	90.4	 25
334	 20	1884.0	383.2	 25
335	 20	1961.0	307.2	 20
336	 20	5790.0	1198.1	 25
337	 20	1463.0	176.6	 25
338	 20	184.8	19.6	 20
339	 20	222.0	27.6	 25
340	 20	241.3	27.3	 20
341	 20	271.8	55.9	 16
342	 20	155.8	20.4	 20
343	 20	203.0	23.7	 20
344	 20	164.8	20.1	 20
345	 20	259.0	36.2	 25
346	 20	1555.0	403.8	 25
347	 20	304.3	25.5	 20
348	 20	459.0	39.7	 25
349	 20	802.0	148.1	 25
350	 20	517.8	58.7	 20
351	 20	587.0	89.1	 25
352	 20	252.3	28.2	 20
353	 20	768.0	107.7	 16
354	 20	637.3	78.4	 20
355	 20	335.8	24.6	 20
356	 20	601.3	93.8	 20
357	 20	241.0	20.0	 25
358	 20	931.0	200.0	 25
359	 20	553.5	66.7	 20
360	 20	282.0	36.9	 25
361	 20	912.0	104.9	 25
362	 20	332.5	34.8	 20
363	 20	201.0	22.3	 25
364	 20	995.0	193.4	 25
365	 20	289.5	26.3	 16
366	 20	314.3	39.9	 20
367	 20	1255.8	100.0	 20
368	 20	2132.0	174.0	 16
369	 20	587.0	127.0	 25
370	 20	1815.0	373.7	 25
371	 20	432.5	43.6	 20
372	 20	280.0	49.0	 25
373	 20	166.0	19.5	 25
374	 20	134.0	18.4	 25
375	 20	151.8	16.5	 20
376	 20	165.0	23.6	 25
377	 20	199.5	28.6	 20
378	 20	255.8	32.2	 16
379	 20	213.0	29.6	 20
380	 20	279.8	33.3	 20
381	 20	886.3	159.2	 20
382	 20	775.0	94.1	 25
383	 20	998.0	123.7	 25
384	 20	2498.5	455.4	 20
385	 20	257.0	33.7	 25
386	 20	237.0	36.0	 25
387	 20	280.5	28.9	 20
388	 20	860.0	78.2	 25
389	 20	3022.5	340.1	 20
390	 20	287.5	29.4	 16
391	 20	489.5	66.0	 20
392	 20	180.5	27.0	 20
393	 20	197.5	25.6	 20
394	 20	191.0	23.7	 25
395	 20	196.0	32.7	 25
396	 20	150.3	21.9	 20
397	 20	154.0	27.2	 25
398	 20	215.0	22.4	 25
399	 20	143.3	24.0	 20
400	 20	268.0	29.1	 25
401	 20	208.0	28.1	 20
402	 20	200.5	26.7	 16
403	 20	260.3	31.4	 20
404	 20	229.8	31.8	 20
405	 20	302.5	30.9	 20
406	 20	595.0	104.6	 25
407	 20	630.0	95.1	 25
408	 20	503.3	55.1	 20
409	 20	1765.0	366.8	 25
410	 20	157.0	20.9	 25
411	 20	204.0	19.2	 20
412	 20	177.0	26.4	 25
413	 20	476.8	42.8	 20
414	 20	1526.3	181.3	 20
415	 20	355.0	39.8	 16
416	 20	423.3	49.7	 20
417	 20	174.0	38.9	 25
418	 20	257.3	36.3	 20
419	 20	802.0	209.7	 25
420	 20	128.0	17.4	 25
421	 20	198.0	31.5	 20
422	 20	162.0	22.1	 25
423	 20	162.0	25.9	 25
424	 20	145.0	19.5	 20
425	 20	636.8	55.4	 20
426	 20	587.5	52.1	 20
427	 20	1163.3	147.9	 16
428	 20	760.0	92.7	 20
429	 20	1011.0	114.9	 25
430	 20	500.3	49.1	 20
431	 20	851.0	119.5	 25
432	 20	213.0	24.7	 25
433	 20	227.3	16.3	 20
434	 20	566.0	93.6	 25
435	 20	201.0	26.4	 25
436	 20	186.8	26.2	 20
437	 20	522.0	73.2	 20
438	 20	777.8	106.1	 20
439	 20	163.8	14.8	 16
440	 20	525.5	58.6	 20
441	 20	169.0	28.1	 25
442	 20	458.3	52.1	 20
443	 20	414.0	39.8	 25
444	 20	284.0	38.5	 25
445	 20	607.3	101.1	 20
446	 20	1326.0	217.0	 25
447	 20	299.0	33.4	 25
448	 20	294.8	26.6	 20
449	 20	194.0	22.1	 20
450	 20	630.8	74.4	 20
451	 20	386.8	39.9	 16
452	 20	681.0	71.0	 20
453	 20	621.0	70.4	 25
454	 20	249.0	23.4	 25
455	 20	244.8	32.3	 20
456	 20	328.0	33.1	 25
457	 20	273.0	42.2	 25
458	 20	658.5	86.9	 20
459	 20	670.0	64.6	 25
460	 20	312.0	53.4	 25
461	 20	539.0	38.4	 16
462	 20	1609.5	156.4	 20
463	 20	347.8	44.1	 20
464	 20	368.8	45.7	 16
465	 20	846.0	107.5	 25
466	 20	348.0	51.0	 25
467	 20	339.5	50.6	 20
468	 20	716.0	87.3	 25
469	 20	1060.0	111.6	 25
470	 20	266.5	22.4	 20
471	 20	248.0	26.0	 25
472	 20	152.0	19.7	 25
473	 20	2120.5	261.5	 16
474	 20	157.3	29.0	 20
475	 20	618.0	83.6	 20
476	 20	176.0	22.2	 16
477	 20	241.0	29.6	 25
478	 20	199.0	68.8	 25
479	 20	181.3	25.1	 20
480	 20	489.0	71.1	 25
481	 20	1335.0	254.0	 25
482	 20	595.3	65.8	 20
483	 20	318.0	34.9	 25
484	 20	871.0	75.3	 25
485	 20	247.3	35.7	 16
486	 20	457.3	44.8	 20
487	 20	695.5	69.4	 20
488	 20	456.8	53.4	 16
489	 20	652.0	150.9	 25
490	 20	3669.0	695.8	 25
491	 20	743.5	114.0	 20
492	 20	198.0	25.6	 25
493	 20	2339.0	478.6	 25
494	 20	454.0	76.8	 25
495	 20	1230.8	73.4	 20
496	 20	1012.0	100.8	 25
497	 20	623.3	73.0	 20
498	 20	592.3	29.1	 16
499	 20	198.0	20.1	 20
500	 20	926.0	90.7	 20
501	 20	2073.8	189.6	 20
502	 20	725.0	69.0	 25
503	 20	333.0	42.0	 25
504	 20	1866.8	377.6	 20
505	 20	166.0	23.4	 25
506	 20	156.0	20.0	 25
507	 20	241.8	34.5	 20
508	 20	559.0	72.9	 25
509	 20	459.5	52.8	 20
510	 20	413.8	44.2	 16
511	 20	187.0	26.7	 20
512	 20	190.3	24.6	 20
513	 20	448.0	87.0	 20
514	 20	301.0	41.6	 25
515	 20	178.0	17.2	 25
516	 20	281.8	30.0	 20
517	 20	171.0	23.4	 25
518	 20	409.0	52.1	 25
519	 20	174.0	17.1	 20
520	 20	209.0	24.6	 25
521	 20	157.0	18.1	 25
522	 20	180.3	15.2	 16
523	 20	176.5	27.8	 20
524	 20	155.0	23.4	 20
525	 20	1083.3	157.5	 16
526	 20	1975.0	379.0	 25
527	 20	267.0	48.5	 25
528	 20	2605.3	423.9	 20
529	 20	617.0	91.9	 25
530	 20	800.0	109.8	 25
531	 20	865.8	72.0	 20
532	 20	231.0	30.7	 25
533	 20	795.0	98.1	 25
534	 20	1674.8	218.6	 20
535	 20	796.3	54.0	 16
536	 20	199.8	27.2	 20
537	 20	228.0	24.3	 20
538	 20	177.3	39.5	 20
539	 20	349.0	49.4	 25
540	 20	263.0	26.6	 25
541	 20	176.5	29.0	 20
542	 20	202.0	40.1	 25
543	 20	410.0	42.9	 25
544	 20	906.5	118.5	 20
545	 20	687.0	67.6	 25
546	 20	278.0	35.2	 20
547	 20	185.3	21.8	 16
548	 20	233.0	41.5	 20
549	 20	184.5	25.8	 20
550	 20	141.0	20.1	 20
551	 20	240.0	24.7	 25
552	 20	207.0	21.5	 25
553	 20	735.3	135.8	 20
554	 20	242.0	21.8	 25
555	 20	296.0	39.4	 25
556	 20	239.0	36.3	 20
557	 20	176.0	24.2	 25
558	 20	357.0	38.6	 20
559	 20	604.8	55.9	 16
560	 20	168.5	29.9	 20
561	 20	241.3	30.0	 20
562	 20	312.5	41.6	 20
563	 20	521.0	48.8	 25
564	 20	2748.0	491.2	 25
565	 20	253.3	28.4	 20
566	 20	8335.0	1630.6	 25
567	 20	1576.0	240.2	 25
568	 20	374.5	29.4	 20
569	 20	415.0	45.1	 25
570	 20	1320.8	115.2	 20
571	 20	832.0	49.1	 16
572	 20	627.8	60.3	 20
573	 20	291.0	27.0	 20
574	 20	292.0	34.2	 25
575	 20	125.3	15.5	 20
576	 20	134.0	17.7	 25
577	 20	155.0	21.0	 25
578	 20	243.3	29.3	 20
579	 20	201.0	20.6	 25
580	 20	542.0	60.4	 25
581	 20	312.8	31.3	 20
582	 20	409.3	71.5	 20
583	 20	265.5	30.0	 20
584	 20	178.5	21.0	 16
585	 20	175.5	19.6	 20
586	 20	3126.0	774.3	 25
587	 20	465.8	34.7	 20
588	 20	340.0	33.4	 25
589	 20	270.0	30.3	 25
590	 20	305.3	42.1	 20
591	 20	554.0	85.9	 25
592	 20	168.0	22.9	 25
593	 20	167.8	23.4	 20
594	 20	321.5	36.5	 20
595	 20	5953.0	936.2	 20
596	 20	598.0	41.4	 16
597	 20	685.8	61.2	 20
598	 20	632.0	110.0	 25
599	 20	1619.5	175.1	 20
600	 20	646.0	85.0	 25
601	 20	451.0	49.0	 25
602	 20	789.5	86.7	 20
603	 20	1400.0	191.5	 25
604	 20	858.0	82.7	 25
605	 20	231.8	28.8	 20
606	 20	759.0	143.5	 20
607	 20	141.5	14.7	 20
608	 20	173.0	19.3	 16
609	 20	2208.3	435.6	 20
610	 20	276.0	46.5	 25
611	 20	157.0	17.5	 20
612	 20	448.0	80.3	 25
613	 20	282.0	27.8	 25
614	 20	1022.0	101.9	 25
615	 20	271.5	26.2	 20
616	 20	550.0	63.4	 25
617	 20	215.0	39.5	 25
618	 20	470.5	34.1	 16
619	 20	2914.5	406.3	 20
620	 20	808.8	68.8	 20
621	 20	5045.0	389.9	 16
622	 20	1455.0	143.9	 25
623	 20	879.0	83.3	 25
624	 20	1418.3	131.9	 20
625	 20	482.0	53.2	 25
626	 20	1184.0	124.0	 25
627	 20	673.8	58.5	 20
628	 20	361.0	46.9	 25
629	 20	1063.0	140.5	 25
630	 20	209.3	20.4	 16
631	 20	427.3	40.0	 20
632	 20	1088.5	112.2	 20
633	 20	1478.0	114.9	 16
634	 20	976.0	95.7	 25
635	 20	457.0	37.0	 25
636	 20	1069.5	105.8	 20
637	 20	2162.0	488.2	 25
638	 20	504.0	77.3	 25
639	 20	15976.3	2293.4	 20
  0	 21	377.0	72.3	 25
  1	 21	715.0	63.1	 25
  2	 21	421.5	47.1	 20
  3	 21	132.0	15.2	 25
  4	 21	133.0	16.6	 25
  5	 21	230.3	28.2	 20
  6	 21	6954.0	1053.7	 20
  7	 21	221.3	22.0	 20
  8	 21	481.5	63.9	 16
  9	 21	198.0	39.8	 20
 10	 21	154.0	23.2	 25
 11	 21	139.3	19.2	 20
 12	 21	1889.0	414.7	 25
 13	 21	574.0	45.5	 25
 14	 21	1772.5	378.3	 20
 15	 21	192.0	36.6	 25
 16	 21	279.0	52.7	 25
 17	 21	331.5	500.4	 20
 18	 21	410.8	73.3	 20
 19	 21	203.0	41.6	 20
 20	 21	294.5	45.5	 16
 21	 21	376.5	34.4	 20
 22	 21	179.0	21.0	 25
 23	 21	425.0	36.3	 25
 24	 21	1827.5	135.9	 20
 25	 21	1442.0	150.4	 25
 26	 21	394.0	47.9	 25
 27	 21	197.3	36.8	 20
 28	 21	6770.0	1437.5	 25
 29	 21	509.0	64.0	 25
 30	 21	288.8	26.7	 16
 31	 21	418.0	33.2	 20
 32	 21	234.3	26.5	 20
 33	 21	417.0	33.1	 16
 34	 21	184.0	29.1	 25
 35	 21	134.0	17.7	 25
 36	 21	1981.0	302.0	 20
 37	 21	530.0	60.6	 25
 38	 21	334.0	32.9	 25
 39	 21	964.8	103.2	 20
 40	 21	148.0	21.7	 25
 41	 21	5683.0	1362.5	 25
 42	 21	360.3	61.5	 20
 43	 21	137.5	12.3	 20
 44	 21	6270.5	1110.1	 20
 45	 21	6090.0	407.1	 16
 46	 21	3126.5	485.0	 20
 47	 21	723.0	81.5	 25
 48	 21	13074.3	1348.6	 20
 49	 21	232.0	33.6	 25
 50	 21	609.0	86.4	 25
 51	 21	216.5	28.6	 20
 52	 21	4135.0	696.9	 25
 53	 21	163.0	20.5	 25
 54	 21	354.3	48.1	 20
 55	 21	485.5	30.9	 20
 56	 21	463.0	88.8	 20
 57	 21	971.0	72.2	 16
 58	 21	2849.3	402.8	 20
 59	 21	1607.0	138.9	 25
 60	 21	232.3	29.1	 20
 61	 21	182.0	24.3	 25
 62	 21	285.0	26.0	 25
 63	 21	259.0	20.4	 25
 64	 21	143.5	19.8	 20
 65	 21	233.0	22.3	 25
 66	 21	1574.0	321.9	 25
 67	 21	13785.8	1265.4	 16
 68	 21	372.3	43.9	 20
 69	 21	2420.3	458.5	 20
 70	 21	163.5	24.9	 16
 71	 21	180.0	18.3	 25
 72	 21	166.0	22.9	 25
 73	 21	194.3	28.2	 20
 74	 21	226.0	27.4	 25
 75	 21	1167.0	276.9	 25
 76	 21	218.0	31.3	 20
 77	 21	429.0	41.7	 25
 78	 21	455.0	49.0	 25
 79	 21	314.8	48.4	 16
 80	 21	154.5	23.9	 20
 81	 21	197.3	29.9	 20
 82	 21	908.5	108.0	 16
 83	 21	132.0	19.1	 25
 84	 21	152.0	18.2	 25
 85	 21	250.5	32.8	 20
 86	 21	199.0	25.1	 25
 87	 21	2754.0	532.7	 25
 88	 21	185.8	22.4	 20
 89	 21	435.0	81.8	 25
 90	 21	138.0	14.9	 25
 91	 21	761.8	106.1	 16
 92	 21	224.0	18.1	 20
 93	 21	1109.0	143.4	 20
 94	 21	429.0	40.7	 16
 95	 21	545.0	72.5	 25
 96	 21	391.0	49.0	 25
 97	 21	375.5	32.5	 20
 98	 21	13678.0	2340.8	 25
 99	 21	300.0	28.6	 25
100	 21	744.3	49.6	 20
101	 21	7791.0	1289.5	 25
102	 21	12540.0	1835.3	 25
103	 21	1735.8	179.5	 20
104	 21	2377.0	225.4	 16
105	 21	162.0	19.2	 20
106	 21	2367.0	407.0	 20
107	 21	181.5	17.8	 20
108	 21	5606.0	1062.0	 25
109	 21	1312.0	109.2	 25
110	 21	1164.0	98.2	 20
111	 21	11013.0	1963.3	 25
112	 21	268.0	31.0	 25
113	 21	162.3	22.8	 20
114	 21	1630.0	320.9	 25
115	 21	665.8	63.0	 20
116	 21	211.5	23.0	 16
117	 21	859.3	121.4	 20
118	 21	2540.3	503.9	 20
119	 21	9271.3	873.8	 20
120	 21	180.0	27.4	 25
121	 21	190.0	26.5	 25
122	 21	199.0	25.8	 20
123	 21	2626.0	346.5	 25
124	 21	292.0	27.1	 25
125	 21	807.3	89.6	 20
126	 21	1951.0	429.8	 25
127	 21	170.3	18.5	 20
128	 21	133.0	19.5	 16
129	 21	4087.0	619.2	 20
130	 21	423.3	52.0	 20
131	 21	273.0	26.0	 20
132	 21	456.0	50.8	 25
133	 21	152.0	27.0	 25
134	 21	245.0	29.5	 20
135	 21	302.0	33.8	 25
136	 21	1501.0	170.7	 25
137	 21	704.3	52.2	 20
138	 21	2954.0	600.6	 25
139	 21	725.5	58.9	 20
140	 21	556.5	32.8	 16
141	 21	1544.8	69.0	 20
142	 21	1340.3	72.8	 20
143	 21	1371.0	137.5	 25
144	 21	294.3	43.4	 20
145	 21	190.0	25.5	 25
146	 21	2202.0	150.8	 25
147	 21	11772.5	1374.9	 20
148	 21	903.0	92.4	 25
149	 21	655.0	121.1	 25
150	 21	209.8	36.8	 20
151	 21	144.0	23.7	 20
152	 21	385.0	59.4	 20
153	 21	10644.8	989.8	 16
154	 21	10577.0	1304.9	 20
155	 21	198.0	20.6	 25
156	 21	6275.3	854.4	 20
157	 21	2062.0	336.8	 25
158	 21	281.0	56.1	 25
159	 21	1353.3	127.9	 20
160	 21	214.0	17.9	 25
161	 21	288.0	37.7	 25
162	 21	511.3	58.2	 20
163	 21	441.8	35.4	 20
164	 21	281.3	34.7	 20
165	 21	216.3	23.5	 16
166	 21	283.5	27.2	 20
167	 21	344.0	48.4	 25
168	 21	721.5	51.8	 20
169	 21	288.0	25.2	 25
170	 21	261.0	25.9	 25
171	 21	187.3	22.0	 20
172	 21	348.0	77.8	 25
173	 21	961.0	229.4	 25
174	 21	555.3	75.8	 20
175	 21	253.3	27.0	 20
176	 21	664.0	56.9	 20
177	 21	1172.5	61.9	 16
178	 21	693.8	58.3	 20
179	 21	964.0	107.6	 25
180	 21	1222.8	40.2	 20
181	 21	381.0	34.2	 25
182	 21	2041.0	444.3	 25
183	 21	2748.0	624.1	 25
184	 21	566.5	61.3	 20
185	 21	261.0	24.8	 25
186	 21	219.0	26.3	 25
187	 21	377.5	34.7	 16
188	 21	1269.0	240.3	 20
189	 21	152.3	17.0	 20
190	 21	245.5	21.5	 16
191	 21	2556.0	374.5	 25
192	 21	1622.0	320.8	 25
193	 21	184.3	22.4	 20
194	 21	186.0	23.1	 25
195	 21	127.0	16.9	 25
196	 21	151.3	21.9	 20
197	 21	698.0	95.0	 25
198	 21	305.0	39.9	 25
199	 21	295.3	50.3	 20
200	 21	215.0	25.8	 20
201	 21	326.5	56.4	 20
202	 21	1530.8	167.9	 16
203	 21	196.5	25.0	 20
204	 21	409.0	41.8	 25
205	 21	615.3	43.4	 20
206	 21	150.0	22.9	 25
207	 21	147.0	16.0	 25
208	 21	170.3	22.0	 20
209	 21	613.0	55.8	 25
210	 21	156.0	26.5	 25
211	 21	138.5	23.8	 20
212	 21	170.3	22.1	 20
213	 21	3007.5	457.3	 20
214	 21	180.5	20.0	 16
215	 21	3876.5	676.1	 20
216	 21	158.0	24.3	 25
217	 21	1533.5	231.2	 20
218	 21	147.0	17.9	 25
219	 21	10639.0	1934.0	 25
220	 21	188.3	22.8	 20
221	 21	241.0	36.0	 25
222	 21	548.0	80.1	 25
223	 21	633.0	44.7	 25
224	 21	345.3	25.7	 16
225	 21	136.3	18.3	 20
226	 21	175.0	22.5	 20
227	 21	152.5	15.1	 16
228	 21	1776.0	139.2	 25
229	 21	770.0	64.7	 25
230	 21	368.5	35.6	 20
231	 21	621.0	53.7	 25
232	 21	340.0	39.3	 25
233	 21	633.0	112.0	 20
234	 21	778.0	75.6	 25
235	 21	264.0	37.0	 25
236	 21	605.8	81.0	 16
237	 21	160.3	17.5	 20
238	 21	599.0	47.1	 20
239	 21	338.8	34.2	 16
240	 21	211.0	33.2	 25
241	 21	3731.0	899.4	 25
242	 21	249.0	34.9	 20
243	 21	1937.0	385.6	 25
244	 21	332.0	29.5	 25
245	 21	567.8	39.2	 20
246	 21	3468.0	436.9	 25
247	 21	610.0	77.5	 25
248	 21	476.3	35.2	 16
249	 21	155.3	18.5	 20
250	 21	371.5	22.4	 20
251	 21	255.5	15.6	 16
252	 21	2863.0	470.1	 25
253	 21	3575.0	623.6	 25
254	 21	355.5	44.0	 20
255	 21	3705.0	716.3	 25
256	 21	1355.0	215.2	 25
257	 21	650.3	53.5	 20
258	 21	1491.0	242.5	 25
259	 21	940.0	90.8	 25
260	 21	595.0	35.1	 16
261	 21	936.3	64.6	 20
262	 21	803.5	94.4	 20
263	 21	283.5	30.7	 20
264	 21	6663.3	1118.9	 20
265	 21	586.0	117.2	 25
266	 21	253.0	32.8	 25
267	 21	695.8	53.2	 20
268	 21	3486.0	551.4	 25
269	 21	390.0	31.0	 25
270	 21	526.0	57.4	 20
271	 21	770.0	64.0	 25
272	 21	2031.8	359.0	 20
273	 21	635.0	40.4	 16
274	 21	735.8	53.1	 20
275	 21	362.3	31.1	 20
276	 21	13968.3	1731.2	 20
277	 21	211.0	28.5	 25
278	 21	155.0	21.6	 25
279	 21	4236.8	497.3	 20
280	 21	321.0	44.6	 25
281	 21	943.0	58.5	 25
282	 21	4694.8	558.0	 20
283	 21	554.0	71.1	 25
284	 21	1825.8	163.8	 20
285	 21	276.3	32.1	 16
286	 21	734.0	73.7	 20
287	 21	345.3	46.7	 20
288	 21	226.5	28.8	 20
289	 21	2038.0	300.9	 25
290	 21	294.0	30.6	 25
291	 21	369.8	32.6	 20
292	 21	181.0	20.5	 25
293	 21	147.0	17.7	 25
294	 21	1161.0	174.6	 20
295	 21	153.0	16.5	 25
296	 21	257.5	31.2	 20
297	 21	294.8	40.4	 16
298	 21	528.5	48.5	 20
299	 21	746.0	90.1	 20
300	 21	537.0	65.1	 20
301	 21	6935.0	773.9	 25
302	 21	351.0	50.6	 25
303	 21	363.0	43.2	 25
304	 21	530.8	72.4	 20
305	 21	353.0	46.6	 25
306	 21	367.0	33.9	 25
307	 21	285.0	39.5	 20
308	 21	298.5	25.9	 20
309	 21	1138.0	136.8	 20
310	 21	853.0	80.9	 16
311	 21	6705.0	1049.3	 20
312	 21	847.0	197.3	 25
313	 21	4792.0	481.7	 20
314	 21	550.0	95.2	 25
315	 21	182.0	19.7	 25
316	 21	6322.3	1066.2	 20
317	 21	386.0	47.0	 25
318	 21	6209.0	1001.9	 25
319	 21	277.0	30.0	 20
320	 21	686.0	59.6	 20
321	 21	242.0	27.1	 20
322	 21	1825.3	167.6	 16
323	 21	2728.5	334.1	 20
324	 21	408.0	43.6	 25
325	 21	536.5	56.0	 20
326	 21	1365.0	116.5	 25
327	 21	2645.0	340.2	 25
328	 21	451.0	45.3	 20
329	 21	593.0	73.0	 25
330	 21	365.0	37.1	 25
331	 21	250.8	24.6	 20
332	 21	443.8	26.5	 20
333	 21	354.3	33.4	 20
334	 21	267.5	35.5	 16
335	 21	150.0	22.2	 20
336	 21	610.0	94.8	 25
337	 21	252.0	27.5	 20
338	 21	266.0	31.6	 25
339	 21	4279.0	659.8	 25
340	 21	458.3	42.9	 20
341	 21	14022.0	2110.1	 25
342	 21	1555.0	203.7	 25
343	 21	7706.0	1843.7	 25
344	 21	313.0	33.3	 16
345	 21	471.5	40.2	 20
346	 21	343.3	30.1	 20
347	 21	1700.3	115.5	 16
348	 21	257.0	22.7	 25
349	 21	674.0	104.9	 25
350	 21	500.8	55.5	 20
351	 21	303.0	29.7	 25
352	 21	186.0	38.9	 25
353	 21	341.8	52.2	 20
354	 21	344.0	31.3	 25
355	 21	189.0	19.2	 25
356	 21	214.8	30.9	 16
357	 21	404.8	61.4	 20
358	 21	257.5	50.2	 20
359	 21	903.8	76.3	 16
360	 21	1820.0	179.2	 20
361	 21	3581.0	263.7	 25
362	 21	4284.3	293.9	 20
363	 21	1076.0	103.0	 25
364	 21	1916.0	289.6	 25
365	 21	369.8	27.2	 20
366	 21	639.0	72.3	 25
367	 21	262.0	28.8	 25
368	 21	166.5	16.7	 20
369	 21	891.8	150.9	 20
370	 21	701.5	68.2	 20
371	 21	468.8	34.8	 16
372	 21	11305.8	2040.1	 20
373	 21	634.0	60.5	 25
374	 21	756.5	44.8	 20
375	 21	501.0	36.1	 25
376	 21	300.0	24.6	 25
377	 21	805.8	60.8	 20
378	 21	626.0	61.7	 25
379	 21	181.0	22.6	 25
380	 21	162.3	26.1	 20
381	 21	399.3	62.6	 20
382	 21	5543.8	654.8	 20
383	 21	9276.3	1525.2	 20
384	 21	2089.8	216.9	 16
385	 21	209.0	28.7	 25
386	 21	665.0	71.6	 25
387	 21	1846.3	170.4	 20
388	 21	4623.0	492.8	 25
389	 21	294.0	30.5	 25
390	 21	275.3	34.6	 20
391	 21	4641.0	803.9	 25
392	 21	288.0	31.5	 25
393	 21	355.3	39.5	 16
394	 21	3180.8	616.1	 20
395	 21	2508.5	329.2	 20
396	 21	2221.3	206.3	 16
397	 21	2974.0	371.8	 25
398	 21	425.0	40.0	 25
399	 21	191.5	24.7	 20
400	 21	1874.0	275.3	 25
401	 21	597.0	111.7	 25
402	 21	2187.8	358.5	 20
403	 21	11425.0	2626.0	 25
404	 21	207.0	24.3	 25
405	 21	190.0	21.1	 16
406	 21	5757.8	1052.4	 20
407	 21	381.8	32.7	 20
408	 21	165.3	17.3	 16
409	 21	163.0	25.3	 25
410	 21	291.0	40.0	 25
411	 21	695.0	106.2	 20
412	 21	308.0	27.6	 25
413	 21	519.0	47.6	 25
414	 21	609.5	51.9	 20
415	 21	766.0	145.5	 25
416	 21	333.0	39.7	 25
417	 21	1094.5	85.8	 16
418	 21	535.3	44.6	 20
419	 21	318.3	34.9	 20
420	 21	178.8	27.8	 16
421	 21	384.0	44.0	 25
422	 21	831.0	102.5	 25
423	 21	174.0	20.0	 25
424	 21	220.3	30.3	 20
425	 21	698.0	50.1	 25
426	 21	784.0	85.8	 25
427	 21	351.5	41.6	 20
428	 21	332.0	37.7	 25
429	 21	186.3	31.1	 20
430	 21	5646.8	566.5	 16
431	 21	197.3	25.6	 20
432	 21	1007.5	189.5	 20
433	 21	203.3	20.8	 20
434	 21	164.0	19.1	 25
435	 21	331.0	42.4	 25
436	 21	259.3	27.3	 20
437	 21	5728.0	968.2	 25
438	 21	1332.0	138.0	 25
439	 21	7280.8	1359.2	 20
440	 21	176.0	35.1	 25
441	 21	271.0	25.2	 20
442	 21	324.0	26.0	 16
443	 21	175.8	23.8	 20
444	 21	528.0	54.9	 20
445	 21	2139.3	225.4	 20
446	 21	439.0	48.8	 25
447	 21	1235.0	130.7	 25
448	 21	168.0	18.3	 20
449	 21	680.0	82.8	 25
450	 21	2518.0	279.6	 25
451	 21	2830.5	452.5	 20
452	 21	191.0	27.4	 25
453	 21	122.3	15.7	 20
454	 21	208.5	25.1	 16
455	 21	836.8	167.4	 20
456	 21	329.0	26.7	 20
457	 21	453.8	50.4	 20
458	 21	1828.0	175.6	 25
459	 21	638.0	48.1	 25
460	 21	4124.8	309.0	 20
461	 21	10763.0	1757.9	 25
462	 21	373.0	40.4	 25
463	 21	1080.0	105.9	 25
464	 21	376.5	29.4	 20
465	 21	1360.0	140.6	 20
466	 21	2217.3	311.6	 20
467	 21	1702.0	94.5	 16
468	 21	619.5	38.4	 20
469	 21	631.0	59.5	 25
470	 21	269.8	27.2	 20
471	 21	322.0	37.9	 25
472	 21	379.0	46.6	 25
473	 21	228.3	32.3	 20
474	 21	4276.0	973.3	 25
475	 21	313.0	35.5	 25
476	 21	19727.5	2242.1	 20
477	 21	2473.5	436.3	 20
478	 21	3169.8	278.0	 20
479	 21	1702.5	140.5	 16
480	 21	182.0	15.8	 20
481	 21	166.0	16.8	 25
482	 21	202.8	31.1	 20
483	 21	5001.0	878.9	 25
484	 21	343.0	44.4	 25
485	 21	348.8	37.3	 20
486	 21	356.0	32.6	 25
487	 21	193.0	29.3	 25
488	 21	193.3	23.9	 20
489	 21	157.5	19.2	 20
490	 21	825.5	94.2	 20
491	 21	4170.5	393.3	 16
492	 21	463.5	29.0	 20
493	 21	5280.0	452.9	 25
494	 21	1719.5	113.7	 20
495	 21	1212.0	104.8	 25
496	 21	1066.0	93.8	 25
497	 21	622.8	61.6	 20
498	 21	1884.0	253.7	 25
499	 21	724.0	78.5	 25
500	 21	1819.8	236.3	 20
501	 21	2046.3	199.9	 20
502	 21	1205.5	51.8	 20
503	 21	302.5	40.7	 20
504	 21	340.3	88.0	 16
505	 21	616.0	72.3	 25
506	 21	289.0	28.4	 25
507	 21	508.5	48.4	 20
508	 21	641.0	43.0	 25
509	 21	2433.0	318.7	 25
510	 21	772.3	221.3	 20
511	 21	180.0	26.5	 25
512	 21	222.0	28.5	 25
513	 21	404.0	29.3	 16
514	 21	464.3	39.8	 20
515	 21	340.0	39.5	 20
516	 21	307.0	39.0	 16
517	 21	2638.5	492.7	 20
518	 21	161.0	20.8	 25
519	 21	530.0	63.5	 20
520	 21	431.0	47.6	 25
521	 21	415.0	34.8	 25
522	 21	7447.0	1115.9	 20
523	 21	376.0	52.1	 25
524	 21	140.0	15.0	 25
525	 21	388.8	41.7	 20
526	 21	118.0	18.1	 20
527	 21	148.3	20.6	 20
528	 21	224.8	21.5	 16
529	 21	319.8	46.2	 20
530	 21	411.0	39.2	 25
531	 21	266.5	24.1	 20
532	 21	846.0	93.6	 25
533	 21	986.0	208.6	 25
534	 21	234.3	32.5	 20
535	 21	269.0	47.4	 25
536	 21	224.0	36.6	 25
537	 21	4808.8	793.8	 20
538	 21	605.8	86.7	 20
539	 21	168.5	16.9	 20
540	 21	261.5	29.8	 16
541	 21	149.3	21.0	 20
542	 21	134.0	16.6	 25
543	 21	937.0	154.8	 25
544	 21	7969.8	1096.6	 20
545	 21	187.0	20.9	 25
546	 21	495.0	48.3	 25
547	 21	303.5	41.7	 20
548	 21	21363.0	3179.3	 25
549	 21	156.0	21.4	 25
550	 21	169.0	16.5	 16
551	 21	371.0	26.1	 20
552	 21	305.8	34.8	 20
553	 21	5550.3	724.8	 16
554	 21	2850.0	489.1	 25
555	 21	2527.0	550.3	 25
556	 21	483.5	31.8	 20
557	 21	373.0	54.4	 25
558	 21	11951.0	2180.3	 25
559	 21	907.3	92.5	 20
560	 21	4954.0	887.7	 25
561	 21	1110.0	170.1	 25
562	 21	301.5	29.3	 16
563	 21	447.5	40.7	 20
564	 21	472.0	39.7	 20
565	 21	8143.5	1024.8	 16
566	 21	733.0	107.4	 25
567	 21	360.0	32.4	 25
568	 21	7627.0	1010.9	 20
569	 21	259.0	29.2	 25
570	 21	254.0	58.1	 25
571	 21	16747.3	2308.7	 20
572	 21	15056.0	3231.9	 25
573	 21	422.0	36.5	 25
574	 21	185.3	29.0	 16
575	 21	406.0	38.0	 20
576	 21	232.3	25.2	 20
577	 21	620.5	80.2	 16
578	 21	335.0	42.9	 25
579	 21	421.0	52.2	 25
580	 21	377.5	37.8	 20
581	 21	984.0	143.0	 25
582	 21	1165.0	109.1	 25
583	 21	842.0	71.7	 25
584	 21	384.0	29.4	 20
585	 21	4443.0	960.1	 25
586	 21	8221.5	1315.1	 20
587	 21	762.8	54.2	 16
588	 21	682.8	56.5	 20
589	 21	1051.3	176.3	 20
590	 21	215.8	23.9	 20
591	 21	647.0	61.5	 25
592	 21	246.0	26.4	 25
593	 21	152.0	22.6	 20
594	 21	3261.0	697.8	 25
595	 21	227.0	36.6	 25
596	 21	898.0	74.8	 20
597	 21	454.0	29.7	 25
598	 21	187.5	23.9	 20
599	 21	1162.0	87.8	 16
600	 21	785.3	77.3	 20
601	 21	816.0	92.9	 20
602	 21	1736.8	218.6	 20
603	 21	210.0	28.7	 25
604	 21	254.0	29.0	 25
605	 21	194.3	21.8	 20
606	 21	595.0	56.8	 25
607	 21	212.0	34.9	 25
608	 21	137.3	15.8	 20
609	 21	839.0	107.5	 25
610	 21	731.8	68.0	 20
611	 21	326.0	39.3	 16
612	 21	265.3	26.8	 20
613	 21	461.8	56.3	 20
614	 21	4008.5	402.4	 20
615	 21	2528.0	349.5	 25
616	 21	887.0	186.6	 25
617	 21	312.8	29.8	 20
618	 21	194.0	22.4	 25
619	 21	18620.0	3497.0	 25
620	 21	214.5	32.5	 20
621	 21	387.0	54.7	 25
622	 21	356.5	31.2	 20
623	 21	9836.0	1185.2	 20
624	 21	20276.0	1868.2	 16
625	 21	642.0	186.6	 20
626	 21	1133.0	149.3	 25
627	 21	2309.3	291.1	 20
628	 21	877.0	61.0	 25
629	 21	484.0	55.0	 25
630	 21	2073.5	385.7	 20
631	 21	491.0	40.9	 25
632	 21	1993.0	218.4	 25
633	 21	183.0	37.4	 20
634	 21	535.8	65.5	 20
635	 21	3954.8	617.2	 20
636	 21	732.0	53.6	 16
637	 21	334.5	42.1	 20
638	 21	201.0	19.6	 25
639	 21	456.5	71.0	 20
  0	 22	18456.5	2803.2	 20
  1	 22	792.5	74.3	 20
  2	 22	476.0	75.4	 20
  3	 22	137.0	12.3	 25
  4	 22	133.0	19.2	 25
  5	 22	188.8	26.8	 20
  6	 22	2763.0	543.0	 25
  7	 22	243.0	23.1	 25
  8	 22	286.0	35.3	 20
  9	 22	171.0	23.1	 25
 10	 22	154.3	18.3	 20
 11	 22	140.3	17.7	 16
 12	 22	246.0	27.6	 20
 13	 22	377.0	37.0	 20
 14	 22	354.0	44.8	 20
 15	 22	174.0	25.4	 25
 16	 22	141.0	17.6	 25
 17	 22	123.8	26.7	 20
 18	 22	143.0	17.5	 25
 19	 22	137.0	27.2	 25
 20	 22	439.3	46.0	 20
 21	 22	415.0	43.6	 25
 22	 22	173.8	32.8	 20
 23	 22	905.8	81.1	 16
 24	 22	1978.0	198.4	 20
 25	 22	624.3	53.9	 20
 26	 22	423.0	46.3	 20
 27	 22	171.0	21.8	 25
 28	 22	1935.0	400.9	 25
 29	 22	578.3	56.9	 20
 30	 22	345.0	48.8	 25
 31	 22	343.0	28.4	 25
 32	 22	226.0	35.2	 25
 33	 22	230.3	32.0	 20
 34	 22	154.0	17.9	 20
 35	 22	137.3	16.1	 20
 36	 22	308.8	32.9	 16
 37	 22	261.0	24.0	 20
 38	 22	288.0	32.7	 20
 39	 22	536.5	65.0	 20
 40	 22	154.0	22.9	 25
 41	 22	1927.0	379.0	 25
 42	 22	183.0	31.0	 20
 43	 22	143.0	20.1	 25
 44	 22	1134.0	270.1	 25
 45	 22	1685.5	222.7	 20
 46	 22	485.0	96.3	 25
 47	 22	420.3	44.5	 20
 48	 22	5198.8	571.5	 16
 49	 22	193.3	24.7	 20
 50	 22	341.8	25.2	 20
 51	 22	274.3	19.5	 20
 52	 22	1863.0	331.5	 25
 53	 22	184.0	28.5	 25
 54	 22	599.8	46.1	 20
 55	 22	360.0	40.5	 25
 56	 22	555.0	47.7	 25
 57	 22	875.3	72.9	 20
 58	 22	1341.0	121.5	 25
 59	 22	1619.5	167.9	 20
 60	 22	262.5	27.1	 16
 61	 22	188.0	33.7	 20
 62	 22	231.5	29.9	 20
 63	 22	278.5	34.8	 20
 64	 22	132.0	14.2	 25
 65	 22	146.0	28.3	 25
 66	 22	317.0	36.7	 20
 67	 22	3677.0	639.1	 25
 68	 22	539.0	62.5	 25
 69	 22	535.5	136.0	 20
 70	 22	169.0	16.6	 25
 71	 22	156.8	19.5	 20
 72	 22	181.3	26.9	 20
 73	 22	175.0	27.3	 16
 74	 22	179.3	18.2	 20
 75	 22	213.0	26.9	 25
 76	 22	281.0	48.2	 20
 77	 22	396.0	42.0	 25
 78	 22	716.0	70.2	 25
 79	 22	236.3	28.8	 20
 80	 22	155.0	22.8	 25
 81	 22	160.0	23.5	 25
 82	 22	143.0	20.9	 20
 83	 22	124.5	21.6	 20
 84	 22	153.5	23.3	 20
 85	 22	220.5	18.4	 16
 86	 22	216.3	57.1	 20
 87	 22	370.0	64.8	 25
 88	 22	145.3	33.0	 20
 89	 22	174.0	18.6	 25
 90	 22	155.0	25.0	 25
 91	 22	182.0	20.4	 20
 92	 22	291.0	32.3	 25
 93	 22	269.0	30.1	 25
 94	 22	854.0	92.8	 20
 95	 22	415.3	30.6	 20
 96	 22	545.3	46.0	 20
 97	 22	506.8	49.2	 16
 98	 22	8003.3	973.2	 20
 99	 22	296.0	26.4	 25
100	 22	856.5	89.3	 20
101	 22	4442.0	807.1	 25
102	 22	3286.0	676.7	 25
103	 22	824.3	74.0	 20
104	 22	781.0	115.7	 25
105	 22	180.0	14.3	 25
106	 22	333.3	109.8	 20
107	 22	190.3	24.6	 20
108	 22	688.5	110.8	 20
109	 22	961.3	87.2	 16
110	 22	669.3	45.4	 20
111	 22	4951.0	1246.0	 25
112	 22	407.0	46.0	 25
113	 22	170.5	36.5	 20
114	 22	750.0	125.8	 25
115	 22	524.0	53.6	 25
116	 22	220.3	29.1	 20
117	 22	425.0	59.0	 25
118	 22	344.0	60.5	 25
119	 22	1208.8	177.6	 16
120	 22	213.0	34.4	 20
121	 22	158.0	26.3	 20
122	 22	159.5	18.5	 16
123	 22	1294.0	130.2	 25
124	 22	538.0	60.4	 25
125	 22	899.3	98.8	 20
126	 22	369.0	36.2	 25
127	 22	216.0	36.7	 25
128	 22	139.3	13.8	 20
129	 22	938.0	245.9	 25
130	 22	192.0	35.2	 25
131	 22	256.0	36.5	 16
132	 22	209.3	25.0	 20
133	 22	140.8	22.1	 20
134	 22	167.0	23.5	 16
135	 22	247.0	35.9	 25
136	 22	575.0	72.9	 25
137	 22	423.8	33.0	 20
138	 22	1475.0	221.9	 25
139	 22	397.0	42.4	 25
140	 22	696.3	74.1	 20
141	 22	1298.0	108.0	 25
142	 22	1251.0	101.7	 25
143	 22	415.0	29.2	 16
144	 22	267.3	37.2	 20
145	 22	154.0	26.4	 20
146	 22	2281.8	225.5	 16
147	 22	4714.0	847.2	 25
148	 22	911.0	75.4	 25
149	 22	321.3	28.3	 20
150	 22	240.0	32.8	 25
151	 22	148.0	31.7	 25
152	 22	175.0	22.6	 25
153	 22	893.5	169.8	 20
154	 22	1384.0	283.3	 25
155	 22	184.0	29.4	 20
156	 22	618.0	69.1	 16
157	 22	235.3	39.1	 20
158	 22	198.5	33.6	 20
159	 22	684.8	103.7	 20
160	 22	176.0	19.4	 25
161	 22	360.0	49.7	 25
162	 22	576.5	55.5	 20
163	 22	280.0	30.4	 25
164	 22	205.0	25.8	 25
165	 22	201.0	28.8	 20
166	 22	192.0	23.4	 25
167	 22	454.8	40.5	 20
168	 22	1225.5	39.4	 16
169	 22	236.5	35.5	 20
170	 22	289.5	29.0	 20
171	 22	293.3	48.4	 20
172	 22	374.0	67.7	 25
173	 22	229.0	35.6	 25
174	 22	159.8	41.5	 20
175	 22	212.0	38.8	 25
176	 22	325.0	42.8	 25
177	 22	465.3	43.2	 20
178	 22	654.0	64.7	 25
179	 22	456.5	42.9	 20
180	 22	1035.3	66.5	 16
181	 22	326.0	22.1	 20
182	 22	265.3	33.1	 20
183	 22	185.0	26.4	 20
184	 22	225.0	37.1	 25
185	 22	213.0	29.2	 25
186	 22	157.3	20.9	 20
187	 22	208.0	27.3	 25
188	 22	233.0	33.9	 25
189	 22	166.5	29.0	 20
190	 22	271.0	29.4	 25
191	 22	820.3	118.1	 20
192	 22	184.3	22.9	 20
193	 22	157.3	16.0	 16
194	 22	194.5	21.2	 20
195	 22	144.3	21.5	 20
196	 22	149.0	17.7	 20
197	 22	192.0	26.3	 25
198	 22	204.0	22.7	 25
199	 22	197.8	29.4	 20
200	 22	168.0	29.5	 25
201	 22	130.0	34.5	 25
202	 22	535.8	48.9	 20
203	 22	296.0	32.1	 25
204	 22	231.5	24.9	 20
205	 22	1053.5	84.5	 16
206	 22	151.5	20.0	 20
207	 22	143.5	19.8	 20
208	 22	157.3	11.8	 20
209	 22	591.0	61.0	 25
210	 22	154.0	35.1	 25
211	 22	103.3	24.7	 20
212	 22	119.0	18.8	 25
213	 22	512.0	59.7	 25
214	 22	212.8	29.1	 20
215	 22	425.0	92.3	 25
216	 22	241.3	30.1	 20
217	 22	179.5	19.7	 16
218	 22	146.5	19.6	 20
219	 22	878.5	148.2	 20
220	 22	160.8	19.6	 20
221	 22	250.0	31.6	 25
222	 22	507.0	66.7	 25
223	 22	595.5	68.8	 20
224	 22	288.0	32.3	 25
225	 22	134.0	21.7	 25
226	 22	173.5	32.4	 20
227	 22	130.0	13.3	 25
228	 22	1631.0	211.2	 20
229	 22	688.0	63.7	 16
230	 22	346.3	42.8	 20
231	 22	362.0	32.8	 20
232	 22	322.0	33.1	 25
233	 22	211.0	29.5	 20
234	 22	1002.0	166.9	 25
235	 22	209.0	31.6	 25
236	 22	168.3	21.5	 20
237	 22	142.0	22.6	 25
238	 22	655.0	64.8	 25
239	 22	844.3	78.1	 20
240	 22	201.3	20.8	 20
241	 22	325.5	41.4	 20
242	 22	181.5	19.1	 16
243	 22	568.3	79.8	 20
244	 22	267.0	34.0	 25
245	 22	349.3	32.0	 20
246	 22	2138.0	354.6	 25
247	 22	1219.0	118.1	 25
248	 22	442.5	40.7	 20
249	 22	177.0	32.0	 25
250	 22	392.0	38.1	 25
251	 22	271.5	26.7	 20
252	 22	1277.8	195.7	 20
253	 22	1574.8	272.4	 20
254	 22	184.3	23.9	 16
255	 22	395.3	42.7	 20
256	 22	318.0	48.7	 25
257	 22	468.3	57.1	 20
258	 22	851.0	165.9	 25
259	 22	682.0	112.0	 25
260	 22	471.0	45.8	 20
261	 22	717.0	46.6	 25
262	 22	908.0	71.0	 25
263	 22	199.0	24.1	 20
264	 22	421.5	76.5	 20
265	 22	176.8	19.3	 20
266	 22	274.0	37.4	 16
267	 22	1073.0	109.7	 20
268	 22	684.0	106.0	 25
269	 22	954.8	164.4	 20
270	 22	863.0	81.7	 25
271	 22	460.0	54.6	 25
272	 22	715.0	120.5	 25
273	 22	863.5	60.2	 20
274	 22	812.0	79.9	 25
275	 22	665.0	65.2	 25
276	 22	3672.0	548.1	 16
277	 22	170.3	30.5	 20
278	 22	123.5	15.4	 20
279	 22	1319.5	93.2	 16
280	 22	321.0	32.4	 25
281	 22	1070.0	107.2	 25
282	 22	925.0	131.3	 20
283	 22	275.0	34.6	 25
284	 22	753.0	74.8	 25
285	 22	336.5	37.4	 20
286	 22	904.0	71.1	 25
287	 22	291.0	39.2	 25
288	 22	374.0	36.6	 16
289	 22	461.5	65.0	 20
290	 22	358.0	54.1	 20
291	 22	536.3	47.4	 16
292	 22	178.0	24.7	 25
293	 22	137.0	17.6	 25
294	 22	253.3	35.6	 20
295	 22	169.0	30.1	 25
296	 22	280.0	30.9	 25
297	 22	257.5	29.7	 20
298	 22	581.0	49.5	 25
299	 22	988.0	55.5	 25
300	 22	646.5	57.0	 16
301	 22	5121.3	480.3	 20
302	 22	390.0	52.3	 20
303	 22	563.8	37.7	 16
304	 22	528.0	78.7	 25
305	 22	447.0	42.7	 25
306	 22	511.5	44.0	 20
307	 22	381.0	33.8	 25
308	 22	253.0	33.7	 25
309	 22	1204.5	68.1	 20
310	 22	1093.0	143.8	 25
311	 22	334.0	53.7	 25
312	 22	160.3	15.2	 20
313	 22	1460.0	204.0	 16
314	 22	180.5	27.5	 20
315	 22	159.5	20.8	 20
316	 22	346.3	42.7	 20
317	 22	381.0	46.8	 25
318	 22	1927.0	304.3	 25
319	 22	247.0	20.6	 20
320	 22	553.0	85.3	 25
321	 22	179.0	23.3	 25
322	 22	437.3	33.7	 20
323	 22	2334.0	275.1	 25
324	 22	416.3	28.4	 20
325	 22	293.8	19.7	 16
326	 22	719.3	41.1	 20
327	 22	942.8	67.9	 20
328	 22	446.3	132.6	 20
329	 22	900.0	77.0	 25
330	 22	483.0	39.0	 25
331	 22	337.5	26.5	 20
332	 22	708.0	115.6	 25
333	 22	485.0	51.8	 25
334	 22	287.5	29.0	 20
335	 22	172.0	22.1	 25
336	 22	240.3	32.9	 20
337	 22	235.5	21.3	 16
338	 22	550.5	53.9	 20
339	 22	2149.8	278.8	 20
340	 22	288.3	33.8	 20
341	 22	4788.0	1143.3	 25
342	 22	1482.0	249.7	 25
343	 22	1352.5	309.3	 20
344	 22	263.0	36.3	 25
345	 22	1551.0	264.8	 25
346	 22	349.8	42.8	 20
347	 22	513.0	63.8	 25
348	 22	295.8	31.6	 20
349	 22	704.5	60.4	 16
350	 22	1053.8	122.1	 20
351	 22	190.3	19.6	 20
352	 22	173.0	21.3	 25
353	 22	317.8	34.9	 20
354	 22	392.0	39.7	 25
355	 22	182.0	28.5	 25
356	 22	202.5	33.8	 20
357	 22	475.0	57.5	 25
358	 22	306.0	60.0	 25
359	 22	411.0	25.1	 20
360	 22	744.0	81.3	 25
361	 22	1470.5	152.4	 20
362	 22	2070.3	146.3	 16
363	 22	1165.0	93.4	 20
364	 22	2747.8	357.2	 20
365	 22	513.5	35.4	 20
366	 22	429.0	43.1	 25
367	 22	416.0	56.4	 25
368	 22	175.0	19.1	 20
369	 22	867.0	146.0	 25
370	 22	1153.0	104.1	 25
371	 22	1172.3	137.7	 20
372	 22	4167.0	898.4	 25
373	 22	833.5	75.5	 20
374	 22	598.0	54.1	 16
375	 22	780.5	73.5	 20
376	 22	287.0	36.9	 20
377	 22	371.5	58.2	 20
378	 22	236.0	40.3	 25
379	 22	196.0	21.9	 25
380	 22	187.0	28.0	 20
381	 22	191.0	27.4	 25
382	 22	533.0	79.5	 25
383	 22	1229.3	198.3	 20
384	 22	298.0	52.9	 25
385	 22	192.0	22.4	 20
386	 22	892.8	54.6	 16
387	 22	692.0	78.0	 20
388	 22	1118.0	110.1	 20
389	 22	262.5	41.6	 20
390	 22	216.0	32.2	 25
391	 22	548.0	89.9	 25
392	 22	385.0	43.0	 25
393	 22	204.0	18.2	 20
394	 22	612.0	148.9	 25
395	 22	2267.0	275.4	 25
396	 22	1027.0	74.5	 20
397	 22	1298.5	167.6	 20
398	 22	647.8	43.6	 20
399	 22	199.8	22.9	 16
400	 22	267.3	42.9	 20
401	 22	168.0	25.0	 25
402	 22	649.0	114.5	 20
403	 22	2436.0	575.8	 25
404	 22	192.0	22.0	 25
405	 22	191.8	26.6	 20
406	 22	1229.0	230.7	 25
407	 22	222.0	24.6	 25
408	 22	191.5	28.0	 20
409	 22	209.5	28.0	 20
410	 22	193.8	23.7	 20
411	 22	199.0	23.9	 16
412	 22	204.3	24.1	 20
413	 22	356.0	26.9	 25
414	 22	701.8	77.0	 20
415	 22	462.0	79.0	 25
416	 22	350.0	28.0	 25
417	 22	726.0	63.4	 20
418	 22	423.0	51.7	 25
419	 22	151.0	32.3	 25
420	 22	232.0	49.3	 20
421	 22	598.3	86.5	 20
422	 22	299.5	44.3	 20
423	 22	197.5	16.5	 16
424	 22	214.3	23.8	 20
425	 22	469.0	59.8	 25
426	 22	875.0	148.2	 20
427	 22	264.0	31.2	 25
428	 22	252.0	32.1	 25
429	 22	178.8	24.0	 20
430	 22	275.0	61.9	 25
431	 22	150.0	17.8	 25
432	 22	287.0	94.8	 25
433	 22	168.8	21.5	 16
434	 22	167.8	22.9	 20
435	 22	200.0	23.6	 20
436	 22	655.8	60.2	 16
437	 22	1043.0	153.5	 25
438	 22	1709.0	207.6	 25
439	 22	2673.5	432.3	 20
440	 22	155.0	19.8	 25
441	 22	253.0	25.9	 25
442	 22	186.3	30.8	 20
443	 22	161.0	20.9	 25
444	 22	252.0	27.4	 25
445	 22	519.0	58.6	 16
446	 22	370.8	25.6	 20
447	 22	188.3	42.0	 20
448	 22	154.5	21.1	 16
449	 22	672.0	111.5	 25
450	 22	980.0	152.4	 25
451	 22	424.8	65.8	 20
452	 22	178.0	24.9	 25
453	 22	122.0	14.1	 25
454	 22	156.8	21.5	 20
455	 22	307.0	51.7	 25
456	 22	266.0	32.9	 25
457	 22	368.0	45.0	 16
458	 22	2535.5	371.4	 20
459	 22	377.5	29.5	 20
460	 22	955.0	45.9	 16
461	 22	2573.0	577.8	 25
462	 22	272.0	35.7	 25
463	 22	1079.0	102.2	 20
464	 22	447.0	122.0	 25
465	 22	679.0	36.1	 25
466	 22	3177.8	308.1	 20
467	 22	1239.0	117.9	 25
468	 22	562.0	36.6	 25
469	 22	1313.8	108.8	 16
470	 22	316.5	37.1	 20
471	 22	271.3	26.9	 20
472	 22	217.5	20.7	 20
473	 22	244.3	22.1	 20
474	 22	890.0	199.1	 25
475	 22	541.0	49.0	 25
476	 22	7202.0	1231.0	 20
477	 22	1681.0	258.8	 25
478	 22	5475.0	313.2	 25
479	 22	648.0	69.8	 20
480	 22	161.0	19.7	 25
481	 22	161.5	27.3	 20
482	 22	232.0	24.6	 16
483	 22	2099.3	243.3	 20
484	 22	327.5	45.1	 20
485	 22	528.5	41.6	 20
486	 22	379.0	32.9	 25
487	 22	187.0	21.8	 25
488	 22	195.3	31.8	 20
489	 22	161.0	20.0	 25
490	 22	603.0	66.3	 25
491	 22	1040.5	166.2	 20
492	 22	383.0	41.8	 25
493	 22	2263.3	240.5	 20
494	 22	1171.3	56.5	 16
495	 22	910.3	92.3	 20
496	 22	1911.5	108.5	 20
497	 22	754.5	65.7	 20
498	 22	1051.0	89.7	 25
499	 22	671.0	65.5	 25
500	 22	1197.0	123.7	 20
501	 22	3486.0	370.2	 25
502	 22	1073.0	77.0	 25
503	 22	263.5	31.6	 20
504	 22	273.0	27.8	 25
505	 22	738.8	83.5	 20
506	 22	347.8	33.5	 16
507	 22	415.5	44.9	 20
508	 22	1063.0	89.0	 20
509	 22	2384.8	363.3	 20
510	 22	1887.0	222.5	 25
511	 22	192.0	44.0	 25
512	 22	306.0	28.2	 25
513	 22	394.8	42.7	 20
514	 22	260.0	30.8	 25
515	 22	319.0	31.5	 25
516	 22	318.8	30.3	 20
517	 22	475.0	199.5	 25
518	 22	146.0	29.1	 20
519	 22	159.0	20.2	 16
520	 22	786.0	117.4	 20
521	 22	682.3	49.6	 20
522	 22	618.3	183.4	 20
523	 22	176.0	25.3	 25
524	 22	163.0	21.1	 25
525	 22	244.0	36.3	 20
526	 22	143.0	14.6	 25
527	 22	180.0	26.2	 25
528	 22	257.0	28.9	 20
529	 22	225.0	27.0	 25
530	 22	202.3	21.7	 20
531	 22	358.8	49.1	 16
532	 22	1591.3	146.0	 20
533	 22	246.8	34.4	 20
534	 22	473.8	71.4	 20
535	 22	227.0	24.8	 25
536	 22	162.0	22.2	 25
537	 22	331.3	51.4	 20
538	 22	267.0	48.3	 25
539	 22	181.0	19.0	 25
540	 22	277.5	19.2	 20
541	 22	163.0	22.5	 25
542	 22	256.5	33.7	 20
543	 22	325.3	31.4	 16
544	 22	3698.0	419.8	 20
545	 22	235.8	27.0	 20
546	 22	491.3	51.3	 20
547	 22	294.0	28.4	 25
548	 22	1669.0	677.3	 25
549	 22	193.3	29.2	 20
550	 22	213.0	29.1	 25
551	 22	450.0	49.6	 25
552	 22	580.0	46.2	 25
553	 22	659.5	157.3	 20
554	 22	341.8	47.4	 20
555	 22	537.3	68.9	 20
556	 22	368.5	39.7	 16
557	 22	332.0	24.6	 20
558	 22	3030.0	497.6	 25
559	 22	594.5	68.6	 20
560	 22	735.0	70.6	 25
561	 22	562.0	46.1	 25
562	 22	334.8	39.4	 20
563	 22	561.0	57.8	 25
564	 22	968.0	78.2	 25
565	 22	2037.3	224.0	 20
566	 22	1067.5	91.4	 20
567	 22	264.5	34.4	 20
568	 22	2652.0	254.1	 16
569	 22	413.8	37.3	 20
570	 22	285.0	31.5	 25
571	 22	6707.5	1208.1	 20
572	 22	1875.0	368.9	 25
573	 22	652.0	68.0	 25
574	 22	356.5	74.5	 20
575	 22	836.0	57.0	 25
576	 22	200.0	28.9	 25
577	 22	185.8	31.6	 20
578	 22	270.8	27.6	 20
579	 22	562.0	59.2	 20
580	 22	503.5	47.8	 16
581	 22	1297.5	172.8	 20
582	 22	564.0	57.9	 25
583	 22	1471.8	175.6	 20
584	 22	466.0	92.8	 25
585	 22	1927.0	341.2	 25
586	 22	1470.8	286.3	 20
587	 22	435.0	58.6	 25
588	 22	449.0	32.9	 25
589	 22	224.8	43.3	 20
590	 22	233.3	26.2	 20
591	 22	398.3	40.4	 20
592	 22	242.3	27.8	 20
593	 22	133.3	13.5	 16
594	 22	339.0	63.2	 25
595	 22	197.0	24.5	 25
596	 22	1278.8	144.9	 20
597	 22	527.0	63.1	 25
598	 22	214.0	28.3	 25
599	 22	524.8	107.5	 20
600	 22	616.0	59.0	 25
601	 22	1266.0	153.4	 25
602	 22	239.0	21.4	 16
603	 22	148.3	16.6	 20
604	 22	159.0	15.6	 20
605	 22	162.0	17.6	 16
606	 22	350.0	43.1	 25
607	 22	155.0	19.8	 25
608	 22	139.0	22.0	 20
609	 22	360.0	47.2	 25
610	 22	325.0	30.7	 25
611	 22	267.3	30.7	 20
612	 22	417.0	60.5	 25
613	 22	533.0	50.8	 25
614	 22	3517.3	200.7	 16
615	 22	2706.8	246.6	 20
616	 22	2255.0	229.4	 20
617	 22	483.8	38.2	 16
618	 22	217.0	24.7	 25
619	 22	8521.0	2009.6	 25
620	 22	246.0	28.4	 20
621	 22	385.0	43.7	 25
622	 22	370.0	58.6	 25
623	 22	3389.3	498.4	 20
624	 22	5921.0	1630.8	 25
625	 22	529.0	60.0	 25
626	 22	246.5	30.0	 16
627	 22	916.0	192.1	 20
628	 22	574.8	47.0	 20
629	 22	705.8	60.9	 16
630	 22	961.0	187.2	 25
631	 22	752.0	87.2	 25
632	 22	2158.0	281.7	 25
633	 22	159.3	20.0	 20
634	 22	351.0	41.9	 25
635	 22	525.0	104.9	 25
636	 22	518.8	50.4	 20
637	 22	197.0	30.7	 25
638	 22	215.0	29.7	 20
639	 22	16663.5	1774.6	 16
  0	 23	365.0	45.8	 25
  1	 23	5426.0	1180.1	 25
  2	 23	192.3	31.6	 16
  3	 23	642.8	119.1	 20
  4	 23	132.0	13.2	 20
  5	 23	186.3	24.7	 16
  6	 23	160.0	24.2	 25
  7	 23	2725.0	535.6	 25
  8	 23	137.3	21.2	 20
  9	 23	228.0	27.5	 25
 10	 23	10781.0	1936.9	 25
 11	 23	575.0	69.0	 20
 12	 23	197.0	29.0	 25
 13	 23	213.0	28.0	 25
 14	 23	587.8	61.5	 16
 15	 23	1392.5	203.1	 20
 16	 23	156.3	21.8	 20
 17	 23	196.0	24.6	 16
 18	 23	123.0	18.1	 25
 19	 23	158.0	20.6	 25
 20	 23	620.0	89.4	 20
 21	 23	225.0	30.0	 25
 22	 23	404.0	79.2	 25
 23	 23	377.5	47.3	 20
 24	 23	4161.0	592.0	 25
 25	 23	2236.0	186.8	 25
 26	 23	707.8	76.0	 16
 27	 23	701.3	56.7	 20
 28	 23	798.0	83.8	 20
 29	 23	466.5	50.4	 16
 30	 23	170.0	24.4	 25
 31	 23	7117.0	1183.1	 25
 32	 23	310.8	33.3	 20
 33	 23	673.0	97.9	 25
 34	 23	1259.0	122.2	 25
 35	 23	567.3	51.3	 20
 36	 23	1099.0	135.8	 25
 37	 23	145.0	19.1	 25
 38	 23	212.3	27.5	 20
 39	 23	1282.5	165.3	 20
 40	 23	294.8	38.5	 20
 41	 23	1578.5	80.2	 20
 42	 23	7475.3	699.6	 16
 43	 23	9886.0	1509.0	 25
 44	 23	1549.0	156.2	 25
 45	 23	18206.5	1565.1	 20
 46	 23	394.0	44.1	 25
 47	 23	503.0	71.3	 25
 48	 23	246.3	29.2	 20
 49	 23	258.0	31.2	 25
 50	 23	283.0	25.2	 25
 51	 23	411.3	28.3	 16
 52	 23	522.8	58.8	 20
 53	 23	11048.5	2363.2	 20
 54	 23	334.5	28.3	 16
 55	 23	359.0	38.1	 25
 56	 23	822.0	74.7	 25
 57	 23	1836.3	158.6	 20
 58	 23	12854.0	1470.9	 25
 59	 23	367.0	41.0	 25
 60	 23	1070.3	62.0	 20
 61	 23	7556.0	1260.7	 25
 62	 23	185.0	31.0	 25
 63	 23	208.0	22.0	 16
 64	 23	143.0	22.9	 20
 65	 23	206.0	28.3	 20
 66	 23	412.3	49.8	 16
 67	 23	2968.0	312.3	 25
 68	 23	1623.0	150.1	 25
 69	 23	511.0	49.9	 20
 70	 23	375.0	39.2	 25
 71	 23	375.0	50.5	 25
 72	 23	424.5	49.4	 20
 73	 23	735.0	105.7	 25
 74	 23	798.0	176.1	 25
 75	 23	141.8	18.1	 16
 76	 23	1204.0	206.6	 20
 77	 23	129.3	16.0	 20
 78	 23	145.5	23.4	 16
 79	 23	252.0	30.7	 25
 80	 23	459.0	49.3	 25
 81	 23	389.0	39.4	 25
 82	 23	1950.3	292.6	 20
 83	 23	131.0	24.9	 25
 84	 23	129.0	18.4	 25
 85	 23	190.3	19.1	 20
 86	 23	199.0	28.3	 25
 87	 23	261.5	31.5	 20
 88	 23	1876.8	127.3	 16
 89	 23	263.3	27.8	 20
 90	 23	195.8	24.6	 20
 91	 23	452.8	48.0	 20
 92	 23	679.0	58.0	 25
 93	 23	3012.0	471.5	 25
 94	 23	437.3	91.9	 20
 95	 23	797.0	127.6	 25
 96	 23	557.0	87.6	 25
 97	 23	1020.3	87.9	 20
 98	 23	12324.0	2225.6	 25
 99	 23	2024.0	215.0	 20
100	 23	615.5	63.0	 16
101	 23	202.3	30.2	 20
102	 23	1517.0	268.6	 20
103	 23	179.3	20.4	 20
104	 23	692.0	136.6	 25
105	 23	153.0	17.8	 25
106	 23	695.0	55.8	 20
107	 23	209.0	31.8	 25
108	 23	828.0	63.0	 25
109	 23	7150.8	1092.7	 20
110	 23	461.0	58.0	 25
111	 23	355.3	36.8	 20
112	 23	498.5	44.2	 16
113	 23	7237.5	1445.1	 20
114	 23	745.3	58.0	 20
115	 23	209.3	32.6	 20
116	 23	1300.0	177.7	 25
117	 23	5033.0	839.6	 25
118	 23	155.3	20.6	 20
119	 23	431.0	40.1	 25
120	 23	688.0	90.0	 25
121	 23	297.0	41.5	 25
122	 23	156.0	19.1	 20
123	 23	355.8	32.8	 20
124	 23	415.0	31.5	 20
125	 23	424.3	25.7	 16
126	 23	912.5	88.2	 20
127	 23	554.0	63.8	 25
128	 23	275.5	33.7	 20
129	 23	743.0	99.5	 25
130	 23	412.0	42.7	 25
131	 23	552.3	48.5	 20
132	 23	127.0	14.1	 25
133	 23	3046.0	672.1	 25
134	 23	138.5	18.0	 20
135	 23	169.5	19.9	 20
136	 23	155.0	20.0	 20
137	 23	419.3	43.0	 16
138	 23	1359.5	131.3	 20
139	 23	269.0	33.2	 25
140	 23	164.0	24.1	 20
141	 23	279.0	33.0	 25
142	 23	1379.0	158.4	 25
143	 23	673.0	52.2	 20
144	 23	717.0	75.9	 25
145	 23	334.0	36.1	 25
146	 23	866.5	87.0	 20
147	 23	779.5	50.0	 20
148	 23	378.3	35.2	 20
149	 23	341.8	38.3	 16
150	 23	480.0	51.8	 20
151	 23	2217.0	200.5	 25
152	 23	1892.8	161.8	 20
153	 23	298.0	29.3	 25
154	 23	179.0	22.0	 25
155	 23	249.5	29.0	 20
156	 23	137.0	21.2	 25
157	 23	2080.0	413.5	 25
158	 23	502.3	59.2	 20
159	 23	255.5	24.6	 20
160	 23	1881.0	247.0	 20
161	 23	3067.0	333.8	 20
162	 23	990.0	59.2	 16
163	 23	339.0	38.4	 25
164	 23	438.0	45.6	 25
165	 23	185.3	19.9	 20
166	 23	1502.0	140.8	 25
167	 23	961.0	83.4	 25
168	 23	604.5	67.1	 20
169	 23	514.0	53.0	 25
170	 23	286.0	36.6	 25
171	 23	156.0	27.5	 16
172	 23	684.3	65.3	 20
173	 23	218.0	38.0	 20
174	 23	308.3	28.7	 16
175	 23	176.0	25.3	 25
176	 23	488.0	59.9	 25
177	 23	1030.3	74.2	 20
178	 23	3958.0	611.2	 25
179	 23	655.0	51.6	 25
180	 23	1513.0	156.4	 20
181	 23	1329.0	156.6	 25
182	 23	473.0	52.4	 25
183	 23	662.5	34.8	 16
184	 23	247.5	24.6	 20
185	 23	2532.5	338.5	 20
186	 23	181.8	23.7	 16
187	 23	172.0	22.1	 25
188	 23	2169.0	371.1	 25
189	 23	11932.3	1354.7	 20
190	 23	365.0	33.8	 25
191	 23	644.0	71.4	 25
192	 23	445.0	68.2	 20
193	 23	4071.0	854.1	 25
194	 23	286.0	34.6	 25
195	 23	1595.3	267.5	 20
196	 23	144.5	20.4	 20
197	 23	159.8	20.8	 20
198	 23	158.5	24.2	 16
199	 23	170.5	34.7	 20
200	 23	535.0	74.6	 25
201	 23	368.0	112.8	 25
202	 23	174.3	23.3	 20
203	 23	10686.0	1523.1	 25
204	 23	847.0	58.3	 25
205	 23	514.8	77.4	 20
206	 23	352.0	47.3	 25
207	 23	154.0	26.9	 25
208	 23	623.0	72.1	 16
209	 23	1565.8	214.8	 20
210	 23	581.5	60.5	 20
211	 23	1056.3	89.3	 16
212	 23	433.0	49.1	 25
213	 23	1566.0	280.4	 25
214	 23	148.0	17.8	 20
215	 23	140.0	15.6	 25
216	 23	1568.0	214.6	 25
217	 23	886.0	94.4	 20
218	 23	1277.0	123.9	 25
219	 23	265.0	37.6	 25
220	 23	158.3	25.7	 16
221	 23	423.0	56.1	 20
222	 23	254.3	29.3	 20
223	 23	4761.0	381.2	 16
224	 23	203.0	26.2	 25
225	 23	521.0	72.0	 25
226	 23	577.3	57.6	 20
227	 23	287.0	32.7	 25
228	 23	134.0	16.2	 25
229	 23	589.0	76.7	 20
230	 23	622.0	72.0	 25
231	 23	168.0	20.8	 25
232	 23	1395.3	112.1	 16
233	 23	174.0	27.7	 20
234	 23	194.3	19.8	 20
235	 23	191.3	31.6	 16
236	 23	169.0	26.4	 25
237	 23	336.0	39.8	 25
238	 23	343.3	42.1	 20
239	 23	1412.0	130.7	 25
240	 23	740.0	88.6	 25
241	 23	844.0	83.8	 25
242	 23	988.0	91.9	 20
243	 23	269.0	29.6	 25
244	 23	325.0	29.1	 20
245	 23	916.8	93.0	 16
246	 23	1111.0	85.6	 20
247	 23	1675.5	315.5	 20
248	 23	298.0	38.0	 20
249	 23	1613.0	305.6	 25
250	 23	598.0	124.1	 25
251	 23	3883.0	482.0	 20
252	 23	1324.0	112.8	 25
253	 23	733.0	73.7	 25
254	 23	2426.8	363.1	 20
255	 23	4744.0	696.9	 25
256	 23	496.3	43.3	 20
257	 23	590.8	41.7	 16
258	 23	447.3	43.7	 20
259	 23	388.0	46.5	 20
260	 23	723.8	75.9	 20
261	 23	683.0	57.2	 25
262	 23	6703.0	1072.6	 25
263	 23	6162.3	592.6	 20
264	 23	7677.0	1211.5	 25
265	 23	331.0	46.3	 25
266	 23	250.3	37.0	 20
267	 23	304.0	37.2	 25
268	 23	186.3	19.4	 20
269	 23	897.8	90.3	 16
270	 23	886.5	113.3	 20
271	 23	528.5	51.6	 20
272	 23	817.5	79.7	 20
273	 23	1286.0	113.7	 25
274	 23	1155.0	84.6	 25
275	 23	379.5	50.3	 20
276	 23	234.0	22.0	 25
277	 23	362.0	43.8	 25
278	 23	499.3	50.9	 20
279	 23	641.0	105.8	 25
280	 23	1720.5	147.0	 20
281	 23	689.8	59.5	 20
282	 23	424.0	49.2	 16
283	 23	361.3	34.5	 20
284	 23	972.0	80.1	 25
285	 23	684.3	88.8	 20
286	 23	1645.0	246.1	 25
287	 23	214.0	44.7	 25
288	 23	134.8	18.4	 20
289	 23	1185.0	238.8	 25
290	 23	647.0	143.1	 25
291	 23	1102.3	202.7	 20
292	 23	994.0	137.9	 20
293	 23	2860.5	595.8	 20
294	 23	443.5	46.4	 16
295	 23	9231.3	1270.9	 20
296	 23	455.0	45.1	 25
297	 23	2125.3	194.1	 20
298	 23	618.0	54.4	 25
299	 23	637.0	52.9	 25
300	 23	9438.3	797.4	 20
301	 23	636.0	51.3	 25
302	 23	2041.0	139.1	 25
303	 23	3605.8	457.8	 20
304	 23	437.3	43.7	 20
305	 23	1455.5	156.1	 20
306	 23	462.8	44.4	 16
307	 23	984.8	90.8	 20
308	 23	320.0	27.2	 25
309	 23	698.5	53.1	 20
310	 23	1937.0	125.1	 25
311	 23	758.0	59.4	 25
312	 23	968.0	65.5	 20
313	 23	270.0	17.4	 25
314	 23	615.0	66.9	 25
315	 23	1211.0	189.1	 20
316	 23	193.5	26.7	 20
317	 23	322.3	31.6	 20
318	 23	6161.8	424.1	 16
319	 23	1603.5	176.9	 20
320	 23	484.0	62.7	 25
321	 23	203.0	35.8	 25
322	 23	3718.0	378.4	 20
323	 23	1121.0	149.3	 25
324	 23	695.0	78.6	 25
325	 23	1266.8	146.5	 20
326	 23	400.0	42.3	 25
327	 23	575.0	141.2	 25
328	 23	1648.8	115.4	 16
329	 23	826.0	70.9	 20
330	 23	599.0	85.6	 20
331	 23	624.0	49.3	 16
332	 23	148.0	19.9	 25
333	 23	333.0	43.0	 25
334	 23	363.8	48.9	 20
335	 23	2472.0	400.0	 25
336	 23	179.0	20.7	 25
337	 23	743.5	108.5	 20
338	 23	28928.0	3969.9	 25
339	 23	222.0	38.0	 25
340	 23	246.8	27.6	 16
341	 23	209.8	18.0	 20
342	 23	975.0	113.0	 20
343	 23	248.3	21.5	 16
344	 23	2318.0	404.2	 25
345	 23	167.0	26.4	 25
346	 23	160.8	21.0	 20
347	 23	329.0	43.3	 25
348	 23	160.0	21.3	 25
349	 23	1627.8	226.2	 20
350	 23	187.0	28.5	 25
351	 23	6788.0	1469.6	 25
352	 23	393.8	39.1	 16
353	 23	1033.5	100.9	 20
354	 23	802.3	111.6	 20
355	 23	162.8	18.5	 16
356	 23	161.0	23.1	 20
357	 23	194.0	29.3	 25
358	 23	273.3	39.8	 20
359	 23	1088.0	149.1	 25
360	 23	174.0	21.7	 25
361	 23	585.0	41.7	 25
362	 23	525.3	48.3	 20
363	 23	468.0	40.6	 25
364	 23	1478.0	138.6	 25
365	 23	755.3	58.7	 16
366	 23	370.5	44.9	 20
367	 23	2352.8	312.1	 20
368	 23	1228.3	227.1	 16
369	 23	202.0	25.1	 25
370	 23	1232.0	122.2	 25
371	 23	1905.3	79.6	 20
372	 23	1387.0	146.8	 25
373	 23	849.0	94.7	 25
374	 23	847.3	160.2	 20
375	 23	237.0	26.2	 25
376	 23	170.0	26.5	 25
377	 23	143.5	20.9	 16
378	 23	555.8	68.8	 20
379	 23	892.0	115.2	 20
380	 23	763.5	48.7	 16
381	 23	159.0	19.2	 25
382	 23	215.0	23.7	 25
383	 23	364.3	29.6	 20
384	 23	683.0	51.4	 25
385	 23	633.0	68.5	 25
386	 23	562.0	46.7	 20
387	 23	5107.0	1096.2	 25
388	 23	548.0	73.2	 25
389	 23	8507.8	909.6	 16
390	 23	151.8	17.0	 20
391	 23	233.3	28.8	 20
392	 23	595.5	33.1	 16
393	 23	466.0	42.4	 25
394	 23	882.0	115.1	 25
395	 23	909.3	56.8	 20
396	 23	756.0	63.8	 25
397	 23	605.0	105.5	 25
398	 23	299.5	32.8	 20
399	 23	183.0	24.1	 25
400	 23	12501.0	2548.6	 25
401	 23	561.3	59.4	 20
402	 23	540.5	58.6	 16
403	 23	248.0	29.3	 20
404	 23	5749.5	1075.2	 20
405	 23	710.8	55.3	 20
406	 23	216.0	25.1	 25
407	 23	1592.0	210.1	 25
408	 23	2600.5	307.6	 20
409	 23	1261.0	147.3	 25
410	 23	477.0	36.4	 25
411	 23	535.8	44.5	 20
412	 23	176.0	29.8	 25
413	 23	196.0	21.7	 20
414	 23	428.8	42.5	 16
415	 23	12227.8	1627.8	 20
416	 23	11213.0	1939.2	 20
417	 23	274.5	40.9	 20
418	 23	152.0	22.3	 25
419	 23	202.0	27.7	 25
420	 23	227.8	25.5	 20
421	 23	1797.0	340.1	 25
422	 23	320.0	38.6	 25
423	 23	894.8	116.5	 20
424	 23	311.0	40.7	 25
425	 23	315.8	25.2	 20
426	 23	327.3	32.8	 16
427	 23	349.0	36.1	 20
428	 23	1499.3	137.3	 20
429	 23	452.5	29.7	 20
430	 23	264.0	26.6	 25
431	 23	321.0	32.7	 25
432	 23	3850.5	522.6	 20
433	 23	224.0	19.3	 25
434	 23	369.0	47.7	 25
435	 23	352.3	27.8	 20
436	 23	1076.0	116.0	 25
437	 23	317.8	31.8	 20
438	 23	399.8	38.4	 16
439	 23	6473.3	1213.6	 20
440	 23	235.8	29.1	 20
441	 23	5688.0	1072.3	 25
442	 23	143.0	26.0	 20
443	 23	230.0	31.4	 25
444	 23	454.0	32.1	 25
445	 23	465.0	36.1	 20
446	 23	341.0	31.0	 25
447	 23	10320.0	2280.7	 25
448	 23	116.0	15.0	 20
449	 23	165.0	24.1	 20
450	 23	149.0	21.3	 20
451	 23	141.3	20.1	 16
452	 23	130.5	12.7	 20
453	 23	120.0	24.3	 25
454	 23	153.0	21.6	 20
455	 23	347.0	47.1	 25
456	 23	233.0	24.6	 25
457	 23	279.8	36.4	 20
458	 23	694.0	97.8	 25
459	 23	1694.0	178.9	 25
460	 23	538.5	44.8	 20
461	 23	170.0	21.4	 20
462	 23	376.8	39.7	 20
463	 23	708.5	62.9	 16
464	 23	838.0	75.8	 20
465	 23	762.0	65.2	 25
466	 23	1157.3	64.6	 20
467	 23	2656.0	491.9	 25
468	 23	2117.0	339.7	 25
469	 23	30409.8	3782.4	 20
470	 23	293.0	119.1	 25
471	 23	378.0	31.2	 25
472	 23	470.3	39.4	 20
473	 23	236.5	22.2	 20
474	 23	668.0	84.2	 20
475	 23	454.3	34.8	 16
476	 23	343.8	44.9	 20
477	 23	387.0	42.4	 25
478	 23	2626.5	232.6	 20
479	 23	419.0	40.0	 25
480	 23	7026.0	1401.5	 25
481	 23	207.0	20.3	 25
482	 23	553.8	46.9	 20
483	 23	2379.0	308.4	 25
484	 23	986.0	114.8	 25
485	 23	5626.3	470.3	 16
486	 23	942.5	81.9	 20
487	 23	615.0	62.0	 20
488	 23	1144.3	111.9	 16
489	 23	255.0	30.5	 25
490	 23	7565.0	1319.6	 25
491	 23	4708.3	701.3	 20
492	 23	184.0	27.9	 25
493	 23	209.0	31.3	 25
494	 23	557.5	45.1	 20
495	 23	9937.0	2078.6	 25
496	 23	1333.0	123.5	 25
497	 23	368.5	48.0	 16
498	 23	1175.8	106.3	 20
499	 23	1410.5	122.3	 20
500	 23	517.0	22.9	 16
501	 23	783.0	76.3	 25
502	 23	3333.0	506.2	 25
503	 23	1007.3	57.9	 20
504	 23	380.0	51.8	 25
505	 23	348.0	51.2	 25
506	 23	273.8	20.1	 20
507	 23	4145.0	917.9	 25
508	 23	670.0	67.6	 25
509	 23	2400.5	190.5	 16
510	 23	2011.8	173.4	 20
511	 23	243.3	30.5	 20
512	 23	762.5	56.7	 16
513	 23	398.0	153.4	 20
514	 23	1561.0	209.1	 25
515	 23	865.3	88.2	 20
516	 23	1225.0	86.8	 25
517	 23	780.0	118.5	 25
518	 23	363.3	56.5	 20
519	 23	405.0	63.4	 25
520	 23	314.0	39.4	 25
521	 23	167.0	27.2	 25
522	 23	1274.0	105.3	 16
523	 23	154.5	16.1	 20
524	 23	186.5	26.5	 20
525	 23	157.0	24.7	 16
526	 23	236.0	25.3	 25
527	 23	1714.0	329.6	 25
528	 23	128.0	17.1	 20
529	 23	192.0	23.8	 25
530	 23	471.0	58.3	 25
531	 23	2558.0	325.7	 20
532	 23	3526.0	386.0	 25
533	 23	804.0	103.5	 25
534	 23	148.3	15.6	 16
535	 23	489.5	45.6	 20
536	 23	288.8	19.5	 20
537	 23	371.5	42.7	 16
538	 23	199.0	21.1	 25
539	 23	142.0	19.1	 25
540	 23	277.0	38.3	 20
541	 23	183.0	30.0	 25
542	 23	114.0	14.4	 25
543	 23	390.5	42.3	 20
544	 23	2165.0	410.1	 25
545	 23	1912.0	239.1	 25
546	 23	639.8	87.2	 16
547	 23	518.5	52.9	 20
548	 23	819.0	118.2	 20
549	 23	2080.5	176.2	 16
550	 23	668.0	70.5	 25
551	 23	10872.0	1550.7	 25
552	 23	855.8	59.1	 20
553	 23	640.0	107.7	 25
554	 23	259.0	28.5	 25
555	 23	1484.5	216.1	 20
556	 23	1068.0	107.7	 25
557	 23	843.0	113.4	 25
558	 23	1082.5	70.4	 16
559	 23	581.5	53.3	 20
560	 23	760.0	93.5	 20
561	 23	1449.3	99.5	 20
562	 23	664.5	48.5	 20
563	 23	1704.0	201.2	 25
564	 23	1043.0	106.4	 25
565	 23	7541.5	986.7	 20
566	 23	1920.0	174.5	 25
567	 23	512.0	60.5	 25
568	 23	331.5	36.0	 20
569	 23	332.0	38.8	 25
570	 23	551.0	40.3	 20
571	 23	598.5	42.0	 16
572	 23	988.5	130.7	 20
573	 23	3711.8	433.7	 20
574	 23	1107.5	70.0	 20
575	 23	1412.0	104.9	 25
576	 23	2767.0	422.4	 25
577	 23	143.0	15.6	 20
578	 23	499.0	71.6	 25
579	 23	11310.0	1610.2	 25
580	 23	323.3	30.8	 20
581	 23	361.0	34.6	 25
582	 23	472.8	41.5	 20
583	 23	458.3	23.9	 16
584	 23	7523.3	989.1	 20
585	 23	286.5	27.7	 20
586	 23	251.8	16.4	 20
587	 23	583.0	63.6	 25
588	 23	2086.0	176.8	 25
589	 23	5855.8	637.9	 20
590	 23	2818.0	419.9	 25
591	 23	866.0	75.8	 25
592	 23	1379.8	176.8	 20
593	 23	230.0	32.9	 25
594	 23	1737.0	285.6	 20
595	 23	1001.0	65.5	 16
596	 23	566.3	62.7	 20
597	 23	881.3	65.3	 20
598	 23	650.5	61.8	 20
599	 23	1346.0	167.5	 25
600	 23	407.0	39.3	 25
601	 23	321.0	28.8	 25
602	 23	187.8	26.8	 20
603	 23	242.0	30.5	 25
604	 23	231.0	20.6	 25
605	 23	603.3	60.2	 20
606	 23	831.8	83.7	 20
607	 23	258.3	33.8	 20
608	 23	131.8	29.8	 16
609	 23	148.8	15.6	 20
610	 23	718.0	52.9	 25
611	 23	289.0	25.8	 20
612	 23	913.0	102.5	 25
613	 23	4912.0	713.3	 25
614	 23	27059.3	2899.1	 20
615	 23	1301.0	348.1	 25
616	 23	3273.0	456.5	 25
617	 23	1073.3	112.2	 20
618	 23	244.3	48.9	 20
619	 23	398.8	37.8	 20
620	 23	375.5	23.5	 16
621	 23	718.5	88.4	 20
622	 23	521.0	48.3	 25
623	 23	1260.5	94.8	 20
624	 23	528.0	55.0	 25
625	 23	1308.0	133.0	 25
626	 23	986.5	122.3	 20
627	 23	196.0	22.8	 25
628	 23	1366.0	290.0	 25
629	 23	205.3	22.7	 20
630	 23	7295.0	1801.7	 20
631	 23	714.8	51.2	 20
632	 23	1473.5	184.9	 16
633	 23	465.5	64.6	 20
634	 23	162.0	18.4	 25
635	 23	167.3	26.2	 20
636	 23	238.0	29.8	 25
637	 23	252.0	27.0	 25
638	 23	692.0	76.1	 20
639	 23	439.0	41.5	 25
  0	 24	18224.0	3990.1	 25
  1	 24	483.8	106.5	 20
  2	 24	143.0	18.3	 25
  3	 24	149.0	22.8	 25
  4	 24	142.8	18.5	 20
  5	 24	200.0	25.9	 25
  6	 24	119.5	13.8	 20
  7	 24	213.0	28.0	 16
  8	 24	138.3	20.5	 20
  9	 24	161.5	19.9	 20
 10	 24	2823.0	806.0	 25
 11	 24	2111.0	401.8	 20
 12	 24	230.0	31.4	 25
 13	 24	200.0	30.6	 25
 14	 24	310.8	37.2	 20
 15	 24	859.0	137.5	 25
 16	 24	141.0	19.4	 25
 17	 24	241.0	27.3	 20
 18	 24	116.3	19.3	 20
 19	 24	159.3	23.6	 20
 20	 24	605.3	41.1	 16
 21	 24	210.5	22.5	 20
 22	 24	197.0	24.6	 25
 23	 24	299.0	37.3	 20
 24	 24	1127.0	204.1	 25
 25	 24	1276.0	142.6	 25
 26	 24	437.0	25.1	 20
 27	 24	644.0	69.3	 25
 28	 24	1428.0	144.3	 25
 29	 24	491.3	97.7	 20
 30	 24	188.0	17.5	 20
 31	 24	1078.3	199.9	 20
 32	 24	267.5	31.0	 16
 33	 24	696.5	100.1	 20
 34	 24	522.0	44.8	 20
 35	 24	589.0	57.2	 20
 36	 24	461.0	55.5	 25
 37	 24	170.0	30.9	 25
 38	 24	182.3	20.8	 20
 39	 24	1488.0	154.4	 25
 40	 24	327.0	35.4	 25
 41	 24	1479.5	107.9	 20
 42	 24	1386.0	184.4	 25
 43	 24	1767.8	260.2	 20
 44	 24	561.3	54.4	 16
 45	 24	8675.0	1365.2	 20
 46	 24	246.8	33.4	 20
 47	 24	242.0	34.7	 20
 48	 24	240.0	29.4	 25
 49	 24	547.0	71.9	 25
 50	 24	219.0	25.9	 25
 51	 24	240.5	19.4	 20
 52	 24	423.0	45.5	 25
 53	 24	1947.0	450.4	 25
 54	 24	441.0	41.8	 20
 55	 24	388.8	29.6	 20
 56	 24	965.5	120.8	 20
 57	 24	1119.0	77.3	 16
 58	 24	5180.0	549.5	 20
 59	 24	257.0	28.3	 25
 60	 24	682.0	85.9	 20
 61	 24	2746.0	544.9	 25
 62	 24	156.0	18.7	 25
 63	 24	189.0	23.1	 20
 64	 24	137.0	16.5	 25
 65	 24	211.0	31.2	 25
 66	 24	599.8	40.1	 20
 67	 24	3181.3	348.2	 20
 68	 24	1645.8	119.8	 20
 69	 24	447.3	33.5	 16
 70	 24	322.5	39.0	 20
 71	 24	1254.0	188.8	 25
 72	 24	364.5	42.3	 20
 73	 24	583.0	77.8	 25
 74	 24	207.0	28.2	 25
 75	 24	154.8	16.7	 20
 76	 24	264.0	42.0	 25
 77	 24	129.0	20.7	 25
 78	 24	134.3	23.5	 20
 79	 24	536.3	84.3	 20
 80	 24	768.3	83.9	 20
 81	 24	278.5	26.4	 16
 82	 24	327.3	32.0	 20
 83	 24	146.0	27.3	 25
 84	 24	135.0	17.0	 20
 85	 24	174.0	20.6	 25
 86	 24	209.0	24.5	 25
 87	 24	273.0	31.8	 20
 88	 24	1110.0	145.8	 25
 89	 24	377.0	37.1	 25
 90	 24	298.0	58.0	 25
 91	 24	214.3	34.9	 16
 92	 24	571.5	68.1	 20
 93	 24	1085.3	146.9	 20
 94	 24	896.0	46.6	 16
 95	 24	3079.0	382.8	 25
 96	 24	582.0	53.4	 25
 97	 24	914.8	88.7	 20
 98	 24	5771.0	1226.1	 25
 99	 24	891.0	120.5	 25
100	 24	731.0	49.4	 20
101	 24	179.0	22.3	 25
102	 24	182.0	45.7	 25
103	 24	163.5	28.3	 16
104	 24	127.3	14.5	 20
105	 24	138.0	21.0	 20
106	 24	213.3	23.1	 16
107	 24	190.0	20.7	 25
108	 24	740.0	87.2	 25
109	 24	520.8	71.2	 20
110	 24	495.0	67.3	 25
111	 24	206.0	23.9	 25
112	 24	701.3	52.9	 20
113	 24	2470.0	459.5	 25
114	 24	566.0	46.1	 25
115	 24	179.0	20.8	 16
116	 24	319.8	28.5	 20
117	 24	351.5	66.2	 20
118	 24	187.3	24.6	 16
119	 24	489.0	42.1	 25
120	 24	286.0	33.0	 25
121	 24	303.3	34.1	 20
122	 24	165.0	29.7	 25
123	 24	296.0	25.7	 25
124	 24	324.5	29.9	 20
125	 24	342.0	36.3	 25
126	 24	1022.0	96.7	 25
127	 24	574.0	46.2	 16
128	 24	341.0	60.5	 20
129	 24	436.8	54.4	 20
130	 24	496.8	44.4	 20
131	 24	490.5	68.8	 20
132	 24	137.0	19.7	 25
133	 24	381.0	70.9	 25
134	 24	164.3	33.4	 20
135	 24	158.0	24.4	 25
136	 24	146.0	22.3	 25
137	 24	222.3	36.2	 20
138	 24	1380.0	166.9	 25
139	 24	270.0	23.2	 20
140	 24	156.0	13.3	 16
141	 24	307.0	35.9	 20
142	 24	436.3	34.7	 20
143	 24	1229.3	172.4	 20
144	 24	839.0	117.8	 25
145	 24	319.0	37.6	 25
146	 24	1418.5	189.2	 20
147	 24	782.0	73.8	 25
148	 24	327.0	30.6	 25
149	 24	311.0	33.5	 20
150	 24	384.0	30.2	 25
151	 24	1529.5	76.7	 20
152	 24	915.3	70.9	 16
153	 24	319.3	57.1	 20
154	 24	151.5	22.6	 20
155	 24	150.3	39.6	 20
156	 24	133.0	19.1	 25
157	 24	463.0	75.6	 25
158	 24	898.5	130.5	 20
159	 24	356.0	42.3	 25
160	 24	532.0	75.5	 25
161	 24	1651.8	139.8	 20
162	 24	961.0	110.5	 25
163	 24	470.8	38.8	 20
164	 24	544.8	58.6	 16
165	 24	222.5	25.4	 20
166	 24	2401.3	252.9	 20
167	 24	1739.3	247.4	 20
168	 24	796.0	107.4	 25
169	 24	1177.0	126.5	 25
170	 24	196.0	28.3	 25
171	 24	231.8	31.8	 20
172	 24	520.0	56.9	 25
173	 24	191.0	29.2	 25
174	 24	477.0	37.7	 20
175	 24	274.3	34.3	 20
176	 24	344.3	43.9	 20
177	 24	1533.3	83.7	 16
178	 24	1904.5	168.6	 20
179	 24	690.0	88.5	 25
180	 24	712.0	71.8	 20
181	 24	1127.0	116.4	 25
182	 24	285.0	31.0	 25
183	 24	627.8	44.6	 20
184	 24	404.0	41.0	 25
185	 24	699.0	92.6	 25
186	 24	209.3	24.6	 20
187	 24	218.3	28.4	 20
188	 24	326.8	43.8	 20
189	 24	3689.5	455.8	 16
190	 24	238.8	31.5	 20
191	 24	315.3	48.2	 20
192	 24	157.3	19.3	 20
193	 24	1215.0	242.0	 25
194	 24	284.0	44.9	 25
195	 24	309.3	31.8	 20
196	 24	144.0	19.0	 25
197	 24	186.0	63.2	 25
198	 24	173.3	29.5	 20
199	 24	162.0	24.3	 25
200	 24	313.8	39.2	 20
201	 24	276.3	33.3	 16
202	 24	158.8	20.2	 20
203	 24	1201.0	186.5	 20
204	 24	1474.0	251.8	 20
205	 24	394.0	41.6	 25
206	 24	332.0	43.5	 25
207	 24	153.3	26.4	 20
208	 24	159.0	23.2	 25
209	 24	444.0	74.8	 25
210	 24	443.0	48.7	 25
211	 24	253.3	48.5	 20
212	 24	315.5	37.3	 20
213	 24	351.3	38.2	 20
214	 24	150.0	16.5	 16
215	 24	155.5	19.3	 20
216	 24	461.0	55.7	 25
217	 24	448.5	40.1	 20
218	 24	430.0	33.7	 25
219	 24	205.0	27.2	 25
220	 24	146.3	19.5	 20
221	 24	175.0	27.2	 25
222	 24	256.0	31.3	 25
223	 24	1761.5	255.0	 20
224	 24	207.8	27.9	 20
225	 24	377.0	30.1	 20
226	 24	422.0	37.7	 16
227	 24	176.8	28.5	 20
228	 24	134.0	17.2	 25
229	 24	582.0	88.4	 20
230	 24	709.0	82.5	 25
231	 24	179.0	27.9	 25
232	 24	287.5	38.4	 20
233	 24	165.0	23.6	 25
234	 24	179.0	19.7	 25
235	 24	167.0	14.5	 20
236	 24	180.5	22.5	 20
237	 24	287.5	27.3	 20
238	 24	343.3	35.6	 16
239	 24	1039.5	94.8	 20
240	 24	622.0	72.6	 25
241	 24	1401.8	68.0	 20
242	 24	652.0	72.5	 25
243	 24	412.0	44.0	 25
244	 24	438.0	30.3	 20
245	 24	467.0	41.9	 25
246	 24	355.0	29.5	 25
247	 24	791.0	70.1	 20
248	 24	543.5	50.9	 20
249	 24	555.0	73.8	 20
250	 24	205.5	21.4	 20
251	 24	2371.3	164.5	 16
252	 24	2334.0	424.3	 25
253	 24	464.0	66.3	 25
254	 24	950.0	146.9	 20
255	 24	978.0	212.7	 25
256	 24	502.0	49.3	 25
257	 24	408.0	41.2	 20
258	 24	605.0	61.5	 25
259	 24	410.0	43.4	 25
260	 24	724.5	54.7	 16
261	 24	741.8	69.3	 20
262	 24	2422.5	324.4	 20
263	 24	2029.0	162.1	 16
264	 24	1681.0	320.0	 25
265	 24	189.0	23.1	 25
266	 24	178.3	24.4	 20
267	 24	347.0	35.6	 25
268	 24	229.0	35.1	 25
269	 24	310.0	46.4	 20
270	 24	824.0	129.0	 25
271	 24	589.0	80.8	 25
272	 24	410.8	41.5	 16
273	 24	2388.8	234.3	 20
274	 24	2209.3	236.3	 20
275	 24	188.3	27.6	 16
276	 24	200.0	21.0	 25
277	 24	432.0	40.3	 25
278	 24	478.8	37.7	 20
279	 24	497.0	33.7	 25
280	 24	3012.0	236.8	 25
281	 24	404.0	31.8	 20
282	 24	376.0	33.3	 25
283	 24	527.0	29.2	 25
284	 24	840.8	51.8	 16
285	 24	2399.0	293.8	 20
286	 24	723.5	66.4	 20
287	 24	266.3	22.8	 16
288	 24	152.0	15.1	 25
289	 24	138.0	14.7	 25
290	 24	131.0	20.6	 25
291	 24	317.8	42.2	 20
292	 24	202.0	19.8	 25
293	 24	641.0	134.8	 25
294	 24	424.8	51.0	 20
295	 24	1354.0	281.0	 25
296	 24	467.5	34.9	 20
297	 24	460.3	37.0	 16
298	 24	600.3	43.6	 20
299	 24	698.5	67.1	 20
300	 24	2848.0	348.8	 20
301	 24	698.0	49.8	 25
302	 24	986.0	85.2	 25
303	 24	993.5	98.4	 20
304	 24	377.0	28.3	 25
305	 24	645.0	41.4	 25
306	 24	307.5	25.7	 20
307	 24	844.0	88.1	 25
308	 24	407.0	66.7	 20
309	 24	846.0	115.2	 16
310	 24	2386.3	136.9	 20
311	 24	603.3	42.5	 20
312	 24	882.0	148.5	 20
313	 24	355.0	35.6	 25
314	 24	704.0	80.8	 25
315	 24	248.8	37.5	 20
316	 24	208.0	27.6	 25
317	 24	254.0	38.1	 25
318	 24	2076.5	244.5	 20
319	 24	2489.0	322.5	 25
320	 24	234.8	26.2	 20
321	 24	168.0	25.9	 16
322	 24	2437.0	230.6	 20
323	 24	1346.3	153.8	 20
324	 24	463.5	42.9	 20
325	 24	414.0	30.9	 25
326	 24	330.0	33.3	 25
327	 24	391.3	34.4	 20
328	 24	1579.0	96.1	 25
329	 24	646.0	47.4	 25
330	 24	719.0	79.8	 25
331	 24	694.5	58.5	 20
332	 24	130.3	23.8	 20
333	 24	199.3	25.9	 20
334	 24	240.5	30.0	 16
335	 24	595.3	99.2	 20
336	 24	161.0	23.2	 25
337	 24	290.8	30.5	 20
338	 24	11648.0	1842.0	 25
339	 24	157.0	29.3	 25
340	 24	192.3	21.9	 20
341	 24	226.0	19.7	 25
342	 24	757.0	98.8	 25
343	 24	276.3	34.7	 20
344	 24	200.8	19.6	 20
345	 24	199.8	21.3	 20
346	 24	206.8	26.8	 16
347	 24	342.5	44.9	 20
348	 24	131.0	19.1	 25
349	 24	189.3	21.3	 20
350	 24	157.0	16.5	 25
351	 24	1871.0	401.3	 25
352	 24	182.0	23.3	 20
353	 24	739.0	81.2	 25
354	 24	393.0	44.5	 25
355	 24	157.3	26.4	 20
356	 24	194.0	25.4	 25
357	 24	231.0	22.8	 20
358	 24	196.8	28.5	 16
359	 24	368.0	44.0	 20
360	 24	176.0	21.5	 20
361	 24	346.3	31.0	 20
362	 24	426.0	46.4	 25
363	 24	370.0	52.1	 25
364	 24	2248.8	212.4	 20
365	 24	379.0	39.1	 25
366	 24	302.0	28.9	 25
367	 24	515.0	54.3	 20
368	 24	201.0	32.3	 25
369	 24	238.0	26.8	 20
370	 24	1028.3	89.6	 20
371	 24	2032.5	101.9	 16
372	 24	774.5	94.4	 20
373	 24	239.0	49.5	 25
374	 24	178.0	29.8	 20
375	 24	211.0	35.3	 25
376	 24	189.0	21.6	 25
377	 24	159.5	26.6	 20
378	 24	319.0	51.7	 25
379	 24	673.0	71.7	 25
380	 24	1176.8	91.4	 20
381	 24	167.0	25.6	 20
382	 24	172.8	14.0	 20
383	 24	301.3	17.8	 16
384	 24	1250.5	126.3	 20
385	 24	635.0	55.2	 25
386	 24	795.3	62.7	 20
387	 24	599.0	110.4	 25
388	 24	236.0	31.9	 25
389	 24	1411.0	390.2	 20
390	 24	184.0	25.4	 25
391	 24	270.0	32.2	 25
392	 24	657.5	59.5	 20
393	 24	687.0	51.7	 20
394	 24	229.8	26.7	 20
395	 24	480.0	38.2	 16
396	 24	981.0	83.2	 20
397	 24	149.0	21.5	 25
398	 24	203.0	18.9	 20
399	 24	170.0	28.7	 25
400	 24	4138.0	717.1	 25
401	 24	324.0	31.9	 20
402	 24	288.0	32.7	 25
403	 24	204.0	18.2	 25
404	 24	2643.5	297.7	 20
405	 24	853.0	99.6	 20
406	 24	197.5	24.7	 20
407	 24	614.0	68.9	 16
408	 24	1239.8	138.4	 20
409	 24	2666.0	369.1	 25
410	 24	1424.0	192.0	 25
411	 24	529.5	37.6	 20
412	 24	182.0	20.8	 25
413	 24	222.0	33.3	 25
414	 24	358.5	35.5	 20
415	 24	6595.0	990.9	 25
416	 24	3664.0	656.5	 25
417	 24	310.8	43.9	 16
418	 24	160.3	20.9	 20
419	 24	156.0	20.6	 20
420	 24	197.3	22.2	 16
421	 24	548.0	86.7	 25
422	 24	248.0	24.8	 25
423	 24	441.3	78.4	 20
424	 24	255.0	20.2	 25
425	 24	289.0	32.8	 25
426	 24	203.3	26.6	 20
427	 24	257.0	29.0	 25
428	 24	961.0	61.0	 25
429	 24	422.5	48.6	 16
430	 24	291.5	41.8	 20
431	 24	335.0	40.9	 20
432	 24	1048.5	116.9	 16
433	 24	401.0	65.8	 25
434	 24	274.0	30.5	 25
435	 24	310.3	34.2	 20
436	 24	1069.0	130.2	 25
437	 24	309.0	47.5	 25
438	 24	382.3	42.2	 20
439	 24	944.0	217.6	 25
440	 24	262.0	22.1	 25
441	 24	1379.3	164.9	 16
442	 24	155.5	18.8	 20
443	 24	414.5	50.5	 20
444	 24	259.8	21.4	 16
445	 24	314.0	49.9	 25
446	 24	271.0	29.4	 25
447	 24	4227.0	728.7	 20
448	 24	183.0	35.6	 25
449	 24	207.0	32.2	 25
450	 24	181.0	27.3	 25
451	 24	172.5	26.4	 20
452	 24	128.0	20.2	 25
453	 24	120.0	23.5	 20
454	 24	159.8	23.0	 16
455	 24	264.0	35.7	 20
456	 24	254.5	19.6	 20
457	 24	349.3	32.7	 20
458	 24	1254.0	194.5	 25
459	 24	997.0	88.7	 25
460	 24	463.0	40.4	 20
461	 24	201.0	18.8	 25
462	 24	299.0	32.9	 25
463	 24	1358.8	129.0	 20
464	 24	541.0	46.8	 25
465	 24	785.8	59.8	 20
466	 24	1571.3	132.4	 16
467	 24	1355.8	146.9	 20
468	 24	2123.5	213.0	 20
469	 24	21746.0	4287.7	 20
470	 24	291.0	75.5	 25
471	 24	422.0	43.7	 25
472	 24	437.5	39.3	 20
473	 24	284.0	34.5	 25
474	 24	461.0	59.9	 25
475	 24	381.3	41.8	 20
476	 24	387.0	46.6	 25
477	 24	292.0	23.9	 20
478	 24	957.8	109.4	 16
479	 24	387.0	44.4	 20
480	 24	803.5	95.3	 20
481	 24	277.3	34.6	 20
482	 24	822.0	125.5	 25
483	 24	1712.0	167.5	 25
484	 24	693.8	43.0	 20
485	 24	2004.0	315.9	 25
486	 24	2691.0	375.3	 25
487	 24	852.3	55.8	 20
488	 24	1116.0	159.2	 25
489	 24	264.0	35.2	 20
490	 24	2155.5	318.5	 20
491	 24	763.5	113.7	 16
492	 24	165.0	18.5	 20
493	 24	194.0	31.4	 25
494	 24	660.8	72.3	 20
495	 24	5009.0	988.0	 25
496	 24	1315.0	158.3	 25
497	 24	1123.5	117.7	 20
498	 24	635.0	60.9	 25
499	 24	701.0	73.0	 25
500	 24	399.8	44.0	 20
501	 24	719.3	74.8	 20
502	 24	1057.0	108.1	 20
503	 24	981.0	60.0	 16
504	 24	418.0	47.1	 20
505	 24	247.0	21.9	 25
506	 24	492.8	66.3	 20
507	 24	1057.0	106.1	 25
508	 24	376.0	46.9	 25
509	 24	1093.3	81.5	 20
510	 24	628.0	47.8	 25
511	 24	490.0	50.0	 25
512	 24	1421.3	132.1	 20
513	 24	694.0	175.0	 25
514	 24	2516.8	242.6	 20
515	 24	1258.0	77.0	 16
516	 24	801.0	141.3	 20
517	 24	623.0	52.3	 20
518	 24	334.0	62.6	 20
519	 24	634.0	77.0	 25
520	 24	170.0	23.4	 25
521	 24	171.5	19.8	 20
522	 24	456.0	65.4	 25
523	 24	155.0	18.1	 25
524	 24	209.0	23.0	 20
525	 24	143.0	13.9	 25
526	 24	345.3	34.4	 20
527	 24	318.0	35.2	 16
528	 24	148.0	11.7	 20
529	 24	194.0	23.3	 20
530	 24	759.0	98.3	 25
531	 24	574.0	85.0	 20
532	 24	2456.0	314.6	 25
533	 24	404.0	43.7	 25
534	 24	148.3	24.5	 20
535	 24	369.0	30.2	 25
536	 24	444.0	68.4	 25
537	 24	526.8	57.8	 20
538	 24	201.0	23.9	 20
539	 24	133.3	18.4	 20
540	 24	375.3	37.7	 16
541	 24	165.3	14.9	 20
542	 24	117.0	14.8	 25
543	 24	365.8	30.8	 20
544	 24	345.0	41.3	 25
545	 24	1345.0	170.5	 25
546	 24	972.0	251.5	 20
547	 24	671.0	62.3	 25
548	 24	1176.0	136.0	 25
549	 24	3307.5	200.9	 20
550	 24	406.5	39.5	 20
551	 24	3557.5	428.1	 20
552	 24	1916.3	111.0	 16
553	 24	410.8	30.6	 20
554	 24	333.0	34.6	 25
555	 24	386.0	36.9	 20
556	 24	944.0	146.0	 25
557	 24	1095.0	82.3	 25
558	 24	1082.0	55.7	 20
559	 24	592.0	66.8	 25
560	 24	765.0	56.7	 25
561	 24	1604.5	90.9	 20
562	 24	564.3	42.0	 20
563	 24	1041.8	87.5	 20
564	 24	553.0	27.5	 16
565	 24	2508.8	293.2	 20
566	 24	884.0	63.9	 25
567	 24	505.8	85.6	 20
568	 24	336.0	78.3	 25
569	 24	296.0	32.6	 25
570	 24	507.0	43.7	 25
571	 24	327.8	35.3	 20
572	 24	327.0	36.0	 25
573	 24	821.0	146.3	 25
574	 24	690.3	69.7	 16
575	 24	1061.5	99.3	 20
576	 24	710.5	78.8	 20
577	 24	188.8	21.8	 16
578	 24	341.0	36.2	 25
579	 24	6542.0	1297.5	 25
580	 24	399.5	42.4	 20
581	 24	307.0	62.1	 25
582	 24	1207.0	154.5	 25
583	 24	511.8	40.3	 20
584	 24	4303.0	643.0	 25
585	 24	342.0	42.3	 25
586	 24	241.5	26.7	 16
587	 24	1301.0	180.0	 20
588	 24	2960.0	164.8	 20
589	 24	2789.3	185.3	 16
590	 24	1339.0	193.3	 25
591	 24	991.0	92.0	 25
592	 24	2636.8	458.6	 20
593	 24	201.0	40.3	 25
594	 24	204.0	31.4	 25
595	 24	989.5	116.1	 20
596	 24	619.0	54.7	 25
597	 24	488.0	87.0	 25
598	 24	356.5	26.0	 16
599	 24	1999.3	226.7	 20
600	 24	390.3	43.8	 20
601	 24	340.8	31.5	 16
602	 24	155.0	25.3	 25
603	 24	433.0	64.7	 25
604	 24	208.0	24.4	 20
605	 24	247.0	27.7	 25
606	 24	529.0	67.0	 25
607	 24	142.5	20.8	 20
608	 24	144.0	31.7	 25
609	 24	138.0	23.4	 25
610	 24	488.3	45.0	 20
611	 24	217.5	19.6	 16
612	 24	858.0	106.9	 20
613	 24	994.3	100.8	 20
614	 24	15296.3	3144.8	 20
615	 24	2261.0	327.7	 25
616	 24	3897.0	527.8	 25
617	 24	2591.0	267.2	 20
618	 24	267.0	53.0	 25
619	 24	794.0	111.4	 25
620	 24	430.3	42.2	 20
621	 24	365.0	29.7	 25
622	 24	973.0	93.2	 20
623	 24	2439.5	160.1	 16
624	 24	461.0	44.2	 20
625	 24	1338.5	142.3	 20
626	 24	614.5	51.8	 20
627	 24	202.0	31.9	 25
628	 24	299.0	34.0	 25
629	 24	204.3	33.6	 20
630	 24	2359.0	619.4	 25
631	 24	1021.0	114.7	 25
632	 24	961.5	69.5	 20
633	 24	223.0	23.1	 25
634	 24	149.3	22.1	 20
635	 24	151.3	22.9	 16
636	 24	215.0	20.8	 20
637	 24	286.5	26.4	 20
638	 24	422.5	67.2	 20
639	 24	16512.0	4030.4	 25
  0	 25	290.0	30.2	 20
  1	 25	203.8	26.3	 16
  2	 25	651.0	146.9	 25
  3	 25	146.0	21.3	 25
  4	 25	4518.0	645.3	 20
  5	 25	1002.0	236.8	 25
  6	 25	125.0	24.4	 25
  7	 25	1812.5	307.6	 20
  8	 25	483.0	82.6	 25
  9	 25	155.0	19.0	 25
 10	 25	2859.8	303.5	 16
 11	 25	244.3	36.8	 20
 12	 25	165.3	20.7	 20
 13	 25	120.0	12.4	 16
 14	 25	301.0	49.0	 25
 15	 25	189.0	26.5	 25
 16	 25	198.5	25.0	 20
 17	 25	196.0	20.9	 25
 18	 25	349.0	41.8	 25
 19	 25	195.0	34.4	 25
 20	 25	11506.3	1231.7	 20
 21	 25	587.0	56.1	 25
 22	 25	583.5	43.9	 20
 23	 25	8036.5	842.7	 16
 24	 25	1051.5	85.0	 20
 25	 25	894.8	86.2	 20
 26	 25	1088.8	87.7	 20
 27	 25	415.0	50.1	 25
 28	 25	434.0	45.5	 25
 29	 25	590.3	49.4	 20
 30	 25	273.0	28.0	 25
 31	 25	207.0	26.2	 25
 32	 25	968.8	76.2	 20
 33	 25	543.0	61.3	 25
 34	 25	211.0	34.1	 25
 35	 25	1129.3	52.6	 16
 36	 25	1442.5	104.0	 20
 37	 25	1473.0	100.7	 20
 38	 25	1376.8	75.6	 16
 39	 25	1438.0	103.6	 25
 40	 25	413.0	33.1	 25
 41	 25	1340.5	72.8	 20
 42	 25	754.0	55.9	 25
 43	 25	420.0	43.4	 25
 44	 25	420.5	32.4	 20
 45	 25	527.0	52.1	 25
 46	 25	643.0	46.3	 25
 47	 25	226.0	27.4	 16
 48	 25	902.3	77.2	 20
 49	 25	897.5	111.6	 20
 50	 25	176.0	21.7	 16
 51	 25	389.0	42.7	 25
 52	 25	332.0	30.8	 25
 53	 25	323.3	37.0	 20
 54	 25	2708.0	293.0	 25
 55	 25	1376.0	105.6	 25
 56	 25	14850.8	1467.9	 20
 57	 25	392.0	47.8	 25
 58	 25	1342.0	184.9	 25
 59	 25	270.0	50.6	 20
 60	 25	670.8	58.4	 16
 61	 25	201.0	22.4	 20
 62	 25	191.3	20.6	 20
 63	 25	349.5	54.5	 20
 64	 25	160.0	25.0	 25
 65	 25	718.0	111.5	 25
 66	 25	446.3	32.8	 20
 67	 25	506.0	39.0	 25
 68	 25	370.0	54.0	 25
 69	 25	1017.5	120.0	 20
 70	 25	649.0	85.2	 25
 71	 25	311.8	27.7	 20
 72	 25	332.3	27.9	 16
 73	 25	165.5	18.9	 20
 74	 25	185.5	23.1	 20
 75	 25	206.3	26.3	 20
 76	 25	225.0	23.7	 25
 77	 25	212.0	22.5	 25
 78	 25	434.0	42.9	 20
 79	 25	2527.0	228.9	 25
 80	 25	694.0	64.3	 25
 81	 25	1097.8	110.9	 20
 82	 25	530.0	84.5	 25
 83	 25	155.0	23.9	 20
 84	 25	1470.8	179.0	 16
 85	 25	468.3	71.3	 20
 86	 25	2306.5	483.8	 20
 87	 25	933.8	161.5	 20
 88	 25	651.0	70.5	 25
 89	 25	2209.0	228.2	 25
 90	 25	6776.8	834.5	 20
 91	 25	195.0	26.0	 25
 92	 25	116.0	14.3	 25
 93	 25	149.5	19.8	 20
 94	 25	4821.0	1107.1	 25
 95	 25	4636.5	474.3	 20
 96	 25	2264.0	98.9	 16
 97	 25	438.0	66.4	 20
 98	 25	409.5	63.1	 20
 99	 25	669.0	42.1	 25
100	 25	484.0	43.8	 20
101	 25	833.0	112.6	 25
102	 25	7222.0	1318.2	 25
103	 25	352.0	44.3	 20
104	 25	348.0	40.1	 25
105	 25	2955.0	496.3	 25
106	 25	524.5	69.2	 20
107	 25	688.5	81.0	 20
108	 25	403.0	33.5	 20
109	 25	2331.3	222.5	 16
110	 25	540.3	50.8	 20
111	 25	942.0	73.7	 25
112	 25	9953.8	1394.5	 20
113	 25	893.0	79.3	 25
114	 25	1083.0	106.3	 25
115	 25	475.3	35.2	 20
116	 25	318.0	40.1	 25
117	 25	258.0	37.1	 25
118	 25	333.0	34.8	 20
119	 25	2190.8	353.5	 20
120	 25	306.5	27.4	 20
121	 25	184.5	28.7	 16
122	 25	255.5	40.1	 20
123	 25	267.0	26.7	 25
124	 25	615.8	46.4	 20
125	 25	613.0	65.7	 25
126	 25	217.0	25.9	 25
127	 25	433.0	34.1	 20
128	 25	136.0	19.7	 25
129	 25	424.0	52.9	 25
130	 25	770.8	67.2	 20
131	 25	2627.8	539.0	 20
132	 25	160.8	25.6	 20
133	 25	152.8	23.6	 16
134	 25	2798.5	641.8	 20
135	 25	128.0	22.3	 25
136	 25	2493.8	297.6	 20
137	 25	181.0	27.4	 25
138	 25	381.0	44.6	 25
139	 25	1535.0	126.5	 25
140	 25	396.8	32.9	 20
141	 25	387.0	38.7	 25
142	 25	449.0	47.7	 25
143	 25	370.3	33.8	 16
144	 25	724.8	60.5	 20
145	 25	1225.3	146.2	 20
146	 25	447.8	47.3	 16
147	 25	2248.0	260.3	 25
148	 25	341.0	30.9	 25
149	 25	545.8	43.0	 20
150	 25	808.0	62.2	 25
151	 25	1326.0	102.0	 25
152	 25	1460.5	108.1	 20
153	 25	2785.0	209.8	 25
154	 25	2406.0	289.9	 25
155	 25	8208.5	656.6	 16
156	 25	170.5	25.2	 20
157	 25	240.3	33.0	 20
158	 25	195.3	35.7	 16
159	 25	153.0	38.3	 25
160	 25	397.0	75.9	 25
161	 25	164.3	23.4	 20
162	 25	196.0	24.8	 25
163	 25	193.0	23.7	 25
164	 25	173.5	24.7	 20
165	 25	716.0	96.1	 25
166	 25	3762.0	596.0	 25
167	 25	293.5	23.1	 16
168	 25	463.3	59.8	 20
169	 25	11407.0	1475.8	 20
170	 25	779.3	81.7	 16
171	 25	259.0	40.0	 25
172	 25	10334.0	1457.4	 25
173	 25	832.3	126.5	 20
174	 25	343.0	41.2	 25
175	 25	272.0	40.0	 25
176	 25	673.3	54.9	 20
177	 25	1173.0	141.1	 25
178	 25	13951.0	2379.1	 25
179	 25	1643.3	78.4	 20
180	 25	1448.5	69.7	 16
181	 25	754.8	63.4	 20
182	 25	970.0	70.5	 20
183	 25	779.8	47.4	 20
184	 25	5044.0	453.2	 25
185	 25	1737.0	131.8	 25
186	 25	242.0	34.5	 20
187	 25	205.0	28.0	 25
188	 25	1998.0	211.6	 25
189	 25	1401.8	81.8	 20
190	 25	1031.0	123.3	 25
191	 25	1156.0	123.1	 25
192	 25	1020.5	76.2	 16
193	 25	584.3	66.5	 20
194	 25	130.5	20.4	 20
195	 25	115.3	13.2	 16
196	 25	1781.0	338.7	 25
197	 25	133.0	18.3	 25
198	 25	140.0	18.6	 20
199	 25	206.0	24.2	 25
200	 25	397.0	63.1	 25
201	 25	195.8	17.3	 20
202	 25	305.0	21.9	 25
203	 25	260.0	26.5	 25
204	 25	170.5	24.6	 16
205	 25	4462.3	667.9	 20
206	 25	386.8	30.6	 20
207	 25	124.5	20.9	 16
208	 25	139.0	17.0	 25
209	 25	438.0	40.4	 25
210	 25	204.3	18.1	 20
211	 25	280.0	32.3	 25
212	 25	166.0	21.5	 25
213	 25	1299.0	199.3	 20
214	 25	242.0	40.0	 25
215	 25	2182.0	409.4	 25
216	 25	159.3	23.9	 16
217	 25	1289.5	158.3	 20
218	 25	1767.3	244.6	 20
219	 25	156.0	15.4	 20
220	 25	301.0	37.6	 20
221	 25	402.0	50.1	 25
222	 25	509.0	62.4	 25
223	 25	6637.3	717.2	 20
224	 25	145.0	19.1	 25
225	 25	685.0	146.2	 25
226	 25	450.3	47.1	 20
227	 25	277.0	29.6	 25
228	 25	292.3	29.1	 20
229	 25	3339.0	399.5	 16
230	 25	160.3	17.2	 20
231	 25	188.3	27.0	 20
232	 25	270.8	46.4	 20
233	 25	1051.0	184.8	 25
234	 25	134.0	15.5	 25
235	 25	152.0	18.3	 20
236	 25	2360.0	541.4	 25
237	 25	588.0	74.4	 25
238	 25	2730.5	506.4	 20
239	 25	191.0	28.1	 25
240	 25	2128.5	394.5	 20
241	 25	1228.3	94.0	 16
242	 25	3113.0	411.2	 20
243	 25	282.8	32.0	 20
244	 25	1002.3	103.8	 20
245	 25	305.0	29.0	 25
246	 25	577.0	76.6	 25
247	 25	1388.5	127.3	 20
248	 25	754.0	77.7	 25
249	 25	3610.0	806.3	 25
250	 25	176.0	28.5	 20
251	 25	165.0	14.4	 25
252	 25	4160.8	796.2	 20
253	 25	1198.5	59.1	 16
254	 25	378.3	24.1	 20
255	 25	265.0	29.2	 20
256	 25	380.3	41.0	 20
257	 25	864.0	98.2	 25
258	 25	8140.0	1211.0	 25
259	 25	1411.0	163.6	 25
260	 25	817.3	69.0	 20
261	 25	2613.0	303.8	 25
262	 25	985.0	84.8	 25
263	 25	434.5	68.1	 20
264	 25	288.0	31.9	 20
265	 25	222.3	28.0	 20
266	 25	374.3	37.1	 16
267	 25	254.0	23.0	 20
268	 25	351.0	43.2	 25
269	 25	263.8	27.3	 20
270	 25	546.0	87.9	 25
271	 25	240.0	20.1	 25
272	 25	341.8	31.6	 20
273	 25	2544.0	541.2	 25
274	 25	192.0	29.6	 25
275	 25	229.3	28.1	 20
276	 25	226.3	29.7	 20
277	 25	565.5	36.6	 20
278	 25	745.5	55.7	 16
279	 25	6568.3	1044.3	 20
280	 25	11465.0	1677.0	 25
281	 25	6455.0	394.7	 20
282	 25	1433.0	121.9	 25
283	 25	1268.0	99.7	 25
284	 25	4153.5	580.8	 20
285	 25	486.0	48.7	 25
286	 25	4484.0	879.9	 25
287	 25	307.5	38.7	 20
288	 25	420.3	54.1	 20
289	 25	217.3	20.8	 20
290	 25	374.5	35.0	 16
291	 25	167.5	20.3	 20
292	 25	526.0	37.2	 25
293	 25	630.8	62.2	 20
294	 25	554.0	50.3	 25
295	 25	245.0	33.8	 25
296	 25	1573.3	91.1	 20
297	 25	9320.0	1348.1	 25
298	 25	423.0	49.7	 25
299	 25	664.0	88.5	 25
300	 25	535.3	48.8	 16
301	 25	188.8	22.9	 20
302	 25	1048.8	205.4	 20
303	 25	443.3	52.2	 16
304	 25	289.0	18.7	 25
305	 25	234.0	24.3	 25
306	 25	452.5	32.9	 20
307	 25	580.0	39.8	 25
308	 25	3114.0	632.1	 25
309	 25	3986.5	564.8	 20
310	 25	1850.0	170.3	 25
311	 25	286.0	24.3	 25
312	 25	353.8	28.8	 16
313	 25	513.8	61.4	 20
314	 25	1002.5	59.1	 20
315	 25	696.3	59.4	 16
316	 25	480.0	62.0	 25
317	 25	1218.0	144.1	 25
318	 25	518.0	57.4	 20
319	 25	4238.0	746.5	 25
320	 25	2998.0	641.1	 25
321	 25	284.8	30.1	 20
322	 25	632.0	75.3	 25
323	 25	2301.0	453.8	 25
324	 25	1933.0	157.2	 16
325	 25	559.5	72.1	 20
326	 25	479.8	67.7	 20
327	 25	407.8	39.8	 16
328	 25	757.0	75.9	 25
329	 25	387.0	51.2	 25
330	 25	327.8	34.1	 20
331	 25	262.0	25.2	 25
332	 25	209.0	27.6	 25
333	 25	252.8	34.5	 20
334	 25	150.0	18.4	 25
335	 25	1339.0	303.8	 25
336	 25	135.0	19.2	 16
337	 25	5003.5	842.7	 20
338	 25	199.8	19.9	 20
339	 25	537.3	50.8	 20
340	 25	440.8	60.2	 20
341	 25	689.0	144.0	 25
342	 25	499.0	57.5	 25
343	 25	492.0	58.9	 20
344	 25	8847.0	1792.6	 25
345	 25	126.0	24.1	 25
346	 25	2269.0	612.4	 20
347	 25	2582.0	696.1	 25
348	 25	150.3	19.0	 20
349	 25	2508.8	456.1	 16
350	 25	152.5	19.1	 20
351	 25	153.5	18.6	 20
352	 25	688.0	87.6	 16
353	 25	7116.0	1218.3	 25
354	 25	391.0	76.8	 25
355	 25	168.3	20.1	 20
356	 25	265.0	35.9	 25
357	 25	2655.0	536.1	 25
358	 25	661.0	107.2	 20
359	 25	214.0	23.4	 25
360	 25	208.0	39.8	 25
361	 25	729.8	77.8	 16
362	 25	637.8	54.3	 20
363	 25	485.5	36.3	 20
364	 25	591.3	43.3	 16
365	 25	665.0	35.7	 25
366	 25	526.0	38.2	 25
367	 25	2448.0	138.0	 20
368	 25	597.0	43.6	 25
369	 25	899.0	97.8	 25
370	 25	1488.5	151.1	 20
371	 25	2161.0	280.8	 25
372	 25	2731.0	504.2	 25
373	 25	323.8	25.9	 16
374	 25	731.0	73.4	 20
375	 25	198.3	19.9	 20
376	 25	250.5	35.0	 16
377	 25	624.0	94.3	 25
378	 25	699.0	79.1	 25
379	 25	969.0	109.3	 25
380	 25	623.8	74.2	 20
381	 25	898.0	95.1	 25
382	 25	738.0	100.8	 25
383	 25	322.3	42.0	 20
384	 25	1364.0	160.8	 25
385	 25	7736.8	846.6	 20
386	 25	16176.0	1344.4	 16
387	 25	423.0	69.6	 20
388	 25	161.5	15.8	 20
389	 25	173.5	18.0	 20
390	 25	164.0	18.2	 25
391	 25	669.0	57.2	 25
392	 25	388.3	40.6	 20
393	 25	3394.0	722.4	 25
394	 25	446.0	53.0	 25
395	 25	289.8	29.5	 20
396	 25	652.0	44.6	 25
397	 25	270.3	24.5	 20
398	 25	475.3	38.1	 16
399	 25	11299.3	1726.8	 20
400	 25	450.0	33.0	 20
401	 25	211.3	24.1	 20
402	 25	760.0	102.2	 25
403	 25	452.0	54.4	 25
404	 25	174.8	17.8	 20
405	 25	251.0	26.6	 25
406	 25	1120.0	204.8	 25
407	 25	196.3	24.2	 20
408	 25	362.0	42.4	 25
409	 25	1165.3	178.2	 20
410	 25	234.3	27.2	 16
411	 25	2226.8	230.5	 20
412	 25	634.0	66.4	 20
413	 25	3085.8	373.9	 20
414	 25	372.0	54.9	 25
415	 25	1655.0	247.2	 25
416	 25	347.3	38.1	 20
417	 25	310.0	27.8	 25
418	 25	211.0	27.3	 25
419	 25	451.0	64.6	 25
420	 25	4709.8	1022.0	 20
421	 25	230.3	24.3	 20
422	 25	397.3	34.7	 20
423	 25	508.0	65.6	 16
424	 25	7085.0	1303.2	 20
425	 25	201.0	26.7	 25
426	 25	473.3	48.7	 20
427	 25	276.0	33.1	 25
428	 25	5573.0	957.3	 25
429	 25	829.5	65.8	 20
430	 25	517.0	46.1	 25
431	 25	1432.0	339.9	 25
432	 25	176.8	28.7	 20
433	 25	300.8	24.1	 20
434	 25	339.0	40.5	 20
435	 25	849.5	58.3	 16
436	 25	1953.3	238.7	 20
437	 25	574.0	57.0	 25
438	 25	7911.8	754.1	 20
439	 25	550.0	97.3	 25
440	 25	164.0	22.6	 25
441	 25	2233.5	171.9	 20
442	 25	1661.0	304.4	 25
443	 25	330.0	25.0	 25
444	 25	2806.0	391.8	 20
445	 25	4102.5	448.7	 20
446	 25	884.0	88.4	 20
447	 25	1141.0	71.4	 16
448	 25	3460.8	425.7	 20
449	 25	6834.0	957.7	 25
450	 25	390.8	31.2	 20
451	 25	344.0	41.1	 25
452	 25	174.0	22.9	 25
453	 25	198.5	19.1	 20
454	 25	355.0	36.9	 25
455	 25	531.0	32.5	 25
456	 25	9120.0	1605.7	 20
457	 25	655.3	41.9	 20
458	 25	282.3	43.1	 20
459	 25	206.5	26.6	 20
460	 25	1679.8	126.1	 16
461	 25	11529.0	1833.2	 25
462	 25	473.0	50.4	 25
463	 25	366.5	39.1	 20
464	 25	764.0	137.2	 25
465	 25	210.0	20.3	 25
466	 25	7896.8	1274.7	 20
467	 25	425.0	60.6	 25
468	 25	266.0	28.6	 25
469	 25	217.8	31.8	 16
470	 25	277.3	24.2	 20
471	 25	835.3	80.6	 20
472	 25	620.0	37.8	 16
473	 25	1809.0	303.5	 25
474	 25	1868.0	199.4	 25
475	 25	385.0	26.2	 20
476	 25	4553.0	886.9	 25
477	 25	270.0	29.9	 25
478	 25	3664.0	407.9	 20
479	 25	661.0	53.5	 25
480	 25	557.0	100.7	 25
481	 25	167.5	22.4	 16
482	 25	316.0	40.7	 20
483	 25	332.5	53.4	 20
484	 25	430.8	43.1	 16
485	 25	464.0	39.3	 25
486	 25	6739.0	828.3	 25
487	 25	1525.0	170.1	 20
488	 25	251.0	24.9	 25
489	 25	673.0	77.6	 25
490	 25	402.3	35.9	 20
491	 25	543.0	70.1	 25
492	 25	630.0	105.6	 25
493	 25	1566.3	110.4	 16
494	 25	1391.3	88.8	 20
495	 25	539.8	50.9	 20
496	 25	3755.5	241.8	 16
497	 25	1264.0	120.8	 25
498	 25	904.0	87.7	 25
499	 25	1458.0	86.7	 25
500	 25	1693.3	215.1	 20
501	 25	1786.0	368.7	 25
502	 25	1059.0	228.5	 25
503	 25	375.3	36.2	 20
504	 25	1928.0	234.5	 25
505	 25	987.3	66.7	 20
506	 25	435.0	42.1	 16
507	 25	811.0	59.5	 20
508	 25	1575.0	136.1	 20
509	 25	300.3	27.3	 16
510	 25	652.0	90.8	 25
511	 25	5290.0	805.0	 25
512	 25	3663.5	294.7	 20
513	 25	537.0	47.6	 25
514	 25	10649.0	1808.6	 25
515	 25	11168.8	1574.2	 20
516	 25	4052.0	655.5	 25
517	 25	1708.0	158.3	 25
518	 25	671.8	64.4	 16
519	 25	211.0	29.3	 20
520	 25	134.8	35.8	 20
521	 25	470.3	37.8	 16
522	 25	268.0	31.6	 25
523	 25	1692.0	188.8	 25
524	 25	5063.3	658.6	 20
525	 25	400.0	27.1	 25
526	 25	1635.0	232.6	 25
527	 25	1441.0	151.1	 20
528	 25	564.0	128.2	 25
529	 25	251.0	29.5	 25
530	 25	794.5	41.1	 16
531	 25	487.0	43.6	 20
532	 25	677.5	67.1	 20
533	 25	1245.3	73.6	 16
534	 25	258.0	43.6	 25
535	 25	8486.0	1310.8	 25
536	 25	206.3	17.3	 20
537	 25	1344.0	129.2	 25
538	 25	2596.0	429.5	 25
539	 25	175.0	25.8	 25
540	 25	156.0	27.1	 20
541	 25	260.0	36.8	 25
542	 25	153.0	19.4	 20
543	 25	196.0	29.0	 16
544	 25	637.8	90.9	 20
545	 25	185.0	19.8	 20
546	 25	2066.0	332.2	 20
547	 25	975.0	139.1	 25
548	 25	3791.0	827.7	 25
549	 25	496.5	51.7	 20
550	 25	599.0	62.9	 25
551	 25	961.0	150.8	 25
552	 25	1292.0	103.2	 20
553	 25	1616.0	305.3	 25
554	 25	1669.8	166.6	 20
555	 25	1027.3	79.0	 16
556	 25	523.8	75.1	 20
557	 25	1033.0	65.4	 20
558	 25	1063.5	86.6	 20
559	 25	561.0	53.4	 25
560	 25	625.0	111.1	 25
561	 25	1377.3	71.0	 20
562	 25	818.0	51.8	 25
563	 25	349.0	37.3	 25
564	 25	644.3	51.1	 20
565	 25	1425.0	353.6	 25
566	 25	402.8	49.1	 20
567	 25	2922.3	144.0	 16
568	 25	12323.3	1750.1	 20
569	 25	672.5	47.2	 20
570	 25	3901.3	291.6	 20
571	 25	10176.0	1727.2	 25
572	 25	728.0	50.3	 25
573	 25	10129.3	1471.6	 20
574	 25	541.0	78.0	 25
575	 25	403.0	47.8	 25
576	 25	239.3	33.9	 20
577	 25	545.0	69.4	 25
578	 25	127.5	20.8	 20
579	 25	462.5	38.1	 20
580	 25	3336.3	369.7	 16
581	 25	200.0	21.1	 20
582	 25	363.0	40.5	 25
583	 25	321.3	30.3	 20
584	 25	366.0	31.8	 25
585	 25	168.0	20.1	 25
586	 25	641.3	73.2	 20
587	 25	1457.0	231.1	 25
588	 25	1172.0	140.2	 25
589	 25	784.5	57.7	 20
590	 25	3077.3	216.5	 20
591	 25	452.3	42.0	 20
592	 25	782.3	55.8	 16
593	 25	391.8	30.6	 20
594	 25	976.0	124.3	 25
595	 25	562.5	41.6	 20
596	 25	2076.0	311.3	 25
597	 25	491.0	45.9	 25
598	 25	2721.3	499.5	 20
599	 25	5044.0	965.4	 25
600	 25	451.0	45.2	 25
601	 25	800.3	72.3	 20
602	 25	550.3	51.9	 20
603	 25	163.3	18.5	 20
604	 25	413.8	52.2	 16
605	 25	394.3	31.3	 20
606	 25	763.0	94.6	 25
607	 25	465.0	40.6	 20
608	 25	1315.0	183.9	 25
609	 25	164.0	28.4	 25
610	 25	817.8	202.7	 20
611	 25	192.0	31.6	 25
612	 25	145.0	18.0	 25
613	 25	239.3	21.3	 20
614	 25	3426.0	868.1	 20
615	 25	542.3	66.7	 20
616	 25	257.5	30.1	 16
617	 25	2823.0	596.6	 20
618	 25	657.0	135.6	 25
619	 25	834.0	167.8	 25
620	 25	351.0	33.5	 20
621	 25	746.0	80.1	 25
622	 25	1362.0	82.3	 25
623	 25	4889.8	356.5	 20
624	 25	1863.0	188.9	 25
625	 25	996.0	106.0	 25
626	 25	1372.3	73.2	 16
627	 25	638.3	44.9	 20
628	 25	850.3	54.2	 20
629	 25	837.0	100.6	 16
630	 25	3384.0	781.0	 25
631	 25	918.0	64.4	 25
632	 25	589.3	60.0	 20
633	 25	16159.0	2958.8	 25
634	 25	273.0	99.4	 25
635	 25	2431.5	431.8	 20
636	 25	214.0	28.4	 25
637	 25	146.0	19.4	 25
638	 25	1744.5	288.8	 16
639	 25	397.0	51.5	 20
  0	 26	18738.0	3079.5	 25
  1	 26	174.0	25.4	 20
  2	 26	181.3	26.6	 20
  3	 26	140.0	16.0	 20
  4	 26	311.8	40.1	 16
  5	 26	140.5	19.3	 20
  6	 26	140.0	24.1	 25
  7	 26	178.8	34.1	 20
  8	 26	133.0	17.5	 25
  9	 26	183.0	22.4	 25
 10	 26	584.8	140.1	 20
 11	 26	250.0	30.9	 25
 12	 26	146.0	26.2	 25
 13	 26	167.3	27.3	 20
 14	 26	188.8	24.5	 20
 15	 26	213.8	28.2	 20
 16	 26	225.8	28.7	 16
 17	 26	186.0	27.4	 20
 18	 26	324.0	27.7	 25
 19	 26	240.8	36.2	 20
 20	 26	4757.0	1044.0	 25
 21	 26	1082.0	92.6	 25
 22	 26	337.8	46.0	 20
 23	 26	1962.0	403.8	 25
 24	 26	902.0	103.7	 25
 25	 26	1397.5	118.1	 20
 26	 26	1230.8	184.8	 20
 27	 26	311.8	41.0	 20
 28	 26	432.0	45.1	 20
 29	 26	433.0	47.7	 16
 30	 26	289.3	36.2	 20
 31	 26	172.0	26.1	 25
 32	 26	456.5	44.4	 20
 33	 26	631.0	70.6	 25
 34	 26	298.0	33.3	 25
 35	 26	1667.5	141.8	 20
 36	 26	1197.0	107.1	 25
 37	 26	1831.0	125.6	 25
 38	 26	1503.3	63.2	 20
 39	 26	1000.3	75.5	 20
 40	 26	769.5	90.2	 20
 41	 26	2402.8	180.8	 16
 42	 26	1026.0	87.7	 20
 43	 26	319.0	32.0	 25
 44	 26	500.5	68.3	 20
 45	 26	754.0	64.7	 25
 46	 26	628.0	55.8	 25
 47	 26	208.5	29.3	 20
 48	 26	1581.0	110.5	 25
 49	 26	939.0	126.9	 25
 50	 26	173.8	23.7	 20
 51	 26	395.0	42.6	 20
 52	 26	285.8	26.0	 20
 53	 26	234.8	23.1	 16
 54	 26	931.8	85.5	 20
 55	 26	746.0	95.1	 25
 56	 26	3257.3	678.3	 20
 57	 26	640.0	83.2	 25
 58	 26	250.0	28.0	 25
 59	 26	322.8	38.8	 20
 60	 26	360.0	44.6	 25
 61	 26	184.0	18.3	 25
 62	 26	213.0	26.7	 20
 63	 26	353.8	43.2	 20
 64	 26	162.3	20.6	 20
 65	 26	695.3	34.2	 16
 66	 26	733.0	40.7	 20
 67	 26	588.0	50.2	 25
 68	 26	429.0	46.8	 25
 69	 26	553.3	55.4	 20
 70	 26	1487.0	170.9	 25
 71	 26	363.0	44.8	 25
 72	 26	290.5	26.7	 20
 73	 26	208.0	31.7	 25
 74	 26	202.0	21.2	 25
 75	 26	262.5	31.9	 16
 76	 26	249.3	38.1	 20
 77	 26	343.0	36.0	 20
 78	 26	529.0	67.3	 16
 79	 26	1194.0	87.5	 25
 80	 26	516.0	60.8	 25
 81	 26	956.0	102.5	 20
 82	 26	465.0	61.4	 25
 83	 26	195.0	29.1	 25
 84	 26	167.0	20.0	 20
 85	 26	227.0	26.3	 25
 86	 26	317.0	116.3	 25
 87	 26	231.3	18.2	 16
 88	 26	391.3	57.3	 20
 89	 26	785.5	57.7	 20
 90	 26	2702.0	177.7	 16
 91	 26	170.0	31.8	 25
 92	 26	128.0	18.1	 25
 93	 26	135.5	15.5	 20
 94	 26	1736.0	345.2	 25
 95	 26	4056.0	587.9	 25
 96	 26	912.0	79.6	 20
 97	 26	572.0	65.9	 25
 98	 26	262.0	37.4	 25
 99	 26	980.8	63.5	 16
100	 26	570.0	37.0	 20
101	 26	1268.0	64.6	 20
102	 26	1678.0	175.8	 16
103	 26	304.0	24.1	 25
104	 26	368.0	52.0	 25
105	 26	631.5	117.3	 20
106	 26	262.0	37.5	 25
107	 26	469.0	56.5	 25
108	 26	433.0	46.9	 25
109	 26	567.3	87.9	 20
110	 26	339.0	33.0	 25
111	 26	948.8	71.2	 20
112	 26	694.0	94.6	 16
113	 26	404.3	42.7	 20
114	 26	857.5	70.4	 20
115	 26	755.5	84.0	 20
116	 26	453.0	52.6	 25
117	 26	235.0	32.1	 25
118	 26	284.3	27.2	 20
119	 26	645.0	85.8	 25
120	 26	296.0	28.2	 25
121	 26	213.8	23.3	 20
122	 26	353.0	45.5	 25
123	 26	384.8	50.6	 20
124	 26	520.3	42.6	 16
125	 26	274.0	30.5	 20
126	 26	348.3	34.6	 20
127	 26	235.0	32.7	 20
128	 26	140.0	23.5	 25
129	 26	218.0	29.1	 25
130	 26	267.3	25.7	 20
131	 26	707.0	133.0	 25
132	 26	164.0	17.9	 25
133	 26	159.8	14.8	 20
134	 26	387.0	87.3	 25
135	 26	139.0	16.9	 20
136	 26	566.3	45.9	 16
137	 26	181.8	25.5	 20
138	 26	771.8	77.9	 20
139	 26	2293.3	133.3	 20
140	 26	539.0	49.0	 25
141	 26	334.0	27.5	 25
142	 26	848.3	75.6	 20
143	 26	442.0	55.9	 25
144	 26	584.0	46.9	 25
145	 26	560.0	62.7	 20
146	 26	492.0	37.3	 25
147	 26	1155.5	79.3	 20
148	 26	521.5	51.0	 20
149	 26	496.8	50.1	 16
150	 26	807.3	45.6	 20
151	 26	1175.0	112.3	 25
152	 26	1145.5	98.7	 20
153	 26	1118.0	73.0	 25
154	 26	1397.0	80.5	 25
155	 26	5640.5	470.8	 20
156	 26	176.0	31.2	 25
157	 26	211.0	32.3	 25
158	 26	200.0	21.1	 20
159	 26	125.0	18.3	 20
160	 26	137.3	19.2	 20
161	 26	172.5	31.7	 16
162	 26	138.5	16.1	 20
163	 26	187.0	19.2	 25
164	 26	221.8	29.6	 20
165	 26	933.0	136.9	 25
166	 26	2482.0	266.9	 25
167	 26	365.8	27.8	 20
168	 26	955.0	110.0	 25
169	 26	4927.0	689.7	 25
170	 26	814.5	70.3	 20
171	 26	228.8	32.1	 20
172	 26	3052.0	409.4	 20
173	 26	189.3	32.0	 16
174	 26	324.0	38.6	 20
175	 26	235.0	25.2	 25
176	 26	748.0	60.3	 20
177	 26	752.0	104.2	 25
178	 26	7865.0	1070.6	 25
179	 26	2896.8	239.3	 20
180	 26	2145.0	192.8	 25
181	 26	976.0	73.4	 25
182	 26	1404.5	143.9	 20
183	 26	594.8	49.7	 20
184	 26	1383.0	135.8	 20
185	 26	932.8	61.1	 16
186	 26	375.8	44.3	 20
187	 26	213.8	46.4	 20
188	 26	463.0	60.5	 25
189	 26	958.5	68.0	 20
190	 26	2727.0	219.5	 25
191	 26	513.0	100.6	 25
192	 26	1423.0	72.9	 20
193	 26	605.0	53.8	 25
194	 26	136.0	18.5	 25
195	 26	138.8	22.0	 20
196	 26	339.8	60.0	 20
197	 26	137.3	16.8	 20
198	 26	147.5	19.5	 16
199	 26	240.5	29.0	 20
200	 26	155.0	21.6	 25
201	 26	195.0	24.7	 20
202	 26	652.0	81.5	 25
203	 26	377.0	41.3	 25
204	 26	154.8	21.0	 20
205	 26	1173.0	134.3	 25
206	 26	415.0	43.5	 25
207	 26	148.0	25.1	 20
208	 26	122.8	21.8	 20
209	 26	368.8	37.7	 20
210	 26	174.3	23.3	 16
211	 26	270.5	23.3	 20
212	 26	210.0	16.9	 25
213	 26	217.5	31.3	 20
214	 26	168.0	128.0	 25
215	 26	231.0	44.1	 25
216	 26	144.3	17.1	 20
217	 26	733.0	63.8	 25
218	 26	649.0	77.1	 25
219	 26	158.5	19.0	 20
220	 26	452.5	36.1	 20
221	 26	1225.3	125.1	 20
222	 26	162.5	21.5	 16
223	 26	1844.3	263.2	 20
224	 26	160.0	23.8	 25
225	 26	580.3	48.0	 20
226	 26	136.0	21.3	 25
227	 26	280.0	37.6	 25
228	 26	418.0	36.2	 25
229	 26	1205.8	154.7	 20
230	 26	142.0	21.5	 25
231	 26	171.0	21.7	 25
232	 26	158.3	21.5	 16
233	 26	166.5	17.8	 20
234	 26	149.3	19.9	 20
235	 26	161.3	12.5	 16
236	 26	321.0	42.1	 25
237	 26	277.0	38.7	 25
238	 26	978.3	126.3	 20
239	 26	158.0	25.1	 25
240	 26	343.0	43.0	 25
241	 26	467.5	43.2	 20
242	 26	719.0	74.7	 25
243	 26	765.0	100.6	 25
244	 26	945.5	61.2	 16
245	 26	292.3	27.3	 20
246	 26	547.3	29.8	 20
247	 26	998.8	79.1	 16
248	 26	899.0	94.0	 25
249	 26	1746.0	373.6	 25
250	 26	156.0	24.0	 20
251	 26	175.0	18.3	 25
252	 26	438.0	82.6	 25
253	 26	554.8	86.9	 20
254	 26	547.0	74.0	 25
255	 26	396.0	59.2	 25
256	 26	395.5	38.6	 16
[truncated: 9,217,514 more chars]
