# Supplementary material for: Preferred analysis methods for Affymetrix GeneChips revealed by a wholly defined control dataset
Source: Genome Biol. 2005 Jan 28;6(2):R16. doi: 10.1186/gb-2005-6-2-r16 (PMC551536; doi:10.1186/gb-2005-6-2-r16)
Supplement: Additional data file 7 — A Zip archive containing plain text files (in Affymetrix CEL format), Affymetrix *.CEL files for the S chips in this dataset [file gb-2005-6-2-r16-s7.zip › ADF6-S-CEL-files/chipS-rep2.CEL]

[CEL]
Version=3

[HEADER]
Cols=640
Rows=640
TotalX=640
TotalY=640
OffsetX=0
OffsetY=0
GridCornerUL=226 238
GridCornerUR=4493 277
GridCornerLR=4462 4542
GridCornerLL=194 4503
Axis-invertX=0
AxisInvertY=0
swapXY=0
DatHeader=[0..43395]  Halfon S2:CLS=4733 RWS=4733 XIN=3  YIN=3  VE=17        2.0 10/31/02 15:13:53       DrosGenome1.1sq                  6
Algorithm=Percentile
AlgorithmParameters=Percentile:75;CellMargin:2;OutlierHigh:1.500;OutlierLow:1.004

[INTENSITY]
NumberCells=409600
CellHeader=X	Y	MEAN	STDV	NPIXELS
  0	  0	506.0	138.2	 25
  1	  0	13147.0	2785.1	 20
  2	  0	319.0	66.2	 25
  3	  0	13344.0	3378.4	 25
  4	  0	101.3	13.0	 20
  5	  0	269.0	43.8	 25
  6	  0	13426.0	2951.3	 25
  7	  0	253.3	26.4	 20
  8	  0	13600.8	2482.0	 20
  9	  0	263.5	29.3	 20
 10	  0	14268.8	1882.5	 16
 11	  0	277.8	33.9	 20
 12	  0	13957.8	2416.0	 20
 13	  0	257.0	21.1	 16
 14	  0	13938.0	3473.0	 25
 15	  0	240.0	30.1	 25
 16	  0	13400.5	2974.7	 20
 17	  0	264.0	44.0	 25
 18	  0	12953.0	2947.5	 25
 19	  0	257.3	37.2	 20
 20	  0	13025.0	2855.1	 25
 21	  0	277.0	31.2	 25
 22	  0	13166.8	2130.5	 20
 23	  0	268.0	42.8	 25
 24	  0	13262.0	2364.0	 25
 25	  0	255.0	26.7	 16
 26	  0	12809.3	2290.8	 20
 27	  0	255.0	34.8	 20
 28	  0	13028.0	1667.0	 16
 29	  0	280.8	37.1	 20
 30	  0	11528.0	3680.2	 25
 31	  0	261.8	48.8	 20
 32	  0	12353.0	3566.8	 25
 33	  0	250.0	36.9	 25
 34	  0	12828.3	3208.7	 20
 35	  0	223.0	23.3	 25
 36	  0	12485.0	3244.0	 25
 37	  0	241.3	24.8	 20
 38	  0	12907.0	2994.2	 25
 39	  0	270.0	39.8	 25
 40	  0	13331.0	2890.5	 20
 41	  0	279.3	35.8	 20
 42	  0	13311.5	2950.6	 20
 43	  0	264.0	30.8	 16
 44	  0	12992.5	2324.2	 20
 45	  0	268.5	38.6	 20
 46	  0	13105.0	1671.3	 16
 47	  0	266.0	34.5	 25
 48	  0	12262.0	3471.2	 25
 49	  0	257.5	46.5	 20
 50	  0	12423.0	2890.2	 25
 51	  0	291.0	45.0	 25
 52	  0	13003.0	2681.2	 20
 53	  0	257.0	23.8	 25
 54	  0	12400.0	3075.6	 25
 55	  0	251.3	22.7	 20
 56	  0	11553.0	2351.7	 25
 57	  0	316.5	32.3	 20
 58	  0	12487.0	1335.1	 16
 59	  0	291.5	38.1	 20
 60	  0	11561.3	2810.2	 20
 61	  0	264.5	17.0	 16
 62	  0	11257.8	2094.6	 20
 63	  0	269.0	38.2	 25
 64	  0	10884.3	3132.5	 20
 65	  0	275.0	32.9	 25
 66	  0	10390.0	3247.1	 25
 67	  0	259.3	37.1	 20
 68	  0	10485.0	2830.9	 25
 69	  0	246.0	34.5	 25
 70	  0	10863.0	2374.1	 20
 71	  0	244.0	28.2	 25
 72	  0	10498.0	2806.6	 25
 73	  0	250.3	21.1	 20
 74	  0	11193.8	2362.9	 20
 75	  0	266.5	21.5	 20
 76	  0	10729.0	1667.7	 16
 77	  0	275.3	33.2	 20
 78	  0	11026.8	2152.3	 20
 79	  0	256.5	30.7	 20
 80	  0	11013.0	2414.5	 25
 81	  0	295.0	37.7	 25
 82	  0	12271.3	876.9	 20
 83	  0	280.0	30.6	 25
 84	  0	10560.0	2129.4	 25
 85	  0	269.0	35.2	 20
 86	  0	12176.0	1948.9	 25
 87	  0	251.0	42.2	 25
 88	  0	10915.8	1534.9	 20
 89	  0	265.0	33.9	 25
 90	  0	11040.5	1711.5	 20
 91	  0	258.0	25.9	 20
 92	  0	11583.5	1240.9	 16
 93	  0	272.5	39.2	 20
 94	  0	10755.3	2180.9	 20
 95	  0	249.5	25.7	 16
 96	  0	10766.0	2723.6	 25
 97	  0	245.0	30.8	 25
 98	  0	10964.8	2403.0	 20
 99	  0	249.0	24.3	 25
100	  0	10107.0	2754.0	 25
101	  0	257.0	35.4	 20
102	  0	10042.0	2142.3	 25
103	  0	241.0	30.1	 25
104	  0	11346.5	1768.8	 20
105	  0	249.0	31.2	 25
106	  0	10802.0	2450.2	 25
107	  0	244.5	24.3	 16
108	  0	11493.0	1917.3	 20
109	  0	255.0	25.5	 20
110	  0	12140.3	928.0	 16
111	  0	273.3	36.0	 20
112	  0	11769.0	2132.0	 25
113	  0	266.0	27.3	 20
114	  0	10255.0	2088.5	 25
115	  0	231.0	23.9	 25
116	  0	10097.5	1666.3	 20
117	  0	247.0	23.2	 25
118	  0	9780.0	2075.6	 25
119	  0	230.0	18.4	 20
120	  0	9981.0	1691.7	 25
121	  0	244.0	31.8	 25
122	  0	10779.3	1383.3	 20
123	  0	261.3	28.8	 20
124	  0	10723.8	2238.4	 20
125	  0	246.0	23.1	 16
126	  0	10835.3	1676.7	 20
127	  0	260.0	37.0	 20
128	  0	11763.3	1137.6	 16
129	  0	266.0	30.0	 25
130	  0	10766.0	3675.2	 25
131	  0	258.0	28.0	 20
132	  0	10847.0	3354.2	 25
133	  0	243.0	39.4	 25
134	  0	11582.0	3148.4	 20
135	  0	252.0	32.6	 25
136	  0	10560.0	3219.9	 25
137	  0	254.5	31.0	 20
138	  0	10409.0	2726.6	 25
139	  0	267.5	46.6	 20
140	  0	10849.5	2628.1	 16
141	  0	242.8	31.8	 20
142	  0	10517.0	2662.0	 20
143	  0	245.3	34.5	 16
144	  0	10271.8	2235.4	 20
145	  0	256.0	30.7	 25
146	  0	12710.3	1729.1	 20
147	  0	256.0	30.1	 25
148	  0	10250.0	2531.3	 25
149	  0	250.5	26.3	 20
150	  0	9935.0	2135.4	 25
151	  0	258.0	35.8	 25
152	  0	10858.3	2104.7	 20
153	  0	258.0	33.2	 25
154	  0	10366.0	2546.5	 25
155	  0	261.5	29.2	 20
156	  0	10939.3	1860.2	 20
157	  0	253.3	23.7	 20
158	  0	11661.8	1275.3	 16
159	  0	286.5	45.0	 20
160	  0	12142.5	2154.7	 20
161	  0	242.3	29.1	 20
162	  0	11353.0	3609.9	 25
163	  0	239.0	37.3	 25
164	  0	11431.0	3502.6	 20
165	  0	255.0	33.3	 25
166	  0	10792.0	3260.5	 25
167	  0	269.0	37.3	 20
168	  0	10794.0	2796.7	 25
169	  0	238.0	38.6	 25
170	  0	11205.0	2608.7	 20
171	  0	264.0	42.6	 25
172	  0	11104.0	2999.5	 20
173	  0	227.8	24.8	 16
174	  0	11139.0	2493.0	 20
175	  0	255.3	35.8	 20
176	  0	11564.3	2087.5	 16
177	  0	226.0	24.8	 20
178	  0	10871.0	2983.5	 25
179	  0	252.8	32.2	 20
180	  0	9816.0	2587.8	 25
181	  0	245.0	28.6	 25
182	  0	11390.8	2262.0	 20
183	  0	253.0	39.0	 25
184	  0	10651.0	2761.2	 25
185	  0	237.5	32.7	 20
186	  0	11229.0	2394.1	 25
187	  0	245.0	30.1	 25
188	  0	11588.0	2381.9	 20
189	  0	243.3	30.9	 20
190	  0	11833.8	2633.7	 20
191	  0	244.5	27.9	 16
192	  0	12235.3	1933.1	 20
193	  0	248.3	30.7	 20
194	  0	11877.3	3103.0	 20
195	  0	244.0	34.1	 25
196	  0	11488.0	3249.9	 25
197	  0	226.0	26.6	 20
198	  0	11748.0	2805.5	 25
199	  0	239.0	34.6	 25
200	  0	12207.5	2298.1	 20
201	  0	229.0	34.5	 25
202	  0	11340.0	2786.1	 25
203	  0	222.0	31.3	 20
204	  0	11298.0	2204.4	 25
205	  0	235.8	23.9	 20
206	  0	11114.3	1721.8	 16
207	  0	242.5	23.0	 20
208	  0	11218.3	2500.9	 20
209	  0	224.5	27.1	 16
210	  0	11381.3	2148.1	 20
211	  0	89.0	15.5	 25
212	  0	5366.0	1155.3	 20
213	  0	93.0	8.9	 25
214	  0	169.0	23.6	 25
215	  0	95.5	18.0	 20
216	  0	10816.0	2215.2	 25
217	  0	224.0	23.2	 25
218	  0	10669.0	2055.1	 20
219	  0	249.0	37.3	 25
220	  0	10847.0	2719.0	 25
221	  0	219.3	32.5	 20
222	  0	10946.0	1788.1	 20
223	  0	227.3	21.7	 20
224	  0	11270.5	1220.1	 16
225	  0	243.3	35.7	 20
226	  0	11002.0	2059.7	 20
227	  0	232.3	35.8	 20
228	  0	10650.0	3317.5	 25
229	  0	208.0	29.6	 25
230	  0	11014.5	3172.1	 20
231	  0	236.0	27.4	 25
232	  0	10934.0	3153.4	 25
233	  0	224.3	26.2	 20
234	  0	10901.0	2755.2	 25
235	  0	248.0	32.2	 25
236	  0	10888.8	2271.0	 20
237	  0	227.0	25.8	 25
238	  0	10388.0	2448.2	 20
239	  0	239.3	15.4	 16
240	  0	10722.0	2020.3	 20
241	  0	233.5	21.1	 20
242	  0	10729.5	1543.6	 16
243	  0	219.0	32.4	 25
244	  0	9508.0	2254.7	 25
245	  0	216.0	24.1	 20
246	  0	9437.0	1924.8	 25
247	  0	217.0	22.0	 25
248	  0	10536.5	1644.9	 20
249	  0	231.0	27.8	 25
250	  0	10528.0	2199.4	 25
251	  0	234.0	48.5	 25
252	  0	10975.5	2159.5	 20
253	  0	234.0	33.5	 25
254	  0	11309.0	2805.5	 20
255	  0	239.8	23.8	 16
256	  0	10848.5	2025.5	 20
257	  0	248.0	57.3	 20
258	  0	10851.0	1494.4	 16
259	  0	255.3	34.3	 20
260	  0	10447.0	3413.2	 25
261	  0	227.5	28.6	 20
262	  0	10170.0	2889.5	 25
263	  0	243.0	43.9	 25
264	  0	10804.5	2546.2	 20
265	  0	231.0	29.9	 25
266	  0	10803.0	2936.6	 25
267	  0	236.3	28.3	 20
268	  0	11010.0	2421.5	 25
269	  0	255.0	27.6	 25
270	  0	10824.8	2051.9	 20
271	  0	246.3	28.5	 20
272	  0	10944.8	2594.8	 20
273	  0	245.8	30.3	 16
274	  0	10576.8	1977.0	 20
275	  0	253.5	36.1	 20
276	  0	10628.5	2316.7	 20
277	  0	252.0	27.1	 25
278	  0	10170.0	2743.6	 25
279	  0	240.3	26.6	 20
280	  0	10746.0	2326.9	 25
281	  0	264.0	36.3	 25
282	  0	11275.0	2136.9	 20
283	  0	260.0	35.6	 25
284	  0	11236.0	2812.1	 25
285	  0	259.0	34.0	 20
286	  0	11462.0	2586.9	 25
287	  0	267.0	45.0	 20
288	  0	12342.8	1657.7	 16
289	  0	252.0	27.2	 20
290	  0	12041.3	2884.8	 20
291	  0	291.0	30.3	 16
292	  0	12108.8	2204.1	 20
293	  0	289.0	55.2	 25
294	  0	12696.5	3223.0	 20
295	  0	240.0	26.5	 25
296	  0	11421.0	3504.5	 25
297	  0	254.3	35.3	 20
298	  0	11395.0	2963.2	 25
299	  0	274.0	69.5	 25
300	  0	12261.5	2531.8	 20
301	  0	253.0	29.7	 25
302	  0	11074.0	3130.1	 25
303	  0	235.5	26.4	 20
304	  0	10927.0	2390.3	 20
305	  0	300.5	52.4	 20
306	  0	10923.8	2054.7	 16
307	  0	266.8	43.3	 20
308	  0	10665.0	2785.1	 20
309	  0	277.0	42.9	 20
310	  0	10542.0	2490.6	 25
311	  0	254.0	41.5	 25
312	  0	10746.0	2133.9	 20
313	  0	245.0	37.9	 25
314	  0	10903.0	2731.6	 25
315	  0	264.5	29.6	 20
316	  0	10647.0	2410.4	 25
317	  0	262.0	46.4	 25
318	  0	11510.0	2524.8	 20
319	  0	257.0	39.1	 25
320	  0	11933.0	2372.6	 20
321	  0	251.8	31.9	 16
322	  0	11585.8	1877.1	 20
323	  0	230.3	32.0	 20
324	  0	11794.0	1173.3	 16
325	  0	263.0	28.5	 25
326	  0	11606.0	2642.0	 25
327	  0	243.3	27.5	 20
328	  0	11414.0	2262.4	 25
329	  0	255.0	32.9	 25
330	  0	11775.3	1521.1	 20
331	  0	258.0	27.5	 25
332	  0	11379.0	1955.9	 25
333	  0	273.5	34.9	 20
334	  0	11306.0	1713.1	 25
335	  0	251.0	18.9	 25
336	  0	11001.3	943.7	 16
337	  0	240.8	30.7	 20
338	  0	10779.0	1772.2	 20
339	  0	270.0	33.5	 16
340	  0	10955.3	1732.1	 20
341	  0	253.8	27.1	 20
342	  0	11011.3	1644.1	 20
343	  0	263.0	32.7	 25
344	  0	10867.0	2062.1	 25
345	  0	254.3	31.3	 20
346	  0	10620.0	1883.2	 25
347	  0	251.0	37.5	 25
348	  0	10952.3	1684.9	 20
349	  0	255.0	33.8	 25
350	  0	11370.0	2293.9	 25
351	  0	239.5	29.4	 20
352	  0	11039.0	2218.2	 25
353	  0	265.0	22.3	 20
354	  0	11851.0	943.2	 16
355	  0	258.5	29.8	 20
356	  0	11793.5	1951.5	 20
357	  0	250.3	17.7	 16
358	  0	11875.0	2284.8	 25
359	  0	266.0	33.2	 25
360	  0	12054.5	1574.8	 20
361	  0	285.0	40.6	 25
362	  0	11390.0	2036.5	 25
363	  0	264.3	26.5	 20
364	  0	11479.0	1775.9	 25
365	  0	283.0	33.6	 25
366	  0	11554.8	1067.9	 20
367	  0	253.0	21.8	 25
368	  0	11319.0	2013.2	 25
369	  0	229.3	23.7	 16
370	  0	11763.8	1684.0	 20
371	  0	277.0	36.6	 20
372	  0	11442.0	1076.6	 16
373	  0	228.5	28.3	 20
374	  0	11337.0	1977.9	 20
375	  0	258.0	28.3	 20
376	  0	11478.0	2264.8	 25
377	  0	271.0	33.7	 25
378	  0	11401.5	1916.6	 20
379	  0	251.0	43.1	 25
380	  0	10909.0	2318.1	 25
381	  0	243.3	25.1	 20
382	  0	11395.0	2312.7	 25
383	  0	252.0	32.3	 25
384	  0	11413.5	2168.4	 20
385	  0	244.0	29.3	 25
386	  0	11523.5	1989.9	 20
387	  0	244.3	25.7	 16
388	  0	11698.0	1655.9	 20
389	  0	269.8	28.9	 20
390	  0	11056.0	917.0	 16
391	  0	251.0	23.9	 25
392	  0	11248.0	2417.4	 25
393	  0	265.3	32.2	 20
394	  0	11260.0	2090.7	 25
395	  0	252.0	22.8	 25
396	  0	11092.5	1714.9	 20
397	  0	251.0	27.9	 25
398	  0	10651.0	1963.6	 25
399	  0	223.8	27.8	 20
400	  0	10530.0	2131.6	 25
401	  0	267.0	27.5	 25
402	  0	10669.3	1096.0	 16
403	  0	238.5	23.1	 20
404	  0	10668.0	1574.0	 20
405	  0	261.5	23.1	 16
406	  0	10078.0	1893.6	 20
407	  0	246.8	19.9	 20
408	  0	9712.3	1721.1	 20
409	  0	245.0	26.5	 25
410	  0	9454.0	1915.6	 25
411	  0	226.0	31.9	 25
412	  0	9830.8	1717.4	 20
413	  0	236.0	26.7	 25
414	  0	10192.0	2198.9	 25
415	  0	212.3	25.5	 20
416	  0	10406.0	2179.7	 25
417	  0	222.0	24.8	 25
418	  0	10539.0	897.9	 16
419	  0	217.0	13.9	 20
420	  0	10498.8	1764.8	 20
421	  0	237.8	29.7	 16
422	  0	10775.5	1575.9	 20
423	  0	217.8	24.3	 20
424	  0	106.3	14.5	 20
425	  0	6156.0	1521.1	 25
426	  0	99.0	12.9	 25
427	  0	190.3	25.6	 20
428	  0	99.0	15.6	 25
429	  0	272.0	33.1	 25
430	  0	11233.0	1951.0	 20
431	  0	245.0	33.6	 25
432	  0	10848.0	2538.0	 25
433	  0	249.0	21.7	 20
434	  0	11073.0	2341.9	 25
435	  0	317.3	38.0	 20
436	  0	11342.3	1054.4	 16
437	  0	265.0	29.0	 20
438	  0	10966.3	2185.7	 20
439	  0	275.0	20.5	 16
440	  0	10628.0	2533.0	 25
441	  0	288.0	42.8	 25
442	  0	11051.8	2260.2	 20
443	  0	286.0	28.8	 25
444	  0	10234.0	2459.2	 25
445	  0	254.0	27.4	 20
446	  0	10426.0	2045.4	 25
447	  0	248.0	39.2	 25
448	  0	10834.8	1787.6	 20
449	  0	394.0	75.6	 25
450	  0	9992.0	2426.2	 25
451	  0	442.3	42.7	 16
452	  0	10601.3	1710.6	 20
453	  0	287.3	29.2	 20
454	  0	11199.0	1289.5	 16
455	  0	240.8	26.1	 20
456	  0	10483.8	2228.6	 20
457	  0	323.8	38.4	 20
458	  0	10092.0	2217.3	 25
459	  0	302.0	34.1	 25
460	  0	10564.8	1968.1	 20
461	  0	297.0	36.5	 25
462	  0	10275.0	2334.0	 25
463	  0	260.3	33.6	 20
464	  0	10548.0	2067.1	 25
465	  0	245.0	31.4	 25
466	  0	10950.8	1962.1	 20
467	  0	261.0	28.1	 25
468	  0	10944.5	2335.7	 20
469	  0	365.3	58.4	 16
470	  0	11116.3	1821.3	 20
471	  0	270.5	27.9	 20
472	  0	11556.0	1397.2	 16
473	  0	263.0	36.8	 25
474	  0	10415.0	2716.2	 25
475	  0	253.3	33.6	 20
476	  0	10834.0	2469.7	 25
477	  0	249.0	32.5	 25
478	  0	11549.8	2451.3	 20
479	  0	263.0	27.9	 25
480	  0	11484.0	2681.2	 25
481	  0	323.5	40.5	 20
482	  0	11697.0	2618.9	 25
483	  0	265.0	36.4	 25
484	  0	12104.5	1706.3	 16
485	  0	263.5	30.7	 20
486	  0	12007.0	2208.7	 20
487	  0	269.3	18.7	 16
488	  0	12199.8	1926.0	 20
489	  0	271.5	26.9	 20
490	  0	11620.8	2994.4	 20
491	  0	257.0	23.6	 25
492	  0	11657.0	2709.1	 25
493	  0	331.5	66.9	 20
494	  0	11050.0	2543.3	 25
495	  0	294.0	28.1	 25
496	  0	10712.5	2151.7	 20
497	  0	385.0	71.5	 25
498	  0	11477.0	2191.6	 25
499	  0	291.3	40.4	 20
500	  0	11535.0	2217.7	 25
501	  0	271.0	25.0	 20
502	  0	11450.3	1568.9	 16
503	  0	282.0	27.8	 20
504	  0	11671.8	2019.5	 20
505	  0	332.3	29.0	 16
506	  0	11862.0	2911.8	 25
507	  0	607.0	49.7	 25
508	  0	11720.8	2739.1	 20
509	  0	312.0	31.9	 25
510	  0	10802.0	2552.0	 25
511	  0	248.5	23.1	 20
512	  0	11006.0	2500.3	 25
513	  0	321.0	34.6	 25
514	  0	11384.0	2217.0	 20
515	  0	281.0	37.8	 25
516	  0	11418.0	2314.8	 25
517	  0	311.3	31.2	 16
518	  0	12108.8	2558.5	 20
519	  0	290.5	28.3	 20
520	  0	12680.5	1732.7	 16
521	  0	352.3	50.3	 20
522	  0	11439.0	2686.7	 25
523	  0	517.8	31.4	 20
524	  0	12520.0	2907.5	 25
525	  0	509.0	66.2	 25
526	  0	12917.3	2481.8	 20
527	  0	275.0	28.4	 25
528	  0	11356.0	2379.8	 25
529	  0	455.5	73.3	 20
530	  0	12306.0	2778.5	 25
531	  0	332.0	47.3	 25
532	  0	12133.0	2261.6	 20
533	  0	276.8	33.4	 20
534	  0	12319.0	2073.5	 20
535	  0	270.3	26.6	 16
536	  0	12278.3	2630.5	 20
537	  0	286.8	22.6	 20
538	  0	12442.3	1440.7	 16
539	  0	305.0	46.4	 25
540	  0	11991.0	2572.3	 25
541	  0	245.0	41.4	 20
542	  0	11816.0	2838.0	 25
543	  0	276.0	40.0	 25
544	  0	12269.8	1822.1	 20
545	  0	297.0	42.1	 25
546	  0	12285.0	2218.4	 25
547	  0	271.5	34.3	 20
548	  0	12887.0	2818.8	 25
549	  0	276.0	24.2	 25
550	  0	13093.5	1462.6	 16
551	  0	316.0	50.4	 20
552	  0	12869.5	1973.1	 20
553	  0	281.3	16.4	 16
554	  0	12465.3	2562.2	 20
555	  0	271.0	28.0	 25
556	  0	13086.0	2801.0	 20
557	  0	295.0	40.7	 25
558	  0	12740.0	2715.3	 25
559	  0	270.0	33.7	 20
560	  0	12716.0	2813.6	 25
561	  0	276.0	31.2	 25
562	  0	12878.3	2003.9	 20
563	  0	303.0	58.0	 25
564	  0	12963.0	2048.3	 25
565	  0	266.8	24.7	 20
566	  0	13222.3	2698.4	 20
567	  0	287.3	33.2	 20
568	  0	12983.5	1430.7	 16
569	  0	282.5	52.2	 20
570	  0	12635.3	1804.2	 20
571	  0	277.5	34.1	 20
572	  0	12500.0	2247.0	 20
573	  0	268.0	28.9	 25
574	  0	12666.0	2338.9	 25
575	  0	284.5	27.3	 20
576	  0	13055.0	2246.0	 25
577	  0	293.0	29.2	 25
578	  0	13379.3	1524.9	 20
579	  0	308.0	37.4	 25
580	  0	13195.0	2121.3	 25
581	  0	259.3	28.9	 20
582	  0	13112.0	2270.5	 25
583	  0	268.3	24.0	 20
584	  0	13216.8	1204.5	 16
585	  0	287.3	38.9	 20
586	  0	12883.5	1918.1	 20
587	  0	270.0	20.4	 16
588	  0	12585.0	2865.3	 25
589	  0	292.0	31.8	 25
590	  0	12828.8	2464.3	 20
591	  0	307.0	39.3	 25
592	  0	13094.0	2460.0	 25
593	  0	319.3	39.5	 20
594	  0	13382.0	2636.6	 25
595	  0	281.0	32.3	 25
596	  0	13671.3	2136.4	 20
597	  0	303.0	44.1	 25
598	  0	12882.0	2599.4	 25
599	  0	262.5	20.3	 16
600	  0	13179.8	2297.6	 20
601	  0	483.5	87.9	 20
602	  0	13877.0	1365.9	 16
603	  0	474.3	79.6	 20
604	  0	12958.0	3535.9	 25
605	  0	288.5	38.0	 20
606	  0	13768.0	3396.2	 25
607	  0	310.0	45.0	 25
608	  0	14366.0	2987.8	 20
609	  0	303.0	55.6	 25
610	  0	14139.0	3211.6	 25
611	  0	324.3	40.0	 20
612	  0	13934.0	3162.7	 25
613	  0	326.0	45.0	 25
614	  0	14436.0	3015.5	 20
615	  0	455.3	89.3	 20
616	  0	14665.3	2755.8	 20
617	  0	304.5	28.8	 16
618	  0	14614.8	2570.0	 20
619	  0	322.5	34.6	 20
620	  0	15029.3	1719.3	 16
621	  0	333.0	56.8	 25
622	  0	14331.0	3579.0	 25
623	  0	368.3	107.6	 20
624	  0	14209.0	2954.9	 25
625	  0	362.0	38.3	 25
626	  0	13881.3	2672.4	 20
627	  0	362.0	44.9	 25
628	  0	13739.0	2978.0	 25
629	  0	319.8	22.1	 20
630	  0	13641.0	2585.4	 25
631	  0	320.0	36.2	 25
632	  0	14561.0	1990.8	 16
633	  0	325.0	46.8	 20
634	  0	14154.5	3212.9	 20
635	  0	125.3	13.7	 16
636	  0	309.3	37.8	 20
637	  0	13996.0	3276.4	 25
638	  0	314.0	36.4	 20
639	  0	13519.0	2789.7	 25
  0	  1	13802.8	3743.9	 20
  1	  1	357.5	72.5	 16
  2	  1	12443.0	2397.9	 20
  3	  1	390.0	80.3	 25
  4	  1	101.0	20.4	 20
  5	  1	98.0	14.7	 25
  6	  1	104.0	16.4	 25
  7	  1	99.5	14.2	 20
  8	  1	109.0	20.1	 25
  9	  1	106.0	16.0	 25
 10	  1	114.5	17.7	 20
 11	  1	100.0	14.1	 25
 12	  1	106.0	19.4	 25
 13	  1	99.3	12.7	 20
 14	  1	103.3	13.7	 20
 15	  1	89.3	9.2	 20
 16	  1	92.5	11.1	 16
 17	  1	95.3	12.3	 20
 18	  1	98.0	14.3	 20
 19	  1	96.5	55.4	 20
 20	  1	109.0	61.3	 25
 21	  1	112.0	157.8	 25
 22	  1	118.3	45.3	 20
 23	  1	109.0	64.0	 25
 24	  1	108.0	64.4	 25
 25	  1	107.3	18.8	 20
 26	  1	114.0	22.8	 25
 27	  1	110.0	51.4	 25
 28	  1	114.5	27.2	 20
 29	  1	95.0	21.9	 25
 30	  1	103.8	25.4	 20
 31	  1	108.3	35.9	 16
 32	  1	124.0	47.7	 20
 33	  1	137.0	36.1	 20
 34	  1	124.5	48.9	 16
 35	  1	100.5	22.2	 20
 36	  1	100.0	14.4	 25
 37	  1	117.5	21.2	 20
 38	  1	114.0	18.6	 25
 39	  1	101.0	18.6	 25
 40	  1	111.3	28.0	 20
 41	  1	112.0	17.8	 25
 42	  1	108.0	25.6	 25
 43	  1	106.0	11.7	 20
 44	  1	112.0	22.0	 25
 45	  1	118.0	13.8	 25
 46	  1	112.8	31.6	 20
 47	  1	109.3	14.8	 20
 48	  1	105.8	17.0	 20
 49	  1	106.3	21.5	 16
 50	  1	110.0	18.4	 20
 51	  1	98.5	15.8	 20
 52	  1	107.0	69.3	 20
 53	  1	118.0	49.7	 25
 54	  1	119.0	63.4	 25
 55	  1	116.3	16.3	 20
 56	  1	315.0	1463.3	 25
 57	  1	13199.0	4561.5	 25
 58	  1	13478.8	4729.0	 20
 59	  1	11544.0	4057.7	 25
 60	  1	262.0	795.3	 25
 61	  1	134.3	19.0	 20
 62	  1	270.0	31.7	 25
 63	  1	246.3	21.2	 20
 64	  1	287.3	39.8	 16
 65	  1	279.8	37.3	 20
 66	  1	244.8	30.9	 20
 67	  1	125.8	15.4	 16
 68	  1	281.0	27.1	 25
 69	  1	273.0	31.9	 25
 70	  1	286.8	41.0	 20
 71	  1	245.0	37.8	 25
 72	  1	254.0	31.4	 25
 73	  1	134.5	18.3	 20
 74	  1	248.0	31.2	 25
 75	  1	257.0	24.3	 25
 76	  1	281.0	34.4	 20
 77	  1	248.0	21.6	 25
 78	  1	259.0	33.4	 25
 79	  1	126.5	14.3	 16
 80	  1	285.0	35.4	 20
 81	  1	11357.5	1546.2	 20
 82	  1	12498.0	1611.7	 16
 83	  1	11507.8	1651.7	 20
 84	  1	262.0	26.4	 20
 85	  1	134.3	16.0	 20
 86	  1	12038.0	1875.3	 25
 87	  1	282.0	27.5	 25
 88	  1	257.3	25.9	 20
 89	  1	255.0	27.6	 25
 90	  1	248.0	32.4	 25
 91	  1	122.8	16.6	 20
 92	  1	249.0	32.6	 25
 93	  1	244.0	25.9	 25
 94	  1	247.0	32.0	 20
 95	  1	248.0	26.0	 25
 96	  1	244.8	27.0	 20
 97	  1	115.3	13.3	 16
 98	  1	269.8	27.4	 20
 99	  1	231.3	18.7	 20
100	  1	248.0	22.7	 16
101	  1	232.0	24.7	 25
102	  1	232.0	23.4	 25
103	  1	115.3	15.3	 20
104	  1	115.0	13.1	 25
105	  1	115.0	15.5	 25
106	  1	110.5	12.4	 20
107	  1	102.0	14.6	 25
108	  1	123.0	13.7	 25
109	  1	132.3	22.3	 20
110	  1	12752.0	2042.0	 25
111	  1	11866.0	2107.4	 25
112	  1	11557.0	1448.2	 16
113	  1	275.0	34.2	 20
114	  1	246.0	27.2	 20
115	  1	112.5	16.4	 20
116	  1	256.5	35.6	 16
117	  1	250.8	26.2	 20
118	  1	266.0	31.4	 25
119	  1	264.3	30.6	 20
120	  1	246.0	33.1	 25
121	  1	114.0	15.3	 25
122	  1	247.5	19.1	 20
123	  1	237.0	27.7	 25
124	  1	256.0	35.5	 25
125	  1	237.8	34.8	 20
126	  1	250.0	29.2	 25
127	  1	126.0	19.2	 25
128	  1	260.5	24.9	 20
129	  1	250.5	25.9	 20
130	  1	248.0	34.4	 20
131	  1	257.3	31.0	 16
132	  1	241.0	21.9	 20
133	  1	125.0	18.3	 20
134	  1	243.3	24.0	 20
135	  1	243.0	22.8	 25
136	  1	230.0	21.9	 25
137	  1	249.3	32.7	 20
138	  1	227.0	23.7	 25
139	  1	118.0	11.3	 25
140	  1	274.3	29.0	 20
141	  1	242.0	24.5	 25
142	  1	272.0	25.5	 25
143	  1	249.3	23.2	 20
144	  1	238.0	21.0	 25
145	  1	135.3	27.9	 20
146	  1	11859.5	1080.7	 16
147	  1	290.5	29.8	 20
148	  1	241.8	25.4	 20
149	  1	254.0	30.1	 16
150	  1	250.0	23.8	 25
151	  1	117.0	19.9	 25
152	  1	255.5	36.3	 20
153	  1	267.0	27.9	 25
154	  1	266.0	26.9	 25
155	  1	273.5	34.1	 20
156	  1	252.0	24.8	 25
157	  1	130.0	21.7	 25
158	  1	257.0	29.2	 20
159	  1	243.0	30.1	 25
160	  1	11163.0	2169.5	 25
161	  1	279.0	33.4	 16
162	  1	250.0	30.8	 20
163	  1	113.0	14.9	 20
164	  1	245.5	30.1	 16
165	  1	250.0	22.5	 20
166	  1	245.5	27.3	 20
167	  1	241.8	28.0	 20
168	  1	248.0	27.6	 25
169	  1	112.0	16.5	 25
170	  1	98.0	14.1	 20
171	  1	115.0	17.2	 25
172	  1	113.0	14.4	 25
173	  1	98.8	16.3	 20
174	  1	97.0	15.6	 25
175	  1	100.0	14.5	 25
176	  1	106.5	19.7	 20
177	  1	105.0	15.9	 25
178	  1	99.3	15.2	 20
179	  1	96.3	10.8	 16
180	  1	95.5	14.5	 20
181	  1	98.3	15.4	 20
182	  1	103.5	16.4	 16
183	  1	106.0	18.9	 25
184	  1	118.0	57.6	 25
185	  1	92.8	27.0	 20
186	  1	102.0	24.7	 25
187	  1	114.0	29.1	 25
188	  1	114.0	17.6	 20
189	  1	110.0	18.8	 25
190	  1	98.0	16.5	 25
191	  1	89.0	15.3	 20
192	  1	99.0	13.1	 25
193	  1	96.0	10.7	 25
194	  1	94.3	14.2	 16
195	  1	103.5	15.3	 20
196	  1	93.8	16.4	 20
197	  1	97.3	15.0	 16
198	  1	98.3	13.7	 20
199	  1	90.3	11.2	 20
200	  1	95.0	12.1	 20
201	  1	92.0	10.1	 25
202	  1	94.0	12.4	 25
203	  1	95.3	13.3	 20
204	  1	91.0	17.0	 25
205	  1	94.0	14.6	 25
206	  1	88.5	13.6	 20
207	  1	104.0	16.9	 25
208	  1	102.0	20.8	 25
209	  1	79.5	10.7	 20
210	  1	104.0	20.9	 25
211	  1	86.3	15.5	 20
212	  1	1965.8	228.4	 16
213	  1	77.5	10.3	 20
214	  1	151.8	18.3	 20
215	  1	79.5	10.9	 16
216	  1	99.0	15.2	 25
217	  1	97.0	16.8	 25
218	  1	96.0	14.6	 20
219	  1	94.0	14.8	 25
220	  1	101.0	17.6	 25
221	  1	81.8	11.4	 20
222	  1	109.0	17.3	 25
223	  1	92.0	14.1	 25
224	  1	95.3	10.7	 20
225	  1	91.0	15.5	 25
226	  1	108.0	12.1	 25
227	  1	113.8	24.1	 16
228	  1	92.3	14.1	 20
229	  1	87.5	15.2	 20
230	  1	108.3	14.5	 16
231	  1	89.0	13.3	 20
232	  1	89.0	13.4	 20
233	  1	103.3	16.8	 20
234	  1	88.0	11.9	 25
235	  1	101.0	14.2	 25
236	  1	104.3	18.3	 20
237	  1	98.0	11.0	 25
238	  1	95.0	16.7	 25
239	  1	109.0	10.8	 20
240	  1	99.0	12.5	 25
241	  1	91.0	14.6	 25
242	  1	115.3	23.0	 20
243	  1	95.3	9.4	 20
244	  1	83.5	15.2	 20
245	  1	101.3	13.2	 16
246	  1	91.0	15.5	 20
247	  1	93.5	15.6	 20
248	  1	100.0	11.4	 16
249	  1	91.0	8.3	 25
250	  1	99.0	16.8	 25
251	  1	110.5	14.3	 20
252	  1	115.0	23.8	 25
253	  1	102.0	16.9	 25
254	  1	112.3	17.8	 20
255	  1	108.0	16.4	 25
256	  1	115.0	18.7	 25
257	  1	111.3	15.5	 20
258	  1	118.0	16.2	 25
259	  1	113.0	19.3	 25
260	  1	102.0	16.5	 16
261	  1	105.3	16.5	 20
262	  1	113.3	16.6	 20
263	  1	113.3	19.0	 16
264	  1	121.5	20.2	 20
265	  1	126.0	18.8	 25
266	  1	116.3	23.1	 20
267	  1	128.0	23.0	 25
268	  1	111.0	17.6	 25
269	  1	97.5	14.3	 20
270	  1	116.0	21.0	 25
271	  1	110.0	15.0	 25
272	  1	119.0	13.8	 20
273	  1	115.0	13.1	 25
274	  1	109.0	19.0	 25
275	  1	106.0	11.9	 25
276	  1	98.3	18.2	 16
277	  1	106.3	15.6	 20
278	  1	96.3	14.5	 20
279	  1	108.0	15.0	 16
280	  1	107.5	14.6	 20
281	  1	105.0	13.8	 20
282	  1	119.5	16.9	 20
283	  1	122.0	18.8	 25
284	  1	138.0	24.6	 25
285	  1	133.3	25.5	 20
286	  1	122.0	18.4	 25
287	  1	117.0	15.9	 25
288	  1	120.3	20.9	 20
289	  1	99.0	11.3	 25
290	  1	117.0	21.0	 25
291	  1	111.5	15.8	 20
292	  1	127.0	30.6	 25
293	  1	120.5	14.6	 20
294	  1	130.0	12.2	 16
295	  1	109.0	11.3	 20
296	  1	125.3	16.0	 20
297	  1	125.3	17.9	 16
298	  1	126.0	14.5	 25
299	  1	109.0	19.0	 25
300	  1	114.3	22.4	 20
301	  1	120.0	14.0	 25
302	  1	249.0	34.5	 25
303	  1	322.0	43.5	 20
304	  1	258.0	27.2	 25
305	  1	156.0	22.2	 25
306	  1	153.5	24.6	 20
307	  1	190.0	19.5	 25
308	  1	5175.0	1599.5	 25
309	  1	203.3	30.7	 16
310	  1	322.0	46.4	 20
311	  1	177.3	33.2	 20
312	  1	836.8	53.8	 16
313	  1	198.8	30.7	 20
314	  1	272.5	29.6	 20
315	  1	359.0	31.7	 20
316	  1	1360.0	160.0	 25
317	  1	158.0	25.7	 25
318	  1	1404.0	139.3	 20
319	  1	561.0	42.8	 25
320	  1	2534.0	471.6	 25
321	  1	3030.5	634.0	 20
322	  1	141.0	18.0	 25
323	  1	192.0	25.8	 25
324	  1	229.3	23.5	 20
325	  1	249.3	31.2	 20
326	  1	448.5	36.1	 20
327	  1	312.5	29.1	 16
328	  1	270.0	36.1	 20
329	  1	149.8	18.0	 20
330	  1	181.5	17.7	 16
331	  1	4879.0	960.0	 25
332	  1	3953.0	849.9	 25
333	  1	219.5	33.5	 20
334	  1	1680.0	315.9	 25
335	  1	287.0	30.5	 25
336	  1	143.5	16.9	 20
337	  1	122.0	13.8	 25
338	  1	200.0	20.9	 25
339	  1	235.8	17.9	 20
340	  1	3388.0	484.6	 25
341	  1	2152.0	482.5	 25
342	  1	264.3	26.5	 16
343	  1	183.8	19.9	 20
344	  1	157.8	16.4	 20
345	  1	219.0	18.2	 16
346	  1	736.8	89.0	 20
347	  1	3818.0	822.3	 25
348	  1	293.5	32.9	 20
349	  1	143.0	13.4	 25
350	  1	2595.0	560.2	 25
351	  1	281.5	34.4	 20
352	  1	162.0	18.8	 25
353	  1	516.0	52.1	 25
354	  1	4895.8	958.8	 20
355	  1	647.0	51.4	 25
356	  1	274.0	30.1	 25
357	  1	426.3	33.6	 20
358	  1	182.5	24.5	 20
359	  1	425.0	76.2	 20
360	  1	167.0	19.5	 16
361	  1	146.3	19.1	 20
362	  1	5048.8	942.0	 20
363	  1	4568.3	715.2	 16
364	  1	3236.0	674.0	 25
365	  1	324.0	31.0	 25
366	  1	206.8	22.1	 20
367	  1	551.0	41.0	 25
368	  1	539.0	44.7	 25
369	  1	549.3	54.5	 20
370	  1	3022.0	536.7	 25
371	  1	537.0	48.8	 25
372	  1	224.3	23.7	 20
373	  1	180.0	25.5	 25
374	  1	311.0	25.6	 25
375	  1	497.0	31.0	 16
376	  1	868.3	79.7	 20
377	  1	555.0	58.5	 20
378	  1	189.3	25.2	 16
379	  1	188.0	20.8	 20
380	  1	159.0	15.7	 25
381	  1	2250.0	270.3	 20
382	  1	1266.0	236.9	 25
383	  1	309.0	30.2	 25
384	  1	461.5	46.1	 20
385	  1	319.0	31.5	 25
386	  1	556.0	73.8	 25
387	  1	742.0	53.5	 20
388	  1	493.0	59.8	 25
389	  1	666.0	80.3	 25
390	  1	195.3	25.7	 20
391	  1	840.8	89.9	 20
392	  1	1619.0	227.0	 20
393	  1	416.5	30.5	 16
394	  1	539.8	53.6	 20
395	  1	3528.8	651.8	 20
396	  1	409.5	23.7	 16
397	  1	275.0	26.0	 25
398	  1	177.0	24.0	 25
399	  1	136.5	18.8	 20
400	  1	170.0	19.1	 25
401	  1	729.0	93.8	 25
402	  1	283.0	34.7	 20
403	  1	238.0	24.5	 25
404	  1	154.0	17.7	 25
405	  1	223.3	21.3	 20
406	  1	409.0	43.8	 25
407	  1	3718.0	729.7	 25
408	  1	184.8	21.4	 16
409	  1	506.5	93.0	 20
410	  1	248.0	38.2	 20
411	  1	145.3	13.7	 16
412	  1	170.8	20.1	 20
413	  1	279.0	23.4	 25
414	  1	177.0	17.3	 20
415	  1	3719.0	765.2	 25
416	  1	187.0	21.1	 25
417	  1	3295.3	557.7	 20
418	  1	628.0	59.7	 25
419	  1	588.0	54.9	 25
420	  1	187.3	21.7	 20
421	  1	150.0	17.7	 25
422	  1	157.0	33.6	 25
423	  1	148.3	20.3	 20
424	  1	103.0	14.1	 20
425	  1	2119.5	344.1	 20
426	  1	92.8	13.8	 16
427	  1	164.8	15.6	 20
428	  1	110.5	20.6	 20
429	  1	5094.3	592.6	 20
430	  1	1758.0	193.2	 25
431	  1	349.0	63.2	 25
432	  1	321.3	31.1	 20
433	  1	714.0	64.0	 25
434	  1	518.0	140.9	 25
435	  1	8531.0	1352.5	 25
436	  1	472.0	56.4	 20
437	  1	14383.0	2242.9	 25
438	  1	226.0	35.0	 25
439	  1	249.5	19.8	 20
440	  1	311.5	38.7	 20
441	  1	169.3	21.4	 20
442	  1	282.5	38.3	 16
443	  1	180.0	19.6	 20
444	  1	636.5	137.6	 20
445	  1	457.3	50.6	 16
446	  1	229.0	29.5	 25
447	  1	199.0	25.1	 25
448	  1	324.8	39.0	 20
449	  1	297.0	35.9	 25
450	  1	447.0	95.6	 25
451	  1	466.8	39.6	 20
452	  1	169.0	28.8	 25
453	  1	167.0	19.9	 25
454	  1	417.8	47.7	 20
455	  1	230.0	21.2	 25
456	  1	1815.0	291.3	 25
457	  1	204.8	21.9	 16
458	  1	259.5	24.0	 20
459	  1	200.0	24.2	 20
460	  1	432.8	50.6	 16
461	  1	748.8	59.8	 20
462	  1	623.0	71.3	 25
463	  1	731.5	109.6	 20
464	  1	196.0	22.4	 25
465	  1	566.0	49.5	 25
466	  1	125.0	16.3	 20
467	  1	150.0	20.1	 25
468	  1	187.0	20.3	 25
469	  1	198.3	25.0	 20
470	  1	144.0	23.9	 25
471	  1	387.0	41.1	 25
472	  1	6156.0	871.3	 20
473	  1	785.8	82.8	 20
474	  1	1553.5	290.5	 20
475	  1	186.3	25.1	 16
476	  1	148.3	17.3	 20
477	  1	1375.3	286.3	 20
478	  1	281.5	36.1	 16
479	  1	215.0	24.3	 25
480	  1	245.0	31.8	 25
481	  1	292.8	29.8	 20
482	  1	296.0	26.3	 25
483	  1	1013.0	173.7	 25
484	  1	221.3	23.0	 20
485	  1	583.0	78.8	 25
486	  1	216.0	24.8	 25
487	  1	142.5	19.6	 20
488	  1	357.0	33.6	 25
489	  1	159.0	19.2	 25
490	  1	202.5	31.3	 16
491	  1	198.0	26.1	 20
492	  1	554.0	38.5	 20
493	  1	2059.8	158.4	 16
494	  1	1448.0	122.0	 20
495	  1	222.0	23.7	 25
496	  1	202.0	28.3	 20
497	  1	284.0	48.8	 25
498	  1	271.0	56.1	 25
499	  1	424.3	37.7	 20
500	  1	258.0	46.5	 25
501	  1	188.0	24.3	 25
502	  1	143.5	18.1	 20
503	  1	8067.0	1755.4	 25
504	  1	180.0	34.6	 25
505	  1	170.3	27.2	 20
506	  1	258.5	50.0	 20
507	  1	2793.0	434.2	 20
508	  1	441.5	79.6	 16
509	  1	192.3	21.7	 20
510	  1	752.8	94.6	 20
511	  1	196.8	22.3	 20
512	  1	204.0	20.0	 25
513	  1	311.0	33.2	 25
514	  1	259.3	24.5	 20
515	  1	543.0	46.4	 25
516	  1	335.0	36.9	 25
517	  1	272.3	21.1	 20
518	  1	1580.0	224.7	 25
519	  1	12656.0	1871.6	 25
520	  1	550.8	52.7	 20
521	  1	3345.0	587.0	 25
522	  1	2499.5	347.8	 20
523	  1	967.0	93.2	 16
524	  1	714.5	98.9	 20
525	  1	695.3	50.6	 20
526	  1	347.0	38.2	 16
527	  1	1301.0	257.0	 20
528	  1	1431.0	234.6	 25
529	  1	462.0	44.6	 20
530	  1	173.0	24.5	 25
531	  1	154.0	21.2	 25
532	  1	298.8	34.3	 20
533	  1	206.0	23.6	 25
534	  1	9664.0	1738.8	 25
535	  1	462.0	49.6	 20
536	  1	455.0	41.6	 25
537	  1	533.0	116.6	 25
538	  1	587.8	48.6	 20
539	  1	245.8	22.6	 20
540	  1	154.8	17.0	 20
541	  1	297.0	37.6	 16
542	  1	224.8	41.4	 20
543	  1	139.0	17.0	 20
544	  1	782.8	76.6	 20
545	  1	7039.0	1272.0	 25
546	  1	1015.0	121.0	 25
547	  1	276.3	26.8	 20
548	  1	301.0	23.1	 25
549	  1	1945.0	382.7	 25
550	  1	217.5	25.6	 20
551	  1	181.0	24.3	 25
552	  1	287.0	40.4	 25
553	  1	131.5	14.1	 20
554	  1	236.0	49.4	 25
555	  1	455.8	53.8	 20
556	  1	1363.0	110.4	 16
557	  1	155.5	23.8	 20
558	  1	183.3	28.0	 20
559	  1	160.0	29.5	 16
560	  1	191.0	19.7	 20
561	  1	353.0	41.0	 25
562	  1	144.5	26.6	 20
563	  1	249.0	34.1	 25
564	  1	219.0	26.5	 25
565	  1	175.3	22.8	 20
566	  1	836.0	178.2	 25
567	  1	162.0	19.5	 25
568	  1	142.8	20.6	 20
569	  1	3112.0	830.8	 25
570	  1	144.0	34.0	 25
571	  1	148.3	16.7	 20
572	  1	162.8	22.1	 20
573	  1	175.3	17.1	 20
574	  1	3308.8	466.5	 16
575	  1	343.3	35.4	 20
576	  1	507.3	52.1	 20
577	  1	2004.0	307.2	 20
578	  1	408.0	47.5	 25
579	  1	442.0	51.0	 25
580	  1	440.0	42.1	 20
581	  1	514.0	65.0	 25
582	  1	1219.0	200.8	 25
583	  1	788.5	151.0	 20
584	  1	532.0	108.8	 25
585	  1	364.0	43.1	 25
586	  1	276.0	32.7	 20
587	  1	3234.0	833.0	 25
588	  1	156.0	24.2	 20
589	  1	284.3	35.9	 16
590	  1	218.0	22.6	 20
591	  1	547.0	47.1	 20
592	  1	324.0	22.3	 16
593	  1	552.5	64.3	 20
594	  1	602.0	84.0	 25
595	  1	399.0	50.1	 25
596	  1	470.5	46.3	 20
597	  1	701.0	78.5	 25
598	  1	767.0	85.5	 25
599	  1	1456.3	325.6	 20
600	  1	4097.0	1093.7	 25
601	  1	219.0	40.7	 25
602	  1	1991.8	231.7	 20
603	  1	889.0	180.2	 25
604	  1	219.5	26.3	 20
605	  1	177.0	29.5	 16
606	  1	484.8	54.1	 20
607	  1	217.8	35.8	 20
608	  1	226.0	25.3	 16
609	  1	220.3	29.4	 20
610	  1	460.0	55.7	 25
611	  1	3037.3	456.3	 20
612	  1	482.0	57.9	 25
613	  1	819.0	129.5	 25
614	  1	1313.5	227.6	 20
615	  1	11607.0	2093.2	 25
616	  1	165.0	21.0	 25
617	  1	645.0	71.4	 20
618	  1	633.0	69.3	 25
619	  1	814.0	113.1	 25
620	  1	516.3	36.0	 20
621	  1	1453.8	258.8	 20
622	  1	547.5	114.4	 20
623	  1	10819.5	1694.7	 16
624	  1	22497.5	4218.4	 20
625	  1	1709.3	362.3	 20
626	  1	537.3	48.1	 20
627	  1	5837.0	1340.2	 25
628	  1	2471.0	568.7	 25
629	  1	571.8	70.0	 20
630	  1	206.0	54.2	 25
631	  1	802.0	189.2	 25
632	  1	3818.3	850.9	 20
633	  1	191.0	25.3	 25
634	  1	348.0	110.4	 25
635	  1	123.5	16.6	 20
636	  1	14251.0	3715.5	 25
637	  1	375.8	59.0	 20
638	  1	14189.0	1720.2	 16
639	  1	322.8	53.0	 20
  0	  2	317.0	122.2	 25
  1	  2	12599.5	2539.5	 20
  2	  2	316.0	36.2	 25
  3	  2	13086.8	3227.7	 20
  4	  2	91.5	11.7	 16
  5	  2	286.0	35.9	 20
  6	  2	211.8	28.0	 20
  7	  2	1173.3	91.9	 16
  8	  2	183.0	23.5	 25
  9	  2	785.0	123.6	 25
 10	  2	773.5	123.5	 20
 11	  2	698.0	86.4	 25
 12	  2	616.0	91.0	 25
 13	  2	776.5	90.8	 20
 14	  2	459.0	58.9	 25
 15	  2	359.0	40.4	 25
 16	  2	216.3	24.8	 20
 17	  2	216.0	27.5	 25
 18	  2	161.0	18.8	 25
 19	  2	382.5	38.4	 16
 20	  2	530.3	96.8	 20
 21	  2	1596.0	256.0	 20
 22	  2	250.3	25.1	 16
 23	  2	572.5	92.7	 20
 24	  2	542.0	75.5	 20
 25	  2	195.8	22.1	 20
 26	  2	354.0	45.1	 25
 27	  2	787.0	80.1	 25
 28	  2	580.8	88.9	 20
 29	  2	330.0	46.1	 25
 30	  2	234.0	36.4	 25
 31	  2	382.5	47.6	 20
 32	  2	568.0	75.9	 25
 33	  2	567.0	69.0	 25
 34	  2	1100.0	135.9	 20
 35	  2	391.0	40.4	 25
 36	  2	271.5	29.1	 20
 37	  2	335.8	44.0	 16
 38	  2	296.5	37.2	 20
 39	  2	382.3	45.4	 20
 40	  2	218.0	28.3	 16
 41	  2	281.0	38.0	 25
 42	  2	680.0	160.7	 25
 43	  2	226.8	22.6	 20
 44	  2	422.0	63.1	 25
 45	  2	342.0	44.9	 25
 46	  2	468.8	63.1	 20
 47	  2	754.0	172.2	 25
 48	  2	797.0	141.5	 25
 49	  2	278.0	60.0	 20
 50	  2	287.0	47.1	 25
 51	  2	279.0	40.8	 25
 52	  2	355.0	52.8	 16
 53	  2	412.5	56.1	 20
 54	  2	369.5	54.5	 20
 55	  2	130.5	21.6	 16
 56	  2	13224.5	2373.8	 20
 57	  2	272.0	25.5	 25
 58	  2	274.0	26.1	 20
 59	  2	287.0	35.5	 25
 60	  2	9869.0	3143.3	 25
 61	  2	139.8	23.9	 20
 62	  2	262.0	25.9	 25
 63	  2	302.0	38.9	 25
 64	  2	294.5	32.4	 20
 65	  2	274.0	27.0	 25
 66	  2	264.0	30.3	 25
 67	  2	144.5	16.0	 20
 68	  2	265.8	34.1	 20
 69	  2	274.0	25.8	 20
 70	  2	305.3	38.8	 16
 71	  2	258.0	27.9	 20
 72	  2	293.3	41.1	 20
 73	  2	129.0	15.8	 16
 74	  2	296.0	34.1	 25
 75	  2	287.0	92.5	 25
 76	  2	305.0	61.4	 20
 77	  2	307.0	56.8	 25
 78	  2	240.0	24.4	 25
 79	  2	154.0	17.0	 20
 80	  2	11613.0	1597.8	 25
 81	  2	282.0	27.5	 25
 82	  2	278.0	29.3	 20
 83	  2	281.0	27.3	 25
 84	  2	10761.0	2158.1	 25
 85	  2	143.3	14.6	 16
 86	  2	12037.5	1844.1	 20
 87	  2	280.3	35.1	 20
 88	  2	271.3	28.4	 16
 89	  2	253.5	27.5	 20
 90	  2	258.0	22.6	 25
 91	  2	126.3	17.5	 20
 92	  2	234.0	21.2	 25
 93	  2	262.0	33.3	 25
 94	  2	263.3	27.2	 20
 95	  2	264.0	31.6	 25
 96	  2	251.0	24.5	 25
 97	  2	139.0	18.8	 20
 98	  2	278.0	34.6	 25
 99	  2	292.0	36.2	 25
100	  2	254.3	24.7	 20
101	  2	242.3	28.6	 20
102	  2	248.8	33.8	 20
103	  2	119.3	15.9	 16
104	  2	108.3	15.7	 20
105	  2	349.8	42.3	 20
106	  2	348.3	39.4	 16
107	  2	1530.0	262.1	 25
108	  2	768.0	102.3	 25
109	  2	124.5	16.8	 20
110	  2	12333.0	1885.7	 25
111	  2	286.0	29.7	 25
112	  2	268.0	22.2	 20
113	  2	9667.0	1864.9	 25
114	  2	283.0	33.9	 25
115	  2	130.5	20.9	 20
116	  2	302.0	36.8	 25
117	  2	245.0	22.7	 25
118	  2	256.8	29.1	 16
119	  2	273.3	31.9	 20
120	  2	260.8	24.6	 20
121	  2	117.3	11.0	 16
122	  2	242.0	19.6	 20
123	  2	268.0	40.9	 25
124	  2	278.8	27.0	 20
125	  2	263.0	37.3	 25
126	  2	259.0	29.3	 25
127	  2	129.3	21.0	 20
128	  2	269.0	26.8	 25
129	  2	284.0	32.3	 25
130	  2	252.3	30.1	 20
131	  2	255.0	24.3	 25
132	  2	270.0	31.3	 25
133	  2	116.8	14.2	 20
134	  2	262.0	33.0	 20
135	  2	269.3	26.7	 20
136	  2	279.3	27.9	 16
137	  2	262.5	25.9	 20
138	  2	260.3	38.5	 20
139	  2	144.8	18.4	 20
140	  2	276.8	78.3	 20
141	  2	284.0	51.9	 25
142	  2	292.0	45.5	 25
143	  2	261.5	26.9	 20
144	  2	268.0	26.4	 25
145	  2	150.0	21.0	 25
146	  2	11705.5	1022.4	 20
147	  2	301.0	32.1	 25
148	  2	262.0	21.7	 25
149	  2	257.8	22.2	 20
150	  2	235.3	16.4	 20
151	  2	115.0	15.2	 20
152	  2	244.8	30.3	 16
153	  2	226.8	29.2	 20
154	  2	259.5	27.5	 20
155	  2	270.0	36.2	 16
156	  2	260.0	31.2	 25
157	  2	121.0	15.5	 25
158	  2	244.5	31.8	 20
159	  2	259.0	26.0	 25
160	  2	10520.0	1880.5	 25
161	  2	272.8	21.9	 20
162	  2	232.0	30.6	 25
163	  2	128.0	21.8	 25
164	  2	255.0	26.9	 20
165	  2	262.0	24.7	 25
166	  2	239.0	25.2	 25
167	  2	241.8	22.8	 16
168	  2	267.3	24.6	 20
169	  2	110.3	13.6	 20
170	  2	104.3	14.2	 16
171	  2	367.3	42.2	 20
172	  2	285.0	30.7	 25
173	  2	179.8	19.4	 20
174	  2	195.0	21.5	 25
175	  2	696.0	104.8	 25
176	  2	190.0	22.1	 20
177	  2	471.0	49.8	 25
178	  2	914.0	168.9	 25
179	  2	511.0	74.4	 20
180	  2	433.0	65.8	 25
181	  2	299.0	31.3	 25
182	  2	513.0	53.4	 20
183	  2	582.0	69.4	 20
184	  2	1882.8	328.8	 20
185	  2	443.5	57.3	 16
186	  2	425.5	43.8	 20
187	  2	2234.8	398.8	 20
188	  2	680.8	90.4	 16
189	  2	342.0	39.6	 25
190	  2	388.0	42.3	 25
191	  2	282.0	31.8	 20
192	  2	356.0	48.5	 25
193	  2	549.0	113.2	 25
194	  2	253.0	25.7	 20
195	  2	648.0	98.6	 25
196	  2	524.0	88.7	 25
197	  2	237.0	30.8	 20
198	  2	552.0	44.7	 25
199	  2	904.0	209.5	 25
200	  2	201.5	17.3	 16
201	  2	233.0	27.5	 20
202	  2	449.8	77.2	 20
203	  2	1611.5	180.4	 16
204	  2	1036.0	139.4	 20
205	  2	333.0	36.4	 25
206	  2	707.8	52.8	 20
207	  2	965.0	141.1	 25
208	  2	1173.0	219.2	 25
209	  2	269.0	34.4	 20
210	  2	484.0	62.9	 25
211	  2	93.0	17.4	 25
212	  2	1009.0	166.8	 20
213	  2	74.0	10.7	 25
214	  2	132.0	18.0	 25
215	  2	76.3	12.7	 20
216	  2	1215.0	168.0	 20
217	  2	227.3	27.3	 20
218	  2	223.5	25.8	 16
219	  2	261.3	29.7	 20
220	  2	255.5	40.0	 20
221	  2	217.8	29.4	 16
222	  2	904.0	129.1	 25
223	  2	1428.0	329.6	 25
224	  2	260.8	34.8	 20
225	  2	560.0	75.1	 25
226	  2	852.0	145.3	 25
227	  2	336.5	49.3	 20
228	  2	433.0	63.2	 25
229	  2	266.0	46.0	 25
230	  2	188.5	20.1	 20
231	  2	1115.0	174.3	 25
232	  2	582.0	100.5	 25
233	  2	688.8	78.1	 16
234	  2	994.5	181.8	 20
235	  2	696.3	72.0	 20
236	  2	615.5	53.8	 16
237	  2	999.5	174.8	 20
238	  2	196.0	28.6	 25
239	  2	446.8	67.2	 20
240	  2	457.0	63.7	 25
241	  2	279.0	42.3	 25
242	  2	1844.3	227.4	 20
243	  2	1303.0	247.3	 25
244	  2	889.0	222.1	 25
245	  2	711.3	103.9	 20
246	  2	324.0	53.3	 25
247	  2	576.0	128.2	 25
248	  2	1204.0	211.1	 20
249	  2	1089.0	213.6	 20
250	  2	2162.0	157.9	 20
251	  2	3654.8	249.1	 16
252	  2	2956.8	233.0	 20
253	  2	2175.3	338.8	 20
254	  2	1786.0	145.9	 20
255	  2	1537.0	212.3	 25
256	  2	1300.0	224.9	 25
257	  2	1667.3	156.6	 20
258	  2	2614.0	361.1	 25
259	  2	2594.0	447.7	 25
260	  2	2273.5	314.4	 20
261	  2	1562.0	273.5	 25
262	  2	8621.0	2126.5	 25
263	  2	2737.8	481.8	 20
264	  2	661.0	105.0	 25
265	  2	1453.3	327.2	 20
266	  2	5238.3	650.0	 16
267	  2	7412.8	1393.9	 20
268	  2	4284.8	843.3	 20
269	  2	1061.0	120.1	 16
270	  2	2176.0	329.3	 20
271	  2	2134.0	601.5	 25
272	  2	4438.0	820.6	 20
273	  2	2579.0	392.9	 25
274	  2	417.0	78.7	 25
275	  2	4128.3	715.0	 20
276	  2	2399.0	533.6	 25
277	  2	4837.0	1205.3	 25
278	  2	765.0	79.7	 20
279	  2	1513.0	332.1	 25
280	  2	705.0	104.6	 25
281	  2	1180.0	179.5	 20
282	  2	3728.5	729.8	 20
283	  2	1699.0	363.9	 20
284	  2	6948.8	683.7	 16
285	  2	8802.8	1376.6	 20
286	  2	7399.8	1509.9	 20
287	  2	2691.3	544.4	 20
288	  2	5316.0	1030.1	 25
289	  2	2338.0	598.0	 25
290	  2	1653.5	337.0	 20
291	  2	2094.0	363.3	 25
292	  2	3279.0	731.6	 25
293	  2	6557.5	737.8	 20
294	  2	4726.0	809.0	 25
295	  2	3655.0	666.4	 25
296	  2	5215.5	904.0	 20
297	  2	6213.0	1203.3	 25
298	  2	5267.0	1349.9	 20
299	  2	149.3	18.6	 20
300	  2	2986.8	618.6	 16
301	  2	905.5	158.8	 20
302	  2	201.3	23.7	 20
303	  2	284.5	30.5	 16
304	  2	293.0	34.8	 25
305	  2	166.0	17.5	 25
306	  2	127.5	13.0	 20
307	  2	186.0	29.4	 25
308	  2	1029.0	325.3	 25
309	  2	201.5	22.3	 20
310	  2	374.0	36.3	 25
311	  2	196.0	27.3	 25
312	  2	578.3	85.0	 20
313	  2	186.0	24.7	 25
314	  2	228.0	36.0	 25
315	  2	480.0	63.7	 16
316	  2	848.3	119.9	 20
317	  2	158.3	26.7	 20
318	  2	381.3	43.6	 16
319	  2	381.3	35.8	 20
320	  2	819.0	98.8	 25
321	  2	643.8	129.7	 20
322	  2	109.0	10.8	 25
323	  2	202.0	30.1	 25
324	  2	174.5	17.1	 20
325	  2	268.0	22.8	 25
326	  2	467.0	52.3	 25
327	  2	205.5	24.2	 20
328	  2	172.0	19.3	 25
329	  2	180.0	25.9	 25
330	  2	182.8	24.5	 20
331	  2	708.0	107.6	 20
332	  2	615.0	87.5	 20
333	  2	208.5	35.1	 16
334	  2	321.3	36.2	 20
335	  2	237.8	21.7	 20
336	  2	135.5	17.3	 20
337	  2	140.0	15.4	 25
338	  2	385.0	55.3	 25
339	  2	306.5	29.5	 20
340	  2	1560.0	289.9	 25
341	  2	277.0	28.0	 25
342	  2	169.0	15.5	 20
343	  2	168.0	23.0	 25
344	  2	169.0	13.6	 25
345	  2	295.3	34.2	 20
346	  2	446.0	46.6	 25
347	  2	1096.8	178.3	 20
348	  2	237.8	30.6	 16
349	  2	128.5	14.9	 20
350	  2	431.5	62.2	 20
351	  2	249.5	26.2	 16
352	  2	137.8	26.1	 20
353	  2	413.0	44.8	 25
354	  2	1550.0	383.8	 20
355	  2	401.0	54.6	 25
356	  2	367.0	46.2	 25
357	  2	535.3	46.5	 20
358	  2	178.0	20.5	 25
359	  2	154.0	17.9	 25
360	  2	158.0	24.1	 20
361	  2	140.0	16.8	 25
362	  2	953.0	135.7	 25
363	  2	824.5	111.5	 20
364	  2	272.0	33.7	 20
365	  2	250.5	35.2	 20
366	  2	200.8	17.4	 16
367	  2	542.5	53.3	 20
368	  2	442.3	41.3	 20
369	  2	504.0	46.5	 20
370	  2	2166.0	398.2	 25
371	  2	484.0	43.3	 25
372	  2	171.0	18.2	 20
373	  2	167.0	28.8	 25
374	  2	267.0	31.1	 25
375	  2	543.5	45.9	 20
376	  2	513.0	52.6	 25
377	  2	422.0	39.4	 25
378	  2	137.0	11.5	 20
379	  2	174.0	22.6	 25
380	  2	173.5	19.7	 20
381	  2	734.5	84.8	 16
382	  2	213.3	29.1	 20
383	  2	260.5	22.2	 20
384	  2	644.3	63.2	 16
385	  2	228.3	21.1	 20
386	  2	428.0	75.7	 25
387	  2	886.0	128.9	 20
388	  2	218.0	32.5	 25
389	  2	788.0	126.8	 25
390	  2	209.3	41.1	 20
391	  2	1250.0	191.6	 25
392	  2	1130.0	178.5	 25
393	  2	416.3	60.0	 20
394	  2	354.0	38.0	 25
395	  2	343.0	90.4	 25
396	  2	315.3	41.6	 20
397	  2	291.8	21.7	 20
398	  2	148.5	19.7	 20
399	  2	122.8	14.6	 16
400	  2	173.5	17.4	 20
401	  2	509.0	75.9	 20
402	  2	199.0	30.3	 20
403	  2	221.0	23.9	 25
404	  2	179.0	28.2	 25
405	  2	196.3	22.7	 20
406	  2	225.0	23.9	 25
407	  2	1301.0	284.1	 25
408	  2	136.5	18.6	 20
409	  2	143.0	16.6	 25
410	  2	138.0	13.3	 25
411	  2	139.3	14.6	 20
412	  2	179.0	24.2	 25
413	  2	390.5	36.8	 20
414	  2	156.3	18.9	 16
415	  2	1297.3	248.2	 20
416	  2	164.8	17.1	 20
417	  2	309.0	45.9	 16
418	  2	523.5	39.5	 20
419	  2	413.0	47.1	 25
420	  2	187.3	23.1	 20
421	  2	164.0	21.6	 25
422	  2	156.0	22.9	 25
423	  2	156.3	27.9	 20
424	  2	88.0	12.1	 25
425	  2	1171.0	236.7	 25
426	  2	87.3	13.9	 20
427	  2	155.0	17.8	 25
428	  2	101.0	14.1	 25
429	  2	2424.0	296.7	 16
430	  2	2029.3	179.8	 20
431	  2	249.8	23.4	 20
432	  2	319.8	26.2	 16
433	  2	448.5	40.4	 20
434	  2	503.5	216.7	 20
435	  2	9508.8	1774.2	 20
436	  2	311.0	79.4	 25
437	  2	3813.0	916.3	 25
438	  2	236.3	22.9	 20
439	  2	321.0	24.2	 25
440	  2	372.0	40.9	 25
441	  2	174.0	20.6	 20
442	  2	160.0	34.0	 25
443	  2	170.0	19.5	 25
444	  2	132.5	20.1	 20
445	  2	153.0	21.0	 25
446	  2	229.5	26.1	 20
447	  2	212.3	26.2	 16
448	  2	294.0	34.7	 20
449	  2	254.3	23.8	 20
450	  2	394.5	35.6	 16
451	  2	183.0	22.4	 25
452	  2	117.0	18.9	 25
453	  2	135.5	16.6	 20
454	  2	137.0	15.7	 25
455	  2	183.0	23.0	 25
456	  2	335.8	34.0	 20
457	  2	170.0	22.1	 25
458	  2	215.0	26.2	 25
459	  2	182.0	25.0	 25
460	  2	184.0	20.6	 20
461	  2	408.0	38.9	 25
462	  2	349.8	33.9	 20
463	  2	203.3	26.7	 16
464	  2	195.0	16.8	 20
465	  2	427.5	41.4	 20
466	  2	110.3	17.4	 16
467	  2	123.5	12.4	 20
468	  2	183.0	24.9	 25
469	  2	244.5	36.2	 20
470	  2	123.0	16.8	 25
471	  2	356.0	38.2	 25
472	  2	1034.5	267.5	 20
473	  2	707.0	103.2	 25
474	  2	385.0	60.0	 25
475	  2	162.3	14.7	 20
476	  2	172.0	20.3	 25
477	  2	231.0	37.4	 25
478	  2	208.8	27.4	 20
479	  2	211.5	38.3	 20
480	  2	231.0	28.9	 20
481	  2	249.0	29.4	 16
482	  2	358.8	34.0	 20
483	  2	363.5	42.5	 20
484	  2	280.5	46.6	 20
485	  2	588.0	82.3	 25
486	  2	223.0	26.8	 25
487	  2	148.3	17.3	 20
488	  2	364.0	39.0	 25
489	  2	183.0	27.0	 25
490	  2	218.3	21.9	 20
491	  2	234.0	36.8	 25
492	  2	370.0	44.0	 25
493	  2	1550.5	176.1	 20
494	  2	474.0	53.5	 25
495	  2	225.3	26.0	 20
496	  2	190.0	17.1	 16
497	  2	175.5	22.7	 20
498	  2	194.0	23.7	 20
499	  2	289.3	26.1	 16
500	  2	272.5	40.3	 20
501	  2	162.0	24.7	 25
502	  2	128.5	17.9	 20
503	  2	1488.0	437.9	 25
504	  2	132.0	21.2	 25
505	  2	126.0	12.5	 20
506	  2	182.0	32.4	 25
507	  2	564.0	140.9	 25
508	  2	392.3	63.3	 20
509	  2	170.0	19.9	 25
510	  2	271.0	32.2	 25
511	  2	201.0	30.2	 16
512	  2	191.3	33.2	 20
513	  2	236.3	27.9	 20
514	  2	209.0	20.3	 16
515	  2	421.5	36.6	 20
516	  2	313.3	37.2	 20
517	  2	315.5	37.8	 20
518	  2	2648.0	333.9	 25
519	  2	4751.0	1013.1	 25
520	  2	394.0	45.6	 20
521	  2	1022.0	221.8	 25
522	  2	558.0	123.4	 25
523	  2	409.8	57.2	 20
524	  2	555.0	69.8	 25
525	  2	848.0	96.9	 25
526	  2	299.0	29.2	 20
527	  2	293.0	65.7	 25
528	  2	306.0	29.7	 20
529	  2	187.3	11.9	 16
530	  2	167.5	21.0	 20
531	  2	127.3	17.1	 20
532	  2	320.5	50.4	 16
533	  2	238.0	33.4	 25
534	  2	3009.0	760.1	 25
535	  2	679.0	64.8	 20
536	  2	331.0	45.3	 25
537	  2	190.0	26.3	 25
538	  2	455.8	55.3	 20
539	  2	214.0	24.2	 25
540	  2	138.0	22.8	 25
541	  2	354.5	41.1	 20
542	  2	189.0	23.0	 25
543	  2	121.0	15.1	 25
544	  2	977.0	103.0	 16
545	  2	2484.0	392.0	 20
546	  2	940.3	129.1	 20
547	  2	304.5	38.6	 16
548	  2	324.5	33.0	 20
549	  2	413.3	48.3	 20
550	  2	280.0	48.5	 20
551	  2	236.0	33.5	 25
552	  2	129.0	16.3	 25
553	  2	139.3	22.3	 20
554	  2	269.0	40.3	 25
555	  2	536.0	63.4	 25
556	  2	429.0	45.2	 20
557	  2	151.0	22.1	 25
558	  2	158.0	22.7	 25
559	  2	137.3	20.4	 20
560	  2	190.0	26.2	 25
561	  2	530.8	71.2	 20
562	  2	140.3	22.4	 16
563	  2	189.5	21.5	 20
564	  2	205.5	20.4	 20
565	  2	129.3	14.2	 16
566	  2	141.0	47.1	 25
567	  2	157.0	21.3	 25
568	  2	150.3	21.4	 20
569	  2	428.0	82.0	 25
570	  2	132.0	19.8	 25
571	  2	130.5	56.9	 20
572	  2	191.0	25.2	 25
573	  2	210.0	27.8	 25
574	  2	862.5	159.9	 20
575	  2	373.0	52.7	 25
576	  2	448.0	46.1	 25
577	  2	712.5	62.6	 16
578	  2	364.5	49.9	 20
579	  2	412.0	55.1	 20
580	  2	459.3	32.7	 16
581	  2	283.8	29.3	 20
582	  2	514.3	56.9	 20
583	  2	167.8	30.7	 20
584	  2	218.0	24.2	 25
585	  2	732.0	68.8	 25
586	  2	171.5	34.8	 20
587	  2	276.0	81.9	 25
588	  2	133.0	19.3	 25
589	  2	442.8	37.7	 20
590	  2	199.0	31.2	 25
591	  2	453.0	55.0	 25
592	  2	389.0	49.4	 20
593	  2	777.0	97.7	 25
594	  2	1018.3	151.8	 20
595	  2	346.0	30.1	 16
596	  2	440.0	46.9	 20
597	  2	483.5	51.7	 20
598	  2	495.5	24.3	 16
599	  2	206.0	42.6	 25
600	  2	528.0	109.3	 25
601	  2	128.3	14.3	 20
602	  2	436.0	91.6	 25
603	  2	270.0	31.0	 25
604	  2	179.3	22.6	 20
605	  2	172.0	22.1	 25
606	  2	489.0	53.7	 25
607	  2	193.8	20.1	 20
608	  2	653.0	115.1	 25
609	  2	198.0	18.4	 25
610	  2	478.0	39.6	 16
611	  2	768.8	124.4	 20
612	  2	489.5	42.2	 20
613	  2	1634.0	113.8	 16
614	  2	1389.0	73.4	 20
615	  2	1288.0	243.7	 25
616	  2	175.8	27.4	 20
617	  2	225.0	27.6	 25
618	  2	470.0	37.7	 25
619	  2	1825.0	199.5	 25
620	  2	460.8	30.9	 20
621	  2	527.0	41.5	 25
622	  2	596.0	89.3	 25
623	  2	1949.0	488.3	 20
624	  2	10053.0	1944.8	 25
625	  2	1058.0	142.7	 25
626	  2	355.8	37.1	 16
627	  2	753.0	133.8	 20
628	  2	680.8	111.4	 20
629	  2	504.8	37.7	 16
630	  2	188.3	18.4	 20
631	  2	237.0	26.1	 20
632	  2	552.8	125.0	 20
633	  2	181.0	42.9	 25
634	  2	145.0	17.0	 25
635	  2	119.0	22.0	 20
636	  2	332.0	74.7	 25
637	  2	12964.0	3104.2	 25
638	  2	338.0	59.7	 20
639	  2	13366.0	2562.2	 25
  0	  3	14782.3	4087.6	 20
  1	  3	305.0	63.6	 25
  2	  3	12809.0	3563.3	 25
  3	  3	255.0	32.7	 25
  4	  3	101.5	15.0	 20
  5	  3	193.0	27.6	 25
  6	  3	132.0	15.9	 25
  7	  3	856.0	164.5	 20
  8	  3	165.0	28.4	 20
  9	  3	1233.3	260.6	 20
 10	  3	472.3	52.5	 16
 11	  3	539.0	82.6	 20
 12	  3	406.5	62.9	 20
 13	  3	458.3	60.8	 16
 14	  3	261.0	39.4	 25
 15	  3	345.0	46.3	 25
 16	  3	276.3	34.6	 20
 17	  3	206.0	31.9	 25
 18	  3	201.0	29.6	 25
 19	  3	277.5	41.4	 20
 20	  3	1539.0	246.9	 25
 21	  3	404.0	45.3	 25
 22	  3	439.8	56.2	 20
 23	  3	223.0	34.1	 25
 24	  3	1180.0	198.1	 25
 25	  3	222.0	31.2	 16
 26	  3	182.3	26.0	 20
 27	  3	419.3	56.8	 20
 28	  3	410.0	40.5	 16
 29	  3	299.5	38.8	 20
 30	  3	244.0	34.1	 25
 31	  3	416.5	66.6	 20
 32	  3	538.0	95.5	 25
 33	  3	357.0	61.1	 25
 34	  3	608.3	84.4	 20
 35	  3	320.0	39.5	 25
 36	  3	274.0	43.6	 25
 37	  3	314.3	32.9	 20
 38	  3	203.0	29.2	 25
 39	  3	254.0	45.3	 25
 40	  3	185.3	25.0	 20
 41	  3	252.8	28.6	 20
 42	  3	1336.8	188.4	 20
 43	  3	201.0	26.5	 16
 44	  3	470.0	64.5	 20
 45	  3	438.3	57.6	 20
 46	  3	246.5	26.0	 16
 47	  3	716.0	146.0	 25
 48	  3	390.0	70.1	 25
 49	  3	439.8	75.5	 20
 50	  3	274.0	48.1	 25
 51	  3	252.0	85.2	 25
 52	  3	434.3	59.2	 20
 53	  3	493.0	73.5	 25
 54	  3	494.0	94.2	 25
 55	  3	135.3	18.5	 20
 56	  3	12612.0	2131.3	 25
 57	  3	311.3	18.5	 20
 58	  3	306.0	41.1	 16
 59	  3	293.3	37.9	 20
 60	  3	300.5	47.6	 20
 61	  3	144.3	18.9	 16
 62	  3	302.0	33.6	 20
 63	  3	10075.0	2620.4	 25
 64	  3	10069.0	2553.3	 20
 65	  3	9350.0	2573.1	 25
 66	  3	302.0	85.3	 25
 67	  3	170.3	18.6	 20
 68	  3	11265.0	2196.0	 25
 69	  3	355.0	57.5	 25
 70	  3	9618.5	1609.4	 20
 71	  3	9111.0	2007.1	 25
 72	  3	304.0	47.6	 25
 73	  3	158.5	15.5	 20
 74	  3	282.3	29.3	 20
 75	  3	10375.0	1178.7	 20
 76	  3	10192.8	1080.2	 16
 77	  3	9810.5	1659.9	 20
 78	  3	284.0	27.0	 20
 79	  3	162.8	20.3	 20
 80	  3	11917.0	1624.8	 25
 81	  3	295.0	38.2	 25
 82	  3	291.5	24.1	 20
 83	  3	268.0	22.4	 25
 84	  3	260.0	24.0	 25
 85	  3	144.3	18.9	 20
 86	  3	12372.0	1554.7	 25
 87	  3	286.0	39.0	 25
 88	  3	10165.8	1416.1	 20
 89	  3	9774.0	1603.7	 25
 90	  3	282.3	29.2	 20
 91	  3	144.5	15.1	 16
 92	  3	259.3	30.3	 20
 93	  3	273.3	31.4	 20
 94	  3	8261.5	750.4	 16
 95	  3	252.3	25.1	 20
 96	  3	250.0	25.0	 25
 97	  3	140.8	16.7	 20
 98	  3	11608.0	1481.6	 25
 99	  3	10573.0	2231.0	 25
100	  3	9597.3	1958.1	 20
101	  3	303.0	55.6	 25
102	  3	243.0	25.7	 25
103	  3	115.0	16.9	 20
104	  3	106.0	11.7	 25
105	  3	243.0	24.0	 25
106	  3	363.3	43.0	 20
107	  3	753.3	108.6	 20
108	  3	515.8	66.0	 20
109	  3	122.0	13.3	 16
110	  3	12312.3	1600.0	 20
111	  3	322.3	39.0	 20
112	  3	263.8	23.0	 20
113	  3	292.0	31.7	 25
114	  3	10532.0	1598.2	 25
115	  3	149.3	16.6	 20
116	  3	11178.0	1745.2	 25
117	  3	324.0	87.5	 25
118	  3	9598.0	1849.7	 20
119	  3	9201.0	1800.4	 25
120	  3	259.0	50.3	 25
121	  3	141.0	17.2	 20
122	  3	304.0	47.7	 25
123	  3	10276.0	1635.0	 20
124	  3	10140.8	1476.1	 16
125	  3	9589.0	1373.2	 20
126	  3	282.8	28.2	 20
127	  3	129.0	17.8	 16
128	  3	280.3	30.3	 20
129	  3	10027.0	2378.2	 25
130	  3	9633.3	2196.3	 20
131	  3	9243.0	2048.6	 25
132	  3	269.0	27.1	 25
133	  3	138.5	17.1	 20
134	  3	311.0	48.5	 25
135	  3	9859.0	1814.8	 25
136	  3	9769.5	1646.4	 20
137	  3	8579.0	1440.3	 25
138	  3	330.0	32.8	 25
139	  3	156.5	18.3	 20
140	  3	11918.8	1831.3	 20
141	  3	11391.0	1319.1	 20
142	  3	10004.0	1251.2	 16
143	  3	296.0	35.6	 20
144	  3	264.3	29.6	 20
145	  3	149.3	22.0	 20
146	  3	12101.0	1809.3	 25
147	  3	349.0	429.9	 25
148	  3	10482.8	2468.5	 20
149	  3	9789.0	2309.9	 25
150	  3	271.0	217.4	 25
151	  3	134.3	19.7	 20
152	  3	252.0	28.1	 25
153	  3	242.0	30.1	 25
154	  3	8639.3	1707.9	 20
155	  3	262.0	30.7	 25
156	  3	250.8	23.8	 20
157	  3	124.5	14.4	 16
158	  3	268.3	31.6	 20
159	  3	243.8	23.5	 20
160	  3	10544.3	591.4	 16
161	  3	294.0	33.5	 25
162	  3	274.0	38.4	 25
163	  3	121.0	16.6	 25
164	  3	283.0	607.1	 20
165	  3	10184.0	2630.1	 25
166	  3	9713.0	2784.1	 25
167	  3	299.8	397.8	 20
168	  3	10578.0	1761.0	 25
169	  3	132.0	25.1	 25
170	  3	109.0	11.0	 20
171	  3	231.0	28.9	 25
172	  3	370.0	64.9	 20
173	  3	135.0	17.9	 16
174	  3	219.5	40.0	 20
175	  3	992.8	152.0	 20
176	  3	385.8	50.0	 16
177	  3	301.3	35.8	 20
178	  3	430.0	93.2	 25
179	  3	208.3	32.4	 20
180	  3	301.0	63.2	 25
181	  3	343.0	68.5	 25
182	  3	261.0	40.7	 20
183	  3	231.0	44.2	 25
184	  3	512.0	112.4	 25
185	  3	452.8	71.0	 20
186	  3	618.0	113.5	 25
187	  3	1156.0	242.1	 25
188	  3	302.8	46.0	 20
189	  3	291.8	48.6	 20
190	  3	412.3	95.2	 20
191	  3	212.0	19.3	 16
192	  3	279.8	33.4	 20
193	  3	163.5	16.6	 20
194	  3	220.3	40.8	 20
195	  3	412.0	76.8	 25
196	  3	277.0	49.8	 25
197	  3	211.5	33.8	 20
198	  3	679.0	145.3	 25
199	  3	488.0	107.0	 25
200	  3	142.3	23.8	 20
201	  3	128.0	14.8	 25
202	  3	415.0	63.6	 25
203	  3	751.3	137.0	 20
204	  3	295.0	32.0	 25
205	  3	234.3	31.7	 20
206	  3	599.5	85.7	 16
207	  3	747.5	96.6	 20
208	  3	1342.0	298.7	 20
209	  3	209.0	30.0	 16
210	  3	601.3	62.6	 20
211	  3	84.0	10.3	 25
212	  3	72.3	9.2	 20
213	  3	73.0	13.1	 25
214	  3	80.0	11.4	 25
215	  3	78.3	12.6	 20
216	  3	1224.0	202.4	 25
217	  3	215.0	36.5	 25
218	  3	178.0	23.0	 20
219	  3	361.0	40.9	 25
220	  3	304.0	42.5	 25
221	  3	168.0	25.4	 20
222	  3	476.5	68.6	 20
223	  3	436.5	87.9	 20
224	  3	124.3	17.1	 16
225	  3	257.3	19.2	 20
226	  3	393.8	37.0	 20
227	  3	166.0	32.4	 20
228	  3	424.0	83.7	 25
229	  3	316.0	39.2	 25
230	  3	139.0	17.6	 20
231	  3	587.0	114.6	 25
232	  3	1074.0	246.8	 25
233	  3	892.3	137.4	 20
234	  3	232.0	41.1	 25
235	  3	331.0	51.6	 25
236	  3	363.5	34.6	 20
237	  3	264.0	41.1	 25
238	  3	155.5	18.8	 20
239	  3	216.0	25.0	 16
240	  3	275.3	41.7	 20
241	  3	188.5	26.5	 20
242	  3	487.3	43.7	 16
243	  3	226.0	38.5	 25
244	  3	205.0	37.8	 25
245	  3	151.5	17.2	 20
246	  3	121.0	13.0	 25
247	  3	177.0	29.4	 25
248	  3	447.3	78.4	 20
249	  3	308.0	57.0	 25
250	  3	710.0	130.6	 25
251	  3	2260.0	333.6	 20
252	  3	732.0	118.7	 25
253	  3	4072.0	535.6	 25
254	  3	1961.0	225.9	 16
255	  3	905.3	164.8	 20
256	  3	908.0	116.0	 20
257	  3	1714.3	148.6	 16
258	  3	1398.0	148.0	 20
259	  3	795.5	116.0	 20
260	  3	908.0	185.9	 20
261	  3	1008.0	205.9	 25
262	  3	2786.0	794.8	 25
263	  3	376.8	64.3	 20
264	  3	182.0	31.3	 25
265	  3	196.0	26.6	 25
266	  3	547.0	87.1	 20
267	  3	1065.0	225.0	 25
268	  3	849.0	151.4	 25
269	  3	279.0	41.0	 20
270	  3	327.0	48.5	 25
271	  3	367.0	58.9	 20
272	  3	572.3	90.8	 16
273	  3	1724.5	223.9	 20
274	  3	209.0	26.1	 20
275	  3	548.8	59.9	 16
276	  3	258.0	44.8	 25
277	  3	234.0	50.7	 25
278	  3	526.3	123.0	 20
279	  3	140.0	21.6	 25
280	  3	409.0	87.0	 25
281	  3	214.0	29.2	 20
282	  3	559.0	120.3	 25
283	  3	303.0	48.5	 25
284	  3	756.5	193.5	 20
285	  3	2120.0	520.1	 25
286	  3	1646.0	394.2	 25
287	  3	219.3	35.9	 16
288	  3	1270.5	252.9	 20
289	  3	509.8	119.7	 20
290	  3	203.5	25.4	 16
291	  3	236.3	29.1	 20
292	  3	1023.3	187.5	 20
293	  3	2423.5	711.2	 20
294	  3	3223.0	899.3	 25
295	  3	851.0	204.6	 25
296	  3	611.0	145.5	 20
297	  3	2502.0	678.8	 25
298	  3	1301.0	332.6	 25
299	  3	112.3	18.5	 20
300	  3	461.0	104.4	 25
301	  3	190.0	28.5	 25
302	  3	1127.3	160.2	 20
303	  3	148.0	19.1	 25
304	  3	333.8	47.1	 20
305	  3	3370.8	422.5	 16
306	  3	185.8	18.0	 20
307	  3	2386.0	536.0	 20
308	  3	1144.5	148.1	 16
309	  3	1350.0	130.3	 25
310	  3	290.0	42.3	 25
311	  3	13231.3	1494.8	 20
312	  3	2196.0	374.1	 25
313	  3	588.0	70.9	 25
314	  3	216.5	25.3	 20
315	  3	341.0	31.9	 25
316	  3	885.0	148.4	 25
317	  3	127.3	14.3	 20
318	  3	130.0	17.4	 25
319	  3	402.0	37.4	 25
320	  3	465.3	40.6	 16
321	  3	474.0	61.6	 20
322	  3	586.5	62.6	 20
323	  3	430.5	37.8	 20
324	  3	381.0	45.1	 16
325	  3	351.5	33.4	 20
326	  3	566.0	53.3	 25
327	  3	625.8	88.7	 20
328	  3	226.0	23.0	 25
329	  3	157.0	15.9	 25
330	  3	141.5	17.8	 20
331	  3	203.0	22.8	 25
332	  3	238.0	20.7	 25
333	  3	386.8	27.4	 20
334	  3	900.0	161.0	 25
335	  3	520.0	87.4	 25
336	  3	1160.8	152.6	 16
337	  3	147.5	24.0	 20
338	  3	421.0	74.0	 20
339	  3	241.0	24.6	 16
340	  3	227.8	27.0	 20
341	  3	247.8	31.1	 20
342	  3	219.3	23.0	 20
343	  3	196.0	25.6	 25
344	  3	270.0	32.2	 25
345	  3	228.0	25.7	 20
346	  3	592.0	81.7	 25
347	  3	641.0	113.3	 25
348	  3	221.3	29.0	 20
349	  3	493.0	99.4	 25
350	  3	4985.0	1017.9	 25
351	  3	2262.3	386.7	 20
352	  3	214.0	25.1	 25
353	  3	135.0	16.9	 20
354	  3	273.0	39.3	 16
355	  3	202.3	20.8	 20
356	  3	1187.5	125.8	 20
357	  3	188.5	25.1	 16
358	  3	222.0	25.9	 25
359	  3	2974.0	694.1	 25
360	  3	2497.3	358.8	 20
361	  3	2333.0	475.0	 25
362	  3	10164.0	2157.7	 25
363	  3	5287.0	727.7	 20
364	  3	1718.0	264.2	 25
365	  3	233.0	38.1	 25
366	  3	343.3	44.7	 20
367	  3	181.0	25.0	 25
368	  3	164.0	16.2	 25
369	  3	142.5	20.7	 16
370	  3	735.0	113.0	 20
371	  3	2237.5	479.0	 20
372	  3	354.3	55.8	 16
373	  3	5416.3	1084.2	 20
374	  3	211.5	27.8	 20
375	  3	267.5	28.8	 20
376	  3	541.0	67.7	 25
377	  3	218.0	26.7	 25
378	  3	284.8	34.4	 20
379	  3	2784.0	555.9	 25
380	  3	262.0	33.1	 25
381	  3	1362.0	291.6	 20
382	  3	1977.0	504.9	 25
383	  3	144.0	16.3	 25
384	  3	190.0	25.6	 20
385	  3	264.0	33.5	 25
386	  3	161.3	27.3	 20
387	  3	803.5	67.6	 16
388	  3	435.0	55.1	 20
389	  3	205.0	29.7	 20
390	  3	1059.5	97.5	 16
391	  3	297.0	42.4	 25
392	  3	335.0	46.0	 25
393	  3	182.5	23.4	 20
394	  3	137.0	22.3	 25
395	  3	337.0	63.6	 25
396	  3	1246.0	221.5	 20
397	  3	1698.0	355.4	 25
398	  3	159.0	15.7	 25
399	  3	193.8	25.6	 20
400	  3	147.0	13.3	 25
401	  3	138.0	21.2	 25
402	  3	135.3	20.6	 16
403	  3	163.5	20.6	 20
404	  3	426.0	57.3	 20
405	  3	258.8	36.5	 16
406	  3	162.0	16.1	 20
407	  3	2647.8	620.2	 20
408	  3	260.5	35.4	 20
409	  3	1543.0	368.2	 25
410	  3	683.0	150.4	 25
411	  3	367.3	62.6	 20
412	  3	346.0	50.7	 25
413	  3	629.0	88.5	 25
414	  3	228.0	27.3	 20
415	  3	437.0	82.1	 25
416	  3	181.0	25.0	 25
417	  3	130.5	12.7	 20
418	  3	1586.0	429.9	 25
419	  3	177.8	20.6	 20
420	  3	359.5	39.9	 16
421	  3	166.0	19.7	 20
422	  3	126.3	16.0	 20
423	  3	143.3	17.7	 16
424	  3	98.0	17.0	 25
425	  3	94.0	17.1	 25
426	  3	95.3	13.8	 20
427	  3	85.0	13.3	 25
428	  3	93.0	15.4	 25
429	  3	325.3	43.3	 20
430	  3	268.0	29.9	 25
431	  3	604.0	96.7	 25
432	  3	362.3	36.1	 20
433	  3	3455.0	559.5	 25
434	  3	246.0	34.3	 25
435	  3	3027.0	414.6	 16
436	  3	218.8	25.8	 20
437	  3	4146.0	572.2	 20
438	  3	367.5	41.5	 16
439	  3	302.0	31.8	 20
440	  3	312.0	41.7	 25
441	  3	855.0	86.3	 20
442	  3	965.0	138.5	 25
443	  3	470.0	60.2	 25
444	  3	440.3	36.6	 20
445	  3	234.0	21.9	 25
446	  3	169.0	28.1	 25
447	  3	312.3	34.3	 20
448	  3	329.0	49.7	 25
449	  3	469.0	69.9	 25
450	  3	892.8	105.0	 20
451	  3	575.3	59.6	 20
452	  3	132.3	18.2	 20
453	  3	152.5	15.9	 16
454	  3	142.5	22.1	 20
455	  3	441.3	42.2	 20
456	  3	315.5	35.4	 16
457	  3	1963.0	307.9	 25
458	  3	1254.0	217.0	 25
459	  3	402.0	51.3	 20
460	  3	598.0	66.2	 25
461	  3	262.0	37.1	 25
462	  3	227.5	18.1	 20
463	  3	245.0	30.0	 25
464	  3	286.0	40.6	 25
465	  3	257.0	24.4	 20
466	  3	130.0	17.5	 25
467	  3	179.0	26.4	 25
468	  3	206.8	14.5	 16
469	  3	424.0	67.4	 20
470	  3	340.8	54.9	 20
471	  3	259.0	32.1	 16
472	  3	217.3	27.3	 20
473	  3	164.0	16.2	 25
474	  3	256.8	22.8	 20
475	  3	228.0	32.8	 25
476	  3	6130.0	1222.9	 25
477	  3	566.3	69.6	 20
478	  3	728.0	93.5	 25
479	  3	364.0	49.1	 25
480	  3	639.3	86.4	 20
481	  3	721.0	104.2	 25
482	  3	1684.0	344.7	 25
483	  3	218.0	19.5	 25
484	  3	479.3	101.7	 16
485	  3	8386.3	1143.4	 20
486	  3	306.3	89.5	 20
487	  3	197.3	26.1	 16
488	  3	116.3	10.7	 20
489	  3	144.0	20.6	 20
490	  3	711.8	52.2	 20
491	  3	881.0	74.2	 25
492	  3	565.0	65.3	 25
493	  3	173.0	24.6	 20
494	  3	721.0	97.1	 25
495	  3	196.0	26.0	 25
496	  3	253.3	30.9	 20
497	  3	464.0	72.6	 25
498	  3	642.0	97.7	 25
499	  3	182.3	20.5	 20
500	  3	2324.0	501.6	 25
501	  3	246.3	35.4	 20
502	  3	368.3	39.7	 16
503	  3	157.5	18.0	 20
504	  3	165.8	15.5	 20
505	  3	132.0	17.0	 16
506	  3	136.0	23.2	 25
507	  3	795.0	177.3	 25
508	  3	320.0	34.3	 20
509	  3	225.0	32.4	 25
510	  3	313.0	30.9	 25
511	  3	382.8	41.6	 20
512	  3	5454.0	924.6	 25
513	  3	780.0	87.2	 25
514	  3	1073.0	119.8	 20
515	  3	247.0	20.3	 25
516	  3	948.0	120.7	 25
517	  3	3767.0	175.8	 16
518	  3	2111.8	173.6	 20
519	  3	785.0	83.0	 20
520	  3	3147.3	196.3	 16
521	  3	175.0	17.7	 20
522	  3	158.0	20.1	 25
523	  3	161.0	16.3	 20
524	  3	189.0	21.5	 25
525	  3	5556.0	874.8	 25
526	  3	615.3	69.5	 20
527	  3	7781.0	1518.5	 25
528	  3	279.0	28.4	 25
529	  3	204.8	18.8	 20
530	  3	155.0	19.9	 25
531	  3	152.0	17.0	 25
532	  3	279.0	34.5	 20
533	  3	232.5	29.9	 20
534	  3	305.0	27.5	 20
535	  3	3431.3	244.1	 16
536	  3	280.8	47.4	 20
537	  3	1188.3	87.1	 20
538	  3	254.5	23.4	 16
539	  3	221.0	24.4	 25
540	  3	138.0	25.0	 25
541	  3	142.8	20.5	 20
542	  3	192.0	27.2	 25
543	  3	312.0	29.6	 25
544	  3	593.3	51.4	 20
545	  3	1050.0	76.3	 25
546	  3	1011.0	89.8	 25
547	  3	425.8	41.5	 20
548	  3	367.0	56.0	 25
549	  3	2201.0	277.6	 25
550	  3	1051.0	54.4	 16
551	  3	588.0	49.4	 20
552	  3	348.3	23.3	 20
553	  3	180.5	24.7	 16
554	  3	190.3	19.1	 20
555	  3	299.0	21.9	 25
556	  3	5891.5	707.8	 20
557	  3	257.0	34.2	 25
558	  3	688.0	65.5	 25
559	  3	437.0	30.4	 20
560	  3	7959.0	1610.5	 25
561	  3	2640.0	408.5	 25
562	  3	281.8	26.2	 20
563	  3	314.0	21.0	 25
564	  3	225.0	25.7	 25
565	  3	967.5	88.9	 20
566	  3	1604.5	161.7	 20
567	  3	1217.3	211.0	 20
568	  3	636.3	44.2	 16
569	  3	4707.8	989.5	 20
570	  3	303.5	28.8	 20
571	  3	4781.8	460.2	 16
572	  3	622.0	67.1	 25
573	  3	249.0	22.0	 25
574	  3	273.5	21.5	 20
575	  3	900.0	117.5	 25
576	  3	306.0	39.1	 25
577	  3	1481.3	178.8	 20
578	  3	945.0	86.4	 25
579	  3	1867.0	152.3	 25
580	  3	800.0	82.0	 20
581	  3	3238.0	558.0	 25
582	  3	2439.0	336.8	 25
583	  3	444.3	25.2	 16
584	  3	264.0	28.7	 20
585	  3	1985.5	140.1	 20
586	  3	1394.0	107.0	 16
587	  3	295.5	42.9	 20
588	  3	193.0	16.5	 25
589	  3	454.0	38.6	 20
590	  3	2611.0	542.5	 25
591	  3	168.0	16.9	 25
592	  3	174.8	18.9	 20
593	  3	6118.0	1144.8	 25
594	  3	712.0	73.7	 25
595	  3	1977.0	205.0	 20
596	  3	285.0	41.1	 25
597	  3	1356.0	137.8	 25
598	  3	1286.8	170.5	 20
599	  3	691.5	58.9	 20
600	  3	235.3	30.1	 20
601	  3	139.3	20.0	 16
602	  3	625.8	146.5	 20
603	  3	1616.0	247.0	 20
604	  3	190.3	23.5	 16
605	  3	1170.0	303.5	 25
606	  3	128.0	17.7	 25
607	  3	226.0	30.7	 20
608	  3	154.0	20.2	 25
609	  3	308.0	39.5	 25
610	  3	667.8	49.5	 20
611	  3	544.0	53.6	 25
612	  3	266.0	34.1	 25
613	  3	1647.8	162.0	 20
614	  3	1578.0	195.1	 25
615	  3	632.3	64.1	 20
616	  3	2260.0	249.5	 16
617	  3	700.5	32.2	 20
618	  3	402.3	24.3	 20
619	  3	818.8	94.2	 16
620	  3	515.5	27.8	 20
621	  3	9107.0	1460.4	 25
622	  3	682.8	93.9	 20
623	  3	6747.0	940.2	 25
624	  3	7877.0	1161.0	 25
625	  3	517.8	46.0	 20
626	  3	359.0	31.4	 25
627	  3	189.0	23.2	 25
628	  3	128.0	17.7	 20
629	  3	2594.0	579.9	 25
630	  3	1683.0	326.1	 25
631	  3	212.3	34.8	 20
632	  3	179.5	21.7	 20
633	  3	5007.8	840.0	 20
634	  3	1256.0	104.4	 16
635	  3	128.0	20.3	 20
636	  3	13717.5	2266.8	 20
637	  3	298.8	39.3	 20
638	  3	13473.0	2715.6	 25
639	  3	312.0	52.5	 25
  0	  4	115.8	20.9	 16
  1	  4	100.3	16.1	 20
  2	  4	99.3	16.0	 20
  3	  4	103.5	11.8	 20
  4	  4	111.0	112.3	 25
  5	  4	84.0	12.2	 25
  6	  4	93.8	22.9	 20
  7	  4	107.0	17.7	 25
  8	  4	109.0	16.6	 25
  9	  4	129.0	26.1	 20
 10	  4	128.0	18.5	 25
 11	  4	112.0	16.4	 25
 12	  4	114.3	26.2	 20
 13	  4	130.0	20.9	 25
 14	  4	141.3	42.2	 20
 15	  4	118.3	23.0	 16
 16	  4	128.3	27.7	 20
 17	  4	110.5	11.3	 20
 18	  4	110.8	14.1	 16
 19	  4	117.0	15.0	 25
 20	  4	113.0	25.6	 25
 21	  4	133.5	68.1	 20
 22	  4	159.0	25.8	 25
 23	  4	143.0	19.4	 25
 24	  4	134.0	29.6	 20
 25	  4	111.0	23.3	 25
 26	  4	106.0	16.9	 25
 27	  4	95.0	14.6	 25
 28	  4	113.0	22.6	 20
 29	  4	100.0	20.6	 25
 30	  4	135.0	26.8	 20
 31	  4	136.0	14.3	 16
 32	  4	145.3	25.8	 20
 33	  4	138.8	18.6	 20
 34	  4	134.8	16.3	 16
 35	  4	116.0	14.9	 20
 36	  4	112.0	23.0	 25
 37	  4	109.0	17.5	 20
 38	  4	102.0	15.6	 25
 39	  4	121.0	37.1	 25
 40	  4	104.8	55.9	 20
 41	  4	122.0	22.8	 25
 42	  4	114.0	87.7	 25
 43	  4	129.0	29.9	 20
 44	  4	126.0	36.6	 25
 45	  4	133.0	79.4	 25
 46	  4	118.5	23.2	 20
 47	  4	108.5	20.3	 20
 48	  4	123.5	27.2	 20
 49	  4	134.8	24.3	 16
 50	  4	141.5	32.5	 20
 51	  4	151.5	39.7	 20
 52	  4	160.5	95.3	 20
 53	  4	137.0	21.4	 25
 54	  4	167.0	122.9	 25
 55	  4	143.5	18.1	 20
 56	  4	12806.0	2176.4	 25
 57	  4	291.0	24.7	 25
 58	  4	293.3	28.9	 20
 59	  4	10205.0	2467.9	 25
 60	  4	11683.0	2939.5	 25
 61	  4	156.0	15.0	 20
 62	  4	12275.0	2269.9	 25
 63	  4	551.3	456.0	 20
 64	  4	515.0	369.4	 16
 65	  4	421.5	285.1	 20
 66	  4	10748.0	2959.7	 20
 67	  4	179.0	18.1	 16
 68	  4	13163.0	1100.5	 25
 69	  4	10736.0	3557.8	 25
 70	  4	291.0	21.5	 20
 71	  4	286.0	23.4	 25
 72	  4	11295.0	2758.4	 25
 73	  4	159.8	16.1	 20
 74	  4	12396.0	1997.8	 25
 75	  4	381.0	705.2	 25
 76	  4	375.8	573.1	 20
 77	  4	335.0	492.2	 25
 78	  4	9704.0	2857.1	 25
 79	  4	151.3	20.0	 16
 80	  4	12822.0	1914.9	 20
 81	  4	266.3	25.5	 20
 82	  4	250.5	22.6	 16
 83	  4	278.8	19.8	 20
 84	  4	285.0	32.6	 20
 85	  4	138.0	20.0	 20
 86	  4	13266.0	1482.9	 25
 87	  4	10813.0	3209.6	 25
 88	  4	286.8	27.4	 20
 89	  4	306.0	34.7	 25
 90	  4	11074.0	2054.5	 25
 91	  4	155.0	16.7	 20
 92	  4	267.0	30.6	 25
 93	  4	272.0	22.6	 25
 94	  4	307.0	28.3	 20
 95	  4	344.0	40.1	 25
 96	  4	278.3	33.0	 20
 97	  4	146.5	22.7	 16
 98	  4	12262.0	1569.7	 20
 99	  4	301.3	41.9	 20
100	  4	300.0	29.1	 16
101	  4	9191.0	2419.8	 25
102	  4	247.0	25.9	 25
103	  4	112.5	12.7	 20
104	  4	100.0	11.5	 25
105	  4	116.0	22.8	 25
106	  4	128.0	18.5	 20
107	  4	131.0	22.2	 25
108	  4	133.0	12.6	 25
109	  4	137.0	18.6	 20
110	  4	11906.0	1602.9	 25
111	  4	283.0	22.8	 25
112	  4	274.8	25.4	 16
113	  4	261.5	27.1	 20
114	  4	10668.5	1747.1	 20
115	  4	158.8	18.7	 16
116	  4	12342.5	1694.8	 20
117	  4	11089.3	1959.2	 20
118	  4	277.8	39.5	 20
119	  4	264.0	23.4	 25
120	  4	282.0	25.8	 25
121	  4	147.3	16.7	 20
122	  4	10990.0	1554.2	 25
123	  4	296.0	21.2	 25
124	  4	266.0	27.4	 20
125	  4	290.0	23.0	 25
126	  4	10513.0	1708.4	 25
127	  4	142.3	16.8	 20
128	  4	10589.0	1991.7	 25
129	  4	314.5	78.5	 20
130	  4	294.5	65.1	 16
131	  4	274.5	31.0	 20
132	  4	263.5	34.0	 20
133	  4	144.5	21.7	 16
134	  4	10876.0	1637.9	 25
135	  4	276.0	22.7	 25
136	  4	260.3	21.4	 20
137	  4	291.0	26.5	 25
138	  4	10939.0	1784.1	 25
139	  4	159.8	19.1	 20
140	  4	12408.0	1816.3	 25
141	  4	364.0	93.7	 25
142	  4	290.3	76.4	 20
143	  4	9260.0	1644.6	 25
144	  4	262.0	28.1	 25
145	  4	145.5	16.4	 16
146	  4	12679.5	1897.3	 20
147	  4	11133.8	2003.6	 20
148	  4	272.3	21.4	 16
149	  4	274.8	31.3	 20
150	  4	11149.3	1722.2	 20
151	  4	136.5	13.1	 20
152	  4	260.0	24.0	 25
153	  4	251.0	29.3	 25
154	  4	287.0	221.7	 20
155	  4	271.0	25.6	 25
156	  4	260.0	22.3	 25
157	  4	120.0	15.2	 20
158	  4	234.0	18.5	 25
159	  4	246.0	25.8	 25
160	  4	10092.3	719.2	 20
161	  4	282.0	31.4	 20
162	  4	268.5	34.5	 20
163	  4	140.5	18.3	 16
164	  4	11214.8	1641.2	 20
165	  4	293.0	28.7	 20
166	  4	267.5	16.5	 16
167	  4	11499.0	1761.2	 25
168	  4	12546.0	1984.8	 25
169	  4	135.0	17.9	 20
170	  4	116.0	14.2	 25
171	  4	106.0	11.8	 25
172	  4	113.3	18.3	 20
173	  4	113.0	18.7	 25
174	  4	132.0	47.3	 25
175	  4	101.5	13.9	 20
176	  4	96.0	15.0	 25
177	  4	110.0	20.2	 25
178	  4	121.3	19.4	 16
179	  4	105.3	18.2	 20
180	  4	106.0	13.0	 20
181	  4	101.3	14.3	 16
182	  4	99.8	13.0	 20
183	  4	105.0	13.3	 25
184	  4	120.0	17.0	 20
185	  4	128.0	27.8	 25
186	  4	107.0	12.2	 25
187	  4	138.0	61.9	 25
188	  4	119.3	64.7	 20
189	  4	107.0	23.7	 25
190	  4	113.0	22.5	 25
191	  4	112.5	17.2	 20
192	  4	99.0	17.3	 25
193	  4	104.0	14.4	 25
194	  4	106.8	14.5	 16
195	  4	98.5	14.2	 20
196	  4	120.5	21.5	 20
197	  4	116.3	16.9	 16
198	  4	106.0	10.9	 20
199	  4	116.0	22.4	 20
200	  4	108.3	23.1	 20
201	  4	96.0	14.9	 25
202	  4	93.0	17.7	 25
203	  4	110.3	17.7	 20
204	  4	94.0	14.1	 25
205	  4	104.0	16.0	 25
206	  4	108.3	13.7	 20
207	  4	98.0	16.8	 25
208	  4	98.0	15.6	 25
209	  4	83.0	11.8	 20
210	  4	95.0	10.0	 25
211	  4	88.0	14.5	 20
212	  4	91.0	12.6	 16
213	  4	77.0	15.4	 20
214	  4	87.5	17.2	 20
215	  4	95.0	18.6	 16
216	  4	94.0	13.0	 25
217	  4	96.0	22.3	 25
218	  4	96.3	17.6	 20
219	  4	119.0	25.7	 25
220	  4	98.0	16.7	 25
221	  4	100.3	14.9	 20
222	  4	115.0	32.0	 25
223	  4	106.0	28.5	 25
224	  4	104.0	26.4	 20
225	  4	110.0	27.9	 25
226	  4	118.0	19.2	 25
227	  4	117.8	23.0	 16
228	  4	96.5	15.9	 20
229	  4	107.0	12.7	 20
230	  4	126.3	23.4	 16
231	  4	117.0	20.3	 20
232	  4	113.5	24.1	 20
233	  4	119.3	19.6	 20
234	  4	104.0	15.3	 25
235	  4	99.0	15.5	 25
236	  4	97.3	14.1	 20
237	  4	105.0	16.4	 25
238	  4	107.0	12.1	 25
239	  4	108.8	15.7	 20
240	  4	106.0	14.4	 25
241	  4	115.0	16.3	 25
242	  4	112.5	19.8	 20
243	  4	110.0	15.7	 20
244	  4	114.0	19.9	 20
245	  4	111.5	14.2	 16
246	  4	95.3	11.9	 20
247	  4	104.5	14.6	 20
248	  4	98.3	14.3	 16
249	  4	121.0	42.1	 25
250	  4	117.0	58.8	 25
251	  4	112.0	27.0	 20
252	  4	124.0	46.3	 25
253	  4	114.0	22.7	 25
254	  4	109.3	15.9	 20
255	  4	118.0	24.3	 25
256	  4	126.0	33.7	 25
257	  4	140.3	21.0	 20
258	  4	122.0	14.6	 25
259	  4	100.0	11.0	 25
260	  4	109.0	16.2	 16
261	  4	108.3	18.2	 20
262	  4	111.5	16.3	 20
263	  4	116.0	20.4	 16
264	  4	129.3	26.7	 20
265	  4	127.0	27.5	 25
266	  4	133.3	21.0	 20
267	  4	104.0	16.9	 25
268	  4	114.0	14.8	 25
269	  4	111.0	15.9	 20
270	  4	100.0	14.0	 25
271	  4	111.0	18.6	 25
272	  4	141.8	32.1	 20
273	  4	134.0	19.3	 25
274	  4	132.0	18.4	 25
275	  4	115.3	15.8	 20
276	  4	106.3	13.6	 20
277	  4	99.3	15.2	 20
278	  4	110.0	16.4	 16
279	  4	103.5	18.3	 20
280	  4	99.5	13.4	 20
281	  4	105.5	12.3	 16
282	  4	116.0	508.3	 25
283	  4	125.0	32.1	 25
284	  4	129.5	16.9	 20
285	  4	119.0	223.6	 25
286	  4	97.0	19.6	 25
287	  4	121.0	33.4	 20
288	  4	114.0	27.1	 25
289	  4	99.0	13.9	 25
290	  4	109.8	15.3	 20
291	  4	117.0	22.9	 25
292	  4	101.0	12.4	 25
293	  4	154.8	49.5	 16
294	  4	121.3	18.7	 20
295	  4	113.0	22.4	 20
296	  4	104.0	17.0	 16
297	  4	100.5	15.6	 20
298	  4	106.0	12.0	 25
299	  4	96.3	15.5	 20
300	  4	89.0	10.5	 25
301	  4	104.0	16.1	 25
302	  4	274.0	40.8	 20
303	  4	171.0	21.0	 25
304	  4	316.0	52.9	 25
305	  4	822.0	189.5	 20
306	  4	147.0	16.0	 25
307	  4	732.0	179.9	 25
308	  4	423.8	44.1	 20
309	  4	1216.8	152.3	 20
310	  4	233.3	35.8	 20
311	  4	3004.8	487.0	 16
312	  4	451.5	55.2	 20
313	  4	441.3	48.7	 20
314	  4	247.8	23.0	 16
315	  4	332.0	38.6	 25
316	  4	786.0	172.2	 25
317	  4	132.0	25.6	 20
318	  4	147.0	20.0	 25
319	  4	272.0	41.9	 25
320	  4	286.5	27.3	 20
321	  4	360.0	42.0	 25
322	  4	317.0	27.0	 25
323	  4	319.0	27.9	 20
324	  4	477.0	56.3	 25
325	  4	290.0	40.6	 25
326	  4	497.3	44.5	 16
327	  4	249.3	28.0	 20
328	  4	328.3	38.1	 20
329	  4	203.3	19.6	 16
330	  4	175.5	32.5	 20
331	  4	184.0	63.8	 25
332	  4	256.0	60.6	 20
333	  4	397.0	35.1	 25
334	  4	304.0	52.3	 25
335	  4	205.0	22.3	 20
336	  4	204.0	29.9	 25
337	  4	147.0	26.0	 25
338	  4	131.5	21.0	 20
339	  4	182.0	21.2	 25
340	  4	167.0	22.1	 25
341	  4	236.8	22.9	 20
342	  4	211.3	22.8	 20
343	  4	282.8	30.2	 20
344	  4	248.8	12.8	 16
345	  4	195.3	15.8	 20
346	  4	276.5	30.4	 20
347	  4	603.0	58.5	 25
348	  4	197.8	24.2	 20
349	  4	148.0	15.5	 25
350	  4	1388.0	329.5	 25
351	  4	422.8	77.6	 20
352	  4	226.0	26.0	 25
353	  4	165.0	20.4	 25
354	  4	186.3	27.0	 20
355	  4	228.0	40.5	 25
356	  4	678.0	75.2	 25
357	  4	252.3	25.9	 20
358	  4	227.0	25.5	 20
359	  4	585.0	96.0	 20
360	  4	374.3	44.2	 16
361	  4	546.5	64.1	 20
362	  4	4270.8	954.9	 20
363	  4	948.3	119.5	 16
364	  4	724.0	154.4	 25
365	  4	242.0	24.3	 25
366	  4	393.8	121.8	 20
367	  4	188.0	32.4	 25
368	  4	177.0	17.5	 25
369	  4	172.5	18.4	 20
370	  4	895.0	167.2	 25
371	  4	546.0	115.4	 25
372	  4	135.5	12.6	 20
373	  4	1057.0	257.0	 25
374	  4	268.0	22.5	 25
375	  4	219.5	20.5	 16
376	  4	1711.3	257.9	 20
377	  4	229.3	24.9	 20
378	  4	252.0	26.2	 16
379	  4	1119.3	164.8	 20
380	  4	178.0	21.7	 25
381	  4	203.5	31.0	 20
382	  4	245.0	55.9	 25
383	  4	141.0	16.7	 25
384	  4	175.8	24.0	 20
385	  4	190.0	22.9	 25
386	  4	162.0	18.4	 25
387	  4	411.5	54.5	 20
388	  4	283.0	27.1	 25
389	  4	223.0	33.9	 25
390	  4	234.5	17.6	 20
391	  4	271.0	31.5	 20
392	  4	412.0	55.7	 20
393	  4	162.5	19.5	 16
394	  4	122.5	11.8	 20
395	  4	122.3	11.3	 20
396	  4	330.0	49.3	 16
397	  4	640.0	160.4	 25
398	  4	155.0	30.1	 25
399	  4	180.0	19.3	 20
400	  4	152.0	23.1	 25
401	  4	148.0	17.6	 25
402	  4	173.0	61.3	 20
403	  4	202.0	26.0	 25
404	  4	366.0	39.1	 25
405	  4	324.8	28.7	 20
406	  4	171.0	24.0	 25
407	  4	390.0	89.2	 25
408	  4	300.0	25.7	 16
409	  4	244.5	37.0	 20
410	  4	225.8	41.1	 20
411	  4	236.8	27.4	 16
412	  4	468.8	58.0	 20
413	  4	604.0	80.5	 25
414	  4	172.0	31.7	 20
415	  4	167.0	38.9	 25
416	  4	151.0	13.8	 25
417	  4	133.0	17.3	 20
418	  4	341.0	49.1	 25
419	  4	174.0	19.5	 25
420	  4	152.8	25.1	 20
421	  4	183.0	23.3	 25
422	  4	127.0	15.3	 25
423	  4	116.0	15.3	 20
424	  4	99.3	13.9	 20
425	  4	102.3	14.7	 20
426	  4	92.3	18.6	 16
427	  4	94.0	15.4	 20
428	  4	105.0	18.4	 20
429	  4	207.0	30.5	 20
430	  4	260.0	26.1	 25
431	  4	296.0	30.4	 25
432	  4	459.3	37.3	 20
433	  4	356.0	71.7	 25
434	  4	198.0	22.3	 25
435	  4	360.0	60.3	 20
436	  4	205.0	33.9	 25
437	  4	4121.0	670.6	 25
438	  4	320.5	24.3	 20
439	  4	280.0	32.5	 25
440	  4	324.3	34.8	 20
441	  4	1095.3	68.2	 16
442	  4	877.5	46.8	 20
443	  4	657.0	37.3	 20
444	  4	297.5	26.2	 16
445	  4	230.0	21.3	 20
446	  4	226.0	56.9	 25
447	  4	445.0	103.5	 20
448	  4	597.0	119.2	 25
449	  4	629.0	40.5	 25
450	  4	1145.0	137.2	 20
451	  4	922.0	100.0	 25
452	  4	167.0	33.1	 25
453	  4	244.8	41.8	 20
454	  4	162.0	25.3	 25
455	  4	315.0	31.6	 25
456	  4	275.0	28.0	 20
457	  4	364.8	39.7	 20
458	  4	415.0	35.5	 20
459	  4	442.5	45.6	 16
460	  4	1312.8	119.2	 20
461	  4	230.5	21.4	 20
462	  4	227.5	17.2	 20
463	  4	235.0	23.5	 25
464	  4	244.0	30.6	 25
465	  4	121.3	19.0	 20
466	  4	143.0	21.6	 25
467	  4	171.0	18.1	 25
468	  4	228.8	26.7	 20
469	  4	161.0	16.4	 25
470	  4	141.0	12.6	 25
471	  4	301.5	29.4	 20
472	  4	185.0	27.3	 25
473	  4	137.5	17.2	 20
474	  4	236.5	16.3	 16
475	  4	272.0	26.7	 20
476	  4	1209.0	166.6	 20
477	  4	619.3	54.9	 16
478	  4	528.3	47.9	 20
479	  4	321.0	40.0	 25
480	  4	874.8	75.8	 20
481	  4	411.0	39.9	 25
482	  4	378.0	41.5	 25
483	  4	208.3	18.4	 20
484	  4	303.0	57.7	 25
485	  4	3245.0	703.6	 25
486	  4	458.3	75.9	 20
487	  4	174.0	26.8	 25
488	  4	136.0	16.1	 25
489	  4	144.5	17.0	 20
490	  4	523.3	44.9	 20
491	  4	644.8	47.0	 20
492	  4	555.0	45.0	 16
493	  4	198.8	15.8	 20
494	  4	289.5	36.0	 20
495	  4	155.5	24.6	 20
496	  4	166.0	24.9	 25
497	  4	243.0	32.8	 25
498	  4	432.3	58.3	 20
499	  4	166.0	18.0	 25
500	  4	229.0	52.1	 25
501	  4	179.3	21.1	 20
502	  4	163.0	22.1	 25
503	  4	178.0	20.4	 25
504	  4	213.5	23.0	 20
505	  4	184.0	22.6	 25
506	  4	151.8	18.6	 20
507	  4	166.0	20.3	 20
508	  4	291.5	38.5	 16
509	  4	174.8	18.1	 20
510	  4	403.0	45.0	 20
511	  4	593.8	27.5	 16
512	  4	1114.0	245.0	 25
513	  4	592.0	52.2	 25
514	  4	1350.3	94.9	 20
515	  4	204.0	26.2	 25
516	  4	529.0	66.6	 25
517	  4	1608.3	189.5	 20
518	  4	647.0	77.1	 25
519	  4	530.0	58.1	 25
520	  4	402.5	88.5	 20
521	  4	154.0	18.0	 25
522	  4	168.3	18.5	 20
523	  4	146.5	16.3	 16
524	  4	132.5	17.2	 20
525	  4	1796.8	338.5	 20
526	  4	295.0	29.5	 16
527	  4	1850.0	344.3	 20
528	  4	191.0	18.1	 25
529	  4	251.5	29.5	 20
530	  4	180.0	25.3	 25
531	  4	156.0	22.1	 25
532	  4	294.5	27.8	 20
533	  4	234.0	23.3	 25
534	  4	340.0	27.4	 25
535	  4	1706.8	212.4	 20
536	  4	429.0	31.0	 25
537	  4	1657.0	104.9	 25
538	  4	308.5	29.0	 20
539	  4	187.0	22.3	 20
540	  4	153.5	17.3	 20
541	  4	147.3	19.7	 16
542	  4	179.8	21.9	 20
543	  4	319.5	30.6	 20
544	  4	544.3	65.5	 20
545	  4	572.0	51.4	 25
546	  4	868.0	64.8	 25
547	  4	610.3	35.2	 20
548	  4	298.0	30.1	 25
549	  4	946.0	135.6	 25
550	  4	435.0	60.6	 20
551	  4	229.0	20.8	 25
552	  4	368.0	42.2	 25
553	  4	170.8	18.1	 20
554	  4	196.0	27.6	 25
555	  4	334.3	29.0	 20
556	  4	1479.8	226.5	 16
557	  4	230.3	21.4	 20
558	  4	879.0	112.6	 20
559	  4	838.8	55.1	 16
560	  4	2827.3	509.5	 20
561	  4	410.0	60.0	 25
562	  4	278.5	60.4	 20
563	  4	311.0	71.7	 25
564	  4	229.0	34.4	 25
565	  4	933.5	63.2	 20
566	  4	967.0	92.1	 25
567	  4	320.0	44.3	 25
568	  4	345.8	27.0	 20
569	  4	2428.0	493.6	 25
570	  4	384.0	34.1	 25
571	  4	1773.8	264.4	 20
572	  4	628.3	35.1	 20
573	  4	227.3	29.7	 20
574	  4	271.0	33.9	 16
575	  4	526.8	54.0	 20
576	  4	527.0	38.2	 20
577	  4	469.5	46.5	 20
578	  4	1232.0	164.6	 25
579	  4	1179.0	151.7	 25
580	  4	498.5	47.2	 20
581	  4	1789.0	173.9	 25
582	  4	1238.0	129.8	 25
583	  4	326.3	30.0	 20
584	  4	197.0	25.5	 25
585	  4	930.0	69.7	 25
586	  4	407.3	36.5	 20
587	  4	615.0	66.9	 25
588	  4	215.5	26.9	 20
589	  4	390.3	34.8	 16
590	  4	429.0	57.0	 20
591	  4	148.0	17.1	 20
592	  4	173.8	17.4	 16
593	  4	7742.0	1202.9	 20
594	  4	512.0	117.6	 25
595	  4	959.0	55.2	 20
596	  4	311.0	62.3	 25
597	  4	2161.0	408.1	 25
598	  4	1625.0	222.8	 20
599	  4	1216.0	86.6	 25
600	  4	256.0	29.2	 25
601	  4	162.8	16.4	 20
602	  4	188.0	39.1	 25
603	  4	614.0	94.9	 25
604	  4	293.0	33.4	 20
605	  4	251.8	51.5	 20
606	  4	139.0	14.4	 20
607	  4	116.3	12.2	 16
608	  4	133.0	18.8	 20
609	  4	692.0	94.0	 20
610	  4	472.0	64.8	 20
611	  4	285.0	26.7	 25
612	  4	361.0	37.5	 25
613	  4	1068.5	121.2	 20
614	  4	720.0	85.5	 25
615	  4	943.0	65.7	 25
616	  4	506.0	61.3	 20
617	  4	458.0	58.0	 25
618	  4	263.0	27.5	 25
619	  4	557.0	37.2	 20
620	  4	903.0	99.2	 25
621	  4	2650.3	440.1	 20
622	  4	729.5	67.3	 16
623	  4	4341.8	590.6	 20
624	  4	4707.3	654.4	 20
625	  4	567.0	30.8	 16
626	  4	321.0	161.3	 25
627	  4	171.0	179.6	 25
628	  4	152.3	122.9	 20
629	  4	344.0	81.2	 25
630	  4	216.0	39.9	 25
631	  4	150.0	14.8	 20
632	  4	183.0	32.1	 25
633	  4	1555.0	378.3	 25
634	  4	963.5	104.3	 20
635	  4	127.0	38.9	 25
636	  4	164.0	54.4	 25
637	  4	105.3	17.9	 16
638	  4	111.3	17.2	 20
639	  4	103.0	15.3	 20
  0	  5	275.0	35.6	 20
  1	  5	132.0	17.1	 25
  2	  5	993.0	154.9	 25
  3	  5	149.8	15.4	 16
  4	  5	9163.5	1442.8	 20
  5	  5	228.0	16.1	 20
  6	  5	498.8	59.7	 16
  7	  5	147.5	12.9	 20
  8	  5	543.0	37.6	 25
  9	  5	616.8	46.0	 20
 10	  5	485.0	74.0	 25
 11	  5	203.0	27.9	 25
 12	  5	6787.5	911.2	 20
 13	  5	369.0	87.1	 25
 14	  5	16145.0	2543.1	 25
 15	  5	4026.0	388.9	 20
 16	  5	2834.0	388.3	 25
 17	  5	7668.0	1272.3	 25
 18	  5	838.3	84.9	 20
 19	  5	168.3	17.5	 20
 20	  5	567.0	50.0	 20
 21	  5	4257.5	242.0	 16
 22	  5	2084.3	219.0	 20
 23	  5	366.8	50.7	 20
 24	  5	1889.5	146.4	 16
 25	  5	157.0	21.0	 25
 26	  5	362.0	37.6	 25
 27	  5	262.8	25.0	 20
 28	  5	3190.0	482.1	 25
 29	  5	2066.0	134.2	 25
 30	  5	8465.8	746.3	 20
 31	  5	789.0	94.4	 25
 32	  5	7421.0	972.5	 25
 33	  5	4758.5	235.4	 20
 34	  5	452.0	76.0	 25
 35	  5	3561.0	386.8	 25
 36	  5	193.0	26.1	 16
 37	  5	171.5	17.6	 20
 38	  5	130.5	16.6	 20
 39	  5	676.8	55.1	 16
 40	  5	1244.8	114.0	 20
 41	  5	548.0	67.8	 25
 42	  5	4370.3	636.0	 20
 43	  5	531.0	44.2	 25
 44	  5	1903.0	389.9	 25
 45	  5	6225.0	835.8	 20
 46	  5	203.0	27.0	 25
 47	  5	216.0	21.2	 25
 48	  5	863.8	64.3	 20
 49	  5	1037.0	105.0	 25
 50	  5	2064.0	299.7	 25
 51	  5	7813.0	1684.6	 25
 52	  5	828.0	71.0	 16
 53	  5	168.5	21.2	 20
 54	  5	1355.3	270.0	 20
 55	  5	136.8	15.1	 16
 56	  5	13206.0	2414.6	 20
 57	  5	296.3	29.2	 20
 58	  5	267.0	23.0	 20
 59	  5	296.0	18.7	 25
 60	  5	12013.0	3096.5	 25
 61	  5	172.3	18.8	 20
 62	  5	14039.0	1204.0	 25
 63	  5	12671.0	3306.2	 25
 64	  5	11973.8	2986.6	 20
 65	  5	11043.0	3033.7	 25
 66	  5	287.0	30.0	 25
 67	  5	157.5	19.2	 20
 68	  5	12992.3	2343.5	 20
 69	  5	286.5	20.4	 20
 70	  5	291.8	21.3	 16
 71	  5	276.5	23.7	 20
 72	  5	11643.8	2774.2	 20
 73	  5	156.0	16.4	 16
 74	  5	13877.0	1135.1	 25
 75	  5	12159.0	3832.6	 25
 76	  5	11723.8	3536.7	 20
 77	  5	11088.0	3296.0	 25
 78	  5	295.0	36.3	 25
 79	  5	142.0	20.8	 20
 80	  5	12804.0	1878.3	 25
 81	  5	297.0	32.3	 25
 82	  5	292.3	18.6	 20
 83	  5	271.0	28.0	 25
 84	  5	311.0	96.6	 25
 85	  5	133.0	16.6	 16
 86	  5	12752.8	1732.8	 20
 87	  5	258.5	24.7	 20
 88	  5	244.3	14.8	 16
 89	  5	254.3	23.4	 20
 90	  5	11577.0	2250.4	 25
 91	  5	143.0	19.9	 20
 92	  5	239.0	18.4	 25
 93	  5	255.0	20.5	 25
 94	  5	9622.5	937.2	 20
 95	  5	319.0	24.9	 25
 96	  5	264.0	30.7	 25
 97	  5	144.5	16.3	 20
 98	  5	13066.0	1403.6	 25
 99	  5	12302.0	1672.4	 25
100	  5	10876.5	1710.5	 20
101	  5	261.3	16.5	 20
102	  5	268.0	33.8	 20
103	  5	113.0	21.4	 16
104	  5	118.3	16.7	 20
105	  5	1642.8	258.2	 20
106	  5	965.5	85.4	 16
107	  5	622.0	84.6	 25
108	  5	207.0	26.8	 25
109	  5	140.8	20.8	 20
110	  5	12583.0	1688.3	 25
111	  5	285.0	21.2	 25
112	  5	282.3	28.5	 20
113	  5	288.0	160.6	 25
114	  5	10680.0	2920.2	 25
115	  5	147.3	12.4	 20
116	  5	13152.0	1671.3	 25
117	  5	289.0	38.9	 25
118	  5	257.5	28.6	 16
119	  5	260.0	26.4	 20
120	  5	240.3	30.3	 20
121	  5	126.5	9.6	 16
122	  5	12335.8	1600.9	 20
123	  5	287.0	32.2	 25
124	  5	280.5	26.8	 20
125	  5	311.0	41.4	 25
126	  5	11470.0	1961.0	 25
127	  5	145.0	20.3	 20
128	  5	268.0	34.2	 25
129	  5	10764.0	1550.1	 25
130	  5	10137.3	1374.2	 20
131	  5	298.0	41.7	 25
132	  5	260.0	27.6	 25
133	  5	138.3	12.9	 20
134	  5	12238.8	1729.1	 20
135	  5	262.3	21.0	 20
136	  5	276.8	29.5	 16
137	  5	273.8	23.2	 20
138	  5	11524.3	1958.2	 20
139	  5	157.8	17.3	 16
140	  5	14291.0	2090.5	 25
141	  5	12797.0	3899.1	 25
142	  5	11290.0	3383.2	 20
143	  5	266.0	28.1	 25
144	  5	267.0	27.0	 25
145	  5	121.5	14.3	 20
146	  5	12903.0	1912.8	 25
147	  5	267.0	29.0	 25
148	  5	259.3	36.8	 20
149	  5	271.0	25.2	 25
150	  5	11908.0	1821.7	 25
151	  5	133.8	16.7	 16
152	  5	239.8	31.9	 20
153	  5	261.5	31.2	 20
154	  5	10223.3	1363.4	 16
155	  5	283.3	44.3	 20
156	  5	253.0	32.3	 25
157	  5	118.3	12.9	 20
158	  5	245.0	29.6	 25
159	  5	263.0	31.5	 25
160	  5	10284.8	878.0	 20
161	  5	257.0	30.1	 25
162	  5	252.0	33.6	 25
163	  5	114.0	15.6	 20
164	  5	11375.0	1778.6	 25
165	  5	274.0	24.1	 25
166	  5	267.5	32.9	 20
167	  5	12232.8	1768.1	 20
168	  5	13624.8	2270.2	 20
169	  5	125.3	17.1	 16
170	  5	112.0	14.6	 20
171	  5	166.5	22.2	 20
172	  5	170.0	19.0	 20
173	  5	322.0	40.0	 25
174	  5	1459.0	247.0	 25
175	  5	266.0	29.1	 20
176	  5	554.0	115.6	 25
177	  5	163.0	22.8	 25
178	  5	1011.3	172.4	 20
179	  5	199.0	33.8	 25
180	  5	574.0	131.0	 25
181	  5	553.3	94.7	 20
182	  5	114.0	16.8	 25
183	  5	126.3	16.0	 20
184	  5	140.0	22.1	 16
185	  5	684.0	82.7	 20
186	  5	156.0	26.3	 20
187	  5	4300.8	641.6	 16
188	  5	4899.0	938.8	 20
189	  5	2470.0	619.0	 25
190	  5	2461.0	459.7	 20
191	  5	228.0	32.1	 25
192	  5	119.0	16.3	 25
193	  5	626.3	108.4	 20
194	  5	171.0	24.2	 25
195	  5	475.0	95.8	 25
196	  5	1995.3	399.9	 20
197	  5	1645.0	283.7	 25
198	  5	1827.0	384.6	 25
199	  5	6738.3	1432.7	 20
200	  5	236.3	31.0	 20
201	  5	301.0	36.9	 20
202	  5	280.8	35.9	 16
203	  5	1207.0	124.1	 20
204	  5	280.5	37.4	 20
205	  5	1882.3	155.9	 20
206	  5	4484.0	911.6	 25
207	  5	126.0	14.8	 25
208	  5	252.0	32.0	 20
209	  5	154.0	19.0	 25
210	  5	488.0	64.1	 25
211	  5	702.0	63.1	 25
212	  5	391.0	43.9	 20
213	  5	389.0	44.3	 25
214	  5	339.0	52.1	 25
215	  5	399.0	45.7	 20
216	  5	148.5	20.3	 20
217	  5	539.8	137.8	 20
218	  5	175.3	21.5	 16
219	  5	840.5	144.7	 20
220	  5	184.8	28.6	 20
221	  5	291.8	42.9	 16
222	  5	796.0	90.6	 25
223	  5	1434.0	234.5	 25
224	  5	532.5	54.6	 20
225	  5	360.0	44.3	 25
226	  5	539.0	77.8	 25
227	  5	200.3	26.6	 20
228	  5	373.0	60.6	 25
229	  5	150.0	20.4	 25
230	  5	153.3	20.4	 20
231	  5	515.0	85.4	 25
232	  5	519.0	81.0	 25
233	  5	341.0	36.8	 16
234	  5	4567.0	630.8	 20
235	  5	670.0	115.4	 20
236	  5	443.3	35.5	 16
237	  5	6725.5	909.8	 20
238	  5	690.0	103.0	 25
239	  5	2400.8	495.2	 20
240	  5	151.0	23.5	 25
241	  5	141.0	20.3	 25
242	  5	491.3	46.7	 20
243	  5	267.0	25.4	 25
244	  5	11153.0	2433.5	 25
245	  5	256.8	26.7	 20
246	  5	507.0	55.6	 25
247	  5	283.0	29.8	 25
248	  5	332.5	37.6	 20
249	  5	533.8	49.4	 20
250	  5	1035.3	118.3	 20
251	  5	328.3	37.2	 16
252	  5	963.8	90.5	 20
253	  5	314.3	34.5	 20
254	  5	150.5	23.2	 20
255	  5	1098.0	172.0	 25
256	  5	2947.0	745.0	 25
257	  5	129.0	13.7	 20
258	  5	116.0	17.2	 25
259	  5	137.0	19.8	 25
260	  5	600.0	89.9	 20
261	  5	4227.0	976.4	 25
262	  5	158.0	23.8	 25
263	  5	172.5	23.7	 20
264	  5	10192.0	2181.7	 25
265	  5	1209.5	90.7	 20
266	  5	1593.0	105.4	 16
267	  5	229.3	23.5	 20
268	  5	567.8	56.2	 20
269	  5	322.0	23.9	 16
270	  5	150.3	16.7	 20
271	  5	1373.0	194.6	 25
272	  5	4348.0	533.3	 20
273	  5	290.0	34.6	 25
274	  5	367.0	37.0	 25
275	  5	9239.3	851.0	 20
276	  5	267.0	26.2	 25
277	  5	2037.0	475.6	 25
278	  5	152.3	22.2	 20
279	  5	1876.0	205.8	 25
280	  5	744.0	90.6	 25
281	  5	1661.3	253.8	 20
282	  5	8952.5	1221.9	 20
283	  5	300.0	30.7	 20
284	  5	208.3	24.9	 16
285	  5	6429.5	909.7	 20
286	  5	344.5	40.9	 20
287	  5	399.8	34.6	 20
288	  5	275.0	30.5	 25
289	  5	258.0	38.8	 25
290	  5	157.5	19.6	 20
291	  5	337.0	38.0	 25
292	  5	144.0	29.1	 25
293	  5	5020.5	672.2	 20
294	  5	156.0	17.3	 25
295	  5	167.0	25.2	 25
296	  5	292.3	39.1	 20
297	  5	352.0	43.3	 25
298	  5	161.5	27.4	 20
299	  5	253.0	33.0	 16
300	  5	1125.0	191.5	 20
301	  5	154.3	21.2	 20
302	  5	192.3	22.0	 16
303	  5	111.8	10.8	 20
304	  5	183.0	26.4	 25
305	  5	243.3	16.9	 20
306	  5	166.0	24.6	 25
307	  5	676.0	148.3	 25
308	  5	117.0	10.6	 20
309	  5	156.0	16.3	 25
310	  5	667.0	140.2	 25
311	  5	151.0	20.7	 20
312	  5	146.0	17.9	 25
313	  5	7333.0	1340.8	 25
314	  5	326.5	25.2	 20
315	  5	549.0	53.5	 20
316	  5	327.5	25.8	 20
317	  5	157.3	17.2	 16
318	  5	157.3	17.7	 20
319	  5	2277.3	219.8	 20
320	  5	1073.8	93.9	 20
321	  5	1668.0	262.6	 25
322	  5	331.0	29.1	 25
323	  5	809.3	127.0	 20
324	  5	2294.0	391.0	 25
325	  5	197.0	30.2	 25
326	  5	1949.5	149.1	 20
327	  5	537.0	55.3	 25
328	  5	542.0	46.3	 25
329	  5	4679.5	533.2	 20
330	  5	1543.0	138.5	 25
331	  5	3387.5	428.1	 20
332	  5	2202.0	153.4	 16
333	  5	781.8	50.8	 20
334	  5	264.5	24.4	 20
335	  5	307.8	25.7	 16
336	  5	399.5	42.8	 20
337	  5	634.0	89.8	 25
338	  5	160.3	21.6	 20
339	  5	176.0	23.6	 25
340	  5	187.0	22.2	 25
341	  5	198.3	19.3	 20
342	  5	138.0	20.6	 25
343	  5	204.0	25.5	 25
344	  5	121.5	16.0	 20
345	  5	189.0	25.0	 25
346	  5	547.0	31.0	 25
347	  5	920.3	103.4	 16
348	  5	261.3	31.4	 20
349	  5	216.5	30.5	 20
350	  5	375.0	31.9	 16
351	  5	320.3	29.3	 20
352	  5	183.0	23.6	 20
353	  5	304.0	26.9	 20
354	  5	239.0	30.0	 25
355	  5	7372.0	1214.4	 25
356	  5	279.5	22.4	 20
357	  5	580.0	87.0	 25
358	  5	128.0	18.0	 25
359	  5	221.0	25.9	 20
360	  5	372.0	41.5	 25
361	  5	322.0	22.8	 25
362	  5	133.8	16.0	 20
363	  5	152.0	20.6	 25
364	  5	152.5	23.2	 20
365	  5	337.0	30.8	 16
366	  5	6969.3	902.7	 20
367	  5	4359.3	713.0	 20
368	  5	159.5	13.6	 16
369	  5	148.0	19.2	 25
370	  5	126.0	15.6	 25
371	  5	180.0	21.0	 25
372	  5	178.5	17.6	 20
373	  5	223.0	23.0	 25
374	  5	281.0	33.8	 25
375	  5	528.3	54.4	 20
376	  5	566.0	42.2	 25
377	  5	1056.0	193.7	 25
378	  5	399.3	35.7	 20
379	  5	157.0	25.8	 25
380	  5	185.3	23.3	 20
381	  5	141.8	13.0	 16
382	  5	133.3	13.2	 20
383	  5	108.3	14.1	 20
384	  5	127.3	18.6	 16
385	  5	109.3	9.8	 20
386	  5	199.0	34.5	 25
387	  5	218.8	24.4	 20
388	  5	144.0	17.9	 25
389	  5	144.0	18.6	 25
390	  5	796.5	135.5	 20
391	  5	177.0	19.7	 25
392	  5	193.0	21.1	 25
393	  5	127.0	13.9	 20
394	  5	174.0	20.6	 25
395	  5	187.0	22.4	 25
396	  5	158.5	17.0	 20
397	  5	178.5	26.7	 20
398	  5	2879.3	584.4	 20
399	  5	193.8	24.9	 16
400	  5	524.8	55.0	 20
401	  5	546.8	42.0	 20
402	  5	818.5	64.5	 20
403	  5	6668.0	1178.9	 25
404	  5	5034.0	908.7	 25
405	  5	451.0	42.7	 20
406	  5	297.0	38.1	 25
407	  5	236.0	24.4	 25
408	  5	483.3	46.1	 20
409	  5	186.0	15.8	 25
410	  5	545.0	44.0	 25
411	  5	465.3	35.2	 20
412	  5	631.0	38.3	 25
413	  5	1037.8	65.8	 20
414	  5	951.5	59.9	 16
415	  5	4129.8	620.6	 20
416	  5	180.0	14.7	 20
417	  5	803.5	113.5	 16
418	  5	427.3	50.6	 20
419	  5	492.0	41.9	 25
420	  5	3201.8	422.5	 20
421	  5	1036.0	92.2	 25
422	  5	218.0	24.4	 25
423	  5	1322.3	238.1	 20
424	  5	186.0	21.9	 25
425	  5	361.0	33.8	 25
426	  5	2151.0	214.9	 20
427	  5	3519.0	547.9	 25
428	  5	1017.0	142.5	 25
429	  5	1128.0	68.6	 16
430	  5	509.8	54.9	 20
431	  5	334.3	36.7	 20
432	  5	1074.5	75.9	 16
433	  5	150.0	20.5	 20
434	  5	148.3	20.6	 20
435	  5	334.8	39.3	 20
436	  5	219.0	31.8	 25
437	  5	683.0	99.1	 25
438	  5	206.5	18.1	 20
439	  5	533.0	66.2	 25
440	  5	236.0	29.0	 25
441	  5	210.5	22.6	 20
442	  5	1182.0	110.8	 25
443	  5	204.0	21.6	 25
444	  5	374.5	38.6	 20
445	  5	384.0	38.9	 25
446	  5	1737.0	70.9	 20
447	  5	1772.8	230.9	 16
448	  5	1466.0	110.8	 20
449	  5	1142.8	125.2	 20
450	  5	579.5	43.0	 16
451	  5	1592.0	130.7	 25
452	  5	1413.0	109.1	 25
453	  5	1372.3	122.0	 20
454	  5	558.0	47.1	 25
455	  5	482.0	42.0	 25
456	  5	306.3	23.9	 20
457	  5	320.0	30.6	 25
458	  5	505.0	47.8	 25
459	  5	5096.8	734.6	 20
460	  5	802.0	86.6	 25
461	  5	504.0	69.2	 25
462	  5	246.0	26.6	 16
463	  5	365.0	41.6	 20
464	  5	184.0	21.1	 20
465	  5	134.3	18.9	 16
466	  5	198.8	20.2	 20
467	  5	161.5	18.5	 20
468	  5	148.0	15.0	 20
469	  5	170.0	19.2	 25
470	  5	7625.0	1163.8	 25
471	  5	310.3	37.5	 20
472	  5	388.0	42.2	 25
473	  5	156.0	19.1	 25
474	  5	221.8	21.7	 20
475	  5	459.0	56.4	 25
476	  5	1236.0	153.1	 25
477	  5	4481.8	592.7	 20
478	  5	195.0	21.9	 25
479	  5	697.8	112.6	 20
480	  5	1867.3	207.9	 16
481	  5	2164.3	297.2	 20
482	  5	378.8	50.2	 20
483	  5	239.5	23.4	 16
484	  5	410.0	45.8	 25
485	  5	521.0	54.8	 25
486	  5	303.3	32.9	 20
487	  5	1876.0	398.7	 25
488	  5	206.0	29.3	 25
489	  5	867.0	122.9	 20
490	  5	670.0	85.1	 25
491	  5	916.0	68.3	 25
492	  5	4317.3	586.7	 20
493	  5	712.0	62.5	 25
494	  5	4397.0	1026.5	 25
495	  5	240.5	34.6	 16
496	  5	317.8	44.1	 20
497	  5	447.8	61.3	 20
498	  5	171.3	18.5	 16
499	  5	3213.3	577.1	 20
500	  5	175.5	20.5	 20
501	  5	370.5	40.3	 20
502	  5	276.0	30.0	 25
503	  5	224.0	21.1	 25
504	  5	3022.0	417.7	 20
505	  5	258.0	25.3	 25
506	  5	469.0	59.8	 25
507	  5	1443.5	254.0	 20
508	  5	1331.0	221.9	 25
509	  5	245.0	32.3	 25
510	  5	198.0	19.3	 20
511	  5	252.0	24.8	 25
512	  5	318.8	24.8	 20
513	  5	5379.0	623.3	 16
514	  5	793.8	62.0	 20
515	  5	341.3	27.6	 20
516	  5	170.5	21.3	 16
517	  5	380.0	46.2	 25
518	  5	2766.0	418.7	 25
519	  5	1326.8	130.9	 20
520	  5	414.0	70.3	 25
521	  5	474.0	54.7	 25
522	  5	321.3	41.0	 20
523	  5	320.0	30.9	 25
524	  5	231.0	24.4	 25
525	  5	256.0	32.9	 20
526	  5	1748.0	307.4	 25
527	  5	201.0	21.1	 25
528	  5	1286.5	137.7	 20
529	  5	6398.5	666.1	 16
530	  5	490.8	38.5	 20
531	  5	133.0	13.3	 20
532	  5	936.8	127.0	 16
533	  5	362.0	40.5	 25
534	  5	344.0	32.7	 25
535	  5	640.8	60.5	 20
536	  5	483.0	46.6	 25
537	  5	831.0	70.2	 25
538	  5	737.0	66.3	 20
539	  5	262.0	30.7	 25
540	  5	205.0	29.6	 25
541	  5	578.5	47.4	 20
542	  5	511.0	78.3	 25
543	  5	178.0	19.5	 25
544	  5	294.5	26.1	 16
545	  5	223.5	25.1	 20
546	  5	297.0	28.4	 20
547	  5	784.5	54.0	 16
548	  5	1153.3	82.7	 20
549	  5	215.3	19.9	 20
550	  5	183.3	27.1	 20
551	  5	1173.0	147.0	 25
552	  5	350.0	31.5	 25
553	  5	716.3	72.1	 20
554	  5	305.0	47.2	 25
555	  5	191.0	24.8	 25
556	  5	1540.8	242.1	 20
557	  5	148.0	16.9	 25
558	  5	162.0	20.2	 25
559	  5	272.0	24.5	 20
560	  5	2557.0	495.7	 25
561	  5	440.5	42.1	 20
562	  5	1057.3	87.2	 16
563	  5	2346.0	234.0	 20
564	  5	1333.5	132.1	 20
565	  5	5480.0	608.7	 16
566	  5	3426.0	517.4	 25
567	  5	345.0	36.3	 25
568	  5	1314.5	137.8	 20
569	  5	297.0	41.7	 25
570	  5	173.0	22.0	 25
571	  5	8037.3	1115.2	 20
572	  5	1595.0	217.1	 25
573	  5	1373.0	185.7	 25
574	  5	536.3	40.8	 20
575	  5	772.0	63.5	 25
576	  5	5104.0	913.9	 25
577	  5	2478.0	178.7	 16
578	  5	550.8	42.5	 20
579	  5	1064.0	87.1	 20
580	  5	444.5	42.0	 16
581	  5	992.8	70.2	 20
582	  5	591.0	50.8	 20
583	  5	586.0	56.6	 20
584	  5	537.0	50.4	 25
585	  5	1094.0	93.5	 25
586	  5	684.3	59.9	 20
587	  5	440.0	58.4	 25
588	  5	658.0	76.0	 25
589	  5	1898.8	179.5	 20
590	  5	706.0	60.2	 25
591	  5	417.0	35.0	 25
592	  5	165.0	19.5	 20
593	  5	547.0	137.0	 25
594	  5	608.5	52.0	 20
595	  5	787.0	68.9	 16
596	  5	1079.8	146.7	 20
597	  5	437.8	46.0	 20
598	  5	257.0	30.4	 16
599	  5	1751.0	293.3	 25
600	  5	650.0	89.2	 25
601	  5	710.8	54.8	 20
602	  5	1731.0	250.7	 25
603	  5	638.0	202.1	 25
604	  5	4842.8	760.0	 20
605	  5	144.0	21.4	 25
606	  5	1446.0	280.0	 25
607	  5	127.5	14.5	 20
608	  5	4970.0	973.9	 25
609	  5	2615.0	504.4	 25
610	  5	138.3	23.8	 16
611	  5	176.5	22.4	 20
612	  5	167.0	16.9	 20
613	  5	319.5	33.1	 16
614	  5	8403.5	1694.2	 20
615	  5	753.0	68.1	 25
616	  5	2966.5	432.9	 20
617	  5	1186.0	144.0	 25
618	  5	349.0	51.0	 25
619	  5	1568.8	313.6	 20
620	  5	312.0	42.8	 25
621	  5	861.0	165.7	 25
622	  5	142.3	11.9	 20
623	  5	391.0	40.7	 25
624	  5	311.0	36.4	 25
625	  5	385.5	41.0	 20
626	  5	1983.8	148.6	 20
627	  5	3040.8	288.5	 20
628	  5	1959.5	155.0	 16
629	  5	298.3	65.9	 20
630	  5	132.8	12.7	 20
631	  5	139.5	13.0	 16
632	  5	724.0	123.4	 25
633	  5	903.0	113.7	 25
634	  5	214.0	27.2	 20
635	  5	2886.0	548.5	 25
636	  5	737.0	92.2	 25
637	  5	157.5	16.4	 20
638	  5	1371.0	273.9	 25
639	  5	266.0	36.0	 25
  0	  6	13534.8	4237.6	 20
  1	  6	161.0	21.2	 25
  2	  6	1304.0	257.7	 25
  3	  6	196.5	49.8	 20
  4	  6	1117.0	277.5	 25
  5	  6	305.0	182.6	 25
  6	  6	849.5	112.8	 20
  7	  6	190.0	46.9	 25
  8	  6	658.8	202.0	 20
  9	  6	748.3	87.9	 16
 10	  6	1031.8	213.9	 20
 11	  6	178.5	23.9	 20
 12	  6	1017.0	228.7	 16
 13	  6	1525.3	300.4	 20
 14	  6	3985.0	1194.7	 25
 15	  6	1045.0	161.1	 20
 16	  6	624.0	66.1	 25
 17	  6	1513.0	359.2	 25
 18	  6	252.8	28.2	 20
 19	  6	185.0	28.3	 25
 20	  6	727.0	87.5	 25
 21	  6	2171.8	243.8	 20
 22	  6	1079.0	116.5	 25
 23	  6	928.0	86.9	 25
 24	  6	1521.8	194.7	 20
 25	  6	159.5	26.6	 20
 26	  6	303.5	37.5	 20
 27	  6	208.0	24.9	 16
 28	  6	804.3	114.4	 20
 29	  6	877.0	101.7	 20
 30	  6	1924.8	572.2	 20
 31	  6	227.0	30.5	 25
 32	  6	2739.0	885.2	 25
 33	  6	4812.5	558.5	 20
 34	  6	485.0	88.7	 25
 35	  6	2597.0	625.0	 25
 36	  6	246.8	25.3	 20
 37	  6	192.0	27.5	 25
 38	  6	125.0	18.0	 25
 39	  6	290.5	47.8	 20
 40	  6	637.0	89.5	 25
 41	  6	316.0	46.4	 20
 42	  6	968.8	218.8	 16
 43	  6	308.3	39.7	 20
 44	  6	298.0	37.4	 20
 45	  6	1272.8	201.5	 16
 46	  6	205.3	21.3	 20
 47	  6	273.0	35.0	 25
 48	  6	750.8	117.9	 20
 49	  6	477.0	77.0	 25
 50	  6	615.0	66.3	 25
 51	  6	2763.0	626.3	 20
 52	  6	1051.0	164.0	 25
 53	  6	170.0	19.5	 25
 54	  6	1175.8	174.8	 20
 55	  6	126.0	19.5	 25
 56	  6	11663.0	2713.6	 25
 57	  6	280.5	34.7	 20
 58	  6	290.5	29.0	 20
 59	  6	291.3	32.8	 20
 60	  6	11461.5	1775.9	 16
 61	  6	155.0	19.2	 20
 62	  6	12621.0	2771.4	 20
 63	  6	359.8	2503.1	 20
 64	  6	318.0	2180.0	 25
 65	  6	307.0	1691.4	 25
 66	  6	274.8	29.8	 20
 67	  6	147.0	18.3	 25
 68	  6	13087.0	2539.3	 25
 69	  6	313.5	37.5	 20
 70	  6	257.0	26.8	 25
 71	  6	268.0	31.9	 25
 72	  6	11868.3	1032.6	 20
 73	  6	166.0	20.9	 25
 74	  6	12091.5	4039.9	 20
 75	  6	581.0	560.3	 20
 76	  6	569.5	468.9	 16
 77	  6	424.8	355.7	 20
 78	  6	270.5	31.6	 20
 79	  6	120.8	13.7	 20
 80	  6	11455.0	3323.4	 25
 81	  6	465.0	137.4	 25
 82	  6	470.5	132.6	 20
 83	  6	418.0	85.1	 25
 84	  6	9375.0	2506.4	 25
 85	  6	126.3	15.7	 20
 86	  6	12378.0	1905.2	 25
 87	  6	280.0	34.7	 25
 88	  6	248.3	31.9	 20
 89	  6	253.0	25.7	 25
 90	  6	11869.0	2549.7	 20
 91	  6	137.0	20.8	 16
 92	  6	241.8	26.3	 20
 93	  6	265.5	25.9	 20
 94	  6	10642.8	1063.7	 16
 95	  6	271.8	27.0	 20
 96	  6	247.0	28.5	 25
 97	  6	125.3	19.4	 20
 98	  6	12483.0	1840.1	 25
 99	  6	246.0	31.1	 25
100	  6	260.5	31.5	 20
101	  6	252.0	24.5	 25
102	  6	239.0	29.0	 25
103	  6	104.0	12.9	 20
104	  6	103.0	20.7	 25
105	  6	603.0	71.4	 25
106	  6	673.0	77.9	 20
107	  6	687.0	58.7	 20
108	  6	274.0	40.6	 20
109	  6	136.3	16.3	 16
110	  6	12231.8	1831.6	 20
111	  6	291.0	40.8	 20
112	  6	300.5	433.7	 20
113	  6	8312.0	2444.4	 25
114	  6	267.0	26.5	 25
115	  6	146.3	13.6	 20
116	  6	12686.0	1835.8	 25
117	  6	281.0	31.1	 25
118	  6	253.0	27.9	 20
119	  6	248.0	27.4	 25
120	  6	239.0	23.7	 25
121	  6	124.0	16.0	 20
122	  6	10812.0	2290.0	 25
123	  6	326.5	101.4	 20
124	  6	297.3	84.8	 16
125	  6	335.8	65.2	 20
126	  6	10576.5	2378.9	 20
127	  6	130.3	17.7	 16
128	  6	295.5	58.6	 20
129	  6	348.0	755.8	 25
130	  6	330.0	700.2	 20
131	  6	9640.0	2839.7	 25
132	  6	249.0	27.7	 25
133	  6	131.8	20.6	 20
134	  6	11178.0	3047.2	 25
135	  6	324.0	355.1	 25
136	  6	285.0	343.9	 20
137	  6	293.0	254.2	 25
138	  6	10861.0	2752.1	 25
139	  6	128.3	18.7	 20
140	  6	13388.0	1825.5	 20
141	  6	278.3	32.3	 20
142	  6	258.0	27.4	 16
143	  6	265.0	30.8	 20
144	  6	231.5	32.1	 20
145	  6	118.5	17.0	 20
146	  6	12335.0	1712.5	 25
147	  6	263.0	25.9	 25
148	  6	258.5	33.0	 20
149	  6	253.0	24.3	 25
150	  6	11345.0	1649.3	 25
151	  6	118.5	15.2	 20
152	  6	244.0	27.2	 25
153	  6	267.0	29.3	 25
154	  6	10346.0	628.4	 20
155	  6	265.0	30.9	 25
156	  6	235.3	22.1	 20
157	  6	109.8	15.0	 16
158	  6	258.3	31.2	 20
159	  6	256.0	23.0	 20
160	  6	10614.3	593.1	 16
161	  6	265.0	25.6	 25
162	  6	228.0	19.1	 25
163	  6	125.3	15.2	 20
164	  6	11256.0	2977.8	 25
165	  6	330.0	199.0	 25
166	  6	322.3	157.5	 20
167	  6	11948.0	2895.9	 25
168	  6	13057.0	2176.0	 25
169	  6	126.5	21.1	 20
170	  6	104.0	12.1	 25
171	  6	242.0	23.5	 25
172	  6	206.0	25.1	 16
173	  6	277.5	37.9	 20
174	  6	894.8	140.5	 20
175	  6	308.5	56.4	 16
176	  6	161.3	21.0	 20
177	  6	279.0	27.2	 20
178	  6	181.5	96.3	 20
179	  6	237.0	27.7	 25
180	  6	146.0	112.6	 25
181	  6	138.8	17.9	 20
182	  6	113.0	14.3	 25
183	  6	122.0	10.6	 25
184	  6	129.3	15.4	 20
185	  6	237.0	28.6	 25
186	  6	150.0	15.6	 25
187	  6	634.3	103.4	 20
188	  6	1827.0	435.2	 25
189	  6	326.5	72.5	 20
190	  6	252.3	31.6	 16
191	  6	232.8	18.7	 20
192	  6	154.3	45.2	 20
193	  6	157.5	22.3	 16
194	  6	211.0	28.5	 25
195	  6	309.0	50.5	 25
196	  6	362.5	52.1	 20
197	  6	2636.0	653.0	 25
198	  6	2388.0	389.5	 25
199	  6	2524.5	438.6	 20
200	  6	389.0	46.7	 25
201	  6	183.0	24.7	 25
202	  6	220.0	30.8	 20
203	  6	1043.0	103.0	 25
204	  6	488.0	74.6	 25
205	  6	858.3	66.2	 16
206	  6	751.3	153.0	 20
207	  6	128.8	16.6	 20
208	  6	170.0	22.3	 16
209	  6	153.3	15.6	 20
210	  6	506.8	65.0	 20
211	  6	596.3	100.1	 20
212	  6	359.0	54.4	 25
213	  6	451.0	55.1	 25
214	  6	410.0	27.9	 20
215	  6	376.0	41.8	 25
216	  6	132.0	15.3	 25
217	  6	162.3	22.4	 20
218	  6	151.0	15.1	 25
219	  6	153.0	16.0	 25
220	  6	130.0	18.2	 20
221	  6	214.0	29.7	 25
222	  6	412.0	58.4	 20
223	  6	1063.8	107.6	 16
224	  6	278.8	32.1	 20
225	  6	609.8	61.2	 20
226	  6	652.0	44.2	 16
227	  6	260.0	63.7	 25
228	  6	167.0	13.9	 25
229	  6	220.8	32.4	 20
230	  6	146.0	21.6	 25
231	  6	545.0	90.4	 25
232	  6	591.5	46.4	 20
233	  6	907.0	117.7	 25
234	  6	1049.0	177.7	 25
235	  6	311.0	58.0	 25
236	  6	295.3	22.3	 20
237	  6	2453.0	449.9	 25
238	  6	888.5	128.6	 20
239	  6	226.0	25.7	 16
240	  6	181.3	16.6	 20
241	  6	176.8	35.0	 20
242	  6	507.8	50.4	 16
243	  6	250.0	26.7	 20
244	  6	2487.0	577.0	 25
245	  6	366.5	92.2	 20
246	  6	516.0	38.4	 25
247	  6	581.0	89.4	 25
248	  6	494.3	80.1	 20
249	  6	901.0	106.8	 25
250	  6	628.0	102.8	 25
251	  6	214.0	18.7	 20
252	  6	544.0	49.4	 25
253	  6	240.0	37.1	 25
254	  6	137.3	15.7	 16
255	  6	264.8	20.1	 20
256	  6	658.0	150.2	 20
257	  6	117.8	12.5	 16
258	  6	137.5	16.7	 20
259	  6	123.5	16.9	 20
260	  6	461.0	74.3	 20
261	  6	458.0	65.6	 25
262	  6	169.0	50.3	 25
263	  6	233.8	21.8	 20
264	  6	3283.0	855.4	 25
265	  6	660.0	53.9	 25
266	  6	1737.3	148.1	 20
267	  6	244.0	23.1	 25
268	  6	426.0	44.0	 25
269	  6	705.3	69.3	 20
270	  6	123.0	15.4	 25
271	  6	396.0	41.8	 20
272	  6	1791.5	93.1	 16
273	  6	311.0	24.5	 20
274	  6	489.5	47.8	 20
275	  6	3154.3	485.6	 16
276	  6	268.0	25.6	 25
277	  6	192.0	26.9	 25
278	  6	161.0	26.1	 20
279	  6	712.0	137.7	 25
280	  6	982.0	153.8	 25
281	  6	170.5	18.5	 20
282	  6	497.0	158.6	 25
283	  6	419.0	37.9	 25
284	  6	201.0	27.1	 20
285	  6	567.0	94.0	 25
286	  6	236.0	28.4	 25
287	  6	481.5	37.5	 16
288	  6	330.5	37.1	 20
289	  6	221.0	21.7	 20
290	  6	189.3	24.7	 16
291	  6	327.0	30.6	 20
292	  6	130.5	17.7	 20
293	  6	641.5	164.0	 20
294	  6	172.0	28.2	 25
295	  6	159.0	37.0	 25
296	  6	297.3	30.8	 20
297	  6	217.0	24.3	 25
298	  6	148.0	24.4	 25
299	  6	141.3	18.5	 20
300	  6	163.0	23.7	 25
301	  6	193.0	23.0	 25
302	  6	182.3	30.1	 20
303	  6	118.0	18.1	 25
304	  6	183.3	23.3	 20
305	  6	207.0	17.7	 16
306	  6	201.3	24.8	 20
307	  6	149.3	20.2	 20
308	  6	151.3	20.5	 16
309	  6	167.0	27.2	 25
310	  6	203.0	27.5	 25
311	  6	138.3	15.6	 20
312	  6	164.0	21.0	 25
313	  6	2437.0	584.5	 25
314	  6	319.5	29.9	 20
315	  6	350.0	55.8	 25
316	  6	375.0	32.5	 25
317	  6	195.3	19.3	 20
318	  6	140.0	21.3	 25
319	  6	2347.0	274.8	 25
320	  6	467.3	41.2	 16
321	  6	357.8	40.5	 20
322	  6	341.8	36.3	 20
323	  6	1120.3	98.9	 16
324	  6	610.8	101.9	 20
325	  6	161.3	21.7	 20
326	  6	992.3	135.9	 20
327	  6	327.0	34.2	 25
328	  6	516.0	75.1	 25
329	  6	1884.8	377.9	 20
330	  6	2100.0	333.0	 25
331	  6	890.0	87.3	 25
332	  6	1215.3	77.1	 20
333	  6	741.0	50.2	 25
334	  6	353.0	37.8	 25
335	  6	381.8	39.6	 20
336	  6	266.0	22.8	 25
337	  6	462.5	56.0	 20
338	  6	158.0	17.0	 16
339	  6	165.3	18.6	 20
340	  6	216.8	29.0	 20
341	  6	156.0	21.5	 16
342	  6	126.0	16.6	 25
343	  6	174.0	21.1	 25
344	  6	121.8	18.7	 20
345	  6	179.0	35.8	 25
346	  6	512.0	65.3	 25
347	  6	2247.5	453.7	 20
348	  6	388.0	87.0	 25
349	  6	283.0	41.6	 25
350	  6	569.0	65.0	 20
351	  6	356.0	44.0	 25
352	  6	188.0	22.1	 25
353	  6	231.5	32.0	 16
354	  6	246.0	28.3	 20
355	  6	1794.8	314.6	 20
356	  6	222.5	17.5	 16
357	  6	170.3	20.6	 20
358	  6	125.0	14.2	 25
359	  6	437.5	53.4	 20
360	  6	386.0	50.7	 25
361	  6	198.0	25.1	 25
362	  6	132.8	15.5	 20
363	  6	139.0	15.8	 25
364	  6	153.0	13.8	 25
365	  6	226.0	26.1	 20
366	  6	5961.0	981.8	 25
367	  6	379.0	81.6	 25
368	  6	125.0	12.8	 20
369	  6	114.3	16.2	 20
370	  6	127.5	17.9	 20
371	  6	185.3	16.7	 16
372	  6	196.3	28.3	 20
373	  6	264.8	25.5	 20
374	  6	291.3	33.4	 16
375	  6	1221.0	283.3	 25
376	  6	648.0	132.0	 25
377	  6	523.5	84.3	 20
378	  6	378.0	47.4	 25
379	  6	165.0	18.3	 25
380	  6	178.5	66.2	 20
381	  6	121.0	17.4	 25
382	  6	136.0	10.5	 25
383	  6	137.5	21.9	 20
384	  6	123.0	16.8	 25
385	  6	118.0	15.7	 25
386	  6	163.8	28.0	 16
387	  6	317.0	46.5	 20
388	  6	139.0	15.9	 20
389	  6	124.5	23.1	 16
390	  6	152.5	15.4	 20
391	  6	160.0	18.0	 25
392	  6	188.5	15.7	 20
393	  6	126.0	13.0	 25
394	  6	158.0	19.8	 25
395	  6	189.0	24.2	 25
396	  6	156.3	16.7	 20
397	  6	191.0	20.0	 25
398	  6	179.0	36.2	 25
399	  6	224.0	33.2	 20
400	  6	489.0	56.3	 25
401	  6	364.0	37.5	 25
402	  6	549.5	40.7	 16
403	  6	1806.3	337.3	 20
404	  6	1050.3	164.5	 20
405	  6	452.8	29.6	 16
406	  6	222.8	17.7	 20
407	  6	208.3	28.0	 20
408	  6	225.5	23.0	 20
409	  6	181.0	25.7	 25
410	  6	632.0	117.2	 25
411	  6	454.5	62.5	 20
412	  6	633.0	96.1	 25
413	  6	605.0	87.5	 25
414	  6	962.0	66.7	 20
415	  6	2047.0	235.4	 25
416	  6	188.0	25.9	 25
417	  6	221.3	34.2	 20
418	  6	566.0	71.2	 25
419	  6	306.8	26.3	 20
420	  6	722.0	98.4	 16
421	  6	512.0	36.8	 20
422	  6	186.8	27.8	 20
423	  6	151.5	19.4	 16
424	  6	189.0	29.6	 25
425	  6	297.0	39.6	 25
426	  6	1171.0	177.7	 20
427	  6	717.0	110.8	 25
428	  6	1307.0	263.8	 25
429	  6	768.8	115.9	 20
430	  6	300.0	41.2	 25
431	  6	273.0	37.7	 25
432	  6	355.8	51.0	 20
433	  6	169.0	14.2	 25
434	  6	189.0	22.0	 25
435	  6	571.8	63.8	 16
436	  6	167.3	12.7	 20
437	  6	740.3	134.5	 20
438	  6	293.5	46.2	 16
439	  6	304.0	49.7	 20
440	  6	275.0	32.4	 25
441	  6	193.3	22.1	 20
442	  6	665.0	118.8	 25
443	  6	198.0	21.8	 25
444	  6	267.0	31.4	 20
445	  6	434.0	41.0	 25
446	  6	1535.0	116.4	 25
447	  6	3134.0	315.6	 20
448	  6	2000.0	325.0	 25
449	  6	1266.0	191.5	 25
450	  6	684.5	36.7	 20
451	  6	894.3	75.2	 20
452	  6	672.0	49.3	 20
453	  6	587.3	54.9	 16
454	  6	480.0	35.8	 20
455	  6	499.5	43.7	 20
456	  6	269.8	26.1	 16
457	  6	332.0	37.8	 25
458	  6	828.0	151.8	 25
459	  6	1433.5	307.4	 20
460	  6	1474.0	245.6	 25
461	  6	414.0	36.5	 25
462	  6	311.5	25.8	 20
463	  6	536.0	64.8	 25
464	  6	188.0	31.3	 25
465	  6	135.3	13.1	 20
466	  6	189.0	24.5	 25
467	  6	148.0	27.6	 25
468	  6	135.8	13.7	 16
469	  6	170.3	31.5	 20
470	  6	2638.3	514.5	 20
471	  6	175.3	20.9	 16
472	  6	352.5	34.8	 20
473	  6	156.0	29.2	 25
474	  6	232.3	30.0	 20
475	  6	744.0	72.8	 25
476	  6	1358.0	162.2	 25
477	  6	652.3	136.0	 20
478	  6	157.0	14.6	 25
479	  6	307.0	62.2	 25
480	  6	538.3	105.0	 20
481	  6	596.0	66.5	 25
482	  6	395.0	41.7	 25
483	  6	279.8	28.2	 20
484	  6	575.3	43.5	 20
485	  6	378.0	36.2	 20
486	  6	260.5	17.9	 16
487	  6	269.5	32.9	 20
488	  6	278.5	27.7	 20
489	  6	788.5	68.4	 16
490	  6	591.0	91.6	 25
491	  6	791.0	92.2	 25
492	  6	1609.3	369.0	 20
493	  6	646.0	98.5	 25
494	  6	1928.0	461.6	 25
495	  6	237.8	59.3	 20
496	  6	306.0	33.5	 25
497	  6	935.0	140.4	 25
498	  6	324.0	50.6	 20
499	  6	295.0	60.9	 25
500	  6	139.0	15.2	 25
501	  6	151.3	24.9	 16
502	  6	216.5	30.2	 20
503	  6	201.0	26.8	 20
504	  6	562.3	56.1	 16
505	  6	206.5	25.5	 20
506	  6	401.0	62.1	 25
507	  6	731.8	139.3	 20
508	  6	804.0	83.3	 25
509	  6	302.0	33.6	 25
510	  6	210.3	24.1	 20
511	  6	233.0	24.2	 25
512	  6	332.0	26.0	 25
513	  6	1442.5	215.9	 20
514	  6	844.0	79.9	 25
515	  6	268.0	32.1	 25
516	  6	302.3	42.1	 20
517	  6	373.5	45.6	 20
518	  6	455.3	70.7	 20
519	  6	662.0	56.8	 16
520	  6	738.5	62.8	 20
521	  6	359.0	44.5	 20
522	  6	466.5	28.9	 16
523	  6	255.0	19.6	 25
524	  6	203.0	31.2	 25
525	  6	296.0	33.5	 20
526	  6	747.0	122.7	 25
527	  6	184.0	17.7	 25
528	  6	657.0	86.7	 20
529	  6	2718.0	565.9	 25
530	  6	330.0	47.1	 25
531	  6	171.0	21.8	 20
532	  6	216.0	30.7	 25
533	  6	572.0	65.5	 20
534	  6	317.0	26.1	 16
535	  6	709.8	84.5	 20
536	  6	381.0	34.3	 20
537	  6	698.8	63.3	 16
538	  6	841.3	94.8	 20
539	  6	286.0	38.5	 25
540	  6	165.5	16.3	 20
541	  6	1060.0	142.1	 25
542	  6	568.0	53.3	 25
543	  6	206.3	19.8	 20
544	  6	256.0	25.5	 25
545	  6	246.0	33.9	 25
546	  6	295.0	38.4	 20
547	  6	901.0	93.5	 25
548	  6	1886.0	222.3	 25
549	  6	220.5	29.8	 20
550	  6	163.8	23.2	 20
551	  6	463.8	48.9	 20
552	  6	694.0	90.5	 20
553	  6	204.0	20.5	 16
554	  6	316.3	48.9	 20
555	  6	195.0	29.1	 25
556	  6	274.5	32.1	 20
557	  6	169.0	21.9	 25
558	  6	170.0	25.3	 25
559	  6	284.3	36.1	 20
560	  6	1361.0	279.7	 25
561	  6	1355.0	170.7	 25
562	  6	2270.0	190.2	 20
563	  6	1962.0	228.2	 25
564	  6	833.0	85.7	 25
565	  6	5502.8	619.6	 20
566	  6	1181.8	124.1	 20
567	  6	263.5	29.3	 20
568	  6	489.5	44.8	 16
569	  6	256.5	32.5	 20
570	  6	193.0	24.2	 20
571	  6	4074.5	237.5	 16
572	  6	2407.0	305.3	 25
573	  6	2510.0	306.8	 25
574	  6	361.5	36.0	 20
575	  6	664.0	72.0	 25
576	  6	1762.0	238.0	 25
577	  6	780.8	67.1	 20
578	  6	1950.0	317.1	 25
579	  6	1355.0	110.9	 25
580	  6	326.8	36.3	 20
581	  6	685.0	63.9	 25
582	  6	701.0	52.3	 25
583	  6	711.0	50.9	 16
584	  6	654.5	46.6	 20
585	  6	673.8	48.1	 20
586	  6	1369.8	89.5	 16
587	  6	581.5	57.4	 20
588	  6	484.0	62.3	 25
589	  6	726.5	84.2	 20
590	  6	820.0	81.8	 25
591	  6	870.0	87.4	 25
592	  6	222.8	21.2	 20
593	  6	335.0	41.4	 25
594	  6	604.0	67.6	 25
595	  6	507.0	50.0	 20
596	  6	1339.0	110.0	 25
597	  6	290.0	38.3	 25
598	  6	266.3	24.0	 20
599	  6	735.8	98.1	 20
600	  6	715.3	60.7	 20
601	  6	546.8	44.7	 16
602	  6	1836.8	112.2	 20
603	  6	1974.0	216.6	 20
604	  6	639.0	106.0	 16
605	  6	134.0	17.8	 25
606	  6	173.0	33.1	 25
607	  6	117.0	8.5	 20
608	  6	890.0	238.1	 25
609	  6	845.0	157.1	 25
610	  6	139.3	16.9	 20
611	  6	160.0	23.2	 25
612	  6	161.0	19.7	 25
613	  6	180.0	19.9	 20
614	  6	2090.0	551.9	 25
615	  6	363.3	29.8	 20
616	  6	2086.3	161.6	 16
617	  6	640.5	41.3	 20
618	  6	305.8	21.3	 20
619	  6	762.5	88.0	 16
620	  6	499.8	58.5	 20
621	  6	1138.0	117.3	 25
622	  6	150.0	17.4	 20
623	  6	294.0	43.7	 25
624	  6	370.0	37.3	 25
625	  6	264.0	41.3	 20
626	  6	1737.0	146.8	 25
627	  6	2086.0	169.5	 25
628	  6	1510.3	120.2	 20
629	  6	331.0	66.2	 25
630	  6	191.0	26.8	 25
631	  6	147.3	17.7	 20
632	  6	455.3	61.6	 20
633	  6	364.8	26.0	 20
634	  6	190.3	24.7	 16
635	  6	359.0	75.1	 20
636	  6	624.8	60.7	 20
637	  6	177.0	23.2	 20
638	  6	204.0	46.3	 25
639	  6	11337.0	2438.6	 25
  0	  7	306.0	46.1	 16
  1	  7	125.5	17.2	 20
  2	  7	583.3	48.0	 20
  3	  7	1920.8	265.1	 20
  4	  7	589.0	67.9	 25
  5	  7	5586.0	1016.3	 25
  6	  7	2176.5	193.9	 20
  7	  7	1095.0	115.3	 25
  8	  7	3833.0	541.4	 25
  9	  7	1010.8	113.5	 20
 10	  7	126.0	15.4	 25
 11	  7	362.0	67.3	 25
 12	  7	2058.5	388.6	 20
 13	  7	162.0	18.7	 25
 14	  7	293.8	51.6	 20
 15	  7	1701.5	149.5	 16
 16	  7	595.8	43.5	 20
 17	  7	369.8	46.9	 20
 18	  7	251.8	26.7	 16
 19	  7	311.0	36.4	 25
 20	  7	343.0	37.9	 25
 21	  7	160.0	22.0	 20
 22	  7	664.0	70.0	 25
 23	  7	591.0	98.3	 25
 24	  7	237.3	22.0	 20
 25	  7	164.0	16.8	 25
 26	  7	292.0	40.1	 25
 27	  7	340.0	32.7	 20
 28	  7	185.0	30.6	 25
 29	  7	151.0	19.4	 25
 30	  7	888.3	69.5	 16
 31	  7	232.3	34.5	 20
 32	  7	209.0	20.5	 20
 33	  7	1815.3	118.5	 16
 34	  7	1452.8	119.2	 20
 35	  7	361.3	49.9	 20
 36	  7	202.8	23.8	 20
 37	  7	389.0	46.6	 25
 38	  7	489.0	92.7	 25
 39	  7	176.0	23.3	 20
 40	  7	2799.0	349.9	 25
 41	  7	464.0	62.1	 25
 42	  7	161.8	16.1	 20
 43	  7	151.0	19.8	 25
 44	  7	211.0	20.9	 25
 45	  7	456.3	51.5	 20
 46	  7	187.0	18.3	 25
 47	  7	3066.8	472.5	 20
 48	  7	2614.5	294.9	 16
 49	  7	347.3	28.0	 20
 50	  7	438.5	38.0	 20
 51	  7	10519.3	870.4	 16
 52	  7	593.0	69.8	 25
 53	  7	2060.0	445.8	 25
 54	  7	329.5	35.5	 20
 55	  7	118.0	18.5	 25
 56	  7	250.0	37.5	 25
 57	  7	12127.0	3044.1	 20
 58	  7	12057.0	2849.1	 25
 59	  7	10711.0	2979.9	 25
 60	  7	261.8	41.7	 20
 61	  7	124.0	15.7	 25
 62	  7	262.0	41.4	 25
 63	  7	12871.0	2716.8	 16
 64	  7	12825.5	2463.9	 20
 65	  7	11674.8	2938.5	 20
 66	  7	237.5	31.3	 16
 67	  7	129.5	16.6	 20
 68	  7	11983.5	2775.3	 20
 69	  7	248.0	34.3	 20
 70	  7	247.0	33.9	 25
 71	  7	249.0	32.8	 25
 72	  7	10705.0	2979.0	 20
 73	  7	134.0	29.5	 25
 74	  7	263.0	37.5	 25
 75	  7	12167.8	2805.2	 20
 76	  7	12336.0	2715.4	 25
 77	  7	11291.0	2763.3	 25
 78	  7	247.5	37.9	 20
 79	  7	109.3	17.4	 20
 80	  7	255.8	36.1	 20
 81	  7	12226.8	2148.7	 16
 82	  7	11883.3	1913.6	 20
 83	  7	11336.8	2209.0	 20
 84	  7	236.8	21.0	 16
 85	  7	115.0	17.2	 25
 86	  7	12484.0	3716.0	 25
 87	  7	232.8	37.1	 20
 88	  7	254.0	41.6	 25
 89	  7	272.0	41.2	 25
 90	  7	11542.0	2860.7	 20
 91	  7	123.0	26.9	 25
 92	  7	229.0	25.8	 25
 93	  7	259.0	31.3	 20
 94	  7	10585.0	2321.2	 25
 95	  7	245.0	28.5	 25
 96	  7	234.5	20.5	 16
 97	  7	112.0	15.3	 20
 98	  7	11949.3	2398.7	 20
 99	  7	238.3	24.9	 20
100	  7	224.8	20.9	 16
101	  7	223.0	37.9	 25
102	  7	240.0	42.8	 25
103	  7	89.0	12.7	 20
104	  7	99.0	12.8	 25
105	  7	457.0	72.5	 25
106	  7	537.8	50.9	 20
107	  7	283.0	37.4	 25
108	  7	1011.0	117.4	 25
109	  7	125.8	15.5	 20
110	  7	12366.0	2343.0	 25
111	  7	11923.0	1879.0	 25
112	  7	10982.5	1870.5	 16
113	  7	237.0	21.0	 20
114	  7	215.8	24.1	 20
115	  7	114.8	18.9	 16
116	  7	12300.5	2071.3	 20
117	  7	251.3	32.6	 20
118	  7	228.0	31.1	 20
119	  7	222.0	27.1	 25
120	  7	213.0	31.4	 25
121	  7	118.0	21.5	 20
122	  7	257.0	39.9	 25
123	  7	11820.0	2504.9	 25
124	  7	11242.3	2229.2	 20
125	  7	10529.0	2134.3	 25
126	  7	269.0	30.9	 25
127	  7	116.3	16.3	 20
128	  7	12420.0	2098.5	 25
129	  7	12332.5	1889.0	 20
130	  7	11525.0	1863.6	 16
131	  7	257.8	32.4	 20
132	  7	222.3	29.6	 20
133	  7	111.3	15.1	 16
134	  7	240.0	34.8	 25
135	  7	11642.0	2787.9	 25
136	  7	11518.8	2528.9	 20
137	  7	10889.0	2417.5	 25
138	  7	256.0	34.8	 25
139	  7	113.5	12.9	 20
140	  7	13078.0	2712.3	 25
141	  7	254.0	31.9	 25
142	  7	221.5	22.8	 20
143	  7	249.0	30.8	 25
144	  7	234.0	27.7	 25
145	  7	107.8	12.6	 16
146	  7	11876.0	2089.2	 20
147	  7	259.5	27.5	 20
148	  7	235.3	25.6	 16
149	  7	228.8	35.3	 20
150	  7	11376.8	2010.8	 20
151	  7	122.3	13.5	 20
152	  7	227.0	29.7	 25
153	  7	227.0	31.6	 25
154	  7	10871.8	2779.8	 20
155	  7	243.0	47.6	 25
156	  7	233.0	30.8	 25
157	  7	103.5	10.4	 20
158	  7	219.0	23.4	 25
159	  7	229.0	29.0	 25
160	  7	10716.5	2053.4	 20
161	  7	257.5	36.2	 20
162	  7	229.5	30.9	 20
163	  7	110.3	15.6	 16
164	  7	230.8	26.7	 20
165	  7	11922.8	1676.2	 20
166	  7	11399.8	1606.2	 16
167	  7	262.0	37.4	 25
168	  7	12750.0	3604.1	 25
169	  7	103.0	12.5	 20
170	  7	100.0	14.9	 25
171	  7	603.0	68.3	 25
172	  7	698.5	68.2	 20
173	  7	190.0	23.1	 25
174	  7	860.0	143.8	 25
175	  7	8461.5	812.0	 20
176	  7	2601.0	351.0	 25
177	  7	543.0	64.3	 25
178	  7	3959.0	383.4	 16
179	  7	377.0	36.2	 20
180	  7	5330.0	994.6	 20
181	  7	142.0	11.2	 16
182	  7	149.8	18.9	 20
183	  7	142.0	18.2	 25
184	  7	374.3	46.5	 20
185	  7	189.0	20.1	 25
186	  7	206.0	20.2	 25
187	  7	4810.0	583.5	 20
188	  7	201.0	20.0	 25
189	  7	117.0	15.3	 25
190	  7	159.3	20.8	 20
191	  7	6858.0	1011.0	 25
192	  7	11735.0	2097.8	 25
193	  7	873.8	122.7	 20
194	  7	172.5	18.8	 20
195	  7	270.0	24.9	 20
196	  7	631.0	52.7	 16
197	  7	590.5	48.9	 20
198	  7	377.3	28.6	 20
199	  7	594.0	29.0	 16
200	  7	2357.0	364.4	 25
201	  7	118.0	16.3	 25
202	  7	129.3	21.8	 20
203	  7	805.0	67.5	 25
204	  7	800.0	84.2	 25
205	  7	504.0	48.0	 20
206	  7	493.0	50.1	 25
207	  7	269.0	38.8	 25
208	  7	139.5	15.0	 20
209	  7	1485.0	232.7	 25
210	  7	157.0	17.3	 25
211	  7	218.0	22.8	 16
212	  7	121.0	13.4	 20
213	  7	110.0	12.8	 20
214	  7	160.8	20.0	 16
215	  7	370.8	38.3	 20
216	  7	354.0	42.6	 25
217	  7	167.3	15.5	 20
218	  7	278.0	35.4	 25
219	  7	116.0	11.1	 25
220	  7	125.5	10.3	 20
221	  7	212.0	24.3	 25
222	  7	3587.0	476.4	 25
223	  7	312.3	25.5	 20
224	  7	726.0	67.3	 25
225	  7	602.0	41.7	 25
226	  7	1076.8	98.5	 20
227	  7	3008.5	482.2	 20
228	  7	269.0	26.2	 20
229	  7	379.3	34.0	 16
230	  7	194.3	17.1	 20
231	  7	139.5	11.6	 20
232	  7	273.3	27.0	 16
233	  7	198.0	27.3	 25
234	  7	2037.0	174.8	 25
235	  7	964.0	134.1	 20
236	  7	2636.0	401.2	 25
237	  7	212.0	29.7	 25
238	  7	200.0	24.5	 20
239	  7	195.0	16.5	 25
240	  7	497.0	60.2	 25
241	  7	1645.3	193.6	 20
242	  7	830.0	44.5	 25
243	  7	476.0	120.3	 25
244	  7	18076.5	1013.2	 16
245	  7	8802.8	1119.5	 20
246	  7	1308.5	108.6	 20
247	  7	6706.8	435.7	 16
248	  7	2558.0	210.2	 20
249	  7	316.0	27.7	 25
250	  7	496.5	47.9	 20
251	  7	333.0	29.2	 25
252	  7	444.0	44.5	 25
253	  7	318.8	33.9	 20
254	  7	171.0	19.9	 25
255	  7	372.0	37.1	 25
256	  7	213.3	26.1	 20
257	  7	982.0	147.9	 25
258	  7	355.0	48.3	 25
259	  7	294.0	36.1	 25
260	  7	241.8	23.8	 16
261	  7	3538.0	545.1	 20
262	  7	878.0	107.0	 20
263	  7	401.0	26.0	 16
264	  7	4363.8	840.4	 20
265	  7	960.0	192.9	 25
266	  7	3268.3	293.3	 20
267	  7	281.0	31.2	 25
268	  7	979.0	123.7	 25
269	  7	680.3	62.4	 20
270	  7	327.0	56.2	 25
271	  7	289.0	27.3	 25
272	  7	1500.5	83.0	 20
273	  7	1209.0	168.6	 25
274	  7	144.0	19.3	 25
275	  7	1023.3	89.6	 20
276	  7	619.3	81.6	 20
277	  7	169.8	24.4	 20
278	  7	112.3	13.2	 16
279	  7	600.8	82.7	 20
280	  7	318.5	25.6	 20
281	  7	279.8	23.2	 16
282	  7	231.0	24.1	 25
283	  7	1177.0	93.9	 25
284	  7	1860.8	514.4	 20
285	  7	5799.0	1345.4	 25
286	  7	977.0	149.6	 25
287	  7	5668.5	649.0	 20
288	  7	455.0	53.0	 25
289	  7	297.0	31.8	 25
290	  7	690.0	44.5	 20
291	  7	440.0	40.3	 25
292	  7	1083.0	220.8	 25
293	  7	265.3	26.6	 16
294	  7	897.5	81.2	 20
295	  7	272.3	33.0	 20
296	  7	494.5	53.7	 16
297	  7	251.3	23.0	 20
298	  7	1393.0	131.2	 25
299	  7	1593.8	259.8	 20
300	  7	323.0	36.3	 25
301	  7	853.0	119.2	 25
302	  7	201.0	20.7	 20
303	  7	124.0	15.0	 25
304	  7	227.0	24.6	 25
305	  7	180.3	24.3	 20
306	  7	164.0	24.4	 25
307	  7	8198.0	1601.4	 25
308	  7	387.0	70.8	 20
309	  7	4052.3	736.0	 20
310	  7	427.0	102.6	 20
311	  7	1813.0	245.0	 16
312	  7	205.5	24.4	 20
313	  7	207.0	20.5	 20
314	  7	143.0	16.8	 16
315	  7	2872.0	518.5	 25
316	  7	152.0	40.4	 25
317	  7	6791.5	888.8	 20
318	  7	164.0	20.6	 25
319	  7	178.0	23.4	 25
320	  7	404.3	35.4	 20
321	  7	453.0	62.2	 25
322	  7	1339.0	119.6	 25
323	  7	590.3	37.5	 20
324	  7	274.0	32.3	 25
325	  7	203.0	27.9	 25
326	  7	572.3	59.1	 16
327	  7	180.0	20.8	 20
328	  7	4622.3	803.6	 20
329	  7	158.5	16.3	 16
330	  7	257.0	23.7	 20
331	  7	2086.0	339.8	 25
332	  7	2214.5	131.5	 20
333	  7	2690.0	447.9	 25
334	  7	279.0	37.8	 25
335	  7	155.5	18.7	 20
336	  7	270.0	36.9	 25
337	  7	2224.0	439.4	 25
338	  7	171.8	23.6	 20
339	  7	218.0	27.3	 25
340	  7	186.0	17.4	 25
341	  7	3114.5	387.9	 20
342	  7	174.3	25.7	 20
343	  7	883.3	186.7	 20
344	  7	170.5	18.1	 16
345	  7	2883.3	476.6	 20
346	  7	279.0	28.0	 20
347	  7	425.3	58.5	 20
348	  7	9395.0	1479.3	 25
349	  7	2293.0	285.0	 25
350	  7	342.3	38.4	 20
351	  7	2683.0	420.4	 25
352	  7	335.0	39.4	 25
353	  7	403.3	35.8	 20
354	  7	952.0	120.3	 25
355	  7	167.0	26.4	 25
356	  7	166.5	31.0	 20
357	  7	131.0	16.1	 25
358	  7	2148.8	415.3	 20
359	  7	192.0	23.7	 16
360	  7	154.8	16.5	 20
361	  7	238.0	36.1	 20
362	  7	1277.0	120.4	 16
363	  7	376.5	24.7	 20
364	  7	352.0	40.8	 25
365	  7	230.5	19.7	 20
366	  7	229.0	31.9	 25
367	  7	11395.0	1831.3	 25
368	  7	155.5	15.8	 20
369	  7	162.0	27.5	 25
370	  7	200.0	26.0	 25
371	  7	136.0	16.6	 20
372	  7	1068.0	192.1	 25
373	  7	438.0	59.6	 25
374	  7	244.3	27.5	 20
375	  7	264.5	39.8	 20
376	  7	225.5	24.8	 20
377	  7	727.8	97.4	 16
378	  7	650.5	82.4	 20
379	  7	324.3	36.5	 20
380	  7	7959.3	957.2	 20
381	  7	172.0	31.6	 25
382	  7	461.0	53.0	 25
383	  7	503.0	37.6	 20
384	  7	251.0	25.1	 25
385	  7	424.0	53.2	 25
386	  7	329.5	43.3	 20
387	  7	122.0	18.8	 25
388	  7	123.0	16.1	 25
389	  7	671.0	120.8	 20
390	  7	249.0	71.4	 25
391	  7	266.3	26.1	 20
392	  7	795.3	121.8	 16
393	  7	330.0	48.5	 20
394	  7	204.8	30.3	 20
395	  7	355.3	53.5	 16
396	  7	966.3	144.1	 20
397	  7	173.0	26.6	 25
398	  7	182.8	24.2	 20
399	  7	172.0	23.8	 25
400	  7	168.0	18.1	 25
401	  7	150.8	23.0	 20
402	  7	775.0	131.6	 25
403	  7	148.0	18.6	 25
404	  7	1592.8	319.3	 20
405	  7	1878.0	317.0	 25
406	  7	1020.0	204.7	 25
407	  7	193.0	30.0	 20
408	  7	176.5	28.0	 20
409	  7	787.0	161.6	 20
410	  7	164.8	19.5	 16
411	  7	153.0	19.8	 20
412	  7	160.5	20.4	 20
413	  7	343.3	50.8	 20
414	  7	2435.0	450.7	 25
415	  7	11686.0	1460.1	 25
416	  7	533.0	66.1	 25
417	  7	135.3	18.3	 20
418	  7	148.0	19.0	 25
419	  7	209.0	28.5	 25
420	  7	268.5	27.1	 20
421	  7	490.0	45.1	 25
422	  7	238.0	31.6	 25
423	  7	158.0	16.3	 20
424	  7	113.3	17.6	 20
425	  7	154.5	16.1	 20
426	  7	1574.0	182.1	 16
427	  7	416.0	47.2	 20
428	  7	1046.8	189.9	 20
429	  7	487.3	106.3	 16
430	  7	285.0	34.0	 25
431	  7	945.0	109.5	 25
432	  7	485.8	55.8	 20
433	  7	902.0	176.7	 25
434	  7	193.0	27.7	 25
435	  7	1066.0	136.2	 20
436	  7	382.0	64.8	 25
437	  7	592.0	93.2	 25
438	  7	316.0	47.1	 20
439	  7	333.0	53.6	 25
440	  7	269.0	45.0	 20
441	  7	132.3	14.2	 16
442	  7	277.0	37.8	 20
443	  7	432.3	42.5	 20
444	  7	628.0	50.0	 16
445	  7	671.5	65.9	 20
446	  7	3987.0	627.0	 25
447	  7	2225.5	178.4	 20
448	  7	692.0	58.2	 25
449	  7	515.0	48.2	 25
450	  7	977.5	234.5	 20
451	  7	9727.0	1377.8	 25
452	  7	517.0	121.6	 25
453	  7	235.5	21.1	 20
454	  7	2929.0	462.2	 25
455	  7	2550.0	336.0	 25
456	  7	404.3	38.3	 20
457	  7	490.0	44.5	 20
458	  7	383.8	33.4	 20
459	  7	414.8	44.7	 16
460	  7	424.3	99.0	 20
461	  7	4361.5	841.7	 20
462	  7	636.3	147.0	 20
463	  7	296.0	45.1	 25
464	  7	230.0	28.9	 25
465	  7	173.5	15.5	 20
466	  7	1725.0	387.2	 25
467	  7	150.0	19.1	 25
468	  7	129.8	17.2	 20
469	  7	190.0	24.9	 25
470	  7	1405.0	306.7	 25
471	  7	450.3	90.2	 20
472	  7	122.0	14.9	 25
473	  7	103.0	17.6	 20
474	  7	1140.3	118.5	 16
475	  7	121.0	20.7	 20
476	  7	220.5	31.8	 20
477	  7	141.0	11.2	 16
478	  7	416.3	46.4	 20
479	  7	3747.0	716.8	 25
480	  7	271.0	40.9	 20
481	  7	2441.0	398.1	 25
482	  7	884.0	129.0	 25
483	  7	504.0	45.2	 20
484	  7	222.0	25.9	 25
485	  7	164.0	18.8	 25
486	  7	170.3	27.1	 20
487	  7	206.0	36.3	 25
488	  7	3359.0	752.2	 25
489	  7	1170.0	107.7	 20
490	  7	425.0	49.5	 20
491	  7	1109.0	132.1	 20
492	  7	1560.5	322.0	 16
493	  7	235.0	27.0	 20
494	  7	436.0	29.7	 20
495	  7	468.8	41.3	 20
496	  7	421.0	61.1	 25
497	  7	707.0	76.5	 25
498	  7	236.3	26.2	 20
499	  7	629.0	113.8	 25
500	  7	353.0	51.3	 25
501	  7	530.0	70.4	 20
502	  7	414.0	57.5	 25
503	  7	888.0	200.6	 25
504	  7	189.3	21.0	 20
505	  7	997.0	187.2	 25
506	  7	1559.0	109.7	 20
507	  7	8993.5	867.5	 16
508	  7	4082.8	461.4	 20
509	  7	290.5	43.9	 20
510	  7	372.0	37.9	 16
511	  7	286.3	33.0	 20
512	  7	244.0	24.7	 25
513	  7	797.0	80.2	 20
514	  7	8990.0	1752.0	 25
515	  7	477.0	53.1	 25
516	  7	211.8	30.4	 20
517	  7	135.0	19.0	 25
518	  7	585.0	85.8	 25
519	  7	181.8	18.8	 20
520	  7	390.0	59.2	 25
521	  7	149.0	18.2	 25
522	  7	160.8	17.7	 20
523	  7	274.3	37.5	 20
524	  7	175.0	27.4	 20
525	  7	132.3	18.9	 16
526	  7	162.0	20.1	 20
527	  7	285.5	39.7	 20
528	  7	3363.5	553.8	 20
529	  7	170.0	34.3	 25
530	  7	129.0	21.5	 25
531	  7	227.5	32.0	 20
532	  7	194.0	18.7	 25
533	  7	137.0	17.7	 25
534	  7	349.0	36.2	 20
535	  7	571.0	66.1	 25
536	  7	10684.0	2600.7	 25
537	  7	1533.5	384.6	 20
538	  7	2623.0	684.3	 25
539	  7	4383.0	641.8	 20
540	  7	532.3	43.9	 16
541	  7	248.3	33.4	 20
542	  7	333.3	33.5	 20
543	  7	118.3	18.1	 16
544	  7	172.0	17.1	 25
545	  7	1195.0	242.0	 25
546	  7	224.3	19.2	 20
547	  7	2786.0	418.3	 25
548	  7	525.0	45.9	 25
549	  7	517.8	58.7	 20
550	  7	322.0	48.2	 25
551	  7	2260.0	447.7	 25
552	  7	1879.3	337.4	 20
553	  7	231.0	28.2	 25
554	  7	3156.0	635.4	 25
555	  7	1065.5	113.1	 16
556	  7	240.5	24.9	 20
557	  7	714.0	70.0	 20
558	  7	1047.8	94.0	 16
559	  7	993.5	162.3	 20
560	  7	170.8	16.1	 20
561	  7	143.3	15.9	 20
562	  7	1384.0	318.5	 25
563	  7	218.0	16.0	 25
564	  7	1127.8	166.3	 20
565	  7	151.0	21.1	 25
566	  7	269.0	29.9	 25
567	  7	147.0	17.3	 20
568	  7	5448.0	1589.5	 25
569	  7	816.0	120.5	 25
570	  7	225.3	21.3	 20
571	  7	527.0	56.9	 25
572	  7	265.3	23.8	 20
573	  7	754.5	46.4	 16
574	  7	507.5	54.5	 20
575	  7	246.5	20.9	 20
576	  7	596.3	44.6	 20
577	  7	710.8	68.8	 20
578	  7	5315.0	847.5	 25
579	  7	1287.0	125.6	 25
580	  7	2109.8	468.3	 20
581	  7	340.0	35.3	 25
582	  7	439.0	37.4	 25
583	  7	209.0	16.1	 20
584	  7	338.0	30.7	 25
585	  7	1039.0	113.6	 25
586	  7	9485.5	1623.9	 20
587	  7	1631.0	230.7	 25
588	  7	943.8	144.2	 20
589	  7	953.8	129.3	 16
590	  7	703.5	54.0	 20
591	  7	312.8	29.4	 20
592	  7	1132.3	130.0	 16
593	  7	570.3	66.9	 20
594	  7	1406.0	172.2	 25
595	  7	1924.8	211.4	 20
596	  7	599.0	66.5	 25
597	  7	438.0	47.9	 25
598	  7	2520.3	522.6	 20
599	  7	392.0	45.4	 25
600	  7	3258.0	733.4	 25
601	  7	4120.5	1008.3	 20
602	  7	577.0	95.1	 25
603	  7	567.0	73.5	 25
604	  7	428.8	50.4	 20
605	  7	169.3	20.2	 20
606	  7	127.5	25.1	 20
607	  7	121.5	13.7	 16
608	  7	107.5	14.3	 20
609	  7	118.0	21.5	 20
610	  7	145.3	16.8	 20
611	  7	3243.0	684.8	 25
612	  7	2959.0	685.4	 25
613	  7	196.3	20.1	 20
614	  7	1272.0	255.3	 25
615	  7	261.0	33.3	 25
616	  7	2231.8	491.4	 20
617	  7	624.0	64.5	 25
618	  7	6513.0	1257.6	 25
619	  7	768.3	88.8	 20
620	  7	1121.0	156.2	 25
621	  7	284.5	23.9	 20
622	  7	201.0	21.4	 16
623	  7	161.3	23.7	 20
624	  7	143.0	23.8	 20
625	  7	754.0	79.4	 16
626	  7	3289.0	456.4	 25
627	  7	382.0	62.3	 25
628	  7	6792.3	1038.5	 20
629	  7	2157.0	329.7	 25
630	  7	1360.0	257.1	 25
631	  7	152.5	15.8	 20
632	  7	123.0	16.6	 25
633	  7	205.0	23.1	 25
634	  7	226.3	29.4	 20
635	  7	452.0	85.2	 25
636	  7	1138.0	164.6	 25
637	  7	1780.5	137.5	 16
638	  7	2770.0	460.0	 20
639	  7	325.3	36.6	 20
  0	  8	12104.0	3137.7	 20
  1	  8	135.0	14.9	 25
  2	  8	493.0	58.5	 25
  3	  8	525.5	115.1	 16
  4	  8	413.3	59.3	 20
  5	  8	1317.0	176.1	 20
  6	  8	1435.3	186.1	 16
  7	  8	593.5	46.5	 20
  8	  8	1384.0	280.0	 25
  9	  8	620.5	112.0	 20
 10	  8	142.0	18.3	 25
 11	  8	105.0	12.0	 25
 12	  8	224.8	35.4	 20
 13	  8	183.0	27.3	 25
 14	  8	333.0	51.2	 25
 15	  8	1496.3	165.6	 20
 16	  8	496.0	43.8	 25
 17	  8	634.0	48.5	 25
 18	  8	219.8	20.1	 20
 19	  8	300.5	18.3	 20
 20	  8	319.8	30.6	 20
 21	  8	174.0	25.1	 16
 22	  8	765.0	82.0	 20
 23	  8	197.5	26.5	 20
 24	  8	175.5	12.9	 16
 25	  8	130.0	20.4	 25
 26	  8	145.0	25.5	 25
 27	  8	282.8	26.0	 20
 28	  8	153.0	25.3	 25
 29	  8	178.0	25.7	 25
 30	  8	458.5	67.8	 20
 31	  8	242.0	33.4	 25
 32	  8	192.0	24.4	 25
 33	  8	1234.3	212.0	 20
 34	  8	448.0	70.4	 25
 35	  8	571.0	64.9	 25
 36	  8	175.0	21.4	 16
 37	  8	304.0	37.1	 20
 38	  8	870.5	112.0	 20
 39	  8	205.8	20.5	 16
 40	  8	891.8	131.4	 20
 41	  8	300.0	42.0	 25
 42	  8	173.0	28.2	 20
 43	  8	153.0	23.6	 25
 44	  8	185.0	19.3	 25
 45	  8	319.5	49.1	 20
 46	  8	223.0	19.2	 25
 47	  8	779.0	177.2	 25
 48	  8	725.8	164.0	 20
 49	  8	444.0	55.6	 25
 50	  8	593.0	484.1	 25
 51	  8	3296.5	783.3	 20
 52	  8	632.0	55.0	 20
 53	  8	520.3	82.6	 20
 54	  8	460.8	175.6	 16
 55	  8	135.8	19.7	 20
 56	  8	110.3	22.7	 20
 57	  8	117.5	28.2	 16
 58	  8	133.0	45.3	 25
 59	  8	121.0	21.7	 25
 60	  8	119.0	20.0	 20
 61	  8	139.0	91.7	 25
 62	  8	122.0	43.0	 25
 63	  8	141.0	60.0	 20
 64	  8	141.0	44.4	 25
 65	  8	123.0	20.4	 25
 66	  8	115.5	53.1	 20
 67	  8	109.0	15.2	 25
 68	  8	110.0	19.2	 25
 69	  8	102.8	13.1	 16
 70	  8	133.3	21.5	 20
 71	  8	101.3	11.2	 20
 72	  8	104.5	18.0	 16
 73	  8	96.5	14.4	 20
 74	  8	97.0	13.4	 25
 75	  8	96.8	14.0	 20
 76	  8	114.0	18.9	 25
 77	  8	123.0	18.8	 25
 78	  8	102.0	13.4	 20
 79	  8	107.0	18.1	 25
 80	  8	101.0	23.2	 25
 81	  8	110.3	14.3	 20
 82	  8	122.0	24.5	 25
 83	  8	96.0	19.2	 25
 84	  8	93.3	12.6	 20
 85	  8	108.3	17.0	 20
 86	  8	111.0	12.5	 20
 87	  8	98.8	16.8	 16
 88	  8	92.8	16.4	 20
 89	  8	97.8	15.0	 20
 90	  8	113.5	24.1	 20
 91	  8	94.0	26.9	 25
 92	  8	111.0	22.4	 25
 93	  8	142.8	23.4	 20
 94	  8	140.0	24.5	 25
 95	  8	102.0	18.9	 25
 96	  8	94.3	18.2	 20
 97	  8	87.0	14.2	 25
 98	  8	99.0	14.8	 25
 99	  8	113.5	18.1	 20
100	  8	110.0	16.5	 25
101	  8	122.8	17.3	 20
102	  8	124.0	22.3	 16
103	  8	88.3	10.4	 20
104	  8	104.3	12.5	 20
105	  8	188.3	19.1	 16
106	  8	251.8	31.8	 20
107	  8	311.0	37.1	 25
108	  8	796.5	68.5	 20
109	  8	185.0	36.8	 25
110	  8	126.0	25.9	 25
111	  8	114.0	18.3	 20
112	  8	121.0	22.7	 25
113	  8	111.0	21.3	 25
114	  8	119.3	19.9	 20
115	  8	115.0	19.6	 25
116	  8	144.0	23.9	 25
117	  8	157.5	22.3	 20
118	  8	149.8	41.7	 20
119	  8	88.5	13.6	 20
120	  8	96.3	12.4	 16
121	  8	99.3	15.6	 20
122	  8	99.5	16.4	 20
123	  8	118.0	26.8	 25
124	  8	107.3	280.8	 20
125	  8	124.0	63.8	 25
126	  8	113.0	58.0	 25
127	  8	98.8	12.8	 20
128	  8	117.0	22.3	 25
129	  8	108.0	17.1	 25
130	  8	104.5	11.5	 20
131	  8	114.0	20.3	 25
132	  8	113.0	17.2	 25
133	  8	119.5	51.4	 20
134	  8	114.3	14.6	 20
135	  8	110.5	17.7	 20
136	  8	99.8	13.1	 16
137	  8	110.5	11.0	 20
138	  8	111.5	18.6	 20
139	  8	120.3	49.7	 16
140	  8	102.0	11.0	 25
141	  8	107.0	14.2	 25
142	  8	128.5	22.9	 20
143	  8	148.0	34.2	 25
144	  8	120.0	17.6	 25
145	  8	109.0	17.8	 20
146	  8	107.0	16.9	 25
147	  8	107.0	16.9	 25
148	  8	109.0	12.5	 20
149	  8	103.0	11.9	 25
150	  8	105.0	14.7	 25
151	  8	100.5	15.9	 16
152	  8	102.0	16.5	 20
153	  8	93.8	14.2	 20
154	  8	92.8	11.2	 16
155	  8	96.0	14.7	 20
156	  8	109.0	97.8	 25
157	  8	108.8	94.6	 20
158	  8	125.0	42.0	 25
159	  8	117.0	21.5	 25
160	  8	116.5	14.8	 20
161	  8	117.0	30.9	 25
162	  8	116.0	23.7	 25
163	  8	103.8	16.8	 20
164	  8	108.0	22.3	 25
165	  8	157.0	43.9	 25
166	  8	140.3	38.3	 20
167	  8	150.8	38.5	 20
168	  8	125.0	26.4	 20
169	  8	129.8	42.6	 16
170	  8	109.8	18.0	 20
171	  8	365.3	52.5	 20
172	  8	597.8	77.0	 20
173	  8	234.0	20.2	 25
174	  8	936.0	239.0	 25
175	  8	4542.0	1129.1	 20
176	  8	3089.0	582.8	 25
177	  8	1253.0	201.6	 25
178	  8	406.0	55.6	 20
179	  8	445.0	46.3	 25
180	  8	1125.0	268.8	 25
181	  8	197.0	23.0	 20
182	  8	150.0	21.5	 25
183	  8	143.3	20.7	 20
184	  8	186.3	25.5	 16
185	  8	152.0	14.4	 20
186	  8	160.5	24.4	 20
187	  8	791.8	89.2	 16
188	  8	196.0	22.0	 20
189	  8	124.0	13.3	 25
190	  8	189.5	152.3	 20
191	  8	3877.0	853.8	 25
192	  8	4028.0	1189.6	 25
193	  8	201.0	18.7	 20
194	  8	187.0	200.4	 25
195	  8	216.0	23.9	 25
196	  8	1054.5	139.9	 20
197	  8	458.0	204.4	 25
198	  8	300.0	80.8	 25
199	  8	752.0	76.1	 20
200	  8	690.0	84.1	 20
201	  8	127.0	16.6	 20
202	  8	138.0	18.2	 16
203	  8	631.5	112.6	 20
204	  8	615.5	114.8	 20
205	  8	250.0	42.8	 20
206	  8	329.0	64.2	 25
207	  8	230.0	53.6	 25
208	  8	133.0	15.0	 20
209	  8	380.0	76.2	 25
210	  8	187.0	41.5	 25
211	  8	242.3	28.5	 20
212	  8	138.0	14.9	 25
213	  8	140.0	20.8	 25
214	  8	190.0	24.4	 20
215	  8	337.0	79.8	 25
216	  8	687.3	101.6	 20
217	  8	282.0	92.7	 16
218	  8	270.3	24.2	 20
219	  8	132.5	18.6	 20
220	  8	138.5	10.8	 16
221	  8	197.3	18.7	 20
222	  8	2183.0	482.6	 25
223	  8	380.8	34.8	 20
224	  8	512.0	65.8	 25
225	  8	1054.0	166.1	 25
226	  8	1508.8	167.5	 20
227	  8	645.0	103.3	 25
228	  8	268.0	24.4	 25
229	  8	410.3	38.8	 20
230	  8	243.0	30.2	 25
231	  8	149.0	20.3	 25
232	  8	203.3	30.0	 20
233	  8	170.0	19.8	 20
234	  8	733.0	137.1	 20
235	  8	1811.8	212.8	 16
236	  8	1126.3	134.1	 20
237	  8	225.3	30.3	 20
238	  8	193.0	24.6	 20
239	  8	252.0	52.3	 25
240	  8	321.0	40.5	 25
241	  8	610.5	50.2	 20
242	  8	567.0	51.6	 25
243	  8	605.0	80.0	 25
244	  8	8903.0	1965.7	 20
245	  8	3834.0	890.4	 25
246	  8	933.0	166.1	 25
247	  8	6308.8	385.2	 20
248	  8	2492.0	324.6	 25
249	  8	300.5	32.2	 20
250	  8	1149.8	117.3	 16
251	  8	186.5	29.2	 20
252	  8	295.3	32.0	 20
253	  8	364.5	34.3	 16
254	  8	196.8	26.3	 20
255	  8	226.0	35.1	 25
256	  8	230.3	34.5	 20
257	  8	193.0	33.5	 25
258	  8	177.0	18.7	 25
259	  8	242.0	26.1	 20
260	  8	293.0	28.9	 25
261	  8	1368.0	187.3	 25
262	  8	1078.3	70.1	 20
263	  8	519.0	49.3	 25
264	  8	289.0	92.3	 25
265	  8	153.8	16.7	 16
266	  8	4881.8	582.3	 20
267	  8	187.3	19.2	 20
268	  8	310.8	30.3	 16
269	  8	487.5	57.2	 20
270	  8	150.0	21.2	 20
271	  8	212.8	24.0	 20
272	  8	1253.0	274.6	 25
273	  8	439.0	64.2	 25
274	  8	168.8	53.6	 20
275	  8	1064.0	213.3	 25
276	  8	954.0	203.9	 25
277	  8	214.0	40.0	 20
278	  8	137.0	31.0	 25
279	  8	249.0	38.6	 25
280	  8	477.8	57.1	 20
281	  8	319.0	51.2	 25
282	  8	280.8	38.6	 20
283	  8	1216.0	230.3	 20
284	  8	2952.5	492.1	 16
285	  8	5776.0	992.7	 20
286	  8	643.0	73.5	 20
287	  8	1903.3	415.6	 20
288	  8	258.0	27.7	 25
289	  8	185.0	22.0	 25
290	  8	286.3	26.4	 20
291	  8	237.0	33.7	 25
292	  8	331.0	58.8	 25
293	  8	227.0	22.8	 20
294	  8	669.0	104.0	 25
295	  8	240.0	32.1	 25
296	  8	214.0	24.2	 20
297	  8	200.0	25.1	 25
298	  8	1140.3	135.7	 20
299	  8	566.5	62.2	 16
300	  8	474.8	79.8	 20
301	  8	245.3	35.6	 20
302	  8	198.5	22.2	 16
303	  8	165.3	23.2	 20
304	  8	212.0	34.6	 25
305	  8	179.3	25.0	 20
306	  8	167.0	20.0	 25
307	  8	2071.0	460.2	 25
308	  8	508.3	86.1	 20
309	  8	382.0	72.5	 25
310	  8	141.0	24.7	 25
311	  8	143.3	19.2	 20
312	  8	212.0	24.8	 25
313	  8	174.0	16.4	 25
314	  8	163.8	18.3	 20
315	  8	928.0	173.7	 20
316	  8	170.3	35.8	 20
317	  8	1871.0	259.2	 16
318	  8	145.8	16.4	 20
319	  8	131.3	25.9	 20
320	  8	388.3	52.2	 20
321	  8	218.0	31.9	 25
322	  8	941.0	135.5	 25
323	  8	399.5	44.2	 20
324	  8	278.0	30.1	 25
325	  8	217.0	35.1	 25
326	  8	319.8	32.7	 20
327	  8	188.0	27.3	 25
328	  8	655.0	138.2	 25
329	  8	137.5	19.4	 20
330	  8	198.0	17.6	 25
331	  8	502.0	64.5	 20
332	  8	1518.0	121.4	 16
333	  8	642.8	80.0	 20
334	  8	435.0	41.9	 20
335	  8	168.5	19.5	 16
336	  8	221.0	29.7	 20
337	  8	259.0	30.9	 25
338	  8	153.8	25.1	 20
339	  8	148.0	26.9	 25
340	  8	186.0	24.4	 25
341	  8	490.8	79.6	 20
342	  8	154.0	23.0	 25
343	  8	112.0	18.0	 25
344	  8	130.0	15.0	 20
345	  8	431.0	66.0	 25
346	  8	166.0	26.6	 25
347	  8	253.5	29.3	 16
348	  8	1196.5	156.9	 20
349	  8	1179.3	106.4	 20
350	  8	355.3	34.6	 16
351	  8	350.0	34.9	 20
352	  8	539.3	77.9	 20
353	  8	368.8	32.2	 20
354	  8	1249.0	150.7	 25
355	  8	137.0	21.5	 25
356	  8	135.3	19.1	 20
357	  8	131.0	15.2	 25
358	  8	215.0	43.0	 25
359	  8	237.5	28.4	 20
360	  8	138.0	15.4	 25
361	  8	299.0	30.6	 25
362	  8	805.0	74.2	 20
363	  8	343.0	36.3	 25
364	  8	353.0	34.8	 20
365	  8	311.3	28.0	 16
366	  8	238.3	60.3	 20
367	  8	6078.3	1032.9	 20
368	  8	150.3	18.5	 16
369	  8	133.0	13.9	 25
370	  8	181.0	24.9	 25
371	  8	171.0	18.3	 20
372	  8	268.0	34.7	 25
373	  8	229.0	25.9	 25
374	  8	144.5	19.2	 20
375	  8	226.0	27.4	 25
376	  8	207.0	24.7	 25
377	  8	284.3	35.6	 20
378	  8	352.0	55.8	 25
379	  8	447.0	50.6	 25
380	  8	2274.5	342.6	 16
381	  8	152.8	23.6	 20
382	  8	320.8	34.9	 20
383	  8	374.3	47.0	 16
384	  8	187.0	30.2	 20
385	  8	478.0	44.6	 20
386	  8	333.0	38.2	 20
387	  8	119.0	17.2	 25
388	  8	129.0	15.1	 25
389	  8	136.5	18.6	 20
390	  8	308.0	43.3	 25
391	  8	153.0	17.5	 25
392	  8	290.0	31.3	 20
393	  8	440.0	56.8	 25
394	  8	183.0	19.8	 25
395	  8	339.3	45.1	 20
396	  8	433.0	56.4	 25
397	  8	229.3	25.1	 20
398	  8	187.0	26.5	 16
399	  8	168.8	15.4	 20
400	  8	161.3	21.0	 20
401	  8	136.3	9.8	 16
402	  8	835.0	166.5	 25
403	  8	128.0	14.1	 25
404	  8	155.3	23.9	 20
405	  8	1350.0	190.9	 25
406	  8	774.0	90.1	 25
407	  8	207.5	20.8	 20
408	  8	163.0	18.9	 25
409	  8	154.0	21.6	 25
410	  8	122.0	11.2	 20
411	  8	145.0	18.8	 25
412	  8	150.0	17.9	 25
413	  8	148.3	17.5	 16
414	  8	1051.3	178.6	 20
415	  8	6742.8	1006.6	 20
416	  8	412.5	30.0	 16
417	  8	170.3	27.2	 20
418	  8	148.0	18.0	 20
419	  8	202.5	24.6	 20
420	  8	267.0	25.0	 25
421	  8	323.0	36.2	 25
422	  8	223.3	27.0	 20
423	  8	172.0	22.9	 25
424	  8	117.0	16.7	 25
425	  8	166.3	22.4	 20
426	  8	1812.0	296.8	 25
427	  8	1219.0	145.8	 25
428	  8	359.0	50.5	 20
429	  8	218.0	33.5	 25
430	  8	282.3	29.8	 20
431	  8	943.5	90.8	 16
432	  8	840.8	71.7	 20
433	  8	1679.5	146.8	 20
434	  8	246.3	34.8	 16
435	  8	1072.0	177.9	 25
436	  8	537.0	94.9	 25
437	  8	552.0	80.2	 20
438	  8	657.0	77.6	 25
439	  8	357.0	35.0	 25
440	  8	185.0	23.7	 25
441	  8	145.3	20.0	 20
442	  8	154.0	26.2	 25
443	  8	339.0	31.8	 25
444	  8	694.0	43.1	 20
445	  8	326.0	38.2	 25
446	  8	1212.3	166.8	 20
447	  8	764.0	61.7	 16
448	  8	643.3	80.4	 20
449	  8	495.0	45.5	 20
450	  8	496.3	104.4	 16
451	  8	2636.0	729.7	 25
452	  8	389.0	45.6	 25
453	  8	321.8	31.0	 20
454	  8	443.0	64.0	 25
455	  8	1179.0	104.7	 25
456	  8	749.5	65.9	 20
457	  8	437.0	37.5	 25
458	  8	390.0	51.0	 25
459	  8	367.8	32.5	 20
460	  8	550.0	50.3	 25
461	  8	1549.0	290.7	 25
462	  8	385.3	50.5	 16
463	  8	165.3	24.6	 20
464	  8	240.5	24.1	 20
465	  8	169.8	20.1	 16
466	  8	229.3	26.4	 20
467	  8	133.0	19.1	 20
468	  8	142.3	18.8	 20
469	  8	174.0	17.4	 25
470	  8	452.0	75.0	 25
471	  8	146.5	23.1	 20
472	  8	152.0	23.8	 25
473	  8	119.0	21.5	 25
474	  8	157.0	19.3	 20
475	  8	116.0	15.3	 25
476	  8	165.0	16.3	 25
477	  8	151.5	18.2	 20
478	  8	373.0	38.6	 25
479	  8	1094.3	171.5	 20
480	  8	247.0	28.7	 16
481	  8	586.3	74.1	 20
482	  8	211.3	25.8	 20
483	  8	299.0	28.1	 16
484	  8	166.0	20.8	 25
485	  8	136.0	15.6	 25
486	  8	144.5	14.7	 20
487	  8	138.0	14.1	 25
488	  8	568.0	180.8	 25
489	  8	518.3	47.9	 20
490	  8	306.0	34.4	 25
491	  8	485.0	87.8	 25
492	  8	535.5	109.6	 20
493	  8	225.0	29.2	 25
494	  8	296.0	33.8	 25
495	  8	297.3	26.8	 16
496	  8	396.0	35.2	 20
497	  8	584.5	62.5	 20
498	  8	188.0	19.3	 16
499	  8	265.3	29.8	 20
500	  8	341.0	68.9	 20
501	  8	609.3	121.6	 20
502	  8	260.0	32.5	 25
503	  8	360.0	66.1	 25
504	  8	170.3	23.4	 20
505	  8	1193.0	201.4	 25
506	  8	801.0	132.6	 25
507	  8	3639.3	595.2	 20
508	  8	960.0	187.0	 25
509	  8	201.0	28.1	 25
510	  8	335.0	45.9	 20
511	  8	283.0	27.7	 25
512	  8	253.5	30.0	 20
513	  8	998.3	122.9	 16
514	  8	3262.8	717.4	 20
515	  8	322.8	35.4	 20
516	  8	165.5	17.2	 16
517	  8	123.0	17.1	 25
518	  8	300.0	56.6	 25
519	  8	240.5	25.6	 20
520	  8	232.0	24.7	 25
521	  8	112.0	15.4	 25
522	  8	159.0	18.5	 20
523	  8	169.0	22.4	 25
524	  8	144.0	16.6	 25
525	  8	134.8	19.9	 20
526	  8	160.0	20.9	 25
527	  8	338.0	41.6	 25
528	  8	294.5	39.2	 16
529	  8	198.0	27.9	 20
530	  8	138.3	15.3	 20
531	  8	188.5	24.0	 16
532	  8	161.3	20.5	 20
533	  8	151.0	19.5	 25
534	  8	244.5	21.6	 20
535	  8	682.0	96.0	 25
536	  8	1464.0	354.6	 25
537	  8	392.0	53.7	 20
538	  8	1466.0	283.5	 25
539	  8	1087.0	208.6	 25
540	  8	149.3	22.1	 20
541	  8	205.0	30.6	 25
542	  8	165.0	16.8	 25
543	  8	131.0	16.9	 20
544	  8	257.0	31.9	 20
545	  8	146.5	20.5	 20
546	  8	144.0	19.7	 16
547	  8	1322.5	172.9	 20
548	  8	613.0	69.8	 20
549	  8	1051.3	118.8	 16
550	  8	410.0	61.9	 25
551	  8	708.0	101.5	 25
552	  8	165.0	59.7	 20
553	  8	198.0	27.9	 25
554	  8	644.0	101.3	 25
555	  8	274.0	31.0	 20
556	  8	298.0	38.8	 25
557	  8	756.0	73.3	 25
558	  8	2627.5	393.7	 20
559	  8	327.0	186.6	 25
560	  8	151.0	18.7	 25
561	  8	139.5	18.2	 16
562	  8	280.3	42.3	 20
563	  8	176.5	25.8	 20
564	  8	236.8	25.3	 16
565	  8	133.3	19.3	 20
566	  8	233.0	46.4	 25
567	  8	135.5	16.5	 20
568	  8	1360.0	317.0	 25
569	  8	384.0	44.6	 25
570	  8	190.3	23.4	 20
571	  8	272.0	35.3	 25
572	  8	302.0	46.0	 25
573	  8	1271.8	147.8	 20
574	  8	1327.0	201.4	 25
575	  8	421.0	27.4	 25
576	  8	330.0	32.2	 20
577	  8	296.0	26.3	 20
578	  8	1073.0	150.8	 20
579	  8	517.3	40.9	 16
580	  8	3145.0	297.1	 20
581	  8	346.0	44.7	 20
582	  8	319.5	39.3	 16
583	  8	177.0	25.9	 25
584	  8	229.0	22.2	 25
585	  8	1090.3	117.4	 20
586	  8	3989.0	714.6	 25
587	  8	620.0	38.2	 25
588	  8	1412.3	86.0	 20
589	  8	491.0	39.0	 25
590	  8	681.0	80.4	 25
591	  8	328.3	30.7	 20
592	  8	1351.0	220.3	 25
593	  8	453.0	60.4	 25
594	  8	1043.0	69.1	 16
595	  8	1252.0	141.4	 20
596	  8	285.5	30.5	 20
597	  8	557.5	45.9	 16
598	  8	1353.0	245.0	 20
599	  8	354.0	37.5	 25
600	  8	1639.0	327.3	 25
601	  8	868.0	185.6	 20
602	  8	414.0	56.2	 25
603	  8	321.0	28.6	 25
604	  8	227.8	28.4	 20
605	  8	174.0	20.8	 25
606	  8	123.0	17.0	 25
607	  8	133.3	19.8	 20
608	  8	122.0	18.0	 25
609	  8	110.0	15.9	 25
610	  8	157.3	17.4	 16
611	  8	294.8	49.9	 20
612	  8	839.5	157.3	 20
613	  8	184.8	22.5	 16
614	  8	379.3	32.1	 20
615	  8	239.5	31.0	 20
616	  8	327.5	36.0	 20
617	  8	500.0	47.1	 25
618	  8	1214.0	237.9	 25
619	  8	404.8	47.4	 20
620	  8	896.0	117.9	 25
621	  8	203.0	25.2	 25
622	  8	232.8	25.0	 20
623	  8	166.0	16.7	 25
624	  8	139.0	21.5	 25
625	  8	1057.5	75.8	 20
626	  8	1137.8	104.9	 20
627	  8	386.0	46.7	 20
628	  8	1780.8	170.7	 16
629	  8	843.0	71.2	 20
630	  8	816.0	80.9	 20
631	  8	164.0	13.8	 16
632	  8	135.0	16.4	 25
633	  8	432.0	55.1	 25
634	  8	255.0	36.8	 20
635	  8	577.0	56.0	 25
636	  8	627.0	42.0	 25
637	  8	760.5	53.1	 20
638	  8	433.0	140.4	 25
639	  8	10154.0	2282.6	 25
  0	  9	294.0	818.3	 20
  1	  9	731.0	152.5	 25
  2	  9	150.0	15.3	 25
  3	  9	171.0	22.5	 20
  4	  9	420.0	33.2	 25
  5	  9	770.0	80.4	 25
  6	  9	636.5	76.4	 20
  7	  9	1947.0	305.3	 25
  8	  9	210.3	26.2	 20
  9	  9	237.5	29.4	 16
 10	  9	126.3	22.1	 20
 11	  9	317.0	47.8	 20
 12	  9	124.8	20.1	 16
 13	  9	526.5	52.5	 20
 14	  9	302.0	39.9	 25
 15	  9	1389.5	97.8	 20
 16	  9	660.0	58.0	 25
 17	  9	460.0	43.5	 25
 18	  9	300.5	29.0	 20
 19	  9	566.0	58.7	 25
 20	  9	1320.0	219.0	 25
 21	  9	303.5	32.8	 20
 22	  9	3247.0	531.6	 25
 23	  9	847.0	105.3	 25
 24	  9	152.0	14.5	 20
 25	  9	99.8	12.6	 20
 26	  9	125.3	17.4	 20
 27	  9	154.3	23.1	 16
 28	  9	388.5	32.8	 20
 29	  9	1997.5	381.4	 20
 30	  9	179.3	21.7	 20
 31	  9	2673.0	448.6	 25
 32	  9	521.0	106.3	 25
 33	  9	1779.0	97.3	 20
 34	  9	317.0	59.6	 25
 35	  9	593.0	49.3	 25
 36	  9	960.3	60.3	 20
 37	  9	1199.0	84.2	 25
 38	  9	935.0	134.4	 25
 39	  9	293.0	32.0	 20
 40	  9	208.0	19.2	 25
 41	  9	263.3	32.5	 20
 42	  9	321.5	24.3	 16
 43	  9	217.3	28.1	 20
 44	  9	167.8	25.0	 20
 45	  9	198.0	17.8	 16
 46	  9	259.0	23.6	 20
 47	  9	155.0	19.6	 25
 48	  9	840.3	147.5	 20
 49	  9	288.0	30.9	 25
 50	  9	10289.0	2020.7	 25
 51	  9	667.5	84.1	 20
 52	  9	484.0	67.2	 25
 53	  9	2608.0	314.5	 25
 54	  9	5351.3	818.3	 20
 55	  9	302.0	38.7	 25
 56	  9	309.0	37.5	 25
 57	  9	380.0	34.8	 20
 58	  9	629.5	54.9	 20
 59	  9	296.0	25.9	 20
 60	  9	260.0	17.9	 16
 61	  9	2046.3	355.1	 20
 62	  9	806.3	93.0	 20
 63	  9	1416.0	205.5	 20
 64	  9	1102.0	193.0	 25
 65	  9	442.0	43.9	 25
 66	  9	1410.8	107.2	 20
 67	  9	163.0	14.1	 25
 68	  9	133.0	18.7	 25
 69	  9	297.3	27.8	 20
 70	  9	104.0	13.6	 25
 71	  9	1005.0	192.2	 25
 72	  9	1898.0	206.8	 20
 73	  9	135.0	25.7	 25
 74	  9	125.3	14.2	 20
 75	  9	169.0	29.3	 16
 76	  9	256.8	36.5	 20
 77	  9	250.0	25.9	 20
 78	  9	151.5	16.8	 16
 79	  9	743.0	140.7	 25
 80	  9	572.0	51.2	 25
 81	  9	432.8	25.2	 20
 82	  9	2205.0	367.1	 25
 83	  9	132.0	17.2	 25
 84	  9	142.0	19.0	 20
 85	  9	880.0	303.3	 25
 86	  9	214.0	20.2	 25
 87	  9	4952.0	814.2	 20
 88	  9	218.0	29.4	 25
 89	  9	1285.0	215.5	 25
 90	  9	447.8	42.4	 16
 91	  9	663.0	68.5	 20
 92	  9	508.0	49.0	 20
 93	  9	512.0	27.8	 16
 94	  9	161.3	15.3	 20
 95	  9	138.5	13.9	 20
 96	  9	701.3	185.5	 20
 97	  9	134.0	17.3	 25
 98	  9	157.0	18.4	 25
 99	  9	563.0	82.4	 20
100	  9	1287.0	183.7	 25
101	  9	1177.0	95.4	 25
102	  9	2243.8	192.3	 20
103	  9	265.0	36.0	 25
104	  9	136.0	19.0	 25
105	  9	236.3	25.0	 20
106	  9	658.0	73.4	 25
107	  9	600.0	54.6	 20
108	  9	615.8	50.1	 16
109	  9	495.0	51.7	 20
110	  9	921.5	123.1	 20
111	  9	141.0	18.2	 16
112	  9	2429.0	443.2	 25
113	  9	773.0	114.9	 25
114	  9	525.0	50.9	 20
115	  9	386.0	45.7	 25
116	  9	326.0	43.4	 25
117	  9	280.3	57.5	 20
118	  9	4948.0	821.2	 25
119	  9	215.0	36.1	 25
120	  9	138.0	13.8	 20
121	  9	1231.0	182.1	 25
122	  9	693.0	110.2	 25
123	  9	256.0	29.2	 16
124	  9	5121.8	675.5	 20
125	  9	899.8	68.7	 20
126	  9	972.5	73.9	 16
127	  9	188.0	19.8	 20
128	  9	643.0	90.2	 20
129	  9	166.5	17.2	 20
130	  9	176.0	19.4	 25
131	  9	550.0	132.6	 25
132	  9	311.0	36.3	 20
133	  9	2416.0	442.4	 25
134	  9	804.0	113.7	 25
135	  9	346.8	38.2	 20
136	  9	359.0	41.6	 25
137	  9	306.0	29.2	 25
138	  9	316.3	31.1	 20
139	  9	7381.0	989.9	 25
140	  9	194.5	149.2	 20
141	  9	177.0	12.0	 16
142	  9	1688.8	227.4	 20
143	  9	7106.0	973.8	 20
144	  9	708.3	116.3	 16
145	  9	519.0	52.6	 25
146	  9	1154.0	97.8	 25
147	  9	893.0	88.9	 25
148	  9	571.3	58.8	 20
149	  9	718.0	102.7	 25
150	  9	846.0	111.1	 25
151	  9	377.3	33.9	 20
152	  9	5164.0	727.8	 25
153	  9	152.0	18.8	 25
154	  9	175.3	19.2	 20
155	  9	1020.0	119.1	 25
156	  9	1951.0	169.1	 20
157	  9	3221.5	309.2	 16
158	  9	835.5	89.2	 20
159	  9	523.3	46.4	 20
160	  9	265.0	35.7	 16
161	  9	1360.0	168.2	 20
162	  9	1103.0	121.9	 25
163	  9	226.3	28.2	 20
164	  9	1480.0	227.4	 25
165	  9	2315.0	180.0	 25
166	  9	3454.8	204.1	 20
167	  9	3373.0	387.4	 25
168	  9	3759.0	660.3	 25
169	  9	7076.5	539.4	 20
170	  9	1150.0	128.7	 25
171	  9	804.0	138.4	 25
172	  9	209.8	14.8	 16
173	  9	977.5	208.4	 20
174	  9	11166.8	2731.5	 20
175	  9	281.0	35.3	 16
176	  9	331.5	40.3	 20
177	  9	489.5	67.0	 20
178	  9	468.5	77.7	 20
179	  9	379.0	44.6	 25
180	  9	540.0	77.0	 25
181	  9	2751.5	388.1	 20
182	  9	148.0	18.0	 25
183	  9	151.0	20.5	 25
184	  9	171.3	23.3	 20
185	  9	121.0	22.1	 25
186	  9	216.0	46.0	 25
187	  9	9503.5	1388.7	 20
188	  9	193.0	38.2	 25
189	  9	126.8	16.0	 20
190	  9	2889.8	338.1	 16
191	  9	2839.0	451.4	 20
192	  9	195.3	23.7	 20
193	  9	271.5	34.1	 16
194	  9	5561.0	803.7	 25
195	  9	272.0	61.4	 25
196	  9	1456.5	183.7	 20
197	  9	4030.0	425.4	 25
198	  9	2436.0	345.3	 25
199	  9	275.0	32.8	 20
200	  9	1058.0	151.2	 25
201	  9	507.0	78.0	 25
202	  9	322.0	32.7	 20
203	  9	9196.0	1514.2	 25
204	  9	840.0	211.7	 25
205	  9	139.3	16.8	 16
206	  9	405.0	82.0	 20
207	  9	116.3	12.5	 20
208	  9	135.3	16.2	 16
209	  9	226.8	40.1	 20
210	  9	2088.8	506.5	 20
211	  9	923.8	181.1	 20
212	  9	196.0	33.5	 25
213	  9	1282.0	330.8	 25
214	  9	145.3	21.5	 20
215	  9	8650.0	1706.9	 25
216	  9	7193.0	1666.8	 25
217	  9	10153.8	1953.1	 20
218	  9	1414.0	314.1	 25
219	  9	154.0	19.7	 25
220	  9	295.0	47.6	 20
221	  9	269.0	25.5	 25
222	  9	479.5	56.6	 20
223	  9	6922.0	610.0	 16
224	  9	433.5	40.8	 20
225	  9	291.8	30.4	 20
226	  9	991.0	76.5	 16
227	  9	714.0	66.5	 25
228	  9	370.0	41.2	 25
229	  9	3133.5	388.1	 20
230	  9	891.0	83.1	 25
231	  9	5229.0	671.5	 25
232	  9	1324.5	83.6	 20
233	  9	308.0	33.2	 25
234	  9	1675.0	226.2	 25
235	  9	1182.5	107.0	 20
236	  9	929.0	93.4	 25
237	  9	5673.0	805.9	 25
238	  9	170.0	18.1	 16
239	  9	2235.3	259.7	 20
240	  9	646.5	79.3	 20
241	  9	277.8	33.7	 16
242	  9	3032.3	402.9	 20
243	  9	394.5	49.4	 20
244	  9	467.8	50.9	 20
245	  9	273.0	28.9	 25
246	  9	269.0	64.9	 25
247	  9	3649.8	171.2	 20
248	  9	619.0	56.4	 25
249	  9	770.0	128.4	 25
250	  9	2556.3	391.3	 20
251	  9	5997.0	1292.1	 25
252	  9	362.0	38.8	 25
253	  9	403.8	31.7	 20
254	  9	339.0	23.2	 25
255	  9	619.8	72.3	 20
256	  9	327.0	26.5	 16
257	  9	488.5	52.1	 20
258	  9	610.0	99.4	 20
259	  9	379.5	25.5	 16
260	  9	2016.0	175.3	 25
261	  9	906.0	147.1	 25
262	  9	1050.8	73.7	 20
263	  9	234.0	24.6	 25
264	  9	121.0	18.5	 25
265	  9	148.3	16.9	 20
266	  9	783.0	84.4	 25
267	  9	489.0	43.9	 25
268	  9	210.5	18.4	 20
269	  9	593.0	35.5	 25
270	  9	356.0	54.0	 25
271	  9	180.3	21.9	 16
272	  9	468.0	45.8	 20
273	  9	331.5	28.9	 20
274	  9	371.8	32.6	 16
275	  9	330.5	36.8	 20
276	  9	4374.0	627.7	 25
277	  9	839.5	95.8	 20
278	  9	612.0	79.3	 25
279	  9	219.0	22.0	 25
280	  9	861.8	71.9	 20
281	  9	290.0	37.7	 25
282	  9	279.0	31.9	 25
283	  9	175.5	24.8	 20
284	  9	3164.0	781.9	 25
285	  9	293.0	48.2	 25
286	  9	466.8	49.7	 20
287	  9	139.0	20.0	 20
288	  9	155.5	26.9	 20
289	  9	448.3	38.2	 16
290	  9	434.3	28.8	 20
291	  9	226.3	18.7	 20
292	  9	929.3	108.2	 16
293	  9	134.0	20.1	 25
294	  9	263.0	40.3	 25
295	  9	1980.0	296.5	 20
296	  9	227.0	25.4	 25
297	  9	261.0	32.8	 25
298	  9	343.5	36.4	 20
299	  9	523.0	41.4	 25
300	  9	155.0	19.1	 25
301	  9	219.0	25.4	 20
302	  9	377.0	38.4	 25
303	  9	7959.0	1680.7	 25
304	  9	135.0	18.9	 20
305	  9	166.3	16.6	 16
306	  9	2074.0	368.6	 20
307	  9	227.0	25.9	 20
308	  9	150.0	16.7	 16
309	  9	629.0	125.0	 25
310	  9	122.0	18.0	 25
311	  9	168.0	12.9	 20
312	  9	1694.0	370.6	 25
313	  9	2474.0	588.2	 25
314	  9	182.3	17.9	 20
315	  9	4491.0	912.8	 25
316	  9	286.0	39.5	 25
317	  9	1020.5	130.2	 20
318	  9	243.0	33.9	 25
319	  9	423.0	78.7	 25
320	  9	682.3	57.5	 16
321	  9	154.0	21.7	 20
322	  9	192.5	25.8	 20
323	  9	598.5	34.2	 16
324	  9	648.8	55.5	 20
325	  9	480.5	38.1	 20
326	  9	281.8	39.1	 20
327	  9	9810.0	1105.3	 25
328	  9	1113.0	253.9	 25
329	  9	140.3	15.6	 20
330	  9	277.0	41.3	 25
331	  9	759.0	151.8	 25
332	  9	919.0	68.9	 20
333	  9	238.0	38.3	 25
334	  9	323.0	59.8	 25
335	  9	1622.8	173.1	 20
336	  9	197.0	22.3	 25
337	  9	256.8	32.7	 20
338	  9	216.5	22.8	 16
339	  9	304.3	32.4	 20
340	  9	2338.5	566.1	 20
341	  9	164.3	34.6	 16
342	  9	315.0	45.0	 25
343	  9	227.0	25.4	 25
344	  9	1989.8	327.4	 20
345	  9	137.0	17.8	 25
346	  9	140.0	22.9	 25
347	  9	114.8	21.1	 20
348	  9	698.0	127.7	 25
349	  9	544.0	75.1	 25
350	  9	481.3	47.2	 20
351	  9	281.0	20.8	 25
352	  9	434.0	64.8	 25
353	  9	1371.0	91.0	 16
354	  9	796.3	94.3	 20
355	  9	491.5	70.0	 20
356	  9	348.0	26.4	 16
357	  9	172.3	15.1	 20
358	  9	117.0	14.1	 25
359	  9	545.3	59.3	 20
360	  9	345.0	40.1	 25
361	  9	152.0	18.9	 25
362	  9	497.8	44.9	 20
363	  9	737.0	62.7	 25
364	  9	505.0	56.4	 25
365	  9	257.3	22.0	 20
366	  9	882.0	83.5	 25
367	  9	604.0	103.5	 25
368	  9	136.3	25.7	 20
369	  9	138.0	13.0	 20
370	  9	145.8	22.1	 20
371	  9	323.8	30.2	 16
372	  9	1241.8	152.4	 20
373	  9	271.3	33.9	 20
374	  9	756.0	107.6	 16
375	  9	716.0	88.7	 25
376	  9	1241.0	223.7	 25
377	  9	302.3	34.6	 20
378	  9	140.0	18.2	 25
379	  9	3802.0	914.7	 25
380	  9	2257.0	509.3	 20
381	  9	167.0	22.7	 25
382	  9	538.0	116.6	 25
383	  9	1035.8	230.8	 20
384	  9	172.0	26.8	 25
385	  9	155.0	18.8	 25
386	  9	3552.8	511.1	 16
387	  9	559.8	64.3	 20
388	  9	2422.0	294.2	 20
389	  9	1412.0	234.9	 16
390	  9	368.5	53.0	 20
391	  9	216.0	25.4	 25
392	  9	299.5	57.2	 20
393	  9	346.0	66.0	 25
394	  9	124.0	20.3	 25
395	  9	171.3	20.4	 20
396	  9	354.0	39.6	 25
397	  9	365.0	34.5	 25
398	  9	292.3	28.0	 20
399	  9	5906.0	1113.7	 25
400	  9	484.0	77.2	 25
401	  9	178.5	30.2	 20
402	  9	245.5	33.4	 20
403	  9	276.0	30.3	 20
404	  9	190.3	26.9	 16
405	  9	205.5	25.8	 20
406	  9	284.8	29.8	 20
407	  9	382.3	42.0	 16
408	  9	704.0	125.0	 25
409	  9	557.0	104.4	 25
410	  9	169.8	18.1	 20
411	  9	133.0	16.5	 25
412	  9	162.0	25.8	 25
413	  9	168.8	17.5	 20
414	  9	501.0	80.5	 25
415	  9	212.0	27.8	 25
416	  9	547.3	114.5	 20
417	  9	125.0	19.7	 25
418	  9	476.0	132.1	 25
419	  9	117.5	16.1	 16
420	  9	609.0	105.5	 20
421	  9	122.0	19.8	 20
422	  9	180.3	21.6	 16
423	  9	164.0	21.1	 20
424	  9	176.0	19.0	 25
425	  9	201.8	26.1	 20
426	  9	643.0	67.7	 25
427	  9	372.0	48.9	 25
428	  9	183.8	27.4	 20
429	  9	1016.0	181.0	 25
430	  9	3598.0	767.9	 25
431	  9	928.8	76.3	 20
432	  9	400.0	41.9	 25
433	  9	260.0	31.7	 25
434	  9	233.3	22.7	 20
435	  9	249.3	51.8	 20
436	  9	114.8	16.2	 20
437	  9	260.0	36.4	 16
438	  9	155.0	19.0	 20
439	  9	283.3	33.5	 20
440	  9	272.5	35.8	 16
441	  9	141.0	19.0	 25
442	  9	3334.0	803.7	 25
443	  9	123.5	17.2	 20
444	  9	926.0	117.2	 25
445	  9	290.0	36.9	 25
446	  9	1754.8	166.5	 20
447	  9	872.0	64.5	 25
448	  9	672.0	47.3	 25
449	  9	1615.0	278.5	 20
450	  9	353.0	29.9	 25
451	  9	667.8	105.3	 20
452	  9	7897.5	598.1	 16
453	  9	263.5	22.0	 20
454	  9	339.3	50.4	 20
455	  9	898.3	86.9	 16
456	  9	3289.3	388.0	 20
457	  9	1625.0	113.8	 25
458	  9	852.3	76.5	 20
459	  9	250.0	35.6	 25
460	  9	163.0	18.2	 25
461	  9	252.3	29.2	 20
462	  9	283.0	35.5	 25
463	  9	217.0	26.0	 25
464	  9	214.0	24.2	 25
465	  9	140.5	22.1	 20
466	  9	931.0	177.7	 25
467	  9	4048.0	680.7	 25
468	  9	209.3	25.7	 16
469	  9	289.5	28.1	 20
470	  9	306.0	34.2	 20
471	  9	158.8	14.9	 16
472	  9	422.5	53.9	 20
473	  9	207.0	27.9	 25
474	  9	464.8	105.6	 20
475	  9	177.0	20.0	 25
476	  9	155.0	20.0	 25
477	  9	1323.5	227.9	 20
478	  9	303.0	41.7	 25
479	  9	4769.0	974.1	 25
480	  9	408.0	40.8	 20
481	  9	193.0	23.0	 25
482	  9	245.0	25.4	 25
483	  9	1092.5	228.2	 20
484	  9	192.3	26.0	 20
485	  9	1160.0	111.5	 20
486	  9	1922.5	145.1	 16
487	  9	294.0	26.7	 20
488	  9	114.5	13.2	 20
489	  9	1204.0	193.8	 16
490	  9	166.0	22.8	 25
491	  9	214.0	20.0	 25
492	  9	187.3	25.5	 20
493	  9	158.0	15.9	 25
494	  9	453.0	59.3	 25
495	  9	598.0	95.3	 20
496	  9	146.0	18.6	 25
497	  9	2928.0	527.3	 25
498	  9	128.0	17.4	 20
499	  9	142.0	20.1	 25
500	  9	149.0	20.4	 25
501	  9	269.8	32.9	 16
502	  9	251.5	37.5	 20
503	  9	219.5	32.7	 20
504	  9	296.5	26.3	 16
505	  9	209.5	20.1	 20
506	  9	386.0	44.2	 25
507	  9	400.0	46.0	 20
508	  9	896.0	64.2	 25
509	  9	585.0	63.4	 25
510	  9	141.5	22.0	 20
511	  9	227.0	23.2	 25
512	  9	830.0	151.6	 25
513	  9	4962.8	670.7	 20
514	  9	3970.0	958.9	 25
515	  9	144.0	16.4	 25
516	  9	168.3	23.3	 20
517	  9	543.3	76.8	 20
518	  9	1350.0	213.1	 20
519	  9	490.3	40.4	 16
520	  9	192.3	30.8	 20
521	  9	1318.8	251.2	 20
522	  9	135.0	14.2	 16
523	  9	373.0	42.1	 25
524	  9	3757.0	585.5	 25
525	  9	142.0	16.4	 20
526	  9	166.0	17.2	 25
527	  9	185.0	21.8	 25
528	  9	352.5	34.3	 20
529	  9	420.0	51.1	 25
530	  9	264.0	34.4	 25
531	  9	113.0	16.2	 20
532	  9	140.0	21.7	 25
533	  9	153.0	22.1	 20
534	  9	1066.0	80.1	 16
535	  9	387.8	40.5	 20
536	  9	265.5	31.8	 20
537	  9	1043.5	120.3	 16
538	  9	144.0	17.9	 20
539	  9	270.0	39.1	 25
540	  9	129.0	19.7	 20
541	  9	308.0	47.6	 25
542	  9	367.0	60.4	 25
543	  9	291.0	31.1	 20
544	  9	248.0	27.9	 25
545	  9	162.0	24.3	 25
546	  9	144.3	16.1	 20
547	  9	545.0	48.9	 25
548	  9	969.0	121.0	 25
549	  9	614.0	69.2	 20
550	  9	358.0	42.5	 20
551	  9	250.3	26.4	 20
552	  9	219.0	26.6	 16
553	  9	264.8	31.3	 20
554	  9	430.0	32.8	 20
555	  9	1087.8	73.2	 20
556	  9	8482.0	807.3	 25
557	  9	2363.0	155.5	 25
558	  9	517.3	39.9	 20
559	  9	2772.0	331.8	 25
560	  9	144.0	17.2	 25
561	  9	177.5	23.4	 20
562	  9	138.0	19.1	 25
563	  9	274.0	35.0	 25
564	  9	140.0	17.0	 20
565	  9	143.0	14.8	 25
566	  9	677.8	134.0	 20
567	  9	154.3	20.4	 16
568	  9	3575.0	731.5	 20
569	  9	378.8	27.4	 20
570	  9	2445.5	279.5	 16
571	  9	2017.3	469.4	 20
572	  9	175.0	19.8	 25
573	  9	4465.3	686.5	 20
574	  9	503.0	48.9	 25
575	  9	334.0	27.5	 25
576	  9	783.8	60.4	 20
577	  9	10349.0	1970.3	 25
578	  9	923.0	75.3	 25
579	  9	758.3	52.2	 20
580	  9	1024.0	48.7	 25
581	  9	2002.0	426.4	 25
582	  9	760.8	152.7	 20
583	  9	6301.0	1332.9	 20
584	  9	325.5	27.0	 20
585	  9	203.0	25.3	 16
586	  9	3404.3	810.7	 20
587	  9	2450.8	456.2	 20
588	  9	437.0	32.3	 20
589	  9	457.0	31.5	 25
590	  9	961.0	80.8	 25
591	  9	484.5	28.2	 20
592	  9	137.0	22.1	 25
593	  9	966.0	155.9	 25
594	  9	361.3	41.4	 20
595	  9	305.0	28.1	 25
596	  9	1034.0	205.1	 25
597	  9	594.3	67.7	 20
598	  9	167.0	21.1	 25
599	  9	234.0	25.6	 20
600	  9	210.3	26.3	 16
601	  9	143.0	19.1	 20
602	  9	277.5	23.7	 20
603	  9	305.8	29.1	 16
604	  9	142.0	15.6	 20
605	  9	4078.0	1010.2	 25
606	  9	147.0	20.4	 20
607	  9	118.0	16.6	 25
608	  9	142.0	22.6	 25
609	  9	231.0	30.3	 20
610	  9	11736.0	2941.3	 25
611	  9	2083.0	432.8	 25
612	  9	272.3	28.2	 20
613	  9	671.0	143.6	 25
614	  9	3878.0	1133.9	 25
615	  9	206.0	31.9	 20
616	  9	315.3	26.2	 20
617	  9	623.0	89.8	 20
618	  9	881.5	163.8	 16
619	  9	169.5	25.2	 20
620	  9	208.5	26.7	 20
621	  9	3447.0	894.0	 25
622	  9	136.3	19.7	 20
623	  9	589.0	74.0	 25
624	  9	218.0	31.0	 25
625	  9	306.8	43.5	 20
626	  9	3241.0	751.8	 25
627	  9	255.0	30.3	 25
628	  9	330.3	55.4	 20
629	  9	174.0	36.6	 25
630	  9	193.0	42.8	 25
631	  9	210.3	27.8	 20
632	  9	726.5	72.3	 20
633	  9	474.5	40.5	 20
634	  9	1215.0	98.7	 16
635	  9	14856.0	2919.4	 20
636	  9	570.8	50.5	 20
637	  9	6283.8	1006.5	 20
638	  9	246.0	49.3	 25
639	  9	332.0	45.7	 25
  0	 10	12786.5	3142.2	 20
  1	 10	155.5	14.2	 20
  2	 10	172.5	22.0	 16
  3	 10	127.0	17.1	 25
  4	 10	427.0	61.1	 25
  5	 10	535.3	98.1	 20
  6	 10	284.0	44.1	 25
  7	 10	174.0	24.6	 25
  8	 10	168.3	19.0	 20
  9	 10	187.0	27.2	 25
 10	 10	127.0	11.4	 25
 11	 10	154.0	23.4	 25
 12	 10	129.5	16.8	 20
 13	 10	673.0	86.9	 25
 14	 10	273.3	37.2	 20
 15	 10	879.8	60.7	 16
 16	 10	625.5	67.0	 20
 17	 10	319.5	32.1	 20
 18	 10	250.8	15.7	 16
 19	 10	548.0	95.4	 25
 20	 10	1534.0	317.5	 25
 21	 10	240.3	101.5	 20
 22	 10	706.0	160.8	 25
 23	 10	373.0	64.6	 25
 24	 10	125.3	22.1	 20
 25	 10	123.0	19.3	 25
 26	 10	117.0	16.0	 25
 27	 10	178.8	31.3	 20
 28	 10	374.0	60.5	 25
 29	 10	919.0	219.8	 25
 30	 10	293.3	41.2	 16
 31	 10	1108.5	246.6	 20
 32	 10	370.0	69.5	 20
 33	 10	1152.5	176.3	 16
 34	 10	206.3	29.6	 20
 35	 10	283.8	48.3	 20
 36	 10	677.3	87.8	 20
 37	 10	1976.0	271.4	 25
 38	 10	912.0	155.3	 25
 39	 10	174.8	20.6	 20
 40	 10	271.0	29.2	 25
 41	 10	271.0	39.4	 25
 42	 10	357.0	36.3	 20
 43	 10	189.0	22.9	 25
 44	 10	189.0	20.1	 25
 45	 10	225.8	17.7	 20
 46	 10	218.0	28.3	 25
 47	 10	146.3	14.6	 20
 48	 10	206.3	25.9	 16
 49	 10	281.3	24.7	 20
 50	 10	2358.3	469.0	 20
 51	 10	268.8	28.3	 16
 52	 10	508.0	396.6	 25
 53	 10	2976.0	374.8	 25
 54	 10	751.3	124.2	 20
 55	 10	234.0	118.0	 25
 56	 10	309.0	36.5	 25
 57	 10	282.8	447.4	 20
 58	 10	541.0	54.3	 25
 59	 10	310.0	39.2	 25
 60	 10	251.3	66.6	 20
 61	 10	490.0	90.7	 25
 62	 10	933.0	219.5	 25
 63	 10	1713.3	323.1	 16
 64	 10	1382.0	208.0	 20
 65	 10	485.0	85.3	 20
 66	 10	2077.8	319.7	 16
 67	 10	186.5	21.3	 20
 68	 10	135.3	18.2	 20
 69	 10	137.0	18.0	 20
 70	 10	111.0	15.5	 25
 71	 10	142.0	23.1	 25
 72	 10	326.3	48.3	 20
 73	 10	160.0	25.2	 25
 74	 10	134.0	20.6	 25
 75	 10	130.5	18.4	 20
 76	 10	197.0	24.4	 25
 77	 10	344.0	52.0	 25
 78	 10	200.5	28.9	 20
 79	 10	209.5	26.1	 20
 80	 10	419.3	48.5	 20
 81	 10	355.3	43.2	 16
 82	 10	661.0	101.6	 20
 83	 10	139.3	20.9	 20
 84	 10	176.8	23.4	 16
 85	 10	1005.0	144.2	 25
 86	 10	229.0	67.8	 25
 87	 10	827.3	195.2	 20
 88	 10	223.0	27.6	 25
 89	 10	304.0	49.6	 25
 90	 10	404.0	49.7	 20
 91	 10	393.0	45.1	 25
 92	 10	305.0	41.5	 25
 93	 10	401.3	37.9	 20
 94	 10	134.0	19.3	 25
 95	 10	138.0	24.6	 25
 96	 10	113.5	15.6	 16
 97	 10	113.5	21.0	 20
 98	 10	155.8	21.0	 20
 99	 10	333.3	61.1	 16
100	 10	387.3	41.2	 20
101	 10	1434.0	285.5	 25
102	 10	878.3	72.8	 20
103	 10	286.0	37.8	 25
104	 10	140.0	22.1	 25
105	 10	202.5	28.9	 20
106	 10	448.0	55.5	 25
107	 10	707.0	90.4	 25
108	 10	755.0	64.4	 20
109	 10	491.0	46.4	 25
110	 10	491.0	68.8	 25
111	 10	125.3	17.1	 20
112	 10	196.5	22.3	 20
113	 10	264.5	33.3	 20
114	 10	353.5	29.6	 16
115	 10	223.8	23.8	 20
116	 10	483.5	63.4	 20
117	 10	210.0	18.2	 16
118	 10	1437.0	345.4	 25
119	 10	221.0	31.4	 25
120	 10	150.5	20.1	 20
121	 10	106.0	14.4	 25
122	 10	139.0	16.5	 25
123	 10	477.3	83.4	 20
124	 10	1671.0	325.1	 25
125	 10	2359.0	388.7	 25
126	 10	2399.5	295.2	 20
127	 10	228.0	35.0	 25
128	 10	197.0	21.4	 25
129	 10	140.5	16.4	 16
130	 10	166.5	20.1	 20
131	 10	1350.0	122.4	 20
132	 10	197.8	31.1	 16
133	 10	682.5	87.3	 20
134	 10	280.0	44.6	 25
135	 10	327.3	36.9	 20
136	 10	517.0	54.8	 25
137	 10	285.0	28.9	 25
138	 10	279.5	29.2	 20
139	 10	2514.0	355.0	 25
140	 10	182.0	25.8	 25
141	 10	127.0	17.2	 20
142	 10	558.0	65.3	 25
143	 10	3175.0	449.4	 25
144	 10	1611.0	106.5	 20
145	 10	724.3	53.9	 20
146	 10	1356.8	181.8	 20
147	 10	1756.5	144.0	 16
148	 10	677.8	80.0	 20
149	 10	487.0	66.1	 20
150	 10	803.3	94.1	 16
151	 10	359.0	59.0	 25
152	 10	562.0	132.0	 25
153	 10	156.5	24.3	 20
154	 10	148.0	34.3	 25
155	 10	806.0	158.5	 25
156	 10	2796.8	365.3	 20
157	 10	939.0	192.7	 25
158	 10	734.0	118.3	 25
159	 10	4920.3	922.8	 20
160	 10	172.0	24.2	 25
161	 10	480.0	57.9	 25
162	 10	600.0	49.6	 16
163	 10	240.0	42.3	 20
164	 10	456.3	56.2	 20
165	 10	1964.5	118.3	 16
166	 10	3271.8	338.7	 20
167	 10	1928.0	295.5	 25
168	 10	4366.3	888.2	 20
169	 10	4334.0	944.9	 25
170	 10	1064.0	134.5	 25
171	 10	274.0	26.6	 25
172	 10	204.3	25.7	 20
173	 10	291.0	43.9	 25
174	 10	4893.0	1270.6	 25
175	 10	170.3	18.9	 20
176	 10	294.0	35.0	 25
177	 10	492.0	50.1	 25
178	 10	761.5	57.8	 16
179	 10	338.0	35.3	 20
180	 10	688.3	59.5	 20
181	 10	624.0	80.0	 16
182	 10	148.3	20.1	 20
183	 10	155.0	21.3	 25
184	 10	167.0	21.0	 20
185	 10	133.0	15.5	 25
186	 10	238.0	33.3	 25
187	 10	3947.0	903.0	 20
188	 10	213.0	27.4	 25
189	 10	140.0	21.5	 25
190	 10	609.8	109.0	 20
191	 10	1311.0	284.1	 25
192	 10	169.0	21.9	 25
193	 10	293.8	41.1	 20
194	 10	2931.5	443.8	 20
195	 10	300.0	63.3	 20
196	 10	1363.8	175.7	 16
197	 10	5905.3	892.5	 20
198	 10	4805.5	703.6	 20
199	 10	295.3	25.3	 16
200	 10	837.0	93.6	 25
201	 10	494.0	61.0	 25
202	 10	281.0	31.3	 20
203	 10	3349.0	706.1	 25
204	 10	198.0	28.1	 25
205	 10	127.0	21.8	 20
206	 10	149.0	18.4	 25
207	 10	133.0	22.2	 25
208	 10	127.3	16.8	 20
209	 10	156.0	20.4	 25
210	 10	490.0	114.3	 25
211	 10	163.5	18.6	 16
212	 10	158.5	22.2	 20
213	 10	201.3	38.3	 20
214	 10	105.0	18.0	 16
215	 10	1768.3	243.0	 20
216	 10	869.0	246.8	 25
217	 10	3472.5	1020.4	 20
218	 10	227.0	36.8	 25
219	 10	148.0	21.4	 25
220	 10	248.3	32.2	 20
221	 10	276.0	58.8	 25
222	 10	413.0	27.7	 25
223	 10	3529.3	683.4	 20
224	 10	321.0	37.1	 25
225	 10	393.0	42.1	 25
226	 10	504.5	49.3	 20
227	 10	573.8	32.2	 20
228	 10	324.0	36.8	 20
229	 10	838.3	94.4	 16
230	 10	899.3	81.5	 20
231	 10	1664.8	130.3	 20
232	 10	923.8	87.3	 16
233	 10	229.0	23.8	 25
234	 10	562.0	61.1	 25
235	 10	1185.5	110.7	 20
236	 10	703.0	71.3	 25
237	 10	2015.0	311.7	 25
238	 10	169.8	19.1	 20
239	 10	1161.0	128.6	 25
240	 10	363.0	33.4	 25
241	 10	375.8	42.8	 20
242	 10	988.0	97.8	 25
243	 10	306.0	32.7	 25
244	 10	606.5	39.9	 16
245	 10	416.0	52.9	 20
246	 10	321.8	91.8	 20
247	 10	3907.0	295.5	 16
248	 10	803.3	60.5	 20
249	 10	1346.0	300.6	 25
250	 10	714.0	129.6	 20
251	 10	1765.0	468.2	 25
252	 10	278.0	29.4	 25
253	 10	463.5	32.4	 20
254	 10	378.0	35.5	 25
255	 10	1329.0	250.0	 25
256	 10	664.0	67.2	 20
257	 10	348.0	32.9	 25
258	 10	265.0	29.7	 25
259	 10	287.8	25.8	 20
260	 10	1025.8	96.9	 20
261	 10	956.8	116.5	 20
262	 10	957.8	82.4	 16
263	 10	162.5	21.6	 20
264	 10	124.0	15.8	 20
265	 10	118.3	12.8	 20
266	 10	622.0	65.4	 25
267	 10	357.0	57.6	 25
268	 10	209.0	19.0	 20
269	 10	617.0	73.3	 25
270	 10	271.0	45.3	 25
271	 10	155.0	22.0	 20
272	 10	221.0	23.5	 25
273	 10	290.0	28.9	 25
274	 10	809.5	92.9	 20
275	 10	440.0	47.5	 25
276	 10	1615.0	163.8	 20
277	 10	776.0	98.6	 16
278	 10	523.5	38.9	 20
279	 10	265.5	32.5	 20
280	 10	902.8	85.3	 16
281	 10	203.3	28.1	 20
282	 10	203.0	113.2	 25
283	 10	216.3	99.7	 20
284	 10	390.0	131.6	 25
285	 10	217.0	28.7	 25
286	 10	338.5	67.5	 20
287	 10	146.0	21.8	 25
288	 10	318.0	32.3	 25
289	 10	515.5	91.1	 20
290	 10	659.0	99.2	 25
291	 10	405.0	75.6	 25
292	 10	176.8	25.9	 20
293	 10	137.3	28.2	 20
294	 10	345.5	50.1	 20
295	 10	704.0	118.3	 16
296	 10	297.5	39.7	 20
297	 10	568.5	96.6	 20
298	 10	449.0	78.0	 20
299	 10	435.0	48.7	 25
300	 10	146.0	23.8	 25
301	 10	169.3	18.7	 20
302	 10	308.0	40.2	 25
303	 10	1549.0	361.2	 25
304	 10	139.0	16.4	 20
305	 10	147.0	22.1	 25
306	 10	308.0	98.4	 25
307	 10	276.0	27.6	 20
308	 10	157.0	18.7	 25
309	 10	179.8	23.1	 20
310	 10	138.8	20.3	 16
311	 10	204.5	28.7	 20
312	 10	205.0	27.6	 20
313	 10	617.3	70.0	 16
314	 10	192.0	29.2	 20
315	 10	1422.0	333.5	 25
316	 10	196.3	42.4	 20
317	 10	305.0	58.8	 25
318	 10	189.0	23.6	 25
319	 10	568.3	89.1	 20
320	 10	631.0	97.0	 25
321	 10	167.0	27.0	 25
322	 10	145.0	17.4	 20
323	 10	244.0	42.9	 25
324	 10	335.0	38.1	 25
325	 10	430.3	45.8	 20
326	 10	427.5	47.0	 20
327	 10	5204.5	876.8	 20
328	 10	168.0	24.4	 20
329	 10	128.5	17.0	 16
330	 10	129.3	14.6	 20
331	 10	166.0	25.6	 25
332	 10	515.0	72.4	 20
333	 10	383.0	54.4	 25
334	 10	342.0	48.1	 25
335	 10	258.3	42.9	 20
336	 10	177.0	18.2	 25
337	 10	252.0	33.6	 25
338	 10	239.8	28.3	 20
339	 10	169.0	20.0	 25
340	 10	278.0	92.3	 25
341	 10	152.3	24.3	 20
342	 10	196.0	20.3	 20
343	 10	197.3	19.7	 20
344	 10	193.8	20.8	 16
345	 10	136.8	17.6	 20
346	 10	133.3	21.1	 20
347	 10	114.3	13.8	 16
348	 10	239.0	38.8	 25
349	 10	237.0	27.8	 25
350	 10	338.5	31.3	 20
351	 10	281.0	40.3	 25
352	 10	309.0	42.3	 25
353	 10	478.3	58.8	 20
354	 10	341.0	42.6	 25
355	 10	171.0	26.2	 25
356	 10	194.5	29.1	 20
357	 10	141.0	21.9	 25
358	 10	126.3	15.6	 20
359	 10	534.3	30.5	 16
360	 10	273.0	30.2	 20
361	 10	118.0	25.8	 20
362	 10	414.5	33.9	 16
363	 10	467.3	57.4	 20
364	 10	719.0	114.7	 25
365	 10	209.5	28.7	 20
366	 10	948.0	50.9	 25
367	 10	1177.0	125.0	 25
368	 10	104.3	13.7	 20
369	 10	143.0	22.7	 25
370	 10	140.0	17.5	 25
371	 10	208.3	29.0	 20
372	 10	929.0	93.6	 25
373	 10	680.0	104.9	 25
374	 10	363.3	35.8	 20
375	 10	565.0	46.7	 20
376	 10	348.8	29.2	 20
377	 10	398.0	29.7	 16
378	 10	127.8	20.1	 20
379	 10	698.3	84.9	 20
380	 10	212.8	36.9	 20
381	 10	182.0	26.5	 25
382	 10	175.0	21.3	 25
383	 10	206.8	47.2	 20
384	 10	161.0	21.3	 25
385	 10	170.0	27.1	 25
386	 10	458.5	65.7	 20
387	 10	828.0	64.2	 25
388	 10	431.0	48.8	 25
389	 10	345.8	46.5	 20
390	 10	399.0	38.3	 25
391	 10	186.5	18.2	 20
392	 10	108.0	12.1	 16
393	 10	138.0	14.1	 20
394	 10	129.5	19.6	 20
395	 10	128.0	13.8	 16
396	 10	250.3	26.7	 20
397	 10	312.0	33.6	 25
398	 10	287.8	39.4	 20
399	 10	1229.0	252.2	 25
400	 10	475.0	45.2	 25
401	 10	138.0	19.8	 20
402	 10	269.0	28.2	 25
403	 10	246.0	29.7	 25
404	 10	171.3	23.5	 20
405	 10	244.0	33.1	 25
406	 10	285.0	27.1	 25
407	 10	474.5	47.3	 20
408	 10	445.3	64.5	 20
409	 10	303.8	39.8	 20
410	 10	212.3	30.5	 16
411	 10	110.3	11.4	 20
412	 10	131.8	19.8	 20
413	 10	172.0	25.8	 20
414	 10	594.0	89.4	 25
415	 10	180.0	12.0	 25
416	 10	151.0	19.0	 20
417	 10	108.0	13.1	 25
418	 10	137.0	18.5	 25
419	 10	114.0	15.2	 20
420	 10	161.0	18.0	 25
421	 10	132.0	20.3	 25
422	 10	125.8	17.9	 20
423	 10	153.0	19.2	 25
424	 10	178.5	21.2	 20
425	 10	169.8	24.2	 16
426	 10	443.5	47.8	 20
427	 10	319.8	43.5	 20
428	 10	165.3	29.7	 16
429	 10	442.0	38.0	 20
430	 10	883.0	150.9	 25
431	 10	830.3	76.8	 20
432	 10	349.0	40.0	 25
433	 10	290.0	32.8	 25
434	 10	461.8	25.9	 20
435	 10	205.0	15.9	 25
436	 10	126.0	13.6	 25
437	 10	167.8	27.7	 20
438	 10	165.0	18.0	 25
439	 10	194.0	18.9	 25
440	 10	213.5	24.0	 20
441	 10	160.0	25.6	 20
442	 10	175.3	24.6	 20
443	 10	121.5	15.3	 16
444	 10	794.3	118.1	 20
445	 10	245.3	35.9	 20
446	 10	2617.3	316.6	 20
447	 10	1001.0	100.9	 25
448	 10	907.0	83.6	 25
449	 10	1586.8	101.8	 20
450	 10	436.0	38.6	 25
451	 10	717.0	67.5	 25
452	 10	2482.5	212.2	 20
453	 10	217.0	25.7	 25
454	 10	300.0	38.7	 25
455	 10	477.0	30.7	 20
456	 10	1235.0	177.5	 25
457	 10	1331.0	101.7	 20
458	 10	591.5	48.1	 16
459	 10	217.3	35.2	 20
460	 10	179.5	17.8	 20
461	 10	142.5	11.7	 16
462	 10	219.0	19.1	 25
463	 10	400.0	47.9	 25
464	 10	427.8	40.3	 20
465	 10	144.0	19.6	 25
466	 10	339.0	51.8	 25
467	 10	396.3	98.7	 20
468	 10	218.0	23.1	 25
469	 10	220.0	24.6	 25
470	 10	249.5	34.2	 20
471	 10	216.0	29.3	 25
472	 10	183.0	25.9	 25
473	 10	223.5	21.6	 16
474	 10	133.3	13.8	 20
475	 10	221.8	27.4	 20
476	 10	129.3	16.7	 16
477	 10	209.0	33.2	 20
478	 10	346.8	52.1	 20
479	 10	2692.5	369.0	 20
480	 10	417.0	40.5	 25
481	 10	243.0	25.7	 25
482	 10	476.3	35.6	 20
483	 10	231.0	25.1	 25
484	 10	204.0	28.8	 25
485	 10	858.8	69.6	 20
486	 10	1069.0	142.9	 25
487	 10	356.0	42.4	 25
488	 10	119.0	14.9	 25
489	 10	209.3	55.0	 20
490	 10	162.3	25.1	 20
491	 10	147.3	21.5	 20
492	 10	135.5	17.4	 16
493	 10	152.0	22.9	 20
494	 10	643.0	46.0	 20
495	 10	404.0	45.4	 20
496	 10	185.0	28.8	 25
497	 10	1612.0	269.2	 25
498	 10	156.8	17.7	 20
499	 10	140.0	14.2	 25
500	 10	142.0	18.2	 25
501	 10	208.3	33.7	 20
502	 10	306.0	31.8	 25
503	 10	204.0	18.4	 25
504	 10	313.0	33.4	 20
505	 10	159.0	16.3	 25
506	 10	278.0	30.5	 20
507	 10	323.5	43.9	 16
508	 10	727.5	80.7	 20
509	 10	598.8	48.0	 20
510	 10	142.5	18.2	 16
511	 10	151.0	13.7	 20
512	 10	268.0	34.5	 25
513	 10	1438.3	201.0	 20
514	 10	530.0	131.1	 25
515	 10	123.0	14.9	 25
516	 10	151.3	19.4	 20
517	 10	601.0	72.3	 25
518	 10	1102.0	135.1	 25
519	 10	353.0	29.6	 20
520	 10	189.0	21.7	 25
521	 10	452.0	136.8	 25
522	 10	126.8	11.5	 20
523	 10	195.0	30.7	 20
524	 10	1246.5	160.0	 20
525	 10	124.5	14.9	 16
526	 10	228.5	23.0	 20
527	 10	248.0	27.4	 20
528	 10	400.5	31.1	 20
529	 10	319.0	31.7	 25
530	 10	262.0	34.1	 25
531	 10	119.3	13.6	 20
532	 10	177.0	32.1	 25
533	 10	149.0	21.8	 25
534	 10	1810.8	166.6	 20
535	 10	534.0	70.6	 25
536	 10	248.0	24.0	 25
537	 10	605.5	79.9	 20
538	 10	143.0	18.2	 25
539	 10	200.3	19.8	 20
540	 10	127.3	17.6	 16
541	 10	158.0	24.2	 20
542	 10	397.3	50.8	 20
543	 10	213.0	23.4	 16
544	 10	225.0	33.3	 25
545	 10	179.0	16.9	 25
546	 10	158.3	13.9	 20
547	 10	312.0	34.5	 25
548	 10	795.0	76.3	 25
549	 10	777.5	31.4	 20
550	 10	764.0	52.1	 25
551	 10	312.0	43.9	 25
552	 10	223.0	20.5	 20
553	 10	241.0	36.1	 25
554	 10	237.0	30.0	 25
555	 10	409.0	32.7	 16
556	 10	4793.8	386.5	 20
557	 10	973.5	83.1	 20
558	 10	404.8	38.1	 16
559	 10	357.8	49.3	 20
560	 10	140.5	14.1	 20
561	 10	152.8	20.8	 20
562	 10	132.0	18.5	 25
563	 10	160.0	15.7	 25
564	 10	153.0	19.8	 20
565	 10	129.0	18.0	 25
566	 10	184.0	35.3	 25
567	 10	179.0	24.4	 20
568	 10	2255.0	388.4	 25
569	 10	806.0	67.2	 25
570	 10	477.0	82.7	 20
571	 10	342.0	93.0	 25
572	 10	178.3	21.3	 20
573	 10	1576.0	152.1	 16
574	 10	636.0	61.1	 20
575	 10	413.8	30.3	 20
576	 10	1280.0	124.9	 16
577	 10	5358.0	1140.4	 25
578	 10	1674.0	273.7	 25
579	 10	473.5	56.9	 20
580	 10	779.0	83.2	 25
581	 10	1327.0	206.0	 25
582	 10	289.3	33.0	 20
583	 10	897.0	337.9	 25
584	 10	254.0	25.6	 25
585	 10	182.8	23.9	 20
586	 10	1541.0	361.7	 25
587	 10	622.0	156.5	 25
588	 10	361.0	43.7	 16
589	 10	559.0	67.8	 20
590	 10	523.0	60.2	 20
591	 10	562.0	56.6	 16
592	 10	138.8	17.8	 20
593	 10	492.3	54.5	 20
594	 10	347.3	49.7	 20
595	 10	220.0	27.8	 25
596	 10	412.0	26.2	 25
597	 10	838.5	98.6	 20
598	 10	165.0	21.0	 25
599	 10	243.0	30.4	 25
600	 10	187.3	22.2	 20
601	 10	132.0	10.6	 25
602	 10	228.0	29.7	 25
603	 10	243.3	29.0	 20
604	 10	158.0	22.3	 25
605	 10	533.0	70.0	 20
606	 10	130.8	13.9	 16
607	 10	129.8	16.8	 20
608	 10	160.5	24.6	 20
609	 10	243.3	23.1	 16
610	 10	3729.0	963.6	 25
611	 10	402.0	41.3	 25
612	 10	242.8	31.6	 20
613	 10	387.0	43.4	 25
614	 10	999.0	248.7	 25
615	 10	233.5	23.5	 20
616	 10	156.0	20.0	 25
617	 10	182.0	28.9	 25
618	 10	162.5	19.5	 20
619	 10	142.0	23.1	 25
620	 10	163.0	20.6	 25
621	 10	223.8	36.6	 16
622	 10	185.3	27.5	 20
623	 10	747.3	82.6	 20
624	 10	157.0	18.9	 16
625	 10	372.8	37.6	 20
626	 10	403.5	73.3	 20
627	 10	243.3	22.9	 20
628	 10	441.0	40.3	 25
629	 10	130.0	16.2	 25
630	 10	203.0	15.3	 20
631	 10	216.0	27.2	 25
632	 10	676.0	85.2	 25
633	 10	360.0	48.5	 20
634	 10	1269.0	151.0	 25
635	 10	6282.0	1481.0	 25
636	 10	522.0	38.6	 20
637	 10	2194.3	410.1	 20
638	 10	219.5	20.8	 20
639	 10	11023.3	1427.6	 16
  0	 11	291.0	36.1	 25
  1	 11	2049.0	615.0	 25
  2	 11	162.5	18.9	 20
  3	 11	121.3	17.8	 20
  4	 11	120.3	15.1	 20
  5	 11	116.3	16.9	 16
  6	 11	123.0	15.4	 20
  7	 11	5684.3	1100.9	 20
  8	 11	1802.5	334.7	 20
  9	 11	165.0	17.8	 25
 10	 11	150.0	22.6	 25
 11	 11	113.8	12.9	 20
 12	 11	581.0	103.4	 25
 13	 11	255.0	31.8	 25
 14	 11	364.3	37.0	 20
 15	 11	1171.0	125.2	 25
 16	 11	552.0	53.7	 25
 17	 11	726.3	86.1	 20
 18	 11	1159.0	113.1	 25
 19	 11	570.0	48.0	 20
 20	 11	1713.3	110.3	 16
 21	 11	1305.8	96.1	 20
 22	 11	531.5	77.8	 20
 23	 11	127.5	19.7	 16
 24	 11	145.3	20.3	 20
 25	 11	128.0	20.2	 25
 26	 11	121.8	16.7	 20
 27	 11	122.0	20.7	 25
 28	 11	109.0	12.7	 25
 29	 11	371.5	60.0	 20
 30	 11	125.0	18.4	 25
 31	 11	123.0	17.1	 25
 32	 11	4848.5	743.4	 20
 33	 11	120.0	17.5	 25
 34	 11	534.0	108.2	 25
 35	 11	456.0	76.0	 25
 36	 11	2601.0	315.7	 16
 37	 11	144.5	22.7	 20
 38	 11	137.5	15.1	 20
 39	 11	236.0	30.3	 16
 40	 11	228.3	24.5	 20
 41	 11	254.0	37.3	 25
 42	 11	521.0	71.4	 20
 43	 11	520.0	59.6	 25
 44	 11	159.0	26.3	 25
 45	 11	165.5	24.1	 20
 46	 11	198.0	28.4	 25
 47	 11	168.0	23.8	 25
 48	 11	222.3	30.8	 20
 49	 11	3174.0	539.6	 25
 50	 11	142.0	18.7	 25
 51	 11	3849.5	586.9	 20
 52	 11	4249.8	811.2	 20
 53	 11	2745.8	427.2	 20
 54	 11	643.0	73.3	 16
 55	 11	821.3	106.4	 20
 56	 11	299.5	57.1	 20
 57	 11	7165.5	996.3	 16
 58	 11	2486.0	541.0	 25
 59	 11	749.0	100.2	 25
 60	 11	516.0	59.5	 20
 61	 11	185.0	27.8	 25
 62	 11	184.0	25.1	 25
 63	 11	200.5	28.2	 20
 64	 11	511.0	68.0	 25
 65	 11	277.0	61.0	 25
 66	 11	9027.5	1528.5	 20
 67	 11	160.0	25.5	 25
 68	 11	388.0	51.1	 25
 69	 11	207.8	20.8	 16
 70	 11	308.8	42.0	 20
 71	 11	113.3	10.9	 20
 72	 11	1948.3	281.2	 16
 73	 11	5280.8	848.4	 20
 74	 11	336.0	72.4	 25
 75	 11	94.0	12.4	 20
 76	 11	130.0	16.9	 25
 77	 11	6606.0	1433.5	 25
 78	 11	190.8	22.4	 20
 79	 11	150.0	15.1	 25
 80	 11	154.0	22.8	 25
 81	 11	152.0	17.2	 20
 82	 11	430.0	28.0	 25
 83	 11	7798.0	1357.8	 25
 84	 11	160.5	23.9	 20
 85	 11	9479.5	1411.7	 20
 86	 11	6333.5	1101.6	 20
 87	 11	164.5	19.2	 16
 88	 11	309.8	32.7	 20
 89	 11	154.5	18.3	 20
 90	 11	247.3	35.6	 20
 91	 11	222.0	30.5	 25
 92	 11	142.0	17.0	 25
 93	 11	208.5	29.8	 20
 94	 11	305.0	53.1	 25
 95	 11	140.0	15.1	 25
 96	 11	457.0	73.0	 20
 97	 11	111.0	19.0	 25
 98	 11	100.0	15.7	 25
 99	 11	118.8	14.5	 20
100	 11	191.0	24.8	 25
101	 11	396.3	36.3	 20
102	 11	1262.0	87.8	 16
103	 11	441.0	64.2	 20
104	 11	265.0	30.5	 20
105	 11	10570.5	847.9	 16
106	 11	216.3	26.3	 20
107	 11	812.0	64.6	 25
108	 11	807.3	55.2	 20
109	 11	4486.0	639.3	 25
110	 11	2579.0	537.5	 25
111	 11	242.0	29.8	 20
112	 11	1037.0	146.7	 25
113	 11	198.0	21.0	 25
114	 11	154.3	17.7	 20
115	 11	127.0	15.8	 25
116	 11	123.0	12.6	 25
117	 11	158.3	20.2	 20
118	 11	198.3	24.5	 20
119	 11	1868.5	259.8	 20
120	 11	172.5	13.9	 16
121	 11	321.0	53.1	 20
122	 11	149.0	12.1	 20
123	 11	1609.3	149.0	 20
124	 11	153.0	21.5	 25
125	 11	604.0	46.8	 25
126	 11	3807.3	420.5	 20
127	 11	657.0	75.3	 25
128	 11	1599.0	230.4	 25
129	 11	521.0	63.9	 20
130	 11	411.0	70.9	 25
131	 11	210.0	29.5	 25
132	 11	2391.3	401.5	 20
133	 11	2677.0	567.1	 25
134	 11	163.3	15.5	 20
135	 11	213.8	37.8	 16
136	 11	206.5	27.3	 20
137	 11	4833.5	797.1	 20
138	 11	6121.5	514.2	 16
139	 11	324.5	29.5	 20
140	 11	195.0	26.9	 25
141	 11	1023.0	179.1	 20
142	 11	1167.0	187.0	 25
143	 11	9613.0	1489.1	 25
144	 11	259.3	43.3	 20
145	 11	331.0	32.0	 25
146	 11	106.0	20.1	 25
147	 11	463.5	64.0	 20
148	 11	141.0	20.4	 25
149	 11	355.0	36.7	 25
150	 11	302.3	33.9	 20
151	 11	146.0	17.8	 20
152	 11	206.5	26.2	 20
153	 11	329.3	35.4	 16
154	 11	115.8	18.5	 20
155	 11	122.3	20.0	 20
156	 11	747.3	63.7	 20
157	 11	164.0	25.6	 25
158	 11	130.0	24.1	 25
159	 11	4254.3	704.2	 20
160	 11	166.0	23.5	 25
161	 11	165.0	24.7	 25
162	 11	488.0	66.9	 20
163	 11	192.0	20.0	 25
164	 11	153.0	18.8	 25
165	 11	440.5	61.3	 20
166	 11	159.0	25.7	 25
167	 11	5400.0	1000.3	 20
168	 11	164.5	24.8	 16
169	 11	1489.5	241.5	 20
170	 11	287.0	35.5	 20
171	 11	1131.8	90.7	 16
172	 11	157.0	18.3	 20
173	 11	479.0	105.5	 25
174	 11	182.5	19.9	 20
175	 11	178.0	29.3	 25
176	 11	504.0	60.0	 25
177	 11	1098.0	88.2	 20
178	 11	13809.0	1505.1	 25
179	 11	6829.0	1278.8	 25
180	 11	678.0	68.2	 20
181	 11	1836.0	173.6	 25
182	 11	5552.0	1070.8	 25
183	 11	163.5	22.6	 16
184	 11	1327.8	239.4	 20
185	 11	178.3	23.5	 20
186	 11	222.0	30.2	 16
187	 11	444.8	42.5	 20
188	 11	2092.5	398.8	 20
189	 11	201.3	23.6	 20
190	 11	192.0	27.5	 25
191	 11	159.0	19.9	 25
192	 11	224.5	34.7	 20
193	 11	449.0	69.7	 25
194	 11	1437.0	217.2	 25
195	 11	2618.0	654.6	 25
196	 11	124.5	13.1	 20
197	 11	242.0	29.5	 25
198	 11	563.0	95.8	 25
199	 11	207.5	20.4	 20
200	 11	512.8	62.0	 20
201	 11	532.5	77.1	 20
202	 11	266.5	39.3	 16
203	 11	447.5	68.3	 20
204	 11	1860.5	365.4	 20
205	 11	902.0	130.9	 20
206	 11	244.0	23.5	 25
207	 11	125.0	20.1	 25
208	 11	217.0	29.0	 20
209	 11	835.0	156.5	 25
210	 11	143.0	21.5	 25
211	 11	156.3	22.9	 20
212	 11	145.0	21.0	 25
213	 11	169.0	19.1	 25
214	 11	184.3	25.6	 20
215	 11	133.0	20.1	 25
216	 11	152.5	18.9	 20
217	 11	152.0	23.1	 16
218	 11	277.3	29.0	 20
219	 11	275.5	33.1	 20
220	 11	695.5	58.7	 16
221	 11	1217.5	121.0	 20
222	 11	703.0	79.9	 25
223	 11	645.3	97.9	 20
224	 11	142.0	19.1	 25
225	 11	196.0	32.4	 25
226	 11	8910.5	1492.7	 20
227	 11	1364.0	181.8	 25
228	 11	516.0	57.7	 25
229	 11	4603.0	941.0	 20
230	 11	347.0	49.9	 25
231	 11	2235.0	477.5	 25
232	 11	264.3	33.4	 20
233	 11	556.3	44.9	 20
234	 11	12664.5	2257.9	 20
235	 11	394.8	34.3	 16
236	 11	8045.5	968.7	 20
237	 11	140.5	19.1	 20
238	 11	3420.3	374.8	 20
239	 11	1313.0	185.0	 25
240	 11	228.0	23.0	 25
241	 11	428.0	49.5	 20
242	 11	611.0	65.9	 25
243	 11	1212.0	120.3	 25
244	 11	264.5	22.1	 20
245	 11	242.0	22.5	 25
246	 11	136.0	15.6	 25
247	 11	333.3	41.4	 20
248	 11	278.0	28.0	 25
249	 11	317.8	36.5	 20
250	 11	144.8	15.9	 16
251	 11	912.8	143.3	 20
252	 11	366.3	45.9	 20
253	 11	554.5	59.2	 16
254	 11	646.0	61.3	 20
255	 11	539.0	80.6	 25
256	 11	208.3	13.4	 20
257	 11	1474.0	288.6	 25
258	 11	375.0	51.0	 25
259	 11	490.8	50.4	 20
260	 11	316.0	25.8	 25
261	 11	897.0	147.7	 25
262	 11	138.8	14.7	 20
263	 11	484.0	73.0	 25
264	 11	229.0	34.6	 25
265	 11	129.0	12.1	 16
266	 11	145.5	17.5	 20
267	 11	130.8	14.0	 20
268	 11	187.5	35.5	 16
269	 11	165.3	16.6	 20
270	 11	178.3	25.7	 20
271	 11	253.5	23.6	 20
272	 11	756.0	100.3	 25
273	 11	223.0	27.3	 25
274	 11	147.0	21.9	 20
275	 11	151.0	16.6	 25
276	 11	123.0	15.5	 25
277	 11	290.3	16.9	 20
278	 11	1020.0	90.4	 25
279	 11	1759.0	189.8	 25
280	 11	1698.5	198.0	 20
281	 11	134.0	16.0	 25
282	 11	3154.0	546.6	 20
283	 11	1871.3	142.4	 16
284	 11	4434.0	686.5	 20
285	 11	634.3	82.2	 20
286	 11	130.5	18.4	 16
287	 11	120.0	17.1	 25
288	 11	4969.0	1039.5	 25
289	 11	423.3	38.7	 20
290	 11	2120.0	330.1	 25
291	 11	532.0	95.3	 25
292	 11	163.5	19.8	 20
293	 11	2630.0	469.2	 25
294	 11	160.0	15.9	 25
295	 11	191.8	21.9	 20
296	 11	1578.0	301.0	 25
297	 11	129.0	17.6	 25
298	 11	175.5	17.2	 16
299	 11	641.8	58.9	 20
300	 11	409.8	67.1	 20
301	 11	559.5	40.5	 16
302	 11	716.5	60.1	 20
303	 11	627.8	70.6	 20
304	 11	3633.8	571.4	 20
305	 11	4204.0	642.7	 25
306	 11	138.0	18.9	 25
307	 11	129.0	12.3	 20
308	 11	3233.0	652.4	 25
309	 11	142.0	12.6	 25
310	 11	121.8	15.0	 20
311	 11	156.0	23.0	 25
312	 11	5056.0	1209.5	 25
313	 11	190.5	19.0	 20
314	 11	145.0	21.6	 25
315	 11	9657.8	1556.8	 20
316	 11	1070.8	111.7	 16
317	 11	312.5	44.6	 20
318	 11	1150.0	205.1	 20
319	 11	908.3	119.4	 16
320	 11	171.0	18.4	 25
321	 11	140.0	15.7	 25
322	 11	1259.3	198.5	 20
323	 11	1301.0	237.7	 25
324	 11	783.0	51.8	 25
325	 11	4077.3	562.4	 20
326	 11	329.0	41.6	 25
327	 11	481.0	54.1	 25
328	 11	292.8	33.9	 20
329	 11	117.0	17.1	 25
330	 11	122.0	14.6	 25
331	 11	132.0	16.1	 16
332	 11	3316.0	519.3	 20
333	 11	1823.8	285.0	 20
334	 11	217.3	24.0	 16
335	 11	231.5	26.7	 20
336	 11	198.5	34.1	 20
337	 11	610.5	37.5	 20
338	 11	253.0	28.0	 25
339	 11	147.0	19.4	 25
340	 11	151.0	15.2	 20
341	 11	5768.0	866.1	 25
342	 11	165.0	18.8	 25
343	 11	234.0	23.4	 20
344	 11	703.0	102.8	 25
345	 11	276.0	30.6	 25
346	 11	127.8	15.7	 20
347	 11	3468.0	665.8	 25
348	 11	689.8	90.9	 20
349	 11	127.0	13.9	 16
350	 11	117.0	16.9	 20
351	 11	104.3	13.7	 20
352	 11	96.3	14.9	 20
353	 11	133.8	21.6	 20
354	 11	120.0	16.0	 25
355	 11	340.0	36.2	 25
356	 11	191.8	29.0	 20
357	 11	169.0	31.4	 25
358	 11	2149.0	340.4	 25
359	 11	5139.8	893.8	 20
360	 11	291.0	23.9	 25
361	 11	188.0	26.8	 25
362	 11	344.8	33.3	 20
363	 11	185.0	19.3	 25
364	 11	599.3	82.3	 20
365	 11	3651.3	359.7	 16
366	 11	481.0	49.9	 20
367	 11	720.8	77.5	 20
368	 11	1379.0	171.2	 16
369	 11	288.0	32.7	 25
370	 11	2809.0	571.4	 25
371	 11	3159.8	469.6	 20
372	 11	329.0	32.6	 25
373	 11	245.0	31.2	 25
374	 11	280.8	28.3	 20
375	 11	195.0	24.8	 25
376	 11	247.0	30.8	 25
377	 11	787.3	122.4	 20
378	 11	1472.0	267.7	 25
379	 11	181.0	24.8	 25
380	 11	231.8	22.2	 16
381	 11	324.8	31.2	 20
382	 11	357.8	89.6	 20
383	 11	1685.5	132.3	 16
384	 11	249.8	24.5	 20
385	 11	190.5	39.9	 20
386	 11	9637.5	1279.3	 20
387	 11	236.0	35.6	 25
388	 11	573.0	68.8	 25
389	 11	289.0	28.0	 20
390	 11	279.0	31.3	 25
391	 11	133.0	22.8	 25
392	 11	159.3	29.4	 20
393	 11	241.0	22.1	 25
394	 11	142.0	17.6	 25
395	 11	136.8	11.7	 20
396	 11	132.0	14.5	 25
397	 11	131.3	15.8	 20
398	 11	157.8	21.0	 16
399	 11	264.8	32.8	 20
400	 11	291.0	36.7	 20
401	 11	128.3	11.8	 16
402	 11	532.0	81.6	 25
403	 11	790.0	155.3	 25
404	 11	368.8	51.6	 20
405	 11	124.0	15.8	 25
406	 11	1137.0	217.4	 25
407	 11	125.3	18.5	 20
408	 11	109.0	12.7	 25
409	 11	120.0	16.7	 25
410	 11	129.0	18.0	 20
411	 11	112.0	15.9	 25
412	 11	132.0	20.4	 25
413	 11	483.3	70.2	 16
414	 11	2605.5	419.5	 20
415	 11	253.0	41.0	 20
416	 11	145.5	18.9	 16
417	 11	1039.8	238.6	 20
418	 11	125.8	18.3	 20
419	 11	655.3	122.9	 20
420	 11	400.0	69.0	 25
421	 11	129.0	14.8	 25
422	 11	114.8	17.6	 20
423	 11	142.0	21.2	 25
424	 11	2438.0	520.1	 25
425	 11	171.3	19.0	 20
426	 11	144.0	17.2	 25
427	 11	131.0	20.0	 25
428	 11	259.8	29.9	 20
429	 11	516.0	71.2	 25
430	 11	860.3	116.5	 20
431	 11	405.3	28.7	 16
432	 11	667.3	76.8	 20
433	 11	988.0	103.2	 20
434	 11	461.3	38.0	 16
435	 11	1225.0	208.6	 25
436	 11	161.0	23.5	 25
437	 11	5612.0	907.7	 20
438	 11	959.0	187.0	 25
439	 11	266.0	34.7	 25
440	 11	2824.0	402.4	 20
441	 11	2582.0	503.4	 25
442	 11	151.0	20.5	 25
443	 11	119.8	19.2	 20
444	 11	229.0	19.9	 25
445	 11	142.0	18.5	 25
446	 11	172.3	22.0	 16
447	 11	153.3	16.7	 20
448	 11	2163.0	415.1	 20
449	 11	898.5	61.4	 16
450	 11	544.0	37.3	 20
451	 11	727.0	87.1	 25
452	 11	152.8	19.4	 20
453	 11	141.0	16.3	 25
454	 11	413.0	49.8	 25
455	 11	335.5	25.1	 20
456	 11	211.0	29.3	 25
457	 11	263.0	28.2	 25
458	 11	152.0	14.2	 20
459	 11	172.0	19.9	 25
460	 11	280.0	29.3	 25
461	 11	192.5	25.0	 20
462	 11	145.3	17.2	 20
463	 11	264.5	31.3	 20
464	 11	217.3	17.5	 16
465	 11	466.0	41.8	 20
466	 11	217.8	22.7	 20
467	 11	454.5	88.7	 16
468	 11	549.0	118.8	 25
469	 11	116.0	16.7	 25
470	 11	186.5	16.9	 20
471	 11	182.0	27.0	 25
472	 11	214.0	30.1	 25
473	 11	129.3	16.0	 20
474	 11	134.0	17.3	 25
475	 11	163.0	20.5	 25
476	 11	133.5	17.2	 20
477	 11	3733.0	993.1	 25
478	 11	212.0	21.3	 25
479	 11	148.3	17.2	 16
480	 11	7094.0	1324.0	 20
481	 11	333.5	29.1	 20
482	 11	522.3	56.8	 16
483	 11	185.3	26.8	 20
484	 11	427.0	60.9	 25
485	 11	4309.3	579.0	 20
486	 11	181.0	19.1	 25
487	 11	192.0	20.6	 25
488	 11	134.3	16.3	 20
489	 11	153.0	19.5	 25
490	 11	138.0	16.1	 25
491	 11	149.5	15.9	 20
492	 11	126.0	16.1	 25
493	 11	1249.0	336.8	 25
494	 11	446.5	38.1	 20
495	 11	195.3	29.6	 20
496	 11	710.5	64.3	 20
497	 11	251.3	32.3	 16
498	 11	250.8	30.4	 20
499	 11	813.0	90.6	 20
500	 11	189.3	17.8	 16
501	 11	143.0	21.5	 25
502	 11	276.0	38.6	 25
503	 11	424.3	51.0	 20
504	 11	244.0	28.9	 25
505	 11	130.0	15.3	 25
506	 11	1080.3	237.0	 20
507	 11	172.0	27.7	 25
508	 11	248.0	30.2	 25
509	 11	129.0	16.9	 25
510	 11	144.3	21.9	 20
511	 11	128.0	17.5	 25
512	 11	154.5	16.9	 20
513	 11	417.8	41.5	 16
514	 11	140.3	21.2	 20
515	 11	247.8	20.0	 20
516	 11	128.3	17.9	 16
517	 11	2414.0	488.6	 25
518	 11	169.0	22.6	 25
519	 11	182.0	17.2	 20
520	 11	127.0	16.5	 25
521	 11	119.0	15.1	 25
522	 11	168.8	23.2	 20
523	 11	181.0	18.7	 25
524	 11	2018.0	391.8	 25
525	 11	148.0	14.4	 20
526	 11	134.0	22.7	 25
527	 11	133.0	19.7	 25
528	 11	142.3	15.3	 16
529	 11	808.5	132.9	 20
530	 11	1787.3	150.7	 20
531	 11	212.0	27.2	 16
532	 11	214.3	22.6	 20
533	 11	314.8	58.4	 20
534	 11	233.3	22.8	 20
535	 11	323.0	38.5	 25
536	 11	430.0	48.1	 25
537	 11	310.0	34.4	 20
538	 11	129.0	13.4	 25
539	 11	419.0	69.5	 25
540	 11	3742.5	286.5	 20
541	 11	422.0	51.5	 25
542	 11	124.0	17.9	 25
543	 11	146.3	28.4	 20
544	 11	143.5	22.0	 20
545	 11	128.3	15.7	 20
546	 11	191.0	26.4	 16
547	 11	192.0	25.9	 20
548	 11	416.5	42.6	 20
549	 11	7051.5	591.1	 16
550	 11	541.0	69.9	 25
551	 11	783.0	127.8	 25
552	 11	159.3	28.5	 20
553	 11	174.0	17.4	 25
554	 11	381.0	103.4	 25
555	 11	179.0	23.1	 20
556	 11	361.0	48.4	 25
557	 11	952.0	103.1	 25
558	 11	990.3	125.3	 20
559	 11	399.0	28.2	 25
560	 11	7103.0	1477.8	 25
561	 11	129.3	22.4	 16
562	 11	120.0	17.2	 20
563	 11	3334.5	513.0	 20
564	 11	230.8	28.7	 16
565	 11	269.5	25.6	 20
566	 11	5874.0	846.8	 25
567	 11	110.3	12.9	 20
568	 11	128.0	14.9	 25
569	 11	1881.0	371.4	 25
570	 11	880.0	105.7	 20
571	 11	229.0	26.5	 25
572	 11	334.0	41.7	 25
573	 11	190.3	22.0	 20
574	 11	409.0	43.8	 25
575	 11	501.0	44.0	 25
576	 11	725.8	44.4	 20
577	 11	1244.0	141.2	 20
578	 11	1608.5	249.6	 20
579	 11	128.5	9.1	 16
580	 11	1141.5	237.2	 20
581	 11	4313.8	562.6	 20
582	 11	181.3	11.1	 16
583	 11	363.0	55.4	 25
584	 11	2416.0	386.0	 25
585	 11	212.8	17.6	 20
586	 11	5058.0	1081.7	 25
587	 11	475.0	79.5	 25
588	 11	177.5	20.5	 20
589	 11	265.0	38.7	 25
590	 11	531.0	37.2	 25
591	 11	2435.8	345.9	 20
592	 11	174.0	25.6	 25
593	 11	1364.0	272.9	 25
594	 11	2642.5	366.7	 16
595	 11	328.3	29.3	 20
596	 11	1269.0	152.8	 20
597	 11	678.8	62.2	 16
598	 11	1964.5	296.2	 20
599	 11	222.0	25.4	 25
600	 11	1085.5	166.1	 20
601	 11	336.0	52.4	 25
602	 11	291.0	32.5	 25
603	 11	167.8	23.6	 20
604	 11	121.0	18.8	 25
605	 11	137.0	13.2	 25
606	 11	844.3	164.5	 20
607	 11	268.0	40.7	 25
608	 11	161.0	15.3	 25
609	 11	764.0	83.4	 20
610	 11	566.3	46.5	 20
611	 11	5338.8	824.1	 20
612	 11	642.5	52.2	 16
613	 11	290.5	19.9	 20
614	 11	205.5	18.8	 20
615	 11	722.5	93.6	 16
616	 11	254.0	44.1	 25
617	 11	1808.0	363.1	 25
618	 11	154.0	19.4	 20
619	 11	222.0	31.0	 25
620	 11	8542.0	1689.0	 25
621	 11	954.0	87.1	 20
622	 11	1443.0	208.7	 25
623	 11	3842.0	821.2	 25
624	 11	5507.5	1030.0	 20
625	 11	265.0	42.2	 25
626	 11	158.0	16.6	 25
627	 11	122.3	12.2	 16
628	 11	130.3	11.8	 20
629	 11	144.5	18.9	 20
630	 11	735.8	71.1	 16
631	 11	233.0	22.3	 20
632	 11	131.0	17.2	 25
633	 11	159.0	14.7	 20
634	 11	175.0	13.3	 25
635	 11	1203.0	197.2	 25
636	 11	178.3	22.5	 20
637	 11	480.0	40.1	 25
638	 11	460.0	44.5	 25
639	 11	374.3	50.8	 20
  0	 12	13613.0	4100.3	 25
  1	 12	201.0	202.4	 25
  2	 12	180.8	21.3	 20
  3	 12	135.0	17.6	 25
  4	 12	130.0	17.6	 25
  5	 12	135.8	38.8	 20
  6	 12	129.0	20.7	 25
  7	 12	194.0	48.0	 25
  8	 12	243.8	33.7	 16
  9	 12	156.0	17.4	 20
 10	 12	121.3	15.4	 20
 11	 12	128.8	22.9	 16
 12	 12	190.3	22.4	 20
 13	 12	306.3	40.0	 20
 14	 12	391.3	60.8	 20
 15	 12	1065.0	160.2	 25
 16	 12	580.0	50.1	 25
 17	 12	980.8	95.6	 20
 18	 12	1320.0	130.3	 25
 19	 12	249.0	36.9	 25
 20	 12	670.0	95.8	 20
 21	 12	470.0	90.3	 25
 22	 12	265.0	31.3	 25
 23	 12	160.0	24.7	 20
 24	 12	151.0	31.4	 25
 25	 12	140.8	17.7	 20
 26	 12	147.5	16.1	 16
 27	 12	130.5	13.5	 20
 28	 12	113.3	16.4	 20
 29	 12	128.8	19.4	 16
 30	 12	144.0	68.6	 25
 31	 12	115.0	19.1	 25
 32	 12	308.0	53.0	 20
 33	 12	119.0	16.0	 25
 34	 12	140.0	19.3	 25
 35	 12	664.0	177.1	 20
 36	 12	371.0	97.3	 25
 37	 12	129.0	15.4	 25
 38	 12	155.5	28.4	 20
 39	 12	138.0	14.3	 25
 40	 12	185.0	24.9	 25
 41	 12	280.8	49.9	 16
 42	 12	391.5	113.0	 20
 43	 12	307.0	36.9	 20
 44	 12	195.8	29.1	 16
 45	 12	161.0	32.4	 20
 46	 12	253.5	32.3	 20
 47	 12	155.0	19.6	 20
 48	 12	309.0	37.8	 25
 49	 12	1101.0	152.6	 25
 50	 12	153.0	33.2	 20
 51	 12	592.0	109.8	 25
 52	 12	907.0	200.0	 25
 53	 12	965.8	168.2	 20
 54	 12	427.0	56.0	 25
 55	 12	392.0	56.9	 25
 56	 12	1009.3	139.1	 20
 57	 12	2684.0	453.5	 25
 58	 12	660.3	108.3	 20
 59	 12	648.5	75.9	 20
 60	 12	435.3	46.8	 16
 61	 12	175.3	23.4	 20
 62	 12	140.5	18.7	 20
 63	 12	199.0	31.8	 20
 64	 12	304.0	34.1	 25
 65	 12	218.0	36.4	 25
 66	 12	1278.0	401.5	 20
 67	 12	161.0	30.1	 25
 68	 12	326.0	34.7	 25
 69	 12	229.5	551.1	 20
 70	 12	161.0	24.8	 25
 71	 12	120.0	16.6	 25
 72	 12	264.3	47.3	 20
 73	 12	810.0	224.5	 25
 74	 12	145.8	20.0	 20
 75	 12	155.0	64.4	 16
 76	 12	125.3	22.4	 20
 77	 12	285.0	49.9	 20
 78	 12	168.3	16.3	 16
 79	 12	157.0	15.6	 20
 80	 12	131.0	15.0	 25
 81	 12	166.8	20.4	 20
 82	 12	423.0	49.4	 25
 83	 12	951.0	231.1	 25
 84	 12	211.5	39.3	 20
 85	 12	1887.0	484.8	 25
 86	 12	1965.0	397.2	 25
 87	 12	166.8	25.4	 20
 88	 12	564.0	81.3	 25
 89	 12	148.0	17.6	 25
 90	 12	475.0	43.9	 16
 91	 12	350.8	44.4	 20
 92	 12	147.0	24.7	 20
 93	 12	230.0	30.7	 16
 94	 12	148.3	16.0	 20
 95	 12	153.8	19.6	 20
 96	 12	141.3	23.5	 20
 97	 12	113.0	16.2	 25
 98	 12	115.0	16.7	 25
 99	 12	129.0	22.7	 20
100	 12	191.0	27.8	 25
101	 12	427.0	71.5	 25
102	 12	599.8	107.7	 20
103	 12	138.0	23.0	 25
104	 12	228.0	36.7	 25
105	 12	3247.0	727.0	 20
106	 12	159.0	24.5	 25
107	 12	547.3	61.0	 20
108	 12	723.3	85.5	 16
109	 12	1096.0	191.1	 20
110	 12	354.0	61.8	 20
111	 12	188.8	18.1	 16
112	 12	440.0	76.7	 25
113	 12	179.0	25.2	 25
114	 12	138.5	22.2	 20
115	 12	114.0	19.2	 25
116	 12	100.0	14.0	 25
117	 12	160.3	21.1	 20
118	 12	151.0	20.5	 25
119	 12	470.0	94.9	 25
120	 12	221.0	35.9	 20
121	 12	145.0	17.9	 25
122	 12	126.0	21.6	 25
123	 12	339.8	49.5	 16
124	 12	140.5	16.2	 20
125	 12	427.8	50.6	 20
126	 12	2948.0	350.3	 16
127	 12	289.8	34.8	 20
128	 12	616.3	88.6	 20
129	 12	140.8	20.8	 20
130	 12	746.0	130.9	 25
131	 12	300.0	47.5	 25
132	 12	194.5	19.2	 20
133	 12	203.0	36.6	 25
134	 12	154.0	27.3	 25
135	 12	159.8	24.5	 20
136	 12	173.0	20.3	 25
137	 12	481.0	95.9	 25
138	 12	1237.8	180.3	 20
139	 12	292.0	36.9	 25
140	 12	193.8	24.0	 20
141	 12	260.0	40.1	 16
142	 12	703.0	85.7	 20
143	 12	4986.5	628.3	 20
144	 12	308.0	23.8	 16
145	 12	378.0	36.8	 25
146	 12	133.0	22.5	 25
147	 12	164.5	22.1	 20
148	 12	173.0	21.0	 25
149	 12	219.0	15.5	 25
150	 12	291.3	35.1	 20
151	 12	293.0	50.0	 25
152	 12	174.0	23.3	 25
153	 12	181.8	23.0	 20
154	 12	121.0	17.6	 25
155	 12	119.0	22.5	 25
156	 12	1170.8	114.5	 16
157	 12	127.5	15.6	 20
158	 12	107.5	16.0	 20
159	 12	826.3	74.7	 16
160	 12	146.0	20.4	 20
161	 12	191.3	25.7	 20
162	 12	220.8	29.7	 20
163	 12	157.0	16.2	 25
164	 12	173.0	58.0	 25
165	 12	165.8	24.7	 20
166	 12	142.0	18.8	 25
167	 12	740.0	166.2	 25
168	 12	134.8	21.7	 20
169	 12	149.0	16.3	 25
170	 12	402.0	49.1	 25
171	 12	1406.3	102.8	 20
172	 12	168.0	28.4	 25
173	 12	147.5	18.6	 20
174	 12	188.3	17.5	 16
175	 12	182.5	27.9	 20
176	 12	259.0	27.7	 20
177	 12	956.8	73.1	 16
178	 12	8592.0	1714.3	 25
179	 12	3614.0	808.8	 25
180	 12	411.8	63.8	 20
181	 12	724.0	81.8	 25
182	 12	1323.0	280.4	 25
183	 12	162.0	19.4	 20
184	 12	145.0	17.1	 25
185	 12	124.0	21.8	 25
186	 12	304.5	41.0	 20
187	 12	424.0	43.8	 25
188	 12	543.0	77.8	 25
189	 12	261.0	33.5	 16
190	 12	156.0	17.1	 20
191	 12	154.3	16.6	 20
192	 12	219.3	23.8	 16
193	 12	355.3	53.0	 20
194	 12	926.0	141.8	 25
195	 12	374.3	42.7	 20
196	 12	128.0	19.5	 25
197	 12	280.0	33.9	 25
198	 12	343.3	40.0	 20
199	 12	276.0	32.8	 25
200	 12	999.0	142.2	 25
201	 12	248.8	20.4	 20
202	 12	188.0	20.2	 25
203	 12	559.0	64.4	 25
204	 12	552.8	65.4	 20
205	 12	421.0	47.5	 20
206	 12	239.3	36.7	 20
207	 12	122.0	19.1	 16
208	 12	123.5	13.7	 20
209	 12	139.0	13.1	 20
210	 12	140.3	13.4	 16
211	 12	154.0	23.2	 25
212	 12	157.0	23.4	 25
213	 12	199.5	58.6	 20
214	 12	255.0	24.3	 25
215	 12	130.0	17.0	 25
216	 12	145.0	21.5	 25
217	 12	152.3	20.5	 20
218	 12	207.0	24.5	 25
219	 12	313.0	34.7	 25
220	 12	1080.8	102.6	 20
221	 12	1468.0	129.0	 25
222	 12	1395.0	186.0	 20
223	 12	865.3	90.5	 16
224	 12	168.3	21.4	 20
225	 12	188.5	24.6	 20
226	 12	2432.5	305.2	 16
227	 12	3377.0	650.0	 25
228	 12	761.0	97.4	 25
229	 12	1095.5	142.8	 20
230	 12	273.0	29.7	 25
231	 12	1990.0	330.1	 25
232	 12	309.0	30.5	 20
233	 12	536.0	50.7	 25
234	 12	2095.0	407.0	 25
235	 12	929.0	73.5	 20
236	 12	1735.0	222.5	 25
237	 12	162.0	22.0	 25
238	 12	636.8	72.2	 16
239	 12	599.0	59.2	 20
240	 12	318.8	36.1	 20
241	 12	295.5	27.7	 16
242	 12	293.0	42.3	 20
243	 12	540.5	29.0	 20
244	 12	290.0	21.8	 20
245	 12	225.0	24.0	 25
246	 12	128.0	18.4	 25
247	 12	231.0	20.1	 20
248	 12	322.0	34.5	 25
249	 12	408.0	40.3	 25
250	 12	157.5	12.6	 20
251	 12	286.0	37.4	 25
252	 12	214.0	22.0	 25
253	 12	375.8	44.1	 20
254	 12	271.0	23.5	 25
255	 12	334.0	39.2	 20
256	 12	211.3	20.5	 16
257	 12	488.8	53.4	 20
258	 12	836.8	75.1	 20
259	 12	1036.0	120.0	 16
260	 12	372.0	38.3	 25
261	 12	471.0	41.2	 25
262	 12	149.3	21.9	 20
263	 12	599.0	53.5	 25
264	 12	216.0	33.2	 25
265	 12	131.5	13.9	 20
266	 12	140.0	22.3	 25
267	 12	145.0	19.6	 25
268	 12	206.8	26.1	 20
269	 12	148.0	21.5	 25
270	 12	243.0	26.2	 25
271	 12	276.5	32.0	 16
272	 12	284.0	30.8	 20
273	 12	215.3	30.7	 20
274	 12	133.0	15.4	 16
275	 12	147.8	20.8	 20
276	 12	114.0	18.3	 25
277	 12	301.5	29.5	 20
278	 12	1068.0	118.1	 25
279	 12	2066.0	330.5	 25
280	 12	402.5	59.6	 20
281	 12	143.0	24.1	 25
282	 12	725.0	153.7	 25
283	 12	539.0	62.7	 20
284	 12	1464.0	205.1	 25
285	 12	391.0	50.7	 25
286	 12	122.8	16.5	 20
287	 12	115.0	22.6	 20
288	 12	413.5	64.7	 20
289	 12	708.5	67.6	 16
290	 12	629.5	83.2	 20
291	 12	154.0	18.8	 20
292	 12	149.8	18.2	 16
293	 12	197.0	40.6	 25
294	 12	142.0	25.9	 25
295	 12	210.5	18.9	 20
296	 12	382.0	53.3	 25
297	 12	114.0	16.0	 25
298	 12	185.5	29.2	 20
299	 12	508.0	59.4	 25
300	 12	279.0	28.5	 25
301	 12	870.0	76.4	 20
302	 12	760.0	59.9	 25
303	 12	402.0	51.8	 25
304	 12	275.3	38.8	 16
305	 12	328.3	44.8	 20
306	 12	133.8	12.4	 20
307	 12	159.3	19.7	 16
308	 12	573.8	77.5	 20
309	 12	120.0	15.6	 25
310	 12	144.3	17.2	 20
311	 12	160.0	23.0	 25
312	 12	611.0	109.8	 25
313	 12	215.5	25.1	 20
314	 12	138.0	17.5	 25
315	 12	983.0	254.4	 25
316	 12	199.3	37.4	 20
317	 12	153.0	20.1	 25
318	 12	322.0	53.6	 25
319	 12	275.3	35.2	 20
320	 12	161.3	17.6	 20
321	 12	137.0	15.6	 20
322	 12	166.8	17.4	 16
323	 12	243.5	37.4	 20
324	 12	1502.0	148.8	 20
325	 12	794.5	127.7	 16
326	 12	387.0	37.0	 25
327	 12	237.0	20.8	 25
328	 12	382.5	47.9	 20
329	 12	135.0	19.3	 25
330	 12	134.0	15.7	 25
331	 12	152.3	21.6	 20
332	 12	193.0	62.9	 25
333	 12	202.0	45.1	 25
334	 12	183.0	32.2	 20
335	 12	207.0	21.9	 25
336	 12	197.0	20.6	 25
337	 12	909.3	70.6	 16
338	 12	231.0	22.9	 20
339	 12	181.8	24.6	 20
340	 12	146.0	22.2	 16
341	 12	1654.3	256.9	 20
342	 12	152.0	13.4	 25
343	 12	278.3	38.8	 20
344	 12	184.0	25.3	 25
345	 12	311.0	32.7	 25
346	 12	151.3	17.4	 20
347	 12	433.0	79.4	 25
348	 12	554.0	47.4	 25
349	 12	191.0	23.0	 20
350	 12	165.0	22.7	 25
351	 12	109.0	12.3	 25
352	 12	112.8	17.2	 20
353	 12	112.3	20.8	 20
354	 12	124.8	15.3	 20
355	 12	441.5	34.7	 16
356	 12	316.8	30.4	 20
357	 12	181.5	24.5	 20
358	 12	1118.3	90.7	 16
359	 12	780.0	188.2	 25
360	 12	260.0	31.5	 25
361	 12	157.5	19.1	 20
362	 12	274.0	30.5	 25
363	 12	186.0	22.5	 25
364	 12	374.8	49.3	 20
365	 12	508.0	98.7	 25
366	 12	559.0	56.5	 25
367	 12	309.3	22.5	 20
368	 12	1199.0	142.6	 25
369	 12	236.8	31.1	 20
370	 12	387.0	27.6	 16
371	 12	239.3	31.5	 20
372	 12	231.5	33.1	 20
373	 12	269.0	20.2	 16
374	 12	292.3	32.3	 20
375	 12	195.0	26.8	 25
376	 12	172.0	29.3	 25
377	 12	300.3	31.1	 20
378	 12	306.0	39.6	 25
379	 12	152.0	25.4	 25
380	 12	386.8	45.4	 20
381	 12	636.0	55.7	 25
382	 12	304.0	64.6	 25
383	 12	989.8	67.8	 20
384	 12	318.0	57.5	 25
385	 12	189.0	23.4	 25
386	 12	1759.8	339.2	 16
387	 12	171.3	29.2	 20
388	 12	270.3	36.4	 20
389	 12	194.5	25.7	 16
390	 12	448.8	50.6	 20
391	 12	160.0	21.0	 25
392	 12	134.0	13.7	 20
393	 12	176.0	23.1	 25
394	 12	161.0	20.3	 25
395	 12	120.8	17.3	 20
396	 12	130.0	17.9	 25
397	 12	159.0	23.3	 25
398	 12	132.5	14.8	 20
399	 12	224.0	40.7	 25
400	 12	292.0	42.3	 25
401	 12	133.5	15.2	 20
402	 12	167.3	15.7	 20
403	 12	198.3	31.2	 20
404	 12	569.0	53.0	 16
405	 12	165.5	22.3	 20
406	 12	512.8	71.5	 20
407	 12	132.0	20.1	 16
408	 12	118.0	19.5	 25
409	 12	125.0	18.1	 25
410	 12	121.8	10.8	 20
411	 12	107.0	15.9	 25
412	 12	138.0	19.1	 25
413	 12	442.5	64.4	 20
414	 12	665.0	123.2	 25
415	 12	181.0	30.3	 25
416	 12	149.3	16.4	 20
417	 12	246.0	48.6	 25
418	 12	136.0	18.3	 25
419	 12	145.5	20.9	 16
420	 12	208.0	32.2	 20
421	 12	156.8	19.2	 20
422	 12	124.3	16.5	 16
423	 12	141.5	17.6	 20
424	 12	236.0	42.5	 25
425	 12	163.3	18.5	 20
426	 12	119.0	16.0	 25
427	 12	121.0	17.1	 25
428	 12	296.3	22.2	 20
429	 12	290.0	29.8	 25
430	 12	309.0	42.4	 25
431	 12	284.3	34.6	 20
432	 12	372.0	41.0	 25
433	 12	337.0	48.9	 25
434	 12	238.3	26.2	 20
435	 12	207.3	28.1	 20
436	 12	140.5	23.9	 20
437	 12	946.3	102.0	 16
438	 12	317.8	43.3	 20
439	 12	289.8	48.8	 20
440	 12	1729.3	149.9	 16
441	 12	590.0	86.2	 25
442	 12	177.0	18.2	 25
443	 12	131.5	18.2	 20
444	 12	222.0	32.5	 25
445	 12	143.0	16.6	 25
446	 12	157.8	15.6	 20
447	 12	153.0	20.2	 25
448	 12	297.0	61.6	 25
449	 12	594.5	44.9	 20
450	 12	479.0	50.6	 25
451	 12	335.0	47.4	 20
452	 12	138.5	13.9	 16
453	 12	163.0	26.0	 20
454	 12	244.5	29.0	 20
455	 12	241.3	24.2	 16
456	 12	153.0	15.8	 20
457	 12	163.0	27.8	 25
458	 12	142.5	18.8	 20
459	 12	183.0	26.0	 25
460	 12	191.0	23.2	 25
461	 12	199.8	26.3	 20
462	 12	172.0	35.0	 25
463	 12	337.0	39.7	 25
464	 12	336.0	35.0	 20
465	 12	329.0	46.2	 25
466	 12	310.0	27.8	 25
467	 12	150.3	23.5	 20
468	 12	216.5	50.8	 20
469	 12	136.5	17.3	 20
470	 12	183.3	24.2	 16
471	 12	140.0	13.5	 20
472	 12	128.0	23.3	 20
473	 12	132.0	11.9	 20
474	 12	152.0	23.9	 25
475	 12	161.0	20.2	 25
476	 12	117.3	17.6	 20
477	 12	457.0	106.6	 25
478	 12	135.0	15.3	 25
479	 12	129.5	18.0	 20
480	 12	3917.0	763.3	 25
481	 12	263.0	29.0	 25
482	 12	1082.5	150.4	 20
483	 12	153.0	18.3	 25
484	 12	335.3	45.7	 20
485	 12	2858.8	353.0	 16
486	 12	197.3	28.2	 20
487	 12	292.3	27.2	 20
488	 12	127.5	17.9	 16
489	 12	157.0	18.2	 20
490	 12	143.0	18.9	 25
491	 12	174.3	16.2	 20
492	 12	135.0	19.6	 25
493	 12	353.0	66.2	 25
494	 12	321.3	59.7	 20
495	 12	209.0	20.9	 25
496	 12	351.0	35.5	 25
497	 12	293.3	28.5	 20
498	 12	343.0	33.1	 25
499	 12	485.0	49.7	 25
500	 12	230.0	27.2	 20
501	 12	168.5	24.3	 20
502	 12	315.3	33.7	 20
503	 12	763.8	55.4	 16
504	 12	230.8	25.5	 20
505	 12	138.5	15.2	 20
506	 12	263.8	42.9	 20
507	 12	167.0	20.9	 25
508	 12	187.0	16.3	 25
509	 12	150.8	19.3	 20
510	 12	146.0	18.5	 25
511	 12	145.0	16.0	 25
512	 12	156.3	15.1	 20
513	 12	181.0	22.8	 25
514	 12	131.0	16.7	 25
515	 12	392.3	37.6	 20
516	 12	164.0	20.9	 25
517	 12	584.8	105.4	 20
518	 12	241.0	22.5	 16
519	 12	145.5	15.2	 20
520	 12	121.0	13.2	 20
521	 12	113.3	13.2	 16
522	 12	151.3	18.7	 20
523	 12	190.0	25.5	 25
524	 12	439.8	55.4	 20
525	 12	159.0	21.4	 25
526	 12	237.0	85.0	 25
527	 12	133.5	21.2	 20
528	 12	185.0	17.9	 25
529	 12	1510.0	148.7	 25
530	 12	1264.0	111.7	 20
531	 12	240.0	51.6	 25
532	 12	298.0	38.5	 25
533	 12	159.0	23.7	 25
534	 12	307.0	25.2	 16
535	 12	357.0	27.1	 20
536	 12	806.8	54.9	 20
537	 12	296.0	21.7	 16
538	 12	140.0	17.3	 20
539	 12	328.0	46.0	 25
540	 12	2627.0	213.1	 20
541	 12	172.0	33.4	 25
542	 12	141.0	18.3	 25
543	 12	124.8	15.4	 20
544	 12	168.0	29.0	 25
545	 12	118.0	18.3	 25
546	 12	169.0	12.9	 20
547	 12	191.0	20.9	 25
548	 12	255.0	29.9	 25
549	 12	2536.3	295.8	 20
550	 12	2819.5	426.5	 20
551	 12	176.8	15.6	 20
552	 12	177.0	20.2	 16
553	 12	157.8	18.1	 20
554	 12	1054.5	120.6	 20
555	 12	181.8	25.6	 20
556	 12	391.0	48.6	 25
557	 12	511.0	77.1	 25
558	 12	295.8	29.9	 20
559	 12	416.0	32.0	 25
560	 12	828.0	229.4	 25
561	 12	135.0	19.0	 20
562	 12	141.0	16.5	 25
563	 12	533.0	152.8	 25
564	 12	190.3	14.8	 20
565	 12	212.0	21.9	 25
566	 12	260.0	41.0	 20
567	 12	118.0	14.0	 16
568	 12	127.3	14.7	 20
569	 12	215.5	24.1	 20
570	 12	300.0	30.2	 16
571	 12	296.8	34.0	 20
572	 12	368.0	38.1	 25
573	 12	228.0	20.6	 20
574	 12	387.0	24.8	 25
575	 12	764.0	69.5	 25
576	 12	785.0	69.1	 20
577	 12	543.0	57.7	 25
578	 12	273.0	45.0	 25
579	 12	146.3	15.8	 20
580	 12	596.0	91.1	 25
581	 12	1963.0	241.4	 25
582	 12	200.5	26.7	 20
583	 12	184.3	19.8	 20
584	 12	564.3	64.3	 20
585	 12	184.8	25.2	 16
586	 12	1566.5	280.5	 20
587	 12	152.3	17.9	 20
588	 12	166.0	18.1	 20
589	 12	269.0	32.0	 25
590	 12	788.0	90.2	 25
591	 12	456.8	60.1	 20
592	 12	140.0	21.3	 25
593	 12	338.0	59.2	 25
594	 12	219.0	42.4	 20
595	 12	366.0	41.5	 25
596	 12	594.0	54.0	 25
597	 12	365.3	32.0	 20
598	 12	634.0	63.5	 25
599	 12	503.5	45.7	 20
600	 12	210.8	18.3	 16
601	 12	364.0	36.5	 20
602	 12	257.5	33.8	 20
603	 12	165.0	17.3	 16
604	 12	109.0	19.6	 20
605	 12	139.0	23.3	 25
606	 12	187.8	22.3	 20
607	 12	641.0	118.6	 25
608	 12	163.0	19.9	 25
609	 12	650.3	80.4	 20
610	 12	580.0	55.5	 25
611	 12	657.0	197.8	 25
612	 12	501.5	220.7	 20
613	 12	589.0	73.2	 25
614	 12	329.0	63.9	 25
615	 12	279.5	31.6	 20
616	 12	385.0	71.7	 20
617	 12	195.3	28.6	 20
618	 12	154.5	23.3	 16
619	 12	186.3	14.6	 20
620	 12	1090.8	224.3	 20
621	 12	964.5	93.3	 20
622	 12	1385.0	239.3	 25
623	 12	668.0	76.8	 25
624	 12	1265.3	263.4	 20
625	 12	305.0	32.8	 25
626	 12	139.0	30.5	 25
627	 12	120.5	5.4	 20
628	 12	137.0	17.8	 25
629	 12	135.0	16.9	 25
630	 12	194.3	35.1	 20
631	 12	153.0	17.8	 25
632	 12	125.5	17.9	 20
633	 12	140.3	18.4	 16
634	 12	179.5	21.6	 20
635	 12	265.5	44.3	 20
636	 12	197.5	19.0	 16
637	 12	490.0	46.5	 25
638	 12	319.0	26.9	 25
639	 12	10807.0	1781.4	 20
  0	 13	376.5	29.2	 20
  1	 13	6769.3	1984.7	 20
  2	 13	380.0	51.3	 16
  3	 13	165.0	19.0	 25
  4	 13	138.0	35.5	 25
  5	 13	3529.8	749.0	 20
  6	 13	135.0	18.0	 25
  7	 13	151.0	17.9	 25
  8	 13	126.3	16.5	 20
  9	 13	135.0	11.1	 25
 10	 13	808.0	163.9	 25
 11	 13	4058.8	822.0	 20
 12	 13	148.0	18.7	 25
 13	 13	213.0	24.5	 25
 14	 13	561.5	61.3	 16
 15	 13	234.5	26.1	 20
 16	 13	999.8	76.3	 20
 17	 13	6418.3	512.0	 16
 18	 13	1979.0	204.3	 20
 19	 13	231.0	31.4	 25
 20	 13	235.3	26.8	 20
 21	 13	136.0	17.9	 25
 22	 13	3044.0	598.5	 25
 23	 13	314.8	50.5	 20
 24	 13	270.0	26.9	 25
 25	 13	166.0	25.6	 25
 26	 13	191.8	23.5	 20
 27	 13	126.0	13.7	 25
 28	 13	184.0	21.9	 25
 29	 13	186.5	26.9	 20
 30	 13	1038.8	166.5	 20
 31	 13	174.5	22.0	 20
 32	 13	191.0	22.4	 16
 33	 13	165.0	20.2	 20
 34	 13	157.8	19.0	 20
 35	 13	114.5	17.7	 16
 36	 13	99.0	13.4	 25
 37	 13	119.0	9.7	 25
 38	 13	302.5	30.4	 20
 39	 13	136.0	23.8	 25
 40	 13	130.0	21.0	 25
 41	 13	204.3	32.3	 20
 42	 13	3742.0	558.2	 25
 43	 13	272.0	40.7	 25
 44	 13	2000.0	313.3	 20
 45	 13	229.0	25.1	 25
 46	 13	2155.0	457.2	 25
 47	 13	160.3	24.3	 16
 48	 13	214.8	23.7	 20
 49	 13	6647.8	938.5	 20
 50	 13	609.3	36.5	 16
 51	 13	285.3	23.0	 20
 52	 13	243.0	59.9	 25
 53	 13	298.5	47.9	 20
 54	 13	194.0	21.5	 25
 55	 13	158.0	18.0	 25
 56	 13	141.3	19.5	 20
 57	 13	169.0	19.2	 25
 58	 13	9368.0	1984.4	 25
 59	 13	4307.5	564.9	 20
 60	 13	192.0	24.7	 25
 61	 13	155.0	22.0	 25
 62	 13	2887.0	474.1	 20
 63	 13	147.3	21.4	 20
 64	 13	252.8	24.8	 20
 65	 13	309.5	32.6	 16
 66	 13	198.8	21.0	 20
 67	 13	325.3	40.6	 20
 68	 13	203.5	20.5	 16
 69	 13	11432.0	1511.6	 25
 70	 13	316.0	23.9	 25
 71	 13	140.0	18.5	 20
 72	 13	175.0	25.5	 25
 73	 13	130.0	21.9	 25
 74	 13	132.8	17.2	 20
 75	 13	4136.0	682.6	 25
 76	 13	245.0	29.6	 25
 77	 13	239.0	25.6	 20
 78	 13	349.0	49.4	 25
 79	 13	155.0	22.6	 25
 80	 13	426.0	39.8	 16
 81	 13	399.0	37.5	 20
 82	 13	231.3	23.3	 20
 83	 13	263.3	27.2	 20
 84	 13	2339.3	134.3	 16
 85	 13	1830.0	148.8	 25
 86	 13	197.0	23.8	 25
 87	 13	1923.8	251.5	 20
 88	 13	1331.0	214.6	 25
 89	 13	1472.0	295.4	 25
 90	 13	246.5	23.0	 20
 91	 13	160.0	26.7	 25
 92	 13	2445.0	544.1	 25
 93	 13	2231.3	334.9	 20
 94	 13	167.0	26.0	 25
 95	 13	227.0	34.0	 25
 96	 13	158.5	22.8	 16
 97	 13	225.3	20.4	 20
 98	 13	192.0	21.0	 20
 99	 13	154.3	15.8	 16
100	 13	148.0	17.9	 20
101	 13	702.0	129.4	 25
102	 13	195.0	19.6	 20
103	 13	3534.0	588.4	 25
104	 13	771.0	97.7	 25
105	 13	332.0	32.1	 20
106	 13	363.0	40.9	 25
107	 13	360.0	43.7	 25
108	 13	178.0	22.8	 20
109	 13	1073.0	151.2	 25
110	 13	252.0	24.8	 25
111	 13	503.8	37.1	 20
112	 13	512.0	46.2	 20
113	 13	547.3	84.4	 20
114	 13	327.8	34.0	 16
115	 13	847.5	80.3	 20
116	 13	153.8	18.9	 20
117	 13	1244.0	121.1	 16
118	 13	271.0	38.0	 25
119	 13	799.0	104.8	 25
120	 13	220.8	26.5	 20
121	 13	288.0	24.1	 25
122	 13	281.0	27.1	 25
123	 13	350.5	31.1	 20
124	 13	530.0	62.7	 25
125	 13	395.0	35.2	 25
126	 13	291.5	29.8	 20
127	 13	451.0	43.2	 25
128	 13	465.0	40.5	 25
129	 13	517.3	33.7	 16
130	 13	580.0	52.6	 20
131	 13	500.5	60.4	 20
132	 13	117.0	16.1	 16
133	 13	694.5	81.6	 20
134	 13	158.0	22.2	 25
135	 13	295.0	25.1	 20
136	 13	1094.0	183.0	 25
137	 13	343.0	72.7	 25
138	 13	1154.0	168.0	 20
139	 13	256.0	31.6	 25
140	 13	137.0	15.9	 25
141	 13	124.3	21.1	 20
142	 13	144.0	18.4	 25
143	 13	2672.0	585.6	 25
144	 13	393.3	39.4	 20
145	 13	750.8	63.5	 20
146	 13	1050.3	100.5	 20
147	 13	836.8	46.4	 16
148	 13	230.8	25.8	 20
149	 13	6513.8	1312.1	 20
150	 13	4654.3	458.7	 16
151	 13	136.0	18.8	 25
152	 13	169.0	23.0	 25
153	 13	136.0	20.7	 20
154	 13	102.0	15.8	 25
155	 13	110.0	15.2	 25
156	 13	191.5	24.2	 20
157	 13	434.0	42.3	 25
158	 13	669.0	99.4	 25
159	 13	1246.0	76.0	 20
160	 13	1400.0	191.1	 25
161	 13	255.0	25.5	 25
162	 13	2112.3	187.7	 16
163	 13	392.8	35.4	 20
164	 13	6336.5	1346.8	 20
165	 13	181.5	19.7	 16
166	 13	126.0	12.7	 20
167	 13	1983.0	377.0	 25
168	 13	207.0	24.9	 20
169	 13	770.0	145.9	 25
170	 13	878.0	145.9	 25
171	 13	633.8	52.4	 20
172	 13	7293.0	1066.2	 25
173	 13	356.0	32.3	 25
174	 13	779.3	109.6	 20
175	 13	432.0	36.0	 25
176	 13	943.0	219.1	 25
177	 13	275.5	50.9	 20
178	 13	268.8	32.0	 20
179	 13	561.5	53.7	 20
180	 13	9547.0	935.1	 16
181	 13	209.0	25.3	 20
182	 13	349.3	31.0	 20
183	 13	1926.8	249.3	 20
184	 13	153.0	18.7	 25
185	 13	176.0	17.9	 25
186	 13	920.5	84.5	 20
187	 13	350.0	30.9	 25
188	 13	211.0	22.5	 25
189	 13	128.3	13.4	 20
190	 13	141.0	15.9	 25
191	 13	123.0	17.9	 25
192	 13	165.8	22.9	 20
193	 13	4115.0	940.8	 25
194	 13	1439.0	69.7	 20
195	 13	1002.3	58.3	 16
196	 13	186.0	27.2	 20
197	 13	232.5	19.3	 20
198	 13	459.0	45.4	 16
199	 13	691.3	54.6	 20
200	 13	286.0	35.2	 25
201	 13	862.5	113.0	 20
202	 13	206.0	24.7	 25
203	 13	1417.0	175.5	 25
204	 13	793.0	98.2	 20
205	 13	456.0	39.2	 25
206	 13	380.0	46.8	 25
207	 13	275.5	30.3	 20
208	 13	1789.0	319.6	 25
209	 13	188.0	23.0	 25
210	 13	394.8	49.0	 20
211	 13	692.3	85.8	 20
212	 13	3201.3	414.9	 20
213	 13	14779.0	859.9	 16
214	 13	766.0	76.6	 20
215	 13	2575.5	510.7	 20
216	 13	218.3	16.5	 20
217	 13	978.0	138.0	 25
218	 13	418.0	48.5	 25
219	 13	358.0	29.5	 20
220	 13	851.0	64.5	 25
221	 13	173.0	19.6	 25
222	 13	171.5	38.8	 20
223	 13	915.0	151.5	 25
224	 13	316.0	27.8	 25
225	 13	271.8	31.2	 20
226	 13	7044.0	1425.7	 25
227	 13	333.8	43.9	 20
228	 13	626.8	24.7	 16
229	 13	455.0	33.1	 20
230	 13	3589.5	408.4	 20
231	 13	8426.8	845.7	 16
232	 13	289.3	26.2	 20
233	 13	275.0	27.3	 25
234	 13	1079.0	129.8	 20
235	 13	472.0	46.8	 25
236	 13	1720.0	248.0	 25
237	 13	190.3	25.4	 20
238	 13	2280.0	353.5	 25
239	 13	396.0	42.1	 25
240	 13	165.0	17.3	 25
241	 13	190.8	18.5	 20
242	 13	115.0	15.1	 25
243	 13	240.0	29.9	 25
244	 13	4004.8	411.5	 16
245	 13	854.3	142.4	 20
246	 13	466.3	92.2	 20
247	 13	194.5	22.9	 16
248	 13	920.5	158.1	 20
249	 13	286.0	71.4	 25
250	 13	9978.8	1413.8	 20
251	 13	3799.0	823.2	 25
252	 13	2082.0	587.5	 25
253	 13	314.0	40.9	 20
254	 13	1997.0	324.2	 25
255	 13	871.0	137.4	 25
256	 13	371.5	43.2	 20
257	 13	576.0	87.4	 25
258	 13	1212.0	222.0	 25
259	 13	2170.5	346.4	 20
260	 13	2677.8	126.6	 20
261	 13	10744.5	2324.1	 20
262	 13	6258.8	1059.4	 16
263	 13	400.0	33.2	 20
264	 13	614.5	62.1	 20
265	 13	203.0	29.8	 16
266	 13	240.0	31.4	 25
267	 13	146.0	24.1	 25
268	 13	152.3	12.7	 20
269	 13	649.0	133.8	 25
270	 13	128.0	17.8	 25
271	 13	187.8	19.5	 20
272	 13	156.0	13.5	 25
273	 13	238.0	26.0	 25
274	 13	145.0	20.2	 20
275	 13	226.0	24.7	 25
276	 13	644.3	44.6	 20
277	 13	521.8	41.7	 16
278	 13	449.0	49.2	 20
279	 13	2758.5	495.3	 20
280	 13	136.0	17.3	 16
281	 13	149.3	17.9	 20
282	 13	153.0	24.2	 25
283	 13	143.3	19.3	 20
284	 13	207.0	19.0	 25
285	 13	1132.0	234.1	 25
286	 13	162.3	19.4	 20
287	 13	169.0	23.2	 25
288	 13	168.0	18.5	 25
289	 13	1381.3	254.0	 20
290	 13	229.0	21.2	 25
291	 13	193.0	23.1	 25
292	 13	222.5	23.3	 20
293	 13	139.8	23.7	 20
294	 13	106.3	12.3	 20
295	 13	729.5	94.7	 16
296	 13	143.3	15.7	 20
297	 13	129.8	15.9	 20
298	 13	3743.3	660.4	 20
299	 13	188.0	27.1	 25
300	 13	152.0	21.3	 25
301	 13	474.0	76.5	 20
302	 13	147.0	19.9	 25
303	 13	235.0	26.5	 25
304	 13	2835.5	464.9	 20
305	 13	173.0	15.7	 25
306	 13	245.0	22.5	 25
307	 13	1882.3	323.5	 20
308	 13	1498.0	274.3	 25
309	 13	134.0	20.1	 20
310	 13	158.0	23.8	 16
311	 13	125.3	18.6	 20
312	 13	6080.3	1011.6	 20
313	 13	173.0	17.3	 16
314	 13	221.5	34.5	 20
315	 13	142.0	14.0	 25
316	 13	924.5	113.3	 20
317	 13	1389.0	198.2	 25
318	 13	131.0	12.6	 25
319	 13	1460.8	142.7	 20
320	 13	390.0	35.8	 25
321	 13	325.0	31.6	 25
322	 13	171.8	25.7	 20
323	 13	1054.0	166.9	 25
324	 13	1244.0	259.7	 25
325	 13	149.8	24.2	 20
326	 13	150.3	17.6	 20
327	 13	169.0	19.7	 20
328	 13	1630.0	158.2	 16
329	 13	157.0	14.6	 20
330	 13	151.3	16.5	 20
331	 13	366.0	37.1	 20
332	 13	296.0	34.2	 25
333	 13	695.0	90.3	 25
334	 13	697.0	57.7	 20
335	 13	219.0	24.7	 25
336	 13	181.0	56.0	 25
337	 13	9636.5	880.4	 20
338	 13	257.0	36.1	 25
339	 13	744.0	97.3	 25
340	 13	2220.3	234.7	 20
341	 13	1235.0	169.8	 25
342	 13	586.5	52.7	 20
343	 13	307.8	32.2	 16
344	 13	465.5	30.0	 20
345	 13	240.0	14.4	 20
346	 13	657.3	62.1	 16
347	 13	1208.8	188.5	 20
348	 13	399.0	44.1	 25
349	 13	2348.0	342.1	 20
350	 13	126.0	14.5	 25
351	 13	117.0	11.1	 25
352	 13	132.0	21.9	 20
353	 13	162.0	25.2	 25
354	 13	171.0	20.5	 25
355	 13	237.5	27.2	 20
356	 13	288.0	32.7	 25
357	 13	499.0	52.3	 25
358	 13	535.5	55.0	 20
359	 13	197.3	17.3	 20
360	 13	383.5	40.0	 20
361	 13	117.5	10.7	 16
362	 13	365.5	71.5	 20
363	 13	101.3	12.1	 20
364	 13	123.5	12.1	 20
365	 13	152.0	20.4	 25
366	 13	333.0	52.3	 25
367	 13	4171.3	545.1	 20
368	 13	199.0	20.3	 25
369	 13	2116.0	368.2	 25
370	 13	755.0	104.2	 20
371	 13	1130.0	182.4	 25
372	 13	276.0	31.4	 25
373	 13	179.3	14.2	 20
374	 13	2921.0	538.9	 25
375	 13	796.5	82.8	 20
376	 13	279.3	24.0	 16
377	 13	711.3	108.6	 20
378	 13	739.3	67.4	 20
379	 13	418.3	45.0	 16
380	 13	1908.0	365.2	 25
381	 13	328.0	46.8	 25
382	 13	840.8	95.2	 20
383	 13	6905.0	1198.8	 25
384	 13	556.0	85.5	 25
385	 13	156.5	15.0	 20
386	 13	192.0	21.2	 25
387	 13	123.0	20.1	 25
388	 13	137.0	15.1	 20
389	 13	149.0	24.0	 25
390	 13	166.0	23.9	 25
391	 13	148.0	19.9	 16
392	 13	136.0	14.6	 20
393	 13	136.3	18.8	 20
394	 13	123.8	17.7	 16
395	 13	133.8	18.7	 20
396	 13	136.5	14.8	 20
397	 13	146.0	18.7	 25
398	 13	250.8	39.7	 20
399	 13	6667.0	1106.5	 25
400	 13	289.0	37.1	 25
401	 13	128.0	17.6	 20
402	 13	1691.0	303.4	 25
403	 13	164.0	23.1	 25
404	 13	286.3	57.9	 20
405	 13	142.0	11.9	 25
406	 13	148.0	15.8	 25
407	 13	399.8	37.5	 20
408	 13	995.3	122.2	 20
409	 13	272.8	36.5	 20
410	 13	158.8	17.0	 16
411	 13	130.0	17.5	 20
412	 13	179.5	21.1	 20
413	 13	129.3	12.9	 20
414	 13	169.0	22.3	 25
415	 13	3947.0	676.2	 25
416	 13	201.5	19.6	 20
417	 13	1255.0	195.2	 25
418	 13	153.0	21.3	 25
419	 13	146.3	22.2	 20
420	 13	192.0	21.9	 25
421	 13	1038.0	119.4	 25
422	 13	559.8	76.0	 20
423	 13	1887.0	300.6	 25
424	 13	291.8	25.4	 20
425	 13	538.0	52.5	 16
426	 13	204.3	19.4	 20
427	 13	187.0	20.3	 20
428	 13	214.0	28.1	 16
429	 13	757.5	71.7	 20
430	 13	225.0	16.5	 25
431	 13	184.5	20.4	 20
432	 13	135.0	16.3	 25
433	 13	138.0	14.9	 25
434	 13	143.5	21.5	 20
435	 13	194.0	22.1	 25
436	 13	392.0	69.5	 25
437	 13	143.3	19.8	 20
438	 13	114.0	19.3	 25
439	 13	128.0	15.1	 25
440	 13	236.8	18.0	 20
441	 13	1605.3	244.1	 20
442	 13	214.5	25.4	 20
443	 13	138.5	14.4	 16
444	 13	442.3	47.8	 20
445	 13	168.3	17.0	 20
446	 13	246.5	30.1	 20
447	 13	156.0	21.5	 25
448	 13	122.0	14.5	 25
449	 13	132.8	14.4	 20
450	 13	662.0	103.4	 25
451	 13	139.0	20.6	 25
452	 13	269.5	27.5	 20
453	 13	275.0	27.0	 25
454	 13	982.0	129.1	 25
455	 13	593.5	63.6	 20
456	 13	180.0	26.4	 25
457	 13	1584.8	310.2	 20
458	 13	139.0	14.6	 16
459	 13	1414.8	260.0	 20
460	 13	163.3	26.8	 20
461	 13	483.0	40.1	 16
462	 13	1610.0	160.6	 25
463	 13	4472.0	844.6	 25
464	 13	154.5	9.9	 20
465	 13	149.0	23.2	 25
466	 13	3533.0	684.4	 25
467	 13	731.0	49.7	 20
468	 13	10215.0	1498.8	 25
469	 13	227.0	36.1	 25
470	 13	166.0	21.9	 20
471	 13	151.0	16.1	 25
472	 13	226.0	31.3	 25
473	 13	169.5	15.0	 16
474	 13	2865.3	470.9	 20
475	 13	192.3	25.3	 20
476	 13	164.8	23.6	 16
477	 13	1340.8	235.4	 20
478	 13	129.3	20.3	 20
479	 13	110.8	17.0	 20
480	 13	132.0	11.8	 25
481	 13	1047.0	179.0	 25
482	 13	576.0	55.2	 20
483	 13	1945.0	287.5	 25
484	 13	263.0	26.6	 25
485	 13	344.0	25.6	 20
486	 13	807.0	105.6	 25
487	 13	270.0	24.6	 25
488	 13	151.8	20.2	 20
489	 13	143.0	21.8	 25
490	 13	174.3	24.3	 20
491	 13	176.0	17.9	 16
492	 13	403.8	70.4	 20
493	 13	279.0	38.9	 20
494	 13	8684.3	1314.0	 16
495	 13	394.0	48.9	 25
496	 13	514.0	47.3	 25
497	 13	302.3	39.1	 20
498	 13	1555.0	454.3	 25
499	 13	927.0	140.1	 25
500	 13	1512.0	229.0	 20
501	 13	293.0	44.0	 25
502	 13	2475.0	385.9	 25
503	 13	450.3	42.7	 20
504	 13	255.0	35.5	 25
505	 13	1655.0	411.6	 25
506	 13	151.0	20.8	 16
507	 13	118.5	16.4	 20
508	 13	212.3	34.8	 20
509	 13	258.8	31.3	 16
510	 13	159.5	19.5	 20
511	 13	186.8	15.3	 20
512	 13	389.5	25.1	 20
513	 13	341.0	43.3	 25
514	 13	1284.0	210.9	 25
515	 13	718.5	58.3	 20
516	 13	355.0	51.3	 25
517	 13	6301.0	1125.5	 25
518	 13	931.8	73.3	 20
519	 13	1088.0	82.4	 25
520	 13	228.0	24.5	 25
521	 13	323.3	36.9	 20
522	 13	128.0	15.8	 25
523	 13	163.5	20.4	 20
524	 13	7704.5	890.0	 16
525	 13	194.8	38.7	 20
526	 13	200.3	20.5	 20
527	 13	375.0	28.5	 16
528	 13	316.0	28.5	 25
529	 13	445.0	44.8	 25
530	 13	1540.3	206.9	 20
531	 13	1963.0	284.7	 25
532	 13	1878.0	233.0	 25
533	 13	376.0	65.1	 20
534	 13	212.0	30.6	 25
535	 13	185.0	21.7	 25
536	 13	301.8	38.2	 20
537	 13	821.0	167.9	 25
538	 13	708.0	107.7	 25
539	 13	1823.8	169.6	 16
540	 13	1186.8	98.3	 20
541	 13	1708.8	178.0	 20
542	 13	546.8	57.3	 16
543	 13	194.5	22.3	 20
544	 13	153.8	18.6	 20
545	 13	120.8	12.4	 20
546	 13	237.0	26.0	 25
547	 13	3621.0	814.5	 25
548	 13	182.3	20.8	 20
549	 13	254.0	29.3	 25
550	 13	347.0	46.5	 25
551	 13	319.5	49.8	 20
552	 13	411.0	56.2	 25
553	 13	221.0	30.6	 25
554	 13	216.5	28.4	 20
555	 13	168.5	22.5	 20
556	 13	505.8	46.0	 20
557	 13	245.0	36.2	 20
558	 13	222.3	25.5	 16
559	 13	357.8	40.9	 20
560	 13	162.3	25.2	 20
561	 13	222.0	26.8	 20
562	 13	817.0	114.4	 25
563	 13	4161.0	646.4	 25
564	 13	168.3	17.3	 20
565	 13	1877.0	298.0	 25
566	 13	145.0	14.2	 25
567	 13	197.5	20.8	 20
568	 13	631.0	110.7	 25
569	 13	2941.0	484.4	 25
570	 13	361.5	34.2	 20
571	 13	307.0	41.6	 25
572	 13	200.0	32.2	 20
573	 13	2055.3	166.3	 16
574	 13	503.0	45.5	 20
575	 13	282.5	35.6	 20
576	 13	293.5	31.0	 16
577	 13	162.0	18.2	 25
578	 13	2956.0	525.7	 25
579	 13	153.3	23.4	 20
580	 13	200.0	26.1	 25
581	 13	204.0	27.7	 25
582	 13	2418.0	198.9	 20
583	 13	956.0	96.1	 25
584	 13	4584.0	677.8	 25
585	 13	231.8	23.0	 20
586	 13	148.0	22.2	 25
587	 13	146.0	15.5	 25
588	 13	175.3	20.5	 16
589	 13	3273.0	651.5	 20
590	 13	269.0	23.6	 20
591	 13	322.8	29.7	 16
592	 13	129.0	12.2	 20
593	 13	155.5	15.2	 20
594	 13	609.5	103.6	 20
595	 13	3923.0	791.6	 25
596	 13	1106.0	121.7	 25
597	 13	1059.0	143.2	 20
598	 13	960.0	76.5	 25
599	 13	412.0	34.9	 25
600	 13	251.3	26.0	 20
601	 13	14967.0	3505.2	 25
602	 13	216.0	42.4	 25
603	 13	2232.0	506.7	 20
604	 13	232.0	45.5	 25
605	 13	160.5	22.4	 20
606	 13	195.5	16.5	 16
607	 13	279.5	24.5	 20
608	 13	132.5	18.3	 20
609	 13	362.0	43.1	 16
610	 13	482.0	65.7	 25
611	 13	505.0	68.0	 25
612	 13	272.8	23.8	 20
613	 13	290.0	28.9	 25
614	 13	2782.0	392.1	 25
615	 13	674.8	48.7	 20
616	 13	3895.0	686.6	 25
617	 13	144.0	27.7	 25
618	 13	310.3	54.5	 20
619	 13	199.0	30.4	 25
620	 13	171.0	26.9	 25
621	 13	3218.8	365.4	 16
622	 13	436.8	32.9	 20
623	 13	2470.8	161.1	 20
624	 13	479.8	33.5	 16
625	 13	704.0	69.1	 20
626	 13	695.0	78.8	 20
627	 13	142.5	20.9	 20
628	 13	185.0	24.4	 25
629	 13	113.0	15.8	 25
630	 13	168.0	29.9	 20
631	 13	700.0	151.2	 25
632	 13	105.0	19.4	 25
633	 13	109.5	17.6	 20
634	 13	122.0	15.3	 25
635	 13	256.0	37.6	 25
636	 13	1480.5	220.1	 20
637	 13	858.8	51.6	 20
638	 13	9331.0	1627.1	 20
639	 13	333.3	37.7	 16
  0	 14	13291.0	2952.3	 25
  1	 14	705.0	244.9	 25
  2	 14	208.3	21.6	 20
  3	 14	171.0	19.9	 20
  4	 14	175.0	20.3	 20
  5	 14	233.0	24.1	 16
  6	 14	155.3	24.8	 20
  7	 14	126.3	15.8	 20
  8	 14	165.5	21.3	 20
  9	 14	192.0	17.6	 25
 10	 14	158.0	55.3	 25
 11	 14	513.8	89.0	 20
 12	 14	164.0	35.0	 25
 13	 14	297.0	28.5	 25
 14	 14	295.3	81.8	 20
 15	 14	324.0	90.3	 25
 16	 14	390.0	42.5	 25
 17	 14	1624.0	114.0	 20
 18	 14	1310.0	117.6	 25
 19	 14	199.0	24.1	 20
 20	 14	263.5	74.3	 16
 21	 14	158.8	14.3	 20
 22	 14	245.0	39.2	 20
 23	 14	121.8	18.2	 16
 24	 14	330.5	42.3	 20
 25	 14	147.0	13.2	 25
 26	 14	128.8	21.4	 20
 27	 14	170.0	20.9	 25
 28	 14	227.0	29.6	 25
 29	 14	172.0	28.1	 20
 30	 14	208.0	28.1	 25
 31	 14	143.0	18.2	 25
 32	 14	151.0	21.7	 20
 33	 14	146.0	17.9	 25
 34	 14	137.0	15.6	 25
 35	 14	123.0	19.6	 20
 36	 14	125.3	20.7	 20
 37	 14	122.5	16.0	 20
 38	 14	364.8	27.6	 16
 39	 14	139.5	17.8	 20
 40	 14	138.5	16.4	 20
 41	 14	299.5	33.8	 20
 42	 14	3528.0	677.0	 25
 43	 14	989.0	200.4	 25
 44	 14	674.5	44.6	 20
 45	 14	215.0	73.0	 25
 46	 14	184.0	20.5	 25
 47	 14	150.3	18.5	 20
 48	 14	198.0	18.6	 25
 49	 14	1499.0	313.3	 25
 50	 14	355.0	47.4	 20
 51	 14	183.0	28.5	 25
 52	 14	325.3	55.6	 20
 53	 14	451.0	49.7	 16
 54	 14	252.5	24.8	 20
 55	 14	112.8	17.8	 20
 56	 14	126.0	13.1	 16
 57	 14	127.3	17.8	 20
 58	 14	3330.0	1006.9	 25
 59	 14	658.5	87.0	 20
 60	 14	168.0	26.5	 25
 61	 14	121.0	14.2	 25
 62	 14	311.8	54.9	 20
 63	 14	173.0	18.7	 25
 64	 14	296.0	40.5	 25
 65	 14	352.5	27.1	 20
 66	 14	197.0	29.1	 25
 67	 14	253.0	39.9	 25
 68	 14	178.3	16.8	 20
 69	 14	4292.3	721.3	 20
 70	 14	551.3	72.5	 20
 71	 14	145.0	17.6	 16
 72	 14	106.8	16.0	 20
 73	 14	110.0	13.7	 20
 74	 14	136.0	30.0	 20
 75	 14	270.0	60.7	 25
 76	 14	248.0	24.6	 25
 77	 14	302.3	32.1	 20
 78	 14	213.0	30.6	 25
 79	 14	166.0	16.8	 25
 80	 14	307.0	25.8	 20
 81	 14	209.0	29.1	 25
 82	 14	264.0	24.8	 25
 83	 14	286.5	73.8	 20
 84	 14	1079.0	153.1	 25
 85	 14	1435.8	193.3	 20
 86	 14	173.3	18.8	 16
 87	 14	161.8	29.0	 20
 88	 14	173.3	20.9	 20
 89	 14	255.3	27.0	 16
 90	 14	308.5	30.5	 20
 91	 14	156.0	18.7	 25
 92	 14	326.8	58.1	 20
 93	 14	308.0	57.6	 25
 94	 14	228.0	19.6	 25
 95	 14	331.3	29.7	 20
 96	 14	154.0	16.4	 25
 97	 14	302.0	37.4	 25
 98	 14	206.5	15.2	 20
 99	 14	161.0	21.5	 25
100	 14	142.0	25.0	 25
101	 14	310.3	29.2	 16
102	 14	170.3	22.7	 20
103	 14	775.3	109.9	 20
104	 14	607.3	60.2	 16
105	 14	270.3	27.3	 20
106	 14	435.3	44.1	 20
107	 14	309.0	36.8	 25
108	 14	145.3	20.6	 20
109	 14	203.0	27.3	 25
110	 14	223.0	27.1	 25
111	 14	715.0	64.6	 20
112	 14	1351.0	118.3	 25
113	 14	465.0	48.6	 25
114	 14	782.8	78.3	 20
115	 14	382.0	56.2	 25
116	 14	175.0	20.1	 25
117	 14	347.3	56.9	 20
118	 14	200.5	22.1	 20
119	 14	1094.5	155.6	 20
120	 14	282.0	24.9	 16
121	 14	229.5	23.0	 20
122	 14	389.3	48.5	 20
123	 14	720.8	84.4	 20
124	 14	858.0	105.5	 25
125	 14	586.0	62.6	 25
126	 14	548.0	39.9	 20
127	 14	607.0	95.4	 25
128	 14	593.0	84.6	 25
129	 14	581.3	44.0	 20
130	 14	1902.0	214.4	 25
131	 14	362.0	58.4	 25
132	 14	128.0	15.1	 20
133	 14	221.0	31.1	 25
134	 14	172.3	17.8	 20
135	 14	178.5	14.8	 16
136	 14	196.3	34.4	 20
137	 14	124.5	19.7	 20
138	 14	174.0	22.2	 16
139	 14	251.8	33.1	 20
140	 14	130.0	20.9	 25
141	 14	126.3	16.6	 20
142	 14	166.0	21.0	 25
143	 14	422.0	99.7	 25
144	 14	174.0	22.2	 20
145	 14	432.0	63.8	 25
146	 14	659.0	101.3	 25
147	 14	587.8	72.3	 20
148	 14	452.0	68.5	 25
149	 14	1736.0	408.2	 25
150	 14	1206.5	239.5	 20
151	 14	147.3	23.8	 20
152	 14	137.0	23.7	 20
153	 14	146.3	16.0	 16
154	 14	110.8	13.3	 20
155	 14	112.5	13.3	 20
156	 14	142.5	20.1	 20
157	 14	313.0	30.5	 25
158	 14	1261.0	281.9	 25
159	 14	455.8	41.9	 20
160	 14	459.0	55.2	 25
161	 14	221.0	19.1	 25
162	 14	490.0	95.5	 20
163	 14	345.0	55.0	 25
164	 14	592.0	152.1	 25
165	 14	171.0	23.6	 20
166	 14	125.0	17.6	 25
167	 14	181.5	22.8	 20
168	 14	130.3	13.1	 16
169	 14	128.0	12.5	 20
170	 14	160.5	14.6	 20
171	 14	299.8	29.3	 16
172	 14	986.8	171.4	 20
173	 14	274.0	34.2	 25
174	 14	273.0	123.6	 20
175	 14	357.0	35.6	 25
176	 14	487.0	81.8	 25
177	 14	318.5	47.5	 20
178	 14	255.0	44.8	 25
179	 14	318.0	37.4	 25
180	 14	4390.3	853.3	 20
181	 14	331.0	60.4	 25
182	 14	481.0	50.5	 25
183	 14	429.0	31.3	 16
184	 14	154.5	20.8	 20
185	 14	207.0	31.4	 20
186	 14	1033.5	119.0	 16
187	 14	342.3	24.0	 20
188	 14	200.3	21.1	 20
189	 14	180.3	61.0	 20
190	 14	138.0	16.0	 25
191	 14	134.0	16.8	 25
192	 14	145.0	19.8	 20
193	 14	1185.0	289.7	 25
194	 14	1306.0	195.6	 25
195	 14	793.3	106.6	 20
196	 14	168.0	21.7	 25
197	 14	175.0	21.1	 25
198	 14	578.0	76.5	 20
199	 14	1170.0	171.4	 25
200	 14	237.5	24.6	 20
201	 14	937.5	74.0	 16
202	 14	206.3	18.9	 20
203	 14	931.8	89.0	 20
204	 14	323.5	58.3	 16
205	 14	853.0	111.3	 25
206	 14	354.0	60.4	 25
207	 14	389.5	42.0	 20
208	 14	814.0	155.7	 25
209	 14	270.0	37.3	 25
210	 14	428.5	37.1	 20
211	 14	1323.0	155.1	 25
212	 14	2214.0	317.0	 25
213	 14	4305.3	674.7	 20
214	 14	532.0	70.2	 25
215	 14	344.0	47.2	 25
216	 14	237.5	24.2	 16
217	 14	323.5	32.4	 20
218	 14	419.0	42.8	 20
219	 14	331.5	29.3	 16
220	 14	504.5	60.6	 20
221	 14	131.8	15.4	 20
222	 14	162.5	20.7	 20
223	 14	142.0	16.1	 25
224	 14	446.0	52.3	 25
225	 14	373.3	37.6	 20
226	 14	2181.0	537.5	 25
227	 14	269.0	35.7	 25
228	 14	279.8	38.3	 20
229	 14	857.0	134.0	 25
230	 14	2274.0	334.5	 25
231	 14	3411.5	452.8	 20
232	 14	339.0	44.9	 25
233	 14	283.3	25.7	 20
234	 14	410.5	46.9	 16
235	 14	322.8	28.8	 20
236	 14	287.3	33.1	 20
237	 14	148.3	16.9	 16
238	 14	346.0	56.6	 25
239	 14	401.0	67.4	 25
240	 14	224.5	120.3	 20
241	 14	202.0	41.6	 25
242	 14	120.0	16.5	 25
243	 14	249.5	21.3	 20
244	 14	648.0	123.4	 25
245	 14	290.0	172.7	 25
246	 14	165.5	39.9	 20
247	 14	233.0	33.1	 25
248	 14	167.0	22.7	 25
249	 14	285.3	26.0	 16
250	 14	2789.3	527.8	 20
251	 14	567.5	113.5	 20
252	 14	290.3	30.5	 16
253	 14	658.8	59.0	 20
254	 14	2025.0	225.2	 20
255	 14	406.8	46.5	 20
256	 14	296.0	40.7	 25
257	 14	444.0	77.3	 25
258	 14	858.3	130.3	 20
259	 14	787.0	161.5	 25
260	 14	1158.0	227.2	 25
261	 14	1933.3	435.8	 20
262	 14	3062.0	548.6	 25
263	 14	991.0	105.5	 25
264	 14	385.0	44.4	 25
265	 14	230.8	26.2	 20
266	 14	177.8	25.7	 20
267	 14	149.0	12.4	 20
268	 14	133.3	13.4	 16
269	 14	154.3	14.3	 20
270	 14	110.5	14.4	 20
271	 14	213.0	17.1	 20
272	 14	152.0	25.6	 25
273	 14	230.0	23.6	 25
274	 14	162.8	16.7	 20
275	 14	427.0	78.5	 25
276	 14	1328.0	227.4	 25
277	 14	266.8	29.4	 20
278	 14	1191.0	129.1	 25
279	 14	1261.0	231.5	 25
280	 14	145.0	19.5	 20
281	 14	158.0	14.1	 25
282	 14	150.0	24.8	 20
283	 14	130.0	18.1	 16
284	 14	167.5	26.0	 20
285	 14	163.3	27.2	 20
286	 14	132.0	11.4	 16
287	 14	157.0	26.1	 25
288	 14	173.0	22.6	 25
289	 14	273.0	28.6	 20
290	 14	276.0	41.3	 25
291	 14	306.0	39.9	 25
292	 14	305.0	40.6	 20
293	 14	115.0	17.7	 25
294	 14	112.0	17.4	 25
295	 14	145.3	28.5	 20
296	 14	154.0	21.5	 25
297	 14	136.0	20.1	 25
298	 14	258.3	30.6	 16
299	 14	305.0	40.5	 20
300	 14	126.5	14.9	 20
301	 14	134.8	16.6	 16
302	 14	125.8	20.0	 20
303	 14	179.0	18.7	 20
304	 14	260.8	53.9	 20
305	 14	148.0	16.6	 25
306	 14	287.0	46.8	 25
307	 14	189.3	29.7	 20
308	 14	269.0	28.1	 25
309	 14	126.0	19.3	 25
310	 14	132.3	15.4	 20
311	 14	128.0	18.1	 25
312	 14	1389.0	311.4	 25
313	 14	218.0	19.7	 20
314	 14	187.0	19.5	 25
315	 14	128.0	18.1	 20
316	 14	179.0	20.4	 16
317	 14	198.3	22.6	 20
318	 14	151.3	25.8	 20
319	 14	548.0	55.0	 16
320	 14	384.0	32.4	 25
321	 14	349.0	48.9	 25
322	 14	165.3	22.8	 20
323	 14	289.0	41.8	 25
324	 14	232.0	28.0	 25
325	 14	133.0	14.9	 20
326	 14	169.0	18.0	 25
327	 14	159.0	16.5	 25
328	 14	213.0	32.9	 20
329	 14	169.0	13.8	 25
330	 14	140.0	18.7	 25
331	 14	138.0	20.5	 16
332	 14	328.5	45.9	 20
333	 14	340.3	31.5	 20
334	 14	601.5	43.7	 16
335	 14	377.0	38.9	 20
336	 14	164.5	22.7	 20
337	 14	2509.8	445.1	 20
338	 14	269.0	31.9	 25
339	 14	1204.0	90.0	 25
340	 14	430.5	57.5	 20
341	 14	474.0	44.1	 25
342	 14	305.0	28.3	 25
343	 14	957.3	87.3	 20
344	 14	349.0	50.5	 25
345	 14	227.0	22.4	 25
346	 14	1623.0	113.1	 20
347	 14	701.0	75.8	 25
348	 14	309.5	32.1	 20
349	 14	483.3	51.0	 16
350	 14	102.0	15.1	 20
351	 14	100.3	13.5	 20
352	 14	134.5	21.5	 16
353	 14	230.0	28.7	 25
354	 14	181.0	36.8	 25
355	 14	205.5	19.5	 20
356	 14	260.0	14.3	 25
357	 14	322.0	29.9	 25
358	 14	467.8	37.6	 20
359	 14	246.0	29.0	 25
360	 14	238.0	28.8	 25
361	 14	137.3	18.7	 20
362	 14	118.0	22.0	 25
363	 14	108.0	16.4	 25
364	 14	118.0	18.1	 16
365	 14	141.5	18.2	 20
366	 14	197.3	31.2	 20
367	 14	1027.0	76.9	 16
368	 14	189.3	23.8	 20
369	 14	408.0	56.9	 25
370	 14	196.0	21.0	 20
371	 14	166.0	22.9	 25
372	 14	345.0	51.8	 25
373	 14	156.0	18.0	 20
374	 14	620.0	113.4	 25
375	 14	727.0	116.8	 25
376	 14	267.8	34.0	 20
377	 14	438.0	41.0	 25
378	 14	1059.0	173.8	 25
379	 14	250.3	36.8	 20
380	 14	180.8	25.9	 20
381	 14	288.3	29.6	 20
382	 14	466.8	42.7	 16
383	 14	2077.8	296.8	 20
384	 14	619.5	62.8	 20
385	 14	174.5	21.7	 16
386	 14	309.0	54.4	 25
387	 14	149.0	21.5	 25
388	 14	151.3	18.9	 20
389	 14	161.0	111.0	 25
390	 14	182.0	26.6	 25
391	 14	151.8	52.1	 20
392	 14	129.0	15.9	 25
393	 14	119.0	14.5	 25
394	 14	124.0	14.1	 20
395	 14	133.0	20.4	 25
396	 14	137.0	21.2	 25
397	 14	160.8	29.6	 16
398	 14	169.0	23.6	 20
399	 14	2531.5	556.9	 20
400	 14	327.0	37.5	 16
401	 14	117.5	19.2	 20
402	 14	157.0	17.0	 25
403	 14	554.3	165.3	 20
404	 14	430.0	99.4	 25
405	 14	163.0	23.9	 25
406	 14	161.3	20.9	 20
407	 14	283.0	45.4	 25
408	 14	358.0	70.9	 25
409	 14	275.3	38.7	 20
410	 14	160.0	19.0	 25
411	 14	153.0	24.4	 25
412	 14	171.8	22.0	 20
413	 14	139.3	11.4	 20
414	 14	201.0	22.3	 20
415	 14	900.0	148.5	 16
416	 14	247.8	26.0	 20
417	 14	198.0	24.4	 20
418	 14	134.5	15.9	 16
419	 14	155.0	21.6	 25
420	 14	213.0	25.9	 25
421	 14	1247.0	211.0	 25
422	 14	312.5	26.8	 20
423	 14	428.0	62.4	 25
424	 14	330.0	31.6	 25
425	 14	284.3	19.3	 20
426	 14	180.0	24.6	 25
427	 14	170.0	22.7	 25
428	 14	295.0	37.2	 20
429	 14	754.0	82.9	 25
430	 14	260.3	25.1	 20
431	 14	171.5	23.0	 16
432	 14	135.3	16.1	 20
433	 14	162.3	18.0	 20
434	 14	237.3	37.5	 16
435	 14	326.0	49.1	 25
436	 14	253.0	39.9	 25
437	 14	212.3	20.8	 20
438	 14	130.0	52.8	 25
439	 14	139.0	16.8	 25
440	 14	160.0	26.8	 20
441	 14	215.0	42.7	 25
442	 14	165.0	24.1	 25
443	 14	148.8	30.8	 20
444	 14	353.0	44.7	 25
445	 14	144.0	13.8	 25
446	 14	186.3	12.6	 16
447	 14	145.3	18.2	 20
448	 14	114.3	15.0	 20
449	 14	138.0	14.3	 16
450	 14	208.0	29.9	 20
451	 14	151.8	19.7	 20
452	 14	868.5	196.5	 20
453	 14	261.0	32.1	 25
454	 14	664.0	89.0	 25
455	 14	1260.8	208.3	 20
456	 14	253.0	27.6	 25
457	 14	204.0	38.1	 25
458	 14	136.0	25.0	 20
459	 14	290.0	58.8	 25
460	 14	142.0	23.1	 25
461	 14	366.3	53.3	 20
462	 14	1684.8	232.1	 20
463	 14	893.5	174.2	 20
464	 14	162.0	19.7	 16
465	 14	126.5	18.4	 20
466	 14	573.8	118.6	 20
467	 14	451.3	33.6	 16
468	 14	3273.0	764.2	 25
469	 14	174.0	14.4	 25
470	 14	177.8	17.3	 20
471	 14	153.0	21.9	 25
472	 14	307.0	33.6	 25
473	 14	182.0	18.6	 20
474	 14	648.0	120.9	 25
475	 14	260.0	36.4	 25
476	 14	142.3	19.6	 20
477	 14	166.0	21.7	 25
478	 14	136.0	25.9	 25
479	 14	114.5	14.8	 16
480	 14	121.0	15.7	 20
481	 14	223.0	19.3	 20
482	 14	404.8	45.2	 16
483	 14	980.0	106.6	 20
484	 14	282.0	42.4	 25
485	 14	502.5	61.7	 20
486	 14	1219.0	164.9	 25
487	 14	242.0	20.8	 25
488	 14	200.5	16.1	 20
489	 14	177.0	32.1	 25
490	 14	195.0	22.1	 25
491	 14	200.5	16.4	 20
492	 14	157.0	24.0	 25
493	 14	372.0	55.6	 25
494	 14	2427.0	442.4	 20
495	 14	381.0	71.7	 20
496	 14	699.8	70.6	 20
497	 14	425.0	38.4	 16
498	 14	3459.8	508.8	 20
499	 14	582.8	49.9	 20
500	 14	964.3	51.7	 16
501	 14	360.0	64.1	 25
502	 14	1690.0	225.1	 25
503	 14	495.3	48.1	 20
504	 14	251.0	32.8	 25
505	 14	196.0	23.8	 25
506	 14	181.0	20.4	 20
507	 14	122.0	16.1	 25
508	 14	216.0	25.6	 25
509	 14	209.5	22.9	 20
510	 14	146.0	15.3	 25
511	 14	199.0	22.7	 25
512	 14	450.0	37.2	 16
513	 14	198.0	19.7	 20
514	 14	564.8	74.4	 20
515	 14	1335.8	116.4	 16
516	 14	1007.0	93.7	 20
517	 14	1635.0	412.9	 25
518	 14	750.5	87.6	 20
519	 14	680.0	89.3	 25
520	 14	299.0	29.9	 25
521	 14	174.5	20.1	 20
522	 14	145.0	23.4	 25
523	 14	135.0	16.6	 25
524	 14	1295.8	224.0	 20
525	 14	187.0	24.9	 25
526	 14	193.0	23.2	 25
527	 14	569.5	49.6	 20
528	 14	265.0	30.9	 20
529	 14	601.3	67.0	 20
530	 14	1377.0	167.5	 16
531	 14	2577.5	305.4	 20
532	 14	2342.0	146.0	 20
533	 14	1299.3	78.8	 16
534	 14	268.0	51.6	 25
535	 14	153.0	17.7	 25
536	 14	476.3	70.5	 20
537	 14	647.0	77.0	 25
538	 14	753.0	92.2	 25
539	 14	703.5	63.2	 20
540	 14	1702.0	196.7	 25
541	 14	487.0	48.1	 25
542	 14	405.8	40.1	 20
543	 14	166.0	20.8	 25
544	 14	167.0	20.6	 25
545	 14	126.3	15.6	 16
546	 14	278.3	36.3	 20
547	 14	260.3	30.7	 20
548	 14	188.0	28.4	 16
549	 14	206.3	19.7	 20
550	 14	311.0	49.1	 25
551	 14	173.8	40.3	 20
552	 14	215.0	30.5	 25
553	 14	153.0	18.4	 25
554	 14	252.3	37.4	 20
555	 14	151.0	19.1	 25
556	 14	421.0	51.1	 25
557	 14	1237.5	165.7	 20
558	 14	218.0	35.3	 25
559	 14	234.0	17.4	 25
560	 14	198.3	22.3	 20
561	 14	199.0	31.2	 20
562	 14	295.5	31.9	 20
563	 14	720.3	71.6	 16
564	 14	218.3	65.4	 20
565	 14	268.3	38.7	 20
566	 14	230.3	673.0	 20
567	 14	199.0	202.7	 25
568	 14	229.0	121.8	 25
569	 14	584.0	53.9	 20
570	 14	352.0	98.9	 25
571	 14	325.0	34.2	 25
572	 14	291.0	57.2	 20
573	 14	1003.0	176.5	 25
574	 14	273.0	31.8	 25
575	 14	320.0	40.4	 20
576	 14	247.0	30.9	 25
577	 14	177.8	23.4	 20
578	 14	231.5	24.4	 20
579	 14	144.0	17.5	 16
580	 14	199.0	30.4	 20
581	 14	167.3	17.2	 20
582	 14	686.3	84.6	 16
583	 14	838.0	118.7	 25
584	 14	3403.0	743.4	 25
585	 14	133.8	18.1	 20
586	 14	146.0	21.4	 25
587	 14	125.0	20.8	 25
588	 14	138.3	18.2	 20
589	 14	233.0	53.6	 25
590	 14	272.0	24.5	 25
591	 14	630.0	82.2	 20
592	 14	136.0	19.5	 25
593	 14	186.0	19.2	 25
594	 14	359.5	44.4	 16
595	 14	1461.0	239.1	 20
596	 14	590.8	55.0	 20
597	 14	1030.8	91.4	 16
598	 14	690.5	74.0	 20
599	 14	541.0	56.3	 25
600	 14	214.8	33.8	 20
601	 14	5675.0	1593.3	 25
602	 14	209.0	48.5	 25
603	 14	308.8	77.2	 20
604	 14	175.0	25.6	 25
605	 14	173.0	20.9	 25
606	 14	218.5	24.6	 20
607	 14	269.0	28.3	 25
608	 14	158.0	37.5	 25
609	 14	279.0	33.9	 20
610	 14	257.8	34.3	 20
611	 14	973.0	101.0	 20
612	 14	335.5	62.1	 16
613	 14	347.8	29.6	 20
614	 14	1412.3	190.0	 20
615	 14	522.0	56.0	 16
616	 14	2354.0	439.9	 25
617	 14	143.0	22.4	 25
618	 14	142.3	19.7	 20
619	 14	151.0	18.6	 25
620	 14	156.0	21.3	 25
621	 14	622.0	86.5	 20
622	 14	356.0	46.5	 25
623	 14	2701.0	206.2	 25
624	 14	699.3	44.9	 20
625	 14	436.0	56.1	 25
626	 14	479.0	52.5	 25
627	 14	172.3	17.5	 16
628	 14	163.5	20.9	 20
629	 14	132.0	25.0	 20
630	 14	158.3	22.8	 16
631	 14	212.8	28.3	 20
632	 14	108.0	13.8	 25
633	 14	131.0	25.7	 20
634	 14	120.0	16.8	 25
635	 14	190.0	29.7	 25
636	 14	678.8	88.9	 20
637	 14	582.0	85.0	 25
638	 14	3193.0	864.9	 25
639	 14	11460.8	2194.6	 20
  0	 15	284.0	272.0	 25
  1	 15	199.0	22.7	 25
  2	 15	183.3	31.2	 20
  3	 15	5432.0	886.9	 25
  4	 15	735.0	149.3	 25
  5	 15	8888.5	1161.4	 20
  6	 15	855.0	103.2	 25
  7	 15	138.0	12.9	 25
  8	 15	162.8	18.5	 16
  9	 15	210.0	24.7	 20
 10	 15	801.8	133.3	 20
 11	 15	2468.8	164.4	 16
 12	 15	806.8	135.3	 20
 13	 15	584.0	68.1	 20
 14	 15	1572.3	86.8	 20
 15	 15	1336.0	89.3	 25
 16	 15	518.0	74.7	 25
 17	 15	1844.0	177.5	 20
 18	 15	1073.0	67.5	 25
 19	 15	520.0	46.6	 25
 20	 15	4330.0	431.2	 20
 21	 15	176.0	21.6	 25
 22	 15	289.0	36.7	 25
 23	 15	128.5	18.8	 20
 24	 15	4193.0	694.0	 25
 25	 15	135.3	15.0	 20
 26	 15	324.3	31.8	 16
 27	 15	229.0	29.4	 20
 28	 15	2051.0	296.7	 20
 29	 15	576.3	44.8	 16
 30	 15	864.0	139.9	 25
 31	 15	106.0	11.3	 25
 32	 15	113.5	16.8	 20
 33	 15	148.0	25.5	 25
 34	 15	241.0	24.5	 25
 35	 15	175.8	22.4	 20
 36	 15	149.0	22.4	 25
 37	 15	127.0	18.2	 25
 38	 15	254.8	34.7	 20
 39	 15	5744.0	930.2	 25
 40	 15	577.0	71.2	 25
 41	 15	720.3	65.6	 16
 42	 15	244.5	21.4	 20
 43	 15	458.8	47.1	 20
 44	 15	645.3	30.2	 16
 45	 15	9332.3	1120.7	 20
 46	 15	290.5	33.6	 20
 47	 15	288.3	27.7	 20
 48	 15	3709.0	660.5	 25
 49	 15	501.0	53.5	 25
 50	 15	9274.3	996.7	 20
 51	 15	877.0	103.4	 25
 52	 15	12257.0	2335.2	 25
 53	 15	388.8	37.9	 20
 54	 15	342.0	41.5	 25
 55	 15	228.0	26.4	 25
 56	 15	181.8	21.1	 20
 57	 15	1056.0	212.0	 25
 58	 15	146.0	17.2	 20
 59	 15	1676.8	178.3	 16
 60	 15	155.5	27.6	 20
 61	 15	127.8	18.4	 20
 62	 15	1169.0	148.6	 16
 63	 15	293.0	29.3	 25
 64	 15	2932.0	712.7	 25
 65	 15	319.0	37.4	 20
 66	 15	364.0	45.5	 25
 67	 15	5093.0	1117.2	 25
 68	 15	414.8	34.9	 20
 69	 15	408.0	49.4	 25
 70	 15	155.0	22.4	 25
 71	 15	3676.5	616.5	 20
 72	 15	159.0	23.1	 25
 73	 15	961.0	167.1	 25
 74	 15	4499.3	494.4	 16
 75	 15	603.5	82.7	 20
 76	 15	138.5	18.4	 20
 77	 15	272.8	27.0	 16
 78	 15	234.0	33.7	 20
 79	 15	266.0	25.1	 20
 80	 15	2251.5	133.6	 20
 81	 15	117.0	21.9	 25
 82	 15	146.0	21.2	 25
 83	 15	266.0	31.0	 20
 84	 15	319.0	43.0	 25
 85	 15	323.0	29.2	 25
 86	 15	380.0	47.4	 20
 87	 15	248.0	30.2	 25
 88	 15	121.0	19.1	 25
 89	 15	121.8	17.5	 20
 90	 15	132.0	17.7	 25
 91	 15	116.8	13.9	 20
 92	 15	150.5	19.8	 16
 93	 15	6687.5	844.6	 20
 94	 15	255.5	38.2	 20
 95	 15	207.0	13.1	 16
 96	 15	118.0	19.0	 25
 97	 15	638.0	114.0	 25
 98	 15	233.5	27.2	 20
 99	 15	128.0	16.4	 25
100	 15	176.0	18.4	 25
101	 15	133.5	16.0	 20
102	 15	129.0	16.5	 25
103	 15	156.0	17.4	 25
104	 15	333.8	36.1	 20
105	 15	334.0	27.8	 25
106	 15	449.0	39.2	 25
107	 15	2491.3	238.7	 16
108	 15	664.5	94.3	 20
109	 15	157.3	24.5	 20
110	 15	142.3	19.6	 16
111	 15	1661.0	251.4	 20
112	 15	3640.0	251.5	 25
113	 15	303.3	42.8	 20
114	 15	1607.0	245.2	 25
115	 15	1039.0	59.8	 25
116	 15	2925.8	194.1	 20
117	 15	281.0	40.7	 25
118	 15	832.0	101.0	 25
119	 15	315.5	37.2	 20
120	 15	259.0	32.7	 25
121	 15	144.0	15.4	 25
122	 15	426.0	40.9	 20
123	 15	1175.0	155.6	 20
124	 15	1086.3	114.7	 20
125	 15	383.8	24.2	 16
126	 15	802.5	85.1	 20
127	 15	145.3	18.5	 20
128	 15	294.5	30.6	 16
129	 15	737.0	78.3	 25
130	 15	967.0	99.5	 25
131	 15	127.0	17.0	 25
132	 15	119.3	13.5	 20
133	 15	125.0	16.3	 25
134	 15	1525.0	344.9	 25
135	 15	5547.5	657.2	 20
136	 15	171.0	17.7	 25
137	 15	230.0	28.0	 25
138	 15	3661.5	426.7	 20
139	 15	291.0	23.5	 25
140	 15	165.8	25.1	 20
141	 15	145.0	17.9	 16
142	 15	132.8	19.8	 20
143	 15	140.3	16.1	 20
144	 15	538.0	61.5	 16
145	 15	279.0	36.6	 25
146	 15	155.0	17.7	 25
147	 15	186.3	25.0	 20
148	 15	165.0	23.4	 25
149	 15	3335.0	837.4	 25
150	 15	149.8	16.5	 20
151	 15	106.0	15.7	 25
152	 15	354.0	59.4	 25
153	 15	967.3	99.4	 20
154	 15	204.0	29.4	 25
155	 15	605.0	63.9	 25
156	 15	339.5	36.5	 16
157	 15	1176.3	137.9	 20
158	 15	565.0	54.6	 20
159	 15	990.5	80.7	 16
160	 15	618.5	53.8	 20
161	 15	399.8	39.0	 20
162	 15	137.3	17.0	 20
163	 15	163.0	22.2	 25
164	 15	234.0	24.0	 25
165	 15	273.5	22.7	 20
166	 15	115.0	12.3	 25
167	 15	1782.0	407.8	 25
168	 15	2814.3	374.1	 20
169	 15	158.0	18.9	 25
170	 15	233.0	38.5	 25
171	 15	1951.5	303.1	 20
172	 15	207.0	20.9	 25
173	 15	156.3	20.2	 20
174	 15	5896.3	625.0	 16
175	 15	156.8	22.0	 20
176	 15	175.5	17.8	 20
177	 15	267.8	27.9	 16
178	 15	1281.0	100.2	 25
179	 15	1354.0	177.9	 25
180	 15	342.0	34.3	 20
181	 15	546.0	53.3	 25
182	 15	1392.0	106.5	 25
183	 15	1788.0	140.3	 20
184	 15	1236.0	108.6	 25
185	 15	566.0	47.9	 25
186	 15	934.3	70.9	 20
187	 15	13110.0	1974.1	 25
188	 15	2219.0	400.5	 25
189	 15	1752.0	149.3	 16
190	 15	247.3	27.8	 20
191	 15	232.3	16.0	 20
192	 15	122.3	12.1	 16
193	 15	280.0	41.1	 20
194	 15	239.0	28.0	 25
195	 15	240.3	31.3	 20
196	 15	293.0	28.7	 25
197	 15	752.0	167.7	 25
198	 15	1162.8	95.1	 20
199	 15	716.0	97.4	 25
200	 15	166.0	20.0	 25
201	 15	419.5	42.4	 20
202	 15	1227.0	147.1	 25
203	 15	465.0	45.4	 25
204	 15	421.8	42.8	 20
205	 15	944.8	97.1	 20
206	 15	1143.5	113.7	 20
207	 15	279.3	22.2	 16
208	 15	513.3	78.7	 20
209	 15	128.0	14.6	 20
210	 15	596.3	44.2	 16
211	 15	465.0	45.1	 25
212	 15	837.0	96.7	 25
213	 15	243.0	19.9	 20
214	 15	2461.0	379.0	 25
215	 15	464.0	43.6	 25
216	 15	6037.0	586.8	 20
217	 15	324.0	44.4	 25
218	 15	153.0	19.4	 25
219	 15	196.0	15.0	 20
220	 15	159.0	17.5	 25
221	 15	826.0	119.8	 25
222	 15	394.3	32.7	 16
223	 15	154.0	24.4	 20
224	 15	150.8	20.9	 20
225	 15	6299.8	570.7	 16
226	 15	3594.3	517.2	 20
227	 15	180.0	29.8	 25
228	 15	130.8	16.1	 20
229	 15	261.0	21.6	 25
230	 15	438.0	40.1	 25
231	 15	433.0	31.3	 20
232	 15	346.0	26.0	 25
233	 15	308.0	30.6	 25
234	 15	3289.0	428.5	 20
235	 15	141.0	19.1	 25
236	 15	204.0	22.1	 25
237	 15	1493.5	171.1	 20
238	 15	133.0	13.8	 20
239	 15	142.3	22.4	 20
240	 15	3588.3	304.0	 16
241	 15	721.3	52.3	 20
242	 15	277.3	35.6	 20
243	 15	334.5	39.6	 16
244	 15	410.0	32.2	 25
245	 15	13135.0	2505.5	 25
246	 15	3786.0	475.3	 20
247	 15	663.0	67.5	 25
248	 15	285.0	26.9	 25
249	 15	350.3	39.8	 20
250	 15	234.0	33.4	 25
251	 15	157.0	24.9	 25
252	 15	200.0	30.6	 20
253	 15	693.0	63.8	 25
254	 15	230.0	33.5	 25
255	 15	166.5	17.1	 16
256	 15	1654.8	230.6	 20
257	 15	225.3	25.0	 20
258	 15	286.5	23.4	 16
259	 15	403.5	35.0	 20
260	 15	362.0	85.7	 25
261	 15	140.3	13.0	 20
262	 15	681.0	118.4	 25
263	 15	6420.0	1339.0	 25
264	 15	1002.3	51.3	 20
265	 15	365.0	60.4	 25
266	 15	123.0	19.5	 25
267	 15	142.5	17.8	 20
268	 15	188.0	32.8	 25
269	 15	128.0	14.7	 25
270	 15	177.3	19.9	 20
271	 15	603.0	76.0	 20
272	 15	3534.0	626.3	 20
273	 15	1965.3	253.2	 16
274	 15	749.0	134.0	 20
275	 15	150.0	20.9	 20
276	 15	160.3	21.4	 16
277	 15	824.0	98.8	 25
278	 15	956.0	98.1	 25
279	 15	2401.5	411.5	 20
280	 15	631.0	105.6	 25
281	 15	257.0	37.5	 25
282	 15	1318.5	230.5	 20
283	 15	410.0	51.6	 25
284	 15	161.0	19.4	 25
285	 15	182.8	23.3	 20
286	 15	164.0	21.5	 25
287	 15	223.3	24.0	 20
288	 15	1808.5	399.6	 20
289	 15	1135.8	107.4	 16
290	 15	3290.8	556.0	 20
291	 15	290.8	26.3	 20
292	 15	138.8	18.1	 16
293	 15	141.0	21.1	 25
294	 15	1906.0	490.8	 25
295	 15	174.8	22.9	 20
296	 15	161.0	24.4	 25
297	 15	271.0	41.2	 25
298	 15	1054.8	137.5	 20
299	 15	190.0	21.8	 25
300	 15	128.0	16.4	 25
301	 15	121.3	15.7	 20
302	 15	210.0	39.8	 25
303	 15	534.0	63.5	 25
304	 15	165.8	18.9	 16
305	 15	326.3	40.8	 20
306	 15	231.5	29.6	 20
307	 15	5213.8	702.2	 16
308	 15	203.0	20.1	 20
309	 15	395.0	61.9	 25
310	 15	351.5	32.7	 20
311	 15	158.0	21.6	 25
312	 15	726.0	81.9	 25
313	 15	307.3	33.5	 20
314	 15	887.0	89.6	 25
315	 15	198.0	44.5	 25
316	 15	7060.3	1082.0	 20
317	 15	366.0	38.5	 25
318	 15	1618.0	199.2	 25
319	 15	10706.5	1749.8	 20
320	 15	1688.8	140.1	 20
321	 15	2985.0	398.7	 20
322	 15	333.0	25.5	 16
323	 15	824.0	123.3	 20
324	 15	751.0	67.1	 20
325	 15	1273.0	146.1	 16
326	 15	159.0	18.5	 25
327	 15	925.0	202.8	 25
328	 15	1734.5	264.1	 20
329	 15	168.0	18.2	 25
330	 15	171.0	19.6	 25
331	 15	2999.8	401.5	 20
332	 15	148.0	21.3	 25
333	 15	144.0	27.3	 25
334	 15	146.3	19.4	 20
335	 15	170.0	26.5	 25
336	 15	421.0	57.0	 25
337	 15	604.0	55.7	 16
338	 15	1292.3	113.5	 20
339	 15	2746.0	222.1	 20
340	 15	730.5	70.9	 16
341	 15	1058.0	149.2	 20
342	 15	1171.0	163.5	 25
343	 15	868.8	63.3	 20
344	 15	3303.0	335.9	 25
345	 15	247.0	30.8	 25
346	 15	224.8	28.5	 20
347	 15	988.0	65.5	 25
348	 15	1099.0	87.2	 25
349	 15	404.0	45.7	 20
350	 15	401.0	57.1	 25
351	 15	240.0	26.3	 25
352	 15	197.0	33.8	 20
353	 15	311.5	30.0	 20
354	 15	499.3	40.2	 20
355	 15	175.0	21.2	 16
356	 15	320.3	37.9	 20
357	 15	172.3	18.3	 20
358	 15	363.0	30.8	 16
359	 15	2073.0	240.5	 25
360	 15	178.0	26.1	 25
361	 15	5864.0	598.3	 20
362	 15	135.0	19.0	 25
363	 15	139.0	16.4	 25
364	 15	136.3	20.5	 20
365	 15	128.0	19.9	 25
366	 15	138.0	20.6	 25
367	 15	448.0	42.4	 20
368	 15	2163.0	178.9	 25
369	 15	705.5	90.2	 20
370	 15	187.3	21.8	 16
371	 15	125.0	16.2	 20
372	 15	163.5	19.8	 20
373	 15	121.3	23.2	 16
374	 15	218.5	31.6	 20
375	 15	2694.0	631.2	 25
376	 15	699.3	109.6	 20
377	 15	481.0	48.5	 25
378	 15	479.0	57.3	 25
379	 15	240.0	34.5	 20
380	 15	153.0	18.5	 25
381	 15	4257.0	1102.8	 25
382	 15	297.3	26.2	 20
383	 15	405.0	41.4	 25
384	 15	180.0	23.5	 25
385	 15	162.3	20.2	 20
386	 15	148.5	18.4	 20
387	 15	201.8	19.7	 20
388	 15	266.5	36.1	 16
389	 15	3209.5	411.8	 20
390	 15	133.8	22.9	 20
391	 15	1666.0	264.2	 20
392	 15	226.0	28.1	 25
393	 15	157.0	18.3	 25
394	 15	142.3	31.9	 20
395	 15	225.0	25.5	 25
396	 15	119.0	13.1	 25
397	 15	1723.8	257.4	 20
398	 15	129.0	16.3	 25
399	 15	168.0	19.5	 25
400	 15	199.3	26.5	 20
401	 15	163.0	21.6	 25
402	 15	322.0	48.9	 20
403	 15	121.0	12.9	 16
404	 15	143.0	15.4	 20
405	 15	401.5	72.4	 20
406	 15	134.3	19.0	 16
407	 15	152.0	16.4	 20
408	 15	168.0	21.5	 25
409	 15	169.0	23.1	 20
410	 15	131.0	18.4	 25
411	 15	1310.0	238.1	 25
412	 15	1045.5	165.0	 20
413	 15	308.0	37.6	 25
414	 15	1178.0	166.5	 25
415	 15	1407.5	154.8	 20
416	 15	758.0	101.6	 25
417	 15	168.0	23.2	 25
418	 15	122.0	15.8	 20
419	 15	1070.3	178.5	 20
420	 15	205.3	24.0	 20
421	 15	264.8	18.2	 16
422	 15	1797.0	215.7	 20
423	 15	497.0	41.9	 20
424	 15	789.8	51.0	 20
425	 15	682.0	66.7	 25
426	 15	479.0	52.6	 25
427	 15	191.0	27.5	 20
428	 15	124.0	17.0	 25
429	 15	703.0	119.9	 25
430	 15	104.5	14.6	 20
431	 15	143.0	18.5	 25
432	 15	241.0	39.8	 25
433	 15	184.5	21.8	 20
434	 15	318.0	36.9	 25
435	 15	619.0	40.0	 20
436	 15	335.5	33.7	 16
437	 15	287.3	27.6	 20
438	 15	2399.3	324.5	 20
439	 15	143.8	21.2	 16
440	 15	127.5	22.9	 20
441	 15	634.0	94.5	 25
442	 15	1879.8	195.8	 20
443	 15	3316.0	549.1	 25
444	 15	257.0	28.0	 25
445	 15	237.0	26.0	 25
446	 15	147.5	17.9	 20
447	 15	345.0	66.3	 25
448	 15	508.0	128.1	 25
449	 15	1099.3	151.0	 20
450	 15	380.0	41.5	 25
451	 15	160.0	22.1	 25
452	 15	183.3	20.8	 16
453	 15	203.8	24.9	 20
454	 15	5483.5	1072.9	 20
455	 15	363.0	40.5	 16
456	 15	255.0	27.0	 20
457	 15	342.0	32.3	 25
458	 15	132.3	16.7	 20
459	 15	132.0	19.3	 25
460	 15	153.0	15.5	 25
461	 15	259.0	40.6	 20
462	 15	658.0	133.7	 25
463	 15	212.0	24.2	 25
464	 15	170.8	23.8	 20
465	 15	125.0	13.6	 25
466	 15	168.0	17.9	 25
467	 15	143.0	17.4	 20
468	 15	337.5	56.3	 20
469	 15	2102.3	408.9	 20
470	 15	339.0	33.7	 16
471	 15	250.0	29.8	 20
472	 15	175.3	16.5	 20
473	 15	144.0	18.7	 20
474	 15	149.0	21.0	 25
475	 15	169.0	19.9	 25
476	 15	140.3	18.6	 20
477	 15	199.0	23.1	 25
478	 15	174.0	22.7	 25
479	 15	359.3	33.2	 20
480	 15	1085.0	122.3	 25
481	 15	228.0	23.2	 25
482	 15	1238.5	177.4	 20
483	 15	126.0	17.1	 25
484	 15	219.3	26.6	 20
485	 15	1243.3	79.4	 16
486	 15	4210.8	727.8	 20
487	 15	191.3	22.1	 20
488	 15	218.3	21.7	 16
489	 15	730.0	58.3	 20
490	 15	211.0	21.8	 25
491	 15	2933.5	583.1	 20
492	 15	413.0	37.0	 25
493	 15	3664.0	584.5	 25
494	 15	505.3	40.0	 20
495	 15	883.0	111.1	 25
496	 15	437.0	48.5	 25
497	 15	589.5	67.5	 20
498	 15	646.0	59.0	 25
499	 15	1821.0	262.0	 25
500	 15	6124.3	1034.4	 20
501	 15	180.3	19.8	 20
502	 15	5467.0	691.2	 20
503	 15	9023.5	569.0	 16
504	 15	761.0	70.1	 20
505	 15	1293.8	110.2	 20
506	 15	6614.3	695.0	 20
507	 15	4006.0	684.6	 25
508	 15	1367.0	174.8	 25
509	 15	210.0	19.5	 20
510	 15	158.0	19.9	 25
511	 15	7660.0	1137.2	 25
512	 15	131.3	14.9	 20
513	 15	383.0	50.8	 25
514	 15	508.0	46.0	 25
515	 15	242.5	43.4	 20
516	 15	233.0	36.6	 25
517	 15	461.3	68.5	 20
518	 15	168.8	27.5	 16
519	 15	555.3	91.9	 20
520	 15	308.3	37.3	 20
521	 15	255.8	19.1	 16
522	 15	4840.8	994.9	 20
523	 15	313.0	25.4	 25
524	 15	178.5	20.3	 20
525	 15	169.0	22.9	 25
526	 15	352.0	37.9	 25
527	 15	451.0	51.2	 20
528	 15	212.0	33.5	 25
529	 15	131.0	20.4	 25
530	 15	128.5	16.9	 20
531	 15	186.0	28.1	 25
532	 15	550.0	77.1	 25
533	 15	324.5	38.2	 20
534	 15	2104.5	366.5	 20
535	 15	178.5	30.6	 20
536	 15	1266.3	156.5	 16
537	 15	156.0	20.2	 20
538	 15	2787.0	478.0	 20
539	 15	367.0	39.4	 20
540	 15	1176.0	153.5	 25
541	 15	214.0	28.4	 25
542	 15	853.0	65.1	 20
543	 15	624.0	75.0	 25
544	 15	9515.0	1774.6	 25
545	 15	233.5	27.8	 20
546	 15	302.0	40.8	 25
547	 15	1608.0	303.2	 25
548	 15	331.3	42.6	 20
549	 15	335.0	36.1	 25
550	 15	1838.5	300.4	 20
551	 15	1788.0	255.3	 16
552	 15	155.5	28.2	 20
553	 15	124.0	15.0	 20
554	 15	150.3	15.9	 16
555	 15	231.0	29.7	 25
556	 15	160.0	15.7	 25
557	 15	828.3	107.6	 20
558	 15	4767.0	751.3	 25
559	 15	172.0	22.8	 25
560	 15	424.8	34.4	 20
561	 15	2514.0	311.0	 25
562	 15	1628.0	151.1	 25
563	 15	6820.3	713.9	 20
564	 15	18490.0	2921.0	 25
565	 15	482.0	51.0	 25
566	 15	15017.0	1783.5	 16
567	 15	8288.8	1461.4	 20
568	 15	4241.3	794.0	 20
569	 15	612.8	67.9	 16
570	 15	3788.8	721.1	 20
571	 15	328.5	38.2	 20
572	 15	4164.0	745.0	 20
573	 15	182.0	42.4	 25
574	 15	157.0	20.5	 25
575	 15	698.5	138.6	 20
576	 15	451.0	85.9	 25
577	 15	6350.0	1571.0	 25
578	 15	355.3	42.7	 20
579	 15	446.0	85.4	 25
580	 15	10883.0	2722.6	 25
581	 15	199.5	27.8	 20
582	 15	333.0	59.8	 25
583	 15	401.3	46.5	 20
584	 15	193.3	16.4	 16
585	 15	148.5	17.8	 20
586	 15	127.5	17.4	 20
587	 15	134.8	16.6	 16
588	 15	254.0	37.7	 25
589	 15	152.0	22.6	 25
590	 15	1790.3	298.4	 20
591	 15	276.0	36.1	 25
592	 15	194.0	21.7	 25
593	 15	255.3	38.5	 20
594	 15	3766.0	637.1	 25
595	 15	2295.0	232.5	 25
596	 15	375.8	37.4	 20
597	 15	234.0	35.4	 25
598	 15	1342.0	256.4	 25
599	 15	1202.3	221.8	 16
600	 15	752.3	81.1	 20
601	 15	3993.0	774.4	 20
602	 15	4765.8	912.6	 20
603	 15	245.0	31.1	 16
604	 15	410.3	42.7	 20
605	 15	435.0	106.6	 25
606	 15	308.8	31.7	 20
607	 15	1326.0	227.8	 25
608	 15	13159.0	2758.0	 25
609	 15	284.8	37.1	 20
610	 15	319.0	42.3	 25
611	 15	189.0	31.1	 25
612	 15	224.3	23.5	 20
613	 15	152.0	25.6	 25
614	 15	313.0	43.1	 25
615	 15	284.8	32.5	 20
616	 15	153.5	19.8	 20
617	 15	1904.3	352.4	 20
618	 15	111.0	16.1	 16
619	 15	158.8	19.7	 20
620	 15	434.3	61.0	 20
621	 15	4730.5	833.3	 20
622	 15	245.0	41.7	 25
623	 15	200.0	30.3	 25
624	 15	2242.8	457.3	 20
625	 15	218.0	22.7	 25
626	 15	3514.0	798.7	 25
627	 15	3196.5	474.1	 20
628	 15	660.0	137.1	 25
629	 15	387.0	42.8	 25
630	 15	216.0	29.8	 20
631	 15	260.0	52.7	 25
632	 15	159.5	19.0	 20
633	 15	1957.5	364.6	 16
634	 15	287.3	50.4	 20
635	 15	3537.3	946.0	 20
636	 15	144.5	23.2	 16
637	 15	186.0	26.7	 20
638	 15	3791.0	896.9	 25
639	 15	367.8	52.7	 20
  0	 16	13058.3	3155.4	 20
  1	 16	204.5	25.6	 20
  2	 16	151.5	19.2	 16
  3	 16	803.0	118.0	 25
  4	 16	522.0	95.1	 25
  5	 16	926.0	134.5	 20
  6	 16	834.0	130.3	 25
  7	 16	141.0	54.4	 25
  8	 16	168.3	17.0	 20
  9	 16	506.0	82.6	 25
 10	 16	317.0	40.4	 25
 11	 16	1031.8	122.4	 20
 12	 16	626.0	87.5	 25
 13	 16	446.0	56.0	 25
 14	 16	727.8	99.3	 16
 15	 16	1002.0	131.7	 20
 16	 16	812.0	105.7	 20
 17	 16	623.0	53.0	 16
 18	 16	1355.5	159.9	 20
 19	 16	315.0	55.0	 25
 20	 16	773.8	110.7	 20
 21	 16	198.0	50.3	 25
 22	 16	275.0	213.1	 25
 23	 16	142.8	108.7	 20
 24	 16	388.0	837.2	 25
 25	 16	205.0	69.7	 25
 26	 16	302.8	29.7	 20
 27	 16	289.0	35.8	 25
 28	 16	1049.0	205.4	 25
 29	 16	346.3	52.7	 20
 30	 16	251.0	23.2	 20
 31	 16	138.0	30.9	 20
 32	 16	125.8	19.5	 16
 33	 16	194.3	43.5	 20
 34	 16	174.5	21.0	 20
 35	 16	159.3	20.6	 16
 36	 16	143.0	22.2	 25
 37	 16	141.0	16.9	 25
 38	 16	157.0	25.2	 20
 39	 16	1752.0	360.6	 25
 40	 16	457.0	78.1	 25
 41	 16	314.5	54.2	 20
 42	 16	145.0	16.9	 25
 43	 16	803.0	83.2	 25
 44	 16	585.8	39.9	 20
 45	 16	2336.0	427.5	 25
 46	 16	388.0	43.7	 25
 47	 16	229.0	17.3	 16
 48	 16	465.3	82.8	 20
 49	 16	379.5	34.1	 20
 50	 16	3007.0	527.4	 16
 51	 16	787.3	55.1	 20
 52	 16	2991.0	923.3	 25
 53	 16	294.0	20.6	 20
 54	 16	256.0	30.4	 25
 55	 16	239.0	30.9	 25
 56	 16	260.8	220.2	 20
 57	 16	177.0	22.2	 25
 58	 16	153.0	20.2	 25
 59	 16	267.0	54.1	 20
 60	 16	161.0	29.1	 25
 61	 16	141.0	17.0	 25
 62	 16	600.3	114.9	 20
 63	 16	280.5	45.9	 20
 64	 16	774.5	160.7	 20
 65	 16	305.0	30.1	 16
 66	 16	319.3	38.3	 20
 67	 16	1374.0	315.8	 20
 68	 16	356.8	37.3	 16
 69	 16	247.0	39.4	 25
 70	 16	161.0	18.5	 25
 71	 16	290.8	56.2	 20
 72	 16	187.0	159.7	 25
 73	 16	325.0	75.1	 25
 74	 16	476.8	68.9	 20
 75	 16	158.0	42.5	 25
 76	 16	134.0	64.7	 25
 77	 16	183.5	37.6	 20
 78	 16	375.0	38.8	 25
 79	 16	258.0	19.2	 25
 80	 16	2401.5	339.3	 16
 81	 16	117.3	20.8	 20
 82	 16	162.8	14.0	 20
 83	 16	227.0	19.0	 16
 84	 16	163.3	15.9	 20
 85	 16	425.0	82.7	 25
 86	 16	222.5	26.9	 20
 87	 16	373.0	44.3	 25
 88	 16	131.0	22.7	 25
 89	 16	159.0	23.2	 20
 90	 16	140.0	17.6	 25
 91	 16	119.0	14.6	 25
 92	 16	137.0	12.9	 20
 93	 16	1657.0	417.0	 25
 94	 16	473.0	40.3	 25
 95	 16	157.0	26.2	 20
 96	 16	112.0	10.9	 20
 97	 16	151.5	20.5	 20
 98	 16	180.3	21.9	 16
 99	 16	134.5	16.0	 20
100	 16	189.3	21.7	 20
101	 16	139.3	16.9	 20
102	 16	173.0	25.7	 25
103	 16	184.0	35.8	 25
104	 16	523.3	51.9	 20
105	 16	338.0	31.1	 25
106	 16	375.0	52.8	 25
107	 16	300.0	37.1	 20
108	 16	135.0	22.6	 25
109	 16	160.0	21.7	 25
110	 16	137.8	19.4	 20
111	 16	1060.0	138.3	 25
112	 16	2421.8	324.5	 20
113	 16	189.8	17.1	 16
114	 16	323.0	51.0	 20
115	 16	915.5	80.3	 20
116	 16	1566.5	119.5	 16
117	 16	259.8	29.7	 20
118	 16	321.0	42.1	 25
119	 16	346.0	36.8	 20
120	 16	395.0	53.4	 25
121	 16	155.0	49.6	 25
122	 16	333.0	29.1	 20
123	 16	1020.0	148.6	 25
124	 16	486.0	39.4	 25
125	 16	544.5	46.9	 20
126	 16	457.0	46.6	 25
127	 16	140.0	17.4	 25
128	 16	301.3	39.6	 20
129	 16	457.8	77.2	 20
130	 16	468.8	77.4	 20
131	 16	106.3	19.3	 16
132	 16	111.3	15.0	 20
133	 16	119.5	16.1	 20
134	 16	351.5	79.2	 20
135	 16	1342.0	356.6	 25
136	 16	180.0	18.0	 25
137	 16	182.3	22.2	 20
138	 16	423.0	95.0	 25
139	 16	299.0	33.5	 25
140	 16	199.8	37.2	 20
141	 16	156.0	21.0	 25
142	 16	122.0	17.5	 25
143	 16	107.8	14.4	 20
144	 16	120.0	15.3	 25
145	 16	147.8	17.2	 20
146	 16	150.5	17.2	 16
147	 16	156.8	14.6	 20
148	 16	137.3	12.9	 20
149	 16	389.5	40.5	 16
150	 16	163.0	19.6	 20
151	 16	124.0	17.5	 25
152	 16	132.3	17.8	 20
153	 16	209.0	40.0	 25
154	 16	203.0	32.9	 25
155	 16	532.0	57.3	 25
156	 16	487.8	52.7	 20
157	 16	436.0	40.2	 25
158	 16	620.0	79.8	 25
159	 16	485.3	65.9	 20
160	 16	285.0	42.9	 25
161	 16	192.0	26.7	 25
162	 16	189.3	21.4	 16
163	 16	174.0	27.8	 20
164	 16	211.5	23.3	 20
165	 16	350.3	53.6	 16
166	 16	114.3	19.0	 20
167	 16	184.0	25.1	 25
168	 16	182.8	27.3	 20
169	 16	145.0	18.4	 25
170	 16	307.0	71.2	 25
171	 16	159.0	21.0	 20
172	 16	162.0	18.9	 25
173	 16	142.0	17.9	 25
174	 16	1346.8	363.7	 20
175	 16	133.0	17.3	 25
176	 16	200.0	51.8	 25
177	 16	361.5	38.2	 20
178	 16	1553.0	264.4	 20
179	 16	2803.8	312.8	 20
180	 16	1079.3	79.1	 16
181	 16	805.0	85.4	 20
182	 16	1044.8	154.5	 20
183	 16	1229.0	188.1	 16
184	 16	680.0	95.9	 25
185	 16	328.0	40.0	 25
186	 16	682.0	157.9	 20
187	 16	7521.0	2246.3	 25
188	 16	690.0	118.5	 25
189	 16	812.0	197.3	 20
190	 16	276.0	24.2	 25
191	 16	305.0	30.9	 25
192	 16	180.5	28.7	 20
193	 16	130.0	35.7	 25
194	 16	203.8	30.9	 20
195	 16	205.3	19.3	 16
196	 16	266.3	21.6	 20
197	 16	169.3	27.0	 20
198	 16	548.8	83.8	 16
199	 16	163.5	20.1	 20
200	 16	147.0	23.0	 25
201	 16	327.0	27.8	 20
202	 16	2166.0	313.3	 25
203	 16	658.0	64.4	 25
204	 16	407.8	27.7	 20
205	 16	1145.0	125.1	 25
206	 16	2006.0	279.3	 25
207	 16	647.3	87.8	 20
208	 16	155.0	22.0	 25
209	 16	121.0	18.6	 25
210	 16	778.5	101.5	 20
211	 16	290.3	33.0	 20
212	 16	408.0	57.5	 20
213	 16	272.0	33.9	 16
214	 16	206.3	38.4	 20
215	 16	426.8	49.3	 20
216	 16	1182.8	374.5	 20
217	 16	139.0	11.1	 25
218	 16	139.0	22.5	 25
219	 16	200.5	158.9	 20
220	 16	525.0	103.6	 25
221	 16	703.0	141.0	 25
222	 16	553.8	69.4	 20
223	 16	137.0	24.9	 25
224	 16	304.0	94.5	 25
225	 16	1787.8	416.8	 20
226	 16	1243.0	298.9	 25
227	 16	217.0	32.1	 20
228	 16	123.8	17.2	 16
229	 16	263.3	26.3	 20
230	 16	314.0	33.6	 20
231	 16	303.3	37.8	 16
232	 16	326.5	34.7	 20
233	 16	333.0	58.3	 25
234	 16	254.8	53.4	 20
235	 16	143.0	20.7	 25
236	 16	136.0	18.2	 25
237	 16	241.0	41.2	 20
238	 16	164.0	17.4	 25
239	 16	158.0	21.0	 25
240	 16	1036.0	162.3	 20
241	 16	946.0	104.4	 25
242	 16	307.0	29.9	 25
243	 16	311.0	36.7	 20
244	 16	342.0	38.8	 20
245	 16	6193.0	1317.8	 20
246	 16	1089.3	116.6	 16
247	 16	712.0	79.9	 20
248	 16	321.5	32.4	 20
249	 16	374.8	53.4	 20
250	 16	605.0	94.8	 25
251	 16	224.0	37.9	 25
252	 16	221.3	26.1	 20
253	 16	1056.0	153.8	 25
254	 16	312.0	33.1	 25
255	 16	238.5	28.4	 20
256	 16	1408.0	221.7	 25
257	 16	148.0	23.7	 25
258	 16	253.3	30.5	 20
259	 16	496.0	60.8	 25
260	 16	162.3	26.9	 20
261	 16	142.3	19.8	 16
262	 16	180.5	24.0	 20
263	 16	902.0	150.6	 20
264	 16	752.5	74.9	 16
265	 16	253.8	30.6	 20
266	 16	149.0	26.7	 25
267	 16	136.5	19.3	 20
268	 16	126.0	16.7	 25
269	 16	136.0	24.7	 25
270	 16	144.5	21.5	 20
271	 16	242.0	33.9	 25
272	 16	536.0	106.2	 25
273	 16	282.3	42.6	 20
274	 16	146.0	24.0	 25
275	 16	125.0	18.0	 25
276	 16	173.5	20.6	 20
277	 16	662.0	73.3	 20
278	 16	1081.8	103.1	 20
279	 16	346.8	61.6	 16
280	 16	171.8	22.7	 20
281	 16	226.5	22.1	 20
282	 16	199.3	28.7	 20
283	 16	322.0	43.5	 25
284	 16	165.0	18.3	 25
285	 16	194.3	25.0	 20
286	 16	182.0	17.5	 25
287	 16	214.0	23.9	 25
288	 16	505.0	52.4	 20
289	 16	491.0	74.9	 25
290	 16	751.0	104.7	 25
291	 16	622.5	78.5	 20
292	 16	140.0	17.5	 25
293	 16	126.3	18.9	 20
294	 16	408.8	61.1	 16
295	 16	160.5	18.2	 20
296	 16	146.3	18.5	 20
297	 16	418.3	41.7	 16
298	 16	477.0	81.8	 25
299	 16	222.0	34.6	 25
300	 16	128.3	16.0	 20
301	 16	115.0	17.4	 25
302	 16	166.0	37.6	 25
303	 16	336.3	67.9	 20
304	 16	161.0	22.2	 25
305	 16	171.0	22.9	 25
306	 16	178.0	18.5	 20
307	 16	536.0	100.1	 25
308	 16	173.0	21.0	 25
309	 16	253.3	31.5	 16
310	 16	395.0	32.1	 20
311	 16	149.8	18.0	 20
312	 16	468.0	58.8	 20
313	 16	396.3	43.3	 16
314	 16	478.3	45.9	 20
315	 16	179.0	20.1	 25
316	 16	1441.0	302.5	 20
317	 16	238.0	25.3	 25
318	 16	1221.0	187.7	 25
319	 16	5725.3	1062.0	 20
320	 16	580.0	53.2	 25
321	 16	1727.0	232.3	 25
322	 16	408.5	39.7	 20
323	 16	284.0	33.1	 25
324	 16	401.0	48.5	 25
325	 16	515.3	57.3	 20
326	 16	211.3	29.8	 20
327	 16	158.0	16.6	 20
328	 16	224.0	22.3	 16
329	 16	166.3	20.0	 20
330	 16	165.3	27.0	 20
331	 16	666.3	131.3	 20
332	 16	149.0	13.5	 25
333	 16	127.0	13.7	 25
334	 16	175.0	127.1	 20
335	 16	203.0	27.4	 25
336	 16	536.0	76.0	 25
337	 16	763.0	82.4	 20
338	 16	1273.0	178.4	 25
339	 16	2714.0	444.7	 25
340	 16	842.3	115.0	 20
341	 16	515.0	55.9	 25
342	 16	427.3	26.6	 20
343	 16	1454.3	127.2	 16
344	 16	1877.3	250.6	 20
345	 16	388.5	37.1	 20
346	 16	176.5	34.7	 16
347	 16	807.3	63.1	 20
348	 16	596.0	100.8	 25
349	 16	405.3	41.4	 20
350	 16	143.0	19.6	 25
351	 16	204.0	26.9	 25
352	 16	219.0	19.6	 20
353	 16	295.0	29.0	 25
354	 16	599.0	110.1	 25
355	 16	252.3	23.7	 20
356	 16	306.0	30.1	 25
357	 16	264.0	31.6	 25
358	 16	293.3	27.0	 20
359	 16	2964.8	614.3	 20
360	 16	192.5	28.8	 20
361	 16	673.0	123.0	 16
362	 16	140.0	17.9	 20
363	 16	119.0	12.9	 20
364	 16	138.3	18.4	 20
365	 16	115.0	17.5	 25
366	 16	130.0	10.5	 25
367	 16	281.5	26.1	 20
368	 16	1208.0	205.2	 25
369	 16	511.0	59.7	 25
370	 16	144.8	20.4	 20
371	 16	123.0	12.4	 25
372	 16	188.0	23.6	 25
373	 16	136.3	17.2	 20
374	 16	215.0	23.8	 25
375	 16	296.3	42.9	 20
376	 16	294.8	39.5	 16
377	 16	301.0	43.4	 20
378	 16	327.3	37.4	 20
379	 16	170.3	24.8	 16
380	 16	163.0	37.5	 25
381	 16	319.0	62.5	 25
382	 16	193.5	22.4	 20
383	 16	387.0	37.1	 25
384	 16	165.0	15.9	 25
385	 16	302.5	54.4	 20
386	 16	152.0	19.0	 25
387	 16	184.0	14.7	 25
388	 16	239.8	21.7	 20
389	 16	600.0	132.4	 25
390	 16	155.0	23.5	 25
391	 16	369.8	59.4	 16
392	 16	249.8	27.4	 20
393	 16	132.5	14.0	 20
394	 16	138.3	19.1	 16
395	 16	206.3	14.6	 20
396	 16	122.8	20.1	 20
397	 16	218.3	37.4	 20
398	 16	134.0	21.3	 25
399	 16	159.0	19.9	 25
400	 16	210.0	31.2	 20
401	 16	149.0	20.3	 25
402	 16	122.0	13.3	 25
403	 16	98.8	13.0	 20
404	 16	134.0	18.0	 25
405	 16	133.0	17.1	 25
406	 16	132.8	23.4	 20
407	 16	134.0	15.2	 25
408	 16	157.3	26.2	 20
409	 16	202.8	20.5	 16
410	 16	175.8	23.9	 20
411	 16	307.8	24.2	 20
412	 16	247.0	29.9	 16
413	 16	340.0	43.0	 25
414	 16	583.0	169.5	 25
415	 16	862.0	69.8	 20
416	 16	960.0	156.5	 25
417	 16	164.0	32.8	 25
418	 16	164.3	53.1	 20
419	 16	767.0	108.6	 25
420	 16	367.0	34.1	 25
421	 16	353.0	39.5	 20
422	 16	977.0	126.5	 25
423	 16	375.0	39.7	 25
424	 16	592.8	47.2	 16
425	 16	766.5	57.3	 20
426	 16	400.3	39.0	 20
427	 16	199.5	16.2	 16
428	 16	122.5	18.2	 20
429	 16	154.8	19.3	 20
430	 16	119.3	19.4	 20
431	 16	138.0	21.8	 25
432	 16	206.0	26.1	 25
433	 16	200.0	28.4	 20
434	 16	250.0	27.7	 25
435	 16	451.0	53.5	 25
436	 16	233.5	26.8	 20
437	 16	331.0	47.9	 25
438	 16	233.0	28.1	 25
439	 16	174.3	23.0	 20
440	 16	181.0	32.2	 25
441	 16	209.3	23.9	 20
442	 16	212.0	20.3	 16
443	 16	370.0	55.4	 20
444	 16	309.0	30.4	 20
445	 16	425.0	41.6	 16
446	 16	168.0	23.5	 25
447	 16	501.0	93.0	 25
448	 16	1010.5	183.3	 20
449	 16	2407.0	377.0	 25
450	 16	414.0	53.1	 25
451	 16	141.3	13.5	 20
452	 16	200.0	62.1	 25
453	 16	177.0	34.6	 25
454	 16	836.5	192.2	 20
455	 16	313.0	35.9	 25
456	 16	233.0	30.8	 25
457	 16	361.0	56.0	 16
458	 16	206.3	41.7	 20
459	 16	144.5	16.7	 20
460	 16	197.0	33.9	 16
461	 16	163.0	22.6	 20
462	 16	234.5	25.7	 20
463	 16	210.5	32.7	 20
464	 16	155.0	19.1	 25
465	 16	138.0	15.4	 25
466	 16	131.0	23.7	 25
467	 16	145.3	15.8	 20
468	 16	146.0	18.5	 25
469	 16	254.0	34.7	 25
470	 16	273.8	28.0	 20
471	 16	144.0	21.1	 25
472	 16	165.0	17.9	 25
473	 16	141.0	19.9	 16
474	 16	168.3	24.6	 20
475	 16	163.8	22.9	 20
476	 16	112.5	15.1	 16
477	 16	136.3	16.6	 20
478	 16	169.8	18.1	 20
479	 16	467.3	141.1	 20
480	 16	509.0	67.2	 25
481	 16	242.0	24.5	 25
482	 16	323.3	41.1	 20
483	 16	154.0	30.9	 25
484	 16	202.0	32.9	 25
485	 16	1118.3	202.2	 20
486	 16	597.0	89.5	 25
487	 16	201.0	46.0	 25
488	 16	236.3	38.7	 20
489	 16	555.0	67.5	 25
490	 16	162.0	18.9	 20
491	 16	388.8	69.9	 16
492	 16	246.5	33.9	 20
493	 16	1539.0	273.5	 20
494	 16	634.3	79.7	 16
495	 16	2148.0	454.3	 25
496	 16	415.0	39.8	 25
497	 16	293.0	29.0	 20
498	 16	607.0	70.6	 25
499	 16	3200.0	528.6	 25
500	 16	2063.8	405.3	 20
501	 16	164.0	17.9	 25
502	 16	2173.0	480.2	 25
503	 16	2716.8	520.2	 20
504	 16	693.0	76.2	 25
505	 16	620.0	58.4	 25
506	 16	870.0	141.2	 16
507	 16	795.5	136.6	 20
508	 16	326.3	42.7	 20
509	 16	320.0	31.6	 16
510	 16	141.3	22.0	 20
511	 16	2090.8	317.6	 20
512	 16	149.3	120.9	 20
513	 16	230.0	40.3	 25
514	 16	354.0	34.1	 25
515	 16	262.8	33.6	 20
516	 16	282.0	25.8	 25
517	 16	153.0	25.5	 25
518	 16	177.5	26.4	 20
519	 16	906.0	149.8	 25
520	 16	502.0	59.3	 25
521	 16	218.3	29.8	 20
522	 16	2228.0	563.4	 25
523	 16	198.3	24.3	 20
524	 16	174.0	22.4	 16
525	 16	196.5	27.8	 20
526	 16	227.0	27.5	 20
527	 16	793.3	100.8	 16
528	 16	202.0	50.6	 25
529	 16	149.0	23.7	 25
530	 16	115.0	15.3	 20
531	 16	153.0	28.3	 25
532	 16	258.0	31.3	 25
533	 16	291.3	34.4	 20
534	 16	525.0	114.1	 25
535	 16	157.0	18.0	 25
536	 16	217.5	53.2	 20
537	 16	135.0	14.5	 25
538	 16	327.0	93.5	 25
539	 16	224.3	27.3	 16
540	 16	1522.8	260.6	 20
541	 16	374.0	33.3	 20
542	 16	404.0	46.7	 16
543	 16	318.5	46.8	 20
544	 16	3519.5	634.2	 20
545	 16	230.3	19.8	 20
546	 16	490.0	64.3	 25
547	 16	254.0	23.2	 25
548	 16	283.5	29.7	 20
549	 16	286.0	38.3	 25
550	 16	179.0	27.9	 25
551	 16	147.8	29.4	 20
552	 16	138.0	17.6	 25
553	 16	122.0	16.8	 25
554	 16	135.5	14.1	 20
555	 16	192.8	20.0	 20
556	 16	170.3	24.5	 20
557	 16	192.3	23.0	 16
558	 16	1739.8	291.4	 20
559	 16	159.0	19.3	 20
560	 16	464.0	24.7	 16
561	 16	1558.0	211.7	 25
562	 16	1499.0	198.0	 25
563	 16	5441.5	666.9	 20
564	 16	9665.0	2174.6	 25
565	 16	510.0	68.5	 25
566	 16	5217.5	1049.9	 20
567	 16	1639.0	479.4	 25
568	 16	320.0	147.3	 25
569	 16	272.3	29.7	 20
570	 16	7110.0	1346.7	 25
571	 16	341.0	59.2	 25
572	 16	822.0	237.5	 16
573	 16	159.3	19.7	 20
574	 16	161.3	17.2	 20
575	 16	198.5	21.8	 16
576	 16	304.0	43.2	 20
577	 16	1612.0	386.6	 25
578	 16	544.0	71.9	 20
579	 16	227.0	29.8	 25
580	 16	489.0	131.5	 25
581	 16	208.8	17.1	 20
582	 16	670.0	123.2	 25
583	 16	244.0	20.2	 25
584	 16	131.0	13.8	 20
585	 16	161.0	24.0	 25
586	 16	145.0	23.2	 25
587	 16	131.8	13.8	 20
588	 16	135.0	22.4	 20
589	 16	155.5	49.7	 20
590	 16	262.8	37.4	 16
591	 16	214.5	26.2	 20
592	 16	186.0	18.5	 20
593	 16	262.0	21.1	 16
594	 16	813.0	167.1	 25
595	 16	2341.0	301.4	 25
596	 16	436.5	40.9	 20
597	 16	272.0	30.1	 25
598	 16	202.0	21.7	 25
599	 16	1207.0	126.0	 20
600	 16	433.0	39.1	 25
601	 16	2971.0	478.6	 25
602	 16	2318.0	341.1	 20
603	 16	274.0	44.1	 25
604	 16	378.0	27.4	 25
605	 16	260.5	33.6	 16
606	 16	510.3	63.9	 20
607	 16	325.5	24.5	 20
608	 16	3452.0	393.4	 16
609	 16	194.0	41.6	 20
610	 16	285.0	32.3	 25
611	 16	161.8	19.8	 20
612	 16	244.0	43.7	 25
613	 16	165.0	21.8	 25
614	 16	230.0	19.9	 20
615	 16	473.0	67.7	 25
616	 16	177.0	57.0	 25
617	 16	589.8	80.8	 20
618	 16	119.0	22.2	 25
619	 16	145.0	17.7	 25
620	 16	641.8	79.4	 20
621	 16	874.3	172.0	 20
622	 16	272.0	29.7	 20
623	 16	149.3	22.1	 20
624	 16	586.8	81.2	 16
625	 16	265.3	42.9	 20
626	 16	1493.0	240.4	 20
627	 16	474.0	86.9	 20
628	 16	1284.0	191.0	 25
629	 16	315.0	41.9	 25
630	 16	194.0	18.7	 20
631	 16	129.0	18.1	 25
632	 16	136.0	24.1	 25
633	 16	484.5	98.1	 20
634	 16	190.0	31.1	 25
635	 16	566.0	164.0	 25
636	 16	137.3	13.5	 20
637	 16	216.0	19.5	 25
638	 16	627.3	111.0	 20
639	 16	11751.8	1155.6	 16
  0	 17	288.0	48.6	 25
  1	 17	196.5	24.2	 20
  2	 17	6421.0	1097.2	 25
  3	 17	4339.3	745.4	 20
  4	 17	150.8	14.8	 16
  5	 17	1845.3	290.9	 20
  6	 17	536.3	28.8	 20
  7	 17	6299.3	608.6	 16
  8	 17	118.3	17.7	 20
  9	 17	386.0	67.4	 25
 10	 17	511.0	40.8	 20
 11	 17	563.0	60.7	 25
 12	 17	251.0	27.2	 25
 13	 17	166.5	25.0	 20
 14	 17	244.0	20.8	 25
 15	 17	348.0	33.0	 25
 16	 17	227.0	17.7	 20
 17	 17	1029.0	203.2	 25
 18	 17	603.0	61.3	 25
 19	 17	414.5	86.6	 20
 20	 17	1409.3	77.2	 16
 21	 17	918.3	69.7	 20
 22	 17	1829.5	114.7	 20
 23	 17	1625.8	123.7	 16
 24	 17	15561.5	1757.0	 20
 25	 17	1201.0	208.9	 25
 26	 17	126.0	15.8	 20
 27	 17	761.0	74.7	 25
 28	 17	467.0	49.0	 25
 29	 17	308.8	24.6	 20
 30	 17	512.0	42.8	 25
 31	 17	975.0	117.1	 25
 32	 17	303.5	31.2	 20
 33	 17	2022.0	306.3	 25
 34	 17	197.0	29.5	 25
 35	 17	219.3	18.9	 20
 36	 17	142.5	18.0	 20
 37	 17	437.3	74.7	 20
 38	 17	117.0	12.5	 16
 39	 17	3547.3	548.3	 20
 40	 17	151.8	22.1	 20
 41	 17	144.0	17.8	 20
 42	 17	160.0	14.1	 25
 43	 17	1475.0	232.4	 25
 44	 17	629.3	106.0	 20
 45	 17	270.0	35.3	 25
 46	 17	1088.0	155.5	 25
 47	 17	351.0	30.3	 20
 48	 17	773.0	116.4	 25
 49	 17	3291.0	401.4	 25
 50	 17	1516.5	84.6	 20
 51	 17	3765.0	573.4	 25
 52	 17	628.5	90.1	 20
 53	 17	488.8	78.5	 16
 54	 17	418.5	31.5	 20
 55	 17	557.8	87.1	 20
 56	 17	4695.3	491.9	 16
 57	 17	424.3	58.7	 20
 58	 17	181.0	22.9	 25
 59	 17	143.5	15.6	 20
 60	 17	1443.0	371.5	 25
 61	 17	151.0	20.7	 25
 62	 17	120.8	15.7	 20
 63	 17	148.0	14.8	 25
 64	 17	2404.0	618.0	 25
 65	 17	235.3	28.4	 20
 66	 17	230.0	41.4	 25
 67	 17	245.0	21.5	 25
 68	 17	188.8	19.9	 20
 69	 17	148.3	15.4	 20
 70	 17	313.5	36.4	 20
 71	 17	216.3	22.0	 16
 72	 17	6609.0	1182.7	 20
 73	 17	1396.0	141.8	 20
 74	 17	2283.8	514.9	 20
 75	 17	1632.0	255.3	 25
 76	 17	2939.0	302.6	 25
 77	 17	1558.8	175.0	 20
 78	 17	1192.0	204.5	 25
 79	 17	638.0	92.0	 25
 80	 17	434.5	34.1	 20
 81	 17	328.0	32.9	 25
 82	 17	209.0	23.6	 25
 83	 17	164.3	22.9	 20
 84	 17	262.0	26.2	 25
 85	 17	201.0	20.6	 20
 86	 17	322.8	29.1	 16
 87	 17	533.3	98.9	 20
 88	 17	585.0	94.7	 20
 89	 17	125.0	15.6	 16
 90	 17	136.3	13.9	 20
 91	 17	111.0	15.2	 25
 92	 17	111.3	12.1	 20
 93	 17	353.0	83.6	 25
 94	 17	6836.0	1307.9	 25
 95	 17	216.3	38.9	 20
 96	 17	156.0	18.2	 25
 97	 17	158.0	19.1	 25
 98	 17	133.0	16.7	 20
 99	 17	204.0	20.9	 25
100	 17	233.0	29.1	 25
101	 17	239.3	29.4	 16
102	 17	154.5	24.6	 20
103	 17	635.5	82.8	 20
104	 17	3251.5	216.3	 16
105	 17	335.5	37.5	 20
106	 17	138.0	20.8	 20
107	 17	480.5	97.3	 20
108	 17	133.0	18.2	 25
109	 17	988.0	105.7	 25
110	 17	960.0	143.9	 20
111	 17	527.0	69.7	 25
112	 17	1887.0	376.6	 25
113	 17	414.0	41.5	 20
114	 17	180.0	24.5	 25
115	 17	234.0	35.5	 25
116	 17	2647.8	328.0	 20
117	 17	145.0	19.1	 25
118	 17	170.5	20.6	 20
119	 17	222.0	22.5	 16
120	 17	3852.8	655.3	 20
121	 17	1375.5	104.4	 20
122	 17	193.0	19.6	 16
123	 17	3008.0	301.2	 25
124	 17	436.0	66.7	 25
125	 17	845.3	107.0	 20
126	 17	500.0	69.1	 25
127	 17	146.0	18.4	 25
128	 17	159.5	12.9	 20
129	 17	139.0	24.3	 25
130	 17	2361.0	370.3	 25
131	 17	189.5	25.1	 20
132	 17	127.0	13.7	 25
133	 17	107.0	14.6	 25
134	 17	133.3	16.3	 16
135	 17	172.3	26.9	 20
136	 17	663.8	76.8	 20
137	 17	275.3	26.0	 16
138	 17	125.8	19.7	 20
139	 17	177.3	25.6	 20
140	 17	215.3	36.3	 20
141	 17	374.0	44.5	 25
142	 17	221.0	32.1	 25
143	 17	157.8	24.8	 20
144	 17	1218.0	194.4	 25
145	 17	118.0	14.8	 25
146	 17	142.0	17.4	 20
147	 17	153.0	14.4	 25
148	 17	443.0	50.2	 25
149	 17	4248.3	503.8	 20
150	 17	202.0	35.6	 25
151	 17	291.5	42.2	 20
152	 17	174.3	24.1	 16
153	 17	120.0	17.1	 20
154	 17	112.0	13.0	 20
155	 17	2223.5	308.6	 16
156	 17	1169.0	206.2	 25
157	 17	337.0	37.9	 25
158	 17	171.0	16.0	 20
159	 17	214.0	23.4	 25
160	 17	179.0	22.4	 25
161	 17	127.3	18.8	 20
162	 17	170.0	23.5	 25
163	 17	136.0	16.1	 25
164	 17	691.5	72.1	 20
165	 17	255.0	27.8	 25
166	 17	713.0	99.9	 25
167	 17	299.3	25.7	 16
168	 17	178.0	20.9	 20
169	 17	118.8	24.3	 20
170	 17	124.3	14.8	 16
171	 17	114.5	20.5	 20
172	 17	163.3	19.2	 20
173	 17	162.5	22.0	 20
174	 17	166.0	20.4	 25
175	 17	175.0	15.7	 25
176	 17	1825.0	405.1	 25
177	 17	292.5	27.4	 20
178	 17	619.0	56.2	 25
179	 17	1826.0	156.3	 25
180	 17	385.0	34.9	 20
181	 17	438.0	54.9	 25
182	 17	463.0	60.6	 25
183	 17	143.3	17.1	 20
184	 17	319.5	44.0	 20
185	 17	1303.5	307.8	 20
186	 17	136.5	18.4	 16
187	 17	854.8	156.1	 20
188	 17	2226.3	562.5	 20
189	 17	118.3	16.0	 20
190	 17	267.0	34.5	 25
191	 17	284.0	33.5	 25
192	 17	408.8	42.3	 20
193	 17	809.0	86.5	 25
194	 17	309.0	23.1	 25
195	 17	310.5	38.6	 20
196	 17	1995.0	320.7	 25
197	 17	197.0	30.3	 25
198	 17	146.3	17.0	 20
199	 17	102.0	15.8	 25
200	 17	162.3	31.1	 20
201	 17	2306.8	310.9	 16
202	 17	1104.0	139.4	 20
203	 17	937.3	114.5	 20
204	 17	1813.3	128.3	 16
205	 17	2225.0	177.7	 25
206	 17	1473.0	176.9	 25
207	 17	2511.3	328.4	 20
208	 17	105.0	19.3	 25
209	 17	111.0	12.2	 25
210	 17	176.8	17.0	 20
211	 17	165.0	22.1	 25
212	 17	259.0	25.4	 25
213	 17	456.0	55.3	 20
214	 17	378.0	50.5	 25
215	 17	114.0	16.8	 25
216	 17	128.0	11.5	 16
217	 17	175.0	19.8	 20
218	 17	388.5	51.0	 20
219	 17	6271.5	502.3	 16
220	 17	298.8	31.2	 20
221	 17	305.0	38.9	 20
222	 17	447.5	37.0	 20
223	 17	400.0	28.2	 25
224	 17	5766.0	887.9	 25
225	 17	314.5	33.8	 20
226	 17	136.0	12.7	 25
227	 17	3620.0	673.9	 25
228	 17	109.3	12.9	 20
229	 17	832.0	96.6	 25
230	 17	1380.0	309.0	 25
231	 17	3089.8	414.2	 20
232	 17	1859.0	324.6	 25
233	 17	180.3	25.2	 20
234	 17	122.3	15.9	 16
235	 17	295.5	40.6	 20
236	 17	137.5	12.7	 20
237	 17	257.3	33.9	 16
238	 17	376.0	46.2	 25
239	 17	363.0	29.2	 25
240	 17	427.8	41.0	 20
241	 17	202.0	23.0	 25
242	 17	220.0	27.1	 25
243	 17	310.5	36.4	 20
244	 17	1062.0	111.6	 25
245	 17	624.0	95.0	 25
246	 17	9179.3	1428.8	 20
247	 17	555.0	58.0	 25
248	 17	7036.0	1872.7	 25
249	 17	490.0	56.7	 16
250	 17	763.5	91.7	 20
251	 17	207.0	18.2	 20
252	 17	137.8	22.3	 16
253	 17	261.8	33.0	 20
254	 17	347.8	37.4	 20
255	 17	1072.0	131.0	 20
256	 17	700.0	50.8	 25
257	 17	668.0	95.5	 25
258	 17	315.5	27.0	 20
259	 17	167.0	19.1	 25
260	 17	1072.0	106.0	 25
261	 17	1551.5	196.5	 20
262	 17	8316.0	1287.3	 25
263	 17	588.0	52.2	 25
264	 17	355.8	26.6	 20
265	 17	214.0	31.7	 25
266	 17	313.0	36.2	 20
267	 17	171.5	21.2	 16
268	 17	586.8	88.5	 20
269	 17	149.0	20.0	 20
270	 17	141.3	17.4	 16
271	 17	135.0	22.1	 25
272	 17	6116.0	1626.7	 25
273	 17	4206.8	794.4	 20
274	 17	141.0	14.6	 25
275	 17	223.0	37.4	 25
276	 17	282.0	45.5	 20
277	 17	493.0	51.9	 25
278	 17	445.0	47.8	 25
279	 17	133.3	15.1	 20
280	 17	233.0	25.7	 25
281	 17	249.0	36.6	 25
282	 17	715.0	77.8	 16
283	 17	392.0	46.8	 20
284	 17	167.8	20.4	 20
285	 17	1024.3	80.2	 16
286	 17	5995.3	833.2	 20
287	 17	339.0	41.5	 25
288	 17	4870.0	495.1	 20
289	 17	270.0	24.6	 25
290	 17	3726.0	711.3	 25
291	 17	333.5	34.4	 20
292	 17	6960.0	1029.1	 25
293	 17	562.0	64.8	 25
294	 17	547.3	40.5	 20
295	 17	959.0	92.9	 25
296	 17	243.0	25.4	 25
297	 17	756.8	54.0	 20
298	 17	222.5	19.8	 20
299	 17	2600.8	488.6	 20
300	 17	566.0	57.2	 16
301	 17	183.3	23.3	 20
302	 17	7673.3	1497.7	 20
303	 17	4214.0	279.1	 16
304	 17	882.0	77.1	 25
305	 17	184.0	30.3	 25
306	 17	149.5	16.4	 20
307	 17	889.0	193.8	 25
308	 17	288.0	53.4	 25
309	 17	7966.3	533.7	 20
310	 17	513.0	86.7	 25
311	 17	203.0	45.6	 25
312	 17	5360.8	646.4	 20
313	 17	333.0	49.2	 25
314	 17	6896.0	1149.0	 25
315	 17	320.3	32.3	 16
316	 17	238.3	20.2	 20
317	 17	1009.0	116.4	 20
318	 17	585.5	62.7	 16
319	 17	272.0	32.4	 20
320	 17	284.0	35.6	 25
321	 17	874.8	96.5	 20
322	 17	219.0	28.7	 25
323	 17	248.0	29.0	 25
324	 17	517.3	52.5	 20
325	 17	5817.0	891.4	 25
326	 17	782.0	86.4	 25
327	 17	681.0	103.3	 20
328	 17	127.0	13.7	 25
329	 17	258.0	32.4	 25
330	 17	1615.0	290.5	 20
331	 17	272.8	27.1	 20
332	 17	129.8	16.5	 20
333	 17	180.5	28.8	 20
334	 17	3038.3	265.2	 16
335	 17	204.0	23.0	 20
336	 17	866.8	155.9	 20
337	 17	582.3	54.3	 20
338	 17	4870.0	741.0	 25
339	 17	247.0	32.1	 25
340	 17	287.3	32.7	 20
341	 17	234.0	14.9	 25
342	 17	410.0	45.2	 25
343	 17	239.5	27.3	 20
344	 17	1105.0	119.0	 25
345	 17	518.0	67.6	 25
346	 17	7080.0	940.1	 20
347	 17	294.0	35.5	 25
348	 17	2411.8	448.2	 20
349	 17	368.0	35.4	 16
350	 17	454.3	43.5	 20
351	 17	350.0	40.0	 20
352	 17	203.0	34.5	 16
353	 17	797.0	139.3	 25
354	 17	150.0	24.3	 25
355	 17	257.5	38.9	 20
356	 17	612.0	96.2	 25
357	 17	243.0	32.3	 25
358	 17	495.5	50.8	 20
359	 17	755.0	85.0	 25
360	 17	288.0	41.8	 25
361	 17	232.3	36.9	 20
362	 17	150.0	22.4	 25
363	 17	110.0	17.2	 25
364	 17	179.5	24.8	 16
365	 17	587.0	80.7	 20
366	 17	164.5	21.9	 20
367	 17	163.8	17.9	 16
368	 17	134.0	19.1	 20
369	 17	4267.8	892.6	 20
370	 17	133.3	19.4	 20
371	 17	158.0	32.3	 25
372	 17	284.0	41.4	 25
373	 17	250.0	26.9	 20
374	 17	301.0	53.8	 25
375	 17	146.0	22.8	 25
376	 17	209.5	26.0	 20
377	 17	197.0	31.3	 25
378	 17	432.0	97.7	 25
379	 17	452.3	58.7	 20
380	 17	554.0	130.2	 20
381	 17	580.3	79.0	 20
382	 17	404.8	33.5	 16
383	 17	1233.3	197.0	 20
384	 17	194.3	33.2	 20
385	 17	173.0	26.2	 16
386	 17	156.0	18.8	 25
387	 17	181.0	19.1	 25
388	 17	316.5	32.4	 20
389	 17	1042.0	145.4	 25
390	 17	2021.0	501.6	 25
391	 17	183.8	36.3	 20
392	 17	371.0	48.3	 25
393	 17	473.0	55.2	 25
394	 17	460.5	77.0	 20
395	 17	241.0	40.2	 25
396	 17	5619.0	1593.5	 25
397	 17	305.0	29.8	 16
398	 17	158.3	23.1	 20
399	 17	173.3	18.2	 20
400	 17	787.3	105.8	 16
401	 17	151.0	18.6	 20
402	 17	1706.0	393.9	 25
403	 17	2577.3	542.1	 20
404	 17	159.0	22.5	 25
405	 17	183.0	27.9	 25
406	 17	913.8	174.5	 20
407	 17	185.0	30.2	 25
408	 17	2182.0	437.3	 25
409	 17	1837.0	311.2	 20
410	 17	577.0	87.8	 25
411	 17	3140.0	530.8	 25
412	 17	1246.3	140.4	 20
413	 17	474.5	59.1	 20
414	 17	5253.0	854.1	 20
415	 17	1009.8	95.9	 16
416	 17	5817.8	1066.8	 20
417	 17	506.0	75.6	 20
418	 17	2202.5	407.3	 16
419	 17	592.0	56.3	 25
420	 17	457.0	52.5	 25
421	 17	1577.3	234.2	 20
422	 17	10568.0	2370.6	 25
423	 17	634.0	100.6	 25
424	 17	1348.3	266.7	 20
425	 17	442.0	45.6	 25
426	 17	1289.0	198.6	 25
427	 17	361.5	66.7	 20
428	 17	240.0	27.6	 25
429	 17	943.0	193.6	 25
430	 17	2067.3	222.3	 16
431	 17	629.8	83.6	 20
432	 17	920.5	115.4	 20
433	 17	329.0	39.2	 16
434	 17	7455.8	1148.8	 20
435	 17	250.0	27.4	 25
436	 17	290.5	28.1	 20
437	 17	2036.0	391.6	 25
438	 17	182.0	18.7	 25
439	 17	200.8	25.8	 20
440	 17	246.0	25.0	 25
441	 17	523.0	48.4	 25
442	 17	750.3	53.4	 20
443	 17	542.0	48.7	 25
444	 17	854.0	83.3	 25
445	 17	331.5	32.0	 20
446	 17	651.3	76.5	 20
447	 17	565.8	55.8	 20
448	 17	888.8	73.3	 16
449	 17	189.3	22.0	 20
450	 17	756.5	111.4	 20
451	 17	168.0	16.8	 16
452	 17	10251.0	1794.8	 25
453	 17	1206.0	209.7	 25
454	 17	546.8	70.0	 20
455	 17	185.0	26.3	 25
456	 17	157.0	24.4	 25
457	 17	252.8	45.2	 20
458	 17	4990.0	800.2	 25
459	 17	459.0	68.4	 25
460	 17	152.3	16.7	 20
461	 17	665.0	108.6	 25
462	 17	7553.0	1589.1	 25
463	 17	1870.0	76.1	 16
464	 17	227.8	26.1	 20
465	 17	638.3	68.8	 20
466	 17	201.8	25.4	 16
467	 17	163.3	23.4	 20
468	 17	160.0	18.3	 25
469	 17	578.5	50.2	 20
470	 17	501.0	82.6	 25
471	 17	143.0	20.8	 25
472	 17	196.0	31.1	 20
473	 17	8736.0	804.4	 25
474	 17	278.0	31.2	 25
475	 17	207.0	29.4	 20
476	 17	215.0	27.2	 25
477	 17	144.0	20.0	 25
478	 17	134.8	16.5	 20
479	 17	1662.8	254.5	 20
480	 17	475.3	44.2	 20
481	 17	361.0	38.4	 16
482	 17	416.5	45.0	 20
483	 17	237.5	26.5	 20
484	 17	397.0	39.1	 20
485	 17	520.0	61.7	 25
486	 17	2183.0	230.1	 25
487	 17	1058.0	103.9	 20
488	 17	197.0	17.4	 25
489	 17	318.0	27.3	 25
490	 17	237.0	26.6	 25
491	 17	144.3	18.1	 20
492	 17	333.0	41.3	 25
493	 17	396.0	35.1	 25
494	 17	687.8	88.1	 20
495	 17	425.8	40.1	 20
496	 17	327.0	34.0	 20
497	 17	201.3	16.3	 16
498	 17	377.0	42.7	 20
499	 17	238.3	28.6	 20
500	 17	454.3	46.2	 16
501	 17	519.0	56.1	 25
502	 17	413.0	35.7	 25
503	 17	337.3	32.7	 20
504	 17	369.0	30.7	 25
505	 17	1318.0	228.5	 25
506	 17	287.3	24.4	 20
507	 17	321.0	33.4	 25
508	 17	677.0	59.4	 25
509	 17	5479.8	666.4	 20
510	 17	150.0	14.3	 25
511	 17	1562.0	201.3	 25
512	 17	4073.5	315.4	 16
513	 17	126.8	13.0	 20
514	 17	1560.8	137.8	 20
515	 17	480.0	71.5	 16
516	 17	804.3	55.5	 20
517	 17	475.0	42.0	 25
518	 17	171.0	29.1	 20
519	 17	175.0	14.0	 25
520	 17	239.0	17.9	 25
521	 17	944.5	231.5	 20
522	 17	1054.0	153.6	 25
523	 17	164.0	17.9	 25
524	 17	176.3	17.3	 20
525	 17	350.0	39.3	 25
526	 17	239.0	28.2	 25
527	 17	176.0	19.9	 20
528	 17	6385.0	1056.8	 20
529	 17	510.5	61.1	 20
530	 17	705.8	87.6	 16
531	 17	143.3	19.0	 20
532	 17	233.3	28.7	 20
533	 17	151.0	23.4	 16
534	 17	142.0	23.6	 25
535	 17	143.0	19.9	 25
536	 17	198.3	25.2	 20
537	 17	185.0	19.8	 25
538	 17	511.0	52.6	 25
539	 17	6816.5	1040.5	 20
540	 17	184.0	21.0	 25
541	 17	1592.0	313.1	 25
542	 17	3883.8	595.4	 20
543	 17	565.0	48.2	 25
544	 17	394.0	34.0	 25
545	 17	896.8	65.0	 16
546	 17	1398.3	161.8	 20
547	 17	295.0	30.5	 20
548	 17	487.3	39.3	 16
549	 17	3680.5	565.9	 20
550	 17	220.0	26.9	 25
551	 17	156.3	17.7	 20
552	 17	289.0	33.7	 25
553	 17	152.0	19.8	 25
554	 17	202.3	26.4	 20
555	 17	144.0	17.2	 25
556	 17	136.0	15.6	 25
557	 17	1227.3	225.2	 20
558	 17	173.0	25.0	 25
559	 17	153.0	19.5	 25
560	 17	184.3	27.7	 20
561	 17	685.5	88.1	 20
562	 17	8309.3	951.7	 20
563	 17	522.3	56.7	 16
564	 17	231.5	34.8	 20
565	 17	680.3	90.9	 20
566	 17	165.0	18.5	 20
567	 17	158.0	19.0	 25
568	 17	861.0	70.3	 25
569	 17	1655.0	102.6	 20
570	 17	400.0	34.3	 25
571	 17	228.0	18.9	 25
572	 17	342.8	33.7	 20
573	 17	191.0	20.6	 25
574	 17	227.0	29.1	 25
575	 17	166.3	34.5	 20
576	 17	959.0	214.8	 25
577	 17	149.3	15.2	 20
578	 17	226.8	21.7	 16
579	 17	183.3	20.9	 20
580	 17	309.0	50.4	 20
581	 17	176.8	16.0	 16
582	 17	2166.8	474.8	 20
583	 17	155.0	19.3	 25
584	 17	132.3	15.3	 20
585	 17	4206.0	762.2	 25
586	 17	3647.0	451.7	 25
587	 17	572.5	55.6	 20
588	 17	200.0	16.8	 25
589	 17	115.0	15.3	 25
590	 17	226.0	19.3	 20
591	 17	1127.0	251.9	 25
592	 17	153.0	16.0	 25
593	 17	146.5	16.7	 20
594	 17	330.3	41.6	 20
595	 17	4583.8	747.3	 20
596	 17	1920.0	201.5	 16
597	 17	761.5	72.4	 20
598	 17	1212.8	150.3	 20
599	 17	824.5	111.9	 20
600	 17	207.0	29.6	 25
601	 17	678.0	114.3	 25
602	 17	556.0	59.1	 20
603	 17	518.0	58.2	 25
604	 17	2092.0	310.3	 25
605	 17	8140.5	1822.9	 20
606	 17	292.0	91.7	 25
607	 17	486.0	33.8	 25
608	 17	802.0	89.0	 20
609	 17	622.0	104.2	 25
610	 17	136.3	18.0	 20
611	 17	171.0	21.3	 16
612	 17	154.0	25.3	 20
613	 17	396.5	60.0	 20
614	 17	417.5	42.3	 16
615	 17	725.8	59.3	 20
616	 17	3792.0	514.1	 25
617	 17	315.3	49.7	 20
618	 17	182.0	31.7	 25
619	 17	224.0	31.5	 25
620	 17	254.5	20.9	 20
621	 17	2617.0	591.5	 25
622	 17	375.0	36.3	 25
623	 17	165.8	17.9	 20
624	 17	312.0	37.3	 25
625	 17	483.0	95.3	 25
626	 17	867.8	164.6	 20
627	 17	392.5	45.2	 20
628	 17	262.3	28.2	 20
629	 17	8312.8	1536.7	 16
630	 17	1547.3	316.8	 20
631	 17	977.3	214.9	 20
632	 17	228.0	32.6	 20
633	 17	165.0	20.5	 25
634	 17	118.0	15.3	 25
635	 17	250.3	28.2	 20
636	 17	2878.0	645.2	 25
637	 17	2657.0	501.7	 25
638	 17	10417.5	2019.7	 20
639	 17	502.0	101.8	 25
  0	 18	12911.0	4270.8	 25
  1	 18	202.8	118.6	 20
  2	 18	594.0	154.7	 25
  3	 18	895.0	265.4	 25
  4	 18	140.3	17.6	 20
  5	 18	384.0	66.3	 25
  6	 18	321.0	35.7	 25
  7	 18	495.0	82.2	 20
  8	 18	113.0	14.0	 25
  9	 18	138.3	21.0	 20
 10	 18	364.8	65.1	 16
 11	 18	324.5	50.4	 20
 12	 18	238.0	32.4	 20
 13	 18	171.3	37.5	 16
 14	 18	221.0	26.2	 25
 15	 18	307.0	33.3	 25
 16	 18	230.0	27.8	 20
 17	 18	2522.0	735.6	 25
 18	 18	725.0	142.6	 25
 19	 18	407.8	57.0	 20
 20	 18	2090.0	426.5	 25
 21	 18	929.0	81.6	 25
 22	 18	1339.5	95.8	 20
 23	 18	507.0	50.0	 25
 24	 18	5773.0	1296.5	 25
 25	 18	450.5	55.9	 16
 26	 18	122.8	12.6	 20
 27	 18	514.5	73.8	 20
 28	 18	419.5	60.6	 16
 29	 18	312.5	39.6	 20
 30	 18	594.0	112.4	 25
 31	 18	1016.8	121.1	 20
 32	 18	478.0	64.6	 25
 33	 18	804.0	126.9	 25
 34	 18	235.0	55.5	 20
 35	 18	129.0	17.3	 25
 36	 18	154.0	13.3	 25
 37	 18	112.5	16.6	 20
 38	 18	115.0	14.4	 25
 39	 18	825.0	180.4	 25
 40	 18	132.3	16.8	 20
 41	 18	138.0	15.8	 20
 42	 18	155.3	14.8	 20
 43	 18	2570.0	429.0	 20
 44	 18	1298.0	131.7	 16
 45	 18	341.3	30.7	 20
 46	 18	1607.0	206.8	 20
 47	 18	433.3	99.1	 20
 48	 18	962.0	183.2	 25
 49	 18	3166.0	917.0	 25
 50	 18	1419.3	78.1	 20
 51	 18	623.0	66.3	 25
 52	 18	482.0	60.6	 25
 53	 18	492.0	38.4	 20
 54	 18	475.0	53.0	 25
 55	 18	673.0	116.3	 25
 56	 18	582.8	103.4	 20
 57	 18	539.0	57.9	 25
 58	 18	231.5	60.6	 20
 59	 18	156.0	20.1	 16
 60	 18	254.8	50.8	 20
 61	 18	180.0	18.8	 20
 62	 18	144.0	24.7	 16
 63	 18	190.0	62.2	 25
 64	 18	225.0	42.7	 25
 65	 18	250.0	31.3	 20
 66	 18	359.0	52.6	 25
 67	 18	242.0	56.2	 25
 68	 18	179.0	27.3	 20
 69	 18	156.0	19.8	 25
 70	 18	371.0	49.7	 25
 71	 18	184.8	25.6	 20
 72	 18	1778.0	384.5	 25
 73	 18	560.0	72.5	 25
 74	 18	3446.5	601.5	 16
 75	 18	431.8	94.2	 20
 76	 18	2641.5	320.8	 20
 77	 18	787.5	48.4	 16
 78	 18	430.3	50.8	 20
 79	 18	472.5	52.4	 20
 80	 18	385.8	41.3	 20
 81	 18	341.0	47.1	 25
 82	 18	255.0	30.9	 25
 83	 18	179.8	56.7	 20
 84	 18	355.0	33.3	 25
 85	 18	161.0	27.7	 25
 86	 18	205.5	27.0	 20
 87	 18	1295.0	262.1	 25
 88	 18	885.0	181.2	 25
 89	 18	140.0	19.6	 20
 90	 18	116.0	9.8	 25
 91	 18	109.5	14.8	 20
 92	 18	115.8	15.5	 16
 93	 18	168.3	21.5	 20
 94	 18	873.5	165.7	 20
 95	 18	158.5	19.1	 16
 96	 18	165.0	27.5	 25
 97	 18	142.0	16.9	 25
 98	 18	120.0	17.7	 20
 99	 18	293.0	31.6	 25
100	 18	367.0	67.5	 25
101	 18	284.3	36.3	 20
102	 18	171.0	25.0	 25
103	 18	1286.0	175.3	 25
104	 18	1293.5	155.9	 20
105	 18	319.0	40.9	 25
106	 18	134.0	17.3	 25
107	 18	189.3	17.9	 16
108	 18	134.5	18.2	 20
109	 18	530.5	69.4	 20
110	 18	270.3	38.4	 16
111	 18	338.3	42.3	 20
112	 18	355.0	76.9	 25
113	 18	870.5	188.8	 20
114	 18	228.0	273.2	 25
115	 18	191.0	17.8	 25
116	 18	568.3	110.0	 20
117	 18	182.0	40.4	 25
118	 18	226.0	38.6	 25
119	 18	240.5	33.0	 20
120	 18	1112.0	199.3	 25
121	 18	901.0	106.0	 25
122	 18	249.5	39.8	 20
123	 18	3665.3	404.4	 20
124	 18	710.3	75.6	 20
125	 18	1343.0	154.0	 16
126	 18	1263.5	165.2	 20
127	 18	151.0	25.3	 20
128	 18	152.5	14.0	 16
129	 18	136.0	21.7	 25
130	 18	164.0	25.7	 25
131	 18	129.8	11.3	 20
132	 18	107.0	18.7	 25
133	 18	139.0	24.6	 25
134	 18	148.5	15.4	 20
135	 18	136.0	20.3	 25
136	 18	234.0	35.8	 25
137	 18	159.0	19.8	 20
138	 18	129.0	19.7	 25
139	 18	182.0	50.3	 25
140	 18	268.8	28.8	 16
141	 18	434.3	59.3	 20
142	 18	230.3	30.1	 20
143	 18	183.8	30.8	 16
144	 18	191.8	28.1	 20
145	 18	135.0	16.8	 25
146	 18	153.3	24.2	 20
147	 18	169.0	28.0	 25
148	 18	940.0	142.0	 25
149	 18	481.5	97.7	 20
150	 18	231.0	23.9	 25
151	 18	221.0	30.5	 25
152	 18	130.0	15.0	 20
153	 18	142.0	18.3	 25
154	 18	146.0	21.3	 25
155	 18	412.0	71.9	 20
156	 18	309.8	31.4	 20
157	 18	334.8	42.9	 20
158	 18	178.3	28.2	 16
159	 18	172.0	29.2	 20
160	 18	147.0	21.2	 20
161	 18	139.0	22.5	 16
162	 18	172.0	25.4	 25
163	 18	136.0	17.3	 25
164	 18	540.3	67.0	 20
165	 18	383.0	42.1	 25
166	 18	588.0	88.4	 25
167	 18	433.0	148.2	 20
168	 18	247.0	38.2	 25
169	 18	134.0	18.8	 25
170	 18	146.0	31.1	 20
171	 18	99.0	16.3	 25
172	 18	155.0	18.2	 25
173	 18	151.0	16.0	 16
174	 18	190.3	24.2	 20
175	 18	212.3	31.8	 20
176	 18	298.0	38.6	 16
177	 18	267.5	34.3	 20
178	 18	785.0	162.8	 25
179	 18	2128.3	387.1	 20
180	 18	382.0	67.4	 25
181	 18	277.0	34.2	 25
182	 18	334.3	27.8	 20
183	 18	128.0	15.0	 25
184	 18	190.0	26.8	 25
185	 18	443.3	75.1	 20
186	 18	123.0	18.1	 25
187	 18	226.0	35.7	 25
188	 18	426.0	82.9	 20
189	 18	130.3	19.3	 20
190	 18	240.0	27.5	 20
191	 18	236.5	26.2	 16
192	 18	735.5	89.4	 20
193	 18	508.3	49.7	 20
194	 18	214.5	20.4	 16
195	 18	237.0	30.4	 25
196	 18	659.0	116.3	 25
197	 18	174.5	81.8	 20
198	 18	136.0	14.0	 25
199	 18	118.0	17.4	 25
200	 18	138.0	24.8	 25
201	 18	382.3	74.9	 20
202	 18	672.0	110.8	 25
203	 18	422.0	48.0	 25
204	 18	856.0	81.5	 20
205	 18	664.3	106.1	 20
206	 18	616.8	117.1	 20
207	 18	690.3	110.3	 16
208	 18	108.0	13.7	 20
209	 18	103.3	10.9	 20
210	 18	154.3	16.1	 16
211	 18	274.0	42.4	 25
212	 18	302.0	42.9	 25
213	 18	226.0	29.4	 20
214	 18	166.0	24.5	 25
215	 18	121.0	20.7	 25
216	 18	151.5	20.9	 20
217	 18	200.0	23.6	 25
218	 18	135.0	16.9	 25
219	 18	2121.3	342.8	 20
220	 18	220.0	31.7	 25
221	 18	218.0	26.3	 25
222	 18	248.3	24.4	 16
223	 18	377.3	52.7	 20
224	 18	1001.8	113.8	 20
225	 18	251.0	28.9	 16
226	 18	126.3	17.2	 20
227	 18	397.0	83.3	 25
228	 18	113.0	23.7	 20
229	 18	192.0	33.4	 25
230	 18	156.0	19.9	 25
231	 18	307.0	52.5	 20
232	 18	152.0	23.3	 25
233	 18	248.0	36.4	 25
234	 18	133.3	33.0	 20
235	 18	141.0	45.3	 25
236	 18	158.0	41.5	 25
237	 18	285.0	29.6	 20
238	 18	286.0	29.0	 20
239	 18	290.5	40.9	 20
240	 18	440.8	43.4	 16
241	 18	211.0	30.3	 20
242	 18	222.3	28.5	 20
243	 18	186.5	34.2	 16
244	 18	891.0	111.3	 25
245	 18	273.0	29.0	 25
246	 18	1550.5	309.0	 20
247	 18	341.0	50.3	 25
248	 18	3191.0	798.7	 25
249	 18	780.8	80.4	 20
250	 18	690.0	72.9	 25
251	 18	259.0	34.6	 25
252	 18	163.8	20.4	 20
253	 18	280.0	25.5	 25
254	 18	227.0	23.3	 25
255	 18	455.8	50.9	 16
256	 18	835.5	68.3	 20
257	 18	435.5	38.2	 20
258	 18	287.0	35.5	 16
259	 18	153.8	21.1	 20
260	 18	954.0	241.1	 25
261	 18	849.0	199.2	 20
262	 18	2163.0	688.8	 25
263	 18	882.0	554.8	 25
264	 18	717.5	251.1	 20
265	 18	235.0	33.2	 25
266	 18	521.0	95.5	 25
267	 18	186.8	30.6	 20
268	 18	166.0	37.1	 25
269	 18	155.0	29.9	 25
270	 18	156.8	26.8	 20
271	 18	133.5	25.6	 20
272	 18	311.0	56.9	 20
273	 18	625.0	93.6	 16
274	 18	163.8	23.3	 20
275	 18	129.5	17.4	 20
276	 18	155.3	29.3	 16
277	 18	505.0	83.8	 25
278	 18	634.0	84.7	 25
279	 18	299.3	80.8	 20
280	 18	448.0	105.2	 25
281	 18	229.0	22.9	 25
282	 18	419.8	40.8	 20
283	 18	395.0	54.7	 25
284	 18	161.0	24.5	 25
285	 18	174.0	21.4	 20
286	 18	725.0	211.6	 25
287	 18	245.0	22.5	 20
288	 18	1173.3	216.6	 16
289	 18	230.3	31.7	 20
290	 18	359.3	44.1	 20
291	 18	669.5	102.3	 16
292	 18	2426.0	428.5	 20
293	 18	704.0	469.6	 25
294	 18	970.8	81.3	 20
295	 18	782.0	84.9	 25
296	 18	315.0	55.6	 25
297	 18	833.0	112.9	 20
298	 18	238.0	26.4	 25
299	 18	1393.0	372.0	 25
300	 18	312.0	53.5	 20
301	 18	483.0	52.4	 25
302	 18	2928.0	784.6	 25
303	 18	1987.8	438.0	 20
304	 18	477.3	58.8	 20
305	 18	192.5	20.4	 20
306	 18	154.3	20.0	 16
307	 18	152.8	19.1	 20
308	 18	510.3	71.5	 20
309	 18	3658.0	1036.6	 20
310	 18	905.0	193.0	 25
311	 18	242.0	29.3	 25
312	 18	1142.3	219.2	 20
313	 18	318.0	56.9	 25
314	 18	1093.0	315.5	 25
315	 18	186.8	26.9	 20
316	 18	160.0	16.5	 25
317	 18	549.0	87.3	 25
318	 18	227.8	26.0	 20
319	 18	336.0	40.3	 25
320	 18	301.0	40.6	 20
321	 18	484.5	84.7	 16
322	 18	238.3	35.6	 20
323	 18	236.3	30.9	 20
324	 18	337.0	42.6	 16
325	 18	2457.5	393.3	 20
326	 18	741.0	89.6	 25
327	 18	238.8	26.0	 20
328	 18	134.0	17.1	 25
329	 18	256.0	24.5	 25
330	 18	268.8	42.5	 20
331	 18	364.0	57.8	 25
332	 18	142.0	15.4	 25
333	 18	163.8	16.4	 20
334	 18	1270.0	228.6	 25
335	 18	142.0	19.9	 25
336	 18	160.0	20.1	 20
337	 18	362.0	40.6	 20
338	 18	1342.3	223.9	 20
339	 18	203.0	22.7	 16
340	 18	309.5	32.1	 20
341	 18	184.0	18.8	 20
342	 18	266.3	34.0	 20
343	 18	247.0	34.0	 25
344	 18	1474.0	287.7	 25
345	 18	477.3	77.4	 20
346	 18	3832.0	783.7	 25
347	 18	565.0	67.2	 25
348	 18	1426.0	209.0	 20
349	 18	485.0	36.5	 25
350	 18	661.0	67.7	 25
351	 18	266.0	34.4	 20
352	 18	434.0	44.8	 25
353	 18	171.5	17.3	 20
354	 18	150.8	20.7	 16
355	 18	365.0	40.5	 20
356	 18	386.5	38.5	 20
357	 18	233.0	31.5	 20
358	 18	1396.5	95.9	 16
359	 18	382.0	35.0	 25
360	 18	267.0	35.4	 25
361	 18	719.0	69.0	 20
362	 18	159.0	30.8	 25
363	 18	168.0	21.7	 25
364	 18	260.5	24.8	 20
365	 18	426.0	65.3	 25
366	 18	128.0	21.2	 25
367	 18	159.8	23.9	 20
368	 18	141.0	24.7	 25
369	 18	459.0	84.8	 25
370	 18	141.8	10.7	 16
371	 18	181.3	26.3	 20
372	 18	200.0	26.6	 20
373	 18	178.8	23.4	 16
374	 18	166.0	23.0	 20
375	 18	133.0	13.3	 25
376	 18	172.3	22.8	 20
377	 18	192.0	25.6	 25
378	 18	1195.0	209.4	 25
379	 18	734.3	63.7	 20
380	 18	956.0	85.5	 25
381	 18	872.0	81.5	 25
382	 18	559.3	34.9	 20
383	 18	858.0	82.7	 25
384	 18	376.0	89.5	 25
385	 18	182.3	26.7	 20
386	 18	168.0	14.9	 20
387	 18	165.5	19.2	 20
388	 18	215.8	27.5	 16
389	 18	512.3	41.9	 20
390	 18	454.5	50.7	 20
391	 18	291.0	128.9	 20
392	 18	228.0	20.1	 25
393	 18	391.0	50.4	 25
394	 18	305.8	33.9	 20
395	 18	200.0	22.5	 25
396	 18	1637.0	420.5	 25
397	 18	226.0	22.6	 20
398	 18	133.0	24.9	 25
399	 18	133.0	16.2	 25
400	 18	363.5	59.6	 20
401	 18	151.0	22.5	 25
402	 18	195.3	23.3	 20
403	 18	317.3	50.1	 16
404	 18	216.0	23.5	 20
405	 18	144.3	17.7	 20
406	 18	162.0	13.6	 16
407	 18	156.0	21.1	 20
408	 18	377.0	50.8	 25
409	 18	397.5	81.5	 20
410	 18	361.0	30.1	 25
411	 18	1213.0	202.8	 25
412	 18	488.8	44.5	 20
413	 18	536.0	72.8	 25
414	 18	2401.0	374.3	 25
415	 18	806.5	89.8	 20
416	 18	2035.0	426.6	 25
417	 18	370.0	31.9	 25
418	 18	602.5	67.3	 20
419	 18	602.8	76.9	 20
420	 18	359.8	31.8	 20
421	 18	547.0	76.9	 16
422	 18	7484.0	993.8	 20
423	 18	861.8	120.3	 20
424	 18	616.3	95.8	 20
425	 18	667.0	93.5	 25
426	 18	461.0	36.2	 25
427	 18	329.3	25.3	 20
428	 18	351.0	31.7	 25
429	 18	679.0	58.9	 25
430	 18	210.3	31.7	 20
431	 18	227.0	24.5	 25
432	 18	443.0	43.1	 25
433	 18	318.3	36.7	 20
434	 18	2110.0	327.3	 25
435	 18	364.0	39.6	 20
436	 18	279.5	21.7	 16
437	 18	666.3	114.3	 20
438	 18	168.8	23.3	 20
439	 18	171.3	21.6	 16
440	 18	190.5	35.2	 20
441	 18	948.0	126.9	 25
442	 18	529.0	53.0	 20
443	 18	476.0	49.6	 25
444	 18	499.0	59.9	 25
445	 18	258.0	34.2	 20
446	 18	442.0	44.8	 25
447	 18	403.0	40.2	 25
448	 18	422.0	36.0	 20
449	 18	177.0	23.5	 25
450	 18	234.0	46.7	 25
451	 18	128.3	18.2	 20
452	 18	1985.8	356.3	 20
453	 18	2247.3	233.8	 20
454	 18	536.3	59.8	 16
455	 18	199.3	20.2	 20
456	 18	121.8	19.0	 20
457	 18	230.8	27.2	 20
458	 18	835.0	128.7	 25
459	 18	825.0	122.7	 25
460	 18	152.3	20.9	 20
461	 18	611.0	82.9	 25
462	 18	1777.0	339.0	 25
463	 18	710.8	67.3	 20
464	 18	220.0	24.2	 25
465	 18	403.0	47.4	 25
466	 18	229.5	31.9	 20
467	 18	362.0	38.0	 25
468	 18	151.8	19.6	 20
469	 18	218.0	27.2	 16
470	 18	493.8	39.2	 20
471	 18	175.0	21.0	 20
472	 18	256.8	29.7	 16
473	 18	2915.0	593.8	 25
474	 18	305.0	28.9	 25
475	 18	196.3	25.4	 20
476	 18	165.0	23.1	 25
477	 18	128.0	18.4	 25
478	 18	128.3	27.6	 20
479	 18	1071.0	146.7	 25
480	 18	319.0	19.9	 25
481	 18	399.3	52.1	 20
482	 18	370.0	37.0	 25
483	 18	301.0	37.0	 25
484	 18	741.8	53.2	 16
485	 18	436.8	32.5	 20
486	 18	1709.5	116.0	 20
487	 18	439.3	49.4	 16
488	 18	208.8	27.9	 20
489	 18	292.0	31.2	 20
490	 18	189.3	30.0	 20
491	 18	156.0	26.3	 25
492	 18	409.0	34.9	 25
493	 18	386.0	36.1	 20
494	 18	470.0	62.4	 25
495	 18	704.0	85.7	 25
496	 18	326.5	32.9	 20
497	 18	216.0	15.6	 25
498	 18	380.0	40.6	 25
499	 18	294.3	32.4	 20
500	 18	328.0	32.1	 25
501	 18	1169.8	115.0	 20
502	 18	361.0	36.9	 16
503	 18	334.5	42.8	 20
504	 18	365.8	41.2	 20
505	 18	722.5	59.9	 16
506	 18	254.0	34.5	 25
507	 18	401.0	61.1	 25
508	 18	339.0	35.6	 20
509	 18	1041.0	206.6	 25
510	 18	141.0	20.6	 25
511	 18	771.8	91.0	 20
512	 18	817.0	184.1	 25
513	 18	138.0	18.8	 25
514	 18	559.0	44.7	 25
515	 18	604.5	54.0	 20
516	 18	389.0	31.7	 25
517	 18	448.0	40.9	 20
518	 18	154.8	15.7	 16
519	 18	151.3	21.4	 20
520	 18	244.5	26.0	 20
521	 18	2029.8	154.2	 16
522	 18	938.3	116.8	 20
523	 18	157.0	21.6	 25
524	 18	173.5	16.3	 20
525	 18	873.0	164.9	 25
526	 18	297.0	33.7	 25
527	 18	216.8	24.9	 20
528	 18	3317.0	518.3	 25
529	 18	249.0	35.6	 25
530	 18	135.0	16.7	 20
531	 18	128.0	13.3	 25
532	 18	203.0	21.7	 25
533	 18	155.0	18.5	 20
534	 18	127.8	18.3	 20
535	 18	135.5	16.4	 20
536	 18	185.5	29.7	 16
537	 18	172.3	18.3	 20
538	 18	267.5	19.2	 20
539	 18	1893.0	394.3	 20
540	 18	184.0	19.9	 25
541	 18	188.0	37.4	 25
542	 18	2206.5	409.5	 20
543	 18	934.0	87.9	 25
544	 18	521.0	37.4	 25
545	 18	1688.5	116.6	 20
546	 18	459.0	42.4	 25
547	 18	200.0	14.5	 25
548	 18	208.0	25.5	 20
549	 18	668.0	140.9	 25
550	 18	213.0	21.5	 20
551	 18	175.5	30.9	 16
552	 18	222.3	28.3	 20
553	 18	126.0	16.7	 20
554	 18	232.0	14.3	 16
555	 18	144.5	19.7	 20
556	 18	153.0	14.0	 25
557	 18	534.3	67.3	 20
558	 18	196.0	24.8	 25
559	 18	140.0	14.9	 25
560	 18	176.8	18.8	 20
561	 18	543.0	74.7	 25
562	 18	2729.0	397.3	 25
563	 18	456.3	44.8	 20
564	 18	248.0	25.8	 25
565	 18	196.0	21.1	 25
566	 18	183.0	31.8	 16
567	 18	192.8	32.9	 20
568	 18	580.0	36.2	 20
569	 18	1043.0	73.2	 16
570	 18	521.0	36.5	 20
571	 18	361.0	39.0	 20
572	 18	361.8	28.8	 20
573	 18	265.0	29.6	 25
574	 18	208.0	19.4	 25
575	 18	134.3	14.3	 20
576	 18	145.0	25.7	 25
577	 18	143.0	16.0	 25
578	 18	207.8	18.7	 20
579	 18	221.0	29.4	 25
580	 18	477.0	47.6	 25
581	 18	158.3	19.8	 20
582	 18	173.0	59.4	 25
583	 18	154.8	18.1	 20
584	 18	162.3	22.3	 16
585	 18	1304.0	211.7	 20
586	 18	1933.0	177.4	 20
587	 18	366.0	33.2	 16
588	 18	177.0	23.0	 25
589	 18	111.0	13.1	 25
590	 18	152.0	20.4	 20
591	 18	494.0	91.0	 25
592	 18	171.0	29.4	 25
593	 18	153.5	24.5	 20
594	 18	480.0	62.1	 25
595	 18	1637.0	234.5	 25
596	 18	535.3	71.4	 20
597	 18	497.0	39.0	 25
598	 18	665.0	67.9	 25
599	 18	1268.3	81.4	 16
600	 18	214.8	22.7	 20
601	 18	218.3	33.9	 20
602	 18	992.5	65.2	 16
603	 18	776.3	61.5	 20
604	 18	1480.5	98.6	 20
605	 18	1311.8	281.7	 20
606	 18	225.0	29.9	 25
607	 18	345.0	42.9	 25
608	 18	419.3	67.6	 20
609	 18	572.0	73.4	 25
610	 18	155.0	19.8	 25
611	 18	211.0	27.5	 20
612	 18	145.0	18.0	 25
613	 18	184.0	21.2	 25
614	 18	227.0	23.1	 20
615	 18	608.0	66.6	 25
616	 18	416.5	68.4	 20
617	 18	173.0	18.0	 16
618	 18	185.0	24.1	 20
619	 18	220.3	28.2	 20
620	 18	237.0	23.2	 16
621	 18	754.0	120.8	 25
622	 18	360.0	30.4	 25
623	 18	174.8	25.1	 20
624	 18	301.0	33.6	 25
625	 18	218.0	23.0	 25
626	 18	246.0	39.0	 20
627	 18	1111.0	155.2	 25
628	 18	186.0	25.3	 25
629	 18	669.8	257.3	 20
630	 18	182.0	83.3	 25
631	 18	248.0	84.7	 25
632	 18	133.5	17.6	 16
633	 18	147.8	17.7	 20
634	 18	130.0	19.6	 20
635	 18	206.3	28.5	 16
636	 18	782.5	100.7	 20
637	 18	705.5	90.1	 20
638	 18	4573.3	854.4	 20
639	 18	11391.0	2625.5	 25
  0	 19	292.3	39.8	 20
  1	 19	1786.5	137.9	 16
  2	 19	388.5	48.6	 20
  3	 19	233.0	34.6	 25
  4	 19	158.0	13.4	 20
  5	 19	3524.0	608.8	 25
  6	 19	355.0	44.2	 25
  7	 19	1871.3	267.6	 20
  8	 19	168.0	20.2	 25
  9	 19	152.0	17.2	 25
 10	 19	159.3	18.9	 20
 11	 19	835.0	112.0	 25
 12	 19	228.0	20.5	 25
 13	 19	628.3	55.7	 20
 14	 19	308.8	60.6	 20
 15	 19	276.0	24.6	 20
 16	 19	301.5	28.8	 16
 17	 19	606.8	73.9	 20
 18	 19	1762.5	264.0	 20
 19	 19	250.3	23.8	 20
 20	 19	890.0	156.0	 25
 21	 19	622.0	62.9	 25
 22	 19	758.0	47.6	 20
 23	 19	881.0	119.2	 25
 24	 19	359.0	43.8	 25
 25	 19	3296.5	612.9	 20
 26	 19	177.0	32.1	 25
 27	 19	245.0	34.6	 25
 28	 19	135.8	14.6	 20
 29	 19	155.0	21.1	 25
 30	 19	462.0	43.0	 20
 31	 19	806.3	81.0	 16
 32	 19	2087.5	347.9	 20
 33	 19	2708.0	408.7	 20
 34	 19	7117.3	673.8	 16
 35	 19	176.5	23.6	 20
 36	 19	187.0	20.8	 25
 37	 19	298.0	78.1	 20
 38	 19	195.0	29.5	 25
 39	 19	135.0	18.5	 25
 40	 19	147.0	19.2	 20
 41	 19	2457.0	332.8	 25
 42	 19	164.0	19.1	 25
 43	 19	322.5	43.6	 20
 44	 19	290.0	32.5	 25
 45	 19	181.0	26.0	 25
 46	 19	362.3	36.0	 20
 47	 19	835.3	101.8	 20
 48	 19	204.8	24.9	 20
 49	 19	145.5	17.0	 16
 50	 19	4651.8	743.7	 20
 51	 19	2671.8	527.4	 20
 52	 19	1374.8	95.0	 20
 53	 19	561.0	65.4	 25
 54	 19	3131.0	534.1	 25
 55	 19	1106.5	138.6	 20
 56	 19	704.0	57.6	 25
 57	 19	402.0	42.4	 25
 58	 19	4806.5	800.4	 20
 59	 19	525.0	66.7	 25
 60	 19	135.0	20.5	 25
 61	 19	223.3	41.3	 20
 62	 19	131.0	12.6	 25
 63	 19	2919.5	674.2	 20
 64	 19	125.3	12.2	 16
 65	 19	137.0	19.1	 20
 66	 19	3979.8	689.5	 20
 67	 19	6290.5	1447.5	 20
 68	 19	291.5	33.3	 16
 69	 19	364.0	68.8	 25
 70	 19	592.0	94.3	 25
 71	 19	447.5	44.1	 20
 72	 19	344.0	35.4	 25
 73	 19	526.0	77.7	 25
 74	 19	274.3	29.4	 20
 75	 19	335.0	34.1	 25
 76	 19	1048.0	101.5	 25
 77	 19	1454.3	85.3	 20
 78	 19	1355.0	139.5	 25
 79	 19	209.0	29.1	 25
 80	 19	1717.3	184.3	 16
 81	 19	147.3	22.3	 20
 82	 19	168.3	21.9	 20
 83	 19	1577.5	125.1	 16
 84	 19	2369.0	351.1	 20
 85	 19	214.0	33.8	 25
 86	 19	214.3	24.5	 20
 87	 19	137.0	16.6	 25
 88	 19	266.0	30.2	 25
 89	 19	1269.3	276.7	 20
 90	 19	130.0	18.4	 25
 91	 19	128.0	19.2	 25
 92	 19	224.0	32.0	 20
 93	 19	1642.0	205.4	 25
 94	 19	131.0	16.3	 25
 95	 19	409.5	42.5	 20
 96	 19	667.8	115.2	 20
 97	 19	349.0	29.2	 20
 98	 19	473.3	45.5	 16
 99	 19	2004.5	186.0	 20
100	 19	4019.8	598.4	 20
101	 19	773.3	124.4	 16
102	 19	1648.0	226.4	 25
103	 19	144.0	21.7	 25
104	 19	4313.0	522.7	 20
105	 19	132.0	16.5	 25
106	 19	210.0	28.5	 25
107	 19	1093.8	107.8	 20
108	 19	265.0	47.3	 25
109	 19	319.0	31.8	 25
110	 19	137.5	17.5	 20
111	 19	127.0	15.2	 25
112	 19	186.0	26.7	 20
113	 19	283.5	29.7	 16
114	 19	5151.8	658.9	 20
115	 19	170.0	21.6	 20
116	 19	186.8	22.8	 16
117	 19	541.0	53.8	 20
118	 19	928.0	119.7	 25
119	 19	598.5	72.3	 20
120	 19	385.0	47.5	 25
121	 19	250.0	40.0	 25
122	 19	261.5	29.6	 20
123	 19	821.0	101.9	 25
124	 19	327.0	37.2	 25
125	 19	569.5	51.3	 20
126	 19	347.0	41.0	 25
127	 19	1104.0	168.7	 25
128	 19	168.5	22.4	 20
129	 19	148.0	20.2	 20
130	 19	145.5	22.0	 20
131	 19	171.3	28.3	 16
132	 19	331.0	66.4	 20
133	 19	175.8	22.2	 20
134	 19	183.5	32.9	 20
135	 19	135.0	15.6	 25
136	 19	133.0	15.9	 25
137	 19	251.3	24.1	 20
138	 19	168.0	21.8	 25
139	 19	1026.0	160.7	 25
140	 19	187.8	25.1	 20
141	 19	188.0	23.7	 25
142	 19	945.0	121.9	 25
143	 19	1147.5	168.0	 20
144	 19	742.0	108.5	 25
145	 19	187.3	26.0	 20
146	 19	1360.0	136.5	 16
147	 19	794.5	71.8	 20
148	 19	3919.0	755.6	 20
149	 19	206.8	22.2	 16
150	 19	228.3	26.6	 20
151	 19	178.0	25.3	 25
152	 19	141.0	12.6	 20
153	 19	590.0	69.8	 25
154	 19	525.0	147.7	 25
155	 19	344.8	41.7	 20
156	 19	5998.0	1003.0	 25
157	 19	340.0	57.8	 25
158	 19	1622.0	147.0	 20
159	 19	164.0	23.2	 25
160	 19	184.0	23.7	 25
161	 19	8596.0	1210.6	 20
162	 19	210.0	22.3	 20
163	 19	203.5	38.5	 20
164	 19	2018.0	229.1	 16
165	 19	1987.5	359.6	 20
166	 19	836.5	100.7	 20
167	 19	2858.3	363.2	 20
168	 19	1139.0	132.7	 25
169	 19	436.0	69.8	 25
170	 19	1147.0	228.3	 20
171	 19	194.0	23.2	 25
172	 19	129.0	21.9	 25
173	 19	110.3	20.3	 20
174	 19	126.0	19.5	 25
175	 19	142.0	17.2	 25
176	 19	438.8	66.0	 20
177	 19	211.0	27.7	 25
178	 19	1301.8	195.1	 20
179	 19	161.3	23.1	 16
180	 19	248.3	39.1	 20
181	 19	645.8	91.0	 20
182	 19	1367.3	132.1	 16
183	 19	207.0	27.5	 20
184	 19	223.0	30.5	 25
185	 19	131.5	13.5	 20
186	 19	143.0	13.9	 25
187	 19	148.0	16.1	 25
188	 19	495.8	171.4	 20
189	 19	346.0	24.8	 25
190	 19	994.0	129.4	 25
191	 19	446.8	37.8	 20
192	 19	462.0	52.5	 25
193	 19	280.0	62.5	 25
194	 19	761.8	78.3	 20
195	 19	232.5	34.1	 20
196	 19	407.0	47.5	 20
197	 19	484.0	57.6	 16
198	 19	287.8	36.9	 20
199	 19	187.3	17.2	 20
200	 19	132.3	18.4	 20
201	 19	163.0	18.8	 25
202	 19	1184.0	211.2	 25
203	 19	313.8	40.4	 20
204	 19	3657.0	641.6	 25
205	 19	277.0	46.7	 25
206	 19	241.5	40.5	 20
207	 19	553.0	95.8	 25
208	 19	202.0	31.6	 25
209	 19	760.5	169.7	 20
210	 19	158.0	19.5	 25
211	 19	131.0	17.1	 20
212	 19	417.3	39.9	 16
213	 19	208.0	25.5	 20
214	 19	121.5	16.6	 20
215	 19	132.5	19.3	 16
216	 19	134.0	17.5	 25
217	 19	134.0	18.0	 25
218	 19	132.3	20.5	 20
219	 19	466.0	65.4	 25
220	 19	267.0	29.3	 25
221	 19	348.8	34.8	 20
222	 19	1521.0	233.9	 25
223	 19	382.0	38.3	 25
224	 19	292.0	34.1	 25
225	 19	488.0	52.2	 20
226	 19	2328.0	337.1	 25
227	 19	4879.0	975.0	 20
228	 19	284.8	19.2	 16
229	 19	137.3	13.8	 20
230	 19	132.3	14.5	 20
231	 19	138.5	20.8	 16
232	 19	163.5	21.3	 20
233	 19	442.0	70.0	 25
234	 19	726.5	106.6	 20
235	 19	3877.0	703.8	 25
236	 19	5067.0	1036.0	 25
237	 19	681.8	67.1	 20
238	 19	319.0	40.4	 25
239	 19	188.0	21.9	 25
240	 19	418.8	33.5	 20
241	 19	3404.0	553.6	 25
242	 19	586.0	101.8	 25
243	 19	167.3	21.9	 20
244	 19	174.3	12.9	 20
245	 19	338.3	50.4	 20
246	 19	192.0	20.4	 16
247	 19	4511.8	513.5	 20
248	 19	156.3	19.4	 20
249	 19	219.0	34.2	 20
250	 19	6368.0	929.7	 25
251	 19	4738.0	959.1	 25
252	 19	243.8	26.3	 20
253	 19	427.0	39.5	 25
254	 19	203.0	18.2	 25
255	 19	187.5	23.3	 20
256	 19	342.0	32.5	 25
257	 19	7096.0	1352.1	 25
258	 19	424.0	42.7	 20
259	 19	1931.0	287.7	 25
260	 19	227.8	37.0	 20
261	 19	2035.8	196.2	 16
262	 19	163.5	27.0	 20
263	 19	8102.0	1591.5	 20
264	 19	2815.3	155.1	 16
265	 19	531.5	43.2	 20
266	 19	300.0	30.1	 25
267	 19	210.0	29.8	 20
268	 19	625.0	100.7	 25
269	 19	325.0	52.7	 25
270	 19	286.8	28.5	 20
271	 19	241.0	24.6	 25
272	 19	157.0	15.0	 25
273	 19	3298.0	471.9	 20
274	 19	336.0	31.1	 25
275	 19	214.0	17.1	 25
276	 19	133.8	17.0	 20
277	 19	162.0	12.4	 20
278	 19	2691.5	397.9	 20
279	 19	9431.8	761.2	 16
280	 19	895.5	46.7	 20
281	 19	2875.0	550.9	 20
282	 19	202.3	20.2	 20
283	 19	219.0	22.2	 25
284	 19	353.0	58.2	 25
285	 19	519.3	67.4	 20
286	 19	214.0	26.7	 25
287	 19	319.0	31.9	 25
288	 19	304.0	29.0	 20
289	 19	230.0	24.0	 25
290	 19	452.0	92.2	 25
291	 19	3615.8	489.4	 20
292	 19	468.0	139.0	 25
293	 19	7740.3	1695.4	 20
294	 19	455.0	36.2	 16
295	 19	1771.0	169.3	 20
296	 19	491.3	34.4	 20
297	 19	637.5	57.5	 16
298	 19	310.0	32.9	 25
299	 19	169.0	25.0	 25
300	 19	274.3	29.0	 20
301	 19	747.0	64.6	 25
302	 19	719.0	104.6	 25
303	 19	508.8	32.3	 20
304	 19	478.0	41.5	 25
305	 19	231.0	18.9	 25
306	 19	253.0	26.1	 20
307	 19	166.0	15.7	 25
308	 19	156.0	22.3	 25
309	 19	789.5	65.6	 16
310	 19	239.0	29.6	 20
311	 19	321.8	30.8	 20
312	 19	414.8	60.6	 16
313	 19	127.8	14.8	 20
314	 19	125.0	19.1	 20
315	 19	125.8	21.2	 20
316	 19	113.0	13.1	 25
317	 19	123.0	21.5	 25
318	 19	189.0	23.7	 20
319	 19	1330.0	190.2	 25
320	 19	120.0	13.1	 25
321	 19	143.0	16.9	 20
322	 19	132.0	13.5	 25
323	 19	596.0	83.8	 25
324	 19	417.3	40.9	 20
325	 19	413.0	38.4	 25
326	 19	950.0	113.3	 20
327	 19	869.0	56.2	 16
328	 19	3341.5	540.4	 20
329	 19	622.8	41.7	 20
330	 19	1089.5	81.9	 16
331	 19	3340.0	504.4	 25
332	 19	457.0	53.5	 25
333	 19	385.0	42.0	 20
334	 19	740.0	76.6	 25
335	 19	2162.0	214.4	 25
336	 19	6935.5	677.5	 20
337	 19	395.0	77.9	 25
338	 19	122.0	18.8	 25
339	 19	167.5	17.6	 20
340	 19	176.0	19.8	 25
341	 19	235.0	23.3	 25
342	 19	116.5	15.4	 16
343	 19	457.0	62.2	 20
344	 19	135.3	18.7	 20
345	 19	155.8	17.3	 16
346	 19	6258.0	918.4	 20
347	 19	297.3	45.5	 20
348	 19	289.3	24.8	 20
349	 19	2145.0	291.5	 25
350	 19	768.0	82.0	 25
351	 19	1241.5	81.7	 20
352	 19	243.0	27.7	 25
353	 19	3188.0	532.5	 25
354	 19	1253.8	122.8	 20
355	 19	225.0	28.4	 25
356	 19	316.0	28.5	 25
357	 19	186.3	19.2	 20
358	 19	1563.0	261.0	 25
359	 19	2756.0	514.7	 20
360	 19	194.8	16.3	 16
361	 19	1791.5	232.7	 20
362	 19	350.5	39.8	 20
363	 19	816.8	89.2	 16
364	 19	5800.0	1000.3	 25
365	 19	1276.0	233.4	 25
366	 19	209.5	17.0	 20
367	 19	586.0	71.1	 25
368	 19	5110.0	618.8	 25
369	 19	653.3	77.7	 20
370	 19	1979.0	325.8	 25
371	 19	203.0	31.0	 25
372	 19	145.0	16.6	 20
373	 19	192.0	24.1	 25
374	 19	117.0	17.8	 25
375	 19	135.8	26.1	 16
376	 19	148.5	25.6	 20
377	 19	174.8	26.4	 20
378	 19	195.8	17.0	 16
379	 19	237.3	29.7	 20
380	 19	415.0	41.3	 20
381	 19	1385.0	127.8	 25
382	 19	894.5	62.5	 20
383	 19	1584.0	170.8	 25
384	 19	2082.0	380.8	 25
385	 19	190.0	25.3	 20
386	 19	220.0	28.3	 25
387	 19	160.0	15.4	 25
388	 19	298.3	29.1	 20
389	 19	1045.0	166.0	 25
390	 19	1429.0	270.8	 25
391	 19	2834.8	381.4	 16
392	 19	175.3	25.8	 20
393	 19	416.5	60.4	 20
394	 19	192.3	17.7	 16
395	 19	397.0	70.0	 20
396	 19	127.5	12.5	 20
397	 19	157.3	21.1	 20
398	 19	133.0	22.9	 25
399	 19	120.0	17.9	 25
400	 19	227.3	22.0	 20
401	 19	162.0	32.8	 25
402	 19	137.0	16.0	 25
403	 19	166.3	21.3	 20
404	 19	311.0	39.9	 25
405	 19	363.0	46.6	 25
406	 19	333.0	42.0	 20
407	 19	351.0	38.5	 25
408	 19	446.8	47.2	 20
409	 19	5343.3	660.2	 16
410	 19	256.0	44.3	 20
411	 19	286.3	25.7	 20
412	 19	308.5	23.5	 16
413	 19	728.0	75.1	 25
414	 19	2451.0	214.6	 25
415	 19	538.5	79.3	 20
416	 19	379.0	31.6	 25
417	 19	234.0	15.8	 25
418	 19	420.5	52.3	 20
419	 19	2137.0	419.0	 25
420	 19	270.0	42.8	 25
421	 19	224.5	26.2	 20
422	 19	205.0	59.8	 25
423	 19	249.0	24.5	 25
424	 19	139.3	12.2	 16
425	 19	449.0	32.9	 20
426	 19	299.5	32.7	 20
427	 19	511.8	32.3	 16
428	 19	597.8	55.3	 20
429	 19	627.8	38.8	 20
430	 19	246.5	28.1	 20
431	 19	522.0	40.3	 25
432	 19	269.0	30.2	 25
433	 19	395.8	28.9	 20
434	 19	2768.0	455.4	 25
435	 19	307.0	45.2	 25
436	 19	281.8	27.8	 20
437	 19	336.0	30.8	 25
438	 19	496.0	49.0	 25
439	 19	201.0	26.4	 20
440	 19	363.0	38.9	 25
441	 19	183.3	25.4	 20
442	 19	641.5	66.5	 16
443	 19	1081.3	131.1	 20
444	 19	1084.0	173.8	 20
445	 19	1991.5	250.0	 16
446	 19	1533.0	162.9	 25
447	 19	1525.0	256.9	 25
448	 19	232.8	20.0	 20
449	 19	336.0	39.7	 25
450	 19	475.0	50.5	 25
451	 19	673.0	77.9	 20
452	 19	476.0	49.6	 25
453	 19	751.0	51.8	 25
454	 19	297.3	30.7	 20
455	 19	271.0	23.5	 25
456	 19	243.0	27.3	 25
457	 19	205.0	23.0	 16
458	 19	1259.8	191.8	 20
459	 19	261.0	26.6	 20
460	 19	189.3	27.4	 16
461	 19	491.3	68.5	 20
462	 19	561.0	33.9	 20
463	 19	296.3	37.8	 20
464	 19	339.0	34.9	 25
465	 19	561.0	77.5	 25
466	 19	243.8	31.9	 20
467	 19	220.0	35.1	 25
468	 19	410.0	45.4	 25
469	 19	395.5	47.1	 20
470	 19	152.0	20.2	 25
471	 19	224.0	32.1	 25
472	 19	154.0	20.7	 20
473	 19	5544.8	831.4	 20
474	 19	145.3	22.3	 20
475	 19	4848.5	666.2	 16
476	 19	183.0	22.1	 20
477	 19	507.5	67.7	 20
478	 19	129.0	22.0	 16
479	 19	170.0	20.7	 25
480	 19	349.0	34.6	 25
481	 19	6342.8	1141.8	 20
482	 19	267.0	34.8	 25
483	 19	205.0	21.1	 25
484	 19	2272.8	478.1	 20
485	 19	226.0	27.9	 25
486	 19	556.0	71.2	 25
487	 19	323.3	38.1	 20
488	 19	259.0	39.3	 25
489	 19	453.0	45.3	 25
490	 19	3523.8	216.5	 16
491	 19	253.0	33.5	 20
492	 19	206.8	33.9	 20
493	 19	9729.8	613.8	 16
494	 19	531.3	32.8	 20
495	 19	1042.0	66.7	 25
496	 19	1385.5	118.4	 20
497	 19	511.0	52.6	 25
498	 19	532.0	60.8	 25
499	 19	211.5	23.0	 20
500	 19	780.0	91.6	 25
501	 19	717.0	38.5	 25
502	 19	698.0	44.4	 20
503	 19	354.0	34.8	 25
504	 19	6688.0	1357.9	 25
505	 19	560.0	120.2	 20
506	 19	162.3	24.3	 20
507	 19	324.0	26.9	 20
508	 19	557.3	51.8	 16
509	 19	257.5	24.1	 20
510	 19	273.3	23.1	 20
511	 19	142.0	18.7	 16
512	 19	179.0	22.6	 25
513	 19	1401.0	281.6	 25
514	 19	257.0	28.7	 20
515	 19	141.0	20.8	 25
516	 19	252.0	27.8	 25
517	 19	174.3	23.8	 20
518	 19	190.0	26.5	 25
519	 19	179.0	23.6	 25
520	 19	192.8	20.0	 20
521	 19	142.0	24.7	 25
522	 19	220.0	29.7	 25
523	 19	111.3	11.5	 16
524	 19	147.3	23.9	 20
525	 19	2637.5	456.8	 20
526	 19	990.3	83.3	 16
527	 19	230.3	49.5	 20
528	 19	6258.0	1081.2	 25
529	 19	469.3	43.4	 20
530	 19	1467.0	205.7	 25
531	 19	644.0	120.9	 25
532	 19	150.8	26.3	 20
533	 19	296.0	44.0	 25
534	 19	339.0	72.5	 25
535	 19	1079.0	151.5	 25
536	 19	297.5	45.9	 20
537	 19	252.0	36.5	 25
538	 19	144.0	19.9	 25
539	 19	1877.8	146.9	 16
540	 19	159.3	24.9	 20
541	 19	112.3	14.5	 20
542	 19	197.8	24.4	 16
543	 19	210.0	27.9	 20
544	 19	407.5	43.9	 20
545	 19	517.8	44.2	 20
546	 19	325.0	31.5	 25
547	 19	166.0	31.3	 25
548	 19	189.5	17.8	 20
549	 19	830.0	190.3	 25
550	 19	115.0	27.3	 25
551	 19	1393.3	299.8	 20
552	 19	149.0	21.2	 25
553	 19	4117.0	955.8	 25
554	 19	294.8	33.2	 20
555	 19	537.0	101.8	 25
556	 19	1089.5	195.1	 20
557	 19	154.3	20.2	 16
558	 19	215.3	26.9	 20
559	 19	1405.0	278.9	 20
560	 19	176.3	19.7	 16
561	 19	219.0	24.3	 25
562	 19	291.0	30.8	 25
563	 19	577.8	41.9	 20
564	 19	5047.0	786.5	 25
565	 19	391.0	44.5	 25
566	 19	13989.3	1635.3	 20
567	 19	6720.0	1274.1	 25
568	 19	247.0	25.2	 25
569	 19	255.5	37.7	 20
570	 19	1402.0	119.0	 25
571	 19	2779.0	414.1	 25
572	 19	566.3	61.6	 16
573	 19	293.8	26.6	 20
574	 19	452.8	69.7	 20
575	 19	116.5	12.0	 16
576	 19	110.8	13.4	 20
577	 19	218.0	30.0	 25
578	 19	1376.3	273.4	 20
579	 19	159.0	20.8	 25
580	 19	435.0	50.3	 25
581	 19	1213.0	248.3	 20
582	 19	773.0	202.5	 25
583	 19	227.0	21.5	 25
584	 19	166.0	19.6	 20
585	 19	155.0	19.2	 25
586	 19	5035.0	1407.1	 25
587	 19	502.3	60.0	 20
588	 19	350.0	32.6	 20
589	 19	182.3	16.2	 20
590	 19	274.0	28.1	 16
591	 19	284.5	39.0	 20
592	 19	138.0	19.1	 20
593	 19	179.5	30.1	 16
594	 19	197.0	33.0	 25
595	 19	8780.0	1313.7	 25
596	 19	245.0	30.5	 20
597	 19	206.0	25.2	 25
598	 19	222.0	31.0	 25
599	 19	499.5	59.4	 20
600	 19	215.0	32.5	 25
601	 19	546.0	49.9	 25
602	 19	2371.3	470.0	 20
603	 19	483.0	46.4	 25
604	 19	897.0	113.8	 25
605	 19	226.8	22.0	 16
606	 19	548.5	68.0	 20
607	 19	166.5	26.1	 20
608	 19	137.5	13.7	 16
609	 19	5867.8	1452.5	 20
610	 19	193.0	28.1	 25
611	 19	130.3	16.2	 20
612	 19	230.0	30.4	 25
613	 19	261.0	32.1	 25
614	 19	1387.3	221.5	 20
615	 19	196.0	47.7	 25
616	 19	235.0	24.0	 25
617	 19	164.8	69.1	 20
618	 19	734.0	137.0	 25
619	 19	5213.0	1385.4	 25
620	 19	679.0	103.7	 20
621	 19	9651.0	1580.7	 20
622	 19	481.8	54.8	 20
623	 19	361.8	38.6	 16
624	 19	938.8	101.0	 20
625	 19	401.8	36.2	 20
626	 19	1679.3	145.7	 16
627	 19	582.0	42.2	 25
628	 19	404.0	41.5	 25
629	 19	1395.5	134.4	 20
630	 19	176.0	20.5	 25
631	 19	277.0	28.6	 25
632	 19	1158.8	95.9	 20
633	 19	679.0	86.9	 25
634	 19	899.0	89.1	 25
635	 19	639.0	59.8	 20
636	 19	386.0	38.1	 25
637	 19	4906.0	960.0	 25
638	 19	344.0	35.4	 16
639	 19	456.3	36.7	 20
  0	 20	12481.0	3031.0	 25
  1	 20	2268.5	352.1	 20
  2	 20	230.0	21.9	 25
  3	 20	219.3	28.3	 20
  4	 20	171.0	17.9	 16
  5	 20	701.3	101.0	 20
  6	 20	197.5	25.2	 20
  7	 20	214.8	28.9	 16
  8	 20	179.8	28.8	 20
  9	 20	150.0	19.6	 25
 10	 20	148.0	15.6	 20
 11	 20	480.0	117.9	 25
 12	 20	272.0	40.6	 25
 13	 20	480.0	60.1	 20
 14	 20	484.0	57.0	 25
 15	 20	243.0	34.4	 25
 16	 20	323.5	47.9	 20
 17	 20	175.0	19.7	 25
 18	 20	376.0	84.6	 25
 19	 20	238.5	31.4	 16
 20	 20	1229.3	219.7	 20
 21	 20	919.8	161.1	 20
 22	 20	574.5	122.6	 16
 23	 20	357.5	37.1	 20
 24	 20	304.0	83.9	 20
 25	 20	268.3	35.7	 20
 26	 20	151.0	22.9	 25
 27	 20	188.0	28.0	 25
 28	 20	130.5	20.3	 20
 29	 20	163.0	20.2	 25
 30	 20	366.0	51.1	 25
 31	 20	550.0	83.1	 20
 32	 20	732.0	130.6	 25
 33	 20	700.0	119.3	 25
 34	 20	1738.8	336.1	 20
 35	 20	170.0	25.7	 25
 36	 20	206.3	28.5	 20
 37	 20	963.3	141.3	 16
 38	 20	134.3	21.2	 20
 39	 20	133.0	22.6	 20
 40	 20	133.5	14.7	 16
 41	 20	1730.0	295.8	 25
 42	 20	147.0	24.9	 25
 43	 20	218.8	39.9	 20
 44	 20	249.0	434.3	 25
 45	 20	249.0	342.0	 25
 46	 20	510.0	110.2	 20
 47	 20	678.0	116.8	 25
 48	 20	193.0	722.7	 25
 49	 20	163.8	22.0	 20
 50	 20	551.0	99.2	 25
 51	 20	660.0	164.8	 25
 52	 20	1067.5	84.0	 16
 53	 20	618.3	126.2	 20
 54	 20	1997.3	540.7	 20
 55	 20	1056.5	175.7	 16
 56	 20	577.5	50.9	 20
 57	 20	287.8	38.8	 20
 58	 20	1300.8	349.1	 20
 59	 20	389.0	37.2	 25
 60	 20	137.0	17.7	 25
 61	 20	115.5	17.5	 20
 62	 20	130.0	23.9	 25
 63	 20	282.0	57.5	 25
 64	 20	120.3	18.4	 20
 65	 20	141.0	21.8	 25
 66	 20	613.0	139.9	 25
 67	 20	2053.8	340.4	 20
 68	 20	640.0	98.0	 25
 69	 20	766.8	122.8	 20
 70	 20	378.3	60.5	 16
 71	 20	521.0	81.6	 20
 72	 20	200.3	26.6	 20
 73	 20	717.5	102.2	 16
 74	 20	304.0	55.9	 25
 75	 20	410.0	70.7	 25
 76	 20	555.5	140.4	 20
 77	 20	1159.0	313.7	 25
 78	 20	1075.0	320.8	 25
 79	 20	264.3	40.9	 20
 80	 20	222.0	37.1	 25
 81	 20	123.0	15.2	 25
 82	 20	212.0	48.8	 20
 83	 20	2602.0	813.9	 25
 84	 20	2109.0	556.4	 25
 85	 20	139.5	24.5	 16
 86	 20	228.3	32.3	 20
 87	 20	150.5	36.6	 20
 88	 20	221.8	28.4	 16
 89	 20	253.3	41.5	 20
 90	 20	104.0	12.1	 20
 91	 20	130.0	18.6	 25
 92	 20	181.3	20.7	 20
 93	 20	1012.0	185.1	 25
 94	 20	156.0	23.7	 25
 95	 20	361.3	45.6	 20
 96	 20	178.0	24.0	 25
 97	 20	390.0	37.3	 25
 98	 20	272.5	37.1	 20
 99	 20	1133.0	180.4	 25
100	 20	1305.0	187.8	 25
101	 20	1106.0	115.0	 20
102	 20	759.3	104.6	 20
103	 20	138.5	8.4	 20
104	 20	225.0	25.2	 16
105	 20	137.3	21.7	 20
106	 20	166.3	23.7	 20
107	 20	754.3	192.4	 20
108	 20	160.0	31.9	 25
109	 20	471.0	60.7	 25
110	 20	158.3	25.4	 20
111	 20	142.0	47.9	 25
112	 20	154.0	13.6	 25
113	 20	195.0	24.4	 20
114	 20	2547.0	498.2	 25
115	 20	168.0	30.5	 25
116	 20	183.3	13.9	 20
117	 20	334.0	52.3	 25
118	 20	1254.0	130.0	 20
119	 20	307.5	30.0	 16
120	 20	347.8	42.0	 20
121	 20	174.3	17.9	 20
122	 20	236.3	34.4	 16
123	 20	809.0	96.9	 25
124	 20	339.0	50.0	 25
125	 20	395.0	29.8	 20
126	 20	500.0	60.7	 25
127	 20	1526.0	327.6	 25
128	 20	170.3	17.9	 20
129	 20	217.0	26.8	 25
130	 20	144.0	18.2	 25
131	 20	151.5	18.4	 20
132	 20	126.0	17.4	 25
133	 20	132.0	21.5	 25
134	 20	166.5	18.1	 16
135	 20	133.3	21.1	 20
136	 20	191.5	23.0	 20
137	 20	549.8	72.3	 16
138	 20	242.0	27.2	 20
139	 20	1069.3	130.9	 20
140	 20	191.8	24.7	 20
141	 20	315.0	106.0	 25
142	 20	2416.0	395.1	 25
143	 20	2049.3	253.0	 20
144	 20	494.0	98.2	 25
145	 20	133.0	13.4	 25
146	 20	442.3	39.5	 20
147	 20	2140.0	275.8	 25
148	 20	1621.0	305.1	 25
149	 20	205.3	24.6	 20
150	 20	219.0	24.9	 25
151	 20	140.3	15.1	 20
152	 20	141.5	14.7	 16
153	 20	433.8	41.3	 20
154	 20	922.0	111.5	 20
155	 20	319.8	23.6	 16
156	 20	2290.0	508.1	 25
157	 20	448.0	95.5	 25
158	 20	1736.3	265.8	 20
159	 20	206.0	38.5	 25
160	 20	167.0	20.6	 25
161	 20	1565.5	327.9	 20
162	 20	185.0	23.0	 25
163	 20	153.0	20.1	 25
164	 20	770.3	88.4	 20
165	 20	3399.0	581.2	 25
166	 20	552.0	49.0	 25
167	 20	788.5	62.6	 16
168	 20	941.5	76.2	 20
169	 20	399.3	37.8	 20
170	 20	613.0	56.5	 16
171	 20	187.8	19.5	 20
172	 20	115.3	15.4	 20
173	 20	118.5	17.8	 20
174	 20	124.0	20.7	 25
175	 20	153.0	18.7	 25
176	 20	459.3	60.9	 20
177	 20	225.0	32.4	 25
178	 20	172.0	23.1	 25
179	 20	151.5	23.5	 20
180	 20	213.0	34.3	 25
181	 20	195.0	26.3	 25
182	 20	1064.5	171.8	 20
183	 20	149.0	19.7	 25
184	 20	249.0	38.1	 20
185	 20	138.8	16.2	 16
186	 20	141.8	23.1	 20
187	 20	146.0	17.9	 20
188	 20	1222.5	176.8	 16
189	 20	398.0	74.3	 25
190	 20	627.0	118.4	 25
191	 20	610.5	87.1	 20
192	 20	321.0	34.7	 25
193	 20	563.0	93.7	 25
194	 20	1941.3	356.9	 20
195	 20	152.0	25.5	 25
196	 20	337.0	37.8	 25
197	 20	264.3	23.0	 20
198	 20	207.0	26.3	 25
199	 20	174.0	19.4	 25
200	 20	120.8	16.4	 16
201	 20	178.3	17.7	 20
202	 20	638.5	89.7	 20
203	 20	519.5	48.6	 16
204	 20	3534.3	499.0	 20
205	 20	236.0	35.9	 25
206	 20	294.3	45.8	 20
207	 20	393.0	66.4	 25
208	 20	140.0	18.7	 25
209	 20	230.0	31.2	 20
210	 20	109.0	15.9	 25
211	 20	130.0	17.5	 25
212	 20	153.0	21.0	 20
213	 20	147.0	18.8	 25
214	 20	121.0	13.6	 25
215	 20	107.0	21.8	 20
216	 20	144.5	23.0	 20
217	 20	133.8	18.3	 20
218	 20	129.0	18.6	 16
219	 20	297.5	47.1	 20
220	 20	457.3	48.4	 20
221	 20	811.3	76.9	 16
222	 20	270.0	48.9	 25
223	 20	293.0	36.0	 25
224	 20	393.0	44.9	 20
225	 20	272.0	35.9	 25
226	 20	846.0	156.9	 25
227	 20	1142.3	245.7	 20
228	 20	286.0	20.7	 25
229	 20	157.0	20.7	 25
230	 20	127.8	15.6	 20
231	 20	134.0	19.1	 25
232	 20	168.0	20.3	 25
233	 20	426.5	40.9	 16
234	 20	1142.3	115.3	 20
235	 20	1494.3	261.7	 20
236	 20	372.8	44.6	 16
237	 20	806.8	76.4	 20
238	 20	350.0	44.2	 25
239	 20	269.8	28.8	 20
240	 20	418.0	52.2	 25
241	 20	759.0	163.2	 25
242	 20	402.5	38.4	 20
243	 20	199.0	29.3	 25
244	 20	174.0	28.9	 25
245	 20	380.3	30.9	 20
246	 20	198.0	19.4	 25
247	 20	1017.0	129.8	 25
248	 20	195.0	33.0	 25
249	 20	179.3	22.8	 16
250	 20	1631.0	139.6	 20
251	 20	3176.0	611.6	 20
252	 20	230.8	29.6	 16
253	 20	345.8	31.7	 20
254	 20	283.5	30.0	 20
255	 20	128.8	17.1	 20
256	 20	295.0	46.1	 25
257	 20	4493.0	1103.7	 25
258	 20	330.0	27.3	 20
259	 20	876.0	111.3	 25
260	 20	228.0	36.3	 25
261	 20	1424.0	101.7	 20
262	 20	153.0	15.2	 25
263	 20	2498.0	491.1	 25
264	 20	1772.0	162.9	 20
265	 20	625.0	66.4	 25
266	 20	642.3	82.5	 20
267	 20	207.3	24.5	 16
268	 20	670.3	74.0	 20
269	 20	984.0	147.5	 20
270	 20	340.0	35.7	 16
271	 20	210.0	19.7	 25
272	 20	170.0	19.9	 25
273	 20	469.0	88.2	 20
274	 20	292.0	31.9	 25
275	 20	251.0	36.2	 25
276	 20	169.0	36.5	 20
277	 20	151.0	24.2	 25
278	 20	757.0	122.6	 25
279	 20	5293.0	639.6	 20
280	 20	678.0	62.7	 25
281	 20	728.0	125.5	 25
282	 20	237.5	28.3	 16
283	 20	217.3	16.1	 20
284	 20	260.0	29.5	 20
285	 20	249.3	18.9	 16
286	 20	243.3	26.7	 20
287	 20	501.0	66.1	 20
288	 20	438.0	57.7	 20
289	 20	227.0	25.8	 25
290	 20	237.0	27.7	 25
291	 20	637.8	137.8	 20
292	 20	212.0	45.3	 25
293	 20	652.0	169.0	 25
294	 20	636.0	80.5	 20
295	 20	454.0	57.6	 25
296	 20	398.0	65.6	 25
297	 20	1209.3	142.7	 20
298	 20	214.5	22.9	 20
299	 20	181.0	23.8	 20
300	 20	386.5	38.0	 16
301	 20	397.8	39.8	 20
302	 20	684.8	79.8	 20
303	 20	565.0	55.5	 16
304	 20	397.0	29.5	 25
305	 20	258.0	30.7	 25
306	 20	307.0	39.3	 20
307	 20	150.0	17.3	 25
308	 20	124.0	17.1	 25
309	 20	1113.5	102.1	 20
310	 20	257.0	33.5	 25
311	 20	564.0	60.9	 25
312	 20	583.5	64.0	 20
313	 20	137.0	16.5	 25
314	 20	111.0	16.7	 25
315	 20	124.3	15.6	 16
316	 20	114.8	17.1	 20
317	 20	139.0	17.6	 20
318	 20	214.5	57.2	 16
319	 20	388.3	55.0	 20
320	 20	134.0	17.9	 25
321	 20	134.3	19.5	 20
322	 20	146.0	20.9	 25
323	 20	248.0	24.3	 25
324	 20	365.0	56.8	 20
325	 20	1017.0	147.6	 25
326	 20	615.0	46.8	 25
327	 20	875.0	156.3	 20
328	 20	912.0	130.7	 25
329	 20	813.0	72.2	 25
330	 20	1174.0	82.4	 20
331	 20	1352.3	145.0	 20
332	 20	562.8	31.4	 20
333	 20	568.8	47.3	 16
334	 20	1305.0	138.8	 20
335	 20	1401.0	109.8	 20
336	 20	4200.3	192.3	 16
337	 20	891.0	128.4	 25
338	 20	131.0	16.9	 25
339	 20	168.3	18.0	 20
340	 20	185.0	22.7	 25
341	 20	185.0	23.2	 25
342	 20	123.0	15.2	 20
343	 20	149.0	15.9	 25
344	 20	134.0	19.2	 25
345	 20	193.0	16.7	 20
346	 20	1052.0	206.4	 25
347	 20	252.0	26.8	 25
348	 20	352.3	36.9	 16
349	 20	628.0	89.2	 20
350	 20	418.8	43.5	 20
351	 20	514.3	40.8	 16
352	 20	177.3	21.0	 20
353	 20	593.0	127.1	 25
354	 20	558.5	95.3	 20
355	 20	281.0	33.5	 25
356	 20	449.0	50.9	 25
357	 20	174.8	15.4	 20
358	 20	650.0	102.6	 25
359	 20	356.0	49.5	 25
360	 20	187.0	21.4	 20
361	 20	715.0	81.2	 25
362	 20	219.0	32.4	 25
363	 20	156.8	19.4	 20
364	 20	757.3	124.8	 20
365	 20	246.3	28.7	 20
366	 20	233.0	24.6	 16
367	 20	927.3	87.5	 20
368	 20	1768.0	236.0	 20
369	 20	510.0	41.8	 16
370	 20	1264.0	215.3	 25
371	 20	316.0	39.5	 25
372	 20	186.3	22.4	 20
373	 20	158.0	20.8	 25
374	 20	125.0	19.1	 25
375	 20	147.0	18.8	 20
376	 20	177.0	31.5	 25
377	 20	156.0	17.6	 25
378	 20	188.5	25.2	 20
379	 20	186.0	24.6	 25
380	 20	187.0	22.7	 25
381	 20	668.3	59.3	 16
382	 20	577.5	68.3	 20
383	 20	666.0	66.8	 20
384	 20	1881.0	160.5	 16
385	 20	197.0	32.5	 20
386	 20	158.0	20.4	 25
387	 20	215.5	46.8	 20
388	 20	628.0	47.0	 25
389	 20	2050.0	358.9	 25
390	 20	313.0	53.3	 20
391	 20	266.0	47.7	 25
392	 20	158.0	21.2	 25
393	 20	176.5	22.6	 20
394	 20	164.0	26.5	 25
395	 20	137.0	17.2	 25
396	 20	115.5	15.9	 20
397	 20	121.3	18.5	 20
398	 20	174.3	19.6	 20
399	 20	118.3	17.4	 16
400	 20	199.5	32.9	 20
401	 20	143.0	15.6	 20
402	 20	147.0	16.3	 25
403	 20	182.0	12.8	 20
404	 20	203.0	32.5	 25
405	 20	254.0	30.3	 25
406	 20	334.8	26.0	 20
407	 20	418.0	55.6	 25
408	 20	300.0	33.2	 25
409	 20	902.3	170.6	 20
410	 20	181.0	25.2	 25
411	 20	225.0	22.4	 25
412	 20	208.8	24.7	 20
413	 20	458.0	54.8	 20
414	 20	1327.5	129.4	 20
415	 20	477.0	47.3	 16
416	 20	394.5	36.2	 20
417	 20	262.0	19.1	 20
418	 20	304.3	22.4	 16
419	 20	512.0	99.6	 25
420	 20	192.0	15.6	 25
421	 20	197.8	22.4	 20
422	 20	172.0	33.4	 25
423	 20	169.0	17.1	 25
424	 20	133.8	22.6	 20
425	 20	504.0	52.9	 25
426	 20	452.0	42.3	 25
427	 20	732.8	102.8	 20
428	 20	460.0	41.4	 25
429	 20	729.0	57.4	 25
430	 20	341.3	20.5	 16
431	 20	592.8	46.3	 20
432	 20	266.3	24.9	 20
433	 20	267.8	20.3	 16
434	 20	438.5	65.0	 20
435	 20	221.0	30.6	 25
436	 20	195.3	15.8	 20
437	 20	398.0	37.5	 25
438	 20	577.0	54.0	 25
439	 20	250.8	22.1	 20
440	 20	364.0	34.9	 25
441	 20	209.0	24.7	 25
442	 20	477.0	48.8	 20
443	 20	366.0	45.4	 25
444	 20	252.0	20.0	 25
445	 20	589.5	90.8	 20
446	 20	1172.3	117.8	 20
447	 20	518.3	25.6	 20
448	 20	391.5	41.8	 16
449	 20	257.5	27.8	 20
450	 20	416.8	43.7	 20
451	 20	321.3	40.9	 16
452	 20	504.0	104.7	 25
453	 20	413.0	72.5	 25
454	 20	195.3	25.7	 20
455	 20	173.0	20.1	 25
456	 20	223.0	25.0	 25
457	 20	202.5	39.6	 20
458	 20	361.0	39.3	 25
459	 20	385.0	43.6	 25
460	 20	342.8	75.0	 20
461	 20	428.0	53.8	 25
462	 20	953.0	97.8	 25
463	 20	273.3	63.2	 16
464	 20	256.5	26.5	 20
465	 20	575.5	51.6	 20
466	 20	269.5	32.8	 16
467	 20	293.8	39.5	 20
468	 20	452.0	43.7	 25
469	 20	750.3	85.0	 20
470	 20	187.0	23.1	 25
471	 20	190.0	30.2	 25
472	 20	134.3	12.1	 20
473	 20	1367.0	266.6	 25
474	 20	145.0	17.6	 25
475	 20	339.0	88.1	 20
476	 20	169.0	25.7	 25
477	 20	188.0	31.7	 25
478	 20	137.3	19.5	 20
479	 20	149.8	17.8	 20
480	 20	352.5	34.4	 20
481	 20	817.3	106.3	 16
482	 20	410.0	41.6	 20
483	 20	257.3	23.6	 20
484	 20	649.5	111.9	 20
485	 20	251.0	50.9	 25
486	 20	373.0	44.8	 25
487	 20	479.0	64.9	 20
488	 20	282.0	42.2	 25
489	 20	503.0	76.8	 25
490	 20	2558.5	359.2	 20
491	 20	506.0	55.9	 25
492	 20	194.0	20.1	 25
493	 20	1671.8	269.0	 20
494	 20	321.0	34.0	 25
495	 20	814.0	76.5	 20
496	 20	631.3	54.6	 16
497	 20	396.0	46.3	 20
498	 20	429.0	45.6	 20
499	 20	146.8	18.9	 16
500	 20	553.3	62.1	 20
501	 20	1384.0	147.6	 25
502	 20	474.8	50.0	 20
503	 20	273.0	34.7	 25
504	 20	1233.0	254.5	 25
505	 20	132.5	32.1	 20
506	 20	148.0	22.9	 25
507	 20	183.0	29.4	 25
508	 20	416.5	38.5	 20
509	 20	283.0	39.7	 25
510	 20	298.0	39.8	 25
511	 20	161.8	24.4	 20
512	 20	166.5	18.4	 20
513	 20	261.3	34.3	 20
514	 20	217.3	26.4	 16
515	 20	157.8	20.7	 20
516	 20	204.0	27.3	 20
517	 20	153.5	20.5	 20
518	 20	261.0	29.6	 25
519	 20	152.0	24.2	 25
520	 20	148.3	14.1	 20
521	 20	145.0	24.0	 25
522	 20	157.0	22.3	 25
523	 20	126.0	18.6	 20
524	 20	130.0	18.3	 25
525	 20	852.0	138.6	 25
526	 20	1480.5	199.8	 20
527	 20	208.0	32.7	 25
528	 20	1832.8	224.9	 20
529	 20	369.0	24.9	 16
530	 20	601.3	67.9	 20
531	 20	559.3	43.8	 20
532	 20	160.3	18.4	 16
533	 20	486.0	63.2	 20
534	 20	1173.0	181.1	 25
535	 20	561.3	72.4	 20
536	 20	137.0	15.1	 25
537	 20	180.0	23.0	 25
538	 20	123.5	18.9	 20
539	 20	263.0	46.3	 25
540	 20	202.0	20.6	 25
541	 20	142.0	17.3	 20
542	 20	140.0	16.5	 25
543	 20	262.0	19.8	 25
544	 20	525.3	75.9	 20
545	 20	438.5	36.4	 20
546	 20	216.5	20.4	 20
547	 20	142.3	18.0	 16
548	 20	202.5	21.3	 20
549	 20	174.3	26.9	 20
550	 20	124.0	12.8	 20
551	 20	170.0	19.5	 25
552	 20	163.0	17.7	 25
553	 20	391.3	74.6	 20
554	 20	192.0	25.0	 25
555	 20	192.0	21.3	 25
556	 20	177.8	23.6	 20
557	 20	137.0	18.7	 25
558	 20	239.0	18.3	 25
559	 20	376.0	52.8	 25
560	 20	153.3	68.1	 20
561	 20	173.0	23.9	 20
562	 20	238.5	29.8	 20
563	 20	382.0	48.0	 16
564	 20	2126.5	244.3	 20
565	 20	205.3	19.6	 20
566	 20	5783.0	438.0	 16
567	 20	1225.0	200.8	 25
568	 20	265.0	24.3	 25
569	 20	271.0	33.3	 20
570	 20	883.0	67.8	 25
571	 20	618.0	111.9	 25
572	 20	435.3	26.3	 20
573	 20	213.0	18.7	 25
574	 20	231.0	22.2	 25
575	 20	106.8	14.2	 20
576	 20	125.0	14.8	 25
577	 20	125.3	16.4	 20
578	 20	168.0	19.9	 16
579	 20	150.0	21.8	 20
580	 20	382.0	41.7	 20
581	 20	231.3	22.6	 16
582	 20	216.0	30.1	 20
583	 20	230.0	29.4	 25
584	 20	145.3	13.3	 20
585	 20	140.0	15.9	 25
586	 20	1212.0	199.2	 25
587	 20	314.0	21.4	 20
588	 20	257.0	26.1	 25
589	 20	198.0	30.0	 25
590	 20	190.3	21.3	 20
591	 20	334.0	29.2	 25
592	 20	138.0	18.1	 25
593	 20	130.3	13.6	 20
594	 20	192.3	17.3	 20
595	 20	3938.5	509.5	 20
596	 20	383.8	30.0	 16
597	 20	440.0	45.8	 20
598	 20	384.3	29.9	 20
599	 20	1053.3	108.3	 20
600	 20	374.0	50.8	 25
601	 20	292.0	30.2	 25
602	 20	474.0	48.5	 20
603	 20	1034.0	150.2	 25
604	 20	681.0	75.1	 25
605	 20	175.5	25.7	 20
606	 20	488.0	79.1	 25
607	 20	140.0	15.2	 25
608	 20	135.0	23.3	 20
609	 20	1110.0	254.5	 25
610	 20	183.3	21.8	 20
611	 20	125.5	22.3	 16
612	 20	289.8	35.7	 20
613	 20	188.5	18.7	 20
614	 20	688.8	72.6	 16
615	 20	206.3	35.7	 20
616	 20	334.0	35.4	 25
617	 20	157.8	25.5	 20
618	 20	316.0	35.6	 25
619	 20	2322.0	337.0	 25
620	 20	540.8	40.7	 20
621	 20	3582.0	550.7	 25
622	 20	864.0	62.7	 25
623	 20	605.5	51.8	 20
624	 20	940.0	110.2	 25
625	 20	284.0	24.9	 25
626	 20	815.5	84.5	 20
627	 20	491.0	46.6	 20
628	 20	263.8	32.3	 20
629	 20	781.3	77.7	 16
630	 20	165.5	22.6	 20
631	 20	265.0	21.6	 20
632	 20	722.3	65.7	 20
633	 20	906.0	96.2	 25
634	 20	621.0	65.1	 25
635	 20	356.3	34.5	 20
636	 20	751.0	82.0	 25
637	 20	1292.0	257.7	 25
638	 20	393.5	42.9	 20
639	 20	10979.0	2038.5	 25
  0	 21	313.0	94.9	 25
  1	 21	648.3	63.4	 20
  2	 21	340.0	50.2	 25
  3	 21	129.0	15.7	 25
  4	 21	132.3	19.3	 20
  5	 21	201.0	23.3	 25
  6	 21	5248.0	1037.8	 25
  7	 21	198.3	24.5	 20
  8	 21	314.0	41.4	 25
  9	 21	141.8	16.2	 20
 10	 21	145.8	13.7	 16
 11	 21	126.0	15.2	 20
 12	 21	889.5	177.2	 20
 13	 21	470.0	40.4	 16
 14	 21	1285.0	250.9	 25
 15	 21	165.0	20.1	 25
 16	 21	211.3	23.9	 20
 17	 21	123.0	18.1	 25
 18	 21	236.0	41.4	 25
 19	 21	148.8	16.9	 20
 20	 21	254.0	34.9	 25
 21	 21	291.0	38.8	 25
 22	 21	142.3	22.3	 20
 23	 21	294.0	46.9	 25
 24	 21	1314.0	155.1	 25
 25	 21	1033.5	70.5	 16
 26	 21	256.5	23.1	 20
 27	 21	173.8	21.2	 20
 28	 21	4401.8	381.7	 16
 29	 21	366.8	53.8	 20
 30	 21	256.0	30.1	 25
 31	 21	294.0	30.6	 20
 32	 21	183.0	20.5	 25
 33	 21	287.0	40.9	 25
 34	 21	140.0	11.3	 20
 35	 21	123.0	18.3	 25
 36	 21	1343.0	236.6	 25
 37	 21	348.5	29.5	 20
 38	 21	231.0	34.9	 25
 39	 21	666.0	68.0	 25
 40	 21	136.3	19.8	 20
 41	 21	3724.8	575.7	 20
 42	 21	257.0	25.8	 20
 43	 21	125.8	17.4	 16
 44	 21	4306.8	660.1	 20
 45	 21	3695.8	464.2	 20
 46	 21	2410.5	291.9	 16
 47	 21	466.0	60.1	 25
 48	 21	9587.0	1885.1	 25
 49	 21	184.0	29.4	 20
 50	 21	458.0	71.1	 25
 51	 21	184.0	19.5	 25
 52	 21	3614.5	501.9	 20
 53	 21	158.0	22.1	 25
 54	 21	295.0	26.8	 25
 55	 21	322.8	29.5	 20
 56	 21	353.0	39.4	 25
 57	 21	663.0	81.7	 25
 58	 21	2406.0	350.9	 16
 59	 21	1208.3	128.9	 20
 60	 21	220.0	32.2	 20
 61	 21	154.5	26.6	 16
 62	 21	224.3	22.0	 20
 63	 21	217.0	22.6	 25
 64	 21	118.8	15.5	 20
 65	 21	201.0	22.3	 25
 66	 21	1199.0	279.8	 25
 67	 21	10040.5	1530.0	 20
 68	 21	288.0	31.3	 25
 69	 21	1948.0	427.9	 25
 70	 21	149.5	25.5	 20
 71	 21	145.0	11.6	 25
 72	 21	143.0	19.9	 25
 73	 21	156.3	13.8	 20
 74	 21	158.3	18.4	 20
 75	 21	621.3	132.1	 20
 76	 21	158.3	18.7	 16
 77	 21	284.0	24.8	 20
 78	 21	314.0	31.5	 20
 79	 21	194.3	17.5	 16
 80	 21	144.0	20.0	 25
 81	 21	174.0	25.1	 25
 82	 21	427.5	67.2	 20
 83	 21	109.0	11.2	 25
 84	 21	144.0	20.0	 25
 85	 21	203.0	23.9	 20
 86	 21	168.0	26.5	 25
 87	 21	1945.0	306.6	 25
 88	 21	168.0	23.4	 20
 89	 21	283.0	31.0	 25
 90	 21	125.0	14.7	 25
 91	 21	455.0	47.2	 16
 92	 21	197.3	27.4	 20
 93	 21	780.3	99.1	 20
 94	 21	348.8	39.7	 16
 95	 21	398.3	32.4	 20
 96	 21	244.0	27.1	 25
 97	 21	278.8	28.6	 20
 98	 21	10903.0	1769.9	 25
 99	 21	217.0	27.5	 25
100	 21	515.3	58.0	 20
101	 21	6327.0	1027.7	 25
102	 21	10126.0	1153.5	 25
103	 21	1119.0	82.8	 20
104	 21	1735.0	223.5	 25
105	 21	143.0	16.7	 25
106	 21	1400.3	201.4	 20
107	 21	143.8	16.5	 20
108	 21	4150.0	706.4	 20
109	 21	938.3	75.2	 16
110	 21	850.5	83.8	 20
111	 21	8277.5	1176.9	 20
112	 21	199.0	18.9	 16
113	 21	129.0	17.9	 25
114	 21	1231.0	170.2	 25
115	 21	459.0	54.4	 25
116	 21	159.5	17.3	 20
117	 21	625.0	70.9	 25
118	 21	1333.0	249.4	 25
119	 21	6375.8	616.4	 20
120	 21	128.0	24.5	 25
121	 21	140.0	19.4	 25
122	 21	159.3	22.0	 20
123	 21	2177.3	243.8	 20
124	 21	234.3	25.5	 20
125	 21	628.8	72.4	 16
126	 21	1461.0	243.8	 20
127	 21	138.5	17.4	 20
128	 21	124.0	24.3	 16
129	 21	2517.0	379.1	 25
130	 21	305.0	46.1	 25
131	 21	183.5	32.5	 20
132	 21	289.0	31.8	 25
133	 21	123.0	16.0	 25
134	 21	180.8	17.4	 20
135	 21	236.0	31.8	 25
136	 21	961.0	124.8	 25
137	 21	501.8	31.7	 20
138	 21	2370.0	372.3	 25
139	 21	490.0	30.5	 25
140	 21	434.0	55.3	 16
141	 21	1000.0	48.5	 20
142	 21	904.8	37.6	 20
143	 21	822.0	41.3	 16
144	 21	170.3	23.4	 20
145	 21	160.0	19.0	 25
146	 21	1507.8	71.4	 20
147	 21	8391.0	1050.8	 25
148	 21	598.0	46.1	 25
149	 21	485.5	48.6	 20
150	 21	161.0	16.1	 25
151	 21	117.0	19.4	 25
152	 21	211.3	17.0	 20
153	 21	6725.0	1088.6	 25
154	 21	7258.0	1346.2	 25
155	 21	156.3	18.0	 20
156	 21	3597.5	549.6	 20
157	 21	1298.5	251.0	 20
158	 21	166.0	16.8	 16
159	 21	1050.8	143.5	 20
160	 21	187.3	22.5	 20
161	 21	238.5	33.8	 16
162	 21	344.0	38.4	 25
163	 21	274.0	33.6	 25
164	 21	232.0	33.1	 20
165	 21	169.0	18.4	 25
166	 21	183.0	24.2	 25
167	 21	269.5	26.6	 20
168	 21	473.0	24.6	 25
169	 21	208.0	21.5	 25
170	 21	199.3	20.1	 20
171	 21	140.0	24.6	 25
172	 21	243.0	51.9	 25
173	 21	522.0	63.8	 16
174	 21	338.5	50.1	 20
175	 21	177.3	17.3	 20
176	 21	434.3	36.4	 16
177	 21	813.5	80.7	 20
178	 21	458.0	37.5	 25
179	 21	620.0	40.0	 20
180	 21	730.0	64.2	 25
181	 21	290.0	35.3	 25
182	 21	1419.5	280.2	 20
183	 21	1486.0	295.4	 25
184	 21	395.0	60.6	 25
185	 21	171.5	20.3	 20
186	 21	192.0	26.6	 25
187	 21	276.0	38.6	 25
188	 21	893.8	170.0	 20
189	 21	113.3	17.1	 20
190	 21	185.0	21.6	 20
191	 21	1745.3	174.2	 16
192	 21	1165.8	226.8	 20
193	 21	155.3	17.1	 20
194	 21	152.0	25.5	 16
195	 21	113.0	14.4	 25
196	 21	119.0	12.0	 25
197	 21	509.0	68.4	 20
198	 21	226.0	29.0	 25
199	 21	195.0	24.5	 25
200	 21	176.8	26.8	 20
201	 21	158.0	19.6	 25
202	 21	1021.0	197.2	 25
203	 21	154.3	27.6	 20
204	 21	317.0	39.8	 25
205	 21	528.8	71.5	 20
206	 21	134.8	21.4	 16
207	 21	126.3	15.8	 20
208	 21	131.8	18.1	 20
209	 21	352.5	26.4	 16
210	 21	130.5	13.7	 20
211	 21	111.0	11.5	 25
212	 21	120.3	17.3	 20
213	 21	2064.0	325.6	 25
214	 21	134.0	17.9	 25
215	 21	2502.3	272.4	 20
216	 21	148.0	27.5	 25
217	 21	689.0	131.0	 25
218	 21	124.0	8.7	 20
219	 21	5552.0	895.1	 25
220	 21	154.0	18.5	 25
221	 21	185.8	23.0	 20
222	 21	378.0	39.4	 20
223	 21	383.5	44.8	 20
224	 21	256.8	30.8	 16
225	 21	131.8	18.8	 20
226	 21	129.3	16.6	 20
227	 21	123.3	14.3	 20
228	 21	1152.0	92.1	 25
229	 21	563.0	50.5	 25
230	 21	231.8	25.6	 20
231	 21	433.0	56.3	 25
232	 21	252.0	35.4	 25
233	 21	401.8	52.2	 20
234	 21	517.0	59.4	 25
235	 21	189.0	25.0	 25
236	 21	368.8	56.1	 20
237	 21	134.0	20.0	 25
238	 21	393.0	32.9	 20
239	 21	229.8	27.3	 16
240	 21	152.3	22.3	 20
241	 21	2512.8	542.4	 20
242	 21	157.5	13.6	 16
243	 21	1469.5	243.0	 20
244	 21	227.0	33.8	 25
245	 21	358.3	42.9	 20
246	 21	2562.0	298.4	 25
247	 21	440.0	70.0	 25
248	 21	312.3	41.3	 20
249	 21	132.0	16.3	 25
250	 21	241.0	30.6	 25
251	 21	203.8	25.8	 20
252	 21	1893.0	388.2	 25
253	 21	2301.0	516.2	 25
254	 21	217.3	25.5	 20
255	 21	2257.5	359.0	 20
256	 21	821.8	121.0	 20
257	 21	441.5	36.6	 16
258	 21	1171.8	164.1	 20
259	 21	594.3	70.1	 20
260	 21	368.8	32.7	 20
261	 21	646.0	55.9	 25
262	 21	482.0	53.5	 25
263	 21	189.5	23.2	 20
264	 21	3723.0	759.0	 25
265	 21	301.0	50.4	 25
266	 21	187.5	23.4	 20
267	 21	485.0	63.1	 25
268	 21	2767.0	609.2	 25
269	 21	297.0	35.3	 25
270	 21	377.8	30.3	 20
271	 21	528.3	44.9	 20
272	 21	1601.5	319.6	 20
273	 21	431.8	40.2	 16
274	 21	571.0	44.7	 20
275	 21	274.8	32.9	 20
276	 21	9354.5	845.1	 16
277	 21	160.0	19.1	 25
278	 21	136.0	19.1	 25
279	 21	3357.8	457.3	 20
280	 21	251.0	25.2	 25
281	 21	688.0	76.8	 25
282	 21	4362.8	589.8	 20
283	 21	369.0	36.3	 25
284	 21	1460.0	198.8	 25
285	 21	230.5	32.2	 20
286	 21	517.0	48.4	 25
287	 21	266.0	29.7	 25
288	 21	176.5	32.4	 16
289	 21	1418.0	190.9	 20
290	 21	230.0	26.9	 20
291	 21	254.3	29.5	 16
292	 21	149.0	18.1	 20
293	 21	110.0	17.3	 25
294	 21	893.8	151.0	 20
295	 21	137.0	19.4	 25
296	 21	208.0	23.8	 25
297	 21	207.3	26.6	 20
298	 21	379.0	34.3	 25
299	 21	547.0	52.8	 25
300	 21	399.5	42.1	 20
301	 21	6428.0	1162.7	 25
302	 21	238.0	29.3	 25
303	 21	259.0	33.6	 20
304	 21	353.3	31.0	 20
305	 21	271.5	32.9	 20
306	 21	272.0	25.8	 16
307	 21	215.5	25.4	 20
308	 21	224.3	26.5	 20
309	 21	920.3	193.8	 20
310	 21	588.0	45.8	 25
311	 21	4884.0	1229.5	 25
312	 21	306.8	37.1	 20
313	 21	3564.0	527.5	 25
314	 21	307.0	49.1	 25
315	 21	145.8	15.1	 20
316	 21	3721.0	834.6	 25
317	 21	285.0	35.1	 25
318	 21	5305.5	675.6	 20
319	 21	197.0	19.9	 25
320	 21	465.5	43.9	 20
321	 21	201.5	23.6	 16
322	 21	1426.3	177.7	 20
323	 21	2083.8	229.1	 20
324	 21	280.3	21.4	 16
325	 21	363.3	33.3	 20
326	 21	1065.0	87.5	 25
327	 21	1977.5	179.8	 20
328	 21	377.0	46.5	 25
329	 21	419.0	48.1	 25
330	 21	241.8	28.4	 20
331	 21	184.0	21.2	 25
332	 21	300.0	33.1	 25
333	 21	214.0	26.9	 20
334	 21	219.0	24.6	 25
335	 21	144.0	21.8	 25
336	 21	438.8	82.1	 20
337	 21	179.8	20.9	 20
338	 21	193.5	33.0	 20
339	 21	3515.5	280.3	 16
340	 21	310.0	43.9	 20
341	 21	10889.8	1746.5	 20
342	 21	1338.5	118.5	 20
343	 21	5455.0	1066.6	 25
344	 21	220.0	19.2	 25
345	 21	369.5	81.2	 20
346	 21	280.0	42.2	 25
347	 21	1262.0	199.1	 25
348	 21	188.0	25.1	 20
349	 21	490.0	82.0	 25
350	 21	345.0	35.7	 25
351	 21	235.3	28.6	 20
352	 21	133.0	21.1	 25
353	 21	278.3	24.0	 20
354	 21	272.5	26.8	 16
355	 21	136.8	14.9	 20
356	 21	167.3	24.1	 20
357	 21	312.0	35.0	 16
358	 21	170.3	27.1	 20
359	 21	767.0	102.9	 25
360	 21	1642.5	196.5	 20
361	 21	3344.0	462.7	 25
362	 21	4110.0	577.7	 25
363	 21	953.8	125.0	 20
364	 21	1638.0	252.1	 25
365	 21	325.0	40.2	 25
366	 21	497.8	56.8	 20
367	 21	197.0	30.5	 25
368	 21	151.0	21.1	 25
369	 21	719.3	148.5	 20
370	 21	518.8	65.3	 20
371	 21	359.3	51.5	 20
372	 21	8757.8	972.2	 16
373	 21	452.8	59.1	 20
374	 21	530.3	53.0	 20
375	 21	358.0	31.6	 20
376	 21	229.0	23.7	 25
377	 21	657.0	69.9	 25
378	 21	489.8	56.7	 20
379	 21	154.0	19.7	 25
380	 21	156.0	22.2	 25
381	 21	311.5	33.7	 20
382	 21	3597.0	602.7	 25
383	 21	5463.0	1222.6	 25
384	 21	1312.5	234.5	 20
385	 21	153.0	20.2	 25
386	 21	542.3	69.3	 20
387	 21	1541.0	236.5	 16
388	 21	4030.3	720.7	 20
389	 21	213.5	26.0	 20
390	 21	223.5	26.6	 16
391	 21	3554.0	706.6	 25
392	 21	229.0	33.9	 25
393	 21	277.0	41.8	 20
394	 21	2250.0	566.7	 25
395	 21	1910.0	403.3	 25
396	 21	1522.0	286.6	 20
397	 21	1870.0	395.8	 25
398	 21	275.0	33.4	 25
399	 21	152.3	24.7	 20
400	 21	714.0	172.8	 25
401	 21	231.0	44.7	 25
402	 21	1045.0	105.2	 16
403	 21	6552.3	1267.1	 20
404	 21	232.3	25.2	 20
405	 21	258.0	29.3	 16
406	 21	3512.8	640.9	 20
407	 21	268.3	26.3	 20
408	 21	136.3	14.9	 20
409	 21	153.0	14.0	 25
410	 21	200.0	21.9	 25
411	 21	429.0	52.1	 20
412	 21	234.0	15.4	 25
413	 21	424.0	36.4	 25
414	 21	535.8	42.1	 20
415	 21	663.0	74.3	 25
416	 21	412.0	46.9	 25
417	 21	727.3	73.1	 20
418	 21	449.0	41.2	 25
419	 21	296.5	23.2	 20
420	 21	173.8	14.0	 16
421	 21	328.8	48.2	 20
422	 21	658.5	55.5	 20
423	 21	145.3	15.1	 16
424	 21	166.0	20.1	 25
425	 21	473.0	43.1	 25
426	 21	515.0	61.9	 25
427	 21	207.3	24.6	 20
428	 21	221.0	28.4	 25
429	 21	150.0	19.4	 25
430	 21	3060.8	660.5	 20
431	 21	227.0	28.7	 25
432	 21	675.0	140.1	 25
433	 21	190.8	23.1	 20
434	 21	153.0	15.8	 25
435	 21	209.5	18.9	 20
436	 21	193.0	20.9	 16
437	 21	3449.8	452.8	 20
438	 21	896.0	61.4	 20
439	 21	4778.3	535.1	 16
440	 21	223.5	38.1	 20
441	 21	246.0	25.5	 25
442	 21	348.8	31.2	 20
443	 21	249.0	23.4	 25
444	 21	470.0	57.7	 25
445	 21	1248.3	126.1	 20
446	 21	552.0	57.3	 25
447	 21	1032.0	97.1	 25
448	 21	340.0	37.6	 20
449	 21	685.0	61.6	 25
450	 21	1652.0	250.3	 25
451	 21	2157.3	382.9	 20
452	 21	147.3	15.9	 20
453	 21	102.5	10.1	 20
454	 21	147.0	17.0	 16
455	 21	525.3	87.0	 20
456	 21	198.3	24.8	 20
457	 21	337.8	40.9	 20
458	 21	1191.0	144.8	 25
459	 21	392.0	29.4	 25
460	 21	3129.0	286.5	 20
461	 21	7084.0	1221.3	 25
462	 21	263.0	23.5	 25
463	 21	671.0	41.1	 20
464	 21	255.0	42.6	 25
465	 21	880.0	99.7	 25
466	 21	1582.0	240.3	 20
467	 21	1127.0	137.6	 25
468	 21	511.3	32.2	 20
469	 21	432.8	35.8	 16
470	 21	265.5	31.7	 20
471	 21	233.8	24.2	 20
472	 21	262.0	28.0	 16
473	 21	166.3	21.9	 20
474	 21	2951.0	543.1	 25
475	 21	231.0	29.8	 20
476	 21	13519.0	2064.9	 25
477	 21	1669.0	248.7	 25
478	 21	2250.5	228.0	 20
479	 21	1080.0	128.1	 25
480	 21	136.0	14.5	 25
481	 21	140.3	19.5	 20
482	 21	162.0	22.5	 25
483	 21	3949.0	851.0	 25
484	 21	252.3	28.7	 16
485	 21	261.0	27.7	 20
486	 21	256.0	25.6	 20
487	 21	163.8	14.9	 16
488	 21	155.5	17.6	 20
489	 21	138.0	13.9	 20
490	 21	580.8	51.6	 20
491	 21	2792.0	518.5	 25
492	 21	341.0	29.5	 25
493	 21	3770.8	311.5	 20
494	 21	1206.0	88.5	 25
495	 21	847.0	53.4	 25
496	 21	682.8	63.9	 20
497	 21	480.0	44.7	 25
498	 21	1420.0	166.5	 25
499	 21	535.5	72.9	 20
500	 21	1271.0	227.0	 25
501	 21	1474.0	95.8	 20
502	 21	746.3	37.9	 16
503	 21	232.8	26.9	 20
504	 21	209.8	22.1	 20
505	 21	386.0	40.1	 16
506	 21	218.0	21.3	 25
507	 21	319.0	38.2	 25
508	 21	427.3	44.2	 20
509	 21	1755.0	333.8	 25
510	 21	443.0	89.1	 25
511	 21	135.8	17.6	 20
512	 21	165.0	21.1	 25
513	 21	293.0	45.5	 25
514	 21	365.5	55.1	 20
515	 21	237.0	34.0	 25
516	 21	226.0	26.7	 25
517	 21	1565.5	144.4	 16
518	 21	134.0	16.1	 20
519	 21	359.8	64.8	 20
520	 21	287.0	39.4	 16
521	 21	302.0	31.4	 20
522	 21	5419.0	963.7	 20
523	 21	241.8	28.3	 20
524	 21	123.0	16.4	 25
525	 21	294.0	37.5	 25
526	 21	118.0	17.4	 20
527	 21	116.0	16.3	 25
528	 21	194.0	24.4	 25
529	 21	255.3	24.1	 20
530	 21	288.0	36.5	 25
531	 21	224.0	26.0	 25
532	 21	602.5	63.6	 20
533	 21	538.0	123.6	 25
534	 21	188.3	22.0	 20
535	 21	187.0	17.9	 16
536	 21	186.8	20.5	 20
537	 21	3116.5	447.4	 20
538	 21	407.0	54.3	 16
539	 21	144.0	19.9	 25
540	 21	186.0	18.7	 25
541	 21	116.3	15.6	 20
542	 21	129.0	20.8	 25
543	 21	635.0	109.4	 25
544	 21	5894.3	1088.1	 20
545	 21	172.0	28.8	 25
546	 21	366.0	49.7	 25
547	 21	202.0	31.1	 20
548	 21	15266.0	3453.6	 25
549	 21	220.0	30.3	 25
550	 21	155.0	18.9	 16
551	 21	282.5	44.7	 20
552	 21	209.0	24.2	 20
553	 21	3891.0	462.1	 16
554	 21	1794.0	374.4	 20
555	 21	1504.5	289.7	 20
556	 21	332.3	39.0	 20
557	 21	231.0	29.2	 25
558	 21	10008.0	1565.1	 25
559	 21	602.3	47.7	 20
560	 21	3973.0	764.3	 25
561	 21	673.0	72.9	 25
562	 21	239.5	24.7	 20
563	 21	328.0	35.6	 25
564	 21	361.0	35.5	 25
565	 21	6468.3	1380.5	 20
566	 21	433.0	40.1	 25
567	 21	266.3	32.6	 20
568	 21	6226.0	760.8	 16
569	 21	190.3	27.8	 20
570	 21	177.3	20.7	 20
571	 21	12154.5	1483.9	 16
572	 21	11450.0	2462.3	 25
573	 21	289.0	36.7	 25
574	 21	140.5	14.2	 20
575	 21	307.0	51.6	 25
576	 21	162.0	17.9	 25
577	 21	404.5	55.9	 20
578	 21	228.0	32.1	 25
579	 21	297.0	30.2	 25
580	 21	270.3	47.2	 20
581	 21	749.0	131.3	 25
582	 21	725.0	110.3	 25
583	 21	514.5	44.8	 20
584	 21	308.3	43.9	 16
585	 21	3431.3	527.2	 20
586	 21	6077.3	1093.4	 20
587	 21	575.3	72.3	 16
588	 21	467.0	37.7	 25
589	 21	663.0	123.2	 25
590	 21	158.3	22.7	 20
591	 21	415.0	51.6	 25
592	 21	201.0	24.8	 25
593	 21	131.3	20.3	 20
594	 21	2061.0	450.4	 25
595	 21	183.0	29.4	 25
596	 21	582.5	43.5	 20
597	 21	319.0	37.4	 25
598	 21	151.0	21.2	 25
599	 21	890.5	52.5	 16
600	 21	633.8	83.2	 20
601	 21	569.8	62.5	 20
602	 21	935.3	112.3	 16
603	 21	168.3	23.5	 20
604	 21	178.8	21.5	 20
605	 21	159.5	26.2	 20
606	 21	420.0	51.3	 25
607	 21	149.0	17.4	 25
608	 21	112.8	16.8	 20
609	 21	547.0	70.7	 25
610	 21	505.0	60.1	 25
611	 21	285.5	41.9	 20
612	 21	214.0	33.3	 25
613	 21	305.0	40.9	 25
614	 21	2711.3	452.1	 20
615	 21	1897.0	400.5	 25
616	 21	668.5	122.4	 20
617	 21	232.0	24.7	 16
618	 21	163.0	19.6	 20
619	 21	13763.0	2411.2	 20
620	 21	204.5	19.7	 16
621	 21	264.0	22.5	 25
622	 21	290.0	64.3	 25
623	 21	8098.3	1098.5	 20
624	 21	14581.0	2415.0	 25
625	 21	426.0	55.2	 25
626	 21	699.8	112.2	 20
627	 21	1522.0	283.2	 25
628	 21	626.0	72.9	 25
629	 21	361.5	33.0	 20
630	 21	1673.0	370.0	 25
631	 21	362.0	41.1	 25
632	 21	1301.0	106.5	 16
633	 21	147.8	15.7	 20
634	 21	421.8	47.1	 20
635	 21	2986.0	419.3	 16
636	 21	439.3	46.0	 20
637	 21	245.0	40.3	 20
638	 21	174.3	24.3	 20
639	 21	302.0	44.4	 25
  0	 22	13545.8	3555.7	 20
  1	 22	739.8	79.8	 16
  2	 22	393.3	59.8	 20
  3	 22	122.0	18.7	 25
  4	 22	142.8	14.5	 20
  5	 22	179.0	22.6	 25
  6	 22	1908.0	576.3	 25
  7	 22	221.0	28.0	 20
  8	 22	208.0	34.7	 25
  9	 22	157.0	16.2	 25
 10	 22	189.3	124.7	 20
 11	 22	127.0	19.9	 25
 12	 22	186.0	24.0	 25
 13	 22	305.3	26.4	 20
 14	 22	261.0	27.9	 20
 15	 22	180.0	22.9	 20
 16	 22	147.0	18.7	 16
 17	 22	131.0	14.7	 20
 18	 22	130.0	18.1	 20
 19	 22	116.5	10.0	 16
 20	 22	364.0	57.4	 25
 21	 22	304.0	34.9	 25
 22	 22	149.0	22.2	 20
 23	 22	622.0	102.0	 25
 24	 22	1554.0	130.2	 25
 25	 22	510.0	64.3	 20
 26	 22	335.0	52.9	 25
 27	 22	173.0	21.1	 25
 28	 22	1019.3	175.2	 20
 29	 22	441.0	36.7	 25
 30	 22	264.0	24.5	 20
 31	 22	252.3	19.1	 16
 32	 22	180.3	26.7	 20
 33	 22	155.8	15.0	 20
 34	 22	150.3	16.7	 16
 35	 22	115.0	15.1	 20
 36	 22	212.0	30.5	 25
 37	 22	223.5	40.4	 20
 38	 22	198.0	26.7	 25
 39	 22	422.0	47.1	 25
 40	 22	139.8	17.6	 20
 41	 22	1075.0	237.6	 25
 42	 22	177.0	126.7	 25
 43	 22	135.3	113.0	 20
 44	 22	637.0	110.1	 25
 45	 22	722.0	94.3	 25
 46	 22	317.8	54.2	 20
 47	 22	265.8	38.8	 20
 48	 22	3226.0	805.0	 20
 49	 22	151.5	20.5	 16
 50	 22	225.8	21.8	 20
 51	 22	191.0	19.2	 20
 52	 22	1348.3	332.2	 20
 53	 22	226.0	146.6	 25
 54	 22	427.0	43.1	 25
 55	 22	279.5	36.8	 20
 56	 22	422.0	42.0	 25
 57	 22	590.0	62.6	 25
 58	 22	1035.3	119.2	 20
 59	 22	1045.0	172.7	 25
 60	 22	210.0	34.0	 25
 61	 22	149.3	31.2	 20
 62	 22	182.0	23.5	 25
 63	 22	196.0	21.4	 20
 64	 22	129.0	15.9	 16
 65	 22	107.3	16.7	 20
 66	 22	226.8	39.9	 20
 67	 22	2188.8	320.7	 16
 68	 22	394.3	39.3	 20
 69	 22	301.0	51.4	 25
 70	 22	159.3	17.6	 20
 71	 22	169.0	17.2	 25
 72	 22	131.0	18.7	 25
 73	 22	172.5	22.1	 20
 74	 22	142.0	19.6	 25
 75	 22	150.0	24.1	 25
 76	 22	207.3	19.8	 20
 77	 22	312.0	45.6	 25
 78	 22	475.0	61.7	 25
 79	 22	173.8	19.0	 20
 80	 22	127.5	16.2	 20
 81	 22	146.5	19.7	 20
 82	 22	114.0	14.2	 16
 83	 22	104.3	14.6	 20
 84	 22	134.8	19.2	 20
 85	 22	170.8	28.4	 20
 86	 22	162.0	23.1	 25
 87	 22	256.0	41.0	 25
 88	 22	125.3	18.0	 20
 89	 22	150.0	18.5	 25
 90	 22	130.0	14.8	 25
 91	 22	133.5	17.3	 20
 92	 22	257.0	29.6	 25
 93	 22	227.0	21.5	 25
 94	 22	614.8	66.7	 20
 95	 22	302.0	37.6	 25
 96	 22	337.3	18.7	 20
 97	 22	353.0	33.0	 16
 98	 22	5460.5	882.7	 20
 99	 22	215.0	15.6	 20
100	 22	535.0	58.4	 16
101	 22	3426.5	415.4	 20
102	 22	2414.0	614.9	 25
103	 22	535.8	63.1	 20
104	 22	548.0	78.7	 25
105	 22	150.0	17.0	 25
106	 22	211.5	31.2	 20
107	 22	168.0	20.6	 25
108	 22	375.0	58.3	 25
109	 22	702.3	98.8	 20
110	 22	418.0	56.5	 25
111	 22	3506.0	791.1	 25
112	 22	314.8	35.8	 20
113	 22	136.8	20.6	 20
114	 22	489.3	60.6	 20
115	 22	361.8	39.4	 16
116	 22	170.3	22.5	 20
117	 22	338.5	29.3	 20
118	 22	184.0	28.6	 20
119	 22	668.0	149.5	 25
120	 22	155.0	20.3	 25
121	 22	132.3	11.6	 20
122	 22	154.0	47.0	 25
123	 22	894.0	98.5	 25
124	 22	457.3	53.0	 20
125	 22	635.0	78.0	 25
126	 22	249.0	25.2	 25
127	 22	159.8	15.0	 20
128	 22	129.0	17.5	 25
129	 22	494.5	89.1	 20
130	 22	143.3	18.8	 16
131	 22	190.3	29.7	 20
132	 22	167.0	23.1	 20
133	 22	126.0	12.5	 16
134	 22	126.0	16.0	 25
135	 22	210.0	24.2	 25
136	 22	366.0	66.1	 25
137	 22	293.3	37.3	 20
138	 22	1016.0	153.9	 25
139	 22	329.0	65.6	 25
140	 22	454.3	61.9	 20
141	 22	811.0	92.4	 25
142	 22	804.0	94.9	 25
143	 22	264.3	28.7	 20
144	 22	197.0	31.9	 25
145	 22	126.3	18.3	 20
146	 22	1416.0	121.9	 16
147	 22	3336.3	474.3	 20
148	 22	628.8	42.0	 20
149	 22	249.0	20.3	 16
150	 22	169.5	22.5	 20
151	 22	134.0	25.2	 25
152	 22	153.0	26.0	 20
153	 22	475.0	97.1	 25
154	 22	854.0	193.6	 25
155	 22	150.3	23.3	 20
156	 22	268.0	63.2	 25
157	 22	159.0	24.4	 25
158	 22	148.0	17.7	 20
159	 22	450.0	48.1	 25
160	 22	156.0	18.1	 25
161	 22	264.3	26.6	 20
162	 22	374.8	41.5	 20
163	 22	191.0	21.4	 20
164	 22	153.5	19.5	 16
165	 22	157.3	21.6	 20
166	 22	155.8	24.9	 20
167	 22	398.5	25.0	 20
168	 22	742.0	55.0	 25
169	 22	168.0	24.8	 25
170	 22	228.8	25.7	 20
171	 22	200.0	23.9	 25
172	 22	271.0	46.8	 25
173	 22	152.5	18.5	 20
174	 22	130.0	19.3	 25
175	 22	169.0	11.7	 25
176	 22	238.3	26.3	 20
177	 22	341.0	41.5	 25
178	 22	451.0	36.3	 20
179	 22	289.3	34.7	 16
180	 22	681.3	53.6	 20
181	 22	241.0	24.8	 20
182	 22	164.3	21.1	 16
183	 22	140.3	21.1	 20
184	 22	183.0	28.1	 25
185	 22	158.5	22.2	 20
186	 22	146.0	21.1	 25
187	 22	163.0	23.9	 25
188	 22	150.8	16.2	 20
189	 22	132.0	21.2	 25
190	 22	195.0	20.9	 25
191	 22	554.8	60.2	 20
192	 22	126.0	15.2	 25
193	 22	130.0	13.1	 25
194	 22	157.0	23.5	 20
195	 22	117.5	21.8	 20
196	 22	133.8	15.5	 20
197	 22	154.0	18.5	 16
198	 22	173.0	25.2	 20
199	 22	162.5	22.8	 20
200	 22	179.3	22.0	 20
201	 22	130.0	18.3	 25
202	 22	326.0	63.0	 25
203	 22	206.8	75.3	 20
204	 22	193.0	36.1	 25
205	 22	796.0	150.5	 25
206	 22	141.5	19.5	 20
207	 22	106.0	12.5	 25
208	 22	141.0	16.6	 25
209	 22	386.3	28.4	 20
210	 22	126.0	16.9	 25
211	 22	109.3	21.9	 20
212	 22	97.0	8.5	 16
213	 22	317.3	40.0	 20
214	 22	142.5	18.2	 20
215	 22	252.3	36.7	 16
216	 22	196.0	27.6	 25
217	 22	161.0	22.9	 25
218	 22	125.5	17.0	 20
219	 22	372.0	90.0	 25
220	 22	145.0	18.8	 25
221	 22	176.3	20.7	 20
222	 22	358.0	37.3	 25
223	 22	405.0	48.2	 25
224	 22	223.0	17.3	 20
225	 22	107.0	12.8	 25
226	 22	144.0	20.2	 25
227	 22	110.3	16.5	 16
228	 22	931.0	155.3	 20
229	 22	466.0	31.1	 20
230	 22	235.5	25.5	 16
231	 22	270.3	35.4	 20
232	 22	282.3	38.7	 20
233	 22	154.0	14.9	 20
234	 22	631.0	147.9	 25
235	 22	178.0	26.1	 25
236	 22	138.0	14.8	 20
237	 22	126.0	18.8	 25
238	 22	431.0	65.9	 25
239	 22	606.3	94.9	 20
240	 22	160.0	25.4	 25
241	 22	228.0	42.6	 25
242	 22	141.5	33.5	 20
243	 22	418.0	92.7	 25
244	 22	216.8	28.7	 20
245	 22	232.0	23.1	 16
246	 22	1494.5	226.0	 20
247	 22	803.8	81.1	 20
248	 22	316.5	28.6	 16
249	 22	135.0	19.6	 25
250	 22	236.0	28.3	 25
251	 22	190.8	32.6	 20
252	 22	796.0	141.0	 25
253	 22	932.0	187.5	 25
254	 22	122.3	12.0	 20
255	 22	257.0	63.4	 25
256	 22	227.0	24.9	 25
257	 22	303.3	28.5	 20
258	 22	553.0	74.2	 25
259	 22	409.0	49.1	 25
260	 22	348.8	53.8	 16
261	 22	491.3	39.7	 20
262	 22	577.8	73.5	 20
263	 22	120.5	17.3	 16
264	 22	231.8	37.9	 20
265	 22	135.5	13.7	 20
266	 22	216.8	25.4	 20
267	 22	675.0	131.8	 25
268	 22	467.0	76.3	 25
269	 22	655.5	109.4	 20
270	 22	692.0	77.6	 25
271	 22	327.0	33.1	 25
272	 22	473.3	71.8	 20
273	 22	558.0	58.6	 25
274	 22	561.0	46.2	 25
275	 22	466.0	42.5	 20
276	 22	2044.0	494.6	 25
277	 22	128.3	20.2	 20
278	 22	113.3	17.2	 16
279	 22	929.0	140.4	 20
280	 22	221.3	27.5	 20
281	 22	731.8	44.1	 16
282	 22	688.0	121.4	 25
283	 22	203.0	20.8	 25
284	 22	608.0	54.6	 20
285	 22	219.0	22.2	 25
286	 22	646.0	91.8	 25
287	 22	207.5	30.6	 20
288	 22	332.0	50.3	 25
289	 22	391.0	79.7	 25
290	 22	279.0	36.3	 20
291	 22	374.0	45.3	 25
292	 22	161.0	25.7	 25
293	 22	119.0	13.3	 20
294	 22	176.8	26.9	 16
295	 22	152.8	24.4	 20
296	 22	247.0	21.8	 20
297	 22	189.3	21.3	 16
298	 22	481.8	45.0	 20
299	 22	730.0	91.8	 25
300	 22	519.5	87.3	 20
301	 22	4484.0	767.4	 25
302	 22	265.0	85.6	 25
303	 22	377.8	47.9	 20
304	 22	347.0	34.3	 25
305	 22	339.0	29.9	 25
306	 22	389.5	33.0	 20
307	 22	289.0	46.7	 25
308	 22	224.0	28.9	 25
309	 22	948.8	107.7	 16
310	 22	664.5	76.7	 20
311	 22	223.8	35.9	 20
312	 22	143.0	17.0	 16
313	 22	1104.0	165.1	 20
314	 22	142.3	21.6	 20
315	 22	111.3	14.8	 20
316	 22	193.0	42.1	 25
317	 22	282.0	39.0	 25
318	 22	1495.5	181.1	 20
319	 22	188.0	20.0	 25
320	 22	432.0	68.5	 25
321	 22	150.8	16.0	 20
322	 22	355.0	38.3	 25
323	 22	1626.0	200.3	 25
324	 22	319.8	20.5	 20
325	 22	259.0	31.9	 25
326	 22	518.5	57.8	 20
327	 22	716.5	49.7	 16
328	 22	306.3	25.1	 20
329	 22	603.0	51.3	 20
330	 22	325.3	26.6	 16
331	 22	237.0	23.9	 25
332	 22	411.0	50.9	 25
333	 22	313.5	23.6	 20
334	 22	200.0	17.3	 25
335	 22	158.0	16.8	 25
336	 22	184.8	17.6	 20
337	 22	168.0	19.7	 25
338	 22	410.0	36.5	 25
339	 22	1586.3	161.8	 20
340	 22	225.0	20.9	 25
341	 22	3768.0	596.2	 25
342	 22	1069.0	72.4	 16
343	 22	676.3	87.7	 20
344	 22	207.8	23.8	 20
345	 22	1219.5	65.1	 16
346	 22	247.0	37.3	 20
347	 22	344.3	45.4	 20
348	 22	197.0	21.8	 20
349	 22	555.0	64.5	 25
350	 22	782.0	115.7	 25
351	 22	152.5	16.7	 20
352	 22	126.0	14.5	 25
353	 22	271.0	30.0	 25
354	 22	276.0	32.1	 20
355	 22	121.0	15.9	 25
356	 22	175.0	25.3	 25
357	 22	474.5	41.8	 20
358	 22	317.0	52.7	 25
359	 22	330.3	27.9	 20
360	 22	574.0	47.1	 16
361	 22	1303.5	131.6	 20
362	 22	1742.3	87.9	 20
363	 22	987.3	49.5	 16
364	 22	2227.0	273.9	 25
365	 22	391.0	32.4	 25
366	 22	344.3	28.8	 20
367	 22	327.0	29.3	 25
368	 22	161.0	23.1	 25
369	 22	656.5	56.4	 20
370	 22	763.0	78.5	 25
371	 22	660.0	57.8	 25
372	 22	2907.0	413.0	 20
373	 22	565.0	48.0	 25
374	 22	409.0	35.8	 25
375	 22	592.3	52.3	 16
376	 22	261.5	28.9	 20
377	 22	378.3	44.6	 20
378	 22	197.3	29.1	 16
379	 22	154.5	16.1	 20
380	 22	169.0	19.4	 20
381	 22	176.3	16.0	 20
382	 22	318.0	55.8	 25
383	 22	583.0	131.8	 25
384	 22	212.0	25.8	 20
385	 22	159.0	17.5	 25
386	 22	592.0	51.5	 25
387	 22	535.0	60.1	 20
388	 22	917.0	102.8	 25
389	 22	179.0	18.0	 25
390	 22	155.3	16.6	 20
391	 22	382.3	52.0	 20
392	 22	287.0	32.9	 20
393	 22	173.5	29.9	 16
394	 22	432.3	74.6	 20
395	 22	1364.3	148.3	 20
396	 22	644.3	46.1	 16
397	 22	761.0	131.7	 25
398	 22	440.0	62.4	 25
399	 22	163.8	15.3	 20
400	 22	172.0	27.4	 25
401	 22	285.0	46.2	 25
402	 22	395.0	24.1	 20
403	 22	1129.0	262.9	 25
404	 22	265.0	40.0	 25
405	 22	209.3	22.9	 20
406	 22	586.0	161.5	 25
407	 22	187.0	21.8	 25
408	 22	151.3	11.1	 16
409	 22	153.8	17.0	 20
410	 22	159.0	18.7	 20
411	 22	178.3	18.5	 16
412	 22	204.8	23.4	 20
413	 22	286.0	33.2	 25
414	 22	651.8	49.4	 20
415	 22	475.0	40.1	 25
416	 22	492.0	64.5	 25
417	 22	642.8	44.1	 20
418	 22	366.0	33.1	 25
419	 22	140.0	20.9	 25
420	 22	188.5	23.1	 20
421	 22	393.0	61.0	 25
422	 22	203.0	20.5	 25
423	 22	144.0	17.4	 20
424	 22	165.0	23.3	 20
425	 22	369.8	40.8	 20
426	 22	570.5	55.7	 16
427	 22	200.3	23.4	 20
428	 22	177.5	25.2	 20
429	 22	161.5	16.6	 16
430	 22	197.0	39.8	 25
431	 22	184.0	31.4	 25
432	 22	200.5	24.1	 20
433	 22	188.0	22.1	 25
434	 22	161.0	15.0	 25
435	 22	159.3	13.5	 20
436	 22	344.0	58.9	 25
437	 22	635.0	97.2	 25
438	 22	1298.3	104.9	 20
439	 22	1517.0	238.2	 25
440	 22	150.0	17.2	 25
441	 22	234.8	31.8	 16
442	 22	192.3	18.5	 20
443	 22	156.0	20.5	 20
444	 22	195.8	17.5	 16
445	 22	285.3	40.3	 20
446	 22	377.0	34.9	 25
447	 22	348.0	37.9	 20
448	 22	237.0	32.7	 25
449	 22	649.0	98.9	 25
450	 22	673.0	86.5	 25
451	 22	310.3	44.1	 20
452	 22	147.0	23.0	 25
453	 22	107.0	14.3	 25
454	 22	148.3	18.0	 20
455	 22	235.0	44.5	 25
456	 22	202.0	23.4	 25
457	 22	288.0	27.8	 16
458	 22	1671.5	175.5	 20
459	 22	273.5	26.9	 20
460	 22	665.5	27.9	 16
461	 22	1607.3	249.0	 20
462	 22	234.0	31.2	 20
463	 22	720.3	48.1	 20
464	 22	340.0	36.8	 25
465	 22	484.0	38.0	 25
466	 22	2255.0	234.8	 20
467	 22	827.0	93.1	 25
468	 22	437.0	31.9	 25
469	 22	903.5	95.1	 20
470	 22	320.0	50.8	 25
471	 22	226.0	26.9	 25
472	 22	178.8	26.2	 20
473	 22	188.0	20.9	 25
474	 22	481.3	76.2	 20
475	 22	362.0	37.7	 16
476	 22	4413.5	729.7	 20
477	 22	1077.8	100.2	 20
478	 22	3920.5	135.2	 16
479	 22	434.0	64.1	 25
480	 22	167.0	30.9	 25
481	 22	129.8	16.7	 20
482	 22	201.0	25.0	 25
483	 22	1668.0	270.1	 25
484	 22	237.5	30.1	 20
485	 22	341.0	32.9	 25
486	 22	277.0	44.4	 25
487	 22	186.0	20.9	 20
488	 22	180.0	30.0	 25
489	 22	163.0	32.1	 25
490	 22	406.8	32.4	 16
491	 22	667.3	92.3	 20
492	 22	310.3	33.5	 20
493	 22	1717.3	148.8	 16
494	 22	895.3	84.3	 20
495	 22	776.0	142.5	 25
496	 22	1277.0	106.7	 20
497	 22	557.0	63.6	 25
498	 22	824.0	82.7	 25
499	 22	457.3	51.2	 20
500	 22	822.0	122.9	 25
501	 22	2441.0	370.4	 25
502	 22	770.5	77.5	 20
503	 22	209.0	30.7	 25
504	 22	207.0	24.1	 25
505	 22	509.5	60.1	 20
506	 22	254.0	28.2	 20
507	 22	265.3	29.5	 20
508	 22	653.8	50.3	 16
509	 22	1601.0	263.5	 20
510	 22	1237.0	100.4	 20
511	 22	152.5	17.2	 16
512	 22	193.0	25.4	 25
513	 22	266.0	25.0	 25
514	 22	217.0	26.4	 20
515	 22	228.0	37.3	 25
516	 22	236.0	27.3	 25
517	 22	322.3	76.8	 20
518	 22	137.0	19.1	 25
519	 22	132.0	20.4	 25
520	 22	517.8	57.7	 20
521	 22	435.0	47.2	 25
522	 22	479.0	236.5	 25
523	 22	159.0	19.7	 16
524	 22	140.0	14.9	 20
525	 22	211.3	23.1	 20
526	 22	117.0	8.5	 16
527	 22	144.0	18.5	 20
528	 22	192.0	25.7	 25
529	 22	199.3	34.9	 20
530	 22	170.0	23.2	 25
531	 22	224.0	23.1	 25
532	 22	1105.0	86.6	 20
533	 22	181.0	31.8	 25
534	 22	287.0	39.6	 25
535	 22	171.3	18.2	 20
536	 22	135.0	19.6	 25
537	 22	231.0	61.0	 25
538	 22	198.0	22.7	 20
539	 22	141.0	21.2	 20
540	 22	229.0	26.9	 20
541	 22	115.5	12.1	 16
542	 22	179.5	23.4	 20
543	 22	217.8	23.7	 20
544	 22	2610.3	227.5	 16
545	 22	205.0	56.8	 25
546	 22	326.0	36.5	 25
547	 22	220.8	19.2	 20
548	 22	951.0	273.6	 25
549	 22	189.0	29.6	 25
550	 22	206.3	26.0	 20
551	 22	318.0	151.0	 25
552	 22	374.0	42.5	 25
553	 22	349.8	55.5	 20
554	 22	208.0	34.2	 25
555	 22	283.0	34.0	 25
556	 22	289.3	42.1	 16
557	 22	245.3	31.5	 20
558	 22	2142.8	312.5	 20
559	 22	421.5	31.9	 16
560	 22	497.8	42.5	 20
561	 22	375.0	45.8	 25
562	 22	236.3	37.3	 20
563	 22	404.0	46.2	 25
564	 22	677.0	56.8	 25
565	 22	1461.0	192.0	 20
566	 22	654.0	73.6	 25
567	 22	217.0	26.8	 25
568	 22	1830.3	331.7	 20
569	 22	267.0	30.5	 25
570	 22	194.0	21.2	 25
571	 22	4335.8	641.9	 20
572	 22	1025.3	191.9	 20
573	 22	387.0	59.3	 20
574	 22	250.5	32.0	 16
575	 22	696.5	55.6	 20
576	 22	146.3	24.0	 20
577	 22	127.5	15.2	 20
578	 22	188.0	18.8	 25
579	 22	383.0	63.1	 25
580	 22	314.5	27.1	 20
581	 22	805.0	127.2	 25
582	 22	373.0	30.4	 25
583	 22	931.8	103.2	 20
584	 22	316.0	32.8	 25
585	 22	1264.0	205.3	 25
586	 22	919.0	152.9	 20
587	 22	314.0	36.8	 25
588	 22	334.0	35.9	 20
589	 22	162.3	14.2	 16
590	 22	192.5	27.8	 20
591	 22	319.3	30.1	 20
592	 22	190.0	19.6	 16
593	 22	116.8	16.6	 20
594	 22	220.0	34.7	 25
595	 22	155.8	24.3	 20
596	 22	777.0	132.1	 25
597	 22	371.0	44.7	 25
598	 22	157.5	20.2	 20
599	 22	318.0	66.4	 25
600	 22	448.0	54.5	 25
601	 22	841.3	114.3	 20
602	 22	164.0	46.9	 25
603	 22	110.0	15.3	 25
604	 22	154.0	29.7	 25
605	 22	135.3	14.2	 16
606	 22	232.3	30.4	 20
607	 22	148.8	16.6	 20
608	 22	109.8	14.7	 16
609	 22	261.8	29.1	 20
610	 22	233.0	25.2	 25
611	 22	197.8	17.7	 20
612	 22	275.0	53.3	 25
613	 22	354.0	42.0	 25
614	 22	2347.8	209.0	 20
615	 22	1881.0	254.7	 25
616	 22	1456.0	196.7	 25
617	 22	301.0	19.0	 20
618	 22	172.0	19.2	 25
619	 22	5432.0	1254.1	 25
620	 22	201.0	25.1	 20
621	 22	254.5	22.4	 20
622	 22	242.8	51.3	 20
623	 22	2486.5	314.9	 16
624	 22	3643.3	641.3	 20
625	 22	343.0	27.9	 20
626	 22	189.8	18.5	 16
627	 22	578.0	135.6	 25
628	 22	366.0	37.6	 25
629	 22	522.8	74.4	 20
630	 22	703.0	123.0	 25
631	 22	537.0	58.2	 25
632	 22	1492.5	164.5	 20
633	 22	141.0	20.6	 25
634	 22	287.0	39.5	 25
635	 22	395.0	99.6	 20
636	 22	334.0	43.7	 25
637	 22	127.0	19.3	 25
638	 22	163.5	19.9	 16
639	 22	11977.0	1835.3	 20
  0	 23	330.8	200.0	 20
  1	 23	3306.0	590.2	 25
  2	 23	185.0	24.2	 25
  3	 23	259.8	59.7	 20
  4	 23	137.5	12.5	 16
  5	 23	164.3	15.0	 20
  6	 23	130.0	19.0	 20
  7	 23	1417.8	185.4	 16
  8	 23	127.5	16.1	 20
  9	 23	212.0	39.5	 25
 10	 23	8753.8	1078.1	 20
 11	 23	466.0	63.3	 25
 12	 23	162.0	14.2	 25
 13	 23	170.0	16.5	 20
 14	 23	465.0	52.2	 25
 15	 23	1275.0	241.2	 25
 16	 23	145.3	16.4	 20
 17	 23	168.0	20.7	 25
 18	 23	123.0	19.4	 25
 19	 23	127.3	15.3	 20
 20	 23	418.8	33.9	 20
 21	 23	182.5	18.9	 20
 22	 23	279.8	45.2	 16
 23	 23	307.8	30.4	 20
 24	 23	3502.0	437.8	 20
 25	 23	1698.3	156.4	 20
 26	 23	467.0	51.5	 25
 27	 23	507.0	37.8	 25
 28	 23	662.0	166.2	 20
 29	 23	357.0	40.9	 25
 30	 23	171.0	19.7	 25
 31	 23	4512.0	798.6	 20
 32	 23	254.0	32.0	 25
 33	 23	491.0	48.8	 25
 34	 23	887.8	75.4	 20
 35	 23	477.0	34.9	 25
 36	 23	920.8	156.2	 20
 37	 23	124.8	12.0	 16
 38	 23	193.3	41.1	 20
 39	 23	1023.5	104.3	 20
 40	 23	220.3	18.4	 16
 41	 23	1179.0	93.4	 25
 42	 23	6275.0	1256.6	 25
 43	 23	7801.3	1083.1	 20
 44	 23	1041.0	105.3	 25
 45	 23	12782.0	2337.5	 25
 46	 23	297.8	34.0	 20
 47	 23	370.0	45.6	 25
 48	 23	213.0	32.2	 25
 49	 23	204.3	25.5	 20
 50	 23	221.0	22.0	 25
 51	 23	286.0	33.5	 25
 52	 23	413.0	33.0	 16
 53	 23	7589.0	1280.6	 20
 54	 23	285.3	30.0	 20
 55	 23	313.5	33.2	 16
 56	 23	668.0	66.1	 20
 57	 23	1288.5	109.3	 20
 58	 23	10342.0	1969.9	 20
 59	 23	231.0	28.6	 25
 60	 23	828.0	93.5	 25
 61	 23	6188.8	941.9	 20
 62	 23	147.0	20.4	 25
 63	 23	179.0	21.2	 25
 64	 23	127.0	19.6	 20
 65	 23	154.0	18.0	 25
 66	 23	406.0	133.6	 25
 67	 23	2292.5	278.8	 20
 68	 23	1193.0	131.9	 25
 69	 23	376.0	37.6	 20
 70	 23	289.5	32.5	 16
 71	 23	320.8	108.1	 20
 72	 23	330.0	44.7	 20
 73	 23	505.8	67.2	 16
 74	 23	414.0	73.7	 25
 75	 23	132.0	15.3	 25
 76	 23	869.0	122.7	 20
 77	 23	122.0	18.8	 25
 78	 23	130.0	22.1	 25
 79	 23	176.5	19.4	 20
 80	 23	346.0	37.7	 25
 81	 23	281.0	23.0	 25
 82	 23	1400.3	185.1	 20
 83	 23	121.0	17.2	 25
 84	 23	119.0	17.4	 25
 85	 23	159.0	25.4	 16
 86	 23	153.5	22.4	 20
 87	 23	180.5	15.9	 20
 88	 23	1524.8	106.6	 16
 89	 23	222.5	33.6	 20
 90	 23	161.8	19.9	 20
 91	 23	318.3	41.3	 20
 92	 23	446.0	49.7	 25
 93	 23	2302.0	295.1	 25
 94	 23	366.0	100.3	 20
 95	 23	529.0	164.0	 25
 96	 23	359.0	27.0	 25
 97	 23	691.3	42.0	 20
 98	 23	9871.0	1468.0	 25
 99	 23	1704.0	243.5	 25
100	 23	412.8	25.0	 20
101	 23	167.0	19.8	 25
102	 23	935.5	148.0	 20
103	 23	149.8	26.6	 16
104	 23	381.8	53.4	 20
105	 23	116.8	16.5	 20
106	 23	489.8	41.9	 16
107	 23	162.0	19.9	 25
108	 23	579.0	50.1	 25
109	 23	4871.5	457.5	 20
110	 23	357.0	57.5	 25
111	 23	256.0	24.0	 25
112	 23	420.3	47.2	 20
113	 23	5515.0	1134.4	 25
114	 23	501.0	41.2	 25
115	 23	186.0	22.3	 20
116	 23	854.0	138.3	 25
117	 23	3346.0	665.4	 25
118	 23	135.3	16.6	 16
119	 23	312.8	41.2	 20
120	 23	522.8	57.5	 20
121	 23	254.5	25.8	 16
122	 23	156.8	22.9	 20
123	 23	261.0	30.5	 25
124	 23	319.0	26.6	 20
125	 23	310.0	31.9	 25
126	 23	678.0	100.6	 25
127	 23	373.8	42.8	 20
128	 23	212.0	20.9	 25
129	 23	435.0	55.1	 25
130	 23	297.3	28.0	 20
131	 23	415.0	51.9	 25
132	 23	115.0	15.9	 25
133	 23	1797.3	366.1	 20
134	 23	130.5	17.6	 20
135	 23	123.3	12.9	 20
136	 23	120.0	20.8	 16
137	 23	273.8	40.1	 20
138	 23	1053.5	179.4	 20
139	 23	202.5	22.9	 16
140	 23	126.0	16.6	 25
141	 23	226.0	25.4	 25
142	 23	1102.3	132.1	 20
143	 23	466.0	84.5	 25
144	 23	521.0	59.4	 25
145	 23	255.5	26.6	 20
146	 23	584.0	76.6	 25
147	 23	568.0	57.5	 25
148	 23	295.3	42.1	 20
149	 23	240.0	35.3	 25
150	 23	362.0	49.4	 25
151	 23	1645.5	155.0	 16
152	 23	1329.5	164.8	 20
153	 23	204.3	23.2	 20
154	 23	142.8	22.6	 16
155	 23	148.3	18.1	 20
156	 23	110.0	13.2	 25
157	 23	1142.3	173.7	 20
158	 23	281.0	27.4	 25
159	 23	174.0	25.7	 25
160	 23	1215.0	202.8	 25
161	 23	2291.0	273.0	 20
162	 23	714.0	78.6	 25
163	 23	252.0	38.0	 25
164	 23	327.0	25.1	 20
165	 23	152.0	21.3	 25
166	 23	1026.0	101.4	 25
167	 23	711.0	78.2	 16
168	 23	408.3	41.9	 20
169	 23	318.8	29.9	 20
170	 23	219.8	27.9	 16
171	 23	134.0	16.2	 20
172	 23	414.5	56.0	 20
173	 23	153.8	24.0	 20
174	 23	212.0	23.8	 25
175	 23	155.0	21.5	 25
176	 23	340.3	40.0	 20
177	 23	679.0	84.7	 25
178	 23	2929.0	634.6	 25
179	 23	433.0	50.4	 20
180	 23	987.0	136.1	 25
181	 23	839.0	140.4	 25
182	 23	309.3	57.6	 20
183	 23	412.0	72.1	 25
184	 23	180.8	21.6	 20
185	 23	1902.0	193.4	 16
186	 23	166.5	25.7	 20
187	 23	139.5	16.0	 20
188	 23	1528.0	169.9	 16
189	 23	8092.0	1559.9	 25
190	 23	260.0	37.6	 25
191	 23	535.8	67.9	 20
192	 23	206.0	26.5	 25
193	 23	3190.0	686.4	 25
194	 23	197.3	16.0	 20
195	 23	857.0	137.7	 25
196	 23	126.0	12.7	 25
197	 23	137.5	16.6	 20
198	 23	129.0	15.5	 25
199	 23	143.0	16.6	 25
200	 23	375.5	49.5	 16
201	 23	239.8	26.8	 20
202	 23	163.0	19.8	 20
203	 23	5853.3	635.7	 16
204	 23	510.5	57.5	 20
205	 23	274.8	21.8	 20
206	 23	225.5	28.9	 20
207	 23	129.0	18.7	 25
208	 23	214.0	33.4	 25
209	 23	1033.5	129.6	 20
210	 23	342.0	42.6	 25
211	 23	634.0	135.2	 25
212	 23	265.3	24.4	 20
213	 23	1022.0	217.5	 25
214	 23	124.0	16.4	 25
215	 23	120.0	10.8	 20
216	 23	1001.3	117.2	 20
217	 23	569.3	35.1	 20
218	 23	882.8	59.2	 16
219	 23	184.5	34.4	 20
220	 23	115.3	9.7	 20
221	 23	283.3	20.3	 16
222	 23	202.0	20.2	 25
223	 23	3565.0	623.4	 25
224	 23	174.0	20.0	 20
225	 23	340.0	30.8	 25
226	 23	353.0	40.6	 25
227	 23	201.5	16.9	 20
228	 23	125.0	21.4	 25
229	 23	419.0	53.1	 25
230	 23	425.3	36.9	 20
231	 23	150.0	17.1	 25
232	 23	804.0	132.8	 25
233	 23	156.3	23.2	 16
234	 23	155.8	20.6	 20
235	 23	135.5	12.8	 20
236	 23	130.5	13.5	 16
237	 23	221.5	14.4	 20
238	 23	256.0	39.2	 25
239	 23	984.8	92.0	 20
240	 23	444.0	44.3	 25
241	 23	553.0	61.9	 25
242	 23	667.0	63.9	 20
243	 23	222.0	33.5	 25
244	 23	201.0	20.2	 25
245	 23	649.5	66.7	 20
246	 23	696.0	73.6	 25
247	 23	991.0	160.5	 25
248	 23	217.5	25.3	 20
249	 23	753.8	121.6	 20
250	 23	294.5	45.4	 20
251	 23	2412.0	145.7	 16
252	 23	847.5	60.6	 20
253	 23	443.8	38.5	 20
254	 23	1866.8	235.4	 16
255	 23	3255.0	353.5	 25
256	 23	303.0	34.6	 25
257	 23	439.8	49.2	 20
258	 23	288.0	29.0	 25
259	 23	291.0	43.9	 25
260	 23	460.5	35.1	 20
261	 23	444.0	41.0	 25
262	 23	4830.0	861.5	 25
263	 23	4895.8	610.8	 20
264	 23	5314.0	833.9	 25
265	 23	210.0	18.3	 25
266	 23	210.3	28.1	 16
267	 23	231.3	19.2	 20
268	 23	147.0	16.2	 20
269	 23	551.8	48.1	 16
270	 23	619.3	61.4	 20
271	 23	344.0	38.1	 25
272	 23	688.0	88.2	 20
273	 23	921.0	93.3	 25
274	 23	782.0	114.1	 25
275	 23	265.0	27.9	 20
276	 23	192.0	23.3	 25
277	 23	247.0	26.9	 25
278	 23	345.5	27.6	 20
279	 23	435.0	57.8	 25
280	 23	1066.0	121.2	 25
281	 23	554.5	59.6	 20
282	 23	293.0	28.5	 20
283	 23	259.3	32.9	 20
284	 23	714.8	53.9	 16
285	 23	447.0	33.5	 20
286	 23	1282.8	190.4	 20
287	 23	193.8	19.6	 16
288	 23	114.0	14.9	 25
289	 23	638.0	128.0	 25
290	 23	309.0	40.0	 20
291	 23	628.0	110.0	 25
292	 23	560.0	110.3	 25
293	 23	2117.8	385.0	 20
294	 23	339.0	39.0	 25
295	 23	7019.0	1511.5	 25
296	 23	341.5	35.2	 20
297	 23	1658.0	275.0	 25
298	 23	506.0	44.6	 25
299	 23	490.8	39.5	 16
300	 23	8373.0	1100.2	 20
301	 23	429.3	35.6	 20
302	 23	1253.3	87.0	 16
303	 23	3079.8	483.0	 20
304	 23	313.0	29.7	 25
305	 23	919.5	63.7	 20
306	 23	337.0	30.9	 25
307	 23	668.0	50.1	 25
308	 23	244.3	23.0	 20
309	 23	448.0	53.7	 25
310	 23	1283.0	78.1	 25
311	 23	560.3	58.2	 20
312	 23	646.0	65.0	 25
313	 23	203.0	21.8	 25
314	 23	453.0	58.7	 20
315	 23	818.3	131.5	 20
316	 23	144.3	14.1	 20
317	 23	220.8	21.5	 20
318	 23	4780.5	289.5	 16
319	 23	1060.3	105.3	 20
320	 23	348.0	44.8	 25
321	 23	140.5	19.4	 20
322	 23	2732.0	351.3	 25
323	 23	813.0	148.3	 25
324	 23	443.0	45.7	 20
325	 23	815.0	114.0	 25
326	 23	266.0	33.0	 25
327	 23	308.3	34.4	 20
328	 23	1047.0	69.7	 25
329	 23	496.0	58.9	 25
330	 23	393.3	39.0	 20
331	 23	396.8	38.3	 20
332	 23	112.3	15.3	 20
333	 23	240.0	19.9	 16
334	 23	269.5	26.1	 20
335	 23	1646.0	279.7	 20
336	 23	159.0	22.8	 16
337	 23	448.0	58.5	 25
338	 23	21215.0	2439.8	 25
339	 23	167.8	17.8	 20
340	 23	168.0	19.0	 25
341	 23	172.0	22.4	 25
342	 23	742.3	85.9	 20
343	 23	210.0	30.1	 25
344	 23	1600.0	395.7	 25
345	 23	137.8	20.2	 20
346	 23	135.0	21.9	 25
347	 23	261.0	39.7	 25
348	 23	135.3	21.7	 16
349	 23	791.8	122.3	 20
350	 23	135.8	19.1	 20
351	 23	4835.8	716.2	 16
352	 23	215.8	30.9	 20
353	 23	782.0	75.4	 25
354	 23	508.8	61.1	 20
355	 23	130.0	16.4	 25
356	 23	133.0	15.2	 25
357	 23	180.3	55.7	 20
358	 23	214.0	25.1	 25
359	 23	972.0	171.2	 25
360	 23	144.0	20.3	 20
361	 23	451.0	56.5	 25
362	 23	416.0	43.2	 25
363	 23	341.8	30.9	 20
364	 23	998.5	73.3	 20
365	 23	525.8	50.9	 20
366	 23	286.0	32.8	 16
367	 23	2033.3	256.3	 20
368	 23	787.0	142.4	 20
369	 23	153.3	25.1	 16
370	 23	872.0	80.1	 25
371	 23	1350.0	159.5	 25
372	 23	1004.5	74.7	 20
373	 23	725.0	106.8	 25
374	 23	335.0	65.0	 25
375	 23	189.0	24.4	 20
376	 23	131.0	20.0	 25
377	 23	123.0	16.9	 25
378	 23	384.0	34.9	 20
379	 23	634.0	119.6	 25
380	 23	498.0	79.7	 25
381	 23	148.3	18.7	 16
382	 23	175.0	21.3	 20
383	 23	274.8	27.7	 20
384	 23	486.0	46.5	 16
385	 23	383.5	48.1	 20
386	 23	400.0	37.8	 25
387	 23	2764.0	453.1	 20
388	 23	390.0	73.2	 25
389	 23	5391.0	1320.6	 25
390	 23	134.5	13.3	 20
391	 23	179.0	29.9	 25
392	 23	410.0	40.7	 25
393	 23	342.3	38.4	 20
394	 23	512.0	57.2	 25
395	 23	565.0	58.0	 25
396	 23	469.5	35.3	 20
397	 23	253.0	32.4	 20
398	 23	207.8	25.3	 20
399	 23	134.5	22.0	 16
400	 23	8129.8	1188.0	 20
401	 23	467.3	59.2	 20
402	 23	452.0	34.7	 20
403	 23	402.0	37.8	 25
404	 23	2662.0	467.0	 25
405	 23	586.0	68.5	 20
406	 23	231.0	22.2	 25
407	 23	1090.0	167.0	 25
408	 23	1910.8	236.9	 20
409	 23	841.0	106.9	 25
410	 23	339.0	44.6	 25
411	 23	429.5	41.4	 20
412	 23	169.0	27.9	 25
413	 23	211.8	26.4	 20
414	 23	414.5	50.6	 16
415	 23	7706.8	1235.3	 20
416	 23	7762.3	1097.7	 20
417	 23	248.3	66.0	 16
418	 23	124.5	17.3	 20
419	 23	164.0	25.2	 25
420	 23	192.3	15.7	 20
421	 23	1329.0	188.7	 25
422	 23	270.0	32.1	 25
423	 23	620.5	55.1	 20
424	 23	206.0	14.9	 25
425	 23	242.0	23.4	 25
426	 23	234.8	21.8	 20
427	 23	260.0	30.1	 25
428	 23	953.0	90.8	 25
429	 23	355.3	37.9	 20
430	 23	196.3	18.5	 20
431	 23	250.8	31.4	 20
432	 23	2979.0	184.8	 16
433	 23	212.3	21.2	 20
434	 23	306.0	33.3	 20
435	 23	288.0	21.5	 20
436	 23	650.0	67.2	 25
437	 23	230.0	22.5	 25
438	 23	276.5	29.2	 20
439	 23	3137.0	529.9	 25
440	 23	162.0	23.3	 25
441	 23	2977.3	300.0	 20
442	 23	129.0	15.8	 25
443	 23	173.0	19.0	 25
444	 23	320.3	30.5	 20
445	 23	317.0	35.7	 25
446	 23	300.3	24.7	 20
447	 23	7505.8	587.9	 16
448	 23	153.8	24.0	 20
449	 23	156.3	23.9	 20
450	 23	141.0	18.7	 16
451	 23	137.0	23.9	 20
452	 23	106.0	13.3	 25
453	 23	111.3	13.8	 20
454	 23	136.0	16.9	 25
455	 23	238.0	22.4	 25
456	 23	174.0	27.6	 20
457	 23	213.0	21.9	 25
458	 23	469.0	47.1	 25
459	 23	1205.3	104.5	 20
460	 23	370.0	29.0	 25
461	 23	158.0	23.6	 25
462	 23	291.3	25.0	 20
463	 23	532.8	49.7	 20
464	 23	571.5	37.7	 20
465	 23	505.8	36.5	 16
466	 23	743.0	43.0	 20
467	 23	2018.0	313.6	 20
468	 23	1381.3	144.4	 20
469	 23	21141.0	2780.1	 25
470	 23	270.0	56.7	 25
471	 23	272.0	25.8	 25
472	 23	302.3	34.6	 20
473	 23	205.0	29.0	 25
474	 23	447.0	60.4	 25
475	 23	321.3	29.5	 20
476	 23	243.0	21.6	 25
477	 23	300.0	33.9	 25
478	 23	1984.3	140.6	 20
479	 23	263.3	32.1	 20
480	 23	4884.5	955.2	 20
481	 23	153.0	10.1	 16
482	 23	434.5	62.0	 20
483	 23	1647.3	154.4	 20
484	 23	704.0	64.1	 16
485	 23	4353.0	788.1	 25
486	 23	607.0	122.4	 25
487	 23	405.3	67.2	 20
488	 23	757.0	98.0	 25
489	 23	170.0	24.6	 25
490	 23	4706.8	679.6	 20
491	 23	2007.0	407.2	 25
492	 23	139.0	20.6	 25
493	 23	173.0	13.5	 20
494	 23	367.0	39.6	 25
495	 23	7686.0	676.2	 20
496	 23	974.5	42.6	 16
497	 23	262.0	31.4	 20
498	 23	817.5	54.9	 20
499	 23	983.8	46.0	 16
500	 23	359.5	26.1	 20
501	 23	585.0	52.8	 25
502	 23	2448.8	228.9	 20
503	 23	735.0	53.8	 25
504	 23	228.0	20.6	 25
505	 23	245.3	28.6	 20
506	 23	227.0	30.2	 25
507	 23	2696.0	295.6	 25
508	 23	441.0	42.0	 20
509	 23	1543.0	168.4	 25
510	 23	1152.0	117.0	 25
511	 23	173.3	21.8	 20
512	 23	525.3	64.5	 20
513	 23	280.0	27.8	 20
514	 23	1184.0	101.5	 16
515	 23	553.3	53.6	 20
516	 23	720.3	53.6	 20
517	 23	440.3	46.2	 20
518	 23	247.0	27.0	 25
519	 23	275.0	29.9	 25
520	 23	225.3	34.0	 20
521	 23	118.0	12.7	 25
522	 23	868.0	152.2	 25
523	 23	129.3	15.3	 20
524	 23	157.0	24.7	 25
525	 23	136.0	15.1	 25
526	 23	169.0	22.8	 20
527	 23	1055.0	221.8	 25
528	 23	113.0	9.6	 20
529	 23	168.0	30.2	 16
530	 23	362.3	35.5	 20
531	 23	1885.5	283.6	 20
532	 23	2545.3	199.7	 16
533	 23	570.0	75.3	 20
534	 23	139.0	24.6	 25
535	 23	356.0	33.9	 20
536	 23	212.0	21.9	 25
537	 23	237.0	25.1	 25
538	 23	186.5	28.4	 20
539	 23	128.0	15.2	 25
540	 23	172.0	22.7	 25
541	 23	149.0	21.0	 20
542	 23	106.0	14.2	 25
543	 23	247.0	27.8	 25
544	 23	1586.3	281.7	 20
545	 23	1192.3	125.5	 20
546	 23	449.0	52.0	 20
547	 23	398.8	39.1	 16
548	 23	494.0	42.9	 20
549	 23	1269.3	120.8	 20
550	 23	469.5	55.8	 20
551	 23	8191.0	1157.3	 25
552	 23	606.0	67.1	 25
553	 23	385.8	29.8	 20
554	 23	197.0	22.6	 25
555	 23	1046.0	171.9	 25
556	 23	698.5	55.6	 20
557	 23	618.0	61.1	 25
558	 23	700.0	52.2	 25
559	 23	382.8	37.3	 20
560	 23	434.0	40.4	 25
561	 23	1014.3	80.7	 20
562	 23	443.8	41.0	 16
563	 23	1057.8	99.7	 20
564	 23	686.5	55.7	 20
565	 23	5499.8	304.9	 16
566	 23	1244.8	88.9	 20
567	 23	375.0	37.8	 25
568	 23	249.3	27.2	 20
569	 23	228.0	33.0	 25
570	 23	331.0	32.5	 25
571	 23	409.0	35.4	 20
572	 23	668.0	97.7	 25
573	 23	2565.0	449.3	 25
574	 23	875.5	47.1	 20
575	 23	1026.0	95.8	 25
576	 23	1922.0	240.9	 25
577	 23	141.8	19.2	 16
578	 23	326.8	30.6	 20
579	 23	9114.3	1178.3	 20
580	 23	223.5	25.8	 16
581	 23	238.0	30.2	 20
582	 23	318.5	39.6	 20
583	 23	337.3	25.5	 20
584	 23	5916.0	1126.6	 25
585	 23	209.0	27.5	 25
586	 23	170.3	23.3	 20
587	 23	345.0	26.6	 25
588	 23	1316.0	175.3	 25
589	 23	4349.8	725.7	 20
590	 23	2087.0	421.7	 25
591	 23	583.0	64.8	 25
592	 23	871.3	108.9	 20
593	 23	161.0	29.4	 25
594	 23	720.8	138.7	 20
595	 23	682.8	66.7	 16
596	 23	347.5	37.6	 20
597	 23	548.0	31.6	 20
598	 23	454.8	43.6	 16
599	 23	906.0	153.7	 25
600	 23	286.0	35.9	 25
601	 23	231.3	24.1	 20
602	 23	135.0	20.5	 25
603	 23	157.0	26.7	 25
604	 23	171.3	28.0	 20
605	 23	408.0	49.1	 25
606	 23	630.0	58.7	 25
607	 23	168.0	21.9	 20
608	 23	103.0	17.0	 25
609	 23	142.0	27.9	 25
610	 23	548.0	42.0	 16
611	 23	215.0	23.1	 20
612	 23	590.3	64.6	 20
613	 23	3768.3	432.6	 16
614	 23	19707.8	3703.9	 20
615	 23	880.3	126.4	 20
616	 23	2738.0	281.3	 20
617	 23	783.0	94.8	 25
618	 23	183.0	18.7	 25
619	 23	266.5	31.2	 20
620	 23	227.0	20.3	 25
621	 23	505.0	47.3	 25
622	 23	298.3	23.1	 20
623	 23	886.0	111.1	 25
624	 23	341.0	40.5	 25
625	 23	902.8	94.0	 20
626	 23	801.0	122.1	 25
627	 23	162.0	19.2	 20
628	 23	753.8	162.1	 20
629	 23	151.3	19.1	 16
630	 23	4648.8	724.7	 20
631	 23	552.3	84.6	 20
632	 23	954.3	131.5	 20
633	 23	310.0	42.4	 25
634	 23	143.0	15.4	 25
635	 23	134.0	17.7	 20
636	 23	166.0	20.6	 25
637	 23	182.0	21.4	 25
638	 23	373.0	36.7	 20
639	 23	334.0	374.8	 25
  0	 24	13768.3	2939.5	 20
  1	 24	315.0	47.8	 25
  2	 24	132.0	20.9	 25
  3	 24	132.0	19.9	 20
  4	 24	129.0	14.2	 25
  5	 24	183.0	32.0	 25
  6	 24	112.8	16.5	 20
  7	 24	151.0	26.9	 25
  8	 24	136.0	16.0	 25
  9	 24	152.8	23.5	 16
 10	 24	2023.3	423.0	 20
 11	 24	1751.8	240.9	 20
 12	 24	190.3	21.0	 16
 13	 24	151.3	21.8	 20
 14	 24	269.0	36.3	 25
 15	 24	723.0	185.1	 20
 16	 24	155.0	23.2	 25
 17	 24	175.0	28.3	 25
 18	 24	146.8	35.2	 20
 19	 24	144.0	18.8	 25
 20	 24	524.0	1075.7	 25
 21	 24	190.3	56.5	 20
 22	 24	163.0	38.1	 25
 23	 24	281.0	325.3	 25
 24	 24	955.5	207.3	 20
 25	 24	835.0	141.2	 20
 26	 24	330.5	34.5	 20
 27	 24	452.0	54.5	 20
 28	 24	1064.5	142.9	 16
 29	 24	363.5	34.4	 20
 30	 24	189.5	26.6	 20
 31	 24	505.3	113.6	 20
 32	 24	236.0	46.2	 25
 33	 24	479.0	73.2	 25
 34	 24	399.3	52.2	 20
 35	 24	388.0	59.3	 25
 36	 24	345.0	39.3	 25
 37	 24	164.3	45.2	 20
 38	 24	183.0	30.6	 25
 39	 24	1071.0	174.5	 25
 40	 24	222.3	34.6	 20
 41	 24	961.0	111.8	 20
 42	 24	998.0	166.7	 20
 43	 24	1308.3	197.7	 16
 44	 24	403.8	38.4	 20
 45	 24	5530.8	1219.1	 20
 46	 24	198.5	20.7	 16
 47	 24	192.0	25.2	 25
 48	 24	233.0	43.6	 25
 49	 24	388.8	46.5	 20
 50	 24	195.0	27.9	 25
 51	 24	205.0	36.4	 25
 52	 24	280.0	46.1	 20
 53	 24	1011.0	275.6	 25
 54	 24	404.0	72.1	 25
 55	 24	362.8	53.9	 20
 56	 24	878.0	186.9	 25
 57	 24	818.0	123.7	 25
 58	 24	3592.5	827.0	 16
 59	 24	188.0	20.3	 20
 60	 24	513.0	59.8	 20
 61	 24	2062.3	463.1	 16
 62	 24	143.0	22.0	 20
 63	 24	166.0	17.3	 25
 64	 24	143.5	28.1	 20
 65	 24	185.0	28.2	 25
 66	 24	475.0	84.5	 25
 67	 24	2415.3	442.4	 20
 68	 24	1298.0	226.8	 25
 69	 24	327.0	45.6	 25
 70	 24	276.3	27.7	 20
 71	 24	1060.0	189.5	 25
 72	 24	279.0	32.7	 25
 73	 24	422.5	59.1	 20
 74	 24	125.5	18.4	 20
 75	 24	131.3	27.6	 20
 76	 24	186.5	23.3	 16
 77	 24	113.3	14.7	 20
 78	 24	122.5	15.1	 20
 79	 24	331.0	39.5	 16
 80	 24	548.0	76.1	 25
 81	 24	225.0	30.5	 25
 82	 24	235.8	31.3	 20
 83	 24	117.0	12.1	 25
 84	 24	114.0	13.2	 25
 85	 24	169.3	21.1	 20
 86	 24	161.0	19.6	 25
 87	 24	205.0	22.1	 25
 88	 24	826.3	110.0	 20
 89	 24	276.0	29.1	 25
 90	 24	228.0	32.6	 25
 91	 24	149.0	14.1	 16
 92	 24	377.5	46.6	 20
 93	 24	733.3	96.5	 20
 94	 24	617.5	75.8	 16
 95	 24	2123.8	228.2	 20
 96	 24	439.0	42.9	 25
 97	 24	605.5	71.6	 20
 98	 24	4368.0	994.0	 25
 99	 24	623.0	100.4	 25
100	 24	472.5	35.9	 20
101	 24	159.0	27.3	 25
102	 24	153.0	19.4	 25
103	 24	122.3	17.6	 20
104	 24	136.0	16.9	 25
105	 24	112.0	12.8	 25
106	 24	162.5	14.4	 20
107	 24	171.0	23.6	 20
108	 24	472.8	42.9	 20
109	 24	335.5	30.3	 16
110	 24	324.8	34.8	 20
111	 24	147.3	19.9	 20
112	 24	469.8	28.1	 16
113	 24	1612.0	329.5	 25
114	 24	379.0	34.4	 25
115	 24	143.8	16.7	 20
116	 24	250.0	33.1	 25
117	 24	209.0	30.5	 25
118	 24	147.8	19.8	 20
119	 24	319.0	40.7	 25
120	 24	217.0	25.4	 25
121	 24	249.3	34.3	 20
122	 24	141.0	19.9	 25
123	 24	188.5	17.9	 20
124	 24	208.0	22.1	 16
125	 24	250.3	28.6	 20
126	 24	697.5	47.2	 20
127	 24	372.8	31.2	 16
128	 24	207.8	16.3	 20
129	 24	296.0	41.2	 25
130	 24	369.5	36.1	 20
131	 24	374.0	50.3	 25
132	 24	116.0	13.8	 25
133	 24	205.8	37.1	 20
134	 24	127.0	20.9	 25
135	 24	132.0	17.7	 25
136	 24	126.0	18.9	 20
137	 24	174.0	33.0	 25
138	 24	913.0	132.8	 25
139	 24	233.5	26.5	 20
140	 24	131.0	15.7	 20
141	 24	236.3	29.4	 20
142	 24	307.0	23.2	 16
143	 24	777.5	85.0	 20
144	 24	576.3	50.6	 20
145	 24	277.0	26.1	 20
146	 24	991.0	178.0	 25
147	 24	501.0	57.0	 25
148	 24	235.3	18.8	 20
149	 24	236.0	27.4	 25
150	 24	303.0	35.6	 25
151	 24	1070.3	64.3	 20
152	 24	679.0	82.2	 25
153	 24	228.0	35.3	 25
154	 24	135.5	16.5	 20
155	 24	132.0	18.0	 25
156	 24	115.0	15.0	 20
157	 24	237.3	21.2	 16
158	 24	466.8	50.2	 20
159	 24	226.5	20.6	 20
160	 24	391.0	45.4	 16
161	 24	1228.8	108.9	 20
162	 24	626.0	103.4	 25
163	 24	315.0	27.3	 20
164	 24	353.0	50.9	 25
165	 24	196.0	48.3	 25
166	 24	1705.3	189.2	 20
167	 24	1245.0	150.0	 25
168	 24	561.0	74.7	 25
169	 24	786.8	64.0	 20
170	 24	159.0	18.3	 25
171	 24	164.0	23.8	 25
172	 24	315.8	37.9	 20
173	 24	141.3	16.0	 20
174	 24	300.3	39.0	 20
175	 24	186.3	28.6	 16
176	 24	243.0	27.1	 20
177	 24	996.8	86.7	 20
178	 24	1298.8	127.4	 20
179	 24	415.0	49.5	 25
180	 24	494.0	63.6	 25
181	 24	746.0	58.2	 20
182	 24	220.0	29.6	 25
183	 24	409.0	36.3	 25
184	 24	247.0	25.8	 25
185	 24	436.3	44.8	 20
186	 24	158.0	22.1	 25
187	 24	158.0	16.1	 25
188	 24	222.3	24.1	 20
189	 24	2215.8	381.5	 20
190	 24	197.3	25.6	 20
191	 24	197.8	22.3	 16
192	 24	129.0	16.9	 20
193	 24	775.8	146.4	 20
194	 24	162.5	21.0	 16
195	 24	190.0	25.9	 25
196	 24	119.0	13.7	 25
197	 24	145.8	15.8	 20
198	 24	134.0	16.7	 25
199	 24	140.0	22.5	 25
200	 24	217.5	32.6	 20
201	 24	230.0	32.2	 25
202	 24	139.0	19.2	 25
203	 24	556.0	103.7	 20
204	 24	814.0	100.4	 25
205	 24	269.0	32.4	 25
206	 24	211.3	34.5	 16
207	 24	132.5	18.4	 20
208	 24	116.3	15.5	 20
209	 24	292.3	28.4	 16
210	 24	288.8	29.6	 20
211	 24	124.0	13.9	 25
212	 24	236.3	32.1	 20
213	 24	233.0	36.1	 25
214	 24	144.0	22.5	 25
215	 24	119.3	14.0	 20
216	 24	316.0	35.1	 25
217	 24	309.0	33.9	 25
218	 24	271.8	25.3	 20
219	 24	145.0	19.4	 25
220	 24	126.0	17.5	 25
221	 24	144.0	25.4	 20
222	 24	184.8	20.2	 20
223	 24	1246.8	226.3	 20
224	 24	157.0	17.7	 16
225	 24	250.5	27.5	 20
226	 24	263.0	29.2	 20
227	 24	129.3	14.0	 20
228	 24	111.0	16.0	 25
229	 24	448.0	77.5	 25
230	 24	497.5	66.0	 20
231	 24	150.0	21.6	 25
232	 24	163.0	19.1	 25
233	 24	137.3	23.0	 20
234	 24	140.0	21.5	 25
235	 24	136.0	15.7	 25
236	 24	142.5	18.6	 20
237	 24	250.0	30.1	 25
238	 24	243.8	27.4	 20
239	 24	698.5	66.7	 16
240	 24	413.8	50.6	 20
241	 24	956.5	62.2	 20
242	 24	373.5	34.6	 16
243	 24	280.3	22.8	 20
244	 24	291.0	31.5	 25
245	 24	335.3	34.3	 20
246	 24	262.0	27.7	 25
247	 24	501.0	55.3	 25
248	 24	335.5	45.6	 20
249	 24	280.0	39.2	 25
250	 24	159.0	16.3	 25
251	 24	1393.3	207.3	 20
252	 24	1419.0	169.2	 25
253	 24	307.0	38.3	 25
254	 24	725.0	87.7	 20
255	 24	679.3	93.1	 20
256	 24	338.8	35.1	 20
257	 24	284.8	36.8	 16
258	 24	442.5	46.0	 20
259	 24	268.8	21.9	 20
260	 24	539.8	63.6	 20
261	 24	476.0	59.4	 25
262	 24	1675.0	358.4	 25
263	 24	1486.0	248.7	 20
264	 24	1040.0	219.5	 25
265	 24	142.0	17.2	 25
266	 24	156.5	21.7	 20
267	 24	271.0	27.4	 25
268	 24	171.0	22.5	 25
269	 24	222.8	33.1	 20
270	 24	565.0	78.7	 25
271	 24	383.0	34.1	 20
272	 24	288.3	29.3	 16
273	 24	1550.0	128.8	 20
274	 24	1495.0	226.8	 20
275	 24	167.3	46.0	 16
276	 24	191.8	21.6	 20
277	 24	278.0	21.7	 25
278	 24	343.5	37.8	 20
279	 24	363.0	34.0	 25
280	 24	2016.0	268.9	 25
281	 24	297.3	64.6	 20
282	 24	325.0	39.5	 25
283	 24	412.0	43.5	 25
284	 24	611.0	64.2	 20
285	 24	1747.0	300.8	 25
286	 24	568.0	78.7	 25
287	 24	210.3	21.9	 20
288	 24	129.5	20.5	 20
289	 24	108.0	13.1	 20
290	 24	129.5	17.3	 16
291	 24	208.3	28.3	 20
292	 24	163.8	19.8	 20
293	 24	471.0	96.7	 20
294	 24	316.0	43.1	 25
295	 24	931.0	222.0	 25
296	 24	380.3	90.6	 20
297	 24	381.0	99.3	 25
298	 24	526.0	66.5	 25
299	 24	531.0	85.0	 20
300	 24	2755.0	542.0	 25
301	 24	505.0	50.7	 25
302	 24	639.8	77.2	 20
303	 24	793.0	161.3	 25
304	 24	293.8	44.4	 20
305	 24	482.3	32.6	 16
306	 24	248.0	23.2	 20
307	 24	583.8	49.9	 20
308	 24	278.5	29.9	 16
309	 24	532.0	72.2	 25
310	 24	1577.0	121.2	 25
311	 24	423.3	45.8	 20
312	 24	529.0	77.3	 25
313	 24	275.0	24.6	 25
314	 24	544.3	52.9	 20
315	 24	205.0	24.6	 25
316	 24	170.0	20.6	 25
317	 24	181.3	19.0	 20
318	 24	1534.0	296.7	 25
319	 24	1573.0	250.5	 25
320	 24	201.3	20.5	 16
321	 24	142.8	25.5	 20
322	 24	1706.3	187.4	 20
323	 24	1076.8	65.7	 16
324	 24	318.0	34.2	 20
325	 24	310.0	34.6	 20
326	 24	227.8	28.3	 20
327	 24	231.0	27.5	 25
328	 24	1016.0	130.6	 25
329	 24	428.0	29.2	 20
330	 24	436.0	41.1	 25
331	 24	478.0	66.8	 25
332	 24	114.0	12.8	 20
333	 24	158.0	17.6	 25
334	 24	204.0	25.1	 25
335	 24	450.0	72.2	 20
336	 24	162.0	23.6	 25
337	 24	243.3	31.3	 20
338	 24	7500.5	1349.6	 20
339	 24	127.5	21.2	 16
340	 24	153.0	12.8	 20
341	 24	171.5	21.5	 20
342	 24	553.3	100.7	 20
343	 24	193.0	24.6	 25
344	 24	141.0	36.0	 25
345	 24	135.0	16.0	 20
346	 24	163.0	18.5	 25
347	 24	299.0	37.5	 25
348	 24	116.3	16.2	 20
349	 24	139.0	15.3	 25
350	 24	130.0	15.6	 25
351	 24	1053.5	217.3	 20
352	 24	157.0	17.7	 25
353	 24	529.5	53.9	 20
354	 24	328.5	33.7	 16
355	 24	130.0	10.9	 20
356	 24	144.0	17.6	 20
357	 24	169.5	18.8	 16
358	 24	157.5	22.9	 20
359	 24	237.0	26.6	 25
360	 24	133.5	16.5	 20
361	 24	302.0	39.0	 25
362	 24	343.0	27.4	 25
363	 24	278.8	41.2	 20
364	 24	1733.0	289.2	 25
365	 24	274.0	26.2	 25
366	 24	219.3	23.7	 20
367	 24	359.0	30.6	 25
368	 24	151.0	17.6	 25
369	 24	199.5	29.0	 20
370	 24	757.0	81.9	 20
371	 24	1637.0	255.0	 20
372	 24	566.3	46.6	 16
373	 24	169.5	24.0	 20
374	 24	153.5	18.5	 20
375	 24	174.0	23.3	 20
376	 24	168.0	21.4	 25
377	 24	149.0	25.5	 25
378	 24	270.0	28.1	 20
379	 24	452.0	55.0	 25
380	 24	745.0	153.1	 25
381	 24	163.0	28.0	 20
382	 24	150.0	18.1	 25
383	 24	259.0	38.4	 25
384	 24	897.3	121.9	 20
385	 24	490.0	85.2	 25
386	 24	586.0	115.6	 20
387	 24	262.0	26.1	 16
388	 24	179.3	23.5	 20
389	 24	519.3	111.7	 20
390	 24	157.3	24.8	 16
391	 24	161.3	25.1	 20
392	 24	444.0	44.7	 25
393	 24	464.5	41.5	 20
394	 24	198.0	22.9	 25
395	 24	349.0	61.6	 25
396	 24	534.5	46.1	 20
397	 24	130.0	15.3	 25
398	 24	158.0	15.1	 25
399	 24	156.0	51.9	 20
400	 24	2416.0	569.8	 25
401	 24	257.0	24.1	 25
402	 24	267.5	25.0	 16
403	 24	265.8	23.3	 20
404	 24	1044.8	191.1	 20
405	 24	671.8	65.6	 16
406	 24	216.3	20.7	 20
407	 24	399.5	42.6	 20
408	 24	863.3	127.6	 20
409	 24	1537.0	270.0	 25
410	 24	814.0	127.3	 25
411	 24	353.3	29.6	 20
412	 24	155.0	13.7	 25
413	 24	180.0	22.8	 25
414	 24	280.5	28.2	 20
415	 24	3253.0	672.1	 25
416	 24	2277.0	374.7	 25
417	 24	176.3	21.1	 20
418	 24	119.0	17.2	 25
419	 24	117.3	12.4	 20
420	 24	134.3	17.7	 16
421	 24	350.0	40.5	 20
422	 24	177.8	12.5	 20
423	 24	313.3	24.9	 16
424	 24	194.0	21.7	 25
425	 24	195.0	23.3	 25
426	 24	169.3	18.6	 20
427	 24	217.0	29.0	 25
428	 24	637.0	61.0	 25
429	 24	332.0	28.4	 20
430	 24	234.0	37.8	 25
431	 24	214.0	21.1	 25
432	 24	682.5	135.2	 20
433	 24	328.0	35.2	 25
434	 24	271.0	26.1	 25
435	 24	257.8	22.5	 16
436	 24	670.0	72.2	 20
437	 24	240.8	27.7	 20
438	 24	277.5	19.2	 16
439	 24	420.5	55.8	 20
440	 24	177.3	22.3	 20
441	 24	536.8	53.2	 20
442	 24	147.0	24.0	 25
443	 24	251.0	34.9	 25
444	 24	226.0	37.1	 20
445	 24	248.0	43.6	 25
446	 24	214.0	25.9	 25
447	 24	2593.0	481.7	 20
448	 24	159.0	31.4	 25
449	 24	173.0	30.5	 25
450	 24	149.3	17.7	 20
451	 24	141.0	17.6	 25
452	 24	96.0	16.4	 20
453	 24	109.5	20.0	 16
454	 24	132.8	17.9	 20
455	 24	199.0	19.5	 20
456	 24	186.3	23.6	 16
457	 24	250.0	26.7	 25
458	 24	783.0	108.8	 25
459	 24	658.8	67.9	 20
460	 24	329.0	35.7	 25
461	 24	289.0	106.6	 25
462	 24	316.8	66.5	 20
463	 24	791.0	76.6	 25
464	 24	406.0	37.2	 25
465	 24	482.3	37.2	 20
466	 24	963.0	102.9	 25
467	 24	993.0	92.9	 25
468	 24	1265.5	144.1	 16
469	 24	13303.0	2207.2	 20
470	 24	220.5	26.1	 20
471	 24	279.3	27.8	 16
472	 24	294.5	24.3	 20
473	 24	213.8	19.5	 20
474	 24	316.5	33.0	 20
475	 24	279.0	24.6	 25
476	 24	240.0	33.2	 25
477	 24	206.8	25.3	 20
478	 24	713.0	111.1	 25
479	 24	251.0	24.6	 25
480	 24	505.3	102.3	 20
481	 24	183.0	21.6	 25
482	 24	544.0	53.1	 25
483	 24	1185.8	114.8	 20
484	 24	533.0	56.8	 25
485	 24	1213.3	137.8	 20
486	 24	1457.5	117.2	 16
487	 24	535.0	54.4	 20
488	 24	659.5	68.5	 20
489	 24	195.8	27.4	 16
490	 24	1350.0	372.1	 25
491	 24	331.0	68.5	 25
492	 24	131.0	23.6	 20
493	 24	158.0	33.7	 25
494	 24	414.0	44.9	 25
495	 24	3665.0	888.6	 25
496	 24	881.8	192.5	 20
497	 24	699.0	84.6	 25
498	 24	444.0	48.7	 25
499	 24	523.5	75.0	 20
500	 24	284.0	26.5	 25
501	 24	534.8	47.2	 20
502	 24	715.0	104.5	 16
503	 24	708.3	57.8	 20
504	 24	308.8	31.7	 20
505	 24	198.3	20.0	 16
506	 24	339.0	46.8	 25
507	 24	688.0	52.6	 25
508	 24	286.8	27.7	 20
509	 24	733.0	78.7	 25
510	 24	417.0	35.7	 25
511	 24	360.8	33.1	 20
512	 24	836.0	88.9	 25
513	 24	472.0	55.6	 25
514	 24	1750.5	159.9	 20
515	 24	771.0	68.8	 25
516	 24	445.0	42.5	 25
517	 24	420.5	49.7	 16
518	 24	212.0	27.7	 20
519	 24	412.0	37.8	 20
520	 24	152.8	18.7	 16
521	 24	137.8	18.2	 20
522	 24	355.5	60.2	 20
523	 24	156.3	106.6	 20
524	 24	159.0	216.5	 25
525	 24	154.0	27.9	 25
526	 24	279.5	72.7	 20
527	 24	279.0	51.4	 25
528	 24	135.0	18.2	 25
529	 24	157.3	12.5	 20
530	 24	540.0	76.9	 25
531	 24	451.0	71.8	 25
532	 24	1714.8	264.9	 20
533	 24	333.0	64.8	 25
534	 24	125.5	17.1	 20
535	 24	311.8	52.3	 16
536	 24	258.3	28.8	 20
537	 24	326.0	38.9	 20
538	 24	164.8	21.5	 16
539	 24	121.0	15.0	 25
540	 24	263.0	56.5	 25
541	 24	147.8	13.3	 20
542	 24	112.0	17.8	 25
543	 24	222.0	25.3	 25
544	 24	240.3	33.9	 20
545	 24	796.0	134.7	 25
546	 24	629.0	168.7	 25
547	 24	483.8	30.2	 20
548	 24	747.0	78.2	 25
549	 24	2070.0	298.7	 25
550	 24	274.8	28.2	 16
551	 24	2237.8	367.1	 20
552	 24	1305.3	142.7	 20
553	 24	283.5	33.5	 16
554	 24	232.0	29.1	 20
555	 24	302.5	38.3	 20
556	 24	623.0	97.7	 20
557	 24	691.0	50.8	 25
558	 24	730.0	67.4	 25
559	 24	392.3	24.8	 20
560	 24	475.0	42.4	 25
561	 24	1073.0	96.6	 25
562	 24	378.8	41.3	 20
563	 24	696.0	86.1	 25
564	 24	398.0	42.2	 25
565	 24	1951.0	316.9	 20
566	 24	594.0	46.7	 25
567	 24	358.5	55.9	 20
568	 24	286.8	66.9	 16
569	 24	229.0	28.7	 20
570	 24	318.5	46.1	 20
571	 24	271.0	60.0	 16
572	 24	243.0	26.7	 25
573	 24	559.0	85.2	 25
574	 24	528.8	104.4	 20
575	 24	814.0	132.8	 25
576	 24	439.0	96.9	 25
577	 24	150.5	25.0	 20
578	 24	253.0	32.1	 25
579	 24	5200.0	1107.9	 25
580	 24	314.5	45.1	 20
581	 24	228.0	60.0	 25
582	 24	717.0	100.7	 25
583	 24	332.0	32.3	 16
584	 24	3010.5	657.6	 20
585	 24	235.3	29.8	 20
586	 24	152.8	18.0	 16
587	 24	784.8	130.3	 20
588	 24	1932.0	337.3	 25
589	 24	1906.5	342.7	 20
590	 24	886.0	160.1	 25
591	 24	673.0	77.8	 25
592	 24	1930.5	414.9	 20
593	 24	161.0	36.7	 25
594	 24	130.0	15.4	 25
595	 24	571.0	83.3	 20
596	 24	388.0	43.7	 25
597	 24	334.0	44.0	 25
598	 24	278.3	27.9	 20
599	 24	1249.0	184.2	 20
600	 24	245.3	25.5	 20
601	 24	201.3	23.0	 16
602	 24	130.3	14.7	 20
603	 24	259.0	33.2	 20
604	 24	127.5	15.0	 16
605	 24	200.0	23.3	 25
606	 24	423.0	65.8	 25
607	 24	150.8	22.0	 20
608	 24	112.0	61.5	 25
609	 24	107.0	13.9	 25
610	 24	386.8	62.0	 20
611	 24	166.0	16.9	 25
612	 24	546.0	91.9	 25
613	 24	696.0	155.8	 20
614	 24	10812.0	2775.5	 25
615	 24	1333.0	200.4	 25
616	 24	2673.5	450.7	 16
617	 24	1800.8	263.4	 20
618	 24	189.0	17.2	 20
619	 24	562.3	78.6	 16
620	 24	311.3	27.1	 20
621	 24	271.0	29.0	 25
622	 24	655.3	90.8	 20
623	 24	1554.0	191.8	 25
624	 24	293.0	30.1	 25
625	 24	866.0	69.1	 20
626	 24	498.0	53.2	 25
627	 24	162.0	25.9	 25
628	 24	196.5	24.2	 20
629	 24	154.0	18.2	 25
630	 24	1290.0	257.5	 25
631	 24	731.0	53.6	 20
632	 24	668.8	82.5	 20
633	 24	163.0	17.5	 20
634	 24	139.3	19.6	 16
635	 24	134.0	25.4	 20
636	 24	152.8	15.3	 20
637	 24	185.0	17.2	 16
638	 24	257.0	29.1	 25
639	 24	11681.0	3322.4	 25
  0	 25	297.5	36.0	 16
  1	 25	191.8	26.0	 20
  2	 25	437.0	89.4	 20
  3	 25	133.8	16.9	 20
  4	 25	2602.0	514.4	 25
  5	 25	740.0	133.5	 25
  6	 25	128.0	13.7	 20
  7	 25	805.0	117.1	 25
  8	 25	283.0	48.1	 25
  9	 25	145.0	23.9	 20
 10	 25	1474.0	229.8	 25
 11	 25	164.0	18.4	 25
 12	 25	131.0	13.7	 20
 13	 25	115.0	16.8	 25
 14	 25	263.0	30.5	 20
 15	 25	166.8	23.2	 16
 16	 25	162.3	16.9	 20
 17	 25	170.3	12.7	 20
 18	 25	277.0	25.1	 16
 19	 25	164.8	16.2	 20
 20	 25	10306.0	1770.9	 25
 21	 25	494.0	76.6	 20
 22	 25	418.0	42.6	 25
 23	 25	5806.0	1220.9	 25
 24	 25	857.5	94.3	 20
 25	 25	662.0	96.0	 25
 26	 25	829.0	103.8	 25
 27	 25	310.0	33.6	 20
 28	 25	324.0	26.4	 25
 29	 25	458.0	53.3	 25
 30	 25	209.3	15.4	 20
 31	 25	141.3	16.7	 20
 32	 25	756.8	81.4	 20
 33	 25	415.5	27.0	 16
 34	 25	190.3	26.1	 20
 35	 25	934.0	117.3	 20
 36	 25	970.3	65.9	 20
 37	 25	1113.0	75.1	 25
 38	 25	933.0	76.2	 25
 39	 25	1038.3	82.3	 20
 40	 25	390.0	41.0	 25
 41	 25	974.0	105.6	 25
 42	 25	588.3	45.7	 20
 43	 25	340.0	49.8	 25
 44	 25	323.0	29.3	 25
 45	 25	408.5	36.7	 20
 46	 25	483.0	36.8	 25
 47	 25	180.0	27.9	 20
 48	 25	682.3	38.3	 16
 49	 25	696.3	69.1	 20
 50	 25	147.8	17.9	 20
 51	 25	304.3	29.5	 20
 52	 25	259.3	28.8	 20
 53	 25	246.0	41.2	 25
 54	 25	1892.0	391.5	 25
 55	 25	1130.0	81.7	 20
 56	 25	11942.0	2328.2	 25
 57	 25	284.0	27.6	 25
 58	 25	1044.3	168.7	 20
 59	 25	222.0	32.9	 25
 60	 25	554.0	72.5	 25
 61	 25	147.8	16.1	 20
 62	 25	160.0	18.2	 25
 63	 25	280.8	38.4	 20
 64	 25	153.0	17.8	 16
 65	 25	537.0	87.2	 20
 66	 25	343.3	29.2	 20
 67	 25	394.8	42.3	 16
 68	 25	301.8	35.2	 20
 69	 25	835.0	140.6	 25
 70	 25	449.0	31.0	 20
 71	 25	215.0	32.9	 25
 72	 25	229.0	28.9	 25
 73	 25	132.0	13.1	 20
 74	 25	152.0	20.5	 25
 75	 25	177.0	18.4	 25
 76	 25	208.0	26.3	 20
 77	 25	172.0	20.7	 25
 78	 25	290.0	36.5	 25
 79	 25	1851.0	224.4	 20
 80	 25	465.8	57.4	 20
 81	 25	772.0	55.1	 20
 82	 25	386.3	44.4	 16
 83	 25	136.0	12.7	 20
 84	 25	806.0	140.8	 20
 85	 25	319.5	34.7	 20
 86	 25	1169.0	197.9	 25
 87	 25	617.0	117.3	 25
 88	 25	414.3	32.5	 20
 89	 25	1569.0	135.3	 25
 90	 25	5118.0	842.9	 25
 91	 25	131.8	17.1	 20
 92	 25	106.0	13.7	 25
 93	 25	123.0	12.3	 25
 94	 25	3734.0	476.2	 20
 95	 25	3249.0	391.5	 25
 96	 25	1527.8	90.2	 20
 97	 25	267.0	29.1	 16
 98	 25	274.8	41.8	 20
 99	 25	478.0	38.3	 20
100	 25	314.3	29.7	 16
101	 25	493.0	36.0	 20
102	 25	4324.0	793.9	 25
103	 25	251.8	28.4	 20
104	 25	264.0	38.4	 25
105	 25	1866.0	293.9	 25
106	 25	421.3	45.2	 20
107	 25	469.0	55.2	 25
108	 25	324.0	33.9	 25
109	 25	1520.3	198.7	 20
110	 25	373.0	38.3	 25
111	 25	642.0	62.4	 25
112	 25	6353.0	944.9	 20
113	 25	602.0	55.3	 20
114	 25	715.0	51.9	 20
115	 25	328.3	31.7	 16
116	 25	250.5	27.6	 20
117	 25	206.3	24.5	 20
118	 25	249.5	20.9	 20
119	 25	1624.0	255.1	 25
120	 25	213.0	33.8	 25
121	 25	156.5	20.9	 20
122	 25	202.0	19.2	 25
123	 25	204.0	29.4	 25
124	 25	391.3	37.9	 20
125	 25	440.0	36.5	 25
126	 25	160.0	17.6	 25
127	 25	336.3	32.7	 20
128	 25	107.0	15.6	 25
129	 25	367.0	39.0	 20
130	 25	530.3	41.6	 16
131	 25	1523.8	268.2	 20
132	 25	134.0	15.7	 20
133	 25	114.3	15.0	 16
134	 25	1314.0	237.8	 25
135	 25	114.0	12.4	 25
136	 25	1503.0	262.5	 20
137	 25	143.0	17.7	 25
138	 25	277.0	49.5	 25
139	 25	1007.0	66.0	 20
140	 25	288.0	42.0	 25
141	 25	268.0	34.8	 25
142	 25	305.0	29.0	 20
143	 25	231.0	19.7	 25
144	 25	466.0	44.5	 25
145	 25	804.3	63.4	 16
146	 25	341.0	31.7	 20
147	 25	1568.3	198.9	 20
148	 25	259.0	30.2	 16
149	 25	405.0	41.2	 20
150	 25	597.3	65.6	 20
151	 25	865.3	53.4	 20
152	 25	1019.0	90.8	 25
153	 25	1941.0	212.6	 25
154	 25	1715.5	146.1	 20
155	 25	6745.0	1005.2	 25
156	 25	134.0	17.4	 25
157	 25	178.8	18.7	 20
158	 25	158.0	19.0	 25
159	 25	124.0	19.5	 25
160	 25	221.5	64.9	 20
161	 25	131.0	16.2	 25
162	 25	147.3	22.9	 20
163	 25	141.3	13.1	 16
164	 25	136.8	12.9	 20
165	 25	555.5	64.7	 20
166	 25	2476.0	197.1	 16
167	 25	206.0	18.1	 25
168	 25	349.0	19.4	 25
169	 25	8592.8	1081.7	 20
170	 25	538.0	70.2	 25
171	 25	190.0	24.3	 25
172	 25	7383.5	948.9	 20
173	 25	433.0	78.0	 25
174	 25	240.0	21.9	 25
175	 25	181.3	18.9	 20
176	 25	472.0	41.1	 25
177	 25	788.0	97.3	 25
178	 25	11022.3	728.5	 16
179	 25	1174.0	93.9	 20
180	 25	890.0	55.9	 20
181	 25	459.8	34.3	 16
182	 25	656.3	68.3	 20
183	 25	575.0	54.3	 20
184	 25	3591.0	360.2	 20
185	 25	1160.0	93.5	 25
186	 25	206.0	29.0	 25
187	 25	170.3	19.3	 20
188	 25	1480.0	186.1	 25
189	 25	1000.0	92.9	 25
190	 25	702.0	147.6	 20
191	 25	953.0	111.3	 25
192	 25	648.0	77.5	 25
193	 25	395.3	23.5	 20
194	 25	127.0	23.8	 25
195	 25	119.0	14.1	 20
196	 25	966.0	111.9	 16
197	 25	123.0	14.5	 20
198	 25	120.8	21.7	 20
199	 25	152.5	15.2	 16
200	 25	187.0	16.7	 25
201	 25	152.0	17.8	 25
202	 25	230.8	35.4	 20
203	 25	197.0	21.9	 25
204	 25	148.0	24.7	 25
205	 25	2166.0	513.0	 25
206	 25	265.0	33.0	 20
207	 25	130.0	21.4	 25
208	 25	124.0	17.3	 25
209	 25	264.3	28.2	 20
210	 25	163.0	17.2	 25
211	 25	185.8	18.2	 20
212	 25	127.8	14.7	 16
213	 25	729.5	130.8	 20
214	 25	149.3	16.6	 20
215	 25	1187.5	117.4	 16
216	 25	141.0	18.8	 20
217	 25	850.0	99.2	 25
218	 25	1109.3	164.6	 20
219	 25	146.0	13.1	 25
220	 25	206.0	27.0	 25
221	 25	303.8	46.8	 20
222	 25	265.0	41.8	 25
223	 25	4258.0	1016.1	 25
224	 25	121.0	18.7	 20
225	 25	482.0	68.8	 25
226	 25	284.0	41.1	 25
227	 25	197.0	26.0	 16
228	 25	207.3	26.6	 20
229	 25	1471.5	320.3	 20
230	 25	154.8	20.0	 16
231	 25	149.0	23.6	 20
232	 25	174.3	28.7	 20
233	 25	488.8	80.8	 20
234	 25	134.0	19.4	 25
235	 25	139.0	12.8	 25
236	 25	1152.0	181.9	 20
237	 25	429.0	40.6	 25
238	 25	2227.0	352.9	 25
239	 25	153.3	20.7	 20
240	 25	1415.0	259.1	 25
241	 25	775.0	94.6	 25
242	 25	2312.0	234.8	 20
243	 25	230.0	28.2	 25
244	 25	621.3	64.2	 20
245	 25	206.3	13.3	 16
246	 25	434.8	43.3	 20
247	 25	800.5	87.0	 20
248	 25	492.5	38.6	 16
249	 25	1841.0	312.2	 25
250	 25	135.0	18.2	 25
251	 25	139.3	14.9	 20
252	 25	2240.0	430.9	 25
253	 25	655.0	72.2	 25
254	 25	260.3	26.0	 20
255	 25	186.0	23.6	 25
256	 25	257.0	34.9	 25
257	 25	627.5	115.3	 20
258	 25	6201.0	879.7	 25
259	 25	892.0	91.0	 25
260	 25	521.3	39.8	 16
261	 25	1865.0	174.0	 20
262	 25	584.3	47.0	 20
263	 25	265.8	26.7	 16
264	 25	223.8	24.1	 20
265	 25	153.8	14.0	 20
266	 25	255.8	33.4	 20
267	 25	224.0	20.7	 25
268	 25	275.0	38.1	 25
269	 25	202.0	23.5	 20
270	 25	379.0	64.7	 25
271	 25	200.0	17.2	 25
272	 25	253.5	19.3	 20
273	 25	1769.0	350.2	 25
274	 25	151.0	22.8	 25
275	 25	165.5	18.4	 20
276	 25	159.0	22.2	 25
277	 25	375.8	44.8	 20
278	 25	551.8	44.2	 16
279	 25	4916.8	686.6	 20
280	 25	9182.5	1333.3	 20
281	 25	4438.8	299.7	 16
282	 25	1021.0	90.9	 25
283	 25	950.0	100.0	 25
284	 25	3351.0	456.8	 20
285	 25	341.0	30.9	 25
286	 25	3670.0	622.2	 25
287	 25	194.5	26.9	 20
288	 25	336.0	34.7	 25
289	 25	185.0	31.4	 25
290	 25	240.3	18.4	 20
291	 25	127.0	13.1	 25
292	 25	382.0	35.0	 25
293	 25	581.0	64.4	 16
294	 25	447.8	48.8	 20
295	 25	193.3	24.8	 20
296	 25	1539.8	103.2	 16
297	 25	8264.8	858.6	 20
298	 25	301.5	26.3	 20
299	 25	548.5	50.5	 20
300	 25	369.0	35.5	 25
301	 25	137.0	15.1	 25
302	 25	713.3	68.1	 20
303	 25	300.0	27.1	 25
304	 25	190.0	29.0	 25
305	 25	175.0	23.5	 20
306	 25	339.0	25.7	 25
307	 25	439.0	39.1	 25
308	 25	2674.0	326.5	 20
309	 25	3259.3	366.9	 20
310	 25	1306.8	170.2	 20
311	 25	223.3	23.3	 16
312	 25	241.3	20.2	 20
313	 25	374.3	56.2	 20
314	 25	754.0	82.8	 16
315	 25	504.0	42.3	 25
316	 25	287.0	35.3	 25
317	 25	803.3	84.0	 20
318	 25	381.0	53.0	 25
319	 25	3278.0	573.4	 25
320	 25	2411.5	299.2	 20
321	 25	221.0	24.1	 25
322	 25	470.0	57.5	 25
323	 25	1982.5	233.2	 20
324	 25	1566.0	253.8	 25
325	 25	375.0	37.6	 25
326	 25	332.8	35.2	 16
327	 25	291.5	31.5	 20
328	 25	566.0	62.3	 20
329	 25	240.3	25.3	 16
330	 25	244.8	18.8	 20
331	 25	196.0	20.8	 25
332	 25	147.0	15.2	 20
333	 25	215.0	27.3	 25
334	 25	137.0	18.6	 25
335	 25	689.8	97.0	 20
336	 25	130.0	15.8	 25
337	 25	3223.0	503.8	 25
338	 25	156.3	21.7	 20
339	 25	376.0	51.0	 25
340	 25	299.0	24.2	 25
341	 25	415.3	57.6	 20
342	 25	337.3	34.2	 20
343	 25	314.3	20.6	 20
344	 25	5414.0	353.0	 16
345	 25	126.0	17.7	 20
346	 25	1326.5	211.4	 20
347	 25	1890.0	155.8	 16
348	 25	129.0	17.8	 25
349	 25	1424.0	263.5	 25
350	 25	130.0	17.2	 20
351	 25	125.0	14.1	 25
352	 25	557.0	65.2	 25
353	 25	5854.0	485.9	 20
354	 25	273.0	42.0	 25
355	 25	161.0	24.8	 25
356	 25	198.3	17.6	 20
357	 25	1734.0	471.0	 25
358	 25	569.0	65.6	 25
359	 25	153.3	17.1	 16
360	 25	147.0	15.2	 20
361	 25	517.3	72.4	 20
362	 25	449.0	34.6	 20
363	 25	370.0	25.4	 16
364	 25	467.0	41.0	 25
365	 25	513.0	53.9	 25
366	 25	392.0	37.0	 20
367	 25	1908.0	247.6	 25
368	 25	414.0	37.8	 25
369	 25	676.5	81.3	 20
370	 25	1013.0	93.4	 25
371	 25	1555.0	172.4	 25
372	 25	1922.3	238.0	 20
373	 25	217.0	26.3	 25
374	 25	418.0	69.8	 25
375	 25	173.0	16.0	 16
376	 25	178.8	25.7	 20
377	 25	418.0	28.0	 20
378	 25	539.0	46.6	 16
379	 25	649.0	63.7	 20
380	 25	398.3	34.2	 20
381	 25	562.8	36.0	 20
382	 25	498.0	82.9	 25
383	 25	283.0	47.0	 25
384	 25	1061.0	90.2	 20
385	 25	5851.0	839.4	 25
386	 25	12297.0	2354.7	 25
387	 25	244.8	31.0	 20
388	 25	138.0	18.7	 25
389	 25	142.0	19.8	 25
390	 25	147.3	22.3	 20
391	 25	407.0	31.1	 25
392	 25	246.5	27.5	 20
393	 25	2349.5	253.0	 16
394	 25	286.3	31.4	 20
395	 25	194.3	22.0	 20
396	 25	417.3	37.4	 16
397	 25	211.0	19.0	 25
398	 25	315.0	26.7	 25
399	 25	7347.0	737.9	 20
400	 25	267.0	29.5	 25
401	 25	194.0	26.6	 25
402	 25	440.8	33.7	 20
403	 25	385.0	54.0	 25
404	 25	181.0	23.8	 25
405	 25	233.3	27.9	 20
406	 25	725.0	103.3	 25
407	 25	164.0	17.3	 25
408	 25	252.3	22.8	 16
409	 25	503.0	77.2	 20
410	 25	176.5	24.2	 20
411	 25	1535.3	154.8	 16
412	 25	455.0	49.6	 20
413	 25	1433.0	293.5	 25
414	 25	268.8	32.7	 20
415	 25	980.0	198.2	 25
416	 25	212.0	31.9	 25
417	 25	219.3	33.6	 20
418	 25	160.0	17.0	 25
419	 25	310.0	34.7	 25
420	 25	2187.3	397.2	 20
421	 25	188.0	23.1	 25
422	 25	322.0	23.2	 25
423	 25	363.3	39.0	 20
424	 25	4688.8	836.2	 20
425	 25	151.8	13.7	 20
426	 25	325.0	36.7	 16
427	 25	202.5	34.4	 20
428	 25	4270.5	692.0	 20
429	 25	650.5	58.2	 16
430	 25	433.0	40.1	 25
431	 25	417.0	82.0	 25
432	 25	162.5	23.3	 20
433	 25	314.0	36.3	 25
434	 25	400.0	43.3	 25
435	 25	515.0	60.0	 20
436	 25	1433.0	224.7	 25
437	 25	507.0	82.2	 25
438	 25	4454.8	758.7	 20
439	 25	396.0	80.4	 25
440	 25	179.0	27.3	 25
441	 25	1293.0	91.3	 16
442	 25	1042.3	135.0	 20
443	 25	264.3	37.3	 20
444	 25	2031.0	149.8	 16
445	 25	2363.3	228.9	 20
446	 25	491.0	64.3	 25
447	 25	859.0	77.4	 20
448	 25	2364.0	337.7	 25
449	 25	5498.0	984.7	 25
450	 25	276.5	35.5	 20
451	 25	219.0	19.2	 25
452	 25	144.0	17.8	 25
453	 25	170.3	18.0	 20
454	 25	244.0	28.1	 25
455	 25	372.0	29.1	 25
456	 25	5424.5	784.6	 20
457	 25	475.3	58.9	 20
458	 25	208.5	32.0	 20
459	 25	155.0	17.9	 16
460	 25	1178.3	241.8	 20
461	 25	7162.3	1425.9	 20
462	 25	492.5	44.5	 16
463	 25	293.0	32.3	 25
464	 25	434.0	77.4	 25
465	 25	185.8	26.4	 20
466	 25	5904.0	1402.3	 25
467	 25	375.0	53.7	 25
468	 25	232.0	30.6	 20
469	 25	167.0	51.7	 25
470	 25	208.0	25.6	 25
471	 25	525.3	77.6	 20
472	 25	409.0	50.2	 25
473	 25	1375.0	308.4	 25
474	 25	1321.8	73.3	 16
475	 25	318.5	28.9	 20
476	 25	3444.8	519.4	 20
477	 25	216.0	24.3	 16
478	 25	2495.8	362.6	 20
479	 25	430.0	35.7	 25
480	 25	412.5	45.4	 20
481	 25	152.0	21.1	 25
482	 25	357.0	162.8	 25
483	 25	241.3	17.6	 20
484	 25	268.0	27.2	 25
485	 25	326.0	35.0	 25
486	 25	5274.5	364.1	 20
487	 25	1087.0	91.5	 25
488	 25	187.0	27.1	 25
489	 25	460.3	39.5	 20
490	 25	277.0	23.8	 20
491	 25	348.8	37.7	 20
492	 25	378.5	34.5	 16
493	 25	1050.8	172.8	 20
494	 25	945.0	98.3	 20
495	 25	375.8	35.4	 20
496	 25	2469.0	435.2	 25
497	 25	796.0	118.8	 25
498	 25	587.3	40.9	 20
499	 25	994.0	83.6	 25
500	 25	993.0	129.4	 25
501	 25	1093.5	187.3	 20
502	 25	505.0	118.9	 25
503	 25	252.0	37.3	 25
504	 25	1239.3	150.4	 20
505	 25	726.0	121.8	 25
506	 25	303.0	40.6	 20
507	 25	518.0	61.5	 16
508	 25	916.5	88.3	 20
509	 25	210.5	35.0	 20
510	 25	445.0	78.3	 16
511	 25	3771.5	788.3	 20
512	 25	2179.0	235.1	 25
513	 25	389.5	40.2	 20
514	 25	7732.0	1638.8	 25
515	 25	8024.0	1173.0	 25
516	 25	3275.0	418.2	 25
517	 25	1168.0	85.1	 20
518	 25	464.0	33.2	 25
519	 25	167.0	23.1	 25
520	 25	122.3	12.8	 20
521	 25	357.0	44.0	 25
522	 25	205.0	21.3	 25
523	 25	1082.5	90.6	 16
524	 25	3898.8	572.0	 20
525	 25	294.3	25.0	 20
526	 25	1105.3	91.6	 16
527	 25	969.5	89.6	 20
528	 25	388.0	64.1	 25
529	 25	188.8	25.3	 20
530	 25	568.0	64.0	 25
531	 25	369.0	47.1	 25
532	 25	472.3	95.1	 20
533	 25	818.0	101.9	 25
534	 25	195.0	32.4	 25
535	 25	7539.3	1138.3	 20
536	 25	168.0	23.9	 25
537	 25	885.0	125.8	 25
538	 25	2006.8	340.2	 20
539	 25	159.3	21.8	 20
540	 25	163.0	22.5	 20
541	 25	212.3	28.8	 16
542	 25	116.3	14.7	 20
543	 25	149.5	38.9	 20
544	 25	410.3	77.7	 16
545	 25	149.0	15.2	 25
546	 25	1263.0	270.5	 25
547	 25	732.5	81.0	 20
548	 25	2565.0	519.8	 25
549	 25	278.0	30.8	 25
550	 25	384.5	41.0	 20
551	 25	575.0	78.0	 25
552	 25	903.0	127.8	 25
553	 25	1090.0	207.6	 20
554	 25	1116.0	159.9	 25
555	 25	642.0	98.1	 25
556	 25	396.3	41.1	 16
557	 25	731.5	62.3	 20
558	 25	681.3	77.0	 20
559	 25	364.3	32.6	 16
560	 25	369.5	44.5	 20
561	 25	939.0	117.3	 25
562	 25	569.0	53.9	 20
563	 25	240.0	23.1	 25
564	 25	425.0	63.0	 25
565	 25	715.3	109.1	 20
566	 25	259.0	35.6	 25
567	 25	1763.0	330.7	 25
568	 25	8805.3	823.5	 20
569	 25	449.0	59.2	 25
570	 25	2467.0	273.1	 25
571	 25	6554.8	739.1	 20
572	 25	446.0	43.7	 20
573	 25	7101.3	1118.0	 20
574	 25	386.3	65.8	 16
575	 25	270.3	39.3	 20
576	 25	162.5	22.2	 20
577	 25	399.0	49.3	 16
578	 25	120.0	19.2	 25
579	 25	291.0	34.3	 25
580	 25	1500.8	290.1	 20
581	 25	150.0	20.8	 25
582	 25	244.0	26.8	 25
583	 25	232.3	20.7	 20
584	 25	268.0	30.2	 25
585	 25	142.0	17.3	 25
586	 25	412.5	61.5	 20
587	 25	963.0	215.3	 25
588	 25	767.5	85.4	 20
589	 25	499.0	38.5	 16
590	 25	2016.0	225.8	 20
591	 25	289.3	36.4	 20
592	 25	521.3	48.9	 16
593	 25	241.3	28.5	 20
594	 25	649.0	110.4	 25
595	 25	403.5	41.5	 20
596	 25	1651.0	323.4	 25
597	 25	383.0	48.3	 25
598	 25	1584.0	778.5	 20
599	 25	3740.0	724.4	 25
600	 25	330.0	45.0	 25
601	 25	530.3	47.4	 20
602	 25	349.0	44.3	 25
603	 25	135.0	16.6	 25
604	 25	353.3	32.6	 20
605	 25	276.3	29.3	 20
606	 25	460.0	70.4	 20
607	 25	314.5	38.4	 16
608	 25	963.5	171.9	 20
609	 25	148.3	31.0	 20
610	 25	450.5	69.8	 20
611	 25	133.0	14.7	 25
612	 25	125.0	17.5	 25
613	 25	175.5	26.4	 20
614	 25	2087.0	545.4	 25
615	 25	444.0	98.2	 25
616	 25	197.5	26.6	 20
617	 25	2144.0	495.0	 25
618	 25	421.0	58.0	 25
619	 25	595.5	96.6	 20
620	 25	232.0	25.8	 25
621	 25	550.3	63.8	 20
622	 25	987.0	95.3	 16
623	 25	3344.5	379.9	 20
624	 25	1295.3	146.7	 20
625	 25	745.5	88.4	 16
626	 25	885.0	97.1	 20
627	 25	401.0	43.3	 25
628	 25	490.8	38.2	 20
629	 25	596.0	196.0	 25
630	 25	2256.0	463.5	 25
631	 25	626.3	51.0	 20
632	 25	452.0	60.3	 25
633	 25	12432.0	1873.0	 25
634	 25	213.0	37.3	 20
635	 25	1479.0	303.1	 25
636	 25	162.0	28.7	 25
637	 25	131.3	18.9	 20
638	 25	658.8	136.7	 20
639	 25	329.0	69.2	 20
  0	 26	13575.5	2992.6	 20
  1	 26	167.0	26.1	 25
  2	 26	166.0	20.9	 25
  3	 26	140.8	18.9	 16
  4	 26	185.0	28.3	 20
  5	 26	138.5	22.1	 20
  6	 26	126.3	14.5	 16
  7	 26	140.3	17.4	 20
  8	 26	118.0	16.5	 20
  9	 26	172.3	19.4	 20
 10	 26	240.0	41.7	 25
 11	 26	211.0	34.2	 25
 12	 26	136.5	18.6	 20
 13	 26	143.0	20.3	 25
 14	 26	184.0	22.4	 25
 15	 26	193.8	27.6	 20
 16	 26	194.0	25.4	 25
 17	 26	143.0	14.8	 25
 18	 26	239.0	28.2	 20
 19	 26	205.0	34.0	 25
 20	 26	4003.5	650.8	 20
 21	 26	830.3	55.2	 16
 22	 26	244.0	21.3	 20
 23	 26	1522.5	246.7	 20
 24	 26	697.8	66.2	 16
 25	 26	926.0	68.6	 25
 26	 26	804.0	115.6	 25
 27	 26	236.5	23.1	 20
 28	 26	353.0	38.2	 25
 29	 26	299.0	24.9	 25
 30	 26	282.5	54.7	 20
 31	 26	150.0	28.5	 25
 32	 26	359.0	33.6	 25
 33	 26	406.3	34.5	 20
 34	 26	224.0	24.8	 25
 35	 26	1218.0	128.2	 25
 36	 26	878.0	53.6	 16
 37	 26	1390.3	112.0	 20
 38	 26	1023.0	84.8	 20
 39	 26	710.8	88.2	 16
 40	 26	590.0	63.3	 20
 41	 26	1748.0	465.4	 25
 42	 26	634.0	112.4	 20
 43	 26	254.0	62.0	 25
 44	 26	431.0	56.2	 25
 45	 26	591.5	88.6	 20
 46	 26	428.0	43.6	 25
 47	 26	185.0	39.6	 25
 48	 26	1094.5	54.4	 20
 49	 26	697.0	85.7	 25
 50	 26	125.0	12.7	 25
 51	 26	287.3	26.6	 20
 52	 26	258.0	34.9	 20
 53	 26	192.0	28.9	 20
 54	 26	639.0	72.9	 16
 55	 26	649.5	90.0	 20
 56	 26	2305.8	541.5	 20
 57	 26	485.3	74.0	 16
 58	 26	202.0	23.5	 25
 59	 26	241.0	28.0	 25
 60	 26	266.0	33.8	 20
 61	 26	156.0	17.5	 25
 62	 26	163.0	15.9	 25
 63	 26	294.8	45.9	 20
 64	 26	154.0	118.6	 25
 65	 26	571.0	97.7	 25
 66	 26	518.5	49.6	 20
 67	 26	470.0	49.8	 25
 68	 26	345.0	179.4	 25
 69	 26	415.0	49.5	 16
 70	 26	898.3	137.6	 20
 71	 26	285.0	52.4	 20
 72	 26	227.3	23.6	 16
 73	 26	164.3	22.0	 20
 74	 26	168.0	28.6	 25
 75	 26	231.0	128.3	 25
 76	 26	185.0	28.8	 20
 77	 26	326.0	64.5	 25
 78	 26	334.0	36.7	 25
 79	 26	857.0	119.3	 20
 80	 26	359.0	52.9	 25
 81	 26	634.0	79.7	 25
 82	 26	397.8	62.4	 20
 83	 26	160.0	21.6	 25
 84	 26	138.0	18.1	 25
 85	 26	199.0	25.5	 16
 86	 26	177.0	26.0	 20
 87	 26	199.3	23.7	 20
 88	 26	278.3	32.6	 16
 89	 26	560.0	73.5	 20
 90	 26	2063.5	359.9	 20
 91	 26	168.5	26.2	 20
 92	 26	131.0	23.2	 25
 93	 26	119.0	21.7	 25
 94	 26	1282.3	308.1	 20
 95	 26	2656.0	558.8	 25
 96	 26	594.0	79.3	 25
 97	 26	411.0	73.5	 20
 98	 26	194.0	34.0	 25
 99	 26	638.0	45.9	 25
100	 26	384.8	45.1	 20
101	 26	912.0	114.3	 25
102	 26	803.5	148.3	 20
103	 26	241.8	23.6	 16
104	 26	270.3	28.2	 20
105	 26	411.0	80.0	 20
106	 26	213.8	35.1	 16
107	 26	356.0	161.3	 25
108	 26	315.0	37.1	 25
109	 26	361.8	35.6	 20
110	 26	293.0	44.6	 25
111	 26	683.0	133.8	 25
112	 26	425.8	80.4	 20
113	 26	317.0	22.1	 25
114	 26	582.0	70.2	 25
115	 26	531.5	36.5	 20
116	 26	344.0	39.2	 25
117	 26	177.0	21.7	 25
118	 26	227.5	22.3	 16
119	 26	442.0	59.9	 20
120	 26	187.3	18.8	 20
121	 26	189.0	33.8	 16
122	 26	244.8	24.2	 20
123	 26	293.5	28.6	 20
124	 26	398.3	42.5	 20
125	 26	187.0	18.1	 25
126	 26	279.0	37.3	 25
127	 26	209.5	21.2	 20
128	 26	126.0	19.2	 25
129	 26	168.0	24.9	 25
130	 26	203.5	24.0	 20
131	 26	360.0	65.7	 25
132	 26	144.0	19.1	 25
133	 26	138.5	39.4	 20
134	 26	179.5	29.9	 20
135	 26	131.0	15.9	 20
136	 26	262.5	39.0	 16
137	 26	157.3	28.7	 20
138	 26	590.3	47.4	 20
139	 26	1563.5	120.8	 16
140	 26	318.0	39.9	 25
141	 26	263.0	51.0	 25
142	 26	530.5	36.2	 20
143	 26	276.0	24.4	 25
144	 26	429.0	32.7	 25
145	 26	370.5	33.5	 20
146	 26	322.0	28.2	 25
147	 26	707.0	96.8	 25
148	 26	364.3	39.1	 20
149	 26	371.0	47.1	 25
150	 26	564.0	61.0	 25
151	 26	804.0	88.2	 16
152	 26	731.3	60.7	 20
153	 26	822.8	69.2	 20
154	 26	930.5	42.6	 16
155	 26	4062.8	529.1	 20
156	 26	142.0	18.6	 25
157	 26	203.5	86.3	 20
158	 26	165.0	97.6	 25
159	 26	116.0	52.0	 25
160	 26	109.3	17.9	 20
161	 26	130.0	15.2	 25
162	 26	129.0	145.3	 25
163	 26	166.8	22.8	 20
164	 26	166.0	52.8	 25
165	 26	653.0	40.5	 25
166	 26	1560.3	183.9	 20
167	 26	245.0	31.2	 20
168	 26	630.3	60.9	 20
169	 26	3378.8	714.5	 16
170	 26	505.8	73.9	 20
171	 26	176.5	21.6	 20
172	 26	1963.8	310.8	 16
173	 26	169.0	120.9	 25
174	 26	211.0	30.4	 25
175	 26	171.5	21.3	 20
176	 26	473.0	83.4	 25
177	 26	494.0	86.7	 25
178	 26	5701.8	1391.7	 20
179	 26	1851.0	323.1	 25
180	 26	1377.0	84.1	 25
181	 26	620.5	63.1	 20
182	 26	920.0	118.0	 25
183	 26	398.0	31.5	 25
184	 26	922.3	46.1	 16
185	 26	565.3	66.0	 20
186	 26	288.0	42.9	 20
187	 26	150.0	17.4	 16
188	 26	320.0	39.2	 20
189	 26	719.0	131.9	 25
190	 26	1728.0	234.6	 20
191	 26	361.0	47.9	 25
192	 26	1007.0	114.1	 25
193	 26	468.5	38.2	 20
194	 26	227.0	54.4	 25
195	 26	202.0	36.6	 25
196	 26	236.0	25.3	 20
197	 26	134.0	16.7	 25
198	 26	125.0	22.7	 25
199	 26	167.3	14.3	 20
200	 26	134.0	11.7	 20
201	 26	162.3	21.1	 20
202	 26	371.0	36.5	 16
203	 26	247.0	32.1	 20
204	 26	139.5	19.2	 20
205	 26	504.5	63.5	 16
206	 26	292.0	40.4	 25
207	 26	133.0	23.3	 25
208	 26	130.5	24.2	 20
209	 26	200.0	16.9	 25
210	 26	119.0	17.6	 25
211	 26	175.0	14.3	 20
212	 26	180.0	25.4	 25
213	 26	151.0	23.0	 25
214	 26	108.3	17.2	 20
215	 26	151.0	22.7	 25
216	 26	139.0	19.0	 25
217	 26	466.0	37.5	 16
218	 26	469.5	35.7	 20
219	 26	140.3	23.8	 20
220	 26	348.0	39.6	 16
221	 26	707.8	82.8	 20
222	 26	135.0	20.2	 25
223	 26	1072.3	271.7	 20
224	 26	122.0	12.6	 25
225	 26	413.0	75.1	 25
226	 26	131.5	14.3	 20
227	 26	178.0	17.1	 25
228	 26	262.0	30.2	 25
229	 26	409.0	72.9	 25
230	 26	128.0	18.6	 20
231	 26	147.0	15.8	 25
232	 26	120.0	23.4	 25
233	 26	146.3	18.1	 16
234	 26	159.3	21.5	 20
235	 26	170.3	100.0	 20
236	 26	184.3	24.5	 16
237	 26	190.3	17.2	 20
238	 26	717.0	164.7	 25
239	 26	151.8	74.9	 20
240	 26	207.0	34.2	 25
241	 26	330.0	40.9	 25
242	 26	526.3	103.6	 20
243	 26	588.0	82.7	 25
244	 26	636.0	86.8	 25
245	 26	213.0	21.8	 20
246	 26	383.0	49.9	 25
247	 26	604.0	63.7	 25
248	 26	551.8	40.3	 20
249	 26	705.5	139.4	 20
250	 26	136.3	16.8	 20
251	 26	138.5	13.5	 16
252	 26	253.0	29.7	 20
253	 26	325.5	30.8	 20
254	 26	362.8	33.7	 16
255	 26	263.0	37.3	 25
256	 26	267.0	21.9	 25
257	 26	307.5	28.2	 20
258	 26	2011.0	393.1	 25
259	 26	605.0	39.6	 25
260	 26	510.0	37.7	 20
261	 26	2064.0	227.8	 25
262	 26	797.0	107.1	 25
263	 26	343.5	37.1	 20
264	 26	251.0	28.0	 25
265	 26	199.0	27.6	 25
266	 26	425.0	43.8	 16
267	 26	218.0	21.8	 20
268	 26	222.8	28.2	 20
269	 26	215.3	30.1	 16
270	 26	194.8	22.3	 20
271	 26	254.0	36.9	 25
272	 26	313.8	35.1	 20
273	 26	332.0	36.8	 25
274	 26	153.0	22.2	 25
275	 26	168.8	17.3	 20
276	 26	140.0	56.0	 25
277	 26	378.0	60.9	 25
278	 26	240.0	24.5	 20
279	 26	1678.0	401.8	 25
280	 26	2489.0	647.0	 25
281	 26	1515.3	181.2	 20
282	 26	774.3	60.2	 20
283	 26	544.3	43.6	 20
284	 26	1127.5	102.8	 16
285	 26	517.0	58.4	 20
286	 26	1361.3	293.1	 20
287	 26	279.3	58.2	 16
288	 26	339.0	34.7	 25
289	 26	196.0	22.7	 25
290	 26	245.3	28.0	 20
291	 26	143.0	17.8	 25
292	 26	329.0	42.7	 25
293	 26	346.5	34.2	 20
294	 26	532.0	65.4	 25
295	 26	193.0	24.3	 25
296	 26	441.3	42.4	 20
297	 26	1916.0	322.7	 25
298	 26	292.0	36.4	 25
299	 26	645.5	65.3	 16
300	 26	471.0	60.5	 20
301	 26	140.5	18.4	 20
302	 26	287.8	43.1	 16
303	 26	322.5	33.4	 20
304	 26	193.0	30.6	 25
305	 26	194.0	86.2	 20
306	 26	688.0	109.3	 25
307	 26	706.0	114.8	 25
308	 26	982.8	405.5	 20
309	 26	1637.0	386.6	 25
310	 26	567.0	69.6	 25
311	 26	193.3	28.3	 20
312	 26	366.0	64.0	 25
313	 26	415.0	68.8	 25
314	 26	721.8	101.9	 20
315	 26	401.5	53.6	 20
316	 26	263.8	40.0	 20
317	 26	356.3	55.1	 16
318	 26	553.5	64.5	 20
319	 26	2269.3	385.6	 20
320	 26	1275.3	235.3	 20
321	 26	179.0	21.1	 25
322	 26	1038.0	168.2	 25
323	 26	894.5	144.6	 20
324	 26	766.0	125.1	 25
325	 26	412.0	47.1	 25
326	 26	165.0	24.5	 20
327	 26	239.0	30.6	 25
328	 26	372.0	51.9	 25
329	 26	404.5	38.8	 20
330	 26	221.0	27.2	 25
331	 26	224.3	43.8	 20
332	 26	144.8	23.0	 16
333	 26	334.3	34.2	 20
334	 26	143.0	16.6	 20
335	 26	153.3	19.7	 16
336	 26	140.8	24.6	 20
337	 26	912.0	204.3	 25
338	 26	174.3	293.0	 20
339	 26	225.0	26.9	 25
340	 26	332.0	48.0	 25
341	 26	150.3	33.8	 20
342	 26	422.0	45.6	 25
343	 26	251.0	33.6	 25
344	 26	594.0	117.0	 20
345	 26	149.0	24.7	 25
346	 26	208.0	27.9	 25
347	 26	304.5	30.9	 20
348	 26	168.3	38.1	 20
349	 26	482.0	66.8	 20
350	 26	219.5	121.3	 16
351	 26	174.0	75.8	 20
352	 26	458.8	78.7	 20
353	 26	2644.0	752.8	 20
354	 26	134.0	17.1	 25
355	 26	139.0	16.3	 25
356	 26	178.8	25.4	 20
357	 26	4658.0	1250.7	 25
358	 26	312.0	31.5	 25
359	 26	230.0	40.8	 20
360	 26	183.0	24.3	 25
361	 26	256.0	65.9	 25
362	 26	567.8	62.4	 20
363	 26	389.0	56.1	 25
[truncated: 9,175,850 more chars]
