# Supplementary material for: Preferred analysis methods for Affymetrix GeneChips revealed by a wholly defined control dataset
Source: Genome Biol. 2005 Jan 28;6(2):R16. doi: 10.1186/gb-2005-6-2-r16 (PMC551536; doi:10.1186/gb-2005-6-2-r16)
Supplement: Additional data file 7 — A Zip archive containing plain text files (in Affymetrix CEL format), Affymetrix *.CEL files for the S chips in this dataset [file gb-2005-6-2-r16-s7.zip › ADF6-S-CEL-files/chipS-rep3.CEL]

[CEL]
Version=3

[HEADER]
Cols=640
Rows=640
TotalX=640
TotalY=640
OffsetX=0
OffsetY=0
GridCornerUL=239 234
GridCornerUR=4510 266
GridCornerLR=4482 4531
GridCornerLL=210 4499
Axis-invertX=0
AxisInvertY=0
swapXY=0
DatHeader=[0..46134]  Halfon S3:CLS=4733 RWS=4733 XIN=3  YIN=3  VE=17        2.0 10/31/02 15:13:45       DrosGenome1.1sq                  6
Algorithm=Percentile
AlgorithmParameters=Percentile:75;CellMargin:2;OutlierHigh:1.500;OutlierLow:1.004

[INTENSITY]
NumberCells=409600
CellHeader=X	Y	MEAN	STDV	NPIXELS
  0	  0	463.0	72.0	 25
  1	  0	13901.3	1201.0	 20
  2	  0	418.0	47.1	 25
  3	  0	13525.0	2264.7	 25
  4	  0	157.5	19.1	 20
  5	  0	437.0	47.3	 25
  6	  0	13071.0	2170.4	 25
  7	  0	403.8	31.4	 20
  8	  0	12383.0	1761.5	 25
  9	  0	435.0	55.8	 25
 10	  0	12158.0	738.5	 16
 11	  0	417.3	30.5	 20
 12	  0	12375.0	1879.1	 20
 13	  0	445.5	33.7	 16
 14	  0	12223.0	1386.8	 20
 15	  0	425.5	58.2	 20
 16	  0	12594.0	852.3	 16
 17	  0	409.0	48.6	 25
 18	  0	12754.0	2614.8	 25
 19	  0	431.0	45.0	 20
 20	  0	13349.0	2228.0	 25
 21	  0	452.0	53.2	 25
 22	  0	12815.0	3060.3	 25
 23	  0	421.3	52.8	 20
 24	  0	13074.0	2406.8	 25
 25	  0	462.0	70.1	 25
 26	  0	13383.0	2200.4	 20
 27	  0	530.0	60.0	 25
 28	  0	13201.0	3209.4	 25
 29	  0	441.3	47.7	 20
 30	  0	12884.5	1972.1	 20
 31	  0	511.8	63.0	 20
 32	  0	13308.3	1266.2	 16
 33	  0	454.0	39.7	 20
 34	  0	12728.0	2810.1	 20
 35	  0	444.3	47.8	 16
 36	  0	12619.5	1714.3	 20
 37	  0	445.0	44.0	 25
 38	  0	12307.5	2104.6	 20
 39	  0	425.0	40.2	 25
 40	  0	11853.0	2774.0	 25
 41	  0	444.0	42.0	 20
 42	  0	12833.0	2090.5	 25
 43	  0	429.0	45.9	 25
 44	  0	12558.5	1576.3	 20
 45	  0	434.0	40.0	 25
 46	  0	12712.0	2719.4	 25
 47	  0	429.8	42.9	 20
 48	  0	12796.0	2153.7	 25
 49	  0	409.0	33.1	 25
 50	  0	12833.8	1121.2	 16
 51	  0	418.0	27.8	 20
 52	  0	12614.8	2734.4	 20
 53	  0	408.5	32.8	 16
 54	  0	12692.3	1733.4	 20
 55	  0	451.0	41.9	 20
 56	  0	13450.3	1239.5	 16
 57	  0	453.0	42.0	 25
 58	  0	13039.0	2801.9	 25
 59	  0	445.3	35.3	 20
 60	  0	12322.0	2080.7	 25
 61	  0	469.0	39.9	 25
 62	  0	12645.0	3458.4	 25
 63	  0	447.5	68.8	 20
 64	  0	11055.0	2221.2	 25
 65	  0	393.0	32.6	 25
 66	  0	11131.8	1740.2	 20
 67	  0	410.0	41.3	 25
 68	  0	11558.0	2837.8	 25
 69	  0	402.3	34.0	 20
 70	  0	10869.3	1564.9	 20
 71	  0	421.5	39.7	 20
 72	  0	11003.3	887.7	 16
 73	  0	401.8	33.9	 20
 74	  0	11593.3	2519.8	 20
 75	  0	441.3	40.3	 16
 76	  0	11168.5	1664.3	 20
 77	  0	426.0	47.9	 25
 78	  0	10798.8	1797.5	 20
 79	  0	461.0	48.2	 25
 80	  0	12201.0	2879.6	 25
 81	  0	487.5	53.6	 20
 82	  0	12861.0	2008.7	 25
 83	  0	424.0	50.9	 25
 84	  0	12219.5	1855.4	 20
 85	  0	410.0	36.4	 25
 86	  0	13712.0	3202.4	 25
 87	  0	410.8	35.2	 20
 88	  0	11769.0	2261.7	 25
 89	  0	410.0	37.5	 25
 90	  0	11148.8	1258.1	 16
 91	  0	440.8	31.9	 20
 92	  0	12074.8	2572.3	 20
 93	  0	469.5	55.7	 16
 94	  0	11129.5	1591.8	 20
 95	  0	428.3	25.6	 20
 96	  0	11000.0	754.2	 16
 97	  0	413.0	53.8	 25
 98	  0	11734.0	2502.4	 25
 99	  0	410.5	39.5	 20
100	  0	11151.0	1796.5	 25
101	  0	429.0	28.7	 25
102	  0	10604.0	2776.5	 25
103	  0	409.8	31.5	 20
104	  0	12712.0	2442.8	 25
105	  0	418.0	73.1	 25
106	  0	13325.0	2005.4	 20
107	  0	419.0	31.5	 25
108	  0	12570.0	3403.3	 25
109	  0	455.5	35.4	 20
110	  0	13731.5	2430.4	 20
111	  0	457.3	41.5	 20
112	  0	13808.5	1376.1	 16
113	  0	452.3	39.6	 20
114	  0	12575.5	2732.1	 20
115	  0	447.3	33.5	 16
116	  0	12682.8	1593.8	 20
117	  0	442.0	38.4	 25
118	  0	11278.8	2091.0	 20
119	  0	431.0	39.7	 25
120	  0	10811.0	2424.4	 25
121	  0	404.0	38.5	 20
122	  0	11999.0	1944.5	 25
123	  0	418.0	55.4	 25
124	  0	11516.0	1466.8	 20
125	  0	429.0	45.0	 25
126	  0	11333.0	2092.9	 25
127	  0	434.3	42.4	 20
128	  0	12106.0	1772.3	 25
129	  0	410.0	41.3	 25
130	  0	11736.5	896.3	 16
131	  0	415.5	35.5	 20
132	  0	11486.5	1832.7	 20
133	  0	431.5	45.8	 16
134	  0	12604.5	1296.5	 20
135	  0	438.3	38.3	 20
136	  0	11720.8	463.6	 16
137	  0	436.0	49.8	 25
138	  0	11311.0	2422.2	 25
139	  0	403.3	38.1	 20
140	  0	12352.0	2246.6	 25
141	  0	463.0	40.1	 25
142	  0	11588.0	2731.4	 25
143	  0	419.0	30.6	 20
144	  0	11254.0	1928.7	 25
145	  0	414.0	36.9	 25
146	  0	13494.3	1181.5	 20
147	  0	437.0	39.6	 25
148	  0	12605.0	2683.4	 25
149	  0	436.0	52.4	 20
150	  0	11699.8	1641.1	 20
151	  0	420.5	38.3	 20
152	  0	12619.5	1009.5	 16
153	  0	429.5	37.9	 20
154	  0	11493.8	1998.8	 20
155	  0	419.3	50.9	 16
156	  0	11376.3	1274.7	 20
157	  0	411.0	47.8	 25
158	  0	12605.3	2288.0	 20
159	  0	424.0	46.1	 25
160	  0	12257.0	2234.6	 25
161	  0	421.5	35.8	 20
162	  0	11997.0	1992.9	 25
163	  0	441.0	36.5	 25
164	  0	12628.0	1581.3	 20
165	  0	433.0	52.7	 25
166	  0	11813.0	2368.9	 25
167	  0	445.0	54.0	 20
168	  0	11623.0	1612.5	 25
169	  0	425.0	45.7	 25
170	  0	13687.0	1197.6	 16
171	  0	446.5	36.9	 20
172	  0	13647.8	2365.0	 20
173	  0	453.0	36.5	 16
174	  0	13035.3	1604.9	 20
175	  0	454.0	42.6	 20
176	  0	13041.5	882.6	 16
177	  0	441.0	61.0	 25
178	  0	12505.0	3303.3	 25
179	  0	447.3	47.9	 20
180	  0	12788.0	2695.5	 25
181	  0	455.0	35.3	 25
182	  0	12243.0	3483.0	 25
183	  0	409.3	26.8	 20
184	  0	12886.0	2694.1	 25
185	  0	406.0	40.6	 25
186	  0	13178.3	2160.6	 20
187	  0	468.0	44.6	 25
188	  0	12865.0	3072.8	 25
189	  0	399.5	38.6	 20
190	  0	13189.3	2313.9	 20
191	  0	492.3	63.3	 20
192	  0	13294.5	1578.1	 16
193	  0	564.8	76.8	 20
194	  0	12906.5	2778.3	 20
195	  0	477.8	36.5	 16
196	  0	13276.5	1833.1	 20
197	  0	452.0	51.7	 25
198	  0	13352.3	2853.0	 20
199	  0	471.0	56.4	 25
200	  0	13060.0	3241.2	 25
201	  0	439.8	46.9	 20
202	  0	12820.0	2543.4	 25
203	  0	472.0	51.5	 25
204	  0	12793.3	2182.2	 20
205	  0	450.0	46.9	 25
206	  0	12541.0	2913.2	 25
207	  0	428.8	41.7	 20
208	  0	13145.0	2156.8	 25
209	  0	450.0	50.1	 25
210	  0	14140.8	1867.6	 16
211	  0	169.5	20.0	 20
212	  0	9077.5	2254.5	 20
213	  0	135.5	17.3	 16
214	  0	339.5	38.1	 20
215	  0	157.5	23.6	 20
216	  0	14639.8	1333.9	 16
217	  0	389.0	40.4	 25
218	  0	13197.0	2941.9	 25
219	  0	403.8	39.5	 20
220	  0	13447.0	2515.2	 25
221	  0	452.0	53.6	 25
222	  0	13033.0	3407.8	 25
223	  0	441.3	40.6	 20
224	  0	13413.0	2565.6	 25
225	  0	426.0	45.9	 25
226	  0	13396.5	1900.2	 20
227	  0	451.0	41.5	 25
228	  0	13134.0	3212.0	 25
229	  0	443.3	44.0	 20
230	  0	13204.3	2307.0	 20
231	  0	447.3	42.9	 20
232	  0	13391.3	1461.3	 16
233	  0	438.5	40.0	 20
234	  0	12975.8	3182.0	 20
235	  0	464.8	59.7	 16
236	  0	12837.0	2074.4	 20
237	  0	449.0	54.0	 25
238	  0	13202.0	2510.5	 20
239	  0	434.0	50.6	 25
240	  0	13176.0	3405.0	 25
241	  0	462.0	40.8	 20
242	  0	13329.0	2427.7	 25
243	  0	462.0	39.8	 25
244	  0	12916.8	1708.2	 20
245	  0	435.0	35.7	 25
246	  0	12807.0	2673.0	 25
247	  0	424.5	42.2	 20
248	  0	12650.0	1870.8	 25
249	  0	416.0	30.6	 25
250	  0	12668.0	1087.3	 16
251	  0	447.5	53.9	 20
252	  0	12587.0	2139.4	 20
253	  0	441.0	32.8	 16
254	  0	12860.8	1477.9	 20
255	  0	494.5	52.0	 20
256	  0	13255.3	839.2	 16
257	  0	442.0	41.7	 25
258	  0	12832.0	2799.4	 25
259	  0	476.5	42.6	 20
260	  0	12998.0	2455.3	 25
261	  0	455.0	40.9	 25
262	  0	13329.0	2972.0	 25
263	  0	458.5	41.1	 20
264	  0	13144.0	2128.4	 25
265	  0	438.0	41.9	 25
266	  0	13042.5	1545.3	 20
267	  0	449.0	36.7	 25
268	  0	12759.0	2444.9	 25
269	  0	486.3	64.4	 20
270	  0	12643.8	1738.7	 20
271	  0	446.3	41.2	 20
272	  0	12801.5	974.7	 16
273	  0	449.8	39.1	 20
274	  0	12623.5	2197.8	 20
275	  0	437.3	42.0	 16
276	  0	12457.8	1359.6	 20
277	  0	437.0	51.1	 25
278	  0	12455.5	2152.2	 20
279	  0	449.0	44.4	 25
280	  0	12613.0	2670.0	 25
281	  0	438.5	47.6	 20
282	  0	12689.0	1907.3	 25
283	  0	487.0	54.5	 25
284	  0	12987.5	1487.2	 20
285	  0	454.0	47.3	 25
286	  0	12594.0	2220.1	 25
287	  0	404.5	40.8	 20
288	  0	12368.0	1699.0	 25
289	  0	449.0	53.7	 25
290	  0	12764.3	973.3	 16
291	  0	460.5	29.6	 20
292	  0	12479.8	2032.3	 20
293	  0	460.3	35.0	 16
294	  0	12441.8	1363.7	 20
295	  0	461.3	45.6	 20
296	  0	12685.5	741.3	 16
297	  0	468.0	69.4	 25
298	  0	12182.0	3256.3	 25
299	  0	442.5	64.4	 20
300	  0	12304.0	2823.3	 25
301	  0	417.0	38.8	 25
302	  0	11589.0	3301.7	 25
303	  0	452.5	39.6	 20
304	  0	11070.0	2261.9	 25
305	  0	433.0	29.5	 25
306	  0	11020.8	1967.2	 20
307	  0	443.0	37.7	 25
308	  0	10769.0	2678.4	 25
309	  0	427.8	45.0	 20
310	  0	11254.5	2054.6	 20
311	  0	505.3	38.7	 20
312	  0	11353.3	1531.4	 16
313	  0	439.3	38.4	 20
314	  0	11109.0	2508.1	 20
315	  0	451.3	38.7	 16
316	  0	10594.0	1535.5	 20
317	  0	442.0	53.8	 25
318	  0	11333.0	2876.6	 20
319	  0	460.0	42.8	 25
320	  0	11739.0	3258.4	 25
321	  0	449.3	47.1	 20
322	  0	11053.0	2611.9	 25
323	  0	441.0	39.4	 25
324	  0	10728.8	2263.3	 20
325	  0	400.0	28.9	 25
326	  0	10865.0	2584.5	 25
327	  0	464.5	36.1	 20
328	  0	11672.0	2087.9	 25
329	  0	443.0	43.1	 25
330	  0	12178.0	1855.7	 16
331	  0	453.8	37.9	 20
332	  0	11090.3	2478.0	 20
333	  0	499.5	52.2	 16
334	  0	12153.5	1894.2	 20
335	  0	485.5	47.4	 20
336	  0	12480.8	1322.0	 16
337	  0	631.0	120.3	 25
338	  0	12029.0	2992.7	 25
339	  0	616.5	58.8	 20
340	  0	11895.0	2575.1	 25
341	  0	480.0	51.3	 25
342	  0	12088.0	3393.2	 25
343	  0	456.8	44.6	 20
344	  0	11589.0	2660.4	 25
345	  0	459.0	44.3	 25
346	  0	12304.5	2171.4	 20
347	  0	446.0	39.3	 25
348	  0	11912.0	3160.5	 25
349	  0	444.3	40.0	 20
350	  0	12377.0	2423.7	 20
351	  0	451.8	39.3	 20
352	  0	12118.0	1790.2	 16
353	  0	467.5	22.8	 20
354	  0	12454.3	2766.8	 20
355	  0	509.8	44.7	 16
356	  0	11841.3	1775.1	 20
357	  0	498.0	62.5	 25
358	  0	11656.8	2236.0	 20
359	  0	533.0	59.3	 25
360	  0	12532.0	2562.0	 25
361	  0	451.5	39.1	 20
362	  0	12064.0	2081.7	 25
363	  0	469.0	38.0	 25
364	  0	12715.8	1603.7	 20
365	  0	501.0	43.1	 25
366	  0	11971.0	2067.2	 25
367	  0	459.5	40.8	 20
368	  0	12199.0	1888.3	 25
369	  0	897.0	103.5	 25
370	  0	13253.8	1259.1	 16
371	  0	617.3	73.8	 20
372	  0	12360.0	1787.9	 20
373	  0	485.5	45.1	 16
374	  0	12316.3	1835.8	 20
375	  0	470.5	41.2	 20
376	  0	12591.8	975.4	 16
377	  0	501.0	42.9	 25
378	  0	11889.0	2980.3	 25
379	  0	447.5	38.1	 20
380	  0	12025.0	2831.6	 25
381	  0	466.0	28.6	 25
382	  0	11871.0	2533.7	 25
383	  0	480.0	34.4	 20
384	  0	12027.0	2367.0	 25
385	  0	441.0	43.9	 25
386	  0	12322.0	1807.5	 20
387	  0	475.0	38.2	 25
388	  0	12115.0	2038.1	 25
389	  0	499.5	35.9	 20
390	  0	11619.0	1827.7	 20
391	  0	484.0	43.2	 20
392	  0	12355.3	948.4	 16
393	  0	484.5	38.2	 20
394	  0	12836.5	1838.9	 20
395	  0	462.8	37.1	 16
396	  0	12323.8	1539.2	 20
397	  0	412.0	38.6	 25
398	  0	11561.3	2758.5	 20
399	  0	458.0	66.4	 25
400	  0	11149.0	2519.8	 25
401	  0	452.8	49.9	 20
402	  0	11473.0	2342.1	 25
403	  0	459.0	43.4	 25
404	  0	12071.5	2075.3	 20
405	  0	481.0	55.6	 25
406	  0	11892.0	2110.6	 25
407	  0	461.3	36.6	 20
408	  0	11265.0	1945.4	 25
409	  0	484.0	43.5	 25
410	  0	11225.8	1608.9	 16
411	  0	479.0	55.0	 20
412	  0	11386.3	1766.0	 20
413	  0	478.0	50.8	 16
414	  0	12340.0	1774.6	 20
415	  0	769.0	104.8	 20
416	  0	12579.3	991.2	 16
417	  0	633.0	88.0	 25
418	  0	11418.0	2753.1	 25
419	  0	485.3	46.8	 20
420	  0	10412.0	2398.6	 25
421	  0	500.0	69.3	 25
422	  0	11222.0	2533.0	 25
423	  0	462.5	61.9	 20
424	  0	249.0	37.2	 25
425	  0	7971.0	1980.0	 25
426	  0	237.5	28.0	 20
427	  0	371.0	44.6	 25
428	  0	199.0	22.1	 25
429	  0	549.0	47.0	 20
430	  0	13383.0	2141.1	 20
431	  0	530.3	56.2	 20
432	  0	12476.8	1424.3	 16
433	  0	514.5	37.2	 20
434	  0	12453.5	2137.8	 20
435	  0	556.0	50.4	 16
436	  0	12022.5	1728.1	 20
437	  0	631.0	226.9	 25
438	  0	11725.3	3121.0	 20
439	  0	822.0	134.0	 25
440	  0	11536.0	2853.5	 25
441	  0	949.5	127.6	 20
442	  0	12427.0	2826.6	 25
443	  0	2324.0	631.4	 25
444	  0	14912.8	3076.7	 20
445	  0	960.0	255.4	 25
446	  0	12736.0	2365.4	 25
447	  0	507.8	54.2	 20
448	  0	12927.0	2650.7	 25
449	  0	674.0	62.0	 25
450	  0	13259.3	2229.7	 16
451	  0	555.8	57.2	 20
452	  0	12155.8	2038.4	 20
453	  0	457.0	39.1	 16
454	  0	12390.8	2382.2	 20
455	  0	651.0	70.7	 20
456	  0	13215.3	1481.1	 16
457	  0	1017.0	144.3	 25
458	  0	13372.0	3538.7	 25
459	  0	690.5	122.3	 20
460	  0	12731.0	3662.3	 25
461	  0	494.0	54.9	 25
462	  0	12606.0	3141.2	 25
463	  0	554.3	81.8	 20
464	  0	13296.0	2951.9	 25
465	  0	3607.0	1942.6	 25
466	  0	17289.0	3644.9	 20
467	  0	3103.0	548.5	 25
468	  0	16874.0	3450.5	 25
469	  0	2874.0	1438.5	 20
470	  0	16181.8	2603.5	 20
471	  0	928.0	100.0	 20
472	  0	15526.3	1627.7	 16
473	  0	2074.5	366.6	 20
474	  0	12774.3	2250.1	 20
475	  0	1770.3	198.8	 16
476	  0	15639.5	2226.0	 20
477	  0	1279.0	292.7	 25
478	  0	16266.3	2591.6	 20
479	  0	1039.0	196.3	 25
480	  0	14753.0	2807.8	 25
481	  0	1592.5	296.2	 20
482	  0	16106.0	3443.3	 25
483	  0	777.0	247.2	 25
484	  0	13068.0	2071.4	 20
485	  0	671.0	110.1	 25
486	  0	12194.0	2129.7	 25
487	  0	1056.0	230.2	 20
488	  0	14794.0	1948.6	 25
489	  0	1343.0	212.4	 25
490	  0	12647.3	1647.3	 16
491	  0	1701.0	958.9	 20
492	  0	17452.5	3894.5	 20
493	  0	4264.3	1744.7	 16
494	  0	17089.8	3090.6	 20
495	  0	1388.8	1272.6	 20
496	  0	17486.3	3080.0	 16
497	  0	2651.0	1205.1	 25
498	  0	16557.0	4933.0	 25
499	  0	1416.3	303.8	 20
500	  0	14821.0	4573.4	 25
501	  0	1492.0	519.6	 25
502	  0	16871.0	3705.8	 25
503	  0	1703.3	219.1	 20
504	  0	13865.0	2735.5	 25
505	  0	663.0	115.7	 25
506	  0	13077.8	2004.0	 20
507	  0	489.0	41.5	 25
508	  0	13487.0	2241.7	 25
509	  0	510.5	46.9	 20
510	  0	13392.5	2370.7	 20
511	  0	575.3	72.7	 20
512	  0	13242.3	1382.6	 16
513	  0	851.5	141.3	 20
514	  0	13124.0	1999.8	 20
515	  0	552.0	44.1	 16
516	  0	12160.5	2178.3	 20
517	  0	655.0	69.2	 25
518	  0	12691.5	2757.9	 20
519	  0	1649.0	382.8	 25
520	  0	13098.0	2840.9	 25
521	  0	1368.3	127.0	 20
522	  0	14449.0	2877.7	 25
523	  0	2961.0	289.0	 25
524	  0	12501.8	1270.6	 20
525	  0	3885.0	934.5	 25
526	  0	14325.0	2701.6	 25
527	  0	915.5	150.7	 20
528	  0	12957.0	2547.7	 25
529	  0	752.0	114.0	 25
530	  0	12736.3	1692.6	 16
531	  0	575.8	106.4	 20
532	  0	12614.0	1953.4	 20
533	  0	491.3	46.2	 16
534	  0	12649.0	2240.4	 20
535	  0	593.8	51.9	 20
536	  0	13155.3	1491.2	 16
537	  0	534.0	107.8	 25
538	  0	12849.0	2877.2	 25
539	  0	493.5	33.1	 20
540	  0	13636.0	3117.2	 25
541	  0	958.0	256.1	 25
542	  0	14893.0	3331.0	 25
543	  0	898.8	88.9	 20
544	  0	13295.0	2462.1	 25
545	  0	985.0	246.4	 25
546	  0	15141.3	1781.9	 20
547	  0	2846.0	624.0	 25
548	  0	14085.0	2098.8	 25
549	  0	1749.0	350.7	 20
550	  0	15885.0	2752.0	 20
551	  0	1238.3	316.4	 20
552	  0	14340.5	1702.6	 16
553	  0	2331.8	615.9	 20
554	  0	14057.3	1873.4	 20
555	  0	1062.3	138.1	 16
556	  0	14438.0	2220.0	 20
557	  0	663.0	73.4	 25
558	  0	14446.0	3200.1	 20
559	  0	871.0	120.2	 25
560	  0	13972.0	2943.2	 25
561	  0	661.5	50.7	 20
562	  0	13587.0	3030.9	 25
563	  0	750.0	83.4	 25
564	  0	14141.8	2234.5	 20
565	  0	1004.0	96.0	 25
566	  0	14403.0	2304.5	 25
567	  0	1433.3	165.4	 20
568	  0	13845.0	2727.6	 25
569	  0	692.0	71.8	 25
570	  0	13996.3	2036.2	 16
571	  0	633.3	74.1	 20
572	  0	14757.8	2238.1	 20
573	  0	1477.5	198.9	 16
574	  0	14908.3	2503.4	 20
575	  0	1502.5	97.2	 20
576	  0	15126.0	1294.2	 16
577	  0	1978.0	195.0	 25
578	  0	15050.0	3278.5	 25
579	  0	1255.5	91.0	 20
580	  0	14545.0	3542.8	 25
581	  0	1105.0	104.0	 25
582	  0	14289.0	2827.0	 25
583	  0	999.5	94.4	 20
584	  0	15565.0	2844.9	 25
585	  0	2529.0	768.3	 25
586	  0	18349.5	2169.8	 20
587	  0	3064.0	966.8	 25
588	  0	15403.0	2479.6	 25
589	  0	830.0	77.0	 20
590	  0	14067.0	2351.7	 20
591	  0	1396.8	150.3	 20
592	  0	14069.0	1712.3	 16
593	  0	1025.3	56.9	 20
594	  0	14687.8	2052.9	 20
595	  0	837.5	67.2	 16
596	  0	14596.8	2282.4	 20
597	  0	720.0	58.5	 25
598	  0	14544.3	3003.3	 20
599	  0	698.0	55.9	 25
600	  0	14312.0	2779.5	 25
601	  0	1053.3	118.5	 20
602	  0	14405.0	2721.8	 25
603	  0	852.0	66.6	 25
604	  0	15073.8	2272.7	 20
605	  0	637.0	84.1	 25
606	  0	15130.0	2282.6	 25
607	  0	693.3	69.8	 20
608	  0	14952.0	3016.8	 25
609	  0	743.0	48.6	 25
610	  0	15617.8	1989.0	 16
611	  0	745.8	100.3	 20
612	  0	14631.3	2336.3	 20
613	  0	757.8	67.7	 16
614	  0	14035.3	3082.6	 20
615	  0	618.0	55.6	 20
616	  0	14639.3	1634.5	 16
617	  0	864.0	245.6	 25
618	  0	14451.0	3339.0	 25
619	  0	683.5	59.4	 20
620	  0	14408.0	3753.1	 25
621	  0	651.0	105.5	 25
622	  0	14123.0	2804.3	 25
623	  0	599.8	51.8	 20
624	  0	13190.0	2808.5	 25
625	  0	662.0	50.4	 25
626	  0	14033.8	1799.6	 20
627	  0	648.0	84.2	 25
628	  0	14915.0	2354.8	 25
629	  0	571.8	39.9	 20
630	  0	15262.8	2846.6	 20
631	  0	897.8	75.8	 20
632	  0	15350.0	1723.6	 16
633	  0	1277.3	327.4	 20
634	  0	15860.3	2511.4	 20
635	  0	398.8	30.9	 16
636	  0	845.5	110.4	 20
637	  0	17362.0	3828.6	 25
638	  0	962.0	174.1	 20
639	  0	16790.0	4172.0	 25
  0	  1	14510.3	2628.6	 20
  1	  1	458.3	43.1	 16
  2	  1	13523.0	1560.8	 20
  3	  1	459.0	93.6	 25
  4	  1	194.0	36.6	 20
  5	  1	145.0	16.3	 25
  6	  1	152.0	22.9	 25
  7	  1	156.8	23.4	 20
  8	  1	166.0	22.2	 25
  9	  1	182.0	27.1	 25
 10	  1	177.8	31.7	 20
 11	  1	174.0	23.1	 25
 12	  1	182.0	23.5	 25
 13	  1	179.5	20.0	 20
 14	  1	160.0	14.5	 25
 15	  1	171.0	31.3	 25
 16	  1	179.3	32.0	 20
 17	  1	153.0	14.3	 20
 18	  1	148.5	23.0	 20
 19	  1	168.3	25.2	 16
 20	  1	168.3	74.3	 20
 21	  1	191.3	29.1	 20
 22	  1	178.3	19.8	 16
 23	  1	196.0	27.3	 25
 24	  1	220.0	30.5	 25
 25	  1	175.0	16.2	 20
 26	  1	159.0	23.3	 25
 27	  1	152.0	18.4	 25
 28	  1	162.0	24.6	 25
 29	  1	156.5	18.1	 20
 30	  1	157.0	20.9	 25
 31	  1	193.0	27.3	 25
 32	  1	178.3	26.7	 20
 33	  1	195.0	30.7	 25
 34	  1	207.0	29.3	 25
 35	  1	184.5	22.2	 20
 36	  1	187.0	20.5	 25
 37	  1	171.3	20.8	 20
 38	  1	151.0	16.2	 16
 39	  1	161.5	20.5	 20
 40	  1	191.3	20.0	 20
 41	  1	176.3	21.0	 16
 42	  1	186.0	27.9	 20
 43	  1	177.0	21.1	 25
 44	  1	168.0	28.0	 20
 45	  1	173.0	26.9	 25
 46	  1	180.0	25.2	 25
 47	  1	170.3	22.8	 20
 48	  1	181.0	24.3	 25
 49	  1	209.0	31.9	 25
 50	  1	179.3	32.4	 20
 51	  1	212.0	36.3	 25
 52	  1	179.0	21.8	 25
 53	  1	180.0	35.1	 20
 54	  1	190.0	30.0	 25
 55	  1	191.0	26.1	 25
 56	  1	446.5	32.5	 20
 57	  1	13101.0	1063.7	 20
 58	  1	13418.5	1092.5	 20
 59	  1	11929.0	1241.1	 16
 60	  1	456.0	33.4	 20
 61	  1	203.0	18.2	 20
 62	  1	442.0	38.0	 16
 63	  1	403.0	34.0	 25
 64	  1	410.0	33.8	 25
 65	  1	428.5	31.2	 20
 66	  1	393.0	38.0	 25
 67	  1	219.0	32.9	 25
 68	  1	384.0	40.2	 25
 69	  1	411.3	39.1	 20
 70	  1	412.0	41.4	 25
 71	  1	420.0	32.5	 25
 72	  1	416.3	36.2	 20
 73	  1	216.0	32.9	 25
 74	  1	411.0	38.2	 25
 75	  1	412.3	28.8	 20
 76	  1	416.0	30.9	 25
 77	  1	458.5	123.0	 20
 78	  1	412.3	40.8	 16
 79	  1	210.3	32.3	 20
 80	  1	453.3	37.5	 20
 81	  1	12688.3	499.7	 16
 82	  1	13073.0	798.8	 20
 83	  1	11260.0	2716.0	 25
 84	  1	415.5	34.3	 20
 85	  1	230.0	24.5	 25
 86	  1	13914.0	2621.9	 25
 87	  1	440.3	44.6	 20
 88	  1	420.0	29.0	 25
 89	  1	437.0	30.5	 25
 90	  1	399.8	23.5	 20
 91	  1	206.0	22.0	 25
 92	  1	415.0	38.2	 25
 93	  1	426.0	43.4	 20
 94	  1	402.0	45.2	 25
 95	  1	406.0	32.1	 25
 96	  1	375.0	27.8	 20
 97	  1	197.5	34.4	 20
 98	  1	376.0	30.0	 20
 99	  1	412.8	35.3	 16
100	  1	430.0	44.4	 20
101	  1	422.0	40.5	 20
102	  1	390.5	29.0	 16
103	  1	202.0	20.2	 25
104	  1	174.0	26.2	 25
105	  1	164.5	20.3	 20
106	  1	169.0	19.7	 25
107	  1	183.0	23.3	 25
108	  1	192.0	28.9	 25
109	  1	178.3	22.2	 20
110	  1	14418.0	630.6	 25
111	  1	13307.0	1180.6	 25
112	  1	13253.5	1487.5	 20
113	  1	465.0	41.9	 25
114	  1	437.0	62.0	 25
115	  1	215.3	22.3	 20
116	  1	447.0	34.7	 25
117	  1	425.5	34.7	 20
118	  1	415.8	39.4	 16
119	  1	430.3	28.4	 20
120	  1	413.8	52.0	 20
121	  1	209.8	25.3	 16
122	  1	413.8	43.2	 20
123	  1	419.0	35.5	 25
124	  1	425.3	20.5	 20
125	  1	404.0	36.9	 25
126	  1	388.0	44.4	 25
127	  1	202.8	31.6	 20
128	  1	430.0	45.8	 25
129	  1	444.0	40.7	 25
130	  1	432.8	61.5	 20
131	  1	437.0	42.4	 25
132	  1	438.0	50.4	 25
133	  1	196.0	24.7	 20
134	  1	456.0	49.0	 25
135	  1	432.0	49.5	 25
136	  1	425.5	39.5	 20
137	  1	433.0	32.2	 20
138	  1	438.3	44.6	 20
139	  1	215.3	18.5	 16
140	  1	434.0	49.2	 20
141	  1	471.8	41.6	 20
142	  1	444.8	32.4	 16
143	  1	408.0	39.0	 25
144	  1	403.0	30.0	 25
145	  1	212.3	24.6	 20
146	  1	13462.0	1524.5	 25
147	  1	427.0	35.8	 25
148	  1	431.0	38.2	 25
149	  1	422.5	48.7	 20
150	  1	437.0	48.8	 25
151	  1	211.0	24.8	 25
152	  1	432.3	40.8	 20
153	  1	412.0	24.2	 25
154	  1	421.0	39.7	 25
155	  1	427.5	37.6	 20
156	  1	404.0	36.7	 25
157	  1	193.5	18.3	 20
158	  1	434.0	47.6	 16
159	  1	417.8	31.1	 20
160	  1	11907.0	2014.7	 20
161	  1	433.3	28.0	 16
162	  1	387.3	25.4	 20
163	  1	203.0	21.0	 25
164	  1	403.3	37.9	 20
165	  1	426.0	52.3	 25
166	  1	435.0	40.8	 25
167	  1	431.5	37.2	 20
168	  1	440.0	50.8	 25
169	  1	183.0	21.2	 25
170	  1	170.8	23.2	 20
171	  1	168.0	27.4	 25
172	  1	183.0	24.2	 25
173	  1	211.3	28.2	 20
174	  1	187.0	22.5	 25
175	  1	184.0	21.0	 25
176	  1	173.0	24.3	 20
177	  1	180.8	25.7	 20
178	  1	171.5	13.8	 20
179	  1	178.0	18.4	 16
180	  1	182.8	27.9	 20
181	  1	181.3	18.5	 20
182	  1	158.5	19.2	 16
183	  1	178.0	20.6	 25
184	  1	238.0	40.6	 25
185	  1	231.3	32.2	 20
186	  1	225.0	36.1	 25
187	  1	204.0	21.3	 25
188	  1	182.0	25.8	 25
189	  1	200.3	27.2	 20
190	  1	174.0	20.1	 25
191	  1	191.0	32.2	 25
192	  1	195.3	29.9	 20
193	  1	184.0	20.1	 25
194	  1	182.0	22.8	 25
195	  1	197.3	27.3	 20
196	  1	181.0	29.9	 25
197	  1	192.8	23.5	 20
198	  1	187.0	29.6	 16
199	  1	162.5	16.1	 20
200	  1	164.3	23.8	 20
201	  1	191.0	21.7	 16
202	  1	185.0	21.9	 20
203	  1	183.0	23.0	 25
204	  1	174.8	30.4	 20
205	  1	180.0	25.4	 25
206	  1	196.0	33.3	 25
207	  1	168.0	22.1	 20
208	  1	202.0	23.8	 25
209	  1	188.0	18.1	 25
210	  1	174.0	22.3	 20
211	  1	160.0	23.5	 25
212	  1	3979.0	850.4	 25
213	  1	132.3	19.7	 20
214	  1	289.0	34.6	 25
215	  1	131.0	20.5	 25
216	  1	165.8	27.4	 20
217	  1	157.8	18.2	 20
218	  1	197.3	22.6	 20
219	  1	189.5	26.8	 16
220	  1	175.3	19.4	 20
221	  1	178.5	18.2	 20
222	  1	193.8	24.6	 16
223	  1	215.0	35.6	 25
224	  1	170.0	23.0	 25
225	  1	157.3	17.1	 20
226	  1	198.0	25.8	 25
227	  1	205.0	26.4	 25
228	  1	195.0	25.1	 25
229	  1	193.3	27.9	 20
230	  1	218.0	37.1	 25
231	  1	196.0	18.9	 25
232	  1	172.3	22.9	 20
233	  1	178.0	21.7	 25
234	  1	184.0	27.7	 25
235	  1	208.0	25.2	 20
236	  1	199.0	26.5	 25
237	  1	182.8	24.5	 20
238	  1	193.8	28.5	 16
239	  1	200.0	27.3	 20
240	  1	201.0	21.9	 20
241	  1	202.3	25.3	 16
242	  1	201.3	32.0	 20
243	  1	199.0	35.8	 25
244	  1	192.3	31.8	 20
245	  1	178.0	22.4	 25
246	  1	184.0	29.2	 25
247	  1	181.5	26.7	 20
248	  1	188.0	27.0	 25
249	  1	181.0	22.7	 25
250	  1	171.5	23.6	 20
251	  1	192.0	36.4	 25
252	  1	194.0	23.6	 25
253	  1	194.8	17.4	 20
254	  1	217.0	29.7	 25
255	  1	194.0	31.5	 25
256	  1	206.0	34.1	 20
257	  1	203.0	27.0	 20
258	  1	225.5	32.5	 20
259	  1	226.8	28.8	 16
260	  1	205.0	23.5	 20
261	  1	192.0	25.9	 20
262	  1	197.3	18.0	 16
263	  1	212.0	30.2	 25
264	  1	213.0	27.6	 25
265	  1	202.0	23.7	 20
266	  1	223.0	32.6	 25
267	  1	223.0	40.3	 25
268	  1	231.0	31.6	 25
269	  1	228.0	25.4	 20
270	  1	201.0	25.0	 25
271	  1	201.0	39.4	 25
272	  1	217.0	25.6	 20
273	  1	206.0	23.8	 25
274	  1	197.0	27.8	 25
275	  1	196.0	24.1	 20
276	  1	191.0	24.8	 25
277	  1	200.0	24.7	 20
278	  1	183.0	25.0	 16
279	  1	176.5	21.5	 20
280	  1	184.8	29.6	 20
281	  1	192.3	21.9	 16
282	  1	190.3	16.4	 20
283	  1	206.0	26.8	 25
284	  1	223.0	57.4	 20
285	  1	221.0	54.8	 25
286	  1	221.0	38.4	 25
287	  1	199.8	34.3	 20
288	  1	186.0	25.3	 25
289	  1	201.0	24.9	 25
290	  1	201.3	24.5	 20
291	  1	191.0	27.1	 25
292	  1	207.0	21.7	 25
293	  1	213.3	16.3	 20
294	  1	224.0	26.9	 25
295	  1	248.0	29.0	 25
296	  1	264.5	40.6	 20
297	  1	255.0	30.5	 20
298	  1	223.3	19.5	 20
299	  1	202.3	23.2	 16
300	  1	182.3	21.2	 20
301	  1	180.0	18.7	 20
302	  1	386.5	45.6	 16
303	  1	466.0	41.8	 25
304	  1	454.0	44.7	 25
305	  1	310.0	35.5	 20
306	  1	242.0	28.5	 25
307	  1	404.0	46.5	 25
308	  1	5647.0	1415.3	 25
309	  1	384.0	34.9	 20
310	  1	636.0	78.7	 25
311	  1	266.0	41.5	 25
312	  1	1318.5	126.3	 20
313	  1	345.0	45.0	 25
314	  1	461.0	44.7	 25
315	  1	597.5	59.7	 20
316	  1	2149.0	326.7	 25
317	  1	233.8	34.8	 20
318	  1	1676.5	121.0	 16
319	  1	945.3	69.0	 20
320	  1	2932.3	461.2	 20
321	  1	3893.3	343.8	 16
322	  1	199.0	25.3	 20
323	  1	360.0	34.8	 25
324	  1	349.8	34.3	 20
325	  1	375.0	32.8	 25
326	  1	760.0	66.4	 25
327	  1	453.8	45.0	 20
328	  1	363.0	42.4	 25
329	  1	259.0	25.7	 25
330	  1	405.8	37.3	 20
331	  1	6116.0	1085.7	 25
332	  1	4600.0	931.1	 25
333	  1	375.0	28.4	 20
334	  1	1904.0	274.2	 25
335	  1	465.0	47.0	 25
336	  1	277.0	22.4	 20
337	  1	249.0	29.6	 20
338	  1	468.3	58.2	 20
339	  1	487.0	41.6	 16
340	  1	4379.0	416.8	 20
341	  1	2261.5	367.9	 20
342	  1	514.8	48.0	 16
343	  1	371.0	34.5	 25
344	  1	308.0	24.7	 25
345	  1	386.8	34.2	 20
346	  1	1086.0	100.0	 25
347	  1	4921.0	864.9	 25
348	  1	498.0	61.7	 25
349	  1	225.5	16.0	 20
350	  1	2901.0	480.7	 25
351	  1	396.0	30.2	 25
352	  1	319.5	39.6	 20
353	  1	756.0	57.8	 25
354	  1	6870.0	1461.0	 25
355	  1	980.0	57.2	 20
356	  1	427.0	42.8	 25
357	  1	691.5	45.1	 20
358	  1	351.5	37.7	 16
359	  1	646.0	70.9	 20
360	  1	279.3	26.8	 20
361	  1	241.3	35.1	 16
362	  1	5280.8	703.9	 20
363	  1	4602.0	870.9	 25
364	  1	3040.8	355.3	 20
365	  1	611.0	41.4	 25
366	  1	370.0	37.0	 25
367	  1	863.5	61.2	 20
368	  1	865.0	87.8	 25
369	  1	1126.0	88.5	 25
370	  1	4078.3	311.4	 20
371	  1	899.0	87.0	 25
372	  1	374.0	41.7	 25
373	  1	366.0	31.9	 20
374	  1	513.0	32.3	 25
375	  1	798.0	67.7	 25
376	  1	1451.5	70.5	 20
377	  1	1016.0	90.2	 20
378	  1	306.8	31.0	 20
379	  1	372.8	48.7	 16
380	  1	306.3	37.1	 20
381	  1	2880.5	403.9	 20
382	  1	2251.5	213.5	 16
383	  1	542.0	48.2	 25
384	  1	666.0	44.0	 25
385	  1	533.3	49.0	 20
386	  1	771.0	75.7	 25
387	  1	1113.0	70.0	 25
388	  1	664.0	70.4	 25
389	  1	1051.3	129.7	 20
390	  1	277.0	40.9	 25
391	  1	1247.0	149.5	 25
392	  1	2127.0	106.4	 20
393	  1	719.0	44.5	 25
394	  1	801.0	82.4	 25
395	  1	4737.8	527.9	 20
396	  1	826.0	64.3	 25
397	  1	558.3	48.8	 20
398	  1	324.3	25.4	 16
399	  1	254.8	34.8	 20
400	  1	355.0	38.1	 20
401	  1	1013.0	65.3	 16
402	  1	506.5	37.9	 20
403	  1	399.0	34.2	 25
404	  1	295.5	30.3	 20
405	  1	441.0	52.2	 25
406	  1	658.0	51.6	 25
407	  1	4600.5	367.8	 20
408	  1	357.0	38.2	 25
409	  1	1081.0	166.7	 25
410	  1	512.5	48.7	 20
411	  1	297.0	42.3	 25
412	  1	334.0	40.9	 25
413	  1	556.3	54.7	 20
414	  1	360.0	39.7	 25
415	  1	4481.0	635.3	 25
416	  1	395.3	37.2	 20
417	  1	4036.5	580.2	 20
418	  1	931.3	63.6	 20
419	  1	911.8	55.2	 16
420	  1	340.8	49.8	 20
421	  1	298.8	28.5	 20
422	  1	288.3	26.6	 16
423	  1	276.0	27.9	 25
424	  1	217.0	23.9	 25
425	  1	3994.5	343.1	 20
426	  1	175.0	23.7	 25
427	  1	298.0	23.6	 25
428	  1	163.0	40.9	 25
429	  1	5843.3	818.3	 20
430	  1	2523.0	285.9	 25
431	  1	529.0	44.5	 25
432	  1	578.3	31.8	 20
433	  1	1238.0	128.1	 25
434	  1	876.0	248.7	 25
435	  1	10574.8	1016.6	 20
436	  1	718.0	98.7	 25
437	  1	17617.5	2375.3	 20
438	  1	554.0	27.4	 16
439	  1	694.3	39.1	 20
440	  1	768.0	68.2	 20
441	  1	529.0	59.2	 16
442	  1	652.8	77.3	 20
443	  1	704.0	123.2	 25
444	  1	1487.8	168.9	 20
445	  1	1132.0	153.6	 25
446	  1	424.0	33.8	 25
447	  1	335.8	25.4	 20
448	  1	559.0	54.4	 25
449	  1	511.0	58.6	 25
450	  1	520.0	65.5	 20
451	  1	641.0	98.7	 25
452	  1	199.0	23.3	 25
453	  1	317.3	47.4	 20
454	  1	931.0	147.7	 25
455	  1	552.0	43.3	 25
456	  1	2626.5	216.2	 20
457	  1	558.3	55.7	 20
458	  1	889.8	90.3	 20
459	  1	526.3	71.5	 16
460	  1	708.5	110.0	 20
461	  1	1348.5	70.9	 20
462	  1	1028.3	48.9	 16
463	  1	1174.0	210.5	 25
464	  1	384.0	67.1	 25
465	  1	1481.8	152.5	 20
466	  1	986.0	558.4	 25
467	  1	700.0	144.2	 25
468	  1	1024.0	460.8	 25
469	  1	627.8	101.1	 20
470	  1	392.0	88.7	 25
471	  1	699.0	62.9	 25
472	  1	6997.5	746.3	 20
473	  1	1583.0	119.4	 25
474	  1	2475.0	250.9	 25
475	  1	1236.8	126.6	 20
476	  1	1186.0	370.4	 25
477	  1	3493.8	561.8	 20
478	  1	700.3	189.5	 16
479	  1	497.0	58.9	 20
480	  1	498.8	145.9	 20
481	  1	505.3	78.7	 16
482	  1	624.0	109.7	 20
483	  1	1182.0	181.9	 25
484	  1	300.5	32.3	 20
485	  1	773.0	82.2	 25
486	  1	351.0	28.2	 25
487	  1	393.3	54.8	 20
488	  1	1189.0	233.5	 25
489	  1	642.0	112.6	 25
490	  1	482.8	85.1	 20
491	  1	567.0	121.5	 25
492	  1	2866.0	779.0	 25
493	  1	5423.5	771.3	 20
494	  1	4609.0	988.2	 25
495	  1	1581.0	777.6	 25
496	  1	724.3	452.4	 20
497	  1	562.3	61.0	 20
498	  1	725.8	117.0	 20
499	  1	1186.3	80.8	 16
500	  1	1131.0	302.9	 20
501	  1	643.0	87.5	 20
502	  1	694.3	245.7	 16
503	  1	11902.0	2968.9	 25
504	  1	530.0	200.0	 25
505	  1	241.0	22.4	 20
506	  1	315.0	27.3	 25
507	  1	3148.0	486.3	 25
508	  1	572.0	48.1	 25
509	  1	298.0	31.5	 20
510	  1	1007.0	130.1	 25
511	  1	416.0	25.9	 25
512	  1	332.5	30.4	 20
513	  1	426.0	36.4	 25
514	  1	328.0	33.4	 25
515	  1	927.8	104.5	 20
516	  1	578.0	30.5	 25
517	  1	567.8	67.4	 20
518	  1	2944.5	334.5	 16
519	  1	16358.0	1945.2	 20
520	  1	2486.8	360.1	 20
521	  1	4556.3	238.7	 16
522	  1	3374.0	294.5	 20
523	  1	2316.0	233.1	 25
524	  1	2060.5	267.8	 20
525	  1	2214.0	205.6	 25
526	  1	1245.0	223.4	 25
527	  1	1697.8	175.0	 20
528	  1	1663.0	245.9	 25
529	  1	523.0	55.6	 25
530	  1	275.3	26.9	 20
531	  1	244.0	35.8	 25
532	  1	417.0	41.5	 25
533	  1	316.3	31.8	 20
534	  1	9014.0	1731.2	 25
535	  1	603.0	48.9	 25
536	  1	841.8	65.6	 20
537	  1	743.5	99.9	 20
538	  1	814.8	67.7	 20
539	  1	455.8	17.3	 16
540	  1	322.8	44.1	 20
541	  1	713.3	64.9	 20
542	  1	1124.3	340.2	 16
543	  1	479.0	81.4	 25
544	  1	1282.0	137.3	 25
545	  1	7586.8	621.6	 20
546	  1	2408.0	425.7	 25
547	  1	1724.0	397.5	 25
548	  1	3664.0	1638.9	 25
549	  1	3596.0	657.0	 20
550	  1	1549.0	612.0	 25
551	  1	677.0	169.9	 25
552	  1	738.0	128.9	 20
553	  1	583.0	134.6	 25
554	  1	1151.0	269.9	 25
555	  1	999.3	83.4	 20
556	  1	2048.0	177.4	 25
557	  1	344.8	37.2	 20
558	  1	396.0	35.1	 16
559	  1	347.0	50.2	 20
560	  1	443.0	49.6	 20
561	  1	676.3	47.9	 16
562	  1	483.5	51.1	 20
563	  1	478.0	26.5	 25
564	  1	671.0	113.8	 20
565	  1	506.0	60.3	 25
566	  1	1269.0	205.6	 25
567	  1	744.8	171.4	 20
568	  1	582.0	150.3	 25
569	  1	3664.0	612.9	 25
570	  1	267.8	27.6	 20
571	  1	238.0	20.4	 25
572	  1	510.0	154.5	 25
573	  1	1203.0	222.7	 20
574	  1	4436.0	554.9	 25
575	  1	1060.0	172.7	 25
576	  1	1274.5	196.3	 20
577	  1	2826.0	282.0	 20
578	  1	1297.3	136.4	 20
579	  1	1158.0	71.2	 16
580	  1	1268.5	209.2	 20
581	  1	1200.8	116.6	 20
582	  1	1895.0	176.6	 16
583	  1	1931.0	335.6	 25
584	  1	1275.0	178.3	 25
585	  1	1301.8	160.8	 20
586	  1	1221.0	615.8	 25
587	  1	4592.0	836.1	 25
588	  1	381.0	112.3	 25
589	  1	513.8	48.6	 20
590	  1	694.0	182.9	 25
591	  1	1380.0	107.2	 25
592	  1	1798.0	480.8	 20
593	  1	1363.0	63.9	 25
594	  1	1642.0	258.5	 25
595	  1	971.0	61.5	 20
596	  1	1316.0	127.0	 25
597	  1	1335.8	52.0	 20
598	  1	1377.5	81.2	 16
599	  1	1463.5	166.1	 20
600	  1	4849.5	696.6	 20
601	  1	488.8	47.7	 16
602	  1	2399.8	339.8	 20
603	  1	1246.0	148.9	 25
604	  1	458.5	56.4	 20
605	  1	328.0	28.5	 25
606	  1	810.0	54.6	 25
607	  1	444.5	35.2	 20
608	  1	445.0	42.6	 25
609	  1	490.0	30.3	 25
610	  1	874.0	57.5	 20
611	  1	3885.0	687.8	 25
612	  1	944.0	80.9	 25
613	  1	1258.5	95.7	 20
614	  1	1899.0	182.5	 25
615	  1	12061.0	1852.7	 25
616	  1	306.0	26.5	 20
617	  1	830.5	151.5	 20
618	  1	848.0	80.9	 20
619	  1	1256.0	63.7	 16
620	  1	999.8	80.8	 20
621	  1	1577.0	161.0	 20
622	  1	769.5	56.8	 16
623	  1	11055.0	2021.2	 25
624	  1	23094.0	2603.6	 25
625	  1	2049.3	114.4	 20
626	  1	978.0	80.9	 25
627	  1	6270.0	1135.3	 25
628	  1	2622.0	361.0	 25
629	  1	774.5	49.9	 20
630	  1	424.0	47.0	 25
631	  1	1191.0	145.8	 25
632	  1	4485.5	528.1	 20
633	  1	559.0	97.8	 25
634	  1	669.0	63.4	 25
635	  1	489.8	66.2	 20
636	  1	16054.0	3025.5	 25
637	  1	1093.5	57.2	 20
638	  1	16864.0	1516.6	 16
639	  1	679.0	118.0	 20
  0	  2	495.0	59.7	 25
  1	  2	13788.8	1269.9	 20
  2	  2	440.0	34.2	 25
  3	  2	13590.5	2537.6	 20
  4	  2	145.8	14.9	 16
  5	  2	391.0	56.3	 20
  6	  2	289.5	21.3	 20
  7	  2	1352.5	90.9	 16
  8	  2	277.0	34.0	 20
  9	  2	864.3	121.5	 20
 10	  2	857.0	70.7	 20
 11	  2	890.0	82.5	 25
 12	  2	786.0	84.3	 25
 13	  2	902.3	64.2	 20
 14	  2	629.0	57.3	 25
 15	  2	460.0	45.7	 25
 16	  2	282.5	21.8	 20
 17	  2	340.0	44.2	 25
 18	  2	231.0	30.6	 25
 19	  2	512.0	53.7	 20
 20	  2	728.0	81.0	 25
 21	  2	2000.0	274.3	 25
 22	  2	319.3	31.4	 20
 23	  2	838.8	75.6	 20
 24	  2	737.3	68.1	 20
 25	  2	265.0	23.0	 16
 26	  2	514.5	92.2	 20
 27	  2	1067.0	101.2	 20
 28	  2	691.0	38.3	 16
 29	  2	432.5	44.3	 20
 30	  2	373.0	40.7	 25
 31	  2	502.8	40.0	 20
 32	  2	657.0	78.4	 25
 33	  2	801.0	77.0	 25
 34	  2	1490.0	187.9	 25
 35	  2	541.5	52.8	 20
 36	  2	400.0	35.5	 25
 37	  2	450.0	55.7	 25
 38	  2	404.0	47.4	 20
 39	  2	622.0	64.0	 25
 40	  2	335.0	44.3	 25
 41	  2	404.3	55.3	 20
 42	  2	849.0	114.3	 25
 43	  2	398.3	56.8	 20
 44	  2	620.0	46.4	 16
 45	  2	480.8	49.1	 20
 46	  2	663.5	43.9	 20
 47	  2	916.8	68.5	 16
 48	  2	1128.3	154.7	 20
 49	  2	366.3	36.4	 20
 50	  2	384.0	32.9	 20
 51	  2	443.0	47.6	 25
 52	  2	433.0	56.0	 25
 53	  2	655.0	74.4	 20
 54	  2	467.0	59.4	 25
 55	  2	187.0	65.9	 25
 56	  2	14047.8	1941.0	 20
 57	  2	445.0	44.6	 25
 58	  2	413.0	44.1	 25
 59	  2	415.3	24.6	 20
 60	  2	11568.0	2168.9	 25
 61	  2	200.0	28.9	 25
 62	  2	459.0	27.1	 20
 63	  2	466.3	44.0	 20
 64	  2	446.8	28.5	 20
 65	  2	451.0	34.6	 16
 66	  2	439.3	33.0	 20
 67	  2	214.5	24.8	 20
 68	  2	426.0	47.1	 16
 69	  2	471.3	46.1	 20
 70	  2	466.0	42.3	 25
 71	  2	452.5	33.8	 20
 72	  2	443.0	39.8	 25
 73	  2	214.0	27.1	 25
 74	  2	408.0	26.5	 25
 75	  2	417.8	19.0	 20
 76	  2	479.0	37.1	 25
 77	  2	450.0	37.0	 25
 78	  2	428.0	59.3	 20
 79	  2	233.0	21.1	 25
 80	  2	13085.0	3192.3	 25
 81	  2	426.8	30.1	 20
 82	  2	463.0	49.3	 25
 83	  2	436.3	36.7	 20
 84	  2	10493.0	1018.5	 16
 85	  2	221.5	27.2	 20
 86	  2	13800.5	2641.9	 20
 87	  2	457.5	44.7	 16
 88	  2	474.3	45.3	 20
 89	  2	446.5	48.1	 20
 90	  2	439.3	32.0	 20
 91	  2	208.0	21.7	 25
 92	  2	416.0	44.5	 25
 93	  2	391.0	33.6	 20
 94	  2	425.0	37.1	 25
 95	  2	426.0	32.3	 25
 96	  2	394.3	31.2	 20
 97	  2	213.0	36.9	 25
 98	  2	454.0	45.6	 25
 99	  2	424.3	46.6	 20
100	  2	425.0	33.7	 25
101	  2	441.0	44.1	 25
102	  2	425.5	42.8	 20
103	  2	193.5	21.4	 20
104	  2	172.0	17.0	 20
105	  2	570.8	51.3	 16
106	  2	519.8	52.3	 20
107	  2	1917.0	246.8	 20
108	  2	1092.3	97.0	 16
109	  2	212.5	20.6	 20
110	  2	14378.0	2275.8	 25
111	  2	469.8	31.0	 20
112	  2	448.0	44.7	 25
113	  2	10865.0	1971.5	 25
114	  2	450.0	56.4	 25
115	  2	257.0	35.8	 20
116	  2	449.0	53.2	 25
117	  2	457.0	40.0	 25
118	  2	463.5	40.2	 20
119	  2	440.0	50.8	 25
120	  2	428.0	57.4	 25
121	  2	196.5	21.1	 20
122	  2	444.0	41.8	 25
123	  2	467.8	51.1	 20
124	  2	464.5	36.7	 16
125	  2	436.8	53.2	 20
126	  2	431.8	35.1	 20
127	  2	246.0	33.7	 16
128	  2	461.3	44.2	 20
129	  2	434.3	36.4	 20
130	  2	483.8	76.1	 20
131	  2	494.0	60.0	 25
132	  2	408.0	39.4	 25
133	  2	214.5	22.7	 20
134	  2	453.0	54.2	 25
135	  2	463.0	46.0	 25
136	  2	440.0	45.7	 20
137	  2	479.0	39.4	 25
138	  2	429.0	47.1	 25
139	  2	209.8	21.5	 20
140	  2	451.0	56.6	 25
141	  2	468.0	46.4	 25
142	  2	469.5	37.2	 20
143	  2	452.8	41.8	 20
144	  2	455.5	63.9	 20
145	  2	220.0	18.1	 16
146	  2	13838.3	1837.1	 20
147	  2	455.0	30.6	 20
148	  2	458.3	42.3	 16
149	  2	455.8	39.7	 20
150	  2	430.0	37.1	 25
151	  2	196.8	23.5	 20
152	  2	393.0	27.3	 25
153	  2	416.0	52.2	 25
154	  2	458.0	34.3	 25
155	  2	441.0	54.8	 20
156	  2	383.0	40.4	 25
157	  2	207.0	25.2	 25
158	  2	410.0	40.8	 20
159	  2	421.0	27.9	 25
160	  2	12289.0	2178.2	 25
161	  2	424.3	34.4	 20
162	  2	443.0	34.0	 25
163	  2	204.0	26.1	 20
164	  2	438.8	37.6	 16
165	  2	421.3	61.0	 20
166	  2	474.8	41.9	 20
167	  2	423.3	35.7	 16
168	  2	414.3	37.7	 20
169	  2	196.5	24.3	 20
170	  2	171.8	20.0	 20
171	  2	619.0	66.0	 25
172	  2	490.0	45.3	 25
173	  2	332.5	30.3	 20
174	  2	300.0	32.1	 25
175	  2	921.0	134.3	 25
176	  2	285.5	30.4	 20
177	  2	741.0	94.6	 25
178	  2	1263.0	228.2	 25
179	  2	777.8	105.1	 20
180	  2	646.0	112.4	 25
181	  2	463.0	55.4	 25
182	  2	737.0	90.2	 20
183	  2	768.0	85.4	 20
184	  2	2757.3	257.5	 20
185	  2	701.3	64.4	 16
186	  2	665.3	59.9	 20
187	  2	2938.5	384.7	 20
188	  2	952.5	54.5	 16
189	  2	552.5	46.9	 20
190	  2	540.0	54.4	 25
191	  2	436.3	37.3	 20
192	  2	458.0	46.1	 25
193	  2	750.0	109.3	 25
194	  2	413.0	46.3	 25
195	  2	1021.3	93.1	 20
196	  2	721.0	60.6	 25
197	  2	423.0	34.8	 25
198	  2	775.8	44.1	 20
199	  2	1228.0	152.9	 25
200	  2	322.0	37.6	 25
201	  2	335.5	27.6	 20
202	  2	628.0	66.2	 25
203	  2	2224.0	384.1	 20
204	  2	1407.8	88.4	 16
205	  2	608.0	43.3	 20
206	  2	1039.8	106.8	 20
207	  2	1269.8	97.7	 16
208	  2	1545.3	213.8	 20
209	  2	446.0	45.0	 20
210	  2	657.3	46.4	 20
211	  2	165.0	26.7	 25
212	  2	2092.0	501.7	 25
213	  2	128.3	13.4	 20
214	  2	253.0	35.3	 25
215	  2	140.0	19.7	 25
216	  2	1762.3	147.5	 20
217	  2	413.0	37.7	 25
218	  2	384.0	42.6	 25
219	  2	450.3	31.0	 20
220	  2	427.0	55.9	 25
221	  2	336.0	32.7	 25
222	  2	1392.3	141.9	 20
223	  2	2032.3	335.2	 20
224	  2	453.0	54.3	 20
225	  2	886.5	56.5	 16
226	  2	1313.3	156.6	 20
227	  2	589.5	75.1	 20
228	  2	583.3	39.7	 16
229	  2	365.5	39.8	 20
230	  2	275.0	31.3	 25
231	  2	1479.0	101.0	 20
232	  2	921.0	103.0	 25
233	  2	920.0	122.0	 25
234	  2	1416.0	284.5	 25
235	  2	974.5	86.6	 20
236	  2	951.0	108.1	 25
237	  2	1757.0	372.7	 25
238	  2	415.5	48.1	 20
239	  2	730.0	107.1	 25
240	  2	736.0	105.5	 25
241	  2	428.3	36.8	 20
242	  2	2766.0	362.2	 25
243	  2	2296.3	433.6	 20
244	  2	1707.0	135.8	 16
245	  2	1362.3	200.1	 20
246	  2	604.0	99.5	 20
247	  2	1122.5	127.2	 16
248	  2	1910.0	257.9	 20
249	  2	1383.5	247.5	 20
250	  2	2970.3	293.4	 20
251	  2	4941.0	267.0	 25
252	  2	4065.0	390.1	 25
253	  2	2785.3	370.2	 20
254	  2	2348.0	249.1	 25
255	  2	2166.0	264.2	 25
256	  2	2052.5	93.7	 20
257	  2	2388.0	218.3	 25
258	  2	3497.0	478.1	 25
259	  2	3497.0	239.3	 20
260	  2	3540.0	452.5	 25
261	  2	2302.0	331.3	 25
262	  2	12438.5	1191.3	 20
263	  2	4803.5	828.2	 20
264	  2	1115.3	173.1	 20
265	  2	2049.3	206.0	 16
266	  2	7196.5	1092.5	 20
267	  2	9598.0	1611.1	 20
268	  2	6451.0	516.3	 16
269	  2	1716.8	257.2	 20
270	  2	2882.0	431.6	 25
271	  2	3452.5	375.7	 20
272	  2	5772.0	1005.4	 25
273	  2	3363.0	464.2	 25
274	  2	691.0	99.5	 25
275	  2	6381.3	568.7	 20
276	  2	3441.0	557.6	 25
277	  2	6527.0	1388.2	 25
278	  2	943.3	94.5	 20
279	  2	2714.0	480.2	 25
280	  2	950.0	135.8	 25
281	  2	2199.5	217.7	 20
282	  2	4634.0	767.8	 25
283	  2	2117.5	376.4	 20
284	  2	8742.0	666.8	 16
285	  2	11220.0	1636.8	 20
286	  2	9808.0	1952.4	 20
287	  2	4852.8	483.7	 16
288	  2	6782.0	1037.0	 20
289	  2	3808.3	747.3	 20
290	  2	2425.5	273.6	 20
291	  2	3072.0	522.7	 25
292	  2	4159.0	701.1	 25
293	  2	7762.0	747.4	 20
294	  2	6581.0	939.1	 25
295	  2	4281.0	744.5	 25
296	  2	7237.0	807.3	 20
297	  2	8617.0	1340.2	 25
298	  2	7435.0	1392.1	 25
299	  2	324.5	39.7	 20
300	  2	4768.0	890.9	 25
301	  2	1224.0	210.0	 25
302	  2	346.3	37.6	 20
303	  2	510.3	42.4	 20
304	  2	482.5	40.8	 20
305	  2	255.0	30.1	 16
306	  2	227.8	30.5	 20
307	  2	405.0	31.8	 20
308	  2	1317.0	168.7	 16
309	  2	376.8	30.7	 20
310	  2	640.0	50.7	 25
311	  2	355.3	54.6	 20
312	  2	839.0	80.2	 25
313	  2	328.0	37.4	 25
314	  2	370.0	37.9	 25
315	  2	593.8	57.8	 20
316	  2	1260.0	168.2	 25
317	  2	220.0	26.7	 25
318	  2	622.5	73.4	 20
319	  2	623.0	54.4	 25
320	  2	1115.0	123.8	 25
321	  2	979.3	112.7	 20
322	  2	220.0	22.9	 25
323	  2	398.0	42.5	 20
324	  2	299.5	26.3	 16
325	  2	438.0	62.8	 20
326	  2	732.5	45.0	 20
327	  2	289.3	18.5	 16
328	  2	296.0	25.7	 20
329	  2	309.3	19.5	 20
330	  2	366.8	33.8	 20
331	  2	966.0	128.0	 25
332	  2	913.0	145.8	 25
333	  2	329.8	23.5	 20
334	  2	555.0	78.0	 25
335	  2	451.0	58.8	 25
336	  2	254.3	21.0	 20
337	  2	215.0	26.0	 25
338	  2	669.0	79.3	 25
339	  2	560.8	48.3	 20
340	  2	2272.0	230.8	 25
341	  2	434.0	39.7	 25
342	  2	339.8	31.2	 20
343	  2	337.5	28.1	 20
344	  2	282.3	30.7	 20
345	  2	526.8	38.7	 16
346	  2	701.0	70.8	 20
347	  2	1721.0	206.6	 20
348	  2	402.3	35.0	 16
349	  2	225.5	20.1	 20
350	  2	726.0	62.0	 25
351	  2	402.5	47.1	 20
352	  2	249.0	22.7	 25
353	  2	662.0	75.4	 25
354	  2	2709.0	657.7	 25
355	  2	743.5	65.0	 20
356	  2	567.0	70.2	 25
357	  2	798.0	62.4	 25
358	  2	347.3	33.4	 20
359	  2	254.0	22.8	 25
360	  2	253.0	24.4	 25
361	  2	209.0	23.7	 20
362	  2	1313.0	180.1	 25
363	  2	1109.5	188.4	 20
364	  2	404.3	28.6	 16
365	  2	473.8	34.4	 20
366	  2	386.3	46.1	 20
367	  2	881.8	46.6	 16
368	  2	655.8	55.4	 20
369	  2	880.8	53.2	 20
370	  2	3075.8	429.1	 20
371	  2	832.0	102.5	 25
372	  2	384.0	40.6	 25
373	  2	324.5	34.9	 20
374	  2	445.0	40.7	 25
375	  2	870.0	80.5	 25
376	  2	913.8	53.8	 20
377	  2	734.0	60.4	 25
378	  2	309.0	39.0	 25
379	  2	332.5	31.7	 20
380	  2	285.0	26.3	 25
381	  2	1294.0	151.2	 25
382	  2	508.0	50.0	 20
383	  2	462.8	49.8	 20
384	  2	1013.0	92.9	 20
385	  2	412.3	40.7	 16
386	  2	661.0	42.4	 20
387	  2	1303.3	85.0	 20
388	  2	403.3	26.2	 16
389	  2	1185.5	145.8	 20
390	  2	355.0	57.8	 25
391	  2	1920.8	222.2	 20
392	  2	1733.0	187.6	 25
393	  2	710.0	45.2	 25
394	  2	600.0	50.8	 25
395	  2	538.5	81.0	 20
396	  2	620.0	53.8	 25
397	  2	493.0	43.4	 25
398	  2	277.8	23.2	 20
399	  2	233.0	27.5	 25
400	  2	389.0	40.5	 25
401	  2	777.8	62.0	 20
402	  2	398.0	45.8	 25
403	  2	438.8	184.0	 20
404	  2	346.8	35.5	 16
405	  2	373.3	37.4	 20
406	  2	428.8	38.7	 20
407	  2	1786.8	149.0	 16
408	  2	235.8	27.8	 20
409	  2	289.8	41.5	 20
410	  2	283.3	25.6	 20
411	  2	275.0	22.9	 25
412	  2	339.0	33.0	 25
413	  2	736.3	55.5	 20
414	  2	379.0	33.9	 25
415	  2	1869.0	280.2	 25
416	  2	287.5	27.4	 20
417	  2	553.0	74.5	 25
418	  2	899.0	59.9	 25
419	  2	669.8	47.5	 20
420	  2	349.0	39.7	 25
421	  2	311.0	44.3	 25
422	  2	282.8	34.0	 20
423	  2	256.3	21.8	 20
424	  2	208.8	21.0	 20
425	  2	1883.0	201.3	 16
426	  2	161.5	43.3	 20
427	  2	280.0	37.4	 20
428	  2	153.5	30.0	 16
429	  2	2982.5	410.7	 20
430	  2	2872.0	300.5	 25
431	  2	424.5	34.8	 20
432	  2	651.0	60.7	 25
433	  2	827.0	65.0	 25
434	  2	863.0	372.5	 25
435	  2	12705.3	1162.3	 20
436	  2	506.0	76.3	 25
437	  2	5514.0	1119.6	 25
438	  2	554.8	39.4	 20
439	  2	894.0	71.6	 25
440	  2	989.0	59.3	 25
441	  2	494.3	48.7	 20
442	  2	455.0	53.8	 25
443	  2	466.3	41.9	 20
444	  2	356.5	29.8	 16
445	  2	286.0	30.0	 20
446	  2	397.3	32.5	 20
447	  2	386.0	32.5	 16
448	  2	515.8	46.9	 20
449	  2	312.0	34.3	 20
450	  2	672.5	96.6	 20
451	  2	214.0	33.1	 25
452	  2	151.0	19.5	 25
453	  2	224.8	26.0	 20
454	  2	230.0	24.9	 25
455	  2	454.0	40.9	 25
456	  2	682.0	63.1	 20
457	  2	622.0	106.8	 25
458	  2	778.0	84.3	 25
459	  2	636.0	79.1	 20
460	  2	351.0	36.1	 25
461	  2	674.0	58.6	 25
462	  2	550.5	32.1	 20
463	  2	327.3	34.8	 20
464	  2	381.0	33.8	 20
465	  2	859.3	78.4	 16
466	  2	375.8	37.7	 20
467	  2	364.5	31.1	 20
468	  2	428.0	29.6	 16
469	  2	566.5	46.3	 20
470	  2	259.0	40.3	 25
471	  2	606.0	58.2	 20
472	  2	1298.0	243.3	 25
473	  2	1286.0	166.7	 25
474	  2	887.0	184.2	 25
475	  2	657.5	116.1	 20
476	  2	521.0	73.4	 25
477	  2	564.0	120.6	 25
478	  2	409.0	36.5	 20
479	  2	405.0	37.2	 25
480	  2	343.0	43.8	 25
481	  2	390.0	41.2	 20
482	  2	566.0	36.5	 25
483	  2	530.3	59.6	 20
484	  2	281.5	31.4	 16
485	  2	664.8	52.4	 20
486	  2	385.8	33.8	 20
487	  2	285.0	31.5	 16
488	  2	660.5	83.3	 20
489	  2	390.0	54.3	 20
490	  2	434.5	44.0	 20
491	  2	469.0	57.3	 25
492	  2	1307.0	381.7	 25
493	  2	4522.3	230.6	 20
494	  2	2024.0	333.6	 25
495	  2	669.0	134.3	 25
496	  2	436.5	39.5	 20
497	  2	352.0	29.8	 25
498	  2	584.0	86.4	 25
499	  2	1042.8	64.4	 20
500	  2	1005.0	87.1	 25
501	  2	570.0	49.3	 25
502	  2	356.8	36.8	 20
503	  2	2594.3	602.0	 20
504	  2	256.0	42.7	 20
505	  2	233.0	16.0	 16
506	  2	333.0	26.9	 20
507	  2	823.5	104.2	 20
508	  2	643.5	61.4	 16
509	  2	313.3	29.3	 20
510	  2	506.0	48.4	 25
511	  2	360.0	39.4	 20
512	  2	305.0	31.9	 25
513	  2	382.0	33.1	 25
514	  2	297.0	35.1	 25
515	  2	733.8	54.1	 20
516	  2	524.0	42.6	 25
517	  2	967.0	246.6	 25
518	  2	5643.8	380.1	 20
519	  2	8319.0	1013.3	 25
520	  2	2655.0	522.2	 25
521	  2	1897.5	204.7	 20
522	  2	1197.0	170.5	 25
523	  2	1059.8	93.4	 20
524	  2	1393.8	102.5	 16
525	  2	2113.5	151.0	 20
526	  2	994.5	101.4	 20
527	  2	671.8	145.2	 16
528	  2	450.0	50.9	 20
529	  2	274.3	26.8	 20
530	  2	259.3	35.4	 20
531	  2	194.0	21.4	 25
532	  2	464.0	40.1	 25
533	  2	405.8	23.2	 20
534	  2	3120.0	572.7	 25
535	  2	798.0	55.0	 25
536	  2	611.0	43.1	 20
537	  2	317.0	36.3	 25
538	  2	687.0	56.3	 25
539	  2	329.5	29.2	 20
540	  2	217.0	23.1	 25
541	  2	560.0	44.4	 25
542	  2	444.5	42.1	 20
543	  2	329.3	30.3	 20
544	  2	1536.8	147.4	 20
545	  2	2795.0	171.3	 16
546	  2	1366.8	86.0	 20
547	  2	575.8	53.8	 20
548	  2	870.5	55.0	 16
549	  2	1137.5	83.9	 20
550	  2	836.0	121.9	 25
551	  2	600.3	36.2	 20
552	  2	272.0	28.6	 25
553	  2	232.0	24.8	 25
554	  2	480.0	47.8	 25
555	  2	866.8	98.3	 20
556	  2	925.0	89.0	 25
557	  2	288.0	30.2	 25
558	  2	334.0	24.1	 20
559	  2	250.0	22.2	 25
560	  2	359.0	48.0	 25
561	  2	804.5	63.6	 20
562	  2	337.0	35.2	 25
563	  2	373.8	36.0	 20
564	  2	450.0	32.9	 16
565	  2	309.3	29.0	 20
566	  2	286.8	38.9	 20
567	  2	371.5	39.5	 16
568	  2	354.0	27.5	 20
569	  2	600.5	72.0	 20
570	  2	249.5	34.9	 20
571	  2	233.0	77.2	 25
572	  2	378.0	37.2	 25
573	  2	586.3	97.2	 20
574	  2	1396.0	280.7	 25
575	  2	730.0	58.1	 25
576	  2	745.3	80.2	 20
577	  2	1221.0	155.9	 25
578	  2	974.0	56.4	 25
579	  2	1166.0	100.1	 20
580	  2	1149.0	82.2	 25
581	  2	808.0	115.4	 25
582	  2	913.0	50.5	 20
583	  2	454.8	46.5	 20
584	  2	681.3	85.9	 20
585	  2	1753.3	117.0	 16
586	  2	805.5	152.8	 20
587	  2	535.5	77.8	 20
588	  2	226.3	14.8	 16
589	  2	714.3	55.0	 20
590	  2	616.0	82.9	 25
591	  2	1179.5	144.2	 20
592	  2	1054.0	134.7	 25
593	  2	2106.0	330.7	 25
594	  2	1830.0	203.9	 25
595	  2	828.3	95.5	 20
596	  2	971.0	111.0	 25
597	  2	1055.0	68.8	 25
598	  2	1000.0	62.4	 20
599	  2	421.0	48.2	 25
600	  2	896.0	177.9	 25
601	  2	373.0	37.0	 20
602	  2	837.0	103.2	 25
603	  2	618.3	42.4	 20
604	  2	411.5	35.2	 16
605	  2	305.8	37.4	 20
606	  2	870.8	53.8	 20
607	  2	395.3	21.0	 16
608	  2	975.3	156.9	 20
609	  2	465.5	30.9	 20
610	  2	956.5	70.9	 20
611	  2	1168.0	172.8	 25
612	  2	886.0	84.0	 25
613	  2	2103.3	188.3	 20
614	  2	2258.0	229.0	 25
615	  2	1781.0	196.2	 25
616	  2	318.5	19.0	 20
617	  2	356.0	30.2	 25
618	  2	768.0	77.2	 25
619	  2	2484.5	159.6	 20
620	  2	883.0	41.5	 25
621	  2	1000.0	56.4	 25
622	  2	998.8	66.0	 20
623	  2	2237.0	240.0	 20
624	  2	10323.5	1682.5	 20
625	  2	1546.8	87.9	 16
626	  2	624.5	64.2	 20
627	  2	1099.8	132.1	 20
628	  2	829.3	113.2	 16
629	  2	729.5	52.2	 20
630	  2	344.0	29.2	 25
631	  2	513.0	65.0	 20
632	  2	808.0	162.1	 25
633	  2	457.0	72.9	 25
634	  2	482.0	72.2	 25
635	  2	564.8	78.8	 20
636	  2	1178.0	176.0	 25
637	  2	16672.0	3033.4	 25
638	  2	1125.3	263.6	 20
639	  2	16019.0	3330.0	 25
  0	  3	14810.0	2958.3	 25
  1	  3	431.8	41.8	 20
  2	  3	13235.0	2021.7	 25
  3	  3	412.0	43.5	 25
  4	  3	149.0	19.6	 20
  5	  3	231.0	24.8	 25
  6	  3	189.0	23.7	 25
  7	  3	1179.3	80.0	 20
  8	  3	227.0	25.1	 25
  9	  3	1444.0	229.0	 25
 10	  3	753.3	96.5	 16
 11	  3	756.5	74.0	 20
 12	  3	599.0	57.6	 20
 13	  3	583.3	54.8	 16
 14	  3	376.3	28.9	 20
 15	  3	467.8	36.3	 20
 16	  3	347.8	36.6	 16
 17	  3	300.0	29.7	 25
 18	  3	269.0	34.9	 25
 19	  3	435.8	65.8	 20
 20	  3	2194.0	291.0	 25
 21	  3	545.0	39.6	 25
 22	  3	598.0	55.2	 20
 23	  3	336.0	32.0	 25
 24	  3	1520.0	252.0	 25
 25	  3	290.3	31.0	 20
 26	  3	262.0	38.6	 25
 27	  3	553.0	53.2	 25
 28	  3	555.5	42.3	 20
 29	  3	430.0	43.5	 25
 30	  3	410.3	38.9	 20
 31	  3	559.0	39.8	 16
 32	  3	647.0	46.9	 20
 33	  3	548.3	38.3	 20
 34	  3	855.8	60.6	 16
 35	  3	463.5	60.3	 20
 36	  3	427.5	52.2	 20
 37	  3	460.8	39.6	 20
 38	  3	272.0	36.2	 25
 39	  3	429.0	34.2	 25
 40	  3	306.0	30.7	 25
 41	  3	421.0	45.9	 20
 42	  3	1849.0	285.8	 25
 43	  3	292.0	39.6	 25
 44	  3	679.8	53.7	 20
 45	  3	579.0	55.5	 25
 46	  3	353.0	37.5	 25
 47	  3	1023.0	40.4	 20
 48	  3	601.0	68.5	 25
 49	  3	623.0	94.9	 25
 50	  3	378.3	45.2	 16
 51	  3	393.3	43.0	 20
 52	  3	578.3	67.9	 20
 53	  3	854.3	59.4	 16
 54	  3	678.0	91.1	 20
 55	  3	221.5	88.2	 20
 56	  3	14463.8	1618.4	 16
 57	  3	467.0	40.3	 25
 58	  3	441.0	21.8	 25
 59	  3	448.0	33.6	 20
 60	  3	421.0	40.1	 25
 61	  3	241.0	25.4	 25
 62	  3	467.8	36.5	 20
 63	  3	13732.0	1783.2	 25
 64	  3	13425.0	1445.9	 25
 65	  3	12754.0	1720.1	 20
 66	  3	473.0	42.5	 25
 67	  3	239.0	41.0	 25
 68	  3	13700.5	1527.8	 20
 69	  3	476.0	43.1	 25
 70	  3	12943.5	1123.1	 20
 71	  3	12327.8	1132.7	 16
 72	  3	464.5	49.5	 20
 73	  3	211.8	23.7	 20
 74	  3	454.8	35.2	 16
 75	  3	13764.0	1388.0	 20
 76	  3	13690.5	711.6	 20
 77	  3	12609.8	1838.2	 20
 78	  3	473.0	37.4	 25
 79	  3	228.0	50.2	 25
 80	  3	14359.0	3277.3	 25
 81	  3	431.5	43.3	 20
 82	  3	420.0	33.2	 25
 83	  3	440.0	28.6	 25
 84	  3	455.0	46.4	 20
 85	  3	249.0	56.4	 25
 86	  3	13611.0	2378.5	 25
 87	  3	461.3	25.3	 20
 88	  3	12859.0	1680.3	 25
 89	  3	12169.0	2473.7	 25
 90	  3	437.8	47.4	 16
 91	  3	196.3	21.9	 20
 92	  3	461.3	63.8	 20
 93	  3	392.3	34.9	 16
 94	  3	10666.5	1358.3	 20
 95	  3	427.0	26.4	 20
 96	  3	445.0	49.2	 16
 97	  3	211.0	22.2	 25
 98	  3	13913.0	991.9	 25
 99	  3	14434.0	2004.5	 20
100	  3	13510.0	2174.9	 25
101	  3	436.0	30.3	 25
102	  3	405.3	22.0	 20
103	  3	189.0	26.9	 25
104	  3	175.0	24.4	 25
105	  3	393.3	41.9	 20
106	  3	470.0	53.6	 25
107	  3	1075.0	143.6	 25
108	  3	782.0	52.7	 20
109	  3	203.0	30.9	 25
110	  3	14507.3	1986.4	 20
111	  3	447.3	37.4	 16
112	  3	420.0	41.4	 20
113	  3	453.3	33.0	 20
114	  3	11945.0	714.4	 16
115	  3	244.3	35.0	 20
116	  3	14610.0	1954.0	 20
117	  3	491.8	61.1	 20
118	  3	12730.0	2369.3	 25
119	  3	11953.0	2301.8	 25
120	  3	412.0	34.4	 25
121	  3	234.0	30.4	 20
122	  3	468.0	39.6	 25
123	  3	13292.0	1400.1	 25
124	  3	12647.5	1225.3	 20
125	  3	12023.0	1852.6	 25
126	  3	444.0	47.6	 25
127	  3	222.5	24.3	 20
128	  3	464.0	40.0	 25
129	  3	13632.0	1440.9	 25
130	  3	13584.8	844.8	 16
131	  3	12695.5	1359.9	 20
132	  3	421.3	39.1	 20
133	  3	200.0	39.6	 16
134	  3	477.5	49.1	 20
135	  3	13162.0	853.3	 20
136	  3	12960.8	524.5	 16
137	  3	12035.0	1882.6	 25
138	  3	449.0	39.7	 25
139	  3	235.3	24.1	 20
140	  3	15246.0	1951.6	 25
141	  3	14586.0	1473.4	 25
142	  3	13987.5	1348.8	 20
143	  3	539.0	42.1	 25
144	  3	516.0	45.6	 25
145	  3	283.5	27.3	 20
146	  3	14476.0	1976.9	 25
147	  3	491.0	38.4	 25
148	  3	13499.0	1130.2	 20
149	  3	12821.0	1433.0	 25
150	  3	427.5	37.1	 20
151	  3	201.0	16.8	 16
152	  3	421.8	48.3	 20
153	  3	459.0	37.4	 20
154	  3	11606.3	843.3	 16
155	  3	460.8	42.3	 20
156	  3	406.8	41.4	 20
157	  3	203.3	16.8	 20
158	  3	425.0	39.3	 25
159	  3	425.0	30.9	 25
160	  3	12489.0	1892.0	 25
161	  3	453.0	39.0	 20
162	  3	406.0	42.8	 25
163	  3	201.0	19.2	 25
164	  3	440.0	34.8	 20
165	  3	13489.0	1953.6	 25
166	  3	13204.0	2474.7	 25
167	  3	454.5	56.3	 20
168	  3	14054.0	2476.2	 25
169	  3	192.0	23.8	 25
170	  3	154.5	13.9	 16
171	  3	411.0	35.6	 20
172	  3	572.0	75.2	 20
173	  3	288.5	30.8	 16
174	  3	398.0	42.9	 20
175	  3	1344.5	132.5	 20
176	  3	563.8	47.6	 16
177	  3	499.0	47.0	 25
178	  3	739.0	102.7	 25
179	  3	344.3	30.7	 20
180	  3	485.0	61.1	 25
181	  3	482.0	36.1	 25
182	  3	471.0	41.8	 20
183	  3	394.0	31.7	 25
184	  3	860.0	78.8	 25
185	  3	631.3	46.6	 20
186	  3	865.0	64.3	 25
187	  3	1562.0	190.8	 25
188	  3	491.0	34.6	 20
189	  3	507.0	56.2	 25
190	  3	639.5	72.0	 20
191	  3	374.3	24.7	 16
192	  3	476.3	47.3	 20
193	  3	315.3	27.5	 20
194	  3	388.3	38.1	 16
195	  3	654.3	51.8	 20
196	  3	441.3	43.7	 20
197	  3	414.8	34.5	 20
198	  3	867.0	93.4	 25
199	  3	717.0	88.0	 25
200	  3	225.0	24.1	 25
201	  3	239.8	23.1	 20
202	  3	595.0	77.5	 25
203	  3	1105.0	142.9	 25
204	  3	489.3	43.3	 20
205	  3	390.0	35.8	 25
206	  3	881.0	93.9	 25
207	  3	1025.0	60.3	 20
208	  3	1944.0	216.3	 25
209	  3	388.0	32.3	 25
210	  3	866.5	75.3	 16
211	  3	157.0	18.9	 20
212	  3	133.0	16.7	 20
213	  3	130.0	13.5	 16
214	  3	130.5	14.1	 20
215	  3	139.3	16.5	 20
216	  3	1907.5	99.2	 16
217	  3	335.0	29.8	 25
218	  3	306.0	16.5	 25
219	  3	559.0	42.2	 20
220	  3	481.0	35.5	 25
221	  3	320.0	25.2	 25
222	  3	748.0	49.6	 20
223	  3	818.0	107.6	 25
224	  3	257.0	29.5	 25
225	  3	362.5	26.2	 20
226	  3	733.0	59.8	 25
227	  3	282.0	30.0	 25
228	  3	711.8	59.4	 20
229	  3	448.0	38.5	 25
230	  3	227.5	25.3	 20
231	  3	970.8	80.9	 16
232	  3	1461.0	134.2	 20
233	  3	1271.3	174.7	 20
234	  3	449.8	58.0	 16
235	  3	615.5	65.8	 20
236	  3	647.0	86.9	 20
237	  3	614.5	80.4	 20
238	  3	275.0	27.6	 25
239	  3	402.0	45.6	 25
240	  3	481.0	46.1	 25
241	  3	293.0	26.0	 20
242	  3	869.0	93.9	 25
243	  3	493.0	83.0	 25
244	  3	469.5	55.5	 20
245	  3	261.0	27.1	 25
246	  3	221.0	40.9	 25
247	  3	352.5	30.6	 20
248	  3	883.0	135.1	 25
249	  3	492.0	58.9	 25
250	  3	994.8	66.6	 16
251	  3	3012.3	138.5	 20
252	  3	1012.8	92.2	 20
253	  3	5790.8	201.9	 16
254	  3	2890.8	138.9	 20
255	  3	1435.5	142.3	 20
256	  3	1542.8	56.5	 16
257	  3	2520.0	311.4	 25
258	  3	2114.0	346.0	 25
259	  3	1176.0	147.1	 20
260	  3	1489.0	188.6	 25
261	  3	1785.0	219.5	 25
262	  3	4850.5	679.3	 20
263	  3	698.0	91.0	 25
264	  3	288.0	26.8	 25
265	  3	392.0	60.1	 20
266	  3	1004.0	166.1	 25
267	  3	1667.0	288.9	 25
268	  3	1460.8	161.4	 20
269	  3	458.0	56.9	 25
270	  3	640.0	74.2	 20
271	  3	596.8	61.6	 16
272	  3	1027.5	121.2	 20
273	  3	2570.5	251.6	 20
274	  3	403.3	33.2	 16
275	  3	1125.3	172.4	 20
276	  3	401.0	40.2	 20
277	  3	432.5	55.9	 20
278	  3	799.0	141.7	 25
279	  3	230.0	26.3	 25
280	  3	774.0	107.7	 25
281	  3	428.5	53.1	 20
282	  3	898.0	124.7	 25
283	  3	449.0	40.4	 25
284	  3	1157.8	184.9	 20
285	  3	3283.0	446.2	 25
286	  3	2427.0	433.5	 25
287	  3	461.8	58.1	 20
288	  3	1957.0	266.7	 25
289	  3	829.0	117.4	 25
290	  3	399.0	27.2	 16
291	  3	470.8	57.6	 20
292	  3	1563.0	241.3	 20
293	  3	3496.5	246.6	 16
294	  3	4699.3	601.9	 20
295	  3	1280.0	138.1	 20
296	  3	1232.8	98.0	 16
297	  3	3502.0	599.6	 25
298	  3	2028.0	365.0	 25
299	  3	189.3	27.7	 20
300	  3	1029.0	178.4	 25
301	  3	395.0	36.8	 25
302	  3	1922.0	274.8	 20
303	  3	296.0	29.4	 25
304	  3	568.0	50.9	 25
305	  3	6118.3	958.9	 20
306	  3	272.0	20.1	 25
307	  3	4360.0	822.3	 25
308	  3	1561.8	221.7	 20
309	  3	2179.0	266.6	 25
310	  3	466.3	60.8	 20
311	  3	16400.5	634.8	 16
312	  3	4579.8	689.2	 20
313	  3	1066.3	78.0	 20
314	  3	390.3	34.1	 16
315	  3	706.5	51.2	 20
316	  3	1459.5	124.8	 20
317	  3	191.5	19.4	 20
318	  3	213.0	31.7	 25
319	  3	554.0	39.8	 25
320	  3	687.0	71.3	 25
321	  3	769.5	68.1	 20
322	  3	793.0	58.6	 25
323	  3	724.0	45.2	 25
324	  3	588.5	22.0	 20
325	  3	622.0	51.4	 25
326	  3	749.0	59.6	 25
327	  3	842.0	90.7	 20
328	  3	357.0	39.7	 25
329	  3	294.0	28.9	 25
330	  3	266.8	26.0	 16
331	  3	415.0	41.3	 20
332	  3	367.0	33.3	 20
333	  3	630.5	50.3	 16
334	  3	1391.5	190.2	 20
335	  3	680.0	89.8	 20
336	  3	1986.3	185.8	 16
337	  3	291.0	32.1	 25
338	  3	822.0	166.4	 25
339	  3	433.0	33.8	 20
340	  3	391.0	31.0	 25
341	  3	357.0	44.6	 25
342	  3	413.0	33.3	 20
343	  3	314.0	40.0	 25
344	  3	403.0	37.6	 25
345	  3	418.0	33.3	 20
346	  3	1048.0	139.1	 25
347	  3	971.0	99.1	 25
348	  3	354.5	29.2	 20
349	  3	1053.0	201.4	 25
350	  3	8669.0	1186.1	 20
351	  3	4256.3	331.3	 16
352	  3	438.8	35.0	 20
353	  3	227.5	23.9	 20
354	  3	558.5	59.3	 16
355	  3	387.3	32.7	 20
356	  3	1769.8	111.1	 20
357	  3	341.0	40.9	 20
358	  3	372.0	33.0	 25
359	  3	6426.0	897.8	 25
360	  3	5803.0	1102.0	 25
361	  3	4649.0	664.1	 20
362	  3	14114.0	2140.3	 25
363	  3	8629.0	1652.4	 25
364	  3	2482.8	308.0	 20
365	  3	388.0	46.1	 25
366	  3	596.0	63.2	 25
367	  3	316.0	37.0	 20
368	  3	283.0	29.4	 25
369	  3	251.0	20.7	 25
370	  3	990.0	83.1	 16
371	  3	3179.0	462.1	 20
372	  3	582.8	61.7	 20
373	  3	7069.3	395.3	 16
374	  3	403.3	30.6	 20
375	  3	451.3	39.7	 20
376	  3	915.5	58.5	 16
377	  3	368.0	38.2	 25
378	  3	542.0	34.4	 25
379	  3	3978.3	300.9	 20
380	  3	472.0	43.7	 25
381	  3	2368.0	372.9	 25
382	  3	4245.8	496.1	 20
383	  3	301.0	46.4	 25
384	  3	330.0	40.4	 25
385	  3	455.0	36.3	 20
386	  3	280.0	28.9	 25
387	  3	1001.0	110.8	 25
388	  3	685.8	52.7	 20
389	  3	370.0	32.3	 25
390	  3	1801.0	200.8	 20
391	  3	469.0	30.8	 16
392	  3	454.5	36.3	 20
393	  3	299.3	28.1	 20
394	  3	224.8	28.4	 16
395	  3	666.5	136.2	 20
396	  3	1822.3	254.2	 20
397	  3	2692.3	285.5	 20
398	  3	258.0	24.7	 25
399	  3	351.0	30.0	 25
400	  3	291.0	36.2	 25
401	  3	216.8	27.6	 20
402	  3	243.0	31.4	 25
403	  3	325.0	38.0	 25
404	  3	878.3	78.4	 20
405	  3	419.0	27.1	 25
406	  3	299.0	29.3	 25
407	  3	3426.3	446.2	 20
408	  3	478.0	53.6	 25
409	  3	2923.0	538.2	 25
410	  3	1331.3	92.8	 16
411	  3	596.3	65.9	 20
412	  3	682.0	47.3	 20
413	  3	1126.5	49.4	 16
414	  3	486.0	63.4	 20
415	  3	780.0	96.5	 20
416	  3	334.0	22.8	 16
417	  3	277.0	29.7	 25
418	  3	2529.0	368.6	 25
419	  3	345.0	35.1	 20
420	  3	643.0	62.1	 25
421	  3	382.0	55.1	 25
422	  3	254.8	32.9	 20
423	  3	248.0	30.0	 25
424	  3	202.0	23.7	 25
425	  3	178.8	16.4	 20
426	  3	161.0	28.6	 25
427	  3	165.0	26.5	 25
428	  3	169.3	32.1	 20
429	  3	527.0	52.7	 25
430	  3	473.8	60.9	 20
431	  3	1208.5	74.4	 16
432	  3	613.5	46.5	 20
433	  3	6417.0	859.9	 20
434	  3	416.8	32.7	 16
435	  3	4245.5	690.7	 20
436	  3	374.3	44.7	 20
437	  3	6425.5	374.5	 20
438	  3	636.0	45.9	 25
439	  3	548.0	50.2	 25
440	  3	814.0	55.0	 25
441	  3	1484.3	111.0	 20
442	  3	1713.0	152.4	 25
443	  3	1070.0	118.6	 25
444	  3	922.5	75.8	 20
445	  3	514.0	57.6	 25
446	  3	315.0	24.8	 25
447	  3	587.5	47.8	 20
448	  3	449.0	54.5	 25
449	  3	390.0	44.3	 25
450	  3	1170.0	85.8	 16
451	  3	905.0	97.5	 20
452	  3	193.3	19.4	 20
453	  3	333.8	24.3	 16
454	  3	267.3	37.2	 20
455	  3	1050.8	118.0	 20
456	  3	607.5	55.0	 16
457	  3	4111.0	645.8	 25
458	  3	2371.0	271.7	 25
459	  3	1026.0	86.5	 20
460	  3	1098.0	137.9	 25
461	  3	342.0	25.0	 25
462	  3	275.8	27.0	 20
463	  3	296.0	31.1	 25
464	  3	544.0	53.3	 25
465	  3	783.3	125.9	 20
466	  3	276.0	35.0	 25
467	  3	373.0	31.8	 25
468	  3	429.0	36.2	 20
469	  3	1177.0	258.1	 25
470	  3	868.3	133.8	 20
471	  3	413.5	31.2	 16
472	  3	314.0	24.7	 20
473	  3	206.3	26.5	 20
474	  3	466.3	37.6	 16
475	  3	381.3	40.3	 20
476	  3	7798.3	1106.3	 20
477	  3	752.0	36.1	 20
478	  3	1223.0	109.0	 25
479	  3	705.0	57.3	 25
480	  3	1088.0	74.3	 25
481	  3	958.3	73.8	 20
482	  3	3578.0	577.8	 25
483	  3	255.0	28.0	 25
484	  3	219.5	54.5	 20
485	  3	13242.0	2037.7	 25
486	  3	405.0	101.6	 25
487	  3	390.5	47.8	 20
488	  3	225.0	32.4	 25
489	  3	215.0	26.0	 25
490	  3	1166.0	79.9	 16
491	  3	1412.0	80.4	 20
492	  3	1208.5	114.7	 20
493	  3	525.8	108.6	 16
494	  3	1593.0	170.7	 20
495	  3	619.5	48.3	 20
496	  3	708.5	51.4	 16
497	  3	1181.0	131.9	 25
498	  3	1574.0	185.2	 25
499	  3	762.5	54.5	 20
500	  3	5617.0	1453.7	 25
501	  3	665.0	105.2	 25
502	  3	803.8	88.0	 20
503	  3	288.0	39.0	 25
504	  3	255.0	22.5	 25
505	  3	238.3	23.4	 20
506	  3	242.0	25.0	 25
507	  3	1915.0	359.2	 25
508	  3	672.8	79.3	 20
509	  3	329.0	37.6	 25
510	  3	488.5	62.1	 20
511	  3	690.5	91.1	 16
512	  3	8165.8	1511.7	 20
513	  3	1589.3	104.1	 20
514	  3	1609.3	80.5	 16
515	  3	443.0	56.6	 20
516	  3	1690.3	157.3	 20
517	  3	6250.0	336.1	 20
518	  3	4143.0	359.6	 25
519	  3	3034.0	278.4	 25
520	  3	5236.0	558.1	 25
521	  3	719.3	154.4	 20
522	  3	376.0	60.7	 25
523	  3	448.0	53.8	 25
524	  3	780.3	113.5	 20
525	  3	8435.0	1198.9	 25
526	  3	1452.0	100.0	 25
527	  3	11157.5	1070.7	 20
528	  3	338.0	37.6	 25
529	  3	280.0	29.0	 25
530	  3	189.0	23.3	 16
531	  3	237.0	24.9	 20
532	  3	479.3	35.4	 20
533	  3	397.5	37.9	 16
534	  3	545.3	73.7	 20
535	  3	4055.5	453.9	 20
536	  3	502.8	31.3	 16
537	  3	1944.0	214.1	 25
538	  3	548.0	44.8	 25
539	  3	409.0	31.6	 20
540	  3	274.0	32.8	 25
541	  3	239.0	21.8	 25
542	  3	329.8	26.2	 20
543	  3	587.0	48.3	 25
544	  3	781.0	35.0	 25
545	  3	1407.0	59.2	 20
546	  3	1408.0	96.2	 25
547	  3	831.0	62.9	 25
548	  3	996.0	90.0	 20
549	  3	4026.0	374.3	 25
550	  3	1910.0	102.6	 20
551	  3	976.3	57.6	 16
552	  3	621.3	55.3	 20
553	  3	311.0	35.5	 20
554	  3	317.3	28.2	 16
555	  3	525.0	40.9	 20
556	  3	8268.5	1258.3	 20
557	  3	423.5	31.7	 20
558	  3	1014.0	97.0	 25
559	  3	706.0	56.4	 25
560	  3	9674.0	1307.4	 25
561	  3	3282.3	374.9	 20
562	  3	576.0	43.9	 25
563	  3	511.0	34.0	 25
564	  3	471.3	35.3	 20
565	  3	1679.0	184.9	 25
566	  3	2379.0	291.8	 25
567	  3	1746.0	272.4	 20
568	  3	1132.0	170.6	 25
569	  3	6284.0	1049.4	 25
570	  3	488.8	36.2	 16
571	  3	5660.8	830.1	 20
572	  3	887.0	48.0	 20
573	  3	467.0	32.0	 16
574	  3	528.0	47.4	 20
575	  3	1322.3	119.3	 20
576	  3	493.3	46.9	 16
577	  3	2261.0	324.0	 25
578	  3	1406.0	83.0	 25
579	  3	2836.3	107.9	 20
580	  3	1344.0	172.5	 25
581	  3	4509.0	450.7	 25
582	  3	3058.5	186.2	 20
583	  3	753.0	46.0	 25
584	  3	605.0	133.0	 25
585	  3	3323.8	267.7	 20
586	  3	2416.0	231.2	 25
587	  3	525.0	47.9	 25
588	  3	381.3	32.6	 20
589	  3	897.0	87.9	 25
590	  3	3779.5	529.9	 20
591	  3	358.5	54.1	 16
592	  3	461.3	50.6	 20
593	  3	7812.3	770.2	 20
594	  3	1201.3	92.5	 16
595	  3	2720.3	304.3	 20
596	  3	530.0	42.0	 20
597	  3	1831.3	124.6	 20
598	  3	1759.0	163.4	 25
599	  3	1012.0	49.8	 25
600	  3	448.0	45.8	 25
601	  3	327.3	34.6	 20
602	  3	1031.0	161.0	 25
603	  3	2085.0	249.0	 25
604	  3	415.5	28.6	 20
605	  3	2574.0	539.2	 25
606	  3	233.0	20.9	 25
607	  3	472.5	62.0	 20
608	  3	256.0	27.3	 25
609	  3	557.0	56.7	 25
610	  3	1066.0	73.0	 16
611	  3	930.5	59.6	 20
612	  3	591.3	71.0	 20
613	  3	2581.0	114.1	 16
614	  3	2175.3	103.4	 20
615	  3	887.3	110.3	 20
616	  3	2896.0	357.6	 16
617	  3	1231.0	114.1	 25
618	  3	721.0	50.1	 25
619	  3	1307.3	76.6	 20
620	  3	1119.0	60.5	 25
621	  3	11115.0	1747.0	 25
622	  3	1306.5	116.1	 20
623	  3	8653.0	1539.1	 25
624	  3	9682.0	1373.1	 25
625	  3	793.3	72.2	 20
626	  3	635.0	71.9	 25
627	  3	369.0	29.1	 25
628	  3	255.3	23.5	 20
629	  3	4232.0	1056.1	 25
630	  3	2386.8	367.6	 20
631	  3	511.0	32.6	 16
632	  3	520.3	66.8	 20
633	  3	5766.0	980.0	 20
634	  3	2518.0	100.9	 16
635	  3	1066.0	261.1	 20
636	  3	16362.3	2687.4	 20
637	  3	1988.8	348.2	 20
638	  3	16586.0	4151.8	 25
639	  3	714.0	193.2	 25
  0	  4	116.8	14.3	 16
  1	  4	147.3	19.7	 20
  2	  4	167.8	17.9	 20
  3	  4	136.8	15.3	 20
  4	  4	148.0	30.1	 25
  5	  4	141.0	19.8	 25
  6	  4	162.0	15.9	 25
  7	  4	172.3	24.9	 20
  8	  4	143.0	18.7	 25
  9	  4	158.0	20.7	 25
 10	  4	175.0	31.4	 20
 11	  4	165.0	24.8	 25
 12	  4	173.0	26.3	 25
 13	  4	176.8	22.7	 20
 14	  4	192.0	28.2	 25
 15	  4	212.0	33.2	 25
 16	  4	187.3	19.9	 20
 17	  4	206.0	30.2	 20
 18	  4	172.3	15.2	 20
 19	  4	168.8	14.4	 16
 20	  4	195.5	24.0	 20
 21	  4	178.0	23.3	 20
 22	  4	180.5	19.2	 16
 23	  4	202.0	23.9	 25
 24	  4	178.0	18.8	 25
 25	  4	155.0	18.8	 20
 26	  4	162.0	15.7	 25
 27	  4	181.0	26.5	 25
 28	  4	153.0	19.6	 20
 29	  4	191.0	38.5	 25
 30	  4	191.0	24.8	 25
 31	  4	196.8	31.1	 20
 32	  4	176.0	28.0	 25
 33	  4	183.0	25.4	 25
 34	  4	190.5	18.4	 20
 35	  4	185.0	24.8	 25
 36	  4	184.0	24.1	 25
 37	  4	161.3	21.7	 16
 38	  4	154.8	18.5	 20
 39	  4	168.5	25.8	 20
 40	  4	155.8	26.7	 16
 41	  4	174.3	18.7	 20
 42	  4	167.8	21.2	 20
 43	  4	190.0	53.3	 20
 44	  4	186.0	25.0	 25
 45	  4	200.0	27.9	 25
 46	  4	195.0	24.5	 25
 47	  4	195.3	20.7	 20
 48	  4	209.0	23.5	 25
 49	  4	205.0	33.8	 25
 50	  4	184.8	19.1	 20
 51	  4	191.0	16.2	 25
 52	  4	183.0	26.9	 25
 53	  4	178.0	29.0	 20
 54	  4	184.0	16.9	 25
 55	  4	191.0	52.0	 25
 56	  4	14216.8	1078.0	 20
 57	  4	485.5	35.5	 20
 58	  4	438.5	44.2	 20
 59	  4	11284.0	444.3	 16
 60	  4	12063.3	1568.1	 20
 61	  4	237.0	48.9	 20
 62	  4	14207.8	1167.4	 16
 63	  4	470.0	45.4	 25
 64	  4	471.0	34.0	 25
 65	  4	463.5	30.1	 20
 66	  4	12051.0	1610.8	 25
 67	  4	250.0	36.0	 25
 68	  4	14668.5	570.6	 20
 69	  4	13332.0	1544.5	 25
 70	  4	468.0	34.7	 25
 71	  4	412.0	26.2	 20
 72	  4	11207.0	1758.7	 25
 73	  4	246.0	22.9	 25
 74	  4	14028.8	1757.1	 20
 75	  4	481.0	34.7	 25
 76	  4	463.0	38.2	 25
 77	  4	439.3	40.8	 16
 78	  4	12350.5	1572.7	 20
 79	  4	238.8	34.1	 20
 80	  4	13707.0	467.8	 16
 81	  4	458.8	32.4	 20
 82	  4	437.8	48.2	 20
 83	  4	424.5	44.6	 20
 84	  4	414.0	30.7	 25
 85	  4	234.0	29.0	 25
 86	  4	14214.0	439.0	 25
 87	  4	13392.5	1507.0	 20
 88	  4	421.0	31.3	 25
 89	  4	440.0	37.7	 25
 90	  4	11771.8	1485.8	 20
 91	  4	241.0	26.9	 25
 92	  4	421.0	28.8	 25
 93	  4	419.0	36.1	 20
 94	  4	451.0	42.1	 25
 95	  4	409.0	32.9	 25
 96	  4	439.5	40.5	 20
 97	  4	219.5	23.0	 20
 98	  4	13672.8	1833.8	 20
 99	  4	473.0	37.0	 16
100	  4	461.3	29.9	 20
101	  4	11976.8	1874.2	 20
102	  4	408.8	27.8	 16
103	  4	212.0	32.7	 25
104	  4	164.0	21.3	 25
105	  4	192.8	29.7	 20
106	  4	197.0	31.8	 25
107	  4	216.0	19.1	 25
108	  4	213.0	23.3	 20
109	  4	215.0	31.2	 25
110	  4	14375.0	2059.4	 25
111	  4	457.3	34.1	 20
112	  4	459.0	39.0	 25
113	  4	460.0	36.5	 25
114	  4	12403.5	602.3	 20
115	  4	243.0	28.6	 25
116	  4	15345.0	1063.2	 25
117	  4	14235.3	753.1	 16
118	  4	465.5	37.8	 20
119	  4	436.8	30.6	 20
120	  4	449.5	38.4	 16
121	  4	215.3	29.3	 20
122	  4	13586.5	1583.4	 20
123	  4	464.8	40.8	 20
124	  4	474.0	40.4	 25
125	  4	467.0	41.0	 25
126	  4	12336.0	2523.8	 25
127	  4	226.5	22.6	 20
128	  4	13583.0	1843.7	 25
129	  4	498.0	42.9	 25
130	  4	491.3	40.2	 20
131	  4	473.0	43.4	 25
132	  4	417.0	27.8	 25
133	  4	216.0	18.8	 20
134	  4	13545.0	2226.4	 25
135	  4	461.0	34.0	 25
136	  4	440.3	29.3	 20
137	  4	451.0	32.6	 20
138	  4	12690.3	1850.9	 20
139	  4	253.3	22.9	 16
140	  4	15444.8	1865.0	 20
141	  4	512.0	42.2	 20
142	  4	483.8	39.6	 16
143	  4	12405.0	1840.9	 25
144	  4	643.0	59.1	 25
145	  4	444.0	55.5	 20
146	  4	14875.0	2147.7	 25
147	  4	14138.0	1916.6	 25
148	  4	493.0	39.2	 20
149	  4	469.0	38.7	 25
150	  4	12248.0	1920.5	 25
151	  4	227.0	22.9	 20
152	  4	448.0	48.4	 25
153	  4	457.0	34.2	 25
154	  4	405.3	36.3	 20
155	  4	461.0	43.1	 25
156	  4	463.0	56.5	 25
157	  4	209.8	16.9	 16
158	  4	433.0	36.8	 20
159	  4	458.0	25.5	 20
160	  4	12667.0	706.3	 16
161	  4	478.0	40.9	 20
162	  4	445.3	34.5	 20
163	  4	211.8	22.5	 20
164	  4	13700.0	2217.8	 25
165	  4	442.0	33.2	 25
166	  4	459.0	39.4	 25
167	  4	13658.5	1421.0	 20
168	  4	14910.0	1449.2	 25
169	  4	210.0	16.8	 25
170	  4	191.3	23.7	 20
171	  4	169.0	22.2	 25
172	  4	171.0	23.1	 25
173	  4	174.3	23.2	 20
174	  4	207.0	23.4	 25
175	  4	209.0	28.7	 25
176	  4	162.3	28.8	 20
177	  4	185.5	21.7	 20
178	  4	201.5	18.8	 20
179	  4	181.5	12.6	 16
180	  4	178.5	27.4	 20
181	  4	161.5	18.2	 20
182	  4	160.0	14.8	 16
183	  4	160.0	26.4	 25
184	  4	164.0	13.9	 25
185	  4	168.5	16.3	 20
186	  4	165.0	18.0	 25
187	  4	183.0	19.7	 25
188	  4	160.3	14.9	 20
189	  4	170.0	18.1	 25
190	  4	169.0	19.7	 25
191	  4	184.5	24.0	 20
192	  4	173.0	21.6	 25
193	  4	160.0	13.6	 25
194	  4	176.5	24.1	 20
195	  4	172.0	23.6	 25
196	  4	162.0	18.8	 25
197	  4	176.0	20.6	 16
198	  4	168.8	17.5	 20
199	  4	184.0	20.0	 20
200	  4	167.3	22.6	 16
201	  4	195.0	18.7	 20
202	  4	164.3	15.3	 20
203	  4	166.0	21.4	 20
204	  4	163.0	22.6	 25
205	  4	175.0	20.5	 25
206	  4	177.0	19.1	 25
207	  4	170.8	27.5	 20
208	  4	178.0	23.5	 25
209	  4	180.0	16.5	 25
210	  4	164.8	18.7	 20
211	  4	163.0	18.9	 25
212	  4	165.0	24.8	 25
213	  4	147.0	13.0	 20
214	  4	146.0	14.9	 25
215	  4	154.0	25.9	 25
216	  4	152.0	30.7	 20
217	  4	158.0	23.2	 20
218	  4	168.3	27.5	 20
219	  4	156.0	15.8	 16
220	  4	149.3	18.7	 20
221	  4	175.5	20.0	 20
222	  4	147.3	20.4	 16
223	  4	166.0	24.7	 25
224	  4	185.0	29.7	 25
225	  4	187.0	21.7	 20
226	  4	181.0	17.5	 25
227	  4	183.0	25.6	 25
228	  4	182.3	21.9	 20
229	  4	210.0	36.0	 25
230	  4	187.0	29.6	 25
231	  4	166.3	25.3	 20
232	  4	194.0	30.5	 25
233	  4	182.0	23.7	 25
234	  4	184.3	22.6	 20
235	  4	207.0	42.1	 25
236	  4	189.0	23.5	 25
237	  4	183.5	22.7	 16
238	  4	186.3	26.6	 20
239	  4	179.5	23.2	 20
240	  4	175.3	27.1	 16
241	  4	166.8	19.8	 20
242	  4	183.0	19.8	 20
243	  4	178.3	17.3	 20
244	  4	203.0	35.6	 25
245	  4	194.0	26.3	 25
246	  4	178.0	15.5	 25
247	  4	201.0	23.4	 20
248	  4	172.0	27.2	 25
249	  4	178.0	15.1	 25
250	  4	208.8	28.3	 20
251	  4	169.0	16.3	 25
252	  4	195.0	19.5	 25
253	  4	189.0	22.0	 20
254	  4	186.0	25.1	 25
255	  4	178.0	21.5	 25
256	  4	168.3	24.6	 20
257	  4	151.3	20.8	 20
258	  4	212.3	35.1	 20
259	  4	161.3	16.8	 16
260	  4	180.3	24.2	 20
261	  4	177.0	23.9	 20
262	  4	171.5	24.6	 16
263	  4	187.0	24.1	 25
264	  4	211.0	28.7	 25
265	  4	211.8	27.2	 20
266	  4	220.0	24.3	 25
267	  4	214.0	37.6	 25
268	  4	194.5	28.9	 20
269	  4	192.0	25.7	 25
270	  4	181.0	24.3	 25
271	  4	177.3	23.0	 20
272	  4	180.0	31.1	 25
273	  4	191.0	24.0	 25
274	  4	202.3	30.2	 20
275	  4	199.0	32.6	 25
276	  4	172.0	20.7	 25
277	  4	153.8	25.6	 16
278	  4	160.0	23.8	 20
279	  4	166.0	22.0	 20
280	  4	163.5	16.5	 16
281	  4	170.8	24.6	 20
282	  4	175.5	14.4	 20
283	  4	199.8	38.3	 20
284	  4	187.0	26.5	 25
285	  4	191.0	24.6	 25
286	  4	180.0	17.9	 25
287	  4	175.0	23.9	 20
288	  4	181.0	25.3	 25
289	  4	193.0	31.1	 25
290	  4	206.0	27.0	 20
291	  4	180.0	26.3	 25
292	  4	183.0	25.4	 25
293	  4	185.3	27.7	 20
294	  4	206.0	30.2	 25
295	  4	199.0	26.4	 25
296	  4	223.0	38.4	 20
297	  4	184.3	27.6	 20
298	  4	179.0	24.2	 20
299	  4	162.0	18.8	 16
300	  4	160.0	23.7	 20
301	  4	165.0	21.1	 20
302	  4	474.3	51.9	 16
303	  4	347.0	32.0	 25
304	  4	543.0	75.6	 25
305	  4	1410.8	248.5	 20
306	  4	252.0	31.1	 25
307	  4	1246.0	271.9	 25
308	  4	637.3	91.4	 20
309	  4	1981.0	195.6	 25
310	  4	399.0	55.1	 25
311	  4	3600.0	674.7	 20
312	  4	1254.0	220.0	 25
313	  4	743.0	57.0	 25
314	  4	464.5	40.6	 20
315	  4	594.0	45.5	 25
316	  4	1269.0	185.8	 25
317	  4	215.8	18.9	 16
318	  4	240.0	27.0	 20
319	  4	458.0	47.8	 20
320	  4	449.3	32.2	 16
321	  4	546.8	39.3	 20
322	  4	520.5	42.7	 20
323	  4	620.0	37.2	 20
324	  4	710.0	66.1	 25
325	  4	451.0	46.0	 25
326	  4	724.0	63.5	 25
327	  4	411.0	50.9	 20
328	  4	531.0	44.9	 25
329	  4	355.0	33.8	 25
330	  4	311.3	40.6	 20
331	  4	317.0	32.8	 25
332	  4	353.0	35.6	 25
333	  4	741.0	65.1	 20
334	  4	554.0	66.4	 25
335	  4	339.0	32.3	 25
336	  4	375.8	50.2	 20
337	  4	312.8	24.9	 20
338	  4	288.3	21.3	 20
339	  4	385.0	29.7	 16
340	  4	376.0	33.6	 20
341	  4	401.3	35.5	 20
342	  4	335.3	21.6	 16
343	  4	499.0	59.4	 25
344	  4	437.0	44.8	 25
345	  4	433.0	37.2	 20
346	  4	555.0	46.2	 25
347	  4	841.0	50.1	 25
348	  4	337.3	32.4	 20
349	  4	280.0	20.5	 25
350	  4	2477.0	530.7	 25
351	  4	808.8	129.4	 20
352	  4	396.0	49.3	 25
353	  4	257.0	34.0	 25
354	  4	337.3	30.5	 20
355	  4	347.0	21.0	 25
356	  4	1089.0	132.5	 25
357	  4	450.3	28.8	 16
358	  4	417.8	30.1	 20
359	  4	1307.8	198.5	 20
360	  4	822.5	84.7	 16
361	  4	985.0	151.1	 20
362	  4	5650.3	776.4	 20
363	  4	1641.0	379.5	 25
364	  4	1045.3	113.0	 20
365	  4	398.0	55.9	 25
366	  4	527.0	58.7	 25
367	  4	249.8	25.1	 20
368	  4	346.0	44.4	 25
369	  4	322.0	35.8	 25
370	  4	1439.0	179.7	 20
371	  4	889.0	161.7	 25
372	  4	270.0	33.4	 25
373	  4	1360.8	287.6	 20
374	  4	491.0	28.2	 25
375	  4	391.0	30.1	 25
376	  4	2550.5	193.6	 20
377	  4	442.8	35.3	 20
378	  4	423.0	30.1	 20
379	  4	1518.0	130.7	 16
380	  4	295.3	60.6	 20
381	  4	386.0	53.6	 20
382	  4	438.3	49.8	 16
383	  4	268.0	30.4	 25
384	  4	337.0	36.6	 25
385	  4	346.3	41.0	 20
386	  4	291.0	27.9	 25
387	  4	596.0	71.3	 25
388	  4	480.5	40.5	 20
389	  4	395.0	39.5	 25
390	  4	398.0	29.2	 25
391	  4	481.5	37.0	 20
392	  4	560.0	58.1	 25
393	  4	292.0	24.5	 25
394	  4	219.0	25.7	 20
395	  4	209.0	19.8	 25
396	  4	473.0	65.4	 25
397	  4	883.8	106.1	 16
398	  4	238.0	25.9	 20
399	  4	289.3	22.4	 20
400	  4	220.8	15.2	 16
401	  4	226.5	19.6	 20
402	  4	276.5	21.2	 20
403	  4	338.0	53.3	 25
404	  4	618.8	49.2	 20
405	  4	524.0	44.6	 25
406	  4	383.0	37.9	 25
407	  4	629.5	74.4	 20
408	  4	537.0	51.9	 25
409	  4	508.0	60.9	 25
410	  4	425.3	45.7	 20
411	  4	352.0	36.5	 25
412	  4	995.0	73.2	 25
413	  4	1024.3	50.1	 20
414	  4	360.0	53.5	 25
415	  4	360.0	41.9	 25
416	  4	339.5	38.9	 20
417	  4	273.3	26.8	 20
418	  4	575.5	58.9	 20
419	  4	349.8	38.1	 16
420	  4	270.0	27.7	 20
421	  4	402.5	42.6	 20
422	  4	292.3	22.7	 16
423	  4	270.0	25.9	 25
424	  4	218.0	33.3	 25
425	  4	222.0	36.1	 20
426	  4	222.0	51.4	 25
427	  4	214.0	33.4	 25
428	  4	237.0	32.6	 20
429	  4	373.0	38.1	 25
430	  4	433.0	38.5	 25
431	  4	478.3	33.5	 20
432	  4	823.0	68.1	 25
433	  4	696.0	139.5	 25
434	  4	338.0	30.0	 20
435	  4	577.0	74.5	 25
436	  4	344.0	46.4	 25
437	  4	5417.5	310.1	 16
438	  4	607.5	40.5	 20
439	  4	539.8	47.7	 20
440	  4	768.0	56.3	 16
441	  4	1704.0	164.4	 20
442	  4	1684.5	65.0	 20
443	  4	1362.0	74.4	 25
444	  4	557.8	51.6	 20
445	  4	434.0	29.7	 25
446	  4	349.0	50.7	 25
447	  4	630.8	64.7	 20
448	  4	624.0	69.6	 25
449	  4	468.0	35.6	 25
450	  4	1558.5	124.4	 20
451	  4	1415.0	94.1	 25
452	  4	213.0	36.7	 25
453	  4	379.0	51.1	 20
454	  4	260.0	26.7	 25
455	  4	693.0	84.6	 25
456	  4	392.0	47.9	 20
457	  4	961.8	84.5	 20
458	  4	1085.5	86.9	 20
459	  4	1146.8	164.9	 16
460	  4	2222.3	181.9	 20
461	  4	346.0	48.8	 20
462	  4	258.5	18.5	 16
463	  4	330.0	35.7	 25
464	  4	444.0	27.9	 25
465	  4	206.0	30.2	 20
466	  4	271.0	24.5	 25
467	  4	345.0	41.4	 25
468	  4	422.3	42.7	 20
469	  4	357.0	36.3	 25
470	  4	378.0	71.6	 25
471	  4	578.0	68.1	 20
472	  4	299.0	31.0	 25
473	  4	186.0	25.5	 25
474	  4	431.8	27.6	 20
475	  4	385.0	37.0	 25
476	  4	1431.0	248.8	 25
477	  4	829.5	61.7	 16
478	  4	802.3	54.8	 20
479	  4	654.3	56.8	 20
480	  4	1514.3	85.8	 16
481	  4	559.3	49.1	 20
482	  4	432.0	49.2	 20
483	  4	254.0	28.2	 25
484	  4	264.3	55.8	 20
485	  4	6056.0	1282.4	 25
486	  4	606.0	78.2	 25
487	  4	467.5	126.3	 20
488	  4	404.0	123.5	 25
489	  4	251.0	39.6	 25
490	  4	865.8	77.2	 20
491	  4	1142.0	90.7	 25
492	  4	1176.0	96.5	 25
493	  4	610.0	119.1	 20
494	  4	715.0	106.3	 25
495	  4	597.0	45.0	 25
496	  4	589.8	35.7	 20
497	  4	888.5	73.1	 20
498	  4	1185.3	68.4	 20
499	  4	604.8	52.3	 16
500	  4	761.5	108.0	 20
501	  4	428.5	39.1	 20
502	  4	274.0	28.5	 16
503	  4	251.0	24.7	 25
504	  4	340.0	40.6	 25
505	  4	258.3	26.1	 20
506	  4	238.0	20.2	 25
507	  4	246.0	24.9	 25
508	  4	461.0	38.9	 20
509	  4	257.0	23.3	 25
510	  4	704.0	55.4	 25
511	  4	908.3	64.8	 20
512	  4	2405.0	348.0	 25
513	  4	1662.0	107.1	 25
514	  4	2414.5	139.3	 20
515	  4	335.0	60.4	 25
516	  4	992.0	108.7	 25
517	  4	2523.3	140.5	 16
518	  4	1767.0	186.8	 20
519	  4	1876.5	109.4	 20
520	  4	1256.3	106.8	 16
521	  4	481.5	82.7	 20
522	  4	287.3	26.1	 20
523	  4	260.0	32.4	 25
524	  4	296.8	39.5	 20
525	  4	2560.0	515.7	 25
526	  4	574.0	81.6	 25
527	  4	2690.3	483.7	 20
528	  4	380.0	29.7	 25
529	  4	400.0	33.7	 25
530	  4	199.5	24.1	 20
531	  4	237.0	26.2	 25
532	  4	482.0	43.1	 25
533	  4	392.5	35.3	 20
534	  4	605.0	50.8	 25
535	  4	1926.0	227.8	 25
536	  4	826.0	49.3	 20
537	  4	2519.5	148.8	 20
538	  4	523.5	68.4	 20
539	  4	400.0	30.9	 16
540	  4	263.3	25.8	 20
541	  4	240.0	27.6	 20
542	  4	297.0	30.2	 16
543	  4	652.0	55.0	 25
544	  4	916.0	98.8	 25
545	  4	869.3	70.3	 20
546	  4	1339.0	165.8	 25
547	  4	1250.0	72.0	 25
548	  4	1077.3	71.1	 20
549	  4	2173.0	402.6	 25
550	  4	1081.0	160.0	 25
551	  4	545.8	50.8	 20
552	  4	618.0	63.0	 25
553	  4	309.0	28.0	 25
554	  4	340.8	26.6	 20
555	  4	527.0	50.3	 25
556	  4	1926.0	289.3	 25
557	  4	433.0	38.1	 16
558	  4	1312.0	183.7	 20
559	  4	1162.3	73.6	 20
560	  4	3386.5	419.5	 16
561	  4	516.3	35.0	 20
562	  4	480.3	38.1	 20
563	  4	452.0	64.8	 25
564	  4	431.3	46.5	 20
565	  4	1312.0	149.6	 25
566	  4	1276.0	138.9	 25
567	  4	541.0	50.4	 20
568	  4	503.0	57.3	 25
569	  4	3099.0	452.3	 25
570	  4	686.0	265.5	 20
571	  4	1847.0	214.5	 25
572	  4	936.0	60.4	 25
573	  4	388.8	43.5	 20
574	  4	438.0	43.0	 25
575	  4	739.0	58.5	 25
576	  4	845.5	53.4	 20
577	  4	780.3	69.1	 20
578	  4	1688.0	111.1	 20
579	  4	1586.8	96.1	 16
580	  4	862.8	119.3	 20
581	  4	2063.0	161.8	 20
582	  4	1642.5	77.6	 16
583	  4	609.0	44.2	 25
584	  4	423.0	48.0	 25
585	  4	1508.3	108.4	 20
586	  4	717.0	55.0	 25
587	  4	885.0	68.0	 25
588	  4	414.8	38.7	 20
589	  4	761.0	59.5	 25
590	  4	731.0	84.0	 25
591	  4	301.5	22.3	 20
592	  4	335.0	35.2	 25
593	  4	9635.0	1037.0	 25
594	  4	827.3	77.0	 20
595	  4	1332.0	135.4	 25
596	  4	478.0	54.3	 25
597	  4	2773.5	259.2	 16
598	  4	2031.0	155.0	 20
599	  4	1551.0	80.9	 20
600	  4	450.3	25.3	 16
601	  4	301.3	24.0	 20
602	  4	365.0	36.2	 20
603	  4	897.0	120.5	 25
604	  4	512.8	35.3	 20
605	  4	453.0	66.2	 25
606	  4	249.0	22.3	 25
607	  4	225.5	18.7	 20
608	  4	241.0	25.5	 25
609	  4	1135.0	93.8	 25
610	  4	704.0	63.6	 20
611	  4	531.0	37.7	 25
612	  4	656.0	65.1	 25
613	  4	1598.8	99.2	 20
614	  4	1097.0	96.8	 25
615	  4	1322.0	104.4	 25
616	  4	727.5	98.6	 20
617	  4	705.5	58.6	 20
618	  4	468.8	37.4	 20
619	  4	1089.8	101.4	 16
620	  4	1618.5	101.5	 20
621	  4	3074.5	451.6	 20
622	  4	1408.5	169.9	 16
623	  4	5217.0	1228.9	 25
624	  4	4529.0	1030.7	 25
625	  4	879.3	56.6	 20
626	  4	490.0	71.9	 25
627	  4	328.0	47.4	 25
628	  4	241.5	33.8	 20
629	  4	483.0	95.7	 25
630	  4	344.0	48.4	 25
631	  4	348.5	33.8	 20
632	  4	430.0	45.1	 25
633	  4	2028.0	354.0	 25
634	  4	1687.3	129.7	 20
635	  4	585.0	104.6	 25
636	  4	529.0	261.5	 25
637	  4	332.0	64.2	 16
638	  4	383.5	70.9	 20
639	  4	244.5	23.1	 20
  0	  5	417.5	33.9	 20
  1	  5	245.0	23.3	 25
  2	  5	1086.0	133.8	 25
  3	  5	212.3	23.7	 16
  4	  5	7919.3	1528.0	 20
  5	  5	283.3	16.9	 20
  6	  5	689.0	59.2	 16
  7	  5	189.3	18.9	 20
  8	  5	698.3	53.2	 20
  9	  5	696.5	51.4	 20
 10	  5	524.0	49.0	 20
 11	  5	292.0	26.8	 25
 12	  5	5965.0	918.4	 25
 13	  5	500.8	58.7	 20
 14	  5	14543.0	1970.1	 25
 15	  5	3871.0	620.3	 25
 16	  5	2623.8	278.9	 20
 17	  5	7010.0	1157.1	 25
 18	  5	967.0	150.0	 25
 19	  5	275.0	28.8	 20
 20	  5	735.0	68.3	 25
 21	  5	4455.0	860.3	 25
 22	  5	2340.5	327.3	 20
 23	  5	455.0	36.3	 20
 24	  5	1870.8	281.0	 20
 25	  5	237.5	25.5	 16
 26	  5	428.0	36.8	 20
 27	  5	409.0	35.8	 20
 28	  5	2962.8	181.4	 16
 29	  5	2315.0	138.1	 20
 30	  5	7596.0	981.3	 25
 31	  5	824.3	61.8	 20
 32	  5	6856.0	899.2	 25
 33	  5	5405.0	586.2	 25
 34	  5	558.0	52.2	 20
 35	  5	3826.0	443.3	 25
 36	  5	289.0	29.8	 25
 37	  5	256.3	30.1	 20
 38	  5	214.0	20.0	 25
 39	  5	919.0	81.3	 25
 40	  5	1578.3	174.8	 20
 41	  5	728.0	98.1	 25
 42	  5	4631.0	975.0	 25
 43	  5	719.8	50.1	 16
 44	  5	2193.3	236.2	 20
 45	  5	5420.5	674.1	 20
 46	  5	328.3	24.9	 16
 47	  5	347.3	44.3	 20
 48	  5	1097.3	98.7	 20
 49	  5	1313.0	165.9	 20
 50	  5	2601.0	245.6	 20
 51	  5	7577.0	1055.2	 25
 52	  5	1083.0	191.0	 25
 53	  5	245.8	23.3	 20
 54	  5	1519.0	237.4	 25
 55	  5	230.0	67.2	 25
 56	  5	14028.5	1296.0	 20
 57	  5	458.0	38.4	 25
 58	  5	431.0	29.2	 25
 59	  5	457.8	34.9	 20
 60	  5	13233.0	1846.3	 25
 61	  5	258.0	51.4	 25
 62	  5	15688.5	666.1	 20
 63	  5	14678.3	638.3	 20
 64	  5	13683.3	537.3	 20
 65	  5	13095.8	1066.2	 16
 66	  5	462.5	41.1	 20
 67	  5	219.5	45.2	 20
 68	  5	14331.5	855.3	 16
 69	  5	487.5	54.6	 20
 70	  5	437.0	30.7	 25
 71	  5	441.5	32.9	 20
 72	  5	11997.0	1532.9	 25
 73	  5	241.0	26.7	 25
 74	  5	15146.5	594.0	 20
 75	  5	14145.0	1354.5	 25
 76	  5	13541.0	1412.0	 25
 77	  5	12975.8	1513.8	 20
 78	  5	449.0	29.5	 25
 79	  5	238.0	31.6	 25
 80	  5	14172.0	581.2	 20
 81	  5	454.0	56.2	 25
 82	  5	465.0	42.5	 25
 83	  5	450.3	42.2	 16
 84	  5	423.8	26.9	 20
 85	  5	205.3	31.3	 20
 86	  5	14411.8	576.1	 16
 87	  5	475.5	39.0	 20
 88	  5	441.3	34.2	 20
 89	  5	425.3	32.4	 20
 90	  5	12298.0	874.0	 20
 91	  5	218.0	18.1	 25
 92	  5	427.0	31.6	 25
 93	  5	434.0	30.5	 20
 94	  5	12170.0	2024.6	 25
 95	  5	434.0	46.8	 25
 96	  5	443.8	48.4	 20
 97	  5	209.0	22.8	 25
 98	  5	14438.0	569.0	 25
 99	  5	13851.5	2126.9	 20
100	  5	13461.0	2473.0	 25
101	  5	441.0	39.1	 25
102	  5	455.3	35.6	 20
103	  5	188.0	18.9	 20
104	  5	188.5	27.8	 20
105	  5	1733.5	91.3	 16
106	  5	1330.8	84.9	 20
107	  5	945.3	103.5	 20
108	  5	377.3	29.3	 16
109	  5	251.3	31.5	 20
110	  5	13953.0	2328.7	 25
111	  5	501.8	52.5	 20
112	  5	496.0	52.2	 25
113	  5	448.0	39.4	 25
114	  5	13112.0	836.7	 20
115	  5	225.0	26.5	 25
116	  5	14812.0	1852.1	 25
117	  5	465.0	46.6	 20
118	  5	442.0	32.2	 25
119	  5	442.0	33.2	 25
120	  5	417.0	37.7	 20
121	  5	228.0	27.1	 25
122	  5	14101.0	1775.1	 25
123	  5	457.5	37.2	 16
124	  5	442.8	47.8	 20
125	  5	448.8	32.0	 20
126	  5	13322.5	626.4	 16
127	  5	228.0	33.8	 20
128	  5	449.3	39.9	 20
129	  5	13978.0	859.0	 20
130	  5	13723.8	1488.5	 20
131	  5	444.0	35.3	 25
132	  5	417.0	36.1	 25
133	  5	224.3	23.0	 20
134	  5	14430.0	1569.5	 25
135	  5	495.0	38.6	 25
136	  5	479.8	42.5	 20
137	  5	481.0	40.0	 25
138	  5	13444.0	2488.5	 25
139	  5	246.3	24.1	 20
140	  5	15984.0	1301.6	 25
141	  5	14644.0	2326.7	 25
142	  5	13607.5	2394.5	 20
143	  5	599.5	48.1	 20
144	  5	620.5	40.9	 20
145	  5	438.0	53.2	 16
146	  5	14712.0	1616.2	 20
147	  5	476.8	29.9	 20
148	  5	444.5	41.6	 16
149	  5	442.8	35.1	 20
150	  5	12958.0	2029.1	 25
151	  5	219.5	24.0	 20
152	  5	471.0	66.3	 25
153	  5	442.0	52.2	 25
154	  5	12625.8	1689.4	 20
155	  5	471.0	41.2	 25
156	  5	428.0	35.8	 25
157	  5	197.0	21.9	 20
158	  5	429.0	38.5	 25
159	  5	445.0	37.9	 25
160	  5	12840.3	606.0	 20
161	  5	487.0	43.1	 25
162	  5	450.0	36.1	 25
163	  5	213.3	29.0	 16
164	  5	14405.8	1947.2	 20
165	  5	470.3	36.3	 20
166	  5	450.5	32.5	 16
167	  5	14708.0	2061.6	 20
168	  5	15248.3	1692.2	 20
169	  5	209.5	21.6	 20
170	  5	167.8	13.6	 20
171	  5	270.0	43.4	 25
172	  5	250.0	32.4	 25
173	  5	488.0	55.4	 20
174	  5	1539.0	185.9	 25
175	  5	433.0	52.1	 25
176	  5	992.3	133.2	 20
177	  5	242.0	17.1	 25
178	  5	1289.0	231.9	 25
179	  5	338.0	26.8	 20
180	  5	997.0	166.0	 25
181	  5	1222.0	258.6	 25
182	  5	191.3	24.5	 20
183	  5	185.0	21.5	 20
184	  5	219.5	25.9	 20
185	  5	906.3	64.3	 16
186	  5	273.3	30.8	 20
187	  5	5307.5	925.9	 20
188	  5	6250.8	538.4	 16
189	  5	3506.5	477.7	 20
190	  5	3515.0	628.5	 25
191	  5	437.5	52.7	 20
192	  5	220.0	30.7	 25
193	  5	969.0	180.4	 25
194	  5	313.3	26.4	 20
195	  5	685.0	87.5	 25
196	  5	2442.0	478.4	 25
197	  5	2088.5	289.5	 20
198	  5	2112.0	347.6	 25
199	  5	7025.0	1280.2	 25
200	  5	313.5	29.5	 20
201	  5	488.0	70.0	 25
202	  5	435.0	57.8	 25
203	  5	1726.5	82.4	 16
204	  5	493.3	58.9	 20
205	  5	2464.8	219.9	 20
206	  5	5891.3	519.9	 16
207	  5	229.5	24.5	 20
208	  5	404.3	46.3	 20
209	  5	306.8	18.5	 20
210	  5	584.0	53.1	 20
211	  5	998.0	69.7	 25
212	  5	532.0	63.7	 25
213	  5	549.0	42.8	 20
214	  5	636.0	68.2	 25
215	  5	554.0	49.0	 25
216	  5	280.8	29.9	 20
217	  5	1015.0	145.1	 25
218	  5	352.0	42.7	 25
219	  5	1175.5	153.5	 20
220	  5	427.0	60.7	 25
221	  5	460.0	48.8	 25
222	  5	1214.5	181.7	 20
223	  5	2192.8	197.0	 20
224	  5	955.5	70.2	 20
225	  5	593.3	44.5	 16
226	  5	863.3	92.3	 20
227	  5	331.0	29.0	 20
228	  5	504.8	54.5	 16
229	  5	258.5	27.8	 20
230	  5	268.0	30.5	 25
231	  5	836.5	66.7	 20
232	  5	769.0	56.6	 25
233	  5	619.0	50.0	 25
234	  5	4594.5	419.6	 20
235	  5	1040.0	125.3	 25
236	  5	716.0	92.6	 25
237	  5	6445.0	721.7	 20
238	  5	1049.0	92.8	 25
239	  5	3049.0	599.2	 25
240	  5	220.5	23.9	 20
241	  5	237.0	25.4	 25
242	  5	719.0	90.5	 25
243	  5	442.8	25.6	 16
244	  5	13461.3	1747.3	 20
245	  5	438.5	49.3	 20
246	  5	780.3	57.3	 16
247	  5	530.0	50.9	 20
248	  5	454.0	42.1	 20
249	  5	821.5	45.5	 20
250	  5	1828.0	141.3	 20
251	  5	534.0	31.2	 25
252	  5	1444.0	170.5	 25
253	  5	495.0	43.0	 20
254	  5	254.0	21.0	 25
255	  5	1534.0	195.5	 25
256	  5	4419.0	433.7	 20
257	  5	200.0	29.5	 25
258	  5	197.0	22.9	 25
259	  5	191.3	14.5	 20
260	  5	1041.0	130.9	 25
261	  5	5291.0	844.7	 25
262	  5	266.3	30.7	 20
263	  5	299.5	27.9	 20
264	  5	12026.3	2045.5	 20
265	  5	1865.3	80.3	 16
266	  5	2265.3	176.4	 20
267	  5	453.8	39.6	 20
268	  5	957.3	71.5	 16
269	  5	502.8	46.1	 20
270	  5	217.0	20.2	 25
271	  5	1596.3	106.1	 20
272	  5	4989.0	430.8	 25
273	  5	360.0	43.9	 25
274	  5	610.3	46.6	 20
275	  5	11433.0	1353.1	 25
276	  5	475.0	48.4	 25
277	  5	3007.8	314.3	 20
278	  5	276.0	29.2	 25
279	  5	2439.0	259.5	 25
280	  5	1045.3	82.8	 20
281	  5	2138.0	346.2	 25
282	  5	11250.0	1814.3	 25
283	  5	493.5	38.2	 16
284	  5	370.0	28.6	 20
285	  5	7774.8	1018.0	 20
286	  5	570.5	59.0	 16
287	  5	519.5	40.7	 20
288	  5	432.5	30.2	 20
289	  5	522.0	69.9	 20
290	  5	269.8	29.4	 20
291	  5	702.0	65.8	 25
292	  5	221.0	38.9	 25
293	  5	5830.5	602.5	 20
294	  5	281.0	32.7	 25
295	  5	314.0	30.3	 25
296	  5	539.5	59.9	 20
297	  5	603.0	62.3	 25
298	  5	246.0	34.1	 25
299	  5	343.5	33.7	 20
300	  5	1275.0	207.7	 25
301	  5	283.0	30.2	 25
302	  5	265.0	23.9	 20
303	  5	199.5	25.3	 20
304	  5	315.5	36.6	 20
305	  5	434.3	26.4	 16
306	  5	297.0	29.4	 20
307	  5	1408.0	220.5	 20
308	  5	205.8	24.2	 16
309	  5	261.3	25.5	 20
310	  5	1940.0	312.5	 25
311	  5	214.5	26.3	 20
312	  5	250.0	28.0	 25
313	  5	10296.0	1471.5	 25
314	  5	614.8	44.2	 20
315	  5	1000.0	86.4	 25
316	  5	529.0	49.3	 25
317	  5	282.8	25.5	 20
318	  5	255.0	32.2	 25
319	  5	2718.0	232.6	 25
320	  5	1682.0	89.3	 20
321	  5	1912.0	219.3	 25
322	  5	595.0	40.3	 25
323	  5	1220.5	81.2	 16
324	  5	2653.8	400.8	 20
325	  5	325.5	37.2	 20
326	  5	2389.5	115.9	 16
327	  5	871.5	44.3	 20
328	  5	815.5	56.7	 20
329	  5	5445.5	934.1	 20
330	  5	2516.3	182.8	 20
331	  5	4185.0	438.9	 25
332	  5	3500.0	492.9	 25
333	  5	1364.5	91.4	 20
334	  5	507.0	48.1	 25
335	  5	524.0	47.6	 25
336	  5	601.5	58.8	 20
337	  5	1034.0	152.3	 25
338	  5	271.0	24.9	 25
339	  5	334.3	33.3	 20
340	  5	298.0	31.0	 25
341	  5	282.0	32.4	 25
342	  5	209.5	20.8	 20
343	  5	308.0	28.8	 20
344	  5	157.0	24.8	 20
345	  5	292.3	23.3	 16
346	  5	670.8	37.4	 20
347	  5	971.3	135.2	 20
348	  5	443.0	38.5	 16
349	  5	380.5	41.6	 20
350	  5	618.0	54.5	 25
351	  5	549.3	54.1	 20
352	  5	282.0	28.0	 25
353	  5	538.0	60.5	 25
354	  5	419.8	35.7	 20
355	  5	9727.0	1426.1	 25
356	  5	486.0	44.0	 25
357	  5	966.8	133.0	 20
358	  5	225.0	31.1	 25
359	  5	368.0	44.8	 25
360	  5	614.3	76.2	 20
361	  5	510.0	39.3	 25
362	  5	249.0	24.9	 25
363	  5	217.8	16.2	 16
364	  5	204.5	17.9	 20
365	  5	568.0	71.9	 20
366	  5	8025.0	424.1	 16
367	  5	5742.3	910.3	 20
368	  5	279.3	35.8	 20
369	  5	246.0	19.3	 20
370	  5	230.3	23.4	 20
371	  5	303.0	20.9	 25
372	  5	382.0	46.6	 25
373	  5	417.5	42.5	 20
374	  5	558.0	47.7	 25
375	  5	778.0	45.3	 25
376	  5	834.3	84.6	 20
377	  5	2350.0	379.8	 25
378	  5	528.0	56.6	 25
379	  5	301.0	22.8	 20
380	  5	331.0	28.0	 25
381	  5	213.0	20.3	 25
382	  5	244.0	18.8	 20
383	  5	216.3	20.0	 20
384	  5	217.8	32.4	 20
385	  5	185.3	25.8	 16
386	  5	612.5	106.2	 20
387	  5	321.5	32.3	 20
388	  5	231.8	19.2	 16
389	  5	294.5	36.4	 20
390	  5	1941.0	281.6	 25
391	  5	279.8	32.8	 20
392	  5	361.0	36.8	 25
393	  5	200.0	18.4	 25
394	  5	288.3	22.7	 20
395	  5	335.0	38.8	 25
396	  5	312.0	27.3	 25
397	  5	324.8	30.4	 20
398	  5	4208.0	890.4	 25
399	  5	342.0	38.8	 25
400	  5	700.3	43.3	 20
401	  5	863.0	96.5	 25
402	  5	1370.0	131.1	 25
403	  5	9890.0	714.9	 16
404	  5	6620.3	1171.6	 20
405	  5	815.5	40.9	 20
406	  5	602.5	62.6	 16
407	  5	486.5	52.1	 20
408	  5	791.8	75.2	 20
409	  5	354.0	38.1	 20
410	  5	1027.5	96.2	 20
411	  5	823.0	68.5	 25
412	  5	1158.0	80.2	 25
413	  5	1920.0	130.1	 20
414	  5	1914.0	148.2	 25
415	  5	6603.0	1019.0	 25
416	  5	553.8	87.2	 20
417	  5	1413.0	223.2	 25
418	  5	742.0	85.7	 25
419	  5	760.0	62.7	 20
420	  5	3235.0	499.3	 25
421	  5	1563.0	166.5	 25
422	  5	358.3	37.5	 20
423	  5	2187.5	266.0	 20
424	  5	322.0	31.8	 20
425	  5	623.5	36.0	 16
426	  5	2513.0	154.0	 20
427	  5	3625.8	425.2	 20
428	  5	1620.5	72.0	 16
429	  5	1488.8	81.8	 20
430	  5	729.0	45.7	 25
431	  5	518.0	54.8	 20
432	  5	1353.0	160.6	 25
433	  5	266.0	24.9	 25
434	  5	280.8	37.7	 20
435	  5	586.0	45.3	 25
436	  5	385.0	34.2	 25
437	  5	1400.8	104.7	 20
438	  5	401.0	40.3	 25
439	  5	881.0	110.8	 25
440	  5	455.3	38.6	 20
441	  5	537.0	46.7	 25
442	  5	2032.0	197.1	 25
443	  5	531.0	39.0	 16
444	  5	681.8	49.8	 20
445	  5	616.5	51.1	 20
446	  5	2762.5	136.9	 16
447	  5	2218.3	89.7	 20
448	  5	1501.0	88.2	 20
449	  5	943.5	100.3	 20
450	  5	373.5	29.2	 20
451	  5	2356.0	219.0	 25
452	  5	2413.0	165.5	 25
453	  5	2098.8	166.0	 20
454	  5	736.0	47.7	 25
455	  5	761.0	58.2	 25
456	  5	482.0	43.0	 20
457	  5	1018.0	177.6	 25
458	  5	3055.0	537.8	 25
459	  5	9744.3	929.0	 20
460	  5	1825.0	232.2	 25
461	  5	811.0	147.5	 25
462	  5	253.0	30.3	 20
463	  5	673.5	73.3	 20
464	  5	298.3	30.5	 20
465	  5	280.8	30.9	 16
466	  5	405.0	50.9	 20
467	  5	266.8	24.3	 20
468	  5	326.0	51.3	 16
469	  5	961.8	300.7	 20
470	  5	11645.0	1436.4	 25
471	  5	817.3	208.3	 20
472	  5	717.0	80.9	 25
473	  5	248.0	21.9	 25
474	  5	414.5	22.7	 20
475	  5	671.0	85.6	 25
476	  5	1412.0	160.5	 25
477	  5	5890.0	819.7	 20
478	  5	330.0	36.5	 25
479	  5	1189.0	236.1	 25
480	  5	3138.5	511.3	 20
481	  5	3195.0	731.5	 25
482	  5	315.0	38.9	 25
483	  5	273.3	34.6	 16
484	  5	422.5	55.4	 20
485	  5	894.5	104.4	 20
486	  5	631.5	123.7	 16
487	  5	3938.5	495.9	 20
488	  5	1129.3	253.9	 20
489	  5	1639.0	148.7	 20
490	  5	894.5	78.5	 20
491	  5	1546.0	91.6	 25
492	  5	6548.0	921.7	 25
493	  5	2194.5	185.9	 20
494	  5	7083.0	951.1	 25
495	  5	1232.0	213.9	 25
496	  5	1000.3	70.2	 20
497	  5	1071.0	73.5	 25
498	  5	1298.0	291.5	 25
499	  5	4889.0	578.0	 20
500	  5	1057.0	204.5	 25
501	  5	1045.0	153.2	 25
502	  5	565.3	75.8	 20
503	  5	308.0	33.4	 20
504	  5	5401.8	714.3	 20
505	  5	333.0	20.0	 16
506	  5	605.0	50.3	 20
507	  5	2174.8	300.2	 20
508	  5	2060.8	124.5	 16
509	  5	371.8	34.2	 20
510	  5	281.0	26.4	 25
511	  5	454.5	38.0	 20
512	  5	759.0	227.2	 25
513	  5	7073.0	1040.0	 25
514	  5	1192.3	63.2	 20
515	  5	498.0	43.6	 25
516	  5	337.0	39.7	 25
517	  5	676.3	56.2	 20
518	  5	3974.0	602.9	 25
519	  5	3210.0	208.0	 25
520	  5	1904.3	214.4	 20
521	  5	1051.0	119.7	 25
522	  5	569.0	53.2	 25
523	  5	486.8	42.2	 16
524	  5	424.8	42.1	 20
525	  5	406.8	32.7	 20
526	  5	2111.3	169.1	 16
527	  5	405.3	42.1	 20
528	  5	1844.5	201.1	 20
529	  5	7905.3	936.2	 20
530	  5	741.5	85.7	 20
531	  5	230.0	30.0	 25
532	  5	1328.0	210.6	 25
533	  5	524.0	31.1	 20
534	  5	503.0	37.7	 25
535	  5	866.0	46.8	 25
536	  5	820.8	49.6	 20
537	  5	1014.0	68.3	 25
538	  5	986.0	121.0	 25
539	  5	417.8	42.9	 20
540	  5	316.0	36.1	 25
541	  5	959.0	83.7	 25
542	  5	786.5	90.1	 20
543	  5	346.0	44.3	 20
544	  5	563.3	38.0	 20
545	  5	314.0	23.0	 16
546	  5	538.8	69.1	 20
547	  5	1450.3	89.7	 20
548	  5	1977.8	70.1	 16
549	  5	527.3	77.9	 20
550	  5	309.0	33.2	 25
551	  5	1888.3	187.6	 20
552	  5	601.0	158.1	 25
553	  5	1044.0	110.5	 25
554	  5	467.0	41.3	 20
555	  5	247.0	26.0	 25
556	  5	2225.0	382.2	 25
557	  5	290.5	28.7	 20
558	  5	277.0	28.1	 25
559	  5	415.0	43.1	 25
560	  5	3155.5	417.7	 20
561	  5	756.0	121.9	 25
562	  5	1530.0	198.2	 25
563	  5	3352.8	216.5	 16
564	  5	2073.3	137.0	 20
565	  5	6834.3	676.9	 20
566	  5	4490.3	444.7	 16
567	  5	506.0	50.8	 20
568	  5	1611.0	94.5	 20
569	  5	425.3	30.4	 20
570	  5	276.0	29.4	 20
571	  5	8832.0	1412.6	 25
572	  5	2229.0	190.7	 25
573	  5	2144.5	105.1	 20
574	  5	800.0	74.4	 25
575	  5	971.0	55.6	 25
576	  5	6137.3	572.3	 20
577	  5	2917.0	429.5	 25
578	  5	736.0	59.4	 25
579	  5	1497.0	62.9	 20
580	  5	689.0	44.1	 25
581	  5	1519.0	87.2	 25
582	  5	864.5	65.3	 20
583	  5	810.0	43.1	 20
584	  5	794.3	37.8	 20
585	  5	1487.5	54.6	 16
586	  5	834.5	56.5	 20
587	  5	648.0	61.4	 20
588	  5	921.8	50.5	 16
589	  5	2071.5	228.5	 20
590	  5	967.0	59.6	 25
591	  5	673.0	83.5	 20
592	  5	363.0	36.0	 25
593	  5	862.0	106.4	 25
594	  5	820.5	60.4	 20
595	  5	1082.0	122.0	 25
596	  5	1578.0	158.5	 25
597	  5	945.5	86.1	 20
598	  5	507.0	43.0	 25
599	  5	2399.0	309.5	 25
600	  5	891.3	53.2	 20
601	  5	1067.0	90.0	 25
602	  5	2432.0	238.4	 25
603	  5	1010.5	69.1	 16
604	  5	7013.8	1495.9	 20
605	  5	230.3	41.7	 20
606	  5	2547.5	322.2	 16
607	  5	212.3	28.1	 20
608	  5	6694.8	1192.1	 20
609	  5	3123.5	416.0	 20
610	  5	224.5	20.9	 20
611	  5	311.0	36.9	 25
612	  5	299.0	32.5	 25
613	  5	629.0	76.5	 20
614	  5	10783.0	2205.5	 25
615	  5	961.0	79.3	 25
616	  5	3969.0	417.2	 20
617	  5	1894.0	198.8	 25
618	  5	563.0	44.2	 25
619	  5	2208.0	268.7	 20
620	  5	530.0	59.1	 25
621	  5	1480.0	166.4	 25
622	  5	326.5	39.5	 20
623	  5	588.3	49.3	 20
624	  5	501.8	32.0	 20
625	  5	519.3	32.8	 16
626	  5	2342.8	210.4	 20
627	  5	4029.8	166.5	 20
628	  5	2971.8	108.2	 16
629	  5	551.5	92.0	 20
630	  5	274.0	28.9	 25
631	  5	289.3	27.5	 20
632	  5	1394.0	247.0	 25
633	  5	1556.0	205.1	 25
634	  5	415.0	51.8	 20
635	  5	4262.0	1065.6	 25
636	  5	1142.0	111.2	 25
637	  5	317.0	28.8	 20
638	  5	1795.0	367.3	 25
639	  5	618.0	73.1	 25
  0	  6	14300.8	1504.8	 20
  1	  6	234.0	28.8	 25
  2	  6	1353.0	129.5	 25
  3	  6	258.8	31.9	 20
  4	  6	934.0	179.9	 25
  5	  6	374.0	31.0	 25
  6	  6	1063.5	55.6	 20
  7	  6	205.0	28.6	 25
  8	  6	896.0	79.9	 25
  9	  6	892.5	67.8	 20
 10	  6	1217.0	90.4	 20
 11	  6	304.3	34.5	 20
 12	  6	890.8	122.5	 16
 13	  6	1310.3	180.1	 20
 14	  6	3495.3	536.4	 20
 15	  6	1120.8	82.1	 20
 16	  6	744.5	43.2	 16
 17	  6	1427.0	264.9	 25
 18	  6	327.0	26.2	 25
 19	  6	290.5	45.0	 20
 20	  6	941.0	68.4	 25
 21	  6	2351.0	303.4	 25
 22	  6	1420.5	64.7	 20
 23	  6	1037.0	49.7	 25
 24	  6	1807.0	233.7	 25
 25	  6	246.8	24.4	 20
 26	  6	450.0	40.0	 25
 27	  6	365.0	46.4	 25
 28	  6	887.5	123.8	 20
 29	  6	1111.0	176.3	 25
 30	  6	2082.0	275.0	 20
 31	  6	335.0	37.6	 16
 32	  6	2522.8	319.6	 20
 33	  6	4794.5	495.9	 20
 34	  6	648.0	49.2	 16
 35	  6	2498.3	162.2	 20
 36	  6	345.0	46.7	 20
 37	  6	275.5	36.5	 20
 38	  6	204.0	28.7	 25
 39	  6	422.0	35.3	 25
 40	  6	825.5	71.2	 20
 41	  6	475.0	42.5	 25
 42	  6	1183.0	237.9	 25
 43	  6	536.5	41.6	 20
 44	  6	404.0	49.9	 25
 45	  6	1400.0	227.5	 25
 46	  6	328.3	24.5	 20
 47	  6	344.0	21.1	 25
 48	  6	1062.0	84.7	 25
 49	  6	793.5	46.2	 20
 50	  6	883.0	75.5	 20
 51	  6	2804.0	339.8	 20
 52	  6	1408.8	73.5	 16
 53	  6	259.5	22.8	 20
 54	  6	1587.0	237.0	 20
 55	  6	221.8	73.3	 20
 56	  6	13630.8	1422.9	 16
 57	  6	474.0	36.6	 25
 58	  6	437.0	24.8	 25
 59	  6	471.0	54.4	 20
 60	  6	13652.0	2414.1	 25
 61	  6	227.0	59.4	 25
 62	  6	14691.5	1858.2	 20
 63	  6	487.0	42.8	 25
 64	  6	505.0	37.8	 25
 65	  6	452.0	31.5	 20
 66	  6	462.0	44.5	 25
 67	  6	227.0	54.1	 25
 68	  6	14424.3	907.5	 20
 69	  6	447.0	34.3	 25
 70	  6	431.3	29.8	 20
 71	  6	453.0	26.9	 16
 72	  6	12741.5	1596.9	 20
 73	  6	230.0	39.9	 20
 74	  6	14940.5	1034.0	 16
 75	  6	445.0	32.7	 20
 76	  6	469.5	46.1	 20
 77	  6	465.3	38.4	 20
 78	  6	456.0	46.5	 25
 79	  6	223.0	34.1	 25
 80	  6	14363.5	1426.9	 20
 81	  6	466.0	36.2	 25
 82	  6	440.0	37.6	 25
 83	  6	477.3	39.3	 20
 84	  6	13074.0	2665.5	 25
 85	  6	211.0	24.3	 25
 86	  6	15140.8	786.2	 20
 87	  6	460.0	33.4	 25
 88	  6	432.0	38.6	 25
 89	  6	449.3	32.9	 20
 90	  6	12833.5	1744.2	 20
 91	  6	198.5	21.5	 20
 92	  6	423.3	44.3	 16
 93	  6	424.8	37.0	 20
 94	  6	12766.3	1612.1	 20
 95	  6	424.3	27.9	 20
 96	  6	414.3	45.7	 16
 97	  6	194.0	23.5	 25
 98	  6	14005.0	2784.3	 25
 99	  6	475.0	61.7	 20
100	  6	479.0	39.9	 25
101	  6	458.0	40.1	 25
102	  6	464.3	42.6	 20
103	  6	168.0	21.9	 25
104	  6	171.0	26.9	 25
105	  6	841.8	104.5	 20
106	  6	893.0	94.6	 25
107	  6	1115.0	82.6	 25
108	  6	442.3	38.1	 20
109	  6	243.0	30.6	 25
110	  6	13588.3	2152.4	 20
111	  6	463.0	21.8	 16
112	  6	452.3	36.9	 20
113	  6	13019.5	1924.0	 20
114	  6	467.0	33.1	 16
115	  6	229.5	34.2	 20
116	  6	14811.8	2361.7	 20
117	  6	467.3	44.7	 20
118	  6	477.0	41.3	 25
119	  6	462.0	42.3	 25
120	  6	416.0	31.6	 20
121	  6	214.0	23.7	 25
122	  6	13756.0	1997.3	 25
123	  6	455.5	41.8	 20
124	  6	493.0	61.7	 25
125	  6	491.0	49.0	 25
126	  6	13896.8	994.2	 20
127	  6	242.0	36.3	 25
128	  6	478.0	35.9	 25
129	  6	452.3	29.5	 20
130	  6	468.0	34.3	 20
131	  6	12976.3	1444.1	 20
132	  6	467.5	47.4	 16
133	  6	204.3	27.7	 20
134	  6	14390.3	1603.3	 20
135	  6	486.5	37.2	 20
136	  6	461.3	35.2	 16
137	  6	466.0	48.4	 25
138	  6	13815.0	2450.1	 25
139	  6	212.0	20.5	 20
140	  6	14775.0	1473.0	 25
141	  6	485.0	39.2	 25
142	  6	422.0	35.0	 20
143	  6	444.0	37.8	 25
144	  6	474.0	51.8	 25
145	  6	240.5	24.2	 20
146	  6	14336.0	1538.0	 25
147	  6	457.0	34.0	 25
148	  6	437.8	41.2	 20
149	  6	439.0	38.5	 25
150	  6	13018.8	1719.5	 20
151	  6	188.5	24.3	 16
152	  6	439.0	40.1	 20
153	  6	415.0	39.3	 20
154	  6	13412.3	620.7	 16
155	  6	464.5	30.7	 20
156	  6	382.0	25.2	 20
157	  6	196.8	45.4	 20
158	  6	424.0	38.5	 25
159	  6	426.0	27.7	 25
160	  6	13384.5	617.6	 20
161	  6	452.0	37.3	 25
162	  6	417.0	48.6	 25
163	  6	206.5	23.6	 20
164	  6	13815.0	1960.9	 25
165	  6	477.0	41.2	 25
166	  6	482.3	41.9	 20
167	  6	14249.0	2107.5	 25
168	  6	15331.0	1528.7	 25
169	  6	199.0	19.0	 20
170	  6	153.5	15.5	 20
171	  6	427.8	42.5	 20
172	  6	261.8	37.0	 16
173	  6	434.3	53.8	 20
174	  6	996.8	92.0	 20
175	  6	412.8	56.8	 20
176	  6	280.3	28.2	 16
177	  6	417.0	26.6	 25
178	  6	290.0	30.9	 25
179	  6	417.3	45.0	 20
180	  6	278.0	32.3	 25
181	  6	234.0	29.6	 25
182	  6	198.0	23.6	 20
183	  6	198.0	21.8	 25
184	  6	199.0	35.2	 25
185	  6	396.0	25.1	 20
186	  6	267.0	27.9	 25
187	  6	843.0	138.8	 25
188	  6	2284.0	261.5	 20
189	  6	526.0	77.4	 25
190	  6	426.3	46.1	 20
191	  6	449.5	36.3	 16
192	  6	250.3	23.6	 20
193	  6	289.5	25.6	 20
194	  6	373.8	24.9	 16
195	  6	527.0	61.5	 20
196	  6	555.5	59.0	 20
197	  6	2717.5	323.4	 20
198	  6	2609.0	270.9	 25
199	  6	2977.0	417.2	 25
200	  6	521.5	29.1	 20
201	  6	327.0	28.7	 25
202	  6	405.0	44.6	 25
203	  6	1387.5	80.9	 20
204	  6	686.0	61.3	 25
205	  6	1207.0	121.0	 25
206	  6	898.5	134.4	 20
207	  6	241.0	26.9	 25
208	  6	279.0	28.9	 25
209	  6	304.8	28.5	 20
210	  6	710.5	66.6	 20
211	  6	839.3	65.7	 20
212	  6	427.8	37.0	 16
213	  6	671.0	62.7	 20
214	  6	1099.0	467.7	 20
215	  6	560.8	66.1	 20
216	  6	235.3	22.8	 16
217	  6	358.0	42.2	 25
218	  6	319.0	31.7	 25
219	  6	262.0	27.3	 20
220	  6	174.0	27.9	 25
221	  6	385.0	47.1	 25
222	  6	661.8	42.8	 20
223	  6	1779.0	139.8	 25
224	  6	511.0	45.5	 25
225	  6	956.3	62.2	 20
226	  6	980.0	101.7	 25
227	  6	408.0	48.6	 25
228	  6	280.5	27.6	 20
229	  6	372.0	36.9	 25
230	  6	243.8	37.5	 20
231	  6	946.3	70.9	 16
232	  6	904.0	63.2	 20
233	  6	1215.3	94.3	 20
234	  6	1179.3	84.0	 16
235	  6	472.3	38.7	 20
236	  6	508.8	44.9	 20
237	  6	2464.0	365.5	 20
238	  6	1515.0	123.6	 25
239	  6	382.0	49.5	 25
240	  6	264.3	26.4	 20
241	  6	232.0	25.6	 25
242	  6	844.0	75.5	 25
243	  6	394.0	33.8	 20
244	  6	3081.0	550.3	 25
245	  6	654.0	58.6	 25
246	  6	913.0	54.9	 20
247	  6	877.0	50.6	 25
248	  6	697.0	53.9	 25
249	  6	1301.5	70.8	 20
250	  6	1006.8	80.9	 20
251	  6	432.3	41.2	 20
252	  6	850.8	46.8	 16
253	  6	412.3	36.4	 20
254	  6	251.5	22.9	 20
255	  6	373.0	32.3	 20
256	  6	1128.5	125.0	 16
257	  6	193.0	20.3	 25
258	  6	212.0	18.8	 25
259	  6	256.0	24.0	 20
260	  6	946.0	87.9	 25
261	  6	718.0	106.6	 25
262	  6	266.0	29.3	 20
263	  6	402.0	33.8	 25
264	  6	3596.0	721.3	 25
265	  6	980.8	53.7	 20
266	  6	2320.0	175.0	 25
267	  6	467.0	41.1	 25
268	  6	693.5	57.3	 20
269	  6	1150.0	118.7	 25
270	  6	229.5	26.4	 20
271	  6	602.5	46.7	 16
272	  6	2136.5	132.5	 20
273	  6	457.0	38.7	 20
274	  6	828.8	46.6	 16
275	  6	3686.5	440.1	 20
276	  6	509.3	53.6	 20
277	  6	334.3	35.7	 20
278	  6	292.0	24.7	 25
279	  6	943.0	80.0	 25
280	  6	1669.0	72.1	 20
281	  6	271.0	34.8	 25
282	  6	743.0	153.3	 25
283	  6	747.3	49.2	 20
284	  6	308.0	27.1	 25
285	  6	753.0	105.9	 25
286	  6	359.3	37.5	 20
287	  6	647.0	50.7	 25
288	  6	555.0	60.4	 25
289	  6	423.5	34.4	 20
290	  6	322.3	34.1	 20
291	  6	638.0	56.2	 20
292	  6	205.3	24.3	 16
293	  6	823.3	73.5	 20
294	  6	293.5	23.2	 20
295	  6	277.8	26.0	 20
296	  6	682.3	45.7	 16
297	  6	463.0	44.0	 25
298	  6	280.0	24.9	 25
299	  6	268.3	41.8	 20
300	  6	267.0	27.6	 25
301	  6	302.0	35.3	 25
302	  6	314.3	35.7	 20
303	  6	185.0	17.8	 25
304	  6	320.0	32.5	 25
305	  6	383.8	33.5	 20
306	  6	352.0	27.8	 25
307	  6	254.0	32.0	 25
308	  6	234.5	23.1	 20
309	  6	255.0	23.2	 25
310	  6	414.3	60.3	 20
311	  6	250.0	37.3	 16
312	  6	314.5	31.9	 20
313	  6	3681.5	493.4	 20
314	  6	656.8	52.2	 16
315	  6	620.8	51.8	 20
316	  6	583.8	53.3	 20
317	  6	383.3	60.6	 20
318	  6	238.0	20.3	 25
319	  6	3189.0	370.5	 25
320	  6	781.0	53.7	 20
321	  6	599.0	42.6	 25
322	  6	581.0	43.4	 25
323	  6	1887.8	110.2	 20
324	  6	901.0	109.7	 25
325	  6	279.0	28.9	 25
326	  6	1365.5	89.0	 20
327	  6	529.0	44.0	 25
328	  6	711.0	60.1	 25
329	  6	2320.5	257.4	 20
330	  6	3046.8	292.3	 20
331	  6	1158.0	91.7	 20
332	  6	1656.3	100.7	 16
333	  6	1242.8	67.2	 20
334	  6	578.3	70.6	 20
335	  6	721.8	46.0	 20
336	  6	432.0	38.6	 16
337	  6	778.0	95.8	 25
338	  6	280.0	28.9	 25
339	  6	376.5	56.2	 20
340	  6	333.0	29.7	 25
341	  6	227.0	21.1	 25
342	  6	207.8	29.6	 20
343	  6	260.0	34.0	 25
344	  6	178.0	22.2	 25
345	  6	316.0	28.6	 20
346	  6	669.0	79.2	 25
347	  6	2716.0	336.5	 25
348	  6	559.3	54.2	 20
349	  6	451.0	58.3	 25
350	  6	880.5	87.3	 20
351	  6	593.5	59.3	 16
352	  6	323.5	30.0	 20
353	  6	371.0	38.4	 20
354	  6	457.5	27.2	 16
355	  6	2613.0	283.7	 20
356	  6	427.8	59.4	 20
357	  6	278.0	35.5	 20
358	  6	273.0	27.8	 25
359	  6	752.0	85.4	 25
360	  6	615.5	54.2	 20
361	  6	353.0	39.3	 25
362	  6	232.0	24.3	 25
363	  6	208.3	19.8	 20
364	  6	249.0	28.1	 25
365	  6	372.0	59.4	 25
366	  6	7548.0	651.2	 20
367	  6	822.0	96.3	 25
368	  6	317.0	58.0	 25
369	  6	234.3	31.8	 20
370	  6	221.3	25.8	 20
371	  6	283.5	29.7	 20
372	  6	377.8	47.8	 16
373	  6	491.8	37.4	 20
374	  6	494.0	55.9	 20
375	  6	1825.0	143.3	 20
376	  6	856.0	68.6	 16
377	  6	803.0	114.9	 25
378	  6	600.0	72.3	 25
379	  6	300.8	22.9	 20
380	  6	306.0	36.5	 25
381	  6	215.0	18.7	 25
382	  6	260.8	33.4	 20
383	  6	224.0	24.6	 25
384	  6	216.0	27.5	 25
385	  6	213.3	21.8	 20
386	  6	196.0	23.8	 25
387	  6	527.0	64.3	 25
388	  6	224.0	18.4	 20
389	  6	237.0	22.3	 25
390	  6	301.5	33.6	 20
391	  6	265.3	23.9	 16
392	  6	394.0	43.3	 20
393	  6	225.3	32.6	 20
394	  6	280.8	30.9	 16
395	  6	323.8	37.4	 20
396	  6	356.5	41.8	 20
397	  6	367.8	26.6	 20
398	  6	267.0	34.8	 25
399	  6	365.0	38.9	 25
400	  6	855.3	110.4	 20
401	  6	576.0	47.4	 25
402	  6	896.0	65.8	 25
403	  6	2916.3	487.2	 20
404	  6	1393.0	239.6	 25
405	  6	1403.0	266.0	 25
406	  6	746.8	207.9	 20
407	  6	466.0	46.7	 25
408	  6	543.0	36.5	 25
409	  6	462.8	66.2	 20
410	  6	1060.0	92.7	 20
411	  6	876.3	63.3	 20
412	  6	1139.5	82.4	 16
413	  6	1034.3	63.3	 20
414	  6	2175.0	119.1	 20
415	  6	4554.5	567.1	 20
416	  6	728.3	163.2	 16
417	  6	520.0	59.6	 25
418	  6	991.0	158.1	 25
419	  6	595.3	45.9	 20
420	  6	854.0	133.6	 25
421	  6	803.0	65.0	 25
422	  6	365.8	28.9	 20
423	  6	271.0	32.8	 25
424	  6	353.0	41.2	 25
425	  6	507.8	41.1	 20
426	  6	1472.0	203.2	 25
427	  6	986.0	120.4	 25
428	  6	1909.3	147.3	 20
429	  6	1183.0	104.2	 25
430	  6	458.5	32.9	 20
431	  6	420.3	36.5	 16
432	  6	520.8	50.6	 20
433	  6	319.0	38.8	 20
434	  6	333.3	30.7	 16
435	  6	905.5	62.4	 20
436	  6	270.3	21.9	 20
437	  6	1325.0	186.4	 20
438	  6	537.0	87.4	 25
439	  6	616.0	69.3	 25
440	  6	562.0	62.9	 20
441	  6	473.0	35.5	 25
442	  6	1161.0	143.4	 25
443	  6	622.5	60.0	 20
444	  6	726.0	103.5	 25
445	  6	829.0	77.2	 25
446	  6	2671.3	319.5	 20
447	  6	5169.0	359.5	 25
448	  6	2275.0	289.2	 25
449	  6	1300.5	100.5	 20
450	  6	388.8	30.3	 20
451	  6	1012.5	94.9	 20
452	  6	1130.0	68.8	 16
453	  6	978.0	106.3	 20
454	  6	775.0	48.8	 20
455	  6	871.0	82.4	 20
456	  6	492.3	54.9	 16
457	  6	983.0	205.6	 25
458	  6	2449.0	342.2	 25
459	  6	3154.0	698.5	 20
460	  6	2609.0	487.1	 25
461	  6	287.0	27.5	 25
462	  6	265.8	32.1	 20
463	  6	992.0	124.1	 25
464	  6	350.0	30.2	 25
465	  6	265.3	28.0	 20
466	  6	378.0	35.5	 25
467	  6	257.0	27.0	 25
468	  6	312.0	33.3	 20
469	  6	864.0	239.5	 25
470	  6	4725.0	743.9	 20
471	  6	1109.5	257.4	 16
472	  6	702.5	73.8	 20
473	  6	282.8	35.9	 20
474	  6	448.0	48.3	 16
475	  6	1253.5	146.1	 20
476	  6	1895.3	112.1	 20
477	  6	1022.3	187.3	 20
478	  6	285.0	26.7	 25
479	  6	212.0	32.6	 25
480	  6	622.3	105.6	 20
481	  6	446.0	68.1	 25
482	  6	311.0	30.7	 25
483	  6	281.8	27.3	 20
484	  6	863.0	75.8	 25
485	  6	593.0	74.3	 25
486	  6	542.0	58.3	 20
487	  6	1075.0	261.7	 25
488	  6	947.0	204.3	 25
489	  6	1772.0	220.1	 20
490	  6	1094.0	231.1	 20
491	  6	1352.5	170.6	 20
492	  6	2970.3	285.4	 16
493	  6	2212.0	211.8	 20
494	  6	3917.8	649.3	 20
495	  6	1090.5	206.5	 20
496	  6	922.5	52.1	 16
497	  6	2005.0	278.2	 25
498	  6	820.0	93.0	 25
499	  6	917.8	74.7	 20
500	  6	899.0	105.6	 25
501	  6	568.0	108.4	 25
502	  6	483.8	55.1	 20
503	  6	287.0	35.2	 25
504	  6	1087.0	212.1	 25
505	  6	279.0	26.7	 20
506	  6	309.0	36.5	 25
507	  6	371.0	56.0	 25
508	  6	953.5	77.9	 20
509	  6	349.0	42.3	 25
510	  6	244.8	34.4	 20
511	  6	327.3	30.8	 16
512	  6	544.5	53.0	 20
513	  6	1727.8	243.7	 20
514	  6	1273.0	73.6	 16
515	  6	426.3	32.4	 20
516	  6	439.3	30.6	 20
517	  6	570.3	87.2	 20
518	  6	916.0	156.0	 25
519	  6	1753.0	233.5	 25
520	  6	1932.8	232.6	 20
521	  6	1045.0	205.9	 25
522	  6	748.0	59.6	 25
523	  6	432.0	42.6	 20
524	  6	361.0	25.9	 25
525	  6	462.0	39.0	 25
526	  6	890.8	94.0	 20
527	  6	326.0	38.6	 25
528	  6	848.0	126.2	 25
529	  6	3183.0	495.4	 20
530	  6	389.3	54.7	 20
531	  6	220.3	35.2	 20
532	  6	299.5	35.4	 16
533	  6	811.0	128.4	 20
534	  6	462.3	34.7	 20
535	  6	996.5	105.0	 20
536	  6	675.5	70.7	 16
537	  6	960.0	133.6	 25
538	  6	1197.0	160.6	 25
539	  6	456.0	52.8	 20
540	  6	309.0	32.0	 25
541	  6	1639.0	180.5	 25
542	  6	886.3	56.7	 20
543	  6	332.0	30.7	 25
544	  6	473.0	36.4	 25
545	  6	430.0	29.3	 20
546	  6	530.0	69.3	 25
547	  6	1538.0	138.4	 25
548	  6	2970.3	154.1	 20
549	  6	482.0	69.8	 25
550	  6	281.0	24.5	 20
551	  6	763.3	60.0	 16
552	  6	1122.0	134.2	 20
553	  6	312.3	23.2	 20
554	  6	460.5	41.8	 16
555	  6	307.3	35.8	 20
556	  6	486.5	64.1	 20
557	  6	318.5	42.4	 20
558	  6	306.0	36.5	 25
559	  6	429.0	37.8	 25
560	  6	1768.0	332.9	 20
561	  6	1892.0	358.3	 25
562	  6	2730.0	526.5	 25
563	  6	2271.3	366.9	 20
564	  6	1190.0	167.7	 25
565	  6	6502.0	1353.0	 25
566	  6	1484.8	215.8	 20
567	  6	405.0	28.7	 25
568	  6	685.0	82.1	 25
569	  6	372.3	32.1	 20
570	  6	363.3	40.2	 20
571	  6	3916.8	698.6	 20
572	  6	3193.5	291.9	 16
573	  6	3324.8	425.5	 20
574	  6	525.3	55.4	 20
575	  6	967.0	81.1	 20
576	  6	2025.8	204.8	 16
577	  6	904.0	124.8	 25
578	  6	2111.0	344.8	 25
579	  6	1790.3	195.1	 20
580	  6	549.0	62.0	 25
581	  6	981.0	77.7	 25
582	  6	912.3	92.8	 20
583	  6	994.0	70.8	 25
584	  6	919.0	71.6	 25
585	  6	884.3	60.7	 20
586	  6	1786.0	166.8	 25
587	  6	788.0	68.5	 25
588	  6	702.8	56.2	 20
589	  6	799.0	59.2	 25
590	  6	1117.5	59.9	 20
591	  6	1291.5	116.7	 16
592	  6	364.3	26.0	 20
593	  6	585.3	43.2	 20
594	  6	984.5	48.4	 16
595	  6	751.0	60.6	 20
596	  6	1898.8	165.0	 20
597	  6	575.3	43.0	 20
598	  6	573.0	48.5	 25
599	  6	962.0	104.3	 25
600	  6	1056.5	53.8	 20
601	  6	886.0	69.8	 25
602	  6	2381.0	179.0	 25
603	  6	2585.8	376.0	 20
604	  6	904.0	159.1	 25
605	  6	215.0	26.3	 25
606	  6	256.3	19.7	 20
607	  6	213.0	25.8	 25
608	  6	1284.0	231.4	 25
609	  6	910.3	133.3	 20
610	  6	234.8	36.5	 20
611	  6	279.0	26.0	 20
612	  6	323.3	25.8	 16
613	  6	270.5	21.5	 20
614	  6	2681.0	557.0	 20
615	  6	552.5	49.3	 20
616	  6	2421.8	233.9	 16
617	  6	1003.0	69.1	 25
618	  6	512.0	47.1	 25
619	  6	1069.3	197.8	 20
620	  6	672.0	107.4	 25
621	  6	1786.0	247.1	 25
622	  6	287.0	39.1	 20
623	  6	406.0	42.4	 25
624	  6	589.0	63.8	 25
625	  6	405.5	42.9	 20
626	  6	2012.0	227.6	 25
627	  6	2992.0	330.3	 25
628	  6	2146.5	75.8	 20
629	  6	701.0	110.6	 25
630	  6	359.3	32.9	 20
631	  6	257.5	24.8	 16
632	  6	755.5	119.8	 20
633	  6	626.5	37.8	 20
634	  6	298.8	38.6	 16
635	  6	560.8	90.6	 20
636	  6	1044.0	83.8	 20
637	  6	359.8	91.6	 20
638	  6	359.0	40.7	 25
639	  6	11676.0	2957.8	 25
  0	  7	460.0	44.0	 16
  1	  7	183.5	22.9	 20
  2	  7	716.8	58.9	 20
  3	  7	1767.8	109.8	 20
  4	  7	545.0	60.3	 25
  5	  7	4533.0	509.5	 25
  6	  7	2471.5	136.1	 20
  7	  7	1178.0	76.0	 25
  8	  7	4073.0	364.2	 25
  9	  7	1031.0	66.6	 20
 10	  7	214.0	20.9	 25
 11	  7	722.0	110.9	 25
 12	  7	2905.8	411.3	 20
 13	  7	258.0	24.0	 25
 14	  7	360.0	39.2	 25
 15	  7	2017.8	225.0	 20
 16	  7	805.0	52.4	 25
 17	  7	548.3	61.9	 20
 18	  7	365.3	28.4	 16
 19	  7	505.0	61.0	 20
 20	  7	468.5	32.5	 20
 21	  7	246.8	29.6	 20
 22	  7	855.5	82.1	 16
 23	  7	939.0	166.8	 25
 24	  7	394.0	42.3	 25
 25	  7	223.3	33.1	 20
 26	  7	383.0	58.6	 25
 27	  7	438.0	47.7	 25
 28	  7	295.8	33.6	 20
 29	  7	265.0	33.4	 25
 30	  7	1028.0	177.7	 25
 31	  7	330.3	25.7	 20
 32	  7	321.0	31.5	 25
 33	  7	1815.0	140.9	 25
 34	  7	1622.8	227.1	 20
 35	  7	535.0	52.7	 25
 36	  7	291.0	20.7	 25
 37	  7	597.3	45.1	 16
 38	  7	666.0	70.3	 20
 39	  7	316.3	43.8	 20
 40	  7	3047.0	161.7	 16
 41	  7	609.3	62.8	 20
 42	  7	252.0	27.9	 20
 43	  7	268.5	20.2	 20
 44	  7	353.0	37.1	 25
 45	  7	686.0	76.2	 25
 46	  7	332.0	34.4	 20
 47	  7	2749.0	321.2	 25
 48	  7	2726.0	460.4	 25
 49	  7	391.0	39.3	 20
 50	  7	668.0	52.0	 25
 51	  7	10548.0	2128.7	 25
 52	  7	628.8	54.6	 20
 53	  7	1929.0	279.6	 25
 54	  7	429.0	48.2	 25
 55	  7	198.8	23.1	 20
 56	  7	463.0	38.1	 25
 57	  7	12516.5	968.4	 20
 58	  7	13310.3	798.5	 16
 59	  7	13064.8	1716.9	 20
 60	  7	425.3	38.5	 20
 61	  7	168.0	29.2	 20
 62	  7	433.3	24.0	 16
 63	  7	12760.0	1583.6	 25
 64	  7	13116.0	1353.8	 25
 65	  7	12664.3	1774.3	 20
 66	  7	435.0	43.5	 25
 67	  7	214.0	76.2	 25
 68	  7	13205.8	1438.1	 20
 69	  7	454.0	39.1	 25
 70	  7	467.0	47.7	 25
 71	  7	413.3	32.4	 20
 72	  7	12028.0	1671.4	 25
 73	  7	193.0	21.8	 25
 74	  7	443.8	48.4	 20
 75	  7	12924.0	2558.1	 25
 76	  7	13097.0	2476.7	 25
 77	  7	12950.5	1253.9	 16
 78	  7	386.0	34.3	 20
 79	  7	180.5	28.9	 20
 80	  7	422.8	29.5	 16
 81	  7	13300.0	1829.2	 20
 82	  7	13859.3	1633.8	 20
 83	  7	13839.8	1998.2	 20
 84	  7	436.0	50.1	 25
 85	  7	195.0	29.9	 25
 86	  7	14132.0	1448.4	 20
 87	  7	426.0	45.5	 25
 88	  7	419.0	38.5	 25
 89	  7	443.0	45.5	 20
 90	  7	12805.0	1560.4	 25
 91	  7	173.0	27.5	 25
 92	  7	435.3	32.0	 20
 93	  7	429.0	31.4	 25
 94	  7	12598.0	1753.2	 25
 95	  7	442.8	30.0	 20
 96	  7	386.0	31.7	 25
 97	  7	167.5	21.5	 20
 98	  7	13507.0	820.0	 16
 99	  7	458.0	45.6	 20
100	  7	427.5	33.5	 20
101	  7	447.3	29.5	 20
102	  7	434.0	27.5	 16
103	  7	162.0	22.0	 25
104	  7	156.0	25.4	 25
105	  7	662.0	37.4	 20
106	  7	735.0	69.7	 25
107	  7	402.0	74.7	 25
108	  7	1282.0	93.7	 20
109	  7	253.0	25.9	 25
110	  7	12977.0	1123.6	 25
111	  7	12849.8	1013.8	 20
112	  7	13130.0	1707.5	 25
113	  7	432.0	38.6	 25
114	  7	408.8	34.3	 20
115	  7	191.0	25.4	 25
116	  7	13996.0	2409.9	 25
117	  7	438.3	36.9	 16
118	  7	453.8	40.3	 20
119	  7	430.0	41.5	 20
120	  7	446.3	32.2	 16
121	  7	173.3	20.6	 20
122	  7	426.3	45.5	 20
123	  7	13356.0	1463.6	 20
124	  7	13619.0	1517.9	 25
125	  7	13479.0	2153.6	 25
126	  7	418.3	32.5	 20
127	  7	178.0	16.8	 25
128	  7	14377.0	1478.9	 25
129	  7	14434.5	1473.5	 20
130	  7	14136.0	1842.7	 25
131	  7	442.0	42.4	 25
132	  7	408.3	32.3	 20
133	  7	193.0	24.5	 25
134	  7	448.0	40.6	 25
135	  7	13281.3	1980.4	 20
136	  7	13454.0	2256.4	 25
137	  7	13630.8	1669.3	 20
138	  7	455.0	35.0	 16
139	  7	189.5	21.3	 20
140	  7	13804.0	1578.6	 20
141	  7	461.5	22.5	 20
142	  7	443.5	33.8	 16
143	  7	434.0	41.8	 25
144	  7	428.0	52.8	 25
145	  7	176.8	24.3	 20
146	  7	13971.0	1649.5	 25
147	  7	475.0	39.6	 25
148	  7	464.3	37.1	 20
149	  7	485.0	47.8	 25
150	  7	13316.0	2016.4	 25
151	  7	175.3	21.2	 20
152	  7	430.0	39.3	 25
153	  7	429.0	27.0	 25
154	  7	13033.0	551.5	 20
155	  7	434.0	37.4	 25
156	  7	431.0	37.3	 25
157	  7	163.0	7.6	 16
158	  7	416.5	31.1	 20
159	  7	467.8	34.1	 20
160	  7	13375.3	653.6	 16
161	  7	456.8	45.2	 20
162	  7	411.0	26.9	 20
163	  7	168.0	16.9	 20
164	  7	429.0	42.0	 25
165	  7	13318.0	1651.3	 25
166	  7	13321.5	1547.2	 20
167	  7	447.0	48.0	 25
168	  7	14169.0	2041.0	 25
169	  7	190.5	23.2	 20
170	  7	162.0	22.6	 25
171	  7	782.0	90.0	 25
172	  7	1071.0	116.1	 20
173	  7	321.0	37.5	 25
174	  7	1249.0	104.9	 25
175	  7	8787.8	1478.2	 20
176	  7	3105.0	490.8	 25
177	  7	794.3	73.2	 20
178	  7	4355.3	385.4	 16
179	  7	583.0	62.7	 20
180	  7	6459.0	702.6	 20
181	  7	254.5	27.4	 20
182	  7	237.3	29.8	 16
183	  7	225.0	23.1	 25
184	  7	677.0	97.6	 25
185	  7	290.3	34.1	 20
186	  7	326.0	27.6	 25
187	  7	6131.0	1080.2	 25
188	  7	391.5	28.2	 20
189	  7	186.0	22.5	 25
190	  7	337.0	51.3	 25
191	  7	7896.0	1112.7	 20
192	  7	16218.0	2646.1	 25
193	  7	1869.0	378.1	 25
194	  7	257.5	30.3	 20
195	  7	488.0	62.3	 25
196	  7	900.0	91.4	 25
197	  7	872.5	60.6	 16
198	  7	669.3	60.2	 20
199	  7	907.8	55.4	 20
200	  7	2778.0	209.1	 16
201	  7	212.5	24.1	 20
202	  7	236.3	23.4	 20
203	  7	1252.5	53.6	 20
204	  7	1257.0	90.8	 25
205	  7	779.0	101.8	 25
206	  7	761.0	72.8	 20
207	  7	415.0	39.5	 25
208	  7	242.0	26.6	 25
209	  7	1702.8	244.5	 20
210	  7	300.0	37.6	 25
211	  7	448.0	39.8	 25
212	  7	222.3	25.5	 20
213	  7	192.0	20.7	 25
214	  7	236.0	26.8	 25
215	  7	607.0	38.8	 20
216	  7	514.0	77.1	 25
217	  7	268.3	36.0	 20
218	  7	435.8	29.3	 16
219	  7	191.3	21.7	 20
220	  7	215.3	26.1	 20
221	  7	400.0	46.6	 20
222	  7	4888.8	335.2	 16
223	  7	626.0	50.5	 25
224	  7	1201.0	123.2	 25
225	  7	1036.8	86.8	 20
226	  7	1640.0	168.1	 25
227	  7	4471.0	745.8	 25
228	  7	476.5	35.9	 20
229	  7	697.0	62.2	 25
230	  7	424.0	54.3	 25
231	  7	291.0	34.6	 20
232	  7	511.0	53.4	 25
233	  7	324.0	56.8	 25
234	  7	3205.5	522.3	 20
235	  7	1282.0	178.9	 25
236	  7	3106.0	647.2	 25
237	  7	339.0	37.3	 16
238	  7	321.0	38.8	 20
239	  7	369.0	26.9	 20
240	  7	843.5	57.9	 16
241	  7	2282.5	138.8	 20
242	  7	1250.8	60.8	 20
243	  7	772.5	82.8	 20
244	  7	19949.0	2023.5	 25
245	  7	8807.0	898.8	 25
246	  7	1643.8	88.8	 20
247	  7	8221.0	593.1	 25
248	  7	3517.0	328.7	 25
249	  7	498.0	63.9	 20
250	  7	694.0	42.5	 25
251	  7	533.0	61.8	 25
252	  7	722.0	48.7	 20
253	  7	537.0	40.8	 25
254	  7	319.0	38.8	 25
255	  7	681.8	94.3	 20
256	  7	381.0	48.6	 25
257	  7	1509.3	203.6	 20
258	  7	626.5	33.0	 16
259	  7	500.8	43.8	 20
260	  7	503.5	48.2	 20
261	  7	5132.0	830.5	 20
262	  7	1561.3	97.8	 16
263	  7	779.0	79.0	 25
264	  7	6300.0	1315.3	 25
265	  7	1365.5	171.8	 20
266	  7	3999.0	346.8	 25
267	  7	430.0	32.9	 25
268	  7	1830.0	220.5	 20
269	  7	1013.0	79.7	 25
270	  7	759.0	142.0	 25
271	  7	455.0	45.4	 20
272	  7	2036.0	178.5	 25
273	  7	1691.0	266.5	 25
274	  7	202.5	22.7	 20
275	  7	1882.0	315.9	 25
276	  7	971.0	122.9	 25
277	  7	267.0	24.6	 16
278	  7	188.3	23.7	 20
279	  7	825.0	79.6	 20
280	  7	534.3	51.5	 16
281	  7	480.3	33.6	 20
282	  7	356.8	40.0	 20
283	  7	1649.0	90.3	 20
284	  7	2175.0	309.8	 25
285	  7	6113.0	903.4	 25
286	  7	1502.3	169.1	 20
287	  7	6774.0	914.1	 25
288	  7	724.0	73.6	 25
289	  7	430.5	35.5	 20
290	  7	945.0	75.7	 25
291	  7	752.0	67.9	 25
292	  7	1467.0	175.6	 20
293	  7	463.0	41.2	 25
294	  7	1253.0	159.2	 25
295	  7	505.8	45.0	 20
296	  7	1204.0	262.1	 25
297	  7	414.3	44.4	 20
298	  7	2082.3	156.7	 16
299	  7	2327.8	275.4	 20
300	  7	554.5	45.4	 20
301	  7	1551.8	176.6	 20
302	  7	338.3	35.5	 16
303	  7	212.0	27.6	 25
304	  7	373.0	35.6	 25
305	  7	304.0	28.4	 20
306	  7	294.0	32.9	 25
307	  7	11659.0	1994.7	 25
308	  7	683.0	100.5	 20
309	  7	6231.0	866.6	 25
310	  7	858.0	155.2	 25
311	  7	2425.0	281.9	 20
312	  7	385.0	38.8	 25
313	  7	367.0	42.2	 25
314	  7	267.0	36.8	 20
315	  7	4305.0	762.4	 25
316	  7	292.0	31.9	 25
317	  7	9169.0	324.0	 16
318	  7	301.8	43.0	 20
319	  7	278.5	45.7	 20
320	  7	583.3	67.1	 16
321	  7	685.5	62.0	 20
322	  7	1979.0	68.4	 20
323	  7	993.0	48.1	 20
324	  7	495.0	44.1	 25
325	  7	358.0	31.4	 25
326	  7	869.0	72.3	 20
327	  7	280.0	27.6	 25
328	  7	6899.0	1162.8	 25
329	  7	247.8	39.2	 20
330	  7	494.0	39.1	 25
331	  7	2578.0	427.7	 25
332	  7	2485.0	137.2	 20
333	  7	3729.0	737.4	 25
334	  7	494.0	46.2	 25
335	  7	313.5	59.6	 20
336	  7	452.0	37.6	 25
337	  7	2970.5	445.3	 20
338	  7	240.0	22.6	 16
339	  7	390.3	52.3	 20
340	  7	377.0	32.9	 20
341	  7	4741.8	1032.2	 20
342	  7	282.0	28.1	 16
343	  7	2480.0	441.5	 25
344	  7	283.0	23.2	 25
345	  7	3860.5	612.4	 20
346	  7	387.0	40.3	 25
347	  7	595.0	57.9	 25
348	  7	13262.3	1760.4	 20
349	  7	3070.0	310.1	 25
350	  7	524.0	50.7	 25
351	  7	3816.5	430.5	 20
352	  7	462.0	38.3	 25
353	  7	643.0	38.6	 25
354	  7	1372.5	129.2	 20
355	  7	257.0	25.6	 25
356	  7	254.0	31.0	 25
357	  7	238.3	26.9	 16
358	  7	4410.3	604.6	 20
359	  7	363.5	44.2	 20
360	  7	297.0	78.9	 16
361	  7	418.0	32.4	 20
362	  7	1889.5	220.4	 20
363	  7	704.3	71.5	 20
364	  7	584.0	60.7	 25
365	  7	370.0	31.4	 25
366	  7	465.0	71.6	 20
367	  7	15704.0	1930.5	 25
368	  7	399.0	71.5	 25
369	  7	260.3	23.1	 20
370	  7	376.0	41.6	 25
371	  7	285.0	30.6	 25
372	  7	1381.5	132.5	 20
373	  7	763.0	75.4	 25
374	  7	458.0	58.6	 25
375	  7	438.3	35.3	 20
376	  7	359.0	36.6	 25
377	  7	930.0	97.6	 20
378	  7	906.3	57.7	 16
379	  7	415.3	28.8	 20
380	  7	10539.3	1222.0	 20
381	  7	273.8	28.7	 20
382	  7	792.0	55.9	 16
383	  7	957.0	77.2	 25
384	  7	438.0	39.3	 25
385	  7	546.0	36.0	 20
386	  7	465.0	36.9	 25
387	  7	183.0	28.8	 25
388	  7	185.3	20.2	 20
389	  7	1156.0	151.3	 25
390	  7	428.0	45.6	 25
391	  7	420.5	40.4	 20
392	  7	1304.0	189.8	 25
393	  7	579.0	63.1	 25
394	  7	382.8	28.9	 20
395	  7	573.0	49.0	 25
396	  7	1423.0	154.3	 25
397	  7	331.5	54.4	 16
398	  7	331.3	32.1	 20
399	  7	332.5	33.0	 20
400	  7	323.5	37.5	 16
401	  7	292.8	31.7	 20
402	  7	1399.0	81.3	 20
403	  7	376.0	42.7	 20
404	  7	3868.0	733.8	 25
405	  7	4587.0	454.6	 25
406	  7	2949.5	134.4	 20
407	  7	755.0	166.0	 25
408	  7	607.0	41.3	 25
409	  7	2058.3	305.5	 20
410	  7	424.0	81.4	 25
411	  7	363.0	29.8	 25
412	  7	409.0	40.2	 20
413	  7	655.0	79.6	 25
414	  7	3707.0	450.5	 25
415	  7	15421.8	1092.6	 20
416	  7	1777.0	610.4	 25
417	  7	419.5	77.1	 20
418	  7	382.3	27.4	 16
419	  7	499.8	45.3	 20
420	  7	550.3	57.5	 20
421	  7	871.8	72.0	 20
422	  7	471.8	39.4	 16
423	  7	319.0	25.6	 25
424	  7	240.0	33.8	 25
425	  7	257.8	29.3	 20
426	  7	1858.0	153.9	 25
427	  7	598.0	57.5	 25
428	  7	1330.3	114.1	 20
429	  7	645.0	67.2	 25
430	  7	491.0	35.7	 25
431	  7	1078.0	49.6	 20
432	  7	774.0	83.2	 25
433	  7	1198.0	154.8	 25
434	  7	341.0	30.7	 20
435	  7	1772.0	154.4	 25
436	  7	640.0	79.9	 25
437	  7	874.3	65.5	 16
438	  7	627.5	50.3	 20
439	  7	678.0	73.4	 20
440	  7	421.3	46.0	 16
441	  7	231.5	26.9	 20
442	  7	476.0	69.4	 20
443	  7	848.0	99.4	 20
444	  7	1423.0	111.9	 25
445	  7	1329.0	83.3	 25
446	  7	6088.5	550.0	 20
447	  7	4250.0	333.5	 25
448	  7	1043.0	134.6	 25
449	  7	612.0	32.9	 20
450	  7	323.0	28.8	 25
451	  7	11647.0	1116.6	 25
452	  7	584.3	34.4	 20
453	  7	386.0	35.7	 25
454	  7	4255.0	481.3	 25
455	  7	4490.8	412.6	 20
456	  7	772.0	112.6	 25
457	  7	894.3	56.2	 20
458	  7	784.5	75.7	 16
459	  7	683.5	57.1	 20
460	  7	520.8	35.2	 20
461	  7	6599.5	570.9	 20
462	  7	472.8	40.6	 16
463	  7	535.0	66.0	 25
464	  7	464.0	53.8	 25
465	  7	361.3	27.0	 20
466	  7	3734.0	646.9	 25
467	  7	267.0	27.0	 25
468	  7	237.5	22.6	 20
469	  7	684.0	149.1	 25
470	  7	2983.0	258.5	 25
471	  7	1757.0	159.2	 20
472	  7	251.0	50.4	 25
473	  7	220.0	26.9	 25
474	  7	2828.3	385.5	 20
475	  7	301.0	33.2	 25
476	  7	528.0	64.2	 25
477	  7	282.8	16.3	 16
478	  7	646.5	69.1	 20
479	  7	5095.0	665.4	 20
480	  7	374.5	31.9	 16
481	  7	5620.8	885.4	 20
482	  7	2056.8	292.6	 20
483	  7	776.8	84.1	 20
484	  7	289.0	32.1	 25
485	  7	217.0	25.1	 25
486	  7	239.0	39.2	 20
487	  7	597.0	202.8	 25
488	  7	7558.0	1034.9	 25
489	  7	3148.5	500.4	 20
490	  7	870.0	205.0	 25
491	  7	1852.0	118.7	 25
492	  7	4464.3	430.1	 20
493	  7	1126.0	40.1	 25
494	  7	1577.0	127.3	 25
495	  7	1475.3	52.8	 20
496	  7	1071.0	65.6	 25
497	  7	1320.0	88.3	 20
498	  7	584.5	58.9	 16
499	  7	1487.3	131.7	 20
500	  7	1279.0	62.1	 20
501	  7	1258.8	66.4	 20
502	  7	975.3	67.1	 16
503	  7	1547.0	182.0	 25
504	  7	296.0	39.5	 25
505	  7	1341.0	97.0	 20
506	  7	2212.0	140.0	 25
507	  7	11526.0	1298.8	 25
508	  7	5594.5	355.2	 20
509	  7	351.0	38.1	 25
510	  7	574.0	53.8	 25
511	  7	412.5	31.0	 20
512	  7	354.0	53.9	 25
513	  7	1177.0	95.3	 25
514	  7	11652.0	1039.4	 20
515	  7	815.0	70.6	 25
516	  7	361.0	33.5	 25
517	  7	232.3	20.1	 16
518	  7	808.0	148.4	 20
519	  7	630.3	74.9	 20
520	  7	949.5	50.5	 16
521	  7	585.3	81.6	 20
522	  7	328.3	64.0	 20
523	  7	452.3	32.2	 20
524	  7	288.0	31.0	 25
525	  7	199.0	26.6	 25
526	  7	244.5	23.3	 20
527	  7	363.0	35.9	 25
528	  7	3859.0	584.0	 25
529	  7	288.0	28.0	 20
530	  7	202.0	20.0	 25
531	  7	388.0	37.0	 25
532	  7	255.8	25.1	 20
533	  7	235.0	28.6	 25
534	  7	549.0	60.4	 25
535	  7	887.5	58.8	 20
536	  7	11297.0	2077.6	 25
537	  7	1750.0	174.0	 20
538	  7	3347.0	240.8	 16
539	  7	5993.0	1091.0	 20
540	  7	899.8	124.0	 20
541	  7	375.3	38.4	 20
542	  7	505.8	42.1	 16
543	  7	190.0	28.8	 25
544	  7	277.0	26.9	 25
545	  7	2382.8	304.9	 20
546	  7	447.0	60.4	 25
547	  7	3244.0	273.3	 25
548	  7	826.3	49.2	 20
549	  7	747.0	90.8	 25
550	  7	546.0	53.5	 25
551	  7	3535.3	412.6	 20
552	  7	3400.0	563.6	 25
553	  7	374.0	48.3	 25
554	  7	4457.8	527.0	 20
555	  7	1400.0	171.4	 25
556	  7	442.0	46.8	 25
557	  7	983.3	57.7	 16
558	  7	1412.0	114.0	 20
559	  7	1248.8	159.7	 20
560	  7	336.8	38.9	 16
561	  7	266.0	31.1	 20
562	  7	1920.0	226.5	 20
563	  7	337.8	27.2	 20
564	  7	1367.0	262.2	 25
565	  7	271.0	33.5	 25
566	  7	389.0	21.2	 20
567	  7	278.0	40.1	 25
568	  7	7814.0	1278.7	 25
569	  7	1096.0	91.9	 20
570	  7	399.0	29.6	 25
571	  7	777.0	54.1	 25
572	  7	452.5	51.1	 20
573	  7	1213.0	147.1	 25
574	  7	788.0	70.0	 25
575	  7	491.5	44.4	 20
576	  7	810.0	86.2	 25
577	  7	1013.0	49.4	 20
578	  7	6537.0	675.6	 16
579	  7	1911.5	190.1	 20
580	  7	2563.5	126.8	 20
581	  7	530.0	44.9	 20
582	  7	709.0	56.6	 16
583	  7	352.0	22.5	 25
584	  7	639.0	59.1	 25
585	  7	1369.0	75.4	 20
586	  7	12106.0	1577.9	 25
587	  7	2144.0	259.6	 25
588	  7	1271.8	106.5	 20
589	  7	1120.0	129.9	 25
590	  7	1063.0	94.5	 25
591	  7	456.3	35.5	 20
592	  7	1285.0	122.5	 25
593	  7	723.0	72.8	 25
594	  7	1730.3	120.3	 20
595	  7	2228.0	178.2	 25
596	  7	816.0	47.6	 25
597	  7	627.5	26.3	 16
598	  7	2905.8	488.3	 20
599	  7	618.5	58.5	 20
600	  7	4234.5	276.6	 16
601	  7	5039.5	887.3	 20
602	  7	898.5	56.3	 20
603	  7	725.0	55.3	 20
604	  7	665.0	56.4	 25
605	  7	281.0	27.1	 25
606	  7	206.8	26.8	 20
607	  7	201.0	20.8	 25
608	  7	186.0	19.2	 25
609	  7	197.8	25.2	 20
610	  7	245.0	30.0	 25
611	  7	4967.0	986.8	 25
612	  7	4562.0	813.0	 20
613	  7	410.0	47.2	 25
614	  7	2081.0	325.4	 25
615	  7	434.8	50.1	 20
616	  7	4629.0	1230.2	 25
617	  7	1039.3	128.1	 20
618	  7	8487.8	1084.6	 16
619	  7	1174.5	134.8	 20
620	  7	1832.3	102.0	 20
621	  7	483.5	31.8	 20
622	  7	335.8	31.5	 16
623	  7	243.0	32.8	 25
624	  7	223.0	22.5	 25
625	  7	912.3	61.4	 20
626	  7	4169.0	661.9	 25
627	  7	526.0	72.7	 25
628	  7	8017.3	813.6	 20
629	  7	2843.0	380.2	 25
630	  7	1858.0	151.9	 25
631	  7	290.0	40.0	 20
632	  7	228.0	20.2	 25
633	  7	351.0	28.4	 25
634	  7	409.5	36.0	 20
635	  7	734.0	63.4	 25
636	  7	1631.0	99.7	 25
637	  7	2661.3	183.3	 16
638	  7	3990.0	724.3	 20
639	  7	601.0	48.2	 20
  0	  8	14296.0	1466.5	 20
  1	  8	192.0	27.2	 25
  2	  8	578.0	53.1	 25
  3	  8	523.3	47.5	 16
  4	  8	485.3	36.6	 20
  5	  8	1090.0	82.2	 20
  6	  8	1519.5	72.6	 16
  7	  8	636.8	45.8	 20
  8	  8	1412.3	102.5	 20
  9	  8	886.0	55.2	 16
 10	  8	234.0	21.1	 25
 11	  8	170.0	23.4	 25
 12	  8	402.3	52.5	 20
 13	  8	253.0	22.0	 25
 14	  8	468.0	48.5	 25
 15	  8	1638.8	59.4	 20
 16	  8	643.0	54.4	 25
 17	  8	882.0	74.9	 25
 18	  8	337.3	31.3	 20
 19	  8	492.0	44.8	 25
 20	  8	467.0	53.0	 25
 21	  8	259.5	26.1	 20
 22	  8	876.0	49.4	 25
 23	  8	290.5	41.6	 20
 24	  8	311.3	33.9	 16
 25	  8	187.3	20.5	 20
 26	  8	253.3	26.8	 20
 27	  8	380.8	53.7	 20
 28	  8	278.5	36.6	 16
 29	  8	260.8	25.6	 20
 30	  8	606.0	101.3	 25
 31	  8	345.3	24.9	 20
 32	  8	260.0	37.8	 25
 33	  8	1201.0	138.6	 25
 34	  8	563.5	57.7	 20
 35	  8	709.0	86.9	 25
 36	  8	292.0	45.0	 25
 37	  8	449.8	44.3	 20
 38	  8	1337.0	126.7	 25
 39	  8	376.0	50.0	 25
 40	  8	1032.5	196.0	 20
 41	  8	457.0	44.2	 25
 42	  8	295.0	33.0	 25
 43	  8	243.0	30.1	 16
 44	  8	310.8	23.0	 20
 45	  8	468.8	35.5	 20
 46	  8	326.0	29.2	 16
 47	  8	847.8	93.3	 20
 48	  8	825.5	99.2	 20
 49	  8	589.3	57.1	 16
 50	  8	855.0	79.7	 25
 51	  8	3678.0	667.1	 25
 52	  8	908.0	62.2	 20
 53	  8	600.0	52.4	 25
 54	  8	432.0	37.0	 25
 55	  8	200.8	25.9	 20
 56	  8	204.0	36.4	 25
 57	  8	190.0	28.4	 25
 58	  8	179.3	24.7	 20
 59	  8	204.0	23.5	 25
 60	  8	186.0	25.8	 25
 61	  8	164.5	20.5	 20
 62	  8	181.0	25.9	 25
 63	  8	183.5	24.1	 20
 64	  8	204.5	30.8	 16
 65	  8	189.5	26.8	 20
 66	  8	176.0	25.7	 20
 67	  8	170.0	20.0	 20
 68	  8	182.3	20.4	 16
 69	  8	178.0	23.7	 20
 70	  8	166.0	24.8	 25
 71	  8	166.8	28.0	 20
 72	  8	158.0	19.9	 25
 73	  8	142.0	15.7	 25
 74	  8	165.5	21.7	 20
 75	  8	172.0	27.7	 25
 76	  8	175.0	24.4	 25
 77	  8	176.3	28.7	 20
 78	  8	171.0	18.0	 25
 79	  8	157.0	20.3	 25
 80	  8	170.0	30.0	 20
 81	  8	196.0	37.6	 25
 82	  8	209.0	42.7	 25
 83	  8	170.8	24.0	 16
 84	  8	171.0	17.4	 20
 85	  8	139.8	10.8	 20
 86	  8	188.3	21.4	 16
 87	  8	164.5	17.7	 20
 88	  8	175.5	22.2	 20
 89	  8	171.3	22.4	 16
 90	  8	205.0	26.2	 25
 91	  8	160.0	21.1	 25
 92	  8	159.0	23.5	 20
 93	  8	172.0	23.4	 25
 94	  8	160.0	23.4	 25
 95	  8	165.3	19.8	 20
 96	  8	169.0	21.2	 25
 97	  8	145.0	11.7	 25
 98	  8	164.0	38.0	 20
 99	  8	189.0	26.6	 25
100	  8	179.0	22.0	 25
101	  8	170.0	18.9	 20
102	  8	177.0	28.9	 25
103	  8	167.0	20.9	 20
104	  8	152.5	18.7	 16
105	  8	332.5	21.6	 20
106	  8	407.3	47.5	 20
107	  8	507.0	48.9	 20
108	  8	947.3	48.6	 16
109	  8	280.8	37.8	 20
110	  8	228.0	25.9	 25
111	  8	196.8	26.3	 20
112	  8	197.0	24.5	 25
113	  8	195.0	27.6	 25
114	  8	184.5	22.2	 20
115	  8	183.0	25.4	 25
116	  8	209.0	27.6	 25
117	  8	179.0	26.0	 20
118	  8	192.0	22.8	 25
119	  8	179.0	26.9	 25
120	  8	154.8	24.5	 20
121	  8	153.0	15.5	 25
122	  8	174.0	26.8	 25
123	  8	178.5	16.7	 16
124	  8	183.0	20.3	 20
125	  8	178.0	22.1	 20
126	  8	180.3	20.2	 16
127	  8	193.5	23.7	 20
128	  8	202.8	28.0	 20
129	  8	214.3	23.7	 16
130	  8	184.0	27.2	 25
131	  8	199.0	27.3	 25
132	  8	178.0	26.3	 20
133	  8	171.0	26.4	 25
134	  8	193.0	22.7	 25
135	  8	206.3	20.2	 20
136	  8	181.0	32.1	 25
137	  8	213.0	30.5	 25
138	  8	209.8	32.7	 20
139	  8	172.0	18.4	 25
140	  8	200.0	30.4	 25
141	  8	171.0	15.6	 20
142	  8	191.0	23.0	 25
143	  8	179.8	23.1	 20
144	  8	190.0	38.8	 16
145	  8	179.5	24.2	 20
146	  8	167.3	17.3	 20
147	  8	168.5	18.5	 20
148	  8	173.3	17.7	 16
149	  8	190.3	22.7	 20
150	  8	189.0	30.0	 25
151	  8	172.0	23.4	 20
152	  8	182.0	30.0	 25
153	  8	164.0	18.5	 25
154	  8	177.5	23.5	 20
155	  8	186.0	22.8	 25
156	  8	177.0	21.7	 25
157	  8	180.8	25.8	 20
158	  8	194.0	18.0	 25
159	  8	199.0	23.0	 25
160	  8	187.8	32.6	 20
161	  8	178.0	26.5	 25
162	  8	178.0	18.6	 25
163	  8	184.5	20.2	 16
164	  8	171.5	23.6	 20
165	  8	190.8	27.0	 20
166	  8	185.5	23.7	 16
167	  8	183.5	18.5	 20
168	  8	203.0	21.7	 20
169	  8	191.3	15.8	 16
170	  8	179.0	34.1	 25
171	  8	557.0	48.4	 25
172	  8	1047.0	100.9	 20
173	  8	380.0	41.7	 25
174	  8	917.0	107.4	 25
175	  8	4901.0	596.4	 20
176	  8	4247.0	418.3	 25
177	  8	1633.0	150.7	 25
178	  8	653.5	78.6	 20
179	  8	722.0	53.6	 25
180	  8	1701.0	247.6	 25
181	  8	258.3	22.8	 20
182	  8	248.0	19.4	 25
183	  8	230.0	24.3	 20
184	  8	314.8	14.3	 16
185	  8	231.8	28.8	 20
186	  8	241.0	29.9	 20
187	  8	1229.3	192.4	 20
188	  8	403.3	36.5	 16
189	  8	179.5	29.0	 20
190	  8	348.0	48.0	 25
191	  8	4803.0	833.7	 20
192	  8	6561.0	1511.2	 25
193	  8	427.0	60.9	 25
194	  8	292.8	33.3	 20
195	  8	385.0	37.7	 25
196	  8	1436.0	144.2	 25
197	  8	650.0	53.4	 20
198	  8	524.0	51.3	 25
199	  8	1180.0	85.0	 25
200	  8	1079.3	92.2	 20
201	  8	233.0	27.2	 25
202	  8	238.0	29.2	 25
203	  8	917.5	62.8	 16
204	  8	900.5	81.8	 20
205	  8	446.8	98.5	 20
206	  8	536.8	47.7	 16
207	  8	357.3	29.3	 20
208	  8	263.0	27.8	 20
209	  8	605.0	51.5	 16
210	  8	318.0	35.3	 25
211	  8	503.0	52.6	 25
212	  8	226.3	24.5	 20
213	  8	213.0	21.9	 25
214	  8	302.0	22.7	 25
215	  8	422.0	23.4	 20
216	  8	966.0	118.1	 25
217	  8	335.0	33.6	 25
218	  8	439.0	41.1	 20
219	  8	216.0	23.0	 25
220	  8	246.0	32.3	 25
221	  8	414.3	38.0	 20
222	  8	3624.0	525.3	 25
223	  8	585.3	43.9	 20
224	  8	875.5	76.0	 16
225	  8	1451.3	132.2	 20
226	  8	2450.5	169.1	 20
227	  8	1016.5	127.1	 20
228	  8	444.5	27.2	 16
229	  8	785.0	52.8	 20
230	  8	492.0	60.7	 25
231	  8	316.3	50.3	 20
232	  8	450.0	53.5	 25
233	  8	343.0	49.7	 25
234	  8	1061.0	119.7	 20
235	  8	2137.0	259.5	 25
236	  8	1477.0	185.3	 25
237	  8	386.0	36.9	 20
238	  8	369.0	29.4	 25
239	  8	424.0	28.0	 25
240	  8	548.8	41.7	 20
241	  8	946.0	81.1	 25
242	  8	708.0	45.3	 25
243	  8	1041.3	60.2	 16
244	  8	9080.3	1067.5	 20
245	  8	4303.5	552.2	 20
246	  8	1184.5	90.0	 16
247	  8	7299.0	495.5	 20
248	  8	3373.5	361.5	 20
249	  8	474.0	49.4	 16
250	  8	1640.0	147.0	 25
251	  8	325.0	41.9	 25
252	  8	521.8	41.4	 20
253	  8	600.0	50.0	 25
254	  8	325.0	32.8	 25
255	  8	377.8	38.8	 20
256	  8	362.0	33.3	 25
257	  8	389.0	43.5	 25
258	  8	330.3	36.6	 20
259	  8	480.0	36.0	 25
260	  8	510.0	32.1	 25
261	  8	2338.3	185.6	 20
262	  8	1831.0	128.0	 25
263	  8	1035.8	134.3	 20
264	  8	517.3	67.1	 16
265	  8	295.3	33.2	 20
266	  8	6399.3	745.9	 20
267	  8	339.8	46.0	 20
268	  8	601.5	49.3	 16
269	  8	819.8	76.5	 20
270	  8	327.0	28.4	 25
271	  8	372.5	29.1	 20
272	  8	1528.0	174.6	 25
273	  8	655.0	77.0	 25
274	  8	248.0	27.2	 20
275	  8	1441.0	179.7	 25
276	  8	1282.0	160.4	 25
277	  8	323.3	31.5	 20
278	  8	202.0	22.7	 25
279	  8	377.0	35.2	 25
280	  8	845.0	40.9	 20
281	  8	522.0	43.8	 25
282	  8	488.0	42.9	 25
283	  8	1747.0	127.9	 16
284	  8	4152.3	283.5	 20
285	  8	7608.0	742.8	 20
286	  8	1017.5	111.2	 16
287	  8	2454.5	278.0	 20
288	  8	432.0	39.6	 20
289	  8	304.3	33.5	 16
290	  8	518.0	54.3	 25
291	  8	445.0	36.7	 25
292	  8	531.0	75.6	 20
293	  8	416.0	39.0	 25
294	  8	997.0	121.6	 25
295	  8	439.8	34.2	 20
296	  8	337.0	49.4	 25
297	  8	324.0	36.4	 25
298	  8	1609.3	116.5	 20
299	  8	899.0	98.3	 25
300	  8	751.0	96.0	 25
301	  8	474.3	40.7	 20
302	  8	380.0	31.8	 25
303	  8	269.5	26.5	 20
304	  8	347.3	23.1	 16
305	  8	328.3	38.5	 20
306	  8	302.3	27.6	 20
307	  8	2622.8	443.3	 20
308	  8	842.3	52.0	 16
309	  8	581.5	59.1	 20
310	  8	223.0	22.9	 25
311	  8	244.8	25.2	 20
312	  8	373.0	28.6	 25
313	  8	323.0	30.1	 25
314	  8	289.5	40.5	 20
315	  8	1538.0	267.1	 25
316	  8	312.0	46.6	 25
317	  8	2674.0	304.5	 20
318	  8	257.0	28.4	 25
319	  8	225.0	28.1	 25
320	  8	641.0	39.5	 20
321	  8	361.0	47.7	 25
322	  8	1446.0	123.3	 25
323	  8	690.5	46.9	 16
324	  8	481.5	35.1	 20
325	  8	428.0	46.6	 20
326	  8	531.3	26.1	 16
327	  8	329.0	33.5	 20
328	  8	977.3	158.0	 20
329	  8	230.3	17.9	 16
330	  8	377.0	32.6	 25
331	  8	641.0	74.7	 25
332	  8	1566.5	101.9	 20
333	  8	867.0	110.3	 25
334	  8	811.0	95.2	 25
335	  8	299.5	29.4	 20
336	  8	380.0	35.0	 25
337	  8	444.0	45.4	 25
338	  8	241.5	22.3	 20
339	  8	267.0	23.7	 25
340	  8	360.0	32.0	 25
341	  8	897.8	115.3	 20
342	  8	243.0	22.2	 25
343	  8	213.3	20.4	 20
344	  8	280.3	47.3	 16
345	  8	703.5	73.4	 20
346	  8	264.3	21.8	 20
347	  8	376.3	35.4	 20
348	  8	1631.8	159.3	 16
349	  8	1881.5	129.3	 20
350	  8	598.0	63.7	 25
351	  8	545.3	49.8	 20
352	  8	685.0	99.8	 25
353	  8	606.0	62.4	 25
354	  8	1889.0	183.4	 20
355	  8	237.0	18.0	 25
356	  8	247.0	34.2	 25
357	  8	220.3	19.4	 20
358	  8	431.0	62.3	 25
359	  8	427.0	42.0	 25
360	  8	257.3	20.8	 20
361	  8	546.0	51.0	 25
362	  8	1203.0	151.7	 25
363	  8	674.5	46.9	 16
364	  8	642.3	75.3	 20
365	  8	475.0	28.3	 20
366	  8	442.3	44.8	 16
367	  8	8252.8	1036.5	 20
368	  8	270.8	33.2	 20
369	  8	246.3	25.1	 16
370	  8	308.0	29.6	 25
371	  8	294.0	36.9	 25
372	  8	454.3	52.0	 20
373	  8	412.0	37.3	 25
374	  8	273.0	22.8	 25
375	  8	451.3	45.4	 20
376	  8	333.0	27.5	 25
377	  8	430.0	39.6	 25
378	  8	475.8	38.8	 20
379	  8	615.0	47.0	 25
380	  8	2982.0	518.6	 25
381	  8	243.3	23.9	 20
382	  8	551.0	52.7	 25
383	  8	689.0	62.6	 20
384	  8	270.5	22.0	 16
385	  8	638.3	69.1	 20
386	  8	552.8	56.4	 20
387	  8	192.5	21.6	 20
388	  8	200.0	21.1	 16
389	  8	294.5	29.7	 20
390	  8	547.0	60.6	 25
391	  8	257.8	24.4	 20
392	  8	460.0	66.6	 25
393	  8	722.0	80.8	 25
394	  8	328.8	26.3	 20
395	  8	534.0	35.0	 25
396	  8	622.0	68.7	 25
397	  8	369.3	30.1	 20
398	  8	363.0	38.5	 25
399	  8	296.0	22.3	 25
400	  8	289.8	23.5	 20
401	  8	250.0	28.8	 25
402	  8	1467.0	436.2	 25
403	  8	339.3	34.7	 16
404	  8	561.3	206.6	 20
405	  8	3171.3	432.3	 20
406	  8	2196.0	207.4	 16
407	  8	763.5	142.9	 20
408	  8	587.3	31.0	 20
409	  8	598.5	38.3	 16
410	  8	346.0	46.0	 25
411	  8	440.0	48.8	 25
412	  8	377.8	31.9	 20
413	  8	352.0	40.7	 25
414	  8	1701.0	347.6	 25
415	  8	6889.5	1262.9	 20
416	  8	925.0	214.7	 25
417	  8	422.0	44.5	 25
418	  8	437.3	42.8	 20
419	  8	582.0	61.9	 25
420	  8	511.0	46.0	 25
421	  8	638.3	43.1	 20
422	  8	428.0	44.7	 25
423	  8	310.3	39.2	 20
424	  8	230.3	21.9	 16
425	  8	274.5	35.8	 20
426	  8	1828.0	146.6	 20
427	  8	1631.5	80.6	 20
428	  8	430.5	26.7	 16
429	  8	337.0	43.6	 20
430	  8	399.0	50.1	 25
431	  8	1210.5	113.6	 20
432	  8	1233.0	126.1	 25
433	  8	2277.0	328.6	 25
434	  8	456.5	39.2	 20
435	  8	1580.0	192.6	 25
436	  8	764.0	79.7	 25
437	  8	907.5	111.4	 20
438	  8	1162.0	89.5	 25
439	  8	841.0	54.1	 25
440	  8	430.0	35.1	 20
441	  8	280.0	25.0	 25
442	  8	286.0	33.6	 25
443	  8	649.3	69.2	 16
444	  8	1706.0	159.5	 20
445	  8	1097.3	110.4	 20
446	  8	2882.8	214.8	 16
447	  8	2532.5	220.7	 20
448	  8	1344.3	135.7	 20
449	  8	787.0	52.1	 16
450	  8	404.0	43.5	 25
451	  8	5650.0	1052.9	 25
452	  8	610.5	160.8	 20
453	  8	503.0	43.5	 25
454	  8	627.0	52.4	 25
455	  8	1890.5	125.4	 20
456	  8	1652.0	277.4	 25
457	  8	951.0	271.5	 25
458	  8	676.3	64.0	 20
459	  8	593.0	54.3	 25
460	  8	1094.0	109.0	 25
461	  8	2701.3	406.5	 20
462	  8	490.0	43.0	 25
463	  8	271.3	38.6	 20
464	  8	509.5	55.1	 16
465	  8	398.5	41.8	 20
466	  8	476.0	51.9	 20
467	  8	292.5	40.9	 20
468	  8	247.8	23.1	 16
469	  8	417.5	57.5	 20
470	  8	1031.0	215.3	 25
471	  8	370.0	72.7	 20
472	  8	238.0	33.2	 25
473	  8	209.0	24.4	 25
474	  8	251.5	34.0	 20
475	  8	230.0	26.1	 25
476	  8	365.0	48.4	 25
477	  8	227.5	33.0	 20
478	  8	557.0	60.0	 25
479	  8	1438.0	173.2	 25
480	  8	408.5	34.2	 20
481	  8	1311.0	276.4	 25
482	  8	356.0	35.0	 25
483	  8	449.5	69.6	 16
484	  8	263.5	29.4	 20
485	  8	231.0	17.1	 20
486	  8	224.3	20.2	 16
487	  8	243.0	40.8	 20
488	  8	1360.0	225.6	 20
489	  8	965.8	95.5	 16
490	  8	531.0	71.4	 25
491	  8	729.0	72.3	 25
492	  8	1477.5	279.4	 20
493	  8	1013.0	81.2	 25
494	  8	1161.0	43.5	 25
495	  8	1171.0	73.5	 20
496	  8	1093.0	73.5	 25
497	  8	1034.0	119.4	 25
498	  8	369.3	49.3	 20
499	  8	726.0	141.7	 25
500	  8	1082.0	166.4	 25
501	  8	1407.8	118.0	 20
502	  8	603.0	67.6	 25
503	  8	631.3	92.1	 20
504	  8	255.0	38.3	 20
505	  8	1842.8	119.0	 16
506	  8	971.8	49.6	 20
507	  8	4750.5	473.5	 20
508	  8	1101.8	72.9	 16
509	  8	338.5	33.2	 20
510	  8	646.0	97.4	 25
511	  8	473.8	57.2	 20
512	  8	410.0	45.2	 25
513	  8	1363.0	113.3	 25
514	  8	4215.0	777.8	 20
515	  8	721.0	71.2	 25
516	  8	505.0	45.9	 25
517	  8	365.5	52.7	 20
518	  8	489.0	58.0	 25
519	  8	656.0	41.2	 25
520	  8	823.5	33.0	 20
521	  8	600.0	85.0	 25
522	  8	364.0	44.3	 25
523	  8	271.3	23.4	 16
524	  8	209.3	22.2	 20
525	  8	241.5	22.1	 20
526	  8	259.8	29.4	 16
527	  8	475.8	43.8	 20
528	  8	396.5	71.3	 20
529	  8	394.0	20.0	 16
530	  8	223.0	21.1	 25
531	  8	365.0	46.4	 25
532	  8	275.0	21.1	 20
533	  8	233.0	29.9	 25
534	  8	443.0	41.1	 25
535	  8	960.8	128.0	 20
536	  8	1423.0	292.6	 25
537	  8	467.0	36.3	 25
538	  8	1551.8	254.1	 20
539	  8	1479.0	294.8	 25
540	  8	280.0	22.0	 25
541	  8	330.5	30.7	 20
542	  8	298.0	35.7	 25
543	  8	203.8	21.9	 20
544	  8	359.5	30.2	 20
545	  8	271.3	20.5	 16
546	  8	249.3	28.0	 20
547	  8	1613.3	120.7	 20
548	  8	970.0	76.0	 16
549	  8	1353.3	70.8	 20
550	  8	634.0	59.1	 25
551	  8	907.3	145.7	 20
552	  8	283.0	30.9	 25
553	  8	317.0	53.8	 25
554	  8	780.8	115.8	 20
555	  8	452.0	95.1	 25
556	  8	565.0	180.1	 25
557	  8	985.8	58.1	 20
558	  8	3029.0	463.6	 25
559	  8	376.0	21.1	 25
560	  8	276.0	23.3	 20
561	  8	279.0	29.9	 25
562	  8	432.0	42.9	 25
563	  8	288.3	27.4	 16
564	  8	325.3	23.6	 20
565	  8	279.5	32.0	 20
566	  8	369.0	29.0	 16
567	  8	241.3	23.4	 20
568	  8	1931.0	322.6	 20
569	  8	564.3	53.6	 16
570	  8	360.0	71.6	 25
571	  8	523.0	45.5	 25
572	  8	461.8	49.9	 20
573	  8	1601.0	250.6	 25
574	  8	1717.0	280.9	 25
575	  8	678.5	75.3	 20
576	  8	514.0	46.3	 25
577	  8	579.0	81.5	 25
578	  8	1125.3	138.0	 20
579	  8	751.0	62.0	 25
580	  8	3586.0	484.1	 25
581	  8	613.3	42.7	 20
582	  8	628.0	70.7	 25
583	  8	327.3	23.9	 20
584	  8	469.3	43.9	 20
585	  8	1562.3	203.5	 16
586	  8	5068.3	966.9	 20
587	  8	834.5	69.1	 20
588	  8	1710.5	129.1	 16
589	  8	712.0	57.4	 20
590	  8	1008.0	131.3	 25
591	  8	508.3	47.5	 20
592	  8	1850.0	441.6	 25
593	  8	487.0	42.2	 25
594	  8	1316.3	298.2	 20
595	  8	1566.0	274.7	 25
596	  8	422.0	38.8	 25
597	  8	854.5	60.4	 20
598	  8	1605.0	327.5	 25
599	  8	638.0	42.3	 25
600	  8	2141.3	401.9	 20
601	  8	1151.0	236.5	 25
602	  8	699.0	97.4	 25
603	  8	492.0	41.0	 16
604	  8	473.0	52.8	 20
605	  8	311.5	37.7	 20
606	  8	224.3	26.8	 16
607	  8	198.5	24.5	 20
608	  8	181.3	19.2	 20
609	  8	187.8	25.1	 16
610	  8	296.0	123.1	 25
611	  8	562.0	71.9	 25
612	  8	961.3	206.7	 20
613	  8	366.0	35.4	 25
614	  8	595.0	61.8	 25
615	  8	336.0	36.0	 20
616	  8	583.0	119.7	 25
617	  8	804.0	103.9	 25
618	  8	1699.0	335.8	 20
619	  8	601.0	75.4	 25
620	  8	1275.0	180.7	 25
621	  8	373.5	30.1	 20
622	  8	364.0	42.6	 25
623	  8	250.3	31.9	 20
624	  8	224.8	25.3	 20
625	  8	1387.5	137.4	 16
626	  8	1370.5	102.7	 20
627	  8	557.5	49.1	 20
628	  8	2231.3	232.6	 16
629	  8	1224.5	147.5	 20
630	  8	1144.0	209.5	 25
631	  8	327.5	39.8	 20
632	  8	272.0	59.2	 25
633	  8	704.0	71.6	 25
634	  8	516.3	78.9	 20
635	  8	984.0	263.6	 25
636	  8	941.0	49.1	 25
637	  8	1294.8	204.0	 20
638	  8	648.0	84.7	 25
639	  8	11854.0	2741.4	 25
  0	  9	438.8	34.0	 20
  1	  9	981.0	150.6	 25
  2	  9	251.0	28.9	 25
  3	  9	200.5	20.6	 20
  4	  9	490.0	52.2	 25
  5	  9	769.0	50.6	 25
  6	  9	758.3	58.3	 20
  7	  9	2334.0	415.4	 25
  8	  9	274.0	31.8	 25
  9	  9	322.3	30.6	 20
 10	  9	230.3	24.9	 20
 11	  9	623.8	83.8	 20
 12	  9	201.5	25.3	 16
 13	  9	725.3	85.8	 20
 14	  9	423.3	39.3	 20
 15	  9	1733.3	100.4	 16
 16	  9	799.3	50.4	 20
 17	  9	631.0	61.0	 25
 18	  9	462.3	29.4	 20
 19	  9	776.0	88.2	 25
 20	  9	1415.0	186.6	 25
 21	  9	448.0	36.2	 20
 22	  9	3067.0	432.2	 25
 23	  9	1188.0	150.4	 25
 24	  9	257.8	29.4	 20
 25	  9	209.0	25.5	 25
 26	  9	195.0	18.0	 25
 27	  9	253.3	27.4	 20
 28	  9	471.0	43.3	 25
 29	  9	2452.0	520.3	 25
 30	  9	256.0	31.8	 16
 31	  9	2822.3	295.4	 20
 32	  9	696.0	82.6	 20
 33	  9	1994.5	255.2	 20
 34	  9	456.8	45.0	 16
 35	  9	836.8	72.3	 20
 36	  9	1165.8	144.7	 20
 37	  9	1646.0	97.4	 20
 38	  9	1144.0	114.1	 25
 39	  9	415.0	39.3	 25
 40	  9	296.8	26.6	 20
 41	  9	393.0	42.8	 25
 42	  9	455.0	59.3	 25
 43	  9	328.3	27.8	 20
 44	  9	320.0	34.0	 25
 45	  9	387.0	34.5	 25
 46	  9	425.3	36.4	 20
 47	  9	256.0	24.5	 25
 48	  9	1183.0	234.7	 25
 49	  9	439.5	52.2	 20
 50	  9	10475.0	1386.2	 20
 51	  9	1076.8	84.0	 20
 52	  9	613.3	43.0	 16
 53	  9	3123.3	196.2	 20
 54	  9	4840.3	975.4	 20
 55	  9	493.3	46.3	 16
 56	  9	585.8	44.3	 20
 57	  9	562.0	55.8	 25
 58	  9	791.5	59.3	 20
 59	  9	493.0	61.5	 25
 60	  9	426.0	31.4	 25
 61	  9	1933.8	184.9	 20
 62	  9	777.0	94.4	 25
 63	  9	1296.0	121.1	 25
 64	  9	1277.8	132.0	 20
 65	  9	584.0	67.3	 25
 66	  9	1515.0	241.8	 25
 67	  9	290.5	22.7	 20
 68	  9	210.0	28.4	 25
 69	  9	360.0	43.3	 25
 70	  9	154.3	18.8	 16
 71	  9	1504.5	262.4	 20
 72	  9	1980.3	248.8	 20
 73	  9	194.0	27.1	 20
 74	  9	251.0	29.8	 16
 75	  9	271.3	38.2	 20
 76	  9	355.8	23.6	 20
 77	  9	424.5	33.8	 20
 78	  9	313.0	45.1	 25
 79	  9	1010.0	122.3	 25
 80	  9	820.0	79.4	 20
 81	  9	648.0	55.5	 25
 82	  9	1721.0	317.3	 25
 83	  9	179.0	16.1	 20
 84	  9	241.0	28.6	 25
 85	  9	1033.0	152.8	 25
 86	  9	454.5	61.8	 20
 87	  9	5853.0	1106.2	 25
 88	  9	367.0	33.9	 25
 89	  9	1701.0	308.7	 20
 90	  9	598.8	38.7	 20
 91	  9	1057.0	73.8	 20
 92	  9	698.8	37.9	 16
 93	  9	794.3	85.7	 20
 94	  9	247.0	24.5	 20
 95	  9	190.8	13.3	 16
 96	  9	845.0	110.0	 20
 97	  9	211.0	22.3	 25
 98	  9	237.8	29.5	 20
 99	  9	834.0	74.8	 25
100	  9	1467.0	127.7	 25
101	  9	1393.5	125.7	 20
102	  9	2778.0	234.7	 25
103	  9	405.0	37.7	 25
104	  9	205.3	22.3	 20
105	  9	440.0	32.9	 25
106	  9	893.0	77.6	 25
107	  9	866.0	75.7	 20
108	  9	858.0	74.8	 25
109	  9	637.0	74.8	 25
110	  9	1328.5	83.7	 16
111	  9	244.0	26.4	 20
112	  9	3384.0	520.8	 20
113	  9	967.5	106.5	 20
114	  9	957.0	68.0	 16
115	  9	496.3	47.5	 20
116	  9	471.5	64.4	 20
117	  9	198.0	25.2	 20
118	  9	5594.0	746.1	 25
119	  9	320.0	34.0	 25
120	  9	206.8	18.3	 20
121	  9	2281.0	330.4	 25
122	  9	717.0	99.8	 25
123	  9	373.5	36.5	 20
124	  9	5655.0	592.0	 25
125	  9	1230.0	111.8	 25
126	  9	1319.0	101.4	 20
127	  9	389.0	42.3	 25
128	  9	872.0	114.7	 25
129	  9	285.0	28.2	 20
130	  9	307.3	26.6	 20
131	  9	790.3	64.6	 20
132	  9	554.0	37.8	 16
133	  9	2606.3	307.8	 20
134	  9	1077.0	104.5	 20
135	  9	546.8	41.4	 16
136	  9	519.5	56.8	 20
137	  9	629.0	60.4	 25
138	  9	587.8	62.7	 20
139	  9	8019.0	711.7	 25
140	  9	274.0	37.4	 25
141	  9	294.0	19.0	 20
142	  9	2040.0	209.0	 25
143	  9	7493.0	858.8	 25
144	  9	1041.3	74.2	 20
145	  9	781.0	71.7	 25
146	  9	1473.0	179.2	 25
147	  9	1284.5	126.5	 20
148	  9	777.0	56.4	 25
149	  9	964.0	100.7	 25
150	  9	1101.8	89.1	 16
151	  9	531.5	38.4	 20
152	  9	6690.0	808.2	 20
153	  9	266.5	28.9	 20
154	  9	255.5	33.9	 16
155	  9	1440.0	157.6	 20
156	  9	2330.8	171.6	 20
157	  9	3555.8	328.0	 20
158	  9	1299.0	92.0	 25
159	  9	826.0	75.9	 25
160	  9	368.8	36.2	 20
161	  9	2016.0	220.5	 25
162	  9	1537.0	137.7	 25
163	  9	415.3	36.6	 20
164	  9	1578.0	157.0	 25
165	  9	2986.0	289.3	 25
166	  9	4393.0	389.4	 20
167	  9	4447.0	394.4	 25
168	  9	3862.0	446.1	 25
169	  9	8429.8	1069.5	 20
170	  9	1856.8	158.8	 20
171	  9	987.0	125.4	 20
172	  9	376.8	23.5	 16
173	  9	1764.5	252.1	 20
174	  9	15176.3	2209.9	 20
175	  9	426.0	31.7	 16
176	  9	535.5	49.9	 20
177	  9	741.0	58.0	 25
178	  9	628.3	55.9	 20
179	  9	627.0	65.2	 25
180	  9	832.0	75.6	 25
181	  9	4003.5	425.2	 20
182	  9	259.0	29.1	 25
183	  9	294.0	21.6	 25
184	  9	343.3	33.6	 20
185	  9	206.0	25.7	 25
186	  9	314.0	33.0	 25
187	  9	11476.3	1004.7	 20
188	  9	360.0	35.0	 25
189	  9	223.0	18.6	 25
190	  9	3364.3	208.6	 16
191	  9	3492.3	469.4	 20
192	  9	339.3	31.7	 20
193	  9	522.8	141.5	 20
194	  9	8165.3	509.6	 16
195	  9	475.8	68.6	 20
196	  9	2205.8	200.2	 20
197	  9	5618.0	288.4	 20
198	  9	3406.0	278.0	 25
199	  9	457.0	39.6	 25
200	  9	1341.0	111.2	 20
201	  9	1039.0	127.5	 25
202	  9	598.0	50.9	 25
203	  9	12649.0	1044.5	 20
204	  9	1719.0	190.2	 25
205	  9	210.0	36.6	 25
206	  9	668.8	82.4	 20
207	  9	177.0	18.8	 25
208	  9	239.0	23.2	 25
209	  9	370.8	29.4	 20
210	  9	3858.3	466.2	 20
211	  9	2076.3	339.1	 20
212	  9	292.5	36.4	 16
213	  9	2857.0	480.6	 20
214	  9	237.3	33.9	 20
215	  9	11771.8	603.7	 16
216	  9	9103.3	1037.3	 20
217	  9	12416.0	1620.0	 25
218	  9	2939.3	353.0	 20
219	  9	269.0	25.0	 25
220	  9	571.0	39.6	 25
221	  9	487.0	37.8	 20
222	  9	716.0	43.8	 25
223	  9	8039.0	911.7	 25
224	  9	690.0	32.9	 20
225	  9	492.0	44.2	 25
226	  9	1368.0	128.3	 25
227	  9	1129.5	78.5	 20
228	  9	637.0	49.4	 25
229	  9	5118.0	825.7	 25
230	  9	1335.3	78.3	 16
231	  9	6770.5	907.5	 20
232	  9	2237.8	107.4	 20
233	  9	501.3	37.0	 20
234	  9	2209.0	60.5	 16
235	  9	1859.5	129.9	 20
236	  9	1164.0	62.3	 20
237	  9	7179.0	476.3	 20
238	  9	366.0	48.5	 25
239	  9	3293.0	286.9	 25
240	  9	1065.8	73.6	 20
241	  9	539.0	37.4	 25
242	  9	4144.0	485.1	 25
243	  9	563.8	61.1	 20
244	  9	681.0	61.1	 25
245	  9	418.0	37.8	 25
246	  9	423.5	37.7	 20
247	  9	4824.0	317.5	 25
248	  9	914.0	40.4	 25
249	  9	1184.5	155.1	 20
250	  9	3984.8	413.6	 20
251	  9	8804.5	1418.1	 20
252	  9	684.5	40.8	 16
253	  9	746.5	70.2	 20
254	  9	748.8	48.2	 20
255	  9	1064.0	71.9	 16
256	  9	621.8	60.0	 20
257	  9	951.0	92.4	 25
258	  9	1068.8	96.8	 20
259	  9	597.0	31.5	 25
260	  9	3339.0	218.1	 25
261	  9	1183.3	65.5	 20
262	  9	1649.0	99.3	 25
263	  9	462.0	45.3	 25
264	  9	212.8	28.3	 20
265	  9	349.0	36.7	 25
266	  9	1138.0	109.2	 25
267	  9	801.3	82.7	 20
268	  9	338.0	29.1	 25
269	  9	878.0	82.6	 25
270	  9	568.5	94.7	 20
271	  9	356.3	37.6	 16
272	  9	780.3	70.7	 20
273	  9	488.3	30.8	 20
274	  9	547.5	38.7	 16
275	  9	536.8	47.9	 20
276	  9	5228.8	551.5	 20
277	  9	1123.5	103.7	 20
278	  9	950.0	75.5	 25
279	  9	322.0	46.9	 25
280	  9	1339.8	67.5	 20
281	  9	469.0	33.6	 25
282	  9	459.0	38.9	 25
283	  9	276.5	33.1	 20
284	  9	6652.0	1007.6	 25
285	  9	399.0	32.6	 25
286	  9	661.3	63.3	 20
287	  9	250.0	25.2	 25
288	  9	321.0	33.6	 25
289	  9	685.3	63.7	 20
290	  9	688.8	60.7	 20
291	  9	346.0	34.7	 20
292	  9	1493.5	101.6	 16
293	  9	194.8	26.6	 20
294	  9	446.3	35.7	 20
295	  9	2720.3	204.7	 16
296	  9	319.0	40.0	 20
297	  9	433.0	53.0	 25
298	  9	552.3	28.6	 20
299	  9	811.0	54.2	 25
300	  9	251.0	29.6	 25
301	  9	365.3	31.5	 20
302	  9	688.0	80.0	 25
303	  9	10797.0	1261.4	 25
304	  9	218.0	25.8	 20
305	  9	264.0	26.9	 25
306	  9	3057.0	447.5	 25
307	  9	322.5	36.4	 20
308	  9	248.0	26.4	 25
309	  9	1302.0	204.5	 25
310	  9	253.8	30.9	 20
311	  9	346.5	34.0	 16
312	  9	2997.0	399.6	 20
313	  9	3857.8	587.6	 20
314	  9	306.0	35.3	 16
315	  9	6353.8	766.9	 20
316	  9	500.5	31.7	 20
317	  9	1326.3	127.3	 20
318	  9	422.0	38.7	 25
319	  9	646.0	47.6	 25
320	  9	1111.8	76.4	 20
321	  9	255.0	32.3	 25
322	  9	350.0	37.2	 25
323	  9	912.3	84.6	 20
324	  9	850.0	70.7	 25
325	  9	790.0	64.9	 25
326	  9	447.0	42.3	 20
327	  9	11546.0	1649.3	 25
328	  9	2021.0	404.8	 25
329	  9	231.0	26.8	 20
330	  9	563.5	78.9	 20
331	  9	1936.8	341.6	 20
332	  9	1212.3	62.1	 16
333	  9	373.3	46.0	 20
334	  9	543.0	42.3	 20
335	  9	2613.0	154.9	 16
336	  9	307.5	30.3	 20
337	  9	487.0	47.8	 25
338	  9	379.0	28.6	 20
339	  9	675.0	94.7	 25
340	  9	5013.0	1090.7	 25
341	  9	262.3	43.5	 20
342	  9	579.0	71.9	 25
343	  9	472.0	72.8	 25
344	  9	4413.3	623.2	 20
345	  9	237.0	30.6	 25
346	  9	242.0	30.1	 25
347	  9	204.5	17.7	 20
348	  9	1284.0	266.8	 25
349	  9	765.0	82.8	 25
350	  9	805.5	85.4	 20
351	  9	530.8	34.4	 16
352	  9	773.3	57.3	 20
353	  9	2388.0	302.1	 20
354	  9	1439.5	95.9	 16
355	  9	758.8	81.5	 20
356	  9	563.0	56.7	 20
357	  9	303.3	30.7	 20
358	  9	241.0	27.4	 25
359	  9	840.0	96.1	 25
360	  9	513.0	39.8	 20
361	  9	254.0	28.6	 25
362	  9	617.0	36.2	 25
363	  9	1091.3	67.0	 20
364	  9	690.0	46.7	 25
365	  9	464.0	50.4	 25
366	  9	1256.0	63.7	 20
367	  9	898.0	62.6	 25
368	  9	216.0	28.2	 25
369	  9	249.8	30.5	 20
370	  9	256.5	27.7	 20
371	  9	559.0	55.2	 20
372	  9	1776.3	89.1	 16
373	  9	426.3	34.6	 20
374	  9	1016.0	83.2	 20
375	  9	1129.3	70.3	 16
376	  9	1772.5	238.5	 20
377	  9	509.0	49.4	 25
378	  9	270.0	24.0	 20
379	  9	4576.0	727.9	 25
380	  9	3475.0	585.6	 25
381	  9	273.3	32.4	 20
382	  9	909.0	154.1	 25
383	  9	1369.0	196.4	 25
384	  9	306.8	45.5	 20
385	  9	265.0	25.8	 25
386	  9	6093.0	1028.0	 25
387	  9	789.8	69.2	 20
388	  9	3186.0	545.3	 25
389	  9	2023.0	291.8	 25
390	  9	542.8	54.7	 20
391	  9	362.0	33.7	 16
392	  9	541.0	69.0	 20
393	  9	634.3	69.0	 20
394	  9	235.5	13.8	 16
395	  9	270.8	30.2	 20
396	  9	644.5	54.7	 20
397	  9	652.3	56.0	 20
398	  9	476.0	33.2	 25
399	  9	9220.0	1240.3	 25
400	  9	764.5	62.0	 20
401	  9	304.0	42.4	 25
402	  9	516.0	37.6	 25
403	  9	606.3	50.2	 20
404	  9	491.0	25.6	 25
405	  9	508.0	44.7	 25
406	  9	685.5	29.8	 20
407	  9	891.0	83.8	 25
408	  9	1533.0	124.4	 25
409	  9	1264.0	91.9	 20
410	  9	605.0	53.1	 20
411	  9	309.0	31.1	 20
412	  9	348.5	30.2	 16
413	  9	485.0	51.5	 20
414	  9	1235.8	74.2	 20
415	  9	526.3	43.0	 16
416	  9	1170.0	187.9	 20
417	  9	300.0	39.0	 25
418	  9	1294.0	194.8	 20
419	  9	495.0	96.2	 25
420	  9	1488.0	242.2	 25
421	  9	202.3	25.8	 20
422	  9	412.0	64.1	 25
423	  9	315.0	24.3	 25
424	  9	318.0	24.9	 20
425	  9	341.0	36.1	 25
426	  9	942.0	83.6	 25
427	  9	559.3	53.2	 20
428	  9	341.0	38.7	 25
429	  9	1571.0	194.9	 25
430	  9	5017.3	829.9	 20
431	  9	1437.0	110.8	 16
432	  9	620.3	44.3	 20
433	  9	438.8	47.2	 20
434	  9	503.5	42.8	 16
435	  9	462.8	29.5	 20
436	  9	292.0	27.0	 20
437	  9	570.3	56.3	 20
438	  9	494.0	50.4	 25
439	  9	761.0	74.1	 25
440	  9	586.0	52.4	 20
441	  9	271.0	30.0	 25
442	  9	5197.0	857.0	 25
443	  9	291.8	34.7	 20
444	  9	1641.0	189.4	 25
445	  9	1128.0	145.3	 25
446	  9	4008.3	232.3	 20
447	  9	2629.0	270.8	 25
448	  9	1591.0	103.0	 25
449	  9	2644.3	197.9	 20
450	  9	616.3	38.0	 20
451	  9	1477.8	91.7	 20
452	  9	12086.8	867.7	 16
453	  9	447.0	41.8	 20
454	  9	514.8	82.5	 20
455	  9	1851.3	131.2	 16
456	  9	5244.0	791.7	 20
457	  9	2940.0	130.4	 25
458	  9	1659.3	143.0	 20
459	  9	457.0	61.7	 25
460	  9	344.0	43.1	 25
461	  9	785.8	107.3	 20
462	  9	592.0	67.8	 25
463	  9	398.0	43.3	 25
464	  9	422.5	46.2	 20
465	  9	240.0	24.5	 25
466	  9	1840.0	339.2	 25
467	  9	5133.8	824.4	 20
468	  9	464.0	51.1	 25
469	  9	495.0	54.6	 25
470	  9	571.5	37.6	 20
471	  9	282.8	33.4	 16
472	  9	716.0	85.7	 20
473	  9	364.3	34.0	 20
474	  9	1179.0	154.8	 16
475	  9	283.3	28.2	 20
476	  9	288.8	34.5	 20
477	  9	2050.3	275.8	 20
478	  9	409.0	50.9	 25
479	  9	5505.0	690.3	 25
480	  9	723.5	49.7	 20
481	  9	411.0	48.0	 25
482	  9	513.0	46.4	 25
483	  9	1539.5	191.2	 20
484	  9	369.0	32.9	 25
485	  9	2062.0	144.4	 25
486	  9	2623.3	192.2	 20
487	  9	597.0	51.4	 25
488	  9	230.0	27.7	 25
489	  9	2379.8	335.9	 20
490	  9	251.0	36.0	 20
491	  9	354.8	49.4	 20
492	  9	395.3	68.1	 16
493	  9	669.5	102.2	 20
494	  9	1303.0	87.4	 20
495	  9	1354.3	63.0	 16
496	  9	647.3	61.3	 20
497	  9	4244.0	548.2	 25
498	  9	243.8	29.4	 20
499	  9	232.0	24.2	 25
500	  9	289.0	39.5	 25
501	  9	493.3	40.9	 20
502	  9	410.0	38.6	 25
503	  9	391.0	36.4	 25
504	  9	519.0	45.6	 20
505	  9	368.0	32.0	 25
506	  9	639.0	74.6	 25
507	  9	624.5	70.9	 20
508	  9	1383.0	154.5	 25
509	  9	920.0	89.4	 25
510	  9	245.0	30.7	 20
511	  9	406.5	31.7	 16
512	  9	1674.0	251.8	 20
513	  9	5865.0	561.3	 20
514	  9	5931.5	447.8	 16
515	  9	486.5	33.8	 20
516	  9	571.5	55.5	 20
517	  9	1461.8	128.3	 20
518	  9	2221.0	250.2	 25
519	  9	1194.0	72.0	 25
520	  9	861.8	43.9	 20
521	  9	2436.0	455.4	 25
522	  9	414.0	76.4	 25
523	  9	611.8	58.6	 20
524	  9	4499.0	755.8	 25
525	  9	285.0	25.6	 25
526	  9	310.0	30.7	 20
527	  9	297.0	30.2	 25
528	  9	552.0	51.6	 25
529	  9	730.3	70.3	 20
530	  9	448.0	46.9	 20
531	  9	230.0	27.0	 20
532	  9	276.0	31.4	 16
533	  9	267.8	26.8	 20
534	  9	1752.0	162.0	 20
535	  9	604.3	44.0	 16
536	  9	405.8	38.4	 20
537	  9	1392.0	150.9	 25
538	  9	281.0	23.3	 20
539	  9	463.0	49.8	 25
540	  9	227.0	25.8	 25
541	  9	502.0	53.8	 20
542	  9	514.0	59.6	 25
543	  9	464.0	37.6	 25
544	  9	508.8	44.2	 20
545	  9	337.0	49.0	 25
546	  9	323.0	37.7	 25
547	  9	787.3	64.0	 20
548	  9	1508.0	168.9	 25
549	  9	887.0	77.4	 25
550	  9	644.8	58.7	 20
551	  9	494.3	44.5	 16
552	  9	374.8	32.7	 20
553	  9	426.0	62.1	 20
554	  9	687.5	52.1	 16
555	  9	1618.3	180.8	 20
556	  9	10257.3	1029.2	 20
557	  9	2811.5	189.9	 20
558	  9	854.0	65.3	 25
559	  9	3354.0	536.3	 25
560	  9	260.3	31.4	 20
561	  9	290.0	32.5	 25
562	  9	229.0	22.9	 25
563	  9	476.5	46.2	 20
564	  9	251.0	27.7	 25
565	  9	255.0	45.4	 25
566	  9	1312.0	171.0	 20
567	  9	329.0	46.0	 25
568	  9	4550.0	711.2	 25
569	  9	494.0	51.2	 20
570	  9	2832.3	385.6	 20
571	  9	3414.8	489.4	 20
572	  9	329.0	24.9	 16
573	  9	5341.5	1032.3	 20
574	  9	710.0	52.9	 20
575	  9	558.8	40.8	 16
576	  9	1123.3	104.6	 20
577	  9	12625.0	1567.8	 25
578	  9	1545.0	92.4	 20
579	  9	1044.0	120.6	 25
580	  9	1644.0	110.4	 25
581	  9	2374.8	179.9	 20
582	  9	1134.0	149.3	 25
583	  9	8372.0	1289.0	 25
584	  9	543.3	35.6	 20
585	  9	360.0	32.7	 25
586	  9	4150.0	620.5	 25
587	  9	3342.8	267.3	 20
588	  9	692.0	67.4	 25
589	  9	672.0	66.0	 25
590	  9	1196.5	101.7	 20
591	  9	793.0	40.1	 16
592	  9	234.3	32.9	 20
593	  9	1659.0	118.9	 20
594	  9	561.3	42.9	 16
595	  9	576.0	45.9	 20
596	  9	1565.8	118.6	 20
597	  9	898.3	54.8	 20
598	  9	297.0	27.8	 25
599	  9	455.0	46.8	 25
600	  9	330.3	37.1	 20
601	  9	257.0	19.4	 25
602	  9	435.0	47.1	 25
603	  9	452.0	42.9	 20
604	  9	266.0	23.3	 25
605	  9	7094.0	1187.9	 25
606	  9	259.0	26.7	 20
607	  9	221.0	28.9	 25
608	  9	276.0	28.0	 25
609	  9	488.3	49.9	 20
610	  9	14025.0	3047.5	 20
611	  9	2455.5	327.6	 20
612	  9	492.8	32.7	 16
613	  9	1029.3	148.0	 20
614	  9	4928.3	805.4	 20
615	  9	373.0	35.1	 16
616	  9	457.0	41.1	 20
617	  9	836.0	138.1	 25
618	  9	1371.5	263.9	 20
619	  9	286.0	28.9	 25
620	  9	451.0	74.2	 25
621	  9	6622.8	1321.5	 20
622	  9	259.0	99.8	 25
623	  9	987.0	138.6	 25
624	  9	356.8	42.0	 20
625	  9	671.0	86.1	 25
626	  9	3401.0	712.6	 25
627	  9	419.0	44.7	 20
628	  9	584.0	51.3	 25
629	  9	287.0	33.1	 25
630	  9	304.8	32.6	 20
631	  9	466.5	29.8	 16
632	  9	1442.3	155.0	 20
633	  9	727.3	48.3	 20
634	  9	1985.5	117.9	 16
635	  9	19806.5	3079.5	 20
636	  9	925.3	150.0	 20
637	  9	7969.3	876.0	 20
638	  9	425.0	113.7	 25
639	  9	591.0	149.9	 25
  0	 10	14567.3	892.5	 16
  1	 10	287.8	37.8	 20
  2	 10	285.8	29.1	 20
  3	 10	187.5	18.4	 16
  4	 10	527.0	52.5	 25
  5	 10	649.0	64.7	 25
  6	 10	419.3	40.7	 20
  7	 10	240.0	22.6	 25
  8	 10	246.0	25.7	 25
  9	 10	271.0	23.4	 20
 10	 10	233.0	23.1	 25
 11	 10	291.0	45.4	 25
 12	 10	226.0	23.2	 20
 13	 10	956.0	112.4	 25
 14	 10	427.0	40.1	 25
 15	 10	1080.5	73.1	 20
 16	 10	892.0	91.7	 25
 17	 10	443.8	50.6	 20
 18	 10	396.3	39.1	 16
 19	 10	785.5	68.8	 20
 20	 10	1525.8	174.4	 20
 21	 10	357.0	37.5	 16
 22	 10	699.5	60.6	 20
 23	 10	472.0	51.1	 20
 24	 10	237.8	31.1	 20
 25	 10	196.0	24.3	 25
 26	 10	201.0	26.5	 25
 27	 10	229.3	23.8	 20
 28	 10	443.0	48.6	 25
 29	 10	1077.0	174.4	 25
 30	 10	488.3	56.1	 20
 31	 10	1226.0	154.7	 25
 32	 10	462.0	43.0	 25
 33	 10	1357.5	113.3	 20
 34	 10	293.0	30.5	 25
 35	 10	477.0	28.2	 25
 36	 10	985.0	105.6	 25
 37	 10	2767.8	123.1	 16
 38	 10	1153.5	110.0	 20
 39	 10	318.3	43.0	 20
 40	 10	444.0	41.4	 16
 41	 10	435.5	57.6	 20
 42	 10	475.5	37.9	 20
 43	 10	345.0	30.2	 16
 44	 10	326.0	42.0	 25
 45	 10	409.0	32.8	 25
 46	 10	353.5	38.4	 20
 47	 10	212.0	27.3	 25
 48	 10	319.0	33.2	 25
 49	 10	435.0	44.7	 20
 50	 10	2330.0	429.5	 25
 51	 10	454.0	48.9	 25
 52	 10	591.0	92.6	 20
 53	 10	3592.0	319.5	 25
 54	 10	939.0	135.9	 25
 55	 10	362.0	53.2	 20
 56	 10	490.0	34.5	 25
 57	 10	408.0	33.0	 20
 58	 10	666.3	68.9	 16
 59	 10	502.5	57.1	 20
 60	 10	368.3	25.1	 20
 61	 10	617.0	58.0	 16
 62	 10	1016.3	84.3	 20
 63	 10	2021.5	158.7	 20
 64	 10	1859.5	151.2	 20
 65	 10	724.0	69.6	 25
 66	 10	2171.0	248.3	 25
 67	 10	284.5	29.0	 20
 68	 10	198.0	21.9	 25
 69	 10	241.0	28.4	 25
 70	 10	143.8	17.3	 20
 71	 10	207.0	29.9	 25
 72	 10	438.0	41.4	 25
 73	 10	220.8	29.7	 20
 74	 10	224.0	32.3	 25
 75	 10	215.0	21.1	 25
 76	 10	325.0	34.3	 25
 77	 10	473.5	36.0	 16
 78	 10	389.8	36.8	 20
 79	 10	369.5	43.9	 20
 80	 10	637.3	48.4	 16
 81	 10	617.8	45.3	 20
 82	 10	624.0	92.7	 20
 83	 10	225.8	29.6	 16
 84	 10	287.0	32.0	 25
 85	 10	1386.0	179.0	 25
 86	 10	422.0	41.9	 20
 87	 10	1016.0	195.5	 25
 88	 10	362.0	35.7	 25
 89	 10	522.3	64.9	 20
 90	 10	627.0	44.3	 25
 91	 10	677.0	60.4	 25
 92	 10	490.5	45.9	 20
 93	 10	611.0	58.9	 25
 94	 10	239.0	22.6	 25
 95	 10	192.0	22.7	 20
 96	 10	176.0	26.5	 25
 97	 10	167.0	15.2	 20
 98	 10	252.3	27.6	 16
 99	 10	481.8	49.4	 20
100	 10	560.3	44.0	 20
101	 10	1575.3	88.7	 16
102	 10	906.5	81.0	 20
103	 10	444.8	52.2	 20
104	 10	231.8	25.8	 20
105	 10	364.0	41.1	 25
106	 10	616.0	67.3	 25
107	 10	1126.5	63.0	 20
108	 10	984.0	53.1	 25
109	 10	682.0	71.5	 25
110	 10	727.5	39.0	 20
111	 10	246.0	23.8	 25
112	 10	307.0	35.8	 25
113	 10	404.0	35.9	 20
114	 10	612.0	57.8	 25
115	 10	383.0	40.4	 25
116	 10	655.0	64.6	 25
117	 10	248.3	26.9	 16
118	 10	1551.5	183.3	 20
119	 10	322.0	31.7	 20
120	 10	273.8	40.1	 16
121	 10	178.0	33.7	 20
122	 10	264.3	33.2	 20
123	 10	605.0	38.0	 16
124	 10	2114.0	311.9	 25
125	 10	2568.0	226.8	 25
126	 10	2496.3	152.8	 20
127	 10	395.0	49.3	 25
128	 10	334.0	31.3	 25
129	 10	244.5	30.8	 20
130	 10	346.0	26.0	 25
131	 10	1740.0	120.0	 25
132	 10	391.0	44.6	 20
133	 10	870.0	72.3	 25
134	 10	493.0	47.8	 25
135	 10	541.8	36.5	 20
136	 10	788.0	66.9	 25
137	 10	515.5	51.0	 20
138	 10	441.3	33.1	 16
139	 10	3020.3	339.3	 20
140	 10	321.5	27.8	 20
141	 10	257.0	27.8	 16
142	 10	845.5	95.7	 20
143	 10	3251.8	286.0	 20
144	 10	2346.5	141.4	 20
145	 10	1077.0	99.9	 25
146	 10	1773.0	281.8	 25
147	 10	2100.3	199.2	 20
148	 10	904.0	117.1	 25
149	 10	677.0	38.8	 25
150	 10	830.5	57.2	 20
151	 10	503.0	52.2	 25
152	 10	819.0	135.0	 25
153	 10	189.5	17.6	 20
154	 10	263.0	34.8	 25
155	 10	1303.0	141.3	 25
156	 10	3297.0	336.6	 25
157	 10	1182.3	95.0	 16
158	 10	1162.3	104.1	 20
159	 10	4282.8	665.7	 20
160	 10	285.3	23.7	 16
161	 10	696.8	60.3	 20
162	 10	843.3	47.8	 20
163	 10	383.5	30.8	 16
164	 10	633.0	47.6	 25
165	 10	2678.0	223.9	 25
166	 10	3938.5	485.8	 20
167	 10	2234.0	215.0	 25
168	 10	4948.0	518.9	 25
169	 10	5089.5	471.6	 20
170	 10	1510.0	153.1	 25
171	 10	409.0	48.7	 25
172	 10	337.5	20.3	 20
173	 10	454.0	53.1	 25
174	 10	7049.0	1107.8	 25
175	 10	273.3	33.0	 20
176	 10	440.0	49.3	 25
177	 10	759.0	46.7	 20
178	 10	1097.3	53.6	 16
179	 10	574.5	41.6	 20
180	 10	1089.0	82.4	 20
181	 10	904.0	54.1	 16
182	 10	247.0	23.9	 20
183	 10	281.8	26.6	 20
184	 10	290.3	31.0	 20
185	 10	208.0	31.3	 25
186	 10	387.0	38.7	 25
187	 10	4712.8	694.8	 20
188	 10	423.0	37.0	 25
189	 10	242.0	40.3	 25
190	 10	836.3	83.9	 20
191	 10	1777.0	292.1	 25
192	 10	307.0	27.3	 25
193	 10	560.5	39.8	 20
194	 10	3808.0	479.3	 25
195	 10	530.0	58.8	 25
196	 10	2015.0	239.1	 25
197	 10	7200.8	527.7	 16
198	 10	6897.8	636.1	 20
199	 10	514.3	43.9	 20
200	 10	1175.0	66.4	 16
201	 10	843.8	70.3	 20
202	 10	552.5	54.2	 20
203	 10	4624.8	410.7	 16
204	 10	416.0	47.3	 25
205	 10	208.0	25.2	 25
206	 10	229.0	24.6	 20
207	 10	209.0	27.7	 25
208	 10	217.0	23.7	 25
209	 10	287.8	33.8	 20
210	 10	911.0	149.2	 25
211	 10	359.0	38.5	 25
212	 10	271.8	24.9	 20
213	 10	382.0	46.3	 25
214	 10	189.0	15.7	 25
215	 10	2351.5	470.0	 20
216	 10	1049.0	307.8	 25
217	 10	3996.8	611.0	 20
218	 10	477.0	51.4	 16
219	 10	255.3	29.4	 20
220	 10	448.3	35.1	 20
221	 10	499.8	48.7	 16
222	 10	596.5	40.0	 20
223	 10	4489.5	459.0	 20
224	 10	665.0	68.3	 20
225	 10	707.0	62.2	 25
226	 10	878.0	66.0	 25
227	 10	973.0	68.3	 20
228	 10	694.0	61.0	 25
229	 10	1611.0	277.8	 25
230	 10	1562.3	152.2	 20
231	 10	2635.0	365.5	 25
232	 10	1636.0	113.8	 25
233	 10	500.8	55.5	 20
234	 10	890.0	124.5	 25
235	 10	1683.0	138.1	 25
236	 10	1060.0	79.7	 25
237	 10	2874.3	149.1	 16
238	 10	356.5	27.4	 20
239	 10	1714.5	133.1	 20
240	 10	609.8	46.7	 16
241	 10	771.5	60.1	 20
242	 10	1439.0	112.5	 20
243	 10	527.5	53.1	 16
244	 10	966.0	80.3	 25
245	 10	643.0	43.4	 25
246	 10	505.3	32.1	 20
247	 10	5084.0	720.5	 25
248	 10	1070.0	63.5	 25
249	 10	1865.0	189.1	 20
250	 10	1065.0	140.3	 25
251	 10	2713.0	503.8	 25
252	 10	484.3	44.4	 20
253	 10	746.0	50.0	 25
254	 10	810.0	71.9	 25
255	 10	2465.3	167.7	 20
256	 10	1100.0	87.5	 25
257	 10	590.3	46.6	 20
258	 10	531.8	44.1	 16
259	 10	542.8	49.2	 20
260	 10	1861.8	162.0	 20
261	 10	1597.5	79.8	 16
262	 10	1477.0	105.5	 20
263	 10	333.5	32.6	 20
264	 10	215.3	26.1	 20
265	 10	250.0	26.5	 25
266	 10	984.0	101.5	 25
267	 10	595.3	59.9	 20
268	 10	350.0	31.1	 25
269	 10	863.0	58.2	 25
270	 10	415.0	35.2	 20
271	 10	313.0	30.4	 25
272	 10	411.0	35.7	 25
273	 10	424.8	40.9	 20
274	 10	1316.0	122.0	 25
275	 10	697.0	51.9	 25
276	 10	2007.0	290.2	 25
277	 10	875.0	91.9	 16
278	 10	766.5	52.7	 20
279	 10	382.8	45.0	 20
280	 10	1263.3	89.5	 16
281	 10	328.8	38.4	 20
282	 10	379.5	44.7	 20
283	 10	302.8	36.4	 16
284	 10	868.0	142.8	 25
285	 10	370.0	39.9	 25
286	 10	564.3	72.9	 20
287	 10	247.0	28.3	 25
288	 10	514.0	36.1	 25
289	 10	785.8	70.6	 20
290	 10	1007.0	119.2	 25
291	 10	547.0	80.7	 25
292	 10	322.5	49.6	 20
293	 10	198.0	27.2	 25
294	 10	520.0	43.9	 25
295	 10	1061.8	158.8	 20
296	 10	550.0	59.1	 25
297	 10	876.3	106.5	 20
298	 10	692.0	56.7	 16
299	 10	736.8	49.9	 20
300	 10	228.0	22.9	 20
301	 10	307.5	17.1	 16
302	 10	510.5	45.2	 20
303	 10	2031.3	275.3	 20
304	 10	243.8	40.8	 20
305	 10	278.0	40.6	 25
306	 10	504.0	68.4	 25
307	 10	462.0	60.7	 20
308	 10	283.0	31.2	 25
309	 10	395.0	59.2	 25
310	 10	255.5	27.7	 20
311	 10	369.0	36.2	 25
312	 10	371.0	37.5	 25
313	 10	1000.8	128.8	 20
314	 10	249.0	24.4	 25
315	 10	2069.0	325.3	 25
316	 10	368.0	37.9	 25
317	 10	402.3	43.2	 16
318	 10	330.8	29.9	 20
319	 10	789.5	56.0	 20
320	 10	993.5	65.3	 16
321	 10	297.8	33.7	 20
322	 10	287.5	32.9	 20
323	 10	401.8	32.3	 16
324	 10	563.0	61.5	 25
325	 10	616.0	55.5	 25
326	 10	637.8	72.8	 20
327	 10	5714.0	1280.9	 25
328	 10	305.0	43.9	 25
329	 10	253.3	40.1	 20
330	 10	249.0	24.9	 25
331	 10	289.0	37.7	 25
332	 10	807.0	67.1	 20
333	 10	656.0	69.8	 25
334	 10	565.0	43.8	 25
335	 10	431.0	50.7	 20
336	 10	337.0	25.4	 25
337	 10	471.8	32.2	 20
338	 10	472.3	38.3	 16
339	 10	279.5	25.1	 20
340	 10	622.8	70.8	 20
341	 10	231.0	25.3	 16
342	 10	418.3	42.1	 20
343	 10	384.3	47.4	 20
344	 10	430.5	50.8	 20
345	 10	223.0	22.2	 25
346	 10	267.0	27.3	 25
347	 10	200.3	21.8	 20
348	 10	392.0	48.3	 25
349	 10	433.0	60.7	 25
350	 10	599.5	63.5	 20
351	 10	512.0	48.3	 25
352	 10	588.0	55.9	 25
353	 10	726.3	41.6	 20
354	 10	598.0	68.1	 25
355	 10	330.0	33.2	 25
356	 10	341.0	31.1	 25
357	 10	266.8	23.2	 16
358	 10	232.0	27.4	 20
359	 10	953.8	93.0	 20
360	 10	497.8	40.6	 16
361	 10	233.0	24.5	 20
362	 10	549.3	31.2	 20
363	 10	691.3	59.3	 16
364	 10	1100.0	182.2	 25
365	 10	369.0	52.7	 25
366	 10	1503.3	206.6	 20
367	 10	1658.0	242.6	 25
368	 10	196.0	22.6	 25
369	 10	229.3	24.8	 20
370	 10	281.0	34.3	 25
371	 10	336.0	41.0	 25
372	 10	1218.0	128.4	 20
373	 10	977.0	93.0	 25
374	 10	658.0	54.1	 25
375	 10	940.5	57.7	 20
376	 10	674.0	61.6	 25
377	 10	809.8	71.3	 20
378	 10	534.3	134.3	 16
379	 10	1027.0	134.2	 20
380	 10	447.8	39.1	 20
381	 10	325.8	30.9	 16
382	 10	288.5	29.3	 20
383	 10	343.0	32.6	 20
384	 10	299.5	41.9	 20
385	 10	282.0	28.4	 25
386	 10	825.0	108.0	 25
387	 10	1280.5	112.6	 20
388	 10	680.0	61.6	 25
389	 10	451.0	53.1	 25
390	 10	603.8	45.6	 20
391	 10	352.0	34.8	 25
392	 10	201.0	18.3	 25
393	 10	253.3	36.9	 20
394	 10	223.0	24.8	 25
395	 10	245.0	22.5	 25
396	 10	389.0	28.2	 25
397	 10	614.8	55.0	 16
398	 10	520.0	50.8	 20
399	 10	1786.3	308.0	 20
400	 10	790.0	61.1	 16
401	 10	291.5	31.0	 20
402	 10	457.5	40.0	 20
403	 10	519.8	45.8	 16
404	 10	484.0	56.4	 25
405	 10	642.0	43.8	 25
406	 10	762.3	44.9	 20
407	 10	1136.0	134.5	 25
408	 10	1229.0	189.4	 25
409	 10	829.0	110.1	 20
410	 10	524.0	71.2	 25
411	 10	286.0	33.9	 25
412	 10	297.0	32.2	 20
413	 10	531.0	50.4	 25
414	 10	1288.0	105.6	 25
415	 10	433.8	39.2	 20
416	 10	365.0	43.9	 25
417	 10	285.5	25.7	 20
418	 10	402.5	29.7	 16
419	 10	348.0	21.2	 20
420	 10	316.5	27.2	 20
421	 10	216.5	28.2	 16
422	 10	237.0	35.4	 20
423	 10	311.8	35.1	 20
424	 10	366.3	44.5	 20
425	 10	357.0	49.6	 25
426	 10	645.0	87.0	 25
427	 10	540.0	56.0	 20
428	 10	345.0	27.7	 25
429	 10	723.0	70.1	 25
430	 10	1181.3	168.8	 20
431	 10	1215.0	135.0	 25
432	 10	525.0	46.5	 25
433	 10	496.5	48.0	 20
434	 10	845.0	55.4	 25
435	 10	397.0	34.0	 25
436	 10	295.0	37.1	 25
437	 10	551.0	62.2	 16
438	 10	528.0	87.8	 20
439	 10	464.5	29.2	 20
440	 10	567.3	47.1	 16
441	 10	378.3	53.0	 20
442	 10	443.3	42.4	 20
443	 10	332.8	30.6	 16
444	 10	1338.0	202.5	 25
445	 10	915.0	217.1	 25
446	 10	4534.8	802.7	 20
447	 10	2309.0	435.8	 25
448	 10	1748.0	216.0	 25
449	 10	2475.3	253.7	 20
450	 10	840.0	76.4	 25
451	 10	1164.0	155.6	 25
452	 10	3637.5	657.8	 20
453	 10	371.0	42.1	 25
454	 10	455.0	48.7	 25
455	 10	757.3	39.8	 20
456	 10	1696.0	305.0	 25
457	 10	2033.5	255.8	 20
458	 10	1068.0	73.5	 16
459	 10	422.3	67.8	 20
460	 10	320.8	29.4	 20
461	 10	256.3	31.4	 16
462	 10	491.0	56.7	 20
463	 10	779.3	61.5	 20
464	 10	940.3	158.1	 20
465	 10	280.0	38.2	 25
466	 10	737.0	119.4	 25
467	 10	670.8	92.4	 20
468	 10	380.0	26.3	 25
469	 10	427.0	45.1	 25
470	 10	451.5	36.0	 20
471	 10	386.0	44.9	 25
472	 10	309.0	28.0	 25
473	 10	341.0	27.8	 20
474	 10	225.0	24.6	 25
475	 10	388.0	53.9	 25
476	 10	252.0	23.1	 25
477	 10	271.0	28.3	 16
478	 10	477.3	49.3	 20
479	 10	2963.3	433.4	 20
480	 10	708.8	50.2	 16
481	 10	417.3	40.7	 20
482	 10	742.8	83.1	 20
483	 10	483.3	66.1	 16
484	 10	388.0	42.5	 25
485	 10	1379.0	157.8	 25
486	 10	1531.3	291.5	 20
487	 10	813.0	92.6	 25
488	 10	210.0	25.5	 25
489	 10	362.0	42.8	 20
490	 10	294.0	29.4	 25
491	 10	272.0	28.2	 25
492	 10	293.0	45.2	 20
493	 10	450.0	66.1	 25
494	 10	1439.0	94.9	 25
495	 10	1022.8	55.1	 20
496	 10	577.0	37.5	 25
497	 10	2575.5	368.1	 20
498	 10	265.0	36.0	 16
499	 10	220.5	27.1	 20
500	 10	242.0	31.2	 20
501	 10	340.5	36.5	 16
502	 10	595.5	61.6	 20
503	 10	408.3	27.8	 20
504	 10	559.8	47.6	 20
505	 10	301.0	29.6	 25
506	 10	440.0	47.8	 25
507	 10	493.0	52.1	 20
508	 10	1048.0	89.5	 25
509	 10	833.0	118.1	 25
510	 10	268.5	28.0	 20
511	 10	288.0	33.9	 25
512	 10	433.0	49.0	 25
513	 10	1876.0	267.9	 20
514	 10	758.0	186.2	 25
515	 10	361.0	55.5	 25
516	 10	733.0	112.6	 25
517	 10	1518.3	110.0	 16
518	 10	1773.5	186.0	 20
519	 10	771.3	34.5	 20
520	 10	717.3	76.0	 16
521	 10	949.3	95.0	 20
522	 10	382.5	46.6	 20
523	 10	359.8	47.9	 16
524	 10	1580.0	251.0	 25
525	 10	232.0	35.5	 25
526	 10	437.3	38.0	 20
527	 10	393.0	41.2	 25
528	 10	662.0	104.6	 25
529	 10	500.3	36.5	 20
530	 10	457.0	50.0	 25
531	 10	212.0	27.6	 25
532	 10	325.8	29.2	 20
533	 10	281.0	36.3	 25
534	 10	2259.0	240.0	 25
535	 10	805.5	45.6	 20
536	 10	410.0	51.6	 25
537	 10	687.3	73.8	 20
538	 10	274.5	34.6	 16
539	 10	370.0	48.2	 20
540	 10	264.3	20.1	 20
541	 10	275.0	27.1	 16
542	 10	526.5	76.7	 20
543	 10	343.3	29.4	 20
544	 10	408.5	43.0	 20
545	 10	344.0	37.7	 25
546	 10	315.0	21.6	 25
547	 10	438.5	31.4	 20
548	 10	1092.0	108.2	 25
549	 10	1117.0	62.2	 25
550	 10	1055.5	111.4	 20
551	 10	592.0	49.9	 25
552	 10	339.0	37.7	 25
553	 10	358.3	21.7	 20
554	 10	380.0	33.7	 25
555	 10	667.0	105.3	 25
556	 10	5610.0	614.8	 25
557	 10	1126.5	85.2	 16
558	 10	610.0	41.3	 20
559	 10	493.5	40.9	 20
560	 10	237.0	15.2	 16
561	 10	302.0	44.7	 20
562	 10	249.3	23.7	 20
563	 10	282.5	24.9	 16
564	 10	292.0	36.4	 25
565	 10	297.0	43.4	 25
566	 10	317.5	96.3	 20
567	 10	307.0	33.0	 25
568	 10	2702.0	642.7	 25
569	 10	983.3	127.9	 20
570	 10	666.0	72.4	 25
571	 10	593.0	102.3	 25
572	 10	329.5	27.2	 20
573	 10	1682.0	347.9	 25
574	 10	978.0	163.1	 25
575	 10	652.8	37.9	 20
576	 10	1654.0	180.3	 25
577	 10	5798.8	1066.3	 20
578	 10	2265.3	220.6	 16
579	 10	668.0	61.3	 20
580	 10	1247.5	131.0	 20
581	 10	1627.5	195.2	 16
582	 10	445.3	30.0	 20
583	 10	1345.5	236.9	 20
584	 10	492.8	49.4	 20
585	 10	311.0	28.4	 25
586	 10	1597.0	323.7	 25
587	 10	709.0	117.2	 20
588	 10	624.0	100.9	 25
589	 10	843.0	77.2	 25
590	 10	794.5	68.4	 20
591	 10	897.0	76.0	 25
592	 10	231.0	32.1	 25
593	 10	754.0	93.9	 20
594	 10	514.0	120.4	 25
595	 10	461.0	43.0	 25
596	 10	719.0	54.8	 25
597	 10	1253.0	179.3	 16
598	 10	328.0	34.4	 20
599	 10	441.0	48.0	 20
600	 10	315.5	25.0	 16
601	 10	206.8	14.7	 20
602	 10	336.8	28.3	 20
603	 10	398.8	35.5	 16
604	 10	266.0	26.9	 25
605	 10	1148.0	248.4	 25
606	 10	234.0	22.6	 20
607	 10	215.0	19.1	 25
608	 10	279.0	40.1	 25
609	 10	456.3	37.1	 20
610	 10	4708.0	1192.4	 25
611	 10	525.0	48.5	 25
612	 10	435.3	40.6	 20
613	 10	772.0	97.9	 25
614	 10	1141.0	205.1	 25
615	 10	383.5	38.4	 20
616	 10	307.0	34.7	 25
617	 10	322.5	37.8	 20
618	 10	256.8	24.8	 16
619	 10	215.8	20.9	 20
620	 10	271.0	25.6	 20
621	 10	297.8	28.9	 16
622	 10	303.8	40.1	 20
623	 10	1058.3	115.2	 20
624	 10	287.3	99.2	 20
625	 10	630.0	103.5	 25
626	 10	540.0	89.0	 25
627	 10	400.3	25.8	 20
628	 10	779.0	87.7	 25
629	 10	272.0	24.5	 25
630	 10	334.3	34.0	 20
631	 10	428.0	44.4	 25
632	 10	1181.0	143.1	 25
633	 10	638.5	55.1	 20
634	 10	2038.0	315.5	 25
635	 10	7866.0	1773.7	 25
636	 10	939.0	106.1	 25
637	 10	2830.5	410.1	 16
638	 10	356.8	43.0	 20
639	 10	13196.0	2360.8	 20
  0	 11	417.0	48.2	 25
  1	 11	3172.0	609.3	 25
  2	 11	247.0	42.1	 25
  3	 11	183.3	30.3	 20
  4	 11	166.3	24.0	 20
  5	 11	161.8	21.1	 20
  6	 11	170.8	23.5	 16
  7	 11	7328.3	1186.4	 20
  8	 11	2208.0	332.8	 20
  9	 11	289.0	33.6	 16
 10	 11	214.0	21.9	 25
 11	 11	172.0	26.7	 25
 12	 11	1316.8	157.4	 20
 13	 11	360.0	28.3	 25
 14	 11	433.0	38.2	 25
 15	 11	1310.0	94.9	 20
 16	 11	684.0	39.4	 25
 17	 11	873.0	78.5	 25
 18	 11	1434.5	128.3	 20
 19	 11	719.0	67.7	 25
 20	 11	1976.0	151.3	 25
 21	 11	1491.0	113.7	 20
 22	 11	670.0	86.0	 25
 23	 11	215.0	24.9	 25
 24	 11	228.5	22.1	 16
 25	 11	199.0	20.5	 20
 26	 11	215.3	18.2	 20
 27	 11	211.3	21.1	 16
 28	 11	185.3	15.4	 20
 29	 11	960.3	156.6	 20
 30	 11	180.8	25.1	 20
 31	 11	161.0	16.4	 25
 32	 11	6030.0	1034.9	 25
 33	 11	185.8	25.1	 20
 34	 11	884.0	133.2	 25
 35	 11	607.0	70.3	 25
 36	 11	4969.5	657.0	 20
 37	 11	226.0	24.0	 25
 38	 11	221.0	30.9	 25
 39	 11	281.0	26.7	 20
 40	 11	287.0	28.4	 25
 41	 11	378.0	40.4	 25
 42	 11	883.0	87.1	 25
 43	 11	736.0	84.0	 20
 44	 11	273.5	30.9	 20
 45	 11	253.8	31.5	 20
 46	 11	303.0	41.3	 16
 47	 11	261.8	28.0	 20
 48	 11	411.3	38.1	 20
 49	 11	3690.0	283.1	 16
 50	 11	259.0	23.3	 25
 51	 11	4310.0	814.1	 25
 52	 11	5163.0	684.1	 20
 53	 11	3313.0	277.2	 25
 54	 11	826.0	51.7	 25
 55	 11	1124.8	104.6	 20
 56	 11	402.0	40.9	 25
 57	 11	7125.0	1505.2	 25
 58	 11	3659.0	579.3	 20
 59	 11	991.0	103.5	 25
 60	 11	675.0	85.0	 25
 61	 11	299.0	28.8	 20
 62	 11	325.0	29.4	 25
 63	 11	383.0	90.9	 25
 64	 11	726.5	37.2	 16
 65	 11	413.5	37.5	 20
 66	 11	9453.5	1436.8	 20
 67	 11	202.0	28.5	 16
 68	 11	556.5	50.8	 20
 69	 11	321.8	25.8	 20
 70	 11	465.0	56.4	 20
 71	 11	172.0	20.7	 25
 72	 11	2297.0	385.0	 25
 73	 11	6209.0	642.9	 20
 74	 11	431.0	55.2	 25
 75	 11	148.0	20.1	 25
 76	 11	186.3	27.3	 20
 77	 11	7837.0	1519.5	 25
 78	 11	335.0	44.5	 25
 79	 11	272.0	31.6	 20
 80	 11	226.0	21.8	 25
 81	 11	227.0	26.5	 25
 82	 11	598.0	73.8	 25
 83	 11	7658.0	1692.9	 20
 84	 11	261.3	25.7	 20
 85	 11	11109.8	2327.5	 20
 86	 11	7076.3	496.4	 16
 87	 11	295.0	30.3	 20
 88	 11	480.0	38.1	 20
 89	 11	272.3	27.6	 16
 90	 11	363.0	46.3	 25
 91	 11	367.0	30.5	 25
 92	 11	202.5	22.2	 20
 93	 11	359.0	37.3	 25
 94	 11	513.0	84.5	 25
 95	 11	234.0	30.3	 20
 96	 11	668.0	121.9	 25
 97	 11	175.0	22.1	 25
 98	 11	186.0	27.5	 20
 99	 11	214.0	23.5	 25
100	 11	355.0	33.0	 25
101	 11	603.0	53.0	 20
102	 11	1435.0	198.7	 25
103	 11	616.0	110.9	 25
104	 11	449.8	41.4	 16
105	 11	12221.5	1506.3	 20
106	 11	342.3	38.7	 20
107	 11	1183.0	55.5	 16
108	 11	1083.0	79.1	 20
109	 11	5981.3	816.2	 20
110	 11	3167.5	273.6	 20
111	 11	386.0	33.1	 25
112	 11	1376.0	217.9	 25
113	 11	289.3	20.1	 20
114	 11	231.0	30.2	 25
115	 11	206.0	17.1	 25
116	 11	187.0	28.3	 20
117	 11	266.0	30.5	 25
118	 11	352.0	30.4	 25
119	 11	2734.5	367.1	 20
120	 11	272.0	29.9	 25
121	 11	604.0	104.4	 25
122	 11	269.0	27.9	 25
123	 11	2279.5	346.7	 20
124	 11	244.3	28.0	 20
125	 11	928.3	88.1	 20
126	 11	3958.0	230.0	 16
127	 11	842.8	78.0	 20
128	 11	2096.8	289.0	 20
129	 11	746.8	53.5	 16
130	 11	580.0	76.0	 25
131	 11	395.0	31.4	 25
132	 11	2958.0	236.7	 20
133	 11	4003.0	601.9	 25
134	 11	281.0	34.4	 25
135	 11	326.3	36.7	 20
136	 11	404.0	40.3	 25
137	 11	5469.0	817.1	 25
138	 11	7033.0	678.1	 20
139	 11	489.0	55.9	 25
140	 11	329.0	31.7	 25
141	 11	1312.5	157.8	 20
142	 11	1577.0	245.7	 25
143	 11	11627.0	1655.4	 25
144	 11	393.0	43.2	 16
145	 11	514.0	40.9	 20
146	 11	197.8	23.4	 20
147	 11	748.0	66.5	 16
148	 11	286.0	24.3	 20
149	 11	564.5	42.1	 20
150	 11	470.0	46.1	 20
151	 11	235.0	25.5	 25
152	 11	367.0	49.4	 25
153	 11	479.3	36.4	 20
154	 11	187.0	18.8	 25
155	 11	178.0	26.3	 25
156	 11	1105.3	71.5	 20
157	 11	216.0	20.1	 25
158	 11	200.0	21.1	 25
159	 11	5455.8	793.0	 20
160	 11	273.0	30.5	 25
161	 11	287.0	21.2	 25
162	 11	640.0	88.7	 25
163	 11	265.8	22.4	 20
164	 11	276.3	22.3	 20
165	 11	709.3	88.4	 20
166	 11	274.8	23.0	 16
167	 11	7451.0	969.4	 20
168	 11	269.5	31.5	 20
169	 11	2178.0	189.6	 16
170	 11	449.0	44.0	 25
171	 11	1395.0	135.9	 25
172	 11	247.0	24.4	 20
173	 11	1072.0	201.7	 25
174	 11	321.0	25.2	 25
175	 11	299.5	20.7	 20
176	 11	896.0	87.0	 25
177	 11	1596.0	157.6	 25
178	 11	16989.3	1498.9	 20
179	 11	8008.0	1263.2	 25
180	 11	1030.0	70.1	 25
181	 11	2516.3	224.1	 20
182	 11	7929.0	1557.4	 25
183	 11	309.0	35.8	 25
184	 11	1435.5	120.4	 16
185	 11	297.5	28.1	 20
186	 11	328.0	26.5	 20
187	 11	707.3	46.7	 16
188	 11	2747.3	372.4	 20
189	 11	346.3	31.8	 20
190	 11	337.0	18.0	 20
191	 11	270.0	25.2	 25
192	 11	369.0	40.9	 25
193	 11	693.5	68.0	 20
194	 11	1916.0	91.0	 25
195	 11	3326.0	457.6	 25
196	 11	227.3	19.2	 20
197	 11	367.0	39.7	 25
198	 11	1185.0	171.7	 25
199	 11	348.3	34.9	 20
200	 11	719.0	52.6	 25
201	 11	772.0	63.3	 25
202	 11	522.0	44.3	 25
203	 11	768.8	82.6	 20
204	 11	2137.3	242.2	 20
205	 11	1206.0	189.3	 20
206	 11	365.3	22.2	 16
207	 11	214.0	25.9	 20
208	 11	547.0	78.4	 20
209	 11	1771.5	144.6	 16
210	 11	252.0	27.1	 25
211	 11	293.0	27.1	 25
212	 11	272.3	29.5	 20
213	 11	303.0	28.6	 25
214	 11	358.0	31.5	 25
215	 11	304.0	44.6	 20
216	 11	282.0	24.7	 25
217	 11	280.0	22.0	 25
218	 11	471.5	30.1	 20
219	 11	468.0	45.8	 25
220	 11	1224.0	125.9	 25
221	 11	2106.5	139.7	 20
222	 11	1058.0	99.1	 25
223	 11	998.0	67.7	 25
224	 11	308.3	39.6	 16
225	 11	462.5	77.0	 20
226	 11	46134.0	4110.3	 20
227	 11	2148.5	87.4	 16
228	 11	915.0	57.4	 20
229	 11	5839.8	638.9	 20
230	 11	634.8	46.6	 20
231	 11	2752.0	450.6	 25
232	 11	584.0	55.0	 25
233	 11	888.3	66.7	 20
234	 11	17078.0	2935.0	 25
235	 11	634.0	75.8	 25
236	 11	11543.5	1218.8	 20
237	 11	269.0	70.7	 25
238	 11	4817.0	711.7	 25
239	 11	2002.5	185.2	 20
240	 11	468.0	41.2	 25
241	 11	705.0	71.6	 25
242	 11	934.0	67.5	 25
243	 11	1802.3	115.0	 20
244	 11	506.0	36.1	 20
245	 11	479.0	46.8	 20
246	 11	230.0	24.6	 16
247	 11	542.5	53.9	 20
248	 11	482.3	52.7	 20
249	 11	623.5	38.8	 16
250	 11	308.0	31.3	 25
251	 11	1371.0	167.8	 25
252	 11	683.8	67.5	 20
253	 11	1034.0	90.5	 25
254	 11	1024.0	103.7	 25
255	 11	986.8	59.0	 20
256	 11	394.0	34.5	 25
257	 11	2298.0	320.3	 25
258	 11	641.0	49.2	 20
259	 11	869.0	61.5	 25
260	 11	493.0	51.0	 25
261	 11	1610.0	104.2	 20
262	 11	253.0	30.2	 25
263	 11	930.0	132.5	 25
264	 11	403.5	27.9	 16
265	 11	248.5	28.0	 20
266	 11	255.0	19.8	 20
267	 11	211.5	22.0	 16
268	 11	312.5	31.7	 20
269	 11	270.0	23.9	 20
270	 11	320.0	30.3	 20
271	 11	408.0	34.6	 25
272	 11	1082.0	150.7	 25
273	 11	366.0	46.5	 20
274	 11	269.0	30.8	 25
275	 11	296.0	35.1	 25
276	 11	179.0	18.9	 20
277	 11	429.0	30.6	 25
278	 11	1621.0	115.1	 25
279	 11	2778.8	161.4	 20
280	 11	2245.0	293.3	 25
281	 11	213.0	16.2	 25
282	 11	3865.0	722.7	 25
283	 11	2083.3	215.6	 20
284	 11	4651.3	595.6	 20
285	 11	897.3	124.4	 20
286	 11	195.8	17.6	 16
287	 11	233.8	31.4	 20
288	 11	7990.8	1185.3	 20
289	 11	581.0	40.3	 16
290	 11	3058.0	456.8	 25
291	 11	1244.0	199.8	 25
292	 11	301.8	37.5	 20
293	 11	4811.0	724.0	 25
294	 11	309.0	45.3	 25
295	 11	386.5	33.9	 20
296	 11	2704.0	437.5	 25
297	 11	220.0	29.7	 25
298	 11	375.8	33.8	 20
299	 11	964.0	91.8	 25
300	 11	632.0	63.6	 25
301	 11	929.8	98.3	 20
302	 11	954.0	75.1	 25
303	 11	848.0	108.1	 25
304	 11	6395.0	352.9	 16
305	 11	6294.8	888.7	 20
306	 11	255.3	28.5	 20
307	 11	220.3	26.8	 16
308	 11	5899.0	972.1	 20
309	 11	242.5	34.5	 20
310	 11	215.0	28.9	 20
311	 11	268.0	30.5	 25
312	 11	8230.0	1191.3	 25
313	 11	371.8	29.8	 20
314	 11	278.0	28.4	 25
315	 11	13435.0	1685.0	 25
316	 11	2212.8	329.9	 20
317	 11	678.0	103.0	 25
318	 11	1646.0	226.7	 25
319	 11	1398.0	128.0	 20
320	 11	389.0	43.2	 25
321	 11	246.0	35.3	 25
322	 11	1977.0	282.7	 25
323	 11	3028.0	356.9	 20
324	 11	1258.5	85.7	 20
325	 11	5527.3	787.8	 20
326	 11	459.8	45.5	 16
327	 11	751.0	72.8	 20
328	 11	455.8	32.6	 20
329	 11	240.3	32.8	 16
330	 11	218.0	24.7	 25
331	 11	277.0	28.6	 25
332	 11	6295.8	856.9	 20
333	 11	3843.0	733.2	 25
334	 11	363.0	35.1	 25
335	 11	410.3	32.9	 20
336	 11	334.0	39.5	 25
337	 11	959.0	89.2	 25
338	 11	527.3	47.4	 20
339	 11	302.0	36.0	 25
340	 11	286.0	23.2	 25
341	 11	8640.8	978.3	 20
342	 11	312.0	25.7	 25
343	 11	430.0	31.5	 25
344	 11	1261.5	75.1	 16
345	 11	460.8	39.6	 20
346	 11	212.3	30.4	 20
347	 11	6208.5	398.7	 16
348	 11	1344.0	167.0	 20
349	 11	212.3	24.8	 20
350	 11	159.5	23.1	 20
351	 11	161.0	17.0	 25
352	 11	174.0	26.1	 25
353	 11	162.8	24.4	 20
354	 11	233.0	61.3	 25
355	 11	527.0	67.4	 25
356	 11	377.5	42.1	 20
357	 11	278.0	28.9	 25
358	 11	3225.0	264.4	 25
359	 11	6241.8	617.1	 20
360	 11	452.0	37.1	 25
361	 11	334.0	34.5	 25
362	 11	540.0	51.9	 25
363	 11	386.5	35.6	 20
364	 11	809.0	69.5	 20
365	 11	4488.8	563.5	 20
366	 11	651.0	52.8	 16
367	 11	961.5	81.9	 20
368	 11	1434.8	150.6	 20
369	 11	547.5	42.2	 16
370	 11	3632.0	570.2	 25
371	 11	6003.0	1027.0	 25
372	 11	477.3	35.0	 20
373	 11	422.0	44.6	 25
374	 11	580.0	30.0	 25
375	 11	535.8	26.0	 20
376	 11	541.0	45.5	 25
377	 11	1467.0	132.2	 25
378	 11	2429.3	163.2	 20
379	 11	729.0	126.0	 25
380	 11	473.0	46.3	 25
381	 11	508.0	41.3	 20
382	 11	585.0	50.6	 25
383	 11	2356.0	237.0	 25
384	 11	414.0	35.8	 16
385	 11	321.8	42.9	 20
386	 11	13193.8	1588.0	 20
387	 11	343.0	40.8	 16
388	 11	969.8	118.5	 20
389	 11	461.0	38.4	 20
390	 11	462.3	31.0	 20
391	 11	243.0	29.5	 25
392	 11	262.0	30.1	 25
393	 11	402.0	38.5	 20
394	 11	274.0	32.7	 25
395	 11	305.0	30.3	 25
396	 11	238.5	22.4	 20
397	 11	263.0	27.7	 25
398	 11	253.0	22.4	 25
399	 11	398.5	37.9	 20
400	 11	454.0	36.3	 25
401	 11	255.0	18.8	 25
402	 11	714.0	68.0	 25
403	 11	1421.5	172.9	 20
404	 11	865.8	76.1	 20
405	 11	472.5	71.2	 20
406	 11	2768.5	268.6	 16
407	 11	400.0	53.6	 20
408	 11	246.5	32.1	 20
409	 11	326.5	30.1	 16
410	 11	282.0	31.8	 25
411	 11	225.0	19.0	 25
412	 11	295.8	34.3	 20
413	 11	1032.0	134.5	 25
414	 11	3636.0	434.0	 25
415	 11	567.5	43.8	 20
416	 11	353.0	46.0	 25
417	 11	2736.0	406.9	 25
418	 11	437.0	75.6	 20
419	 11	1153.0	196.1	 25
420	 11	658.0	67.0	 25
421	 11	288.3	33.8	 20
422	 11	219.0	27.6	 25
423	 11	268.0	39.8	 25
424	 11	3633.0	241.7	 16
425	 11	264.3	17.2	 20
426	 11	266.0	39.0	 20
427	 11	203.0	20.7	 16
428	 11	387.5	32.3	 20
429	 11	674.8	55.7	 20
430	 11	1519.5	262.8	 20
431	 11	718.0	53.1	 25
432	 11	984.0	101.1	 25
433	 11	1308.8	153.0	 20
434	 11	681.0	66.4	 25
435	 11	1906.0	248.5	 25
436	 11	331.5	31.0	 20
437	 11	9151.0	1627.1	 25
438	 11	2282.0	288.6	 25
439	 11	562.3	37.9	 20
440	 11	4013.0	621.7	 25
441	 11	4448.0	639.2	 25
442	 11	584.0	88.5	 25
443	 11	434.3	47.4	 20
444	 11	627.5	36.8	 20
445	 11	444.5	42.0	 20
446	 11	440.0	40.5	 16
447	 11	388.5	54.6	 20
448	 11	2729.8	411.3	 20
449	 11	1229.3	75.4	 16
450	 11	822.0	97.0	 25
451	 11	921.0	108.6	 25
452	 11	301.8	26.2	 20
453	 11	295.0	28.5	 25
454	 11	633.0	56.3	 25
455	 11	596.8	48.7	 20
456	 11	314.0	30.8	 25
457	 11	419.0	35.7	 25
458	 11	322.0	43.2	 20
459	 11	428.0	27.6	 25
460	 11	614.0	58.6	 25
461	 11	426.3	37.6	 20
462	 11	279.0	29.9	 25
463	 11	428.0	53.5	 25
464	 11	386.0	44.6	 16
465	 11	808.5	65.9	 20
466	 11	496.0	50.6	 20
467	 11	891.0	119.4	 16
468	 11	1337.3	271.9	 20
469	 11	264.5	35.4	 20
470	 11	397.5	35.7	 20
471	 11	337.0	37.2	 25
472	 11	531.0	90.4	 25
473	 11	223.8	27.5	 20
474	 11	251.0	40.4	 25
475	 11	338.0	33.3	 25
476	 11	239.3	20.6	 20
477	 11	5801.0	1300.0	 25
478	 11	373.0	42.9	 25
479	 11	276.5	45.0	 20
480	 11	8085.0	1751.9	 25
481	 11	619.0	66.4	 25
482	 11	900.0	72.8	 25
483	 11	317.0	37.2	 20
484	 11	814.3	89.7	 20
485	 11	5313.0	545.6	 20
486	 11	289.5	35.8	 16
487	 11	346.3	31.0	 20
488	 11	220.8	26.1	 20
489	 11	304.3	24.2	 16
490	 11	259.0	39.6	 25
491	 11	258.0	25.2	 25
492	 11	213.5	18.6	 20
493	 11	2215.0	351.3	 25
494	 11	1140.0	112.9	 25
495	 11	779.3	41.1	 20
496	 11	1422.0	133.7	 25
497	 11	583.0	76.3	 25
498	 11	528.3	39.6	 20
499	 11	1679.0	145.5	 25
500	 11	398.0	29.6	 25
501	 11	246.8	25.4	 20
502	 11	520.0	52.8	 25
503	 11	726.0	64.9	 25
504	 11	362.8	27.9	 16
505	 11	277.0	89.9	 20
506	 11	2373.8	393.0	 20
507	 11	323.3	32.2	 16
508	 11	411.0	35.7	 20
509	 11	202.3	14.9	 20
510	 11	243.3	17.0	 20
511	 11	234.0	31.3	 25
512	 11	225.0	28.9	 25
513	 11	733.8	99.2	 20
514	 11	225.0	26.7	 25
515	 11	435.0	44.6	 25
516	 11	498.5	79.8	 20
517	 11	4221.0	820.1	 25
518	 11	759.0	116.2	 25
519	 11	433.5	45.8	 20
520	 11	362.0	31.2	 25
521	 11	399.0	22.6	 25
522	 11	424.0	42.9	 25
523	 11	392.0	46.6	 20
524	 11	3184.3	438.1	 20
525	 11	243.0	34.9	 20
526	 11	237.0	32.6	 16
527	 11	231.3	17.5	 20
528	 11	289.0	41.1	 20
529	 11	1171.5	93.2	 16
530	 11	2542.0	194.2	 25
531	 11	331.0	25.0	 25
532	 11	383.8	34.3	 20
533	 11	511.0	44.8	 25
534	 11	439.0	42.9	 25
535	 11	547.3	45.4	 20
536	 11	732.0	45.1	 25
537	 11	445.0	36.6	 25
538	 11	246.5	24.6	 20
539	 11	613.0	65.0	 25
540	 11	5250.0	467.2	 25
541	 11	771.8	72.3	 20
542	 11	246.0	28.4	 25
543	 11	237.0	23.4	 25
544	 11	223.5	26.9	 16
545	 11	215.0	24.9	 20
546	 11	293.8	19.8	 20
547	 11	359.3	43.2	 16
548	 11	602.3	46.4	 20
549	 11	9046.0	981.5	 20
550	 11	820.8	121.4	 20
551	 11	1429.0	279.6	 25
552	 11	285.0	34.3	 25
553	 11	311.3	27.5	 20
554	 11	620.0	222.5	 25
555	 11	293.0	33.0	 25
556	 11	567.8	62.5	 20
557	 11	1327.0	124.6	 25
558	 11	1338.0	179.1	 25
559	 11	730.0	47.8	 20
560	 11	9511.0	2020.3	 25
561	 11	205.0	28.7	 25
562	 11	217.0	19.0	 25
563	 11	4517.3	595.3	 20
564	 11	370.3	28.7	 20
565	 11	491.3	47.4	 20
566	 11	10096.3	581.0	 16
567	 11	186.0	30.2	 20
568	 11	206.0	54.8	 20
569	 11	3480.0	329.1	 16
570	 11	1309.0	190.2	 25
571	 11	416.0	27.8	 25
572	 11	526.3	53.4	 20
573	 11	331.0	33.5	 25
574	 11	622.0	49.5	 25
575	 11	789.3	46.5	 20
576	 11	964.0	108.5	 25
577	 11	1726.0	159.4	 25
578	 11	2531.8	325.0	 20
579	 11	258.0	32.0	 25
580	 11	1633.0	215.6	 25
581	 11	5165.5	409.5	 20
582	 11	373.0	51.6	 25
583	 11	595.0	57.6	 25
584	 11	3617.5	267.1	 16
585	 11	412.3	33.7	 20
586	 11	6776.8	942.7	 20
587	 11	1265.8	185.3	 16
588	 11	296.8	28.0	 20
589	 11	452.5	35.2	 20
590	 11	821.0	67.5	 20
591	 11	3394.0	541.8	 25
592	 11	298.0	45.7	 25
593	 11	1873.5	236.8	 20
594	 11	3698.0	805.3	 25
595	 11	584.0	52.1	 25
596	 11	1886.5	142.9	 20
597	 11	1096.0	76.8	 25
598	 11	2648.0	281.4	 25
599	 11	374.3	26.6	 20
600	 11	1779.0	384.0	 25
601	 11	563.0	52.4	 25
602	 11	512.0	81.2	 25
603	 11	312.3	39.5	 20
604	 11	201.0	24.4	 20
605	 11	202.5	20.4	 20
606	 11	1589.5	179.6	 16
607	 11	398.0	32.9	 20
608	 11	324.3	32.2	 20
609	 11	1241.5	113.2	 16
610	 11	943.0	46.5	 25
611	 11	7001.0	1124.0	 25
612	 11	943.0	60.9	 20
613	 11	496.0	35.3	 25
614	 11	374.0	36.1	 25
615	 11	1163.3	141.0	 20
616	 11	405.0	46.2	 25
617	 11	2969.0	518.6	 25
618	 11	302.0	26.3	 20
619	 11	473.0	54.6	 25
620	 11	11744.0	1948.0	 25
621	 11	1328.5	85.1	 20
622	 11	1892.0	178.2	 25
623	 11	5403.0	918.2	 25
624	 11	8067.3	871.9	 16
625	 11	566.3	111.3	 20
626	 11	230.3	20.5	 20
627	 11	264.3	25.0	 16
628	 11	286.5	16.7	 20
629	 11	265.3	24.6	 20
630	 11	1234.0	166.0	 20
631	 11	494.0	76.3	 25
632	 11	281.0	27.8	 25
633	 11	280.3	38.7	 20
634	 11	339.0	31.0	 25
635	 11	2108.0	274.7	 25
636	 11	272.5	28.8	 20
637	 11	789.0	82.2	 25
638	 11	733.0	44.5	 25
639	 11	604.3	59.0	 20
  0	 12	14667.0	2763.3	 25
  1	 12	295.0	24.5	 25
  2	 12	245.0	33.0	 20
  3	 12	165.0	17.5	 25
  4	 12	169.0	27.2	 25
  5	 12	180.3	19.7	 20
  6	 12	207.0	26.4	 25
  7	 12	332.0	80.1	 25
  8	 12	383.0	48.3	 25
  9	 12	286.5	25.9	 20
 10	 12	207.0	16.2	 20
 11	 12	169.0	18.5	 20
 12	 12	356.5	32.0	 16
 13	 12	422.5	46.4	 20
 14	 12	474.5	30.1	 20
 15	 12	1232.5	59.4	 16
 16	 12	842.5	64.0	 20
 17	 12	1173.0	85.8	 25
 18	 12	1753.5	150.0	 20
 19	 12	335.0	28.8	 25
 20	 12	883.0	102.9	 25
 21	 12	607.3	53.7	 20
 22	 12	377.0	41.7	 25
 23	 12	264.0	27.2	 25
 24	 12	237.5	29.4	 20
 25	 12	199.0	29.2	 25
 26	 12	264.0	26.0	 25
 27	 12	214.0	25.2	 20
 28	 12	173.0	17.7	 25
 29	 12	193.0	23.6	 25
 30	 12	212.8	29.1	 16
 31	 12	159.8	23.2	 20
 32	 12	353.3	36.5	 20
 33	 12	194.5	19.9	 16
 34	 12	275.0	34.2	 20
 35	 12	783.8	69.0	 20
 36	 12	760.3	69.1	 16
 37	 12	208.0	27.3	 25
 38	 12	233.0	29.2	 25
 39	 12	220.3	24.6	 20
 40	 12	266.0	23.2	 25
 41	 12	428.0	49.2	 25
 42	 12	505.8	42.2	 20
 43	 12	486.0	38.9	 25
 44	 12	271.0	25.4	 25
 45	 12	280.0	23.1	 20
 46	 12	363.0	30.0	 25
 47	 12	263.0	28.8	 25
 48	 12	492.0	44.4	 25
 49	 12	1446.3	99.2	 20
 50	 12	239.3	17.4	 20
 51	 12	768.5	106.7	 20
 52	 12	1199.3	133.3	 16
 53	 12	1235.8	93.5	 20
 54	 12	618.0	46.4	 20
 55	 12	553.8	33.2	 16
 56	 12	1389.5	118.4	 20
 57	 12	2667.0	595.2	 25
 58	 12	889.0	131.8	 20
 59	 12	821.0	74.4	 25
 60	 12	579.0	52.2	 25
 61	 12	294.5	33.6	 20
 62	 12	235.0	22.3	 25
 63	 12	324.0	30.3	 25
 64	 12	435.5	36.6	 20
 65	 12	316.0	32.4	 25
 66	 12	1302.0	285.8	 25
 67	 12	216.0	21.6	 20
 68	 12	496.0	48.6	 25
 69	 12	353.0	48.8	 25
 70	 12	236.5	30.3	 16
 71	 12	183.8	36.6	 20
 72	 12	363.0	37.1	 20
 73	 12	1256.3	320.6	 16
 74	 12	233.3	23.9	 20
 75	 12	143.3	13.4	 20
 76	 12	200.5	18.8	 16
 77	 12	401.0	62.5	 25
 78	 12	287.0	31.6	 25
 79	 12	261.3	26.5	 20
 80	 12	205.0	27.9	 25
 81	 12	287.0	37.8	 25
 82	 12	572.8	36.0	 20
 83	 12	989.0	189.7	 25
 84	 12	250.0	24.2	 25
 85	 12	2744.3	368.7	 20
 86	 12	2143.0	335.1	 25
 87	 12	259.0	27.7	 25
 88	 12	842.0	110.6	 25
 89	 12	252.3	27.2	 20
 90	 12	597.0	45.7	 20
 91	 12	503.0	44.1	 20
 92	 12	244.3	30.2	 16
 93	 12	368.5	33.7	 20
 94	 12	252.0	33.6	 20
 95	 12	222.0	15.9	 16
 96	 12	250.0	28.9	 20
 97	 12	197.0	29.5	 25
 98	 12	188.0	23.9	 20
 99	 12	189.0	19.4	 25
100	 12	355.0	42.2	 25
101	 12	620.3	61.8	 20
102	 12	789.0	94.7	 25
103	 12	269.0	28.7	 25
104	 12	394.8	31.9	 20
105	 12	3397.0	617.9	 25
106	 12	274.0	30.9	 25
107	 12	786.5	61.4	 20
108	 12	992.0	83.8	 25
109	 12	1326.0	170.5	 25
110	 12	469.5	43.8	 16
111	 12	339.0	36.8	 20
112	 12	630.0	62.5	 20
113	 12	283.5	25.8	 16
114	 12	239.5	25.8	 20
115	 12	159.5	18.7	 20
116	 12	163.5	23.4	 16
117	 12	281.0	28.4	 25
118	 12	290.0	30.2	 25
119	 12	766.3	87.9	 20
120	 12	352.0	36.3	 25
121	 12	242.0	25.2	 25
122	 12	252.5	25.7	 20
123	 12	535.0	59.7	 25
124	 12	250.0	28.7	 25
125	 12	627.5	54.7	 20
126	 12	2807.0	386.2	 25
127	 12	435.0	29.9	 25
128	 12	943.0	113.2	 25
129	 12	250.8	34.9	 20
130	 12	1057.5	135.1	 20
131	 12	594.8	65.1	 20
132	 12	357.3	41.8	 16
133	 12	358.3	46.6	 20
134	 12	257.3	22.9	 20
135	 12	343.8	40.0	 16
136	 12	340.3	34.5	 20
137	 12	683.0	104.6	 25
138	 12	1528.8	296.9	 20
139	 12	443.0	43.3	 25
140	 12	317.0	30.5	 25
141	 12	399.0	42.4	 20
142	 12	955.0	120.2	 25
143	 12	6198.0	878.8	 25
144	 12	491.3	49.6	 20
145	 12	643.0	53.5	 25
146	 12	209.0	25.8	 25
147	 12	264.8	38.5	 20
148	 12	314.0	32.1	 25
149	 12	421.0	29.2	 25
150	 12	515.3	36.5	 16
151	 12	382.5	36.4	 20
152	 12	294.5	48.1	 20
153	 12	271.8	27.0	 16
154	 12	173.3	17.9	 20
155	 12	198.5	14.7	 20
156	 12	1725.8	114.6	 16
157	 12	229.0	37.6	 25
158	 12	209.0	26.6	 25
159	 12	1084.5	158.6	 20
160	 12	282.0	33.6	 25
161	 12	298.0	32.6	 25
162	 12	316.3	29.9	 20
163	 12	298.0	33.6	 25
164	 12	274.0	30.8	 25
165	 12	291.0	30.9	 20
166	 12	270.0	28.6	 25
167	 12	1147.0	200.6	 25
168	 12	241.0	24.7	 25
169	 12	255.5	28.6	 20
170	 12	563.5	44.9	 20
171	 12	1669.3	156.0	 20
172	 12	236.5	29.0	 16
173	 12	246.3	24.9	 20
174	 12	327.3	51.9	 20
175	 12	296.3	21.1	 16
176	 12	434.5	50.3	 20
177	 12	1456.0	197.4	 25
178	 12	10317.0	1630.3	 20
179	 12	4100.0	706.5	 25
180	 12	639.0	37.2	 25
181	 12	1046.3	93.4	 20
182	 12	2105.0	430.6	 25
183	 12	296.0	29.3	 25
184	 12	233.0	22.4	 20
185	 12	262.0	27.8	 25
186	 12	481.0	59.5	 25
187	 12	722.0	46.8	 20
188	 12	927.0	102.5	 25
189	 12	433.0	55.4	 25
190	 12	298.3	27.5	 16
191	 12	235.0	20.3	 20
192	 12	370.0	37.2	 20
193	 12	553.3	47.8	 16
194	 12	1130.5	80.4	 20
195	 12	586.8	53.3	 20
196	 12	238.0	24.7	 16
197	 12	455.0	50.6	 25
198	 12	646.0	60.4	 25
199	 12	536.3	60.5	 20
200	 12	1467.0	232.3	 25
201	 12	443.0	44.3	 25
202	 12	411.8	35.8	 20
203	 12	961.0	101.1	 25
204	 12	765.0	72.0	 25
205	 12	588.8	60.5	 20
206	 12	456.0	49.0	 25
207	 12	205.0	20.4	 25
208	 12	223.0	20.5	 25
209	 12	359.5	35.6	 20
210	 12	258.5	30.9	 20
211	 12	317.5	27.7	 20
212	 12	288.0	19.9	 16
213	 12	354.0	31.4	 20
214	 12	535.8	67.0	 20
215	 12	312.3	33.3	 16
216	 12	294.0	27.6	 20
217	 12	262.0	30.4	 25
218	 12	348.3	25.3	 20
219	 12	520.0	51.3	 25
220	 12	1517.0	127.1	 25
221	 12	2203.0	224.1	 20
222	 12	1931.0	177.6	 25
223	 12	1406.0	172.6	 25
224	 12	344.5	37.6	 20
225	 12	435.0	45.1	 25
226	 12	2725.0	863.2	 25
227	 12	3965.0	476.2	 20
228	 12	1193.0	88.3	 25
229	 12	1502.0	180.1	 25
230	 12	459.3	34.9	 16
231	 12	2421.8	342.8	 20
232	 12	619.3	63.3	 20
233	 12	784.8	87.3	 16
234	 12	3466.5	528.2	 20
235	 12	1393.5	86.9	 20
236	 12	2534.3	325.2	 16
237	 12	276.0	24.7	 25
238	 12	1242.0	221.3	 25
239	 12	1063.8	138.3	 20
240	 12	629.0	67.3	 25
241	 12	551.0	43.3	 25
242	 12	435.5	27.4	 20
243	 12	935.0	127.4	 25
244	 12	505.0	43.1	 25
245	 12	438.3	29.2	 20
246	 12	228.0	24.4	 25
247	 12	461.0	46.0	 25
248	 12	592.0	43.1	 25
249	 12	721.5	41.8	 20
250	 12	319.5	20.7	 20
251	 12	523.3	46.9	 20
252	 12	381.8	33.1	 16
253	 12	638.3	54.7	 20
254	 12	490.0	25.6	 20
255	 12	691.5	45.8	 16
256	 12	389.3	34.8	 20
257	 12	729.0	60.9	 25
258	 12	1156.3	84.6	 20
259	 12	1746.0	160.6	 25
260	 12	603.0	43.6	 25
261	 12	809.3	71.5	 20
262	 12	307.0	72.0	 25
263	 12	1014.0	113.1	 25
264	 12	391.8	43.6	 20
265	 12	269.0	34.7	 25
266	 12	263.0	34.4	 25
267	 12	241.3	31.9	 20
268	 12	393.0	28.5	 25
269	 12	266.0	17.6	 25
270	 12	390.5	43.1	 16
271	 12	455.0	41.5	 20
272	 12	415.3	44.1	 20
273	 12	341.8	31.1	 16
274	 12	282.8	22.8	 20
275	 12	295.3	27.9	 20
276	 12	193.3	18.4	 16
277	 12	551.0	59.5	 25
278	 12	1515.0	167.1	 25
279	 12	2841.0	296.8	 20
280	 12	571.0	91.4	 25
281	 12	228.0	24.2	 25
282	 12	901.8	140.7	 20
283	 12	693.0	87.0	 25
284	 12	1686.0	257.1	 25
285	 12	595.0	64.7	 20
286	 12	207.0	33.0	 25
287	 12	215.0	17.7	 25
288	 12	688.0	111.4	 25
289	 12	1048.5	80.4	 20
290	 12	1082.3	132.8	 20
291	 12	276.5	32.5	 20
292	 12	307.0	25.7	 16
293	 12	376.0	37.8	 20
294	 12	270.3	23.6	 20
295	 12	432.0	42.4	 16
296	 12	501.5	49.0	 20
297	 12	202.0	26.2	 25
298	 12	381.3	29.5	 20
299	 12	749.0	88.7	 25
300	 12	511.0	69.8	 25
301	 12	1054.0	119.2	 20
302	 12	1111.0	132.5	 25
303	 12	558.0	47.8	 25
304	 12	584.3	87.6	 20
305	 12	456.0	56.9	 25
306	 12	249.0	24.7	 25
307	 12	260.0	35.7	 20
308	 12	1114.0	216.7	 25
309	 12	245.0	25.0	 25
310	 12	229.5	31.7	 16
311	 12	292.0	24.2	 20
312	 12	1099.8	143.0	 20
313	 12	377.3	40.6	 16
314	 12	248.3	17.2	 20
315	 12	1581.5	233.1	 20
316	 12	326.3	25.6	 16
317	 12	268.0	29.4	 25
318	 12	497.0	50.2	 25
319	 12	460.0	68.5	 20
320	 12	364.0	35.7	 25
321	 12	266.0	31.6	 25
322	 12	350.3	34.3	 20
323	 12	423.0	63.7	 25
324	 12	2146.0	337.3	 25
325	 12	1050.8	175.8	 20
326	 12	670.0	67.2	 25
327	 12	434.0	54.2	 25
328	 12	617.0	87.4	 25
329	 12	230.5	21.1	 20
330	 12	242.3	24.9	 20
331	 12	288.8	35.2	 20
332	 12	339.3	27.1	 16
333	 12	307.8	29.0	 20
334	 12	354.5	36.7	 20
335	 12	366.3	33.3	 16
336	 12	388.5	43.7	 20
337	 12	1218.0	171.3	 25
338	 12	457.5	36.6	 20
339	 12	343.0	30.0	 25
340	 12	331.0	39.4	 25
341	 12	2606.3	474.3	 20
342	 12	311.0	37.8	 25
343	 12	516.0	48.5	 25
344	 12	393.8	51.8	 20
345	 12	529.0	52.2	 25
346	 12	294.0	27.0	 25
347	 12	860.5	149.1	 20
348	 12	982.0	56.5	 25
349	 12	348.0	53.8	 25
350	 12	232.8	29.2	 16
351	 12	164.3	17.2	 20
352	 12	172.5	15.7	 20
353	 12	186.5	24.9	 16
354	 12	235.0	31.4	 20
355	 12	698.5	67.0	 20
356	 12	526.5	38.7	 16
357	 12	331.0	33.1	 25
358	 12	1437.0	171.4	 25
359	 12	971.3	188.0	 20
360	 12	456.0	53.6	 25
361	 12	294.0	34.3	 25
362	 12	466.0	38.4	 20
363	 12	336.0	33.4	 25
364	 12	535.0	68.7	 25
365	 12	710.8	87.6	 20
366	 12	751.0	74.2	 25
367	 12	444.0	40.5	 25
368	 12	1430.0	177.1	 25
369	 12	387.3	32.9	 20
370	 12	516.5	57.9	 20
371	 12	437.8	40.3	 20
372	 12	328.3	24.0	 16
373	 12	457.5	55.6	 20
374	 12	690.5	48.2	 20
375	 12	658.5	40.3	 16
376	 12	446.8	37.3	 20
377	 12	703.0	66.5	 25
378	 12	853.8	66.4	 20
379	 12	592.0	97.8	 25
380	 12	641.0	94.6	 25
381	 12	912.3	81.9	 20
382	 12	531.0	60.3	 25
383	 12	1496.0	149.0	 25
384	 12	547.5	57.1	 20
385	 12	320.0	29.6	 25
386	 12	2741.0	463.3	 25
387	 12	310.5	34.1	 20
388	 12	497.0	41.2	 25
389	 12	301.0	25.1	 25
390	 12	633.0	59.5	 16
391	 12	270.3	23.0	 20
392	 12	255.0	23.6	 20
393	 12	292.0	24.0	 16
394	 12	261.3	23.6	 20
395	 12	203.8	25.3	 20
396	 12	248.5	23.4	 16
397	 12	240.0	29.3	 25
398	 12	225.0	29.2	 25
399	 12	363.8	42.7	 20
400	 12	512.0	39.5	 25
401	 12	263.0	22.4	 25
402	 12	329.8	23.4	 20
403	 12	367.0	34.6	 25
404	 12	1000.0	98.4	 25
405	 12	328.0	38.7	 20
406	 12	1112.0	246.7	 25
407	 12	282.0	26.7	 25
408	 12	167.0	15.0	 25
409	 12	238.3	24.3	 20
410	 12	206.5	19.7	 20
411	 12	204.3	26.3	 20
412	 12	318.5	34.3	 16
413	 12	779.0	68.4	 20
414	 12	1055.8	97.5	 20
415	 12	426.8	43.6	 16
416	 12	335.8	31.9	 20
417	 12	650.0	87.2	 25
418	 12	325.8	24.5	 20
419	 12	328.0	40.8	 25
420	 12	391.0	38.3	 25
421	 12	327.8	54.3	 20
422	 12	269.0	45.4	 25
423	 12	254.0	26.5	 25
424	 12	536.5	99.4	 20
425	 12	314.0	33.5	 25
426	 12	256.0	27.7	 25
427	 12	200.3	17.7	 20
428	 12	458.0	42.8	 25
429	 12	428.0	30.3	 25
430	 12	471.3	32.7	 16
431	 12	514.0	27.6	 20
432	 12	564.5	47.1	 20
433	 12	547.3	34.3	 16
434	 12	416.3	33.3	 20
435	 12	384.8	38.6	 20
436	 12	299.8	25.5	 16
437	 12	1759.0	426.6	 25
438	 12	719.0	119.7	 25
439	 12	588.8	61.4	 20
440	 12	2307.0	435.7	 25
441	 12	1250.0	208.7	 25
442	 12	587.5	54.5	 20
443	 12	539.0	59.9	 25
444	 12	712.0	58.9	 25
445	 12	396.8	43.0	 20
446	 12	335.0	36.5	 25
447	 12	248.0	21.9	 25
448	 12	413.0	52.7	 25
449	 12	917.8	86.9	 20
450	 12	690.5	52.7	 20
451	 12	517.0	63.1	 20
452	 12	257.5	21.5	 16
453	 12	291.5	36.1	 20
454	 12	408.0	33.3	 20
455	 12	486.8	51.8	 16
456	 12	279.3	27.4	 20
457	 12	325.0	37.7	 25
458	 12	303.0	26.1	 20
459	 12	414.0	36.1	 25
460	 12	405.0	41.2	 25
461	 12	426.5	40.9	 20
462	 12	290.0	31.7	 25
463	 12	523.0	56.6	 25
464	 12	548.3	59.2	 20
465	 12	485.0	42.6	 25
466	 12	522.0	39.0	 25
467	 12	323.3	34.1	 20
468	 12	403.0	30.8	 25
469	 12	264.0	27.8	 25
470	 12	387.0	35.6	 16
471	 12	269.3	41.6	 20
472	 12	224.3	21.7	 20
473	 12	203.5	21.1	 16
474	 12	263.8	30.8	 20
475	 12	301.8	29.2	 20
476	 12	232.3	18.4	 16
477	 12	742.0	148.7	 25
478	 12	254.0	23.5	 25
479	 12	217.8	22.5	 20
480	 12	4772.0	1035.5	 25
481	 12	480.0	31.6	 25
482	 12	1570.0	223.5	 20
483	 12	306.0	33.9	 25
484	 12	539.0	50.7	 25
485	 12	3424.3	360.9	 20
486	 12	412.0	41.1	 25
487	 12	517.0	39.5	 25
488	 12	204.0	24.9	 25
489	 12	305.0	32.2	 20
490	 12	276.3	28.4	 20
491	 12	328.8	34.4	 20
492	 12	176.3	26.0	 16
493	 12	563.8	83.4	 20
494	 12	853.5	138.0	 20
495	 12	956.0	98.1	 16
496	 12	901.0	48.9	 20
497	 12	593.0	52.1	 25
498	 12	678.0	38.7	 20
499	 12	901.0	69.3	 25
500	 12	441.0	42.7	 25
501	 12	292.8	25.4	 20
502	 12	576.0	52.2	 25
503	 12	1515.0	116.6	 25
504	 12	366.8	37.0	 20
505	 12	192.0	14.6	 25
506	 12	649.0	86.7	 25
507	 12	338.8	30.0	 20
508	 12	354.0	27.4	 25
509	 12	213.0	24.5	 25
510	 12	252.3	33.6	 16
511	 12	266.3	22.1	 20
512	 12	221.8	19.0	 20
513	 12	326.5	27.8	 16
514	 12	205.3	22.1	 20
515	 12	646.3	42.7	 20
516	 12	374.3	65.2	 16
517	 12	1340.0	198.8	 25
518	 12	813.0	96.7	 25
519	 12	388.0	52.9	 20
520	 12	359.0	39.2	 25
521	 12	410.0	28.9	 25
522	 12	406.5	45.6	 20
523	 12	368.0	34.1	 25
524	 12	728.0	62.3	 25
525	 12	284.3	37.2	 20
526	 12	250.0	35.1	 25
527	 12	236.0	32.3	 25
528	 12	312.0	43.8	 25
529	 12	1960.8	84.2	 20
530	 12	1739.5	90.6	 20
531	 12	343.5	36.8	 20
532	 12	541.5	64.4	 16
533	 12	270.3	27.4	 20
534	 12	601.3	65.6	 20
535	 12	625.8	33.7	 16
536	 12	1265.5	92.8	 20
537	 12	490.0	57.6	 25
538	 12	238.3	25.8	 20
539	 12	529.0	42.8	 25
540	 12	3708.0	332.0	 25
541	 12	321.8	26.0	 20
542	 12	255.0	34.6	 25
543	 12	245.0	22.0	 25
544	 12	241.5	24.7	 20
545	 12	190.0	26.4	 25
546	 12	333.0	33.4	 25
547	 12	334.8	33.4	 20
548	 12	484.0	37.7	 25
549	 12	3235.0	424.7	 25
550	 12	3149.8	355.7	 16
551	 12	278.0	29.9	 20
552	 12	281.8	24.8	 20
553	 12	291.3	32.1	 16
554	 12	1398.5	181.2	 20
555	 12	318.3	40.2	 20
556	 12	659.5	50.1	 16
557	 12	706.0	68.2	 25
558	 12	436.0	43.1	 25
559	 12	631.3	43.1	 20
560	 12	1082.0	228.4	 25
561	 12	198.0	28.3	 25
562	 12	241.3	30.0	 20
563	 12	789.0	136.3	 25
564	 12	319.0	38.5	 25
565	 12	354.0	29.8	 25
566	 12	426.3	137.8	 20
567	 12	197.0	21.1	 25
568	 12	216.0	21.5	 25
569	 12	370.8	51.0	 20
570	 12	482.0	50.6	 20
571	 12	511.5	41.7	 20
572	 12	636.3	43.8	 16
573	 12	405.8	35.6	 20
574	 12	625.8	46.9	 20
575	 12	1061.8	40.4	 16
576	 12	1154.3	75.8	 20
577	 12	802.0	77.9	 25
578	 12	460.5	53.0	 20
579	 12	274.0	29.9	 25
580	 12	1022.0	171.4	 25
581	 12	2043.8	340.7	 20
582	 12	369.0	40.7	 25
583	 12	312.0	28.1	 25
584	 12	822.5	92.5	 20
585	 12	304.0	25.8	 25
586	 12	1857.0	320.6	 25
587	 12	276.0	35.6	 20
588	 12	303.0	30.6	 25
589	 12	450.0	27.4	 25
590	 12	1221.8	69.4	 16
591	 12	690.5	78.4	 20
592	 12	201.3	20.9	 20
593	 12	511.5	39.0	 16
594	 12	350.0	35.0	 20
595	 12	659.3	27.9	 20
596	 12	939.0	65.7	 16
597	 12	718.0	69.4	 25
598	 12	1044.0	92.9	 25
599	 12	773.8	59.9	 20
600	 12	358.0	57.3	 25
601	 12	671.0	80.0	 25
602	 12	474.3	40.9	 20
603	 12	264.0	17.5	 25
604	 12	175.0	23.0	 25
605	 12	216.0	21.4	 25
606	 12	265.3	18.5	 20
607	 12	922.0	101.4	 25
608	 12	332.0	33.5	 25
609	 12	1084.0	97.4	 20
610	 12	1027.8	57.7	 20
611	 12	837.0	100.6	 20
612	 12	788.5	57.6	 16
613	 12	967.8	102.7	 20
614	 12	557.0	38.7	 20
615	 12	418.0	38.6	 16
616	 12	571.8	52.3	 20
617	 12	337.0	31.9	 25
618	 12	326.0	33.3	 20
619	 12	366.0	33.8	 25
620	 12	1543.0	354.4	 25
621	 12	1340.0	125.5	 20
622	 12	1866.0	190.3	 25
623	 12	1072.0	135.1	 25
624	 12	1753.5	272.9	 20
625	 12	517.0	34.4	 25
626	 12	257.0	24.1	 25
627	 12	259.5	32.7	 20
628	 12	303.0	25.3	 25
629	 12	290.0	24.7	 25
630	 12	321.8	35.9	 16
631	 12	279.3	21.7	 20
632	 12	247.0	21.9	 20
633	 12	252.8	20.4	 16
634	 12	348.5	29.5	 20
635	 12	437.0	50.1	 20
636	 12	317.8	23.9	 16
637	 12	797.0	96.9	 25
638	 12	582.0	67.9	 25
639	 12	13259.5	2499.1	 20
  0	 13	426.3	47.2	 20
  1	 13	7451.5	1008.9	 20
  2	 13	477.3	44.8	 16
  3	 13	234.8	30.7	 20
  4	 13	211.0	17.7	 25
  5	 13	4977.0	741.4	 20
  6	 13	221.0	26.7	 25
  7	 13	246.0	29.4	 25
  8	 13	199.5	22.8	 20
  9	 13	251.0	36.9	 25
 10	 13	909.0	153.3	 25
 11	 13	5228.5	605.7	 20
 12	 13	225.0	25.6	 25
 13	 13	292.0	35.6	 25
 14	 13	600.0	84.7	 25
 15	 13	324.3	48.1	 20
 16	 13	1135.0	112.9	 25
 17	 13	6803.3	612.3	 20
 18	 13	2461.3	182.3	 16
 19	 13	375.8	44.4	 20
 20	 13	315.3	30.9	 20
 21	 13	233.8	34.1	 16
 22	 13	3835.5	693.8	 20
 23	 13	516.3	82.7	 20
 24	 13	415.5	56.5	 20
 25	 13	248.0	25.6	 25
 26	 13	280.0	43.4	 25
 27	 13	286.5	46.9	 20
 28	 13	291.0	33.6	 25
 29	 13	338.0	49.1	 25
 30	 13	1636.8	267.3	 20
 31	 13	254.0	37.0	 25
 32	 13	279.0	34.2	 25
 33	 13	240.0	25.4	 20
 34	 13	222.0	28.6	 25
 35	 13	174.0	19.2	 25
 36	 13	176.5	18.2	 20
 37	 13	194.8	22.1	 20
 38	 13	449.5	50.6	 20
 39	 13	234.3	24.5	 16
 40	 13	204.5	26.6	 20
 41	 13	292.0	84.2	 20
 42	 13	5166.0	267.2	 16
 43	 13	383.5	45.2	 20
 44	 13	2470.0	397.0	 25
 45	 13	326.0	41.2	 20
 46	 13	2529.0	409.5	 25
 47	 13	230.0	24.3	 25
 48	 13	377.8	35.7	 20
 49	 13	7767.0	911.1	 25
 50	 13	726.0	63.8	 25
 51	 13	434.3	39.3	 20
 52	 13	322.0	27.9	 25
 53	 13	454.0	43.4	 25
 54	 13	350.0	38.5	 25
 55	 13	287.5	37.0	 20
 56	 13	193.0	19.2	 25
 57	 13	249.3	63.0	 20
 58	 13	11836.3	1028.5	 16
 59	 13	4896.5	643.3	 20
 60	 13	319.5	38.5	 20
 61	 13	250.0	25.5	 16
 62	 13	5070.3	922.1	 20
 63	 13	227.3	23.7	 20
 64	 13	427.8	32.8	 20
 65	 13	463.0	32.2	 25
 66	 13	345.0	32.6	 25
 67	 13	538.8	58.5	 20
 68	 13	354.0	25.9	 25
 69	 13	12146.0	2032.2	 25
 70	 13	433.8	38.2	 20
 71	 13	239.0	25.2	 25
 72	 13	273.0	38.8	 25
 73	 13	208.5	19.9	 20
 74	 13	212.0	28.3	 25
 75	 13	5337.0	1001.8	 25
 76	 13	403.0	48.1	 20
 77	 13	376.5	41.1	 20
 78	 13	520.8	52.2	 20
 79	 13	311.0	38.3	 16
 80	 13	647.5	61.3	 20
 81	 13	701.8	65.4	 20
 82	 13	412.3	42.0	 16
 83	 13	371.5	41.7	 20
 84	 13	2112.0	186.4	 25
 85	 13	2335.3	126.4	 20
 86	 13	348.0	34.9	 25
 87	 13	2298.0	327.6	 25
 88	 13	2109.8	264.8	 20
 89	 13	2339.0	400.6	 25
 90	 13	393.0	42.1	 25
 91	 13	290.0	34.2	 20
 92	 13	3030.0	495.1	 25
 93	 13	2767.0	601.3	 25
 94	 13	227.0	24.0	 25
 95	 13	402.3	38.6	 20
 96	 13	215.0	23.3	 25
 97	 13	387.0	38.1	 20
 98	 13	366.5	36.2	 16
 99	 13	297.0	38.5	 20
100	 13	291.0	35.6	 20
101	 13	1060.5	93.5	 16
102	 13	348.3	36.0	 20
103	 13	5431.0	816.0	 20
104	 13	1055.8	71.9	 20
105	 13	535.0	62.8	 25
106	 13	497.0	39.0	 25
107	 13	486.8	42.2	 20
108	 13	269.0	25.0	 25
109	 13	1446.0	178.8	 25
110	 13	347.0	32.4	 20
111	 13	747.0	81.7	 25
112	 13	803.0	92.4	 25
113	 13	803.8	55.0	 20
114	 13	463.0	46.3	 25
115	 13	1389.0	168.9	 25
116	 13	263.5	30.6	 20
117	 13	1846.3	264.1	 20
118	 13	463.0	51.6	 20
119	 13	1079.8	62.1	 16
120	 13	378.8	43.1	 20
121	 13	456.3	40.8	 20
122	 13	449.3	31.7	 16
123	 13	661.3	66.3	 20
124	 13	855.0	150.7	 25
125	 13	543.8	37.8	 20
126	 13	415.0	40.0	 25
127	 13	707.0	60.4	 25
128	 13	840.3	71.9	 20
129	 13	689.0	30.1	 25
130	 13	869.0	133.4	 25
131	 13	854.3	59.2	 20
132	 13	239.0	20.3	 25
133	 13	925.0	112.3	 25
134	 13	272.0	26.0	 25
135	 13	541.0	51.3	 20
136	 13	2296.0	442.4	 25
137	 13	689.0	99.6	 20
138	 13	1897.3	121.3	 16
139	 13	392.5	47.1	 20
140	 13	262.8	26.9	 20
141	 13	216.3	24.0	 16
142	 13	281.0	30.9	 20
143	 13	3593.8	503.6	 20
144	 13	509.8	56.4	 20
145	 13	1113.0	103.8	 25
146	 13	1530.0	114.3	 25
147	 13	1172.0	68.4	 20
148	 13	455.0	42.9	 25
149	 13	9239.0	1209.8	 25
150	 13	5575.3	438.2	 20
151	 13	267.0	28.9	 25
152	 13	291.0	44.0	 25
153	 13	280.3	32.7	 20
154	 13	161.0	21.9	 25
155	 13	177.0	25.9	 25
156	 13	249.8	25.1	 20
157	 13	563.3	35.3	 20
158	 13	1092.3	97.1	 20
159	 13	1844.3	108.4	 16
160	 13	1912.8	191.5	 20
161	 13	418.8	40.8	 20
162	 13	2642.5	177.3	 16
163	 13	530.5	38.8	 20
164	 13	8171.0	1204.2	 25
165	 13	243.0	23.1	 20
166	 13	224.0	22.2	 25
167	 13	3668.0	592.0	 25
168	 13	457.5	26.9	 20
169	 13	1307.0	268.8	 25
170	 13	1397.0	193.0	 25
171	 13	897.3	61.1	 20
172	 13	7898.0	1382.5	 25
173	 13	648.0	71.0	 25
174	 13	1110.0	133.2	 25
175	 13	605.3	42.6	 20
176	 13	1368.0	243.2	 25
177	 13	395.3	37.2	 20
178	 13	406.5	28.1	 16
179	 13	867.8	87.1	 20
180	 13	11562.5	1538.4	 20
181	 13	310.3	37.5	 16
182	 13	750.3	61.9	 20
183	 13	3149.0	529.9	 20
184	 13	269.3	24.1	 20
185	 13	352.0	34.1	 25
186	 13	1412.0	148.4	 25
187	 13	617.3	54.8	 20
188	 13	381.0	29.2	 25
189	 13	251.0	15.9	 25
190	 13	267.3	24.5	 20
191	 13	250.0	31.4	 25
192	 13	288.0	24.3	 25
193	 13	6003.0	850.2	 20
194	 13	2281.0	139.7	 25
195	 13	1537.0	182.1	 25
196	 13	362.0	36.2	 20
197	 13	456.0	39.6	 20
198	 13	703.5	36.2	 20
199	 13	1136.0	61.3	 16
200	 13	494.0	40.2	 20
201	 13	1376.5	131.0	 20
202	 13	376.3	40.1	 16
203	 13	2330.0	330.0	 20
204	 13	963.0	79.4	 25
205	 13	708.8	59.6	 20
206	 13	708.0	66.8	 25
207	 13	456.0	38.5	 25
208	 13	2467.3	178.0	 20
209	 13	337.0	33.7	 25
210	 13	571.0	38.5	 25
211	 13	1024.0	58.7	 20
212	 13	4115.0	573.4	 25
213	 13	17216.0	1757.5	 25
214	 13	1321.0	151.1	 25
215	 13	4226.0	560.3	 20
216	 13	404.0	36.3	 25
217	 13	1335.5	141.7	 20
218	 13	611.5	36.3	 16
219	 13	586.0	46.9	 20
220	 13	1352.5	140.9	 20
221	 13	279.8	23.6	 16
222	 13	315.0	29.2	 20
223	 13	1672.0	222.2	 20
224	 13	540.3	54.7	 20
225	 13	530.0	49.4	 25
226	 13	9481.0	1261.3	 25
227	 13	494.0	32.1	 20
228	 13	965.0	105.5	 25
229	 13	796.0	55.0	 25
230	 13	4389.5	339.2	 20
231	 13	11614.0	1876.5	 25
232	 13	520.0	38.6	 25
233	 13	450.5	37.8	 20
234	 13	1415.0	231.2	 25
235	 13	779.0	70.4	 25
236	 13	2197.5	161.1	 20
237	 13	305.0	32.6	 20
238	 13	3188.0	423.8	 20
239	 13	684.8	49.8	 16
240	 13	311.3	27.2	 20
241	 13	343.5	35.8	 20
242	 13	188.5	15.1	 16
243	 13	435.0	44.7	 20
244	 13	5719.0	882.1	 25
245	 13	1604.0	128.9	 20
246	 13	1339.0	254.0	 25
247	 13	338.0	31.1	 25
248	 13	1410.0	122.9	 20
249	 13	479.0	38.3	 25
250	 13	10939.0	1426.3	 25
251	 13	6348.8	542.8	 20
252	 13	4208.0	816.7	 25
253	 13	521.0	43.6	 25
254	 13	2632.0	242.8	 25
255	 13	1481.3	76.1	 20
256	 13	595.0	35.9	 25
257	 13	814.3	86.5	 20
258	 13	1694.5	66.7	 16
259	 13	2578.8	255.1	 20
260	 13	3698.8	248.5	 20
261	 13	12903.0	487.4	 16
262	 13	9902.8	1012.6	 20
263	 13	639.8	44.8	 20
264	 13	1223.3	74.6	 20
265	 13	368.0	43.6	 25
266	 13	383.0	44.6	 25
267	 13	272.3	31.2	 20
268	 13	311.0	33.1	 25
269	 13	1125.0	215.4	 25
270	 13	210.8	22.4	 20
271	 13	367.0	38.0	 25
272	 13	295.0	25.0	 25
273	 13	423.8	28.3	 20
274	 13	268.0	27.8	 25
275	 13	384.0	29.5	 25
276	 13	857.0	78.0	 20
277	 13	818.8	76.0	 20
278	 13	665.3	66.4	 20
279	 13	3359.5	189.6	 16
280	 13	226.3	37.0	 20
281	 13	286.8	25.9	 20
282	 13	241.5	17.3	 16
283	 13	211.0	22.8	 20
284	 13	379.0	37.3	 25
285	 13	1367.8	140.4	 20
286	 13	266.0	28.5	 25
287	 13	296.0	27.2	 25
288	 13	370.0	48.3	 20
289	 13	1951.0	244.2	 25
290	 13	415.0	27.7	 25
291	 13	337.5	25.1	 20
292	 13	360.0	37.1	 25
293	 13	249.0	39.1	 25
294	 13	148.0	14.9	 25
295	 13	2733.0	415.3	 20
296	 13	259.0	32.0	 25
297	 13	218.5	26.6	 20
298	 13	5311.5	442.5	 16
299	 13	316.0	31.2	 20
300	 13	262.3	27.3	 20
301	 13	660.0	77.1	 16
302	 13	236.3	29.9	 20
303	 13	319.5	27.4	 20
304	 13	4178.3	464.6	 20
305	 13	328.0	41.0	 25
306	 13	451.0	57.8	 25
307	 13	3637.3	304.1	 20
308	 13	2800.0	404.1	 25
309	 13	222.0	27.1	 25
310	 13	264.8	28.7	 20
311	 13	226.0	34.9	 25
312	 13	8471.0	1015.9	 25
313	 13	352.3	43.9	 20
314	 13	379.0	37.9	 25
315	 13	254.0	36.5	 25
316	 13	1264.3	144.7	 20
317	 13	1939.8	240.2	 20
318	 13	229.3	22.4	 20
319	 13	1805.8	98.7	 16
320	 13	720.0	39.6	 20
321	 13	587.3	44.4	 20
322	 13	304.0	27.6	 16
323	 13	1727.0	229.2	 20
324	 13	2618.0	351.8	 25
325	 13	313.8	28.8	 20
326	 13	264.0	30.3	 25
327	 13	273.0	25.7	 25
328	 13	2777.0	313.6	 20
329	 13	269.0	29.5	 25
330	 13	276.0	32.3	 25
331	 13	805.5	82.2	 20
332	 13	499.0	40.7	 25
333	 13	1148.0	151.3	 25
334	 13	954.0	108.9	 25
335	 13	379.0	32.1	 20
336	 13	314.0	56.5	 25
337	 13	11944.3	2042.5	 20
338	 13	488.8	40.8	 16
339	 13	1370.3	136.4	 20
340	 13	3364.5	684.1	 20
341	 13	1843.8	96.8	 16
342	 13	1010.0	77.5	 20
343	 13	547.3	43.5	 20
344	 13	792.5	63.6	 20
345	 13	499.0	53.0	 25
346	 13	1004.0	121.3	 25
347	 13	1805.0	150.2	 20
348	 13	649.0	54.8	 25
349	 13	3702.0	636.3	 25
350	 13	224.0	28.7	 20
351	 13	192.0	27.3	 25
352	 13	246.0	21.4	 25
353	 13	213.8	23.5	 20
354	 13	290.0	30.8	 25
355	 13	394.0	31.7	 25
356	 13	428.0	34.7	 20
357	 13	728.3	53.9	 20
358	 13	798.0	66.8	 20
359	 13	323.3	38.6	 16
360	 13	620.3	60.6	 20
361	 13	229.3	27.2	 20
362	 13	831.8	78.9	 16
363	 13	195.5	27.4	 20
364	 13	212.0	16.3	 25
365	 13	223.5	26.2	 20
366	 13	493.0	57.1	 25
367	 13	5350.0	714.1	 25
368	 13	329.5	23.0	 20
369	 13	2877.0	527.9	 25
370	 13	1057.0	115.4	 25
371	 13	1557.0	277.1	 25
372	 13	461.5	42.6	 20
373	 13	366.0	35.0	 25
374	 13	3833.0	539.6	 25
375	 13	1251.0	89.9	 20
376	 13	607.0	50.7	 25
377	 13	1237.5	130.4	 20
378	 13	1264.3	99.3	 16
379	 13	723.5	61.6	 20
380	 13	3060.0	486.9	 20
381	 13	564.8	58.8	 16
382	 13	1287.3	144.1	 20
383	 13	9381.3	1283.0	 20
384	 13	782.3	70.9	 20
385	 13	324.0	24.7	 25
386	 13	358.0	33.5	 25
387	 13	229.8	25.3	 20
388	 13	259.0	32.4	 25
389	 13	305.0	25.8	 25
390	 13	273.5	32.0	 20
391	 13	259.0	21.4	 25
392	 13	215.0	25.1	 25
393	 13	251.5	25.2	 20
394	 13	235.0	22.6	 25
395	 13	260.0	27.3	 25
396	 13	269.8	32.4	 20
397	 13	256.0	22.6	 20
398	 13	414.0	38.0	 20
399	 13	9292.8	546.1	 16
400	 13	538.5	32.4	 20
401	 13	207.5	32.3	 20
402	 13	2658.0	250.0	 16
403	 13	325.5	23.7	 20
404	 13	443.0	39.9	 25
405	 13	290.5	22.4	 20
406	 13	300.0	32.3	 25
407	 13	710.0	53.3	 25
408	 13	1513.5	153.8	 20
409	 13	475.0	49.8	 25
410	 13	327.0	30.7	 25
411	 13	242.0	28.7	 25
412	 13	352.5	28.6	 20
413	 13	295.0	37.0	 25
414	 13	362.0	41.1	 25
415	 13	4217.0	555.4	 20
416	 13	431.0	43.7	 25
417	 13	2363.8	335.3	 20
418	 13	336.3	48.7	 16
419	 13	229.8	20.4	 20
420	 13	452.0	73.3	 20
421	 13	1797.0	123.2	 16
422	 13	1151.0	96.5	 20
423	 13	2952.8	436.5	 20
424	 13	603.5	68.2	 20
425	 13	976.0	118.0	 25
426	 13	390.0	49.0	 25
427	 13	345.3	34.1	 20
428	 13	436.0	48.5	 25
429	 13	869.0	76.1	 25
430	 13	312.0	32.3	 20
431	 13	315.0	29.9	 25
432	 13	267.0	30.7	 25
433	 13	273.8	32.1	 20
434	 13	212.0	36.2	 25
435	 13	275.0	34.7	 25
436	 13	847.8	127.6	 20
437	 13	285.5	20.6	 20
438	 13	232.8	33.6	 20
439	 13	295.3	21.4	 16
440	 13	402.8	42.8	 20
441	 13	2478.5	284.0	 20
442	 13	478.0	46.2	 16
443	 13	390.0	58.5	 20
444	 13	902.0	65.7	 25
445	 13	427.3	58.5	 20
446	 13	438.0	35.1	 25
447	 13	316.0	31.0	 25
448	 13	167.5	13.6	 20
449	 13	244.0	23.7	 25
450	 13	1261.0	165.0	 25
451	 13	272.0	35.6	 25
452	 13	447.3	28.8	 20
453	 13	501.0	53.6	 25
454	 13	1477.0	158.2	 25
455	 13	1077.3	146.4	 20
456	 13	325.0	34.7	 25
457	 13	3490.8	487.1	 20
458	 13	260.3	26.2	 16
459	 13	2379.5	348.4	 20
460	 13	257.8	24.3	 20
461	 13	992.0	63.8	 16
462	 13	2774.8	175.7	 20
463	 13	7788.8	850.1	 20
464	 13	317.0	32.9	 20
465	 13	248.0	32.6	 25
466	 13	4478.0	591.0	 25
467	 13	1167.8	95.9	 20
468	 13	12397.0	1588.3	 25
469	 13	468.0	60.0	 25
470	 13	319.8	39.2	 20
471	 13	263.0	25.8	 25
472	 13	359.0	39.5	 25
473	 13	267.3	22.2	 20
474	 13	4054.0	878.5	 25
475	 13	322.0	25.3	 25
476	 13	284.3	27.7	 20
477	 13	2117.3	397.6	 20
478	 13	217.0	20.2	 20
479	 13	229.8	39.4	 16
480	 13	214.5	23.4	 20
481	 13	1632.8	204.5	 20
482	 13	774.3	46.3	 16
483	 13	2641.5	409.0	 20
484	 13	415.0	35.2	 25
485	 13	743.0	70.3	 20
486	 13	1253.0	104.9	 25
487	 13	457.0	45.0	 25
488	 13	230.3	28.3	 20
489	 13	224.0	32.9	 25
490	 13	351.0	31.7	 25
491	 13	320.0	29.1	 25
492	 13	806.5	97.2	 20
493	 13	552.0	64.5	 25
494	 13	12124.0	2120.0	 25
495	 13	784.5	87.1	 20
496	 13	962.0	56.7	 25
497	 13	610.5	70.8	 20
498	 13	2036.5	107.5	 16
499	 13	1461.3	160.3	 20
500	 13	2327.8	183.1	 20
501	 13	435.3	39.3	 16
502	 13	3049.5	315.3	 20
503	 13	705.5	63.0	 20
504	 13	410.5	36.9	 20
505	 13	2755.0	514.5	 25
506	 13	257.0	30.5	 25
507	 13	203.0	24.8	 20
508	 13	382.0	46.7	 25
509	 13	447.0	35.9	 25
510	 13	232.8	29.7	 20
511	 13	338.0	33.9	 25
512	 13	547.0	45.0	 25
513	 13	626.5	85.6	 20
514	 13	1932.0	382.4	 25
515	 13	875.0	50.3	 25
516	 13	489.3	60.7	 20
517	 13	8082.0	1487.9	 20
518	 13	1695.5	105.3	 20
519	 13	1573.3	80.1	 16
520	 13	574.8	43.2	 20
521	 13	706.5	63.8	 20
522	 13	408.5	22.5	 16
523	 13	396.8	45.7	 20
524	 13	9521.0	1302.6	 25
525	 13	295.5	40.2	 20
526	 13	348.0	32.8	 25
527	 13	695.0	54.3	 25
528	 13	553.3	40.5	 20
529	 13	695.0	60.0	 25
530	 13	1803.0	167.9	 25
531	 13	2653.0	217.3	 25
532	 13	2561.3	149.7	 20
533	 13	539.0	58.0	 25
534	 13	374.0	33.8	 25
535	 13	359.5	27.7	 20
536	 13	561.0	61.9	 25
537	 13	1250.3	94.9	 20
538	 13	1112.3	55.8	 16
539	 13	2574.0	274.8	 20
540	 13	1604.8	98.3	 20
541	 13	2770.0	165.6	 16
542	 13	990.3	68.1	 20
543	 13	368.0	35.0	 20
544	 13	279.0	44.4	 20
545	 13	224.0	28.4	 25
546	 13	427.0	33.7	 25
547	 13	3619.5	354.1	 20
548	 13	319.0	24.5	 25
549	 13	352.0	32.6	 25
550	 13	497.5	37.7	 20
551	 13	452.0	59.8	 25
552	 13	687.0	78.2	 25
553	 13	327.8	32.3	 20
554	 13	358.0	44.3	 25
555	 13	277.0	27.9	 25
556	 13	759.3	49.7	 20
557	 13	449.8	33.3	 20
558	 13	389.5	29.8	 20
559	 13	589.5	34.2	 16
560	 13	273.3	27.1	 20
561	 13	415.5	26.2	 20
562	 13	1350.8	138.6	 16
563	 13	6960.3	1440.9	 20
564	 13	310.0	32.0	 25
565	 13	3396.8	546.0	 20
566	 13	292.0	39.6	 25
567	 13	352.0	41.3	 25
568	 13	1110.8	150.2	 20
569	 13	3915.0	637.4	 25
570	 13	513.0	37.7	 25
571	 13	408.0	41.3	 25
572	 13	268.8	36.7	 20
573	 13	2739.0	437.3	 25
574	 13	713.0	52.2	 25
575	 13	452.0	42.7	 20
576	 13	472.0	37.8	 25
577	 13	261.3	29.4	 20
578	 13	4040.5	308.8	 16
579	 13	248.3	31.6	 20
580	 13	357.5	38.3	 20
581	 13	320.5	27.4	 16
582	 13	2875.5	410.0	 20
583	 13	1535.8	124.0	 20
584	 13	5781.0	528.6	 20
585	 13	439.0	51.7	 25
586	 13	315.0	30.0	 25
587	 13	288.3	38.0	 20
588	 13	335.0	40.6	 25
589	 13	4290.0	715.2	 25
590	 13	491.8	52.5	 20
591	 13	485.0	46.7	 25
592	 13	242.0	35.3	 25
593	 13	325.5	40.3	 20
594	 13	1040.0	198.7	 25
595	 13	4556.0	818.5	 25
596	 13	1559.8	108.1	 20
597	 13	1920.0	174.3	 20
598	 13	1520.3	85.5	 20
599	 13	638.8	38.4	 16
600	 13	405.5	34.4	 20
601	 13	17604.3	2328.0	 20
602	 13	315.8	34.0	 16
603	 13	4264.3	950.3	 20
604	 13	352.0	29.8	 25
605	 13	246.0	17.9	 20
606	 13	210.0	19.7	 25
607	 13	397.0	25.3	 25
608	 13	224.0	33.6	 20
609	 13	429.0	52.4	 25
610	 13	622.0	71.7	 25
611	 13	739.0	59.6	 25
612	 13	460.3	44.0	 20
613	 13	523.0	48.1	 25
614	 13	3787.0	563.2	 25
615	 13	1144.3	118.6	 20
616	 13	5565.0	1283.0	 25
617	 13	282.3	35.3	 20
618	 13	588.5	58.8	 16
619	 13	334.5	27.7	 20
620	 13	266.3	28.8	 20
621	 13	3436.8	331.6	 16
622	 13	647.3	35.6	 20
623	 13	3400.5	186.1	 20
624	 13	714.5	48.8	 20
625	 13	1030.0	87.4	 25
626	 13	1133.0	109.9	 25
627	 13	303.0	31.8	 20
628	 13	324.0	27.2	 25
629	 13	238.0	23.7	 25
630	 13	266.5	24.6	 20
631	 13	1082.0	217.9	 25
632	 13	167.0	18.1	 25
633	 13	162.3	25.0	 20
634	 13	197.0	19.9	 25
635	 13	376.0	35.1	 25
636	 13	2148.0	231.7	 20
637	 13	1330.3	82.6	 20
638	 13	12365.8	1711.4	 20
639	 13	571.5	46.6	 16
  0	 14	14318.0	2058.3	 25
  1	 14	793.0	140.1	 25
  2	 14	304.3	40.6	 20
  3	 14	260.0	31.1	 25
  4	 14	249.5	21.6	 20
  5	 14	274.5	24.6	 16
  6	 14	201.0	23.3	 20
  7	 14	168.3	15.7	 20
  8	 14	237.5	27.2	 16
  9	 14	250.0	23.3	 20
 10	 14	200.0	23.2	 25
 11	 14	726.3	136.3	 20
 12	 14	222.0	30.2	 25
 13	 14	424.0	36.6	 25
 14	 14	359.3	14.6	 20
 15	 14	425.0	49.7	 25
 16	 14	500.0	45.8	 25
 17	 14	1697.5	121.0	 20
 18	 14	1550.0	83.8	 25
 19	 14	346.0	29.6	 25
 20	 14	366.0	33.9	 25
 21	 14	243.5	31.7	 20
 22	 14	401.0	44.8	 25
 23	 14	203.0	25.0	 25
 24	 14	386.5	31.2	 16
 25	 14	232.8	30.2	 20
 26	 14	173.5	24.1	 20
 27	 14	256.0	25.5	 16
 28	 14	290.3	29.5	 20
 29	 14	293.3	27.4	 20
 30	 14	377.5	57.1	 20
 31	 14	234.0	33.4	 25
 32	 14	227.0	21.1	 25
 33	 14	243.8	34.0	 20
 34	 14	245.0	31.5	 25
 35	 14	196.0	21.8	 25
 36	 14	193.0	23.0	 20
 37	 14	203.0	18.8	 25
 38	 14	582.0	96.9	 25
 39	 14	224.5	24.9	 20
 40	 14	232.0	23.9	 25
 41	 14	547.0	165.2	 25
 42	 14	4631.3	355.3	 20
 43	 14	1214.0	175.9	 25
 44	 14	947.8	139.8	 20
 45	 14	274.8	37.2	 16
 46	 14	332.3	38.8	 20
 47	 14	239.5	20.4	 20
 48	 14	351.8	33.1	 16
 49	 14	1819.0	201.9	 20
 50	 14	471.0	56.3	 25
 51	 14	291.5	47.9	 20
 52	 14	440.0	37.5	 25
 53	 14	656.0	68.2	 25
 54	 14	424.0	34.0	 20
 55	 14	178.0	21.8	 25
 56	 14	198.0	17.2	 25
 57	 14	203.8	22.1	 20
 58	 14	4473.0	723.6	 25
 59	 14	806.0	114.7	 25
 60	 14	295.0	40.4	 25
 61	 14	191.3	18.5	 20
 62	 14	446.0	72.7	 25
 63	 14	257.0	34.8	 25
 64	 14	458.8	61.5	 16
 65	 14	513.3	41.3	 20
 66	 14	383.8	34.8	 20
 67	 14	408.0	47.5	 16
 68	 14	295.5	18.4	 20
 69	 14	4941.8	794.6	 20
 70	 14	727.8	90.1	 20
 71	 14	228.0	28.9	 25
 72	 14	206.0	23.8	 25
 73	 14	189.0	21.3	 20
 74	 14	221.0	29.5	 25
 75	 14	336.0	62.0	 25
 76	 14	421.8	35.1	 20
 77	 14	475.0	48.5	 25
 78	 14	369.0	37.7	 25
 79	 14	305.5	26.1	 20
 80	 14	482.0	48.2	 25
 81	 14	347.0	27.9	 25
 82	 14	407.3	37.9	 20
 83	 14	381.0	39.1	 25
 84	 14	1128.3	109.6	 20
 85	 14	1721.5	126.6	 16
 86	 14	272.0	25.9	 20
 87	 14	227.5	22.8	 20
 88	 14	302.3	35.7	 16
 89	 14	416.0	59.2	 20
 90	 14	475.0	50.0	 25
 91	 14	264.8	40.3	 20
 92	 14	430.0	81.1	 25
 93	 14	372.0	42.7	 25
 94	 14	329.3	27.9	 20
 95	 14	523.0	36.7	 25
 96	 14	253.0	31.1	 25
 97	 14	501.8	34.3	 20
 98	 14	397.0	35.1	 25
 99	 14	331.0	35.0	 25
100	 14	267.0	40.9	 25
101	 14	488.0	39.1	 20
102	 14	310.0	27.8	 25
103	 14	1060.0	185.7	 25
104	 14	782.8	52.3	 16
105	 14	396.0	30.4	 20
106	 14	656.0	61.7	 20
107	 14	426.5	34.2	 16
108	 14	215.8	32.1	 20
109	 14	368.3	27.1	 20
110	 14	338.3	34.7	 20
111	 14	909.0	67.1	 25
112	 14	1839.0	163.6	 25
113	 14	668.8	43.5	 20
114	 14	967.0	97.5	 25
115	 14	537.0	55.2	 25
116	 14	328.0	33.1	 20
117	 14	465.0	43.4	 25
118	 14	407.0	34.7	 25
119	 14	1413.5	87.6	 20
120	 14	413.0	38.5	 25
121	 14	407.0	28.6	 25
122	 14	535.5	30.1	 20
123	 14	1178.0	63.0	 25
124	 14	1204.3	58.6	 20
125	 14	799.5	43.3	 16
126	 14	687.0	65.0	 20
127	 14	740.3	56.8	 20
128	 14	797.5	55.4	 16
129	 14	708.3	38.7	 20
130	 14	2266.0	272.0	 25
131	 14	504.8	52.9	 20
132	 14	228.0	20.7	 25
133	 14	333.0	33.0	 25
134	 14	325.3	29.5	 20
135	 14	308.0	33.2	 25
136	 14	393.0	42.5	 25
137	 14	204.0	20.5	 20
138	 14	294.0	36.8	 25
139	 14	356.0	30.7	 25
140	 14	246.0	28.8	 25
141	 14	185.5	24.7	 20
142	 14	286.0	36.3	 25
143	 14	545.0	65.0	 25
144	 14	255.3	25.0	 16
145	 14	729.8	55.1	 20
146	 14	947.3	64.9	 20
147	 14	740.8	34.3	 16
148	 14	696.5	38.1	 20
149	 14	2409.3	330.3	 20
150	 14	1440.3	296.6	 20
151	 14	267.0	29.1	 25
152	 14	210.0	15.6	 25
153	 14	233.3	23.0	 20
154	 14	147.0	20.2	 25
155	 14	166.0	25.1	 25
156	 14	214.0	23.8	 20
157	 14	465.0	43.0	 25
158	 14	1790.0	230.6	 25
159	 14	586.5	43.3	 20
160	 14	591.0	51.7	 25
161	 14	371.0	42.4	 25
162	 14	682.8	112.1	 20
163	 14	451.0	46.7	 25
164	 14	841.8	123.6	 20
165	 14	271.3	20.3	 16
166	 14	214.8	27.0	 20
167	 14	351.3	41.4	 20
168	 14	188.3	27.5	 16
169	 14	264.0	31.3	 20
170	 14	247.0	29.7	 25
171	 14	493.5	44.7	 20
172	 14	970.0	209.2	 25
173	 14	481.0	49.8	 25
174	 14	414.8	54.8	 20
175	 14	534.0	42.5	 25
176	 14	623.0	73.5	 25
177	 14	502.3	54.5	 20
178	 14	394.0	108.1	 25
179	 14	470.0	47.0	 25
180	 14	5054.0	799.8	 25
181	 14	487.8	50.5	 20
182	 14	860.0	50.9	 25
183	 14	688.0	86.5	 25
184	 14	306.5	28.0	 16
185	 14	338.3	28.4	 20
186	 14	1476.3	127.2	 20
187	 14	608.3	53.7	 16
188	 14	409.0	33.4	 20
189	 14	291.5	28.4	 20
190	 14	264.3	17.0	 20
191	 14	239.0	29.2	 25
192	 14	281.0	27.5	 25
193	 14	1814.5	300.7	 20
194	 14	2011.0	184.1	 25
195	 14	1037.0	76.2	 25
196	 14	351.3	37.2	 20
197	 14	309.0	32.8	 25
198	 14	797.0	68.3	 25
199	 14	1870.0	204.9	 20
200	 14	475.0	34.9	 25
201	 14	1564.0	131.6	 25
202	 14	294.3	28.3	 20
203	 14	1534.0	110.2	 25
204	 14	414.5	42.9	 20
205	 14	1267.5	85.6	 16
206	 14	450.3	44.9	 20
207	 14	556.8	47.5	 20
208	 14	1166.3	103.7	 16
209	 14	433.5	40.7	 20
210	 14	564.0	50.8	 25
211	 14	1804.3	166.0	 20
212	 14	2846.0	314.6	 25
213	 14	4642.0	715.9	 25
214	 14	802.5	67.8	 20
215	 14	525.0	57.0	 25
216	 14	377.0	30.0	 25
217	 14	505.0	54.9	 25
218	 14	710.3	76.9	 20
219	 14	539.0	51.6	 25
220	 14	744.0	87.6	 25
221	 14	217.5	19.9	 20
222	 14	244.0	26.8	 25
223	 14	253.0	41.0	 25
224	 14	758.8	50.2	 16
225	 14	603.8	47.0	 20
226	 14	3324.0	504.7	 20
227	 14	387.3	41.4	 16
228	 14	422.8	26.0	 20
229	 14	1310.0	87.2	 20
230	 14	2778.5	391.6	 20
231	 14	4980.0	788.1	 25
232	 14	596.0	39.7	 25
233	 14	569.8	54.0	 20
234	 14	537.0	66.7	 25
235	 14	539.0	63.0	 25
236	 14	441.3	48.0	 20
237	 14	245.0	24.2	 25
238	 14	579.0	66.5	 25
239	 14	789.3	83.0	 20
240	 14	320.0	38.9	 25
241	 14	350.0	31.3	 25
242	 14	195.5	25.9	 20
243	 14	451.0	54.5	 25
244	 14	1027.0	135.0	 20
245	 14	552.3	46.1	 16
246	 14	377.5	48.3	 20
247	 14	394.3	29.7	 20
248	 14	348.0	31.6	 16
249	 14	558.8	35.4	 20
250	 14	3106.0	530.5	 25
251	 14	1204.5	208.1	 20
252	 14	551.0	93.1	 25
253	 14	1280.0	88.5	 25
254	 14	2927.0	278.4	 20
255	 14	667.0	54.2	 25
256	 14	484.0	48.8	 25
257	 14	665.0	41.2	 25
258	 14	1410.8	97.0	 20
259	 14	1091.0	111.2	 25
260	 14	1729.0	202.2	 25
261	 14	2201.8	335.3	 20
262	 14	4476.0	520.9	 25
263	 14	1524.0	94.1	 25
264	 14	651.3	68.6	 16
265	 14	441.3	44.4	 20
266	 14	322.0	29.5	 20
267	 14	282.0	26.5	 16
268	 14	237.8	28.9	 20
269	 14	274.3	32.8	 20
270	 14	185.0	23.0	 20
271	 14	403.0	29.8	 25
272	 14	269.0	36.9	 25
273	 14	475.8	33.6	 20
274	 14	321.0	28.0	 25
275	 14	708.0	50.2	 25
276	 14	1877.5	96.5	 20
277	 14	442.0	45.0	 25
278	 14	1509.0	125.2	 25
279	 14	1603.8	143.0	 20
280	 14	229.0	20.7	 25
281	 14	266.0	27.9	 25
282	 14	223.0	20.2	 20
283	 14	220.0	33.4	 25
284	 14	276.8	31.3	 20
285	 14	289.0	37.7	 16
286	 14	234.0	24.4	 20
287	 14	327.8	35.1	 20
288	 14	349.8	30.1	 16
289	 14	443.5	28.1	 20
290	 14	486.0	50.8	 25
291	 14	408.5	36.7	 20
292	 14	459.0	41.9	 25
293	 14	188.0	26.0	 25
294	 14	170.5	26.5	 20
295	 14	263.0	41.8	 25
296	 14	236.0	33.0	 25
297	 14	228.0	25.6	 25
298	 14	442.0	80.4	 20
299	 14	470.0	46.3	 25
300	 14	206.0	29.6	 25
301	 14	238.5	24.7	 20
302	 14	221.0	22.6	 25
303	 14	266.0	26.5	 25
304	 14	461.0	40.5	 16
305	 14	296.8	25.5	 20
306	 14	506.0	45.3	 20
307	 14	313.5	29.3	 16
308	 14	483.3	50.6	 20
309	 14	224.0	15.5	 20
310	 14	236.3	32.7	 20
311	 14	214.0	18.4	 25
312	 14	2020.0	358.3	 25
313	 14	390.0	49.2	 20
314	 14	360.0	30.8	 25
315	 14	243.0	30.9	 25
316	 14	313.5	23.6	 20
317	 14	328.0	44.3	 25
318	 14	300.0	51.1	 25
319	 14	837.8	78.6	 20
320	 14	738.0	41.2	 25
321	 14	557.0	55.1	 25
322	 14	324.3	32.6	 20
323	 14	581.0	73.8	 25
324	 14	475.3	46.3	 20
325	 14	283.5	23.8	 16
326	 14	268.3	20.4	 20
327	 14	263.8	29.7	 20
328	 14	378.5	37.1	 16
329	 14	300.5	38.8	 20
330	 14	244.0	21.9	 25
331	 14	271.3	28.3	 20
332	 14	535.0	53.1	 25
333	 14	588.0	55.2	 25
334	 14	915.8	89.6	 20
335	 14	605.0	53.2	 25
336	 14	322.0	39.2	 25
337	 14	3061.0	485.3	 25
338	 14	441.5	29.7	 20
339	 14	2123.0	164.9	 25
340	 14	747.0	136.2	 25
341	 14	779.3	59.4	 20
342	 14	536.0	49.2	 25
343	 14	1521.0	143.5	 25
344	 14	587.3	36.1	 16
345	 14	435.3	41.5	 20
346	 14	2325.8	186.3	 20
347	 14	1095.5	49.2	 16
348	 14	504.0	35.3	 20
349	 14	851.3	131.8	 20
350	 14	240.0	35.1	 20
351	 14	159.0	17.0	 25
352	 14	253.0	28.2	 25
353	 14	340.8	44.1	 20
354	 14	373.0	65.4	 25
355	 14	395.0	35.6	 25
356	 14	470.3	29.4	 20
357	 14	641.0	57.2	 25
358	 14	730.0	62.5	 25
359	 14	420.5	39.8	 20
360	 14	434.0	48.3	 25
361	 14	206.0	20.4	 25
362	 14	225.5	24.2	 20
363	 14	202.0	24.3	 25
364	 14	211.0	21.8	 20
365	 14	177.8	25.6	 16
366	 14	330.3	34.8	 20
367	 14	1262.8	137.8	 20
368	 14	298.5	37.0	 16
369	 14	713.5	84.4	 20
370	 14	357.0	52.8	 25
371	 14	286.3	22.4	 20
372	 14	534.0	61.2	 25
373	 14	278.0	32.0	 25
374	 14	818.8	100.9	 20
375	 14	965.0	139.0	 25
376	 14	467.0	53.3	 25
377	 14	911.0	79.2	 25
378	 14	1437.0	78.9	 20
379	 14	429.0	39.9	 25
380	 14	354.0	54.9	 25
381	 14	515.5	30.8	 20
382	 14	770.0	73.7	 25
383	 14	3069.0	428.6	 25
384	 14	1054.0	50.6	 16
385	 14	334.0	31.8	 20
386	 14	586.0	44.1	 20
387	 14	252.3	29.6	 16
388	 14	256.5	24.1	 20
389	 14	246.5	23.0	 20
390	 14	312.5	24.8	 20
391	 14	264.0	24.7	 25
392	 14	191.0	23.5	 25
393	 14	228.3	22.3	 20
394	 14	225.0	24.5	 25
395	 14	228.0	19.1	 25
396	 14	259.3	25.6	 20
397	 14	294.0	29.5	 25
398	 14	331.0	50.5	 25
399	 14	3755.0	422.5	 20
400	 14	561.0	41.0	 25
401	 14	178.0	20.4	 25
402	 14	281.5	30.7	 20
403	 14	880.0	118.0	 25
404	 14	595.3	46.4	 20
405	 14	288.8	26.1	 16
406	 14	358.3	39.0	 20
407	 14	520.8	44.3	 20
408	 14	572.0	34.1	 16
409	 14	456.0	52.7	 20
410	 14	320.0	36.6	 25
411	 14	269.5	27.2	 20
412	 14	313.0	47.3	 25
413	 14	303.0	43.8	 25
414	 14	338.3	23.2	 20
415	 14	1190.0	183.2	 25
416	 14	476.0	46.5	 25
417	 14	421.0	50.6	 25
418	 14	264.0	19.8	 20
419	 14	280.0	23.5	 25
420	 14	443.0	72.3	 25
421	 14	2364.5	159.7	 20
422	 14	1021.0	121.4	 25
423	 14	832.0	120.4	 25
424	 14	664.3	62.9	 16
425	 14	473.8	40.0	 20
426	 14	321.0	39.2	 20
427	 14	327.3	39.4	 16
428	 14	502.5	54.5	 20
429	 14	1029.5	58.5	 20
430	 14	395.8	44.9	 20
431	 14	296.0	26.7	 25
432	 14	261.0	26.5	 25
433	 14	290.0	32.6	 20
434	 14	197.0	27.3	 25
435	 14	264.0	32.8	 25
436	 14	237.5	27.2	 20
437	 14	330.0	24.3	 25
438	 14	208.0	29.0	 25
439	 14	231.0	24.2	 20
440	 14	275.0	29.4	 25
441	 14	385.0	47.0	 25
442	 14	297.3	28.6	 20
443	 14	246.0	35.0	 25
444	 14	613.0	67.2	 20
445	 14	312.5	37.1	 16
446	 14	336.5	28.4	 20
447	 14	283.0	19.9	 20
448	 14	220.8	29.6	 16
449	 14	240.0	13.4	 20
450	 14	329.0	25.6	 25
451	 14	227.5	15.5	 20
452	 14	1402.0	250.2	 25
453	 14	479.0	37.2	 25
454	 14	1013.8	119.8	 20
455	 14	1869.0	267.5	 25
456	 14	478.0	58.1	 25
457	 14	440.0	72.6	 25
458	 14	233.8	21.8	 20
459	 14	420.0	55.1	 25
460	 14	252.0	22.9	 25
461	 14	716.0	65.2	 20
462	 14	3193.0	331.3	 25
463	 14	1808.0	363.0	 25
464	 14	287.0	34.9	 16
465	 14	243.3	19.8	 20
466	 14	753.5	89.5	 20
467	 14	721.8	49.2	 16
468	 14	4147.0	574.7	 20
469	 14	334.0	28.2	 20
470	 14	334.8	32.1	 20
471	 14	286.0	28.3	 25
472	 14	540.0	46.9	 25
473	 14	328.5	42.3	 20
474	 14	948.0	184.8	 25
475	 14	390.0	46.5	 25
476	 14	266.0	27.0	 20
477	 14	269.0	23.8	 25
478	 14	240.0	26.5	 25
479	 14	211.3	18.8	 20
480	 14	198.0	25.7	 25
481	 14	384.0	41.5	 25
482	 14	625.8	47.7	 20
483	 14	1597.0	235.8	 25
484	 14	442.8	57.4	 20
485	 14	851.0	55.2	 16
486	 14	1910.5	123.6	 20
487	 14	348.0	41.6	 20
488	 14	237.0	21.8	 16
489	 14	245.8	18.6	 20
490	 14	378.0	41.4	 25
491	 14	376.5	42.6	 20
492	 14	332.0	34.0	 25
493	 14	698.0	61.9	 25
494	 14	3996.3	639.4	 20
495	 14	905.0	130.0	 25
496	 14	1289.0	67.4	 25
497	 14	794.0	80.7	 25
498	 14	4746.5	422.0	 20
499	 14	1024.0	67.9	 25
500	 14	1485.0	94.0	 25
501	 14	599.5	52.8	 20
502	 14	2202.0	126.8	 25
503	 14	798.0	67.5	 25
504	 14	426.3	76.3	 16
505	 14	348.0	38.4	 20
506	 14	313.8	35.4	 20
507	 14	187.3	19.5	 16
508	 14	405.0	58.2	 20
509	 14	456.8	42.4	 20
510	 14	272.8	27.7	 20
511	 14	372.0	53.6	 25
512	 14	706.0	85.9	 25
513	 14	389.0	38.5	 20
514	 14	789.0	102.4	 25
515	 14	1824.0	200.3	 25
516	 14	1355.3	98.1	 20
517	 14	2080.0	456.5	 25
518	 14	1230.0	146.6	 25
519	 14	999.8	69.8	 20
520	 14	597.0	62.7	 25
521	 14	495.0	34.3	 25
522	 14	432.8	52.0	 20
523	 14	362.0	28.4	 25
524	 14	1824.0	238.3	 20
525	 14	359.0	28.3	 16
526	 14	352.5	31.0	 20
527	 14	946.0	66.1	 20
528	 14	506.3	41.6	 16
529	 14	984.5	77.0	 20
530	 14	1873.0	345.0	 25
531	 14	3324.5	600.5	 20
532	 14	3293.0	477.3	 25
533	 14	1605.0	178.3	 25
534	 14	449.5	45.9	 20
535	 14	307.0	27.1	 25
536	 14	694.0	84.8	 25
537	 14	1093.0	138.1	 25
538	 14	1054.5	90.3	 20
539	 14	937.0	102.6	 25
540	 14	1994.0	156.7	 25
541	 14	752.5	68.2	 20
542	 14	724.0	57.9	 25
543	 14	322.0	32.8	 25
544	 14	263.8	23.7	 16
545	 14	221.3	29.5	 20
546	 14	478.0	54.7	 20
547	 14	392.5	45.6	 16
548	 14	300.3	25.4	 20
549	 14	353.8	50.8	 20
550	 14	491.0	38.8	 20
551	 14	204.0	23.8	 25
552	 14	391.0	41.2	 25
553	 14	267.3	28.2	 20
554	 14	434.0	44.3	 25
555	 14	255.0	24.1	 25
556	 14	633.8	55.4	 20
557	 14	1423.0	195.6	 25
558	 14	363.0	35.6	 25
559	 14	386.3	38.6	 20
560	 14	310.0	28.0	 25
561	 14	436.0	45.5	 25
562	 14	511.3	33.0	 20
563	 14	1236.0	216.6	 25
564	 14	308.0	29.8	 20
565	 14	434.8	46.2	 16
566	 14	277.5	32.5	 20
567	 14	326.3	34.0	 20
568	 14	340.8	32.8	 16
569	 14	873.8	130.3	 20
570	 14	579.0	164.8	 25
571	 14	472.5	49.1	 20
572	 14	348.0	55.2	 25
573	 14	1248.0	185.8	 25
574	 14	423.5	37.1	 20
575	 14	495.0	52.3	 25
576	 14	415.0	36.0	 25
577	 14	307.0	53.4	 25
578	 14	371.3	47.3	 20
579	 14	233.0	27.7	 25
580	 14	405.0	39.6	 25
581	 14	323.0	32.0	 20
582	 14	999.0	154.8	 25
583	 14	1278.0	133.2	 25
584	 14	3735.0	457.9	 16
585	 14	249.8	32.6	 20
586	 14	287.5	22.3	 20
587	 14	259.8	22.2	 16
588	 14	256.3	27.0	 20
589	 14	368.5	35.4	 20
590	 14	437.5	41.5	 20
591	 14	1061.0	144.3	 25
592	 14	246.0	25.3	 25
593	 14	395.3	32.9	 20
594	 14	590.0	62.8	 25
595	 14	1611.0	199.5	 25
596	 14	938.0	97.3	 20
597	 14	1449.0	237.7	 25
598	 14	1071.0	123.8	 25
599	 14	751.3	34.6	 20
600	 14	390.0	26.9	 25
601	 14	6416.0	1291.8	 25
602	 14	289.3	28.8	 20
603	 14	687.0	142.9	 25
604	 14	364.8	51.2	 20
605	 14	267.0	29.4	 16
606	 14	225.0	21.2	 20
607	 14	404.8	29.5	 20
608	 14	286.0	54.6	 16
609	 14	472.0	58.2	 20
610	 14	409.0	37.5	 25
611	 14	1344.8	137.1	 20
612	 14	579.0	106.3	 25
613	 14	630.0	72.2	 25
614	 14	1722.0	252.9	 20
615	 14	768.0	54.1	 25
616	 14	3066.0	605.4	 25
617	 14	244.0	19.4	 25
618	 14	250.0	24.8	 20
619	 14	305.0	35.0	 25
620	 14	261.0	29.7	 25
621	 14	868.0	94.0	 20
622	 14	546.0	69.5	 25
623	 14	3717.0	250.9	 25
624	 14	903.0	48.9	 16
625	 14	672.8	60.1	 20
626	 14	755.8	53.6	 20
627	 14	316.5	29.2	 16
628	 14	306.0	37.0	 20
629	 14	200.0	17.9	 20
630	 14	255.0	23.5	 20
631	 14	360.0	52.4	 25
632	 14	164.0	19.3	 25
633	 14	191.0	33.1	 20
634	 14	199.0	23.9	 25
635	 14	288.0	26.7	 25
636	 14	905.8	97.8	 20
637	 14	873.0	127.9	 25
638	 14	3852.0	786.5	 25
639	 14	13163.0	2024.5	 20
  0	 15	393.0	28.7	 25
  1	 15	280.0	30.6	 25
  2	 15	248.3	29.8	 20
  3	 15	5753.0	1008.6	 25
  4	 15	849.0	75.3	 25
  5	 15	9065.0	918.0	 20
  6	 15	1084.0	121.1	 25
  7	 15	220.0	23.2	 25
  8	 15	234.0	28.8	 20
  9	 15	341.0	31.8	 25
 10	 15	1103.5	135.3	 20
 11	 15	2473.8	149.2	 16
 12	 15	994.0	40.6	 20
 13	 15	689.3	68.1	 20
 14	 15	1583.0	68.7	 16
 15	 15	1456.5	110.1	 20
 16	 15	521.0	42.9	 20
 17	 15	2185.3	139.6	 20
 18	 15	1077.0	77.2	 25
 19	 15	627.0	58.0	 25
 20	 15	3840.0	428.7	 20
 21	 15	308.0	32.5	 25
 22	 15	476.0	50.6	 25
 23	 15	231.8	25.3	 20
 24	 15	5675.0	1054.3	 25
 25	 15	215.0	24.0	 25
 26	 15	408.0	46.4	 25
 27	 15	324.8	40.8	 20
 28	 15	2049.0	225.8	 25
 29	 15	605.0	61.2	 25
 30	 15	1339.0	123.0	 16
 31	 15	175.3	24.6	 20
 32	 15	175.3	23.7	 20
 33	 15	288.8	19.7	 16
 34	 15	390.3	34.8	 20
 35	 15	290.0	44.7	 20
 36	 15	232.5	23.8	 16
 37	 15	244.0	31.4	 25
 38	 15	363.0	35.9	 25
 39	 15	7273.5	513.8	 20
 40	 15	892.0	86.7	 25
 41	 15	850.0	90.2	 25
 42	 15	328.5	40.8	 20
 43	 15	647.0	56.6	 25
 44	 15	815.0	51.7	 25
 45	 15	9649.3	1018.3	 20
 46	 15	443.0	33.6	 25
 47	 15	459.0	41.9	 25
 48	 15	5152.8	844.0	 20
 49	 15	605.0	47.1	 25
 50	 15	9407.8	1565.8	 20
 51	 15	1183.8	54.5	 16
 52	 15	13126.5	1470.6	 20
 53	 15	522.0	38.6	 20
 54	 15	450.0	39.6	 16
 55	 15	391.3	33.2	 20
 56	 15	340.0	29.2	 20
 57	 15	1800.0	206.2	 20
 58	 15	254.0	32.5	 25
 59	 15	2127.0	391.7	 25
 60	 15	244.0	22.9	 20
 61	 15	211.0	30.9	 25
 62	 15	1180.0	183.0	 25
 63	 15	386.0	43.9	 25
 64	 15	3078.5	355.4	 20
 65	 15	433.0	38.6	 25
 66	 15	484.0	39.7	 25
 67	 15	5550.5	880.8	 20
 68	 15	653.0	78.5	 25
 69	 15	557.0	72.0	 25
 70	 15	223.8	26.1	 16
 71	 15	5006.8	752.9	 20
 72	 15	239.5	30.0	 20
 73	 15	1228.5	124.6	 16
 74	 15	4467.3	649.2	 20
 75	 15	625.3	78.7	 20
 76	 15	216.8	31.2	 16
 77	 15	373.0	38.2	 25
 78	 15	328.0	19.3	 25
 79	 15	391.5	29.9	 20
 80	 15	2767.0	348.7	 25
 81	 15	190.0	31.0	 25
 82	 15	233.0	27.3	 20
 83	 15	392.0	43.1	 25
 84	 15	483.0	59.7	 25
 85	 15	472.0	54.0	 20
 86	 15	582.0	48.2	 25
 87	 15	364.0	50.4	 25
 88	 15	173.0	19.8	 20
 89	 15	191.0	19.1	 25
 90	 15	205.0	21.1	 20
 91	 15	191.0	19.9	 16
 92	 15	219.0	14.2	 20
 93	 15	6894.3	1164.3	 20
 94	 15	331.3	34.0	 16
 95	 15	308.0	30.7	 20
 96	 15	147.8	10.8	 20
 97	 15	914.0	97.5	 20
 98	 15	346.0	29.7	 25
 99	 15	234.0	22.7	 25
100	 15	282.8	29.8	 20
101	 15	236.0	26.5	 25
102	 15	233.0	29.8	 25
103	 15	289.0	31.5	 25
104	 15	568.5	48.9	 20
105	 15	552.0	39.8	 25
106	 15	696.0	71.1	 25
107	 15	2457.3	360.3	 20
108	 15	1065.0	193.6	 25
109	 15	263.0	56.2	 25
110	 15	247.8	25.7	 16
111	 15	1849.3	172.0	 20
112	 15	4382.8	418.4	 20
113	 15	485.8	42.6	 16
114	 15	1697.5	176.6	 20
115	 15	1453.5	65.7	 20
116	 15	3551.3	199.4	 16
117	 15	389.0	44.2	 25
118	 15	948.0	160.3	 25
119	 15	405.5	34.7	 20
120	 15	365.0	31.1	 25
121	 15	237.0	27.2	 25
122	 15	647.5	46.0	 20
123	 15	1721.0	153.5	 25
124	 15	1661.0	143.0	 25
125	 15	524.3	38.7	 20
126	 15	1066.0	104.5	 25
127	 15	255.0	31.4	 25
128	 15	421.3	30.8	 20
129	 15	986.0	89.3	 25
130	 15	1250.5	111.4	 20
131	 15	186.3	23.8	 16
132	 15	214.5	23.5	 20
133	 15	183.5	19.4	 20
134	 15	2089.8	159.4	 16
135	 15	7375.0	1075.4	 20
136	 15	260.0	26.2	 20
137	 15	399.8	40.9	 20
138	 15	4444.0	849.0	 25
139	 15	408.0	46.3	 25
140	 15	251.5	35.0	 20
141	 15	282.0	33.7	 25
142	 15	229.0	24.2	 25
143	 15	261.0	25.5	 25
144	 15	1246.5	196.3	 20
145	 15	483.0	68.0	 25
146	 15	274.0	27.5	 25
147	 15	314.3	34.3	 20
148	 15	253.0	25.1	 25
149	 15	4758.0	1165.4	 25
150	 15	285.3	27.4	 16
151	 15	187.8	21.8	 20
152	 15	505.3	66.9	 20
153	 15	1539.8	157.2	 16
154	 15	366.0	43.3	 20
155	 15	905.0	81.8	 20
156	 15	511.3	66.1	 16
157	 15	1389.0	105.8	 25
158	 15	685.0	72.3	 25
159	 15	1163.0	74.3	 20
160	 15	945.0	94.1	 25
161	 15	530.0	64.3	 25
162	 15	233.0	27.7	 20
163	 15	229.0	36.1	 25
164	 15	319.0	30.8	 25
165	 15	404.5	40.0	 20
166	 15	177.0	21.0	 25
167	 15	2464.0	588.5	 25
168	 15	3308.0	655.3	 20
169	 15	284.0	31.4	 25
170	 15	368.8	39.7	 20
171	 15	3188.0	241.6	 16
172	 15	346.3	29.5	 20
173	 15	232.8	21.8	 20
174	 15	7858.8	784.0	 16
175	 15	261.5	26.8	 20
176	 15	354.5	40.3	 20
177	 15	488.5	46.2	 20
178	 15	1814.0	202.4	 25
179	 15	1831.0	183.3	 25
180	 15	593.3	61.7	 20
181	 15	743.0	46.4	 25
182	 15	2067.0	152.0	 25
183	 15	2383.0	243.5	 25
184	 15	2007.8	263.5	 20
185	 15	886.0	91.7	 25
186	 15	1605.0	177.4	 25
187	 15	16822.5	3342.5	 20
188	 15	2798.0	529.8	 25
189	 15	2175.0	451.9	 25
190	 15	445.8	34.8	 16
191	 15	391.8	36.0	 20
192	 15	232.5	32.8	 20
193	 15	584.0	50.5	 16
194	 15	468.5	37.2	 20
195	 15	387.8	39.6	 20
196	 15	468.3	29.8	 16
197	 15	1650.0	246.9	 25
198	 15	1624.0	198.6	 25
199	 15	1634.0	214.5	 20
200	 15	305.0	33.4	 25
201	 15	650.0	58.5	 25
202	 15	1840.8	142.1	 20
203	 15	654.0	58.5	 25
204	 15	589.0	52.4	 25
205	 15	1259.0	121.4	 20
206	 15	1708.0	136.3	 25
207	 15	527.0	66.8	 25
208	 15	839.8	140.7	 20
209	 15	239.0	32.6	 25
210	 15	759.3	59.8	 20
211	 15	830.3	56.3	 16
212	 15	1318.5	121.5	 20
213	 15	461.8	50.6	 20
214	 15	4382.0	489.2	 16
215	 15	782.0	77.4	 20
216	 15	7160.8	929.6	 20
217	 15	600.3	61.6	 20
218	 15	264.0	26.2	 25
219	 15	317.0	33.3	 25
220	 15	281.5	23.9	 20
221	 15	1247.0	188.4	 25
222	 15	599.0	41.3	 25
223	 15	242.0	21.6	 25
224	 15	234.5	21.5	 20
225	 15	8268.0	1733.8	 25
226	 15	4604.0	935.0	 25
227	 15	230.5	28.8	 20
228	 15	229.0	27.2	 25
229	 15	410.0	25.3	 25
230	 15	576.8	45.8	 16
231	 15	703.0	40.5	 20
232	 15	484.5	44.0	 20
233	 15	503.3	42.5	 16
234	 15	5621.0	777.4	 20
235	 15	260.0	34.3	 20
236	 15	366.0	36.2	 16
237	 15	1641.0	307.8	 25
238	 15	262.0	23.0	 25
239	 15	277.8	22.9	 20
240	 15	4784.0	743.6	 25
241	 15	1226.0	131.3	 25
242	 15	498.3	48.0	 20
243	 15	568.0	65.3	 25
244	 15	722.0	73.3	 25
245	 15	19146.0	3287.8	 20
246	 15	6250.0	1328.2	 25
247	 15	1192.0	166.5	 25
248	 15	526.3	36.5	 20
249	 15	496.0	40.4	 25
250	 15	379.0	32.2	 20
251	 15	242.8	16.5	 16
252	 15	335.3	27.8	 20
253	 15	933.0	92.7	 20
254	 15	355.3	31.7	 16
255	 15	317.5	29.3	 20
256	 15	2301.8	243.6	 20
257	 15	390.3	42.6	 20
258	 15	450.0	42.9	 25
259	 15	668.0	44.5	 25
260	 15	1133.5	186.7	 20
261	 15	240.0	21.9	 25
262	 15	1422.0	207.0	 25
263	 15	9516.0	1701.6	 25
264	 15	1587.5	98.8	 20
265	 15	629.0	58.1	 25
266	 15	253.0	25.4	 25
267	 15	253.3	37.6	 20
268	 15	358.0	58.5	 25
269	 15	242.0	25.0	 25
270	 15	242.0	24.3	 16
271	 15	1105.5	115.0	 20
272	 15	5934.3	1114.1	 20
273	 15	3746.3	326.6	 16
274	 15	1701.3	181.6	 20
275	 15	242.5	29.4	 20
276	 15	311.0	33.5	 16
277	 15	1181.0	96.5	 25
278	 15	1544.0	173.2	 25
279	 15	2498.0	215.0	 20
280	 15	746.0	91.9	 25
281	 15	408.0	37.8	 25
282	 15	1495.8	159.0	 20
283	 15	664.0	89.0	 25
284	 15	316.0	30.3	 25
285	 15	338.0	24.8	 20
286	 15	276.0	26.5	 25
287	 15	393.0	41.0	 25
288	 15	2706.0	403.1	 20
289	 15	1977.0	357.2	 25
290	 15	4175.5	754.5	 20
291	 15	493.0	38.1	 16
292	 15	206.8	17.0	 20
293	 15	204.3	26.8	 20
294	 15	3439.3	393.8	 16
295	 15	294.3	40.6	 20
296	 15	245.3	23.5	 20
297	 15	376.8	35.0	 20
298	 15	1541.0	223.7	 25
299	 15	317.0	36.4	 25
300	 15	209.3	19.7	 20
301	 15	178.0	15.5	 25
302	 15	351.0	41.7	 25
303	 15	741.0	84.8	 25
304	 15	248.0	27.9	 20
305	 15	533.0	77.5	 25
306	 15	353.0	32.3	 25
307	 15	7506.8	1425.6	 20
308	 15	404.0	34.9	 25
309	 15	670.0	127.5	 25
310	 15	607.5	30.8	 16
311	 15	240.8	32.1	 20
312	 15	1354.8	118.2	 20
313	 15	490.3	46.9	 16
314	 15	1386.3	70.7	 20
315	 15	295.5	27.0	 20
316	 15	9087.5	702.0	 16
317	 15	526.0	58.5	 25
318	 15	2286.0	177.7	 25
319	 15	11633.3	1051.4	 20
320	 15	2185.0	138.3	 25
321	 15	3949.0	305.1	 25
322	 15	551.3	42.8	 20
323	 15	1164.0	159.9	 25
324	 15	1118.0	137.4	 25
325	 15	2347.3	345.3	 20
326	 15	310.0	33.1	 25
327	 15	1571.0	281.2	 25
328	 15	2854.3	511.6	 20
329	 15	308.0	28.1	 25
330	 15	324.5	37.5	 20
331	 15	6060.8	391.7	 16
332	 15	281.5	20.2	 20
333	 15	218.0	23.3	 20
334	 15	258.0	23.1	 16
335	 15	249.5	31.5	 20
336	 15	566.3	61.0	 20
337	 15	887.5	49.0	 20
338	 15	1893.0	134.2	 25
339	 15	4688.0	327.3	 25
340	 15	1157.8	69.7	 20
341	 15	1460.0	175.4	 25
342	 15	2051.0	210.7	 25
343	 15	1259.0	104.8	 25
344	 15	4741.3	406.7	 20
345	 15	440.0	34.2	 25
346	 15	485.0	62.9	 25
347	 15	1514.3	102.2	 20
348	 15	1744.0	183.2	 25
349	 15	599.0	55.2	 25
350	 15	699.5	47.4	 16
351	 15	461.0	36.1	 20
352	 15	418.0	35.8	 20
353	 15	513.3	47.3	 16
354	 15	853.8	91.4	 20
355	 15	368.0	37.0	 20
356	 15	482.3	43.1	 16
357	 15	309.0	33.4	 25
358	 15	660.0	50.0	 25
359	 15	2538.0	174.5	 20
360	 15	313.0	41.6	 25
361	 15	8970.0	1358.4	 25
362	 15	257.0	28.1	 20
363	 15	244.0	24.6	 25
364	 15	271.0	33.1	 25
365	 15	246.3	33.1	 20
366	 15	203.0	28.2	 25
367	 15	727.0	171.2	 25
368	 15	2847.3	230.8	 20
369	 15	1173.0	139.8	 25
370	 15	276.3	26.7	 20
371	 15	249.8	27.2	 16
372	 15	305.0	31.1	 20
373	 15	222.5	27.8	 20
374	 15	351.3	24.8	 16
375	 15	3422.0	446.9	 20
376	 15	922.0	83.8	 20
377	 15	794.0	60.9	 20
378	 15	769.0	75.2	 25
379	 15	362.0	34.1	 25
380	 15	261.8	25.8	 20
381	 15	6536.0	1317.9	 25
382	 15	363.0	27.0	 25
383	 15	757.0	85.4	 25
384	 15	312.5	29.0	 20
385	 15	310.0	27.5	 25
386	 15	267.0	27.9	 25
387	 15	278.3	30.7	 20
388	 15	327.0	34.3	 25
389	 15	4760.0	807.4	 25
390	 15	247.0	28.5	 16
391	 15	2621.3	381.3	 20
392	 15	416.8	36.6	 20
393	 15	262.5	27.5	 16
394	 15	237.8	23.4	 20
395	 15	419.3	40.8	 20
396	 15	243.5	34.1	 16
397	 15	3813.0	571.1	 25
398	 15	274.0	21.9	 25
399	 15	333.3	31.6	 20
400	 15	382.0	38.7	 25
401	 15	359.0	53.6	 25
402	 15	602.8	46.7	 20
403	 15	209.0	24.5	 25
404	 15	281.0	39.0	 25
405	 15	1140.5	170.4	 20
406	 15	257.0	33.0	 25
407	 15	233.0	19.4	 25
408	 15	312.5	24.0	 20
409	 15	331.0	30.0	 25
410	 15	215.8	33.0	 20
411	 15	3349.5	305.3	 16
412	 15	2082.3	328.5	 20
413	 15	603.0	62.3	 20
414	 15	1886.8	139.1	 16
415	 15	1561.8	207.6	 20
416	 15	943.0	80.0	 20
417	 15	237.0	25.7	 20
418	 15	203.0	24.6	 25
419	 15	1521.0	178.5	 25
420	 15	438.8	39.5	 20
421	 15	770.0	82.1	 25
422	 15	2553.0	238.3	 25
423	 15	820.0	85.4	 25
424	 15	1375.0	145.0	 20
425	 15	856.0	53.9	 25
426	 15	708.0	48.2	 25
427	 15	328.3	33.9	 20
428	 15	226.0	28.7	 25
429	 15	1096.0	179.9	 25
430	 15	207.8	25.6	 16
431	 15	211.3	19.3	 20
432	 15	414.8	44.1	 20
433	 15	338.0	38.5	 16
434	 15	347.8	33.4	 20
435	 15	682.3	56.4	 20
436	 15	289.3	40.8	 16
437	 15	396.0	37.8	 25
438	 15	3722.0	607.0	 25
439	 15	181.8	22.4	 20
440	 15	239.0	23.3	 25
441	 15	1173.0	165.1	 25
442	 15	3607.0	343.0	 20
443	 15	4065.0	568.7	 25
444	 15	493.0	49.9	 25
445	 15	465.5	50.6	 20
446	 15	255.0	28.5	 25
447	 15	534.0	57.9	 25
448	 15	828.5	91.1	 20
449	 15	1697.0	161.6	 25
450	 15	620.8	50.1	 20
451	 15	275.3	18.1	 16
452	 15	325.8	32.3	 20
453	 15	330.5	28.5	 20
454	 15	9287.5	618.8	 16
455	 15	650.8	39.7	 20
456	 15	468.5	38.2	 20
457	 15	472.0	40.6	 20
458	 15	235.0	35.6	 25
459	 15	201.0	20.2	 25
460	 15	265.0	30.4	 20
461	 15	384.0	55.0	 25
462	 15	1504.0	258.7	 25
463	 15	423.0	37.3	 25
464	 15	311.0	31.0	 20
465	 15	277.0	28.4	 25
466	 15	416.0	53.5	 25
467	 15	285.5	29.5	 20
468	 15	602.0	74.7	 25
469	 15	3519.0	513.3	 25
470	 15	535.5	42.4	 16
471	 15	368.0	29.1	 20
472	 15	338.3	32.2	 20
473	 15	259.3	20.6	 16
474	 15	328.8	35.6	 20
475	 15	329.5	37.8	 20
476	 15	244.5	25.8	 16
477	 15	328.0	38.6	 25
478	 15	286.0	33.4	 25
479	 15	541.0	38.6	 20
480	 15	2010.0	269.7	 25
481	 15	438.0	38.7	 25
482	 15	1864.3	150.1	 20
483	 15	238.0	33.8	 25
484	 15	362.0	30.9	 25
485	 15	1908.0	93.8	 20
486	 15	7642.0	1518.8	 25
487	 15	283.0	25.3	 25
488	 15	277.3	27.9	 20
489	 15	1265.0	185.1	 25
490	 15	378.8	33.2	 20
491	 15	6138.0	442.5	 16
492	 15	785.5	53.7	 20
493	 15	4787.5	547.3	 20
494	 15	912.0	80.1	 16
495	 15	1400.0	90.6	 20
496	 15	875.3	40.9	 20
497	 15	939.5	74.8	 20
498	 15	935.0	80.2	 25
499	 15	2418.0	200.3	 25
500	 15	7952.5	857.5	 20
501	 15	338.0	40.7	 25
502	 15	6156.0	831.1	 25
503	 15	10917.0	1565.0	 25
504	 15	1116.8	90.2	 20
505	 15	1595.0	131.6	 25
506	 15	8074.0	1347.3	 25
507	 15	5477.8	490.5	 20
508	 15	2035.0	284.1	 25
509	 15	395.0	29.7	 25
510	 15	274.5	36.9	 16
511	 15	10779.0	1723.3	 20
512	 15	245.8	36.3	 20
513	 15	704.5	56.9	 16
514	 15	785.8	72.3	 20
515	 15	388.5	37.2	 20
516	 15	396.8	59.6	 16
517	 15	660.0	101.9	 25
518	 15	263.0	26.9	 25
519	 15	855.5	127.1	 20
520	 15	505.0	42.2	 25
521	 15	663.0	75.4	 25
522	 15	5568.3	343.6	 20
523	 15	572.0	38.9	 25
524	 15	377.0	27.8	 25
525	 15	321.0	39.7	 20
526	 15	552.0	42.0	 25
527	 15	576.0	58.9	 25
528	 15	329.3	28.4	 20
529	 15	219.0	24.5	 25
530	 15	194.8	13.2	 20
531	 15	270.3	27.9	 16
532	 15	807.3	120.5	 20
533	 15	539.5	43.0	 20
534	 15	2600.0	191.4	 16
535	 15	314.5	34.6	 20
536	 15	2138.3	339.3	 20
537	 15	298.5	27.6	 20
538	 15	4740.0	987.6	 25
539	 15	505.0	43.5	 25
540	 15	1788.3	161.6	 20
541	 15	371.0	25.3	 25
542	 15	1260.0	96.1	 25
543	 15	875.0	91.3	 25
544	 15	11813.5	1204.2	 20
545	 15	405.0	34.5	 25
546	 15	531.0	45.6	 25
547	 15	1859.3	242.6	 20
548	 15	490.0	37.5	 25
549	 15	605.0	42.8	 25
550	 15	2306.8	210.5	 16
551	 15	2688.8	352.9	 20
552	 15	243.5	37.7	 20
553	 15	230.5	21.6	 16
554	 15	289.8	29.1	 20
555	 15	393.5	28.3	 20
556	 15	242.3	26.4	 16
557	 15	1033.0	166.2	 25
558	 15	6105.0	918.6	 25
559	 15	290.5	23.3	 20
560	 15	650.0	52.0	 25
561	 15	3526.0	373.3	 25
562	 15	2066.5	115.2	 20
563	 15	7968.0	780.1	 25
564	 15	22413.0	2771.3	 25
565	 15	815.8	75.5	 20
566	 15	16627.0	2598.2	 25
567	 15	10141.0	1487.5	 25
568	 15	6707.3	827.1	 20
569	 15	914.0	122.6	 25
570	 15	4329.8	340.4	 20
571	 15	519.5	40.1	 16
572	 15	4874.8	830.3	 20
573	 15	293.0	26.9	 20
574	 15	251.8	28.1	 16
575	 15	1132.3	162.7	 20
576	 15	507.8	42.9	 20
577	 15	9445.0	1263.4	 20
578	 15	623.0	79.0	 25
579	 15	694.0	64.1	 25
580	 15	13041.5	1598.3	 20
581	 15	293.0	53.0	 25
582	 15	821.0	341.1	 25
583	 15	669.0	68.3	 25
584	 15	323.8	31.6	 20
585	 15	330.0	33.4	 25
586	 15	247.0	26.3	 25
587	 15	290.3	25.4	 20
588	 15	496.0	56.5	 25
589	 15	275.0	22.3	 25
590	 15	1797.5	115.2	 16
591	 15	482.3	40.8	 20
592	 15	434.0	56.1	 20
593	 15	452.5	41.7	 16
594	 15	4520.8	567.3	 20
595	 15	3330.5	227.3	 20
596	 15	581.8	35.2	 16
597	 15	391.0	31.7	 25
598	 15	2005.0	351.8	 25
599	 15	1488.3	101.2	 20
600	 15	1232.0	137.9	 25
601	 15	4776.0	584.1	 25
602	 15	4879.5	552.6	 20
603	 15	455.0	34.7	 25
604	 15	718.0	47.5	 25
605	 15	551.3	32.8	 20
606	 15	497.0	50.4	 25
607	 15	2421.0	339.4	 25
608	 15	16583.5	1514.1	 20
609	 15	607.0	103.4	 25
610	 15	668.0	52.0	 20
611	 15	345.5	33.7	 16
612	 15	385.5	30.4	 20
613	 15	253.3	24.6	 20
614	 15	569.3	71.4	 16
615	 15	482.5	53.7	 20
616	 15	265.0	35.1	 20
617	 15	2693.5	334.9	 20
618	 15	191.0	41.2	 25
619	 15	255.0	28.6	 25
620	 15	732.5	45.1	 20
621	 15	5736.0	1220.7	 25
622	 15	421.0	35.7	 25
623	 15	345.0	35.3	 25
624	 15	3535.3	523.4	 20
625	 15	340.0	43.4	 25
626	 15	5774.0	1023.4	 25
627	 15	3983.8	402.9	 20
628	 15	864.0	87.3	 25
629	 15	673.0	82.6	 25
630	 15	365.0	36.8	 16
631	 15	596.5	88.4	 20
632	 15	275.3	34.6	 20
633	 15	2674.3	286.0	 16
634	 15	472.8	48.8	 20
635	 15	5280.3	772.5	 20
636	 15	232.0	24.4	 16
637	 15	357.0	25.9	 25
638	 15	4172.0	593.3	 25
639	 15	551.5	133.1	 20
  0	 16	14243.5	1765.0	 20
  1	 16	262.8	23.9	 20
  2	 16	256.3	25.7	 16
  3	 16	881.0	121.0	 20
  4	 16	666.0	85.6	 25
  5	 16	1143.3	96.3	 20
  6	 16	970.0	77.2	 25
  7	 16	204.0	27.4	 25
  8	 16	240.0	25.3	 20
  9	 16	686.0	88.8	 25
 10	 16	475.0	71.2	 25
 11	 16	985.5	94.0	 20
 12	 16	763.0	69.7	 25
 13	 16	531.0	44.0	 25
 14	 16	768.0	89.7	 20
 15	 16	1096.0	96.6	 25
 16	 16	975.0	68.9	 25
 17	 16	667.0	48.4	 16
 18	 16	1608.3	125.0	 20
 19	 16	400.0	43.6	 20
 20	 16	864.5	76.1	 16
 21	 16	315.0	29.0	 20
 22	 16	416.0	28.5	 20
 23	 16	219.3	21.2	 16
 24	 16	612.0	85.8	 25
 25	 16	272.0	26.1	 25
 26	 16	390.3	43.7	 20
 27	 16	414.0	45.1	 25
 28	 16	1246.0	142.1	 25
 29	 16	459.0	40.3	 25
 30	 16	376.5	60.0	 20
 31	 16	177.0	21.1	 25
 32	 16	209.0	26.7	 25
 33	 16	308.3	37.3	 20
 34	 16	326.0	47.3	 25
 35	 16	265.0	28.5	 25
 36	 16	219.3	22.5	 20
 37	 16	229.5	22.9	 20
 38	 16	250.8	24.8	 20
 39	 16	2122.3	253.6	 16
 40	 16	695.8	47.5	 20
 41	 16	454.0	46.2	 20
 42	 16	257.3	32.3	 16
 43	 16	1204.3	134.1	 20
 44	 16	732.0	69.4	 25
 45	 16	2655.5	393.9	 20
 46	 16	510.0	44.2	 25
 47	 16	405.0	44.7	 25
 48	 16	915.3	228.3	 20
 49	 16	453.0	38.1	 25
 50	 16	3014.0	720.9	 25
 51	 16	1141.3	73.9	 20
 52	 16	3144.0	682.2	 25
 53	 16	532.0	51.2	 25
 54	 16	437.8	34.0	 20
 55	 16	394.0	37.9	 25
 56	 16	427.0	62.0	 25
 57	 16	298.5	32.4	 16
 58	 16	254.5	34.9	 20
 59	 16	419.5	69.0	 20
 60	 16	292.3	31.8	 16
 61	 16	209.8	20.8	 20
 62	 16	761.3	97.2	 20
 63	 16	392.8	23.5	 16
 64	 16	954.0	103.9	 25
 65	 16	461.0	53.8	 25
 66	 16	489.5	56.0	 20
 67	 16	1603.0	271.8	 25
 68	 16	521.0	52.0	 25
 69	 16	369.0	50.4	 25
 70	 16	224.0	23.2	 20
 71	 16	488.0	147.6	 25
 72	 16	198.0	24.5	 25
 73	 16	469.3	59.8	 20
 74	 16	538.0	123.7	 25
 75	 16	243.0	35.3	 25
 76	 16	212.3	27.4	 20
 77	 16	254.3	25.1	 20
 78	 16	550.8	49.3	 20
 79	 16	389.0	30.7	 16
 80	 16	2968.0	331.6	 20
 81	 16	177.0	17.3	 20
 82	 16	318.0	29.1	 16
 83	 16	367.3	28.9	 20
 84	 16	307.0	28.8	 25
 85	 16	601.8	46.2	 20
 86	 16	357.0	32.3	 25
 87	 16	478.0	50.8	 25
 88	 16	191.8	26.8	 20
 89	 16	239.0	31.0	 25
 90	 16	235.0	25.2	 25
 91	 16	196.8	19.4	 20
 92	 16	218.0	29.9	 25
 93	 16	1704.0	342.5	 25
 94	 16	674.8	42.7	 20
 95	 16	239.0	28.4	 25
 96	 16	171.0	24.4	 25
 97	 16	255.0	37.3	 16
 98	 16	293.5	17.7	 20
 99	 16	252.3	27.3	 20
100	 16	303.8	24.7	 16
101	 16	209.3	19.8	 20
102	 16	279.8	44.1	 20
103	 16	363.3	35.0	 16
104	 16	727.0	76.7	 25
105	 16	559.0	41.6	 25
106	 16	681.0	51.4	 20
107	 16	444.0	73.2	 25
108	 16	229.0	22.7	 25
109	 16	263.0	29.1	 25
110	 16	247.3	28.7	 20
111	 16	1434.0	122.2	 25
112	 16	2981.0	377.0	 25
113	 16	357.8	29.3	 20
114	 16	411.0	44.8	 25
115	 16	1333.0	111.9	 25
116	 16	1949.0	267.5	 20
117	 16	426.5	72.1	 20
118	 16	507.3	42.5	 20
119	 16	512.3	46.2	 16
120	 16	512.8	41.3	 20
121	 16	240.8	19.2	 20
122	 16	484.8	40.9	 16
123	 16	1570.3	176.8	 20
124	 16	808.0	65.5	 25
125	 16	809.8	52.9	 20
126	 16	613.0	42.7	 25
127	 16	253.0	34.3	 25
128	 16	495.3	49.8	 20
129	 16	713.0	53.9	 25
130	 16	607.0	45.0	 25
131	 16	172.3	21.6	 20
132	 16	195.0	25.1	 25
133	 16	210.0	22.5	 25
134	 16	519.5	61.7	 20
135	 16	2104.0	414.0	 25
136	 16	323.0	39.8	 25
137	 16	296.0	29.8	 16
138	 16	640.5	74.5	 20
139	 16	496.0	40.2	 20
140	 16	263.3	25.1	 16
141	 16	295.5	42.7	 20
142	 16	219.5	27.6	 20
143	 16	216.3	21.6	 16
144	 16	223.0	26.3	 25
145	 16	271.0	24.8	 25
146	 16	235.3	25.2	 20
147	 16	276.0	33.6	 25
148	 16	255.0	37.2	 25
149	 16	587.0	121.8	 25
150	 16	326.3	35.2	 20
151	 16	172.0	23.4	 25
152	 16	228.0	23.2	 25
153	 16	365.3	49.3	 20
154	 16	335.0	33.7	 25
155	 16	893.0	70.5	 25
156	 16	629.0	62.5	 20
157	 16	589.0	51.2	 20
158	 16	970.0	77.6	 20
159	 16	683.5	46.0	 16
160	 16	471.3	48.4	 20
161	 16	302.3	45.8	 20
162	 16	301.8	19.9	 16
163	 16	251.8	33.7	 20
164	 16	329.0	42.3	 25
165	 16	518.3	50.3	 20
166	 16	175.0	16.0	 25
167	 16	325.0	60.0	 25
168	 16	337.0	41.3	 20
169	 16	270.0	32.3	 25
170	 16	511.0	60.2	 25
171	 16	271.5	59.2	 20
172	 16	272.0	35.1	 25
173	 16	282.0	39.0	 25
174	 16	1695.8	294.8	 20
175	 16	247.0	29.7	 25
176	 16	358.0	27.7	 25
177	 16	621.5	53.6	 16
178	 16	2502.8	223.6	 20
179	 16	3538.3	165.9	 20
180	 16	1414.5	79.6	 16
181	 16	1137.8	84.7	 20
182	 16	1518.0	92.5	 20
183	 16	1538.3	114.7	 16
184	 16	1104.0	100.4	 25
185	 16	580.0	52.7	 25
186	 16	1122.3	90.2	 20
187	 16	9321.0	1340.2	 25
188	 16	934.0	86.3	 25
189	 16	1070.0	117.0	 25
190	 16	438.5	48.4	 20
191	 16	511.0	42.2	 25
192	 16	263.0	27.2	 25
193	 16	216.3	21.8	 20
194	 16	389.0	28.8	 25
195	 16	387.0	31.6	 25
196	 16	486.8	46.6	 20
197	 16	322.0	37.6	 20
198	 16	854.8	104.9	 20
199	 16	313.0	44.1	 16
200	 16	288.8	30.6	 20
201	 16	571.5	89.4	 20
202	 16	3178.8	146.5	 16
203	 16	905.8	81.4	 20
204	 16	602.0	39.5	 25
205	 16	1601.3	109.8	 20
206	 16	3036.0	226.6	 25
207	 16	945.0	137.4	 25
208	 16	292.5	34.4	 20
209	 16	241.0	31.3	 25
210	 16	1007.0	118.5	 25
211	 16	495.5	31.8	 20
212	 16	672.0	34.5	 25
213	 16	459.0	59.0	 25
214	 16	444.5	87.0	 20
215	 16	651.0	62.0	 25
216	 16	1504.0	224.4	 25
217	 16	235.0	37.4	 16
218	 16	196.0	24.7	 20
219	 16	268.0	36.8	 20
220	 16	778.8	77.3	 16
221	 16	1074.3	106.7	 20
222	 16	1041.3	60.2	 20
223	 16	205.5	18.6	 16
224	 16	391.0	47.1	 25
225	 16	2182.0	397.1	 25
226	 16	1519.5	246.7	 20
227	 16	316.0	28.3	 25
228	 16	262.0	29.3	 25
229	 16	439.0	31.4	 25
230	 16	506.0	51.1	 20
231	 16	479.0	37.9	 25
232	 16	473.0	37.2	 25
233	 16	467.3	53.6	 20
234	 16	478.0	129.3	 25
235	 16	312.0	40.3	 25
236	 16	275.0	29.4	 20
237	 16	338.5	37.1	 20
238	 16	296.5	33.2	 20
239	 16	284.5	23.1	 16
240	 16	1250.5	144.4	 20
241	 16	1568.5	135.5	 20
242	 16	599.5	46.8	 16
243	 16	506.0	30.6	 20
244	 16	615.0	80.5	 25
245	 16	9466.3	1493.9	 20
246	 16	1970.0	304.2	 25
247	 16	1403.0	132.4	 25
248	 16	587.3	39.1	 20
249	 16	575.0	56.3	 25
250	 16	812.0	85.7	 25
251	 16	393.3	37.5	 20
252	 16	411.0	36.9	 25
253	 16	1500.0	128.5	 25
254	 16	520.0	37.5	 20
255	 16	425.0	48.2	 25
256	 16	2342.0	228.4	 25
257	 16	263.8	29.5	 16
258	 16	494.3	42.3	 20
259	 16	917.3	80.7	 20
260	 16	309.0	18.5	 16
261	 16	265.3	37.6	 20
262	 16	439.8	108.4	 20
263	 16	1774.0	159.7	 16
264	 16	1361.0	120.2	 25
265	 16	454.0	53.2	 25
266	 16	263.3	36.2	 20
267	 16	259.0	33.1	 25
268	 16	187.0	27.1	 25
269	 16	240.0	23.7	 25
270	 16	261.3	35.2	 20
271	 16	460.0	64.5	 25
272	 16	820.0	181.9	 25
273	 16	655.3	69.7	 20
274	 16	265.0	32.7	 25
275	 16	243.0	31.8	 25
276	 16	346.5	38.8	 20
277	 16	989.3	77.8	 20
278	 16	1693.8	231.2	 20
279	 16	437.3	37.1	 16
280	 16	307.3	27.9	 20
281	 16	447.0	51.7	 20
282	 16	333.5	27.6	 16
283	 16	607.0	71.9	 20
284	 16	330.0	29.0	 25
285	 16	367.0	37.5	 20
286	 16	323.0	29.8	 25
287	 16	398.0	37.0	 25
288	 16	985.5	80.7	 20
289	 16	883.0	108.7	 25
290	 16	1041.0	105.6	 25
291	 16	865.5	63.8	 20
292	 16	245.0	20.7	 25
293	 16	249.0	34.3	 25
294	 16	786.5	113.1	 20
295	 16	334.0	30.3	 25
296	 16	256.0	30.8	 25
297	 16	585.3	44.8	 16
298	 16	665.3	42.8	 20
299	 16	373.3	33.5	 20
300	 16	201.5	15.7	 16
301	 16	209.3	31.7	 20
302	 16	201.0	22.9	 20
303	 16	439.8	30.4	 16
304	 16	321.0	39.8	 25
305	 16	339.0	38.3	 25
306	 16	343.3	38.9	 20
307	 16	807.0	160.7	 25
308	 16	313.0	41.2	 25
309	 16	386.0	36.1	 25
310	 16	567.3	49.1	 20
311	 16	239.0	27.4	 25
312	 16	853.0	102.1	 25
313	 16	639.0	59.9	 20
314	 16	832.0	100.6	 25
315	 16	353.0	35.8	 25
316	 16	1940.3	241.5	 20
317	 16	374.5	40.3	 20
318	 16	1675.0	154.2	 20
319	 16	5633.8	505.0	 16
320	 16	895.8	202.9	 20
321	 16	2147.5	150.5	 20
322	 16	632.0	41.1	 16
323	 16	477.8	42.4	 20
324	 16	648.0	81.3	 25
325	 16	897.5	62.2	 20
326	 16	354.0	30.1	 25
327	 16	282.0	30.5	 25
328	 16	451.5	44.4	 20
329	 16	276.0	25.5	 25
330	 16	265.0	22.1	 25
331	 16	1458.3	253.6	 20
332	 16	249.0	21.8	 25
333	 16	189.0	15.7	 25
334	 16	289.3	30.1	 20
335	 16	335.0	32.5	 25
336	 16	877.0	87.7	 25
337	 16	1060.5	51.5	 16
338	 16	1874.8	166.0	 20
339	 16	3765.5	342.0	 20
340	 16	1232.3	73.5	 16
341	 16	728.5	57.7	 20
342	 16	658.5	46.7	 20
343	 16	2031.0	140.9	 16
344	 16	2327.0	288.1	 25
345	 16	717.0	58.1	 25
346	 16	379.0	32.8	 20
347	 16	1269.0	126.4	 25
348	 16	952.0	101.8	 25
349	 16	619.0	57.6	 25
350	 16	230.5	34.0	 20
351	 16	427.0	60.7	 25
352	 16	396.0	40.8	 25
353	 16	583.3	35.7	 20
354	 16	984.0	87.6	 25
355	 16	436.0	39.3	 25
356	 16	478.0	59.5	 20
357	 16	385.8	35.7	 20
358	 16	484.5	39.4	 20
359	 16	3213.8	283.3	 16
360	 16	355.0	33.5	 20
361	 16	1124.0	180.5	 20
362	 16	244.3	19.5	 16
363	 16	230.8	20.4	 20
364	 16	251.0	32.1	 25
365	 16	199.0	23.9	 20
366	 16	199.0	17.0	 25
367	 16	502.0	88.1	 25
368	 16	1714.5	186.5	 20
369	 16	823.0	76.4	 25
370	 16	269.0	31.7	 25
371	 16	213.8	28.8	 20
372	 16	267.0	26.2	 25
373	 16	242.0	33.7	 25
374	 16	404.0	44.4	 20
375	 16	445.0	66.8	 25
376	 16	516.0	57.9	 25
377	 16	454.5	28.9	 16
378	 16	555.8	47.1	 20
379	 16	319.3	20.5	 20
380	 16	222.0	27.8	 16
381	 16	526.0	67.9	 20
382	 16	240.3	17.0	 20
383	 16	688.8	62.9	 16
384	 16	316.0	35.9	 25
385	 16	495.0	43.9	 25
386	 16	250.5	20.5	 20
387	 16	293.0	25.6	 25
388	 16	343.0	26.0	 25
389	 16	787.0	139.1	 25
390	 16	238.3	14.5	 20
391	 16	597.0	83.9	 25
392	 16	447.0	37.8	 25
393	 16	193.3	31.3	 20
394	 16	237.0	33.9	 25
395	 16	361.0	33.9	 25
396	 16	203.0	34.9	 20
397	 16	465.5	70.0	 20
398	 16	263.3	23.3	 20
399	 16	321.5	31.2	 16
400	 16	297.0	33.8	 20
401	 16	308.0	25.6	 20
402	 16	228.5	31.6	 16
403	 16	196.0	21.3	 20
404	 16	226.0	27.0	 25
405	 16	262.5	34.4	 20
406	 16	247.0	34.2	 25
407	 16	246.0	23.2	 25
408	 16	317.8	32.9	 20
409	 16	332.0	39.0	 25
410	 16	220.0	22.6	 25
411	 16	504.8	67.6	 20
412	 16	339.0	29.4	 25
413	 16	485.0	36.4	 25
414	 16	714.3	62.4	 20
415	 16	817.0	101.9	 25
416	 16	1068.0	121.4	 25
417	 16	278.5	31.6	 16
418	 16	222.5	31.4	 20
419	 16	1091.0	77.6	 20
420	 16	627.3	30.3	 16
421	 16	642.8	61.4	 20
422	 16	1231.8	71.9	 20
423	 16	575.3	51.3	 16
424	 16	967.0	84.0	 25
425	 16	1063.0	110.0	 25
426	 16	610.5	40.4	 20
427	 16	344.0	40.2	 25
428	 16	249.0	43.5	 25
429	 16	267.0	23.0	 25
430	 16	205.0	26.8	 20
431	 16	240.0	28.4	 25
432	 16	420.0	45.8	 25
433	 16	329.0	29.4	 20
434	 16	350.0	31.9	 25
435	 16	642.0	69.0	 25
436	 16	272.3	25.2	 20
437	 16	483.0	50.9	 20
438	 16	461.8	47.3	 20
439	 16	183.0	22.4	 16
440	 16	215.8	27.8	 20
441	 16	340.0	37.4	 20
442	 16	341.3	37.3	 16
443	 16	545.0	68.0	 20
444	 16	578.0	53.2	 25
445	 16	710.0	85.0	 20
446	 16	277.0	31.3	 25
447	 16	780.0	73.3	 25
448	 16	1706.3	250.8	 20
449	 16	3717.0	462.9	 25
450	 16	618.0	80.8	 25
451	 16	266.3	36.1	 20
452	 16	363.0	57.7	 25
453	 16	334.0	37.1	 25
454	 16	1261.3	141.9	 20
455	 16	562.0	52.0	 25
456	 16	410.0	39.9	 25
457	 16	488.0	47.4	 16
458	 16	259.0	32.4	 20
459	 16	252.3	33.0	 20
460	 16	374.8	42.1	 16
461	 16	252.3	17.4	 20
462	 16	456.8	42.3	 20
463	 16	458.0	45.1	 16
464	 16	288.0	32.2	 25
465	 16	201.0	18.5	 25
466	 16	230.8	29.7	 20
467	 16	319.0	32.0	 25
468	 16	278.0	27.8	 25
469	 16	488.0	46.7	 25
470	 16	479.3	36.2	 20
471	 16	276.0	37.7	 25
472	 16	339.0	26.3	 25
473	 16	296.3	33.7	 20
474	 16	308.0	27.7	 25
475	 16	291.0	24.8	 25
476	 16	262.3	30.7	 20
477	 16	262.0	34.8	 20
478	 16	387.3	100.3	 20
479	 16	677.0	56.7	 16
480	 16	890.8	71.6	 20
481	 16	407.3	27.2	 20
482	 16	591.3	59.1	 16
483	 16	241.3	32.3	 20
484	 16	323.0	27.9	 25
485	 16	1469.0	111.4	 20
486	 16	1158.0	212.2	 25
487	 16	312.0	28.4	 25
488	 16	343.0	27.9	 20
489	 16	944.0	91.1	 25
490	 16	274.0	24.4	 25
491	 16	886.0	134.2	 20
492	 16	457.0	30.9	 25
493	 16	2037.0	230.5	 25
494	 16	1051.5	71.5	 20
495	 16	2831.0	254.7	 25
496	 16	824.0	67.5	 25
497	 16	500.3	34.5	 16
498	 16	1023.8	78.5	 20
499	 16	4584.0	442.0	 20
500	 16	2810.0	368.9	 16
501	 16	261.0	23.1	 20
502	 16	2372.3	271.7	 20
503	 16	3267.3	354.7	 16
504	 16	1043.0	88.1	 25
505	 16	898.0	102.1	 25
506	 16	1285.3	232.8	 20
507	 16	1359.0	231.6	 25
508	 16	570.0	44.2	 25
509	 16	527.0	31.7	 25
510	 16	244.5	25.6	 20
511	 16	3041.0	542.6	 25
512	 16	220.0	30.6	 25
513	 16	400.0	30.1	 20
514	 16	557.0	53.3	 25
515	 16	437.0	44.5	 25
516	 16	438.3	40.1	 20
517	 16	233.3	32.6	 20
518	 16	283.0	35.6	 20
519	 16	1281.3	93.2	 16
520	 16	669.8	100.6	 20
521	 16	390.5	42.2	 20
522	 16	2415.0	197.0	 16
523	 16	369.0	34.3	 20
524	 16	324.0	48.9	 25
525	 16	347.3	29.3	 20
526	 16	387.0	44.7	 25
527	 16	1104.0	97.3	 25
528	 16	321.0	105.7	 20
529	 16	238.0	28.4	 25
530	 16	218.0	25.0	 25
531	 16	283.0	23.5	 20
532	 16	427.0	42.9	 25
533	 16	612.0	71.5	 25
534	 16	763.0	96.1	 20
535	 16	308.0	49.3	 25
536	 16	360.0	47.8	 25
537	 16	285.0	21.1	 16
538	 16	566.0	73.4	 20
539	 16	376.0	38.8	 20
540	 16	1862.8	146.7	 16
541	 16	546.3	29.7	 20
542	 16	677.3	45.3	 20
543	 16	523.3	38.9	 16
544	 16	4460.0	1033.4	 25
545	 16	452.0	44.8	 25
546	 16	852.5	56.7	 20
547	 16	463.0	45.2	 25
548	 16	454.0	48.9	 25
549	 16	449.0	39.7	 25
550	 16	288.8	24.3	 20
551	 16	315.0	43.0	 25
552	 16	285.0	36.9	 25
553	 16	209.3	29.0	 20
554	 16	284.0	32.1	 25
555	 16	327.0	31.5	 25
556	 16	276.5	28.6	 20
557	 16	270.5	26.4	 20
558	 16	2061.5	338.6	 20
559	 16	249.0	19.7	 16
560	 16	696.3	71.8	 20
561	 16	2181.5	167.1	 20
562	 16	1647.5	116.5	 16
563	 16	7061.3	518.8	 20
564	 16	11872.0	2790.4	 25
565	 16	824.5	76.8	 20
566	 16	5923.0	1473.6	 25
567	 16	1938.0	504.6	 25
568	 16	617.0	81.5	 20
569	 16	498.0	44.7	 25
570	 16	7753.0	1550.0	 25
571	 16	578.3	35.6	 20
572	 16	893.0	186.8	 25
573	 16	315.0	24.6	 25
574	 16	273.0	23.0	 20
575	 16	349.0	30.9	 25
576	 16	458.0	55.0	 25
577	 16	2461.0	380.9	 16
578	 16	842.5	107.2	 20
579	 16	430.8	40.4	 20
580	 16	565.0	91.6	 16
581	 16	296.5	27.6	 20
582	 16	1310.3	190.4	 20
583	 16	463.5	31.9	 16
584	 16	288.0	29.8	 25
585	 16	287.0	87.9	 25
586	 16	275.0	116.8	 25
587	 16	347.3	45.2	 20
588	 16	288.0	30.4	 25
589	 16	266.0	27.4	 25
590	 16	436.8	57.5	 20
591	 16	440.0	60.6	 25
592	 16	356.0	36.2	 25
593	 16	570.0	74.6	 20
594	 16	1011.0	142.9	 25
595	 16	3625.0	519.6	 25
596	 16	702.5	60.3	 20
597	 16	507.8	33.2	 20
598	 16	358.3	29.0	 20
599	 16	1790.5	127.6	 16
600	 16	705.3	77.8	 20
601	 16	3714.0	534.0	 20
602	 16	2418.5	404.6	 16
603	 16	459.0	47.4	 20
604	 16	660.0	43.9	 25
605	 16	474.5	104.1	 20
606	 16	811.0	130.5	 25
607	 16	631.0	79.2	 25
608	 16	4406.3	869.6	 20
609	 16	613.0	79.2	 25
610	 16	703.0	46.6	 25
611	 16	313.3	28.0	 20
612	 16	423.0	39.1	 25
613	 16	277.0	16.3	 25
614	 16	487.0	37.0	 20
615	 16	726.0	108.6	 25
616	 16	291.0	33.2	 25
617	 16	756.5	72.4	 16
618	 16	201.5	25.1	 20
619	 16	272.3	31.2	 20
620	 16	1088.3	125.4	 16
621	 16	1241.0	234.7	 20
622	 16	504.8	45.0	 20
623	 16	290.0	24.8	 16
624	 16	822.0	197.6	 25
625	 16	379.0	39.6	 25
626	 16	1735.0	393.4	 25
627	 16	547.0	70.0	 20
628	 16	1730.0	263.7	 25
629	 16	544.0	49.6	 25
630	 16	323.5	49.8	 20
631	 16	220.0	23.8	 25
632	 16	248.0	27.2	 25
633	 16	705.8	105.1	 20
634	 16	297.0	37.8	 25
635	 16	792.0	126.2	 25
636	 16	269.3	41.9	 20
637	 16	382.8	48.6	 20
638	 16	692.5	77.0	 20
639	 16	13750.8	1816.6	 16
  0	 17	429.0	50.7	 25
  1	 17	300.0	32.1	 25
  2	 17	7603.5	993.2	 20
  3	 17	5347.0	860.9	 25
  4	 17	249.8	31.1	 20
  5	 17	2707.5	214.8	 16
  6	 17	755.8	39.9	 20
  7	 17	8879.5	1460.3	 20
  8	 17	151.3	22.6	 16
  9	 17	611.3	93.1	 20
 10	 17	613.0	57.9	 25
 11	 17	605.3	48.3	 20
 12	 17	329.0	32.8	 25
 13	 17	249.0	28.7	 25
 14	 17	374.5	31.0	 20
 15	 17	553.0	42.5	 25
 16	 17	400.0	42.1	 25
 17	 17	1195.8	84.2	 20
 18	 17	720.0	70.8	 25
 19	 17	608.0	57.9	 25
 20	 17	1640.3	159.6	 20
 21	 17	938.0	64.5	 25
 22	 17	2137.0	175.7	 25
 23	 17	1915.3	222.8	 20
 24	 17	16853.8	1657.9	 20
 25	 17	1431.5	134.7	 20
 26	 17	196.0	26.9	 16
 27	 17	921.3	89.6	 20
 28	 17	555.3	55.2	 20
 29	 17	460.8	55.7	 16
 30	 17	787.0	83.8	 25
 31	 17	1157.0	121.7	 25
 32	 17	470.8	53.9	 20
 33	 17	2461.0	409.8	 25
 34	 17	273.0	32.0	 25
 35	 17	376.0	50.0	 25
 36	 17	204.0	20.7	 20
 37	 17	845.0	169.7	 25
 38	 17	185.0	19.8	 25
 39	 17	3889.3	655.4	 20
 40	 17	222.0	29.4	 25
 41	 17	223.0	16.0	 25
 42	 17	228.0	30.4	 20
 43	 17	1809.0	281.6	 25
 44	 17	736.5	69.2	 20
 45	 17	375.3	38.5	 16
 46	 17	1475.0	130.4	 20
 47	 17	511.0	42.5	 20
 48	 17	1107.8	94.0	 16
 49	 17	4128.0	376.2	 20
 50	 17	1784.0	134.3	 25
 51	 17	4304.3	390.6	 20
 52	 17	825.0	71.8	 25
 53	 17	700.0	59.0	 25
 54	 17	661.3	81.1	 20
 55	 17	729.0	84.8	 25
 56	 17	5431.0	1097.5	 25
 57	 17	566.3	50.3	 20
 58	 17	255.0	23.6	 25
 59	 17	199.0	20.0	 25
 60	 17	2195.8	487.4	 20
 61	 17	245.0	31.3	 25
 62	 17	209.0	21.5	 25
 63	 17	251.3	29.0	 20
 64	 17	3643.3	504.9	 20
 65	 17	322.3	42.5	 20
 66	 17	364.3	44.7	 16
 67	 17	399.0	35.2	 20
 68	 17	340.3	33.0	 20
 69	 17	214.0	29.5	 16
 70	 17	402.0	45.8	 25
 71	 17	284.0	36.6	 25
 72	 17	9685.0	1432.7	 20
 73	 17	1653.0	199.8	 25
 74	 17	1964.0	208.2	 25
 75	 17	1813.0	245.6	 25
 76	 17	3545.0	561.6	 20
 77	 17	2407.0	386.0	 25
 78	 17	1557.0	247.9	 25
 79	 17	944.3	152.0	 20
 80	 17	683.0	50.3	 25
 81	 17	366.0	37.0	 25
 82	 17	290.3	25.9	 20
 83	 17	252.0	31.7	 25
 84	 17	359.8	73.2	 20
 85	 17	278.3	37.0	 16
 86	 17	474.8	34.4	 20
 87	 17	554.5	57.1	 20
 88	 17	761.0	49.5	 16
 89	 17	203.3	23.9	 20
 90	 17	189.0	23.3	 25
 91	 17	189.8	29.0	 20
 92	 17	188.0	24.4	 25
 93	 17	464.0	51.0	 25
 94	 17	8111.5	995.7	 20
 95	 17	291.0	40.7	 25
 96	 17	236.0	21.2	 25
 97	 17	244.5	21.0	 20
 98	 17	214.0	19.9	 25
 99	 17	368.0	42.1	 25
100	 17	337.0	36.1	 20
101	 17	432.0	50.5	 25
102	 17	218.0	26.7	 25
103	 17	834.0	63.1	 20
104	 17	3846.8	356.3	 20
105	 17	462.0	44.0	 20
106	 17	229.3	28.6	 16
107	 17	650.8	66.1	 20
108	 17	224.8	22.2	 20
109	 17	1171.0	106.7	 16
110	 17	1592.0	143.1	 25
111	 17	771.0	86.6	 25
112	 17	3222.8	346.4	 20
113	 17	524.0	49.5	 25
114	 17	342.0	36.4	 25
115	 17	307.0	29.8	 25
116	 17	3107.3	403.0	 20
117	 17	175.0	22.4	 25
118	 17	346.0	33.9	 25
119	 17	406.0	31.9	 20
120	 17	4736.0	790.0	 25
121	 17	1802.0	244.8	 25
122	 17	302.3	24.6	 20
123	 17	4144.0	649.0	 25
124	 17	635.3	67.4	 20
125	 17	1015.3	67.0	 16
126	 17	720.3	69.0	 20
127	 17	241.5	37.6	 20
128	 17	317.0	23.4	 16
129	 17	248.8	29.5	 20
130	 17	3745.0	576.1	 25
131	 17	305.0	30.6	 20
132	 17	234.0	30.9	 25
133	 17	210.0	29.2	 25
134	 17	234.0	28.8	 20
135	 17	289.0	30.1	 25
136	 17	1019.0	120.3	 25
137	 17	458.3	48.6	 20
138	 17	208.0	23.2	 25
139	 17	300.0	28.8	 25
140	 17	378.5	38.5	 20
141	 17	543.0	66.8	 25
142	 17	384.0	45.3	 25
143	 17	301.3	33.8	 20
144	 17	1831.8	216.4	 20
145	 17	253.5	36.0	 20
146	 17	232.3	23.4	 16
147	 17	319.0	30.4	 20
148	 17	664.3	51.7	 20
149	 17	5273.5	596.1	 16
150	 17	383.0	25.9	 25
151	 17	490.0	56.9	 25
152	 17	325.8	32.0	 20
153	 17	230.0	28.7	 25
154	 17	190.0	22.6	 25
155	 17	4029.0	1037.7	 25
156	 17	1515.5	162.7	 20
157	 17	495.0	42.6	 25
158	 17	254.0	30.7	 25
159	 17	406.3	55.2	 20
160	 17	293.0	33.2	 25
161	 17	193.0	18.3	 25
162	 17	319.8	42.7	 20
163	 17	244.0	25.2	 25
164	 17	1006.5	53.4	 20
165	 17	375.3	35.5	 16
166	 17	1093.5	76.8	 20
167	 17	440.5	44.0	 20
168	 17	264.0	28.3	 16
169	 17	213.5	17.3	 20
170	 17	247.0	27.4	 25
171	 17	160.3	21.8	 20
172	 17	291.0	29.5	 25
173	 17	309.0	32.9	 25
174	 17	330.3	31.4	 20
175	 17	344.0	45.2	 25
176	 17	2650.0	428.3	 25
177	 17	460.0	27.4	 20
178	 17	871.0	55.0	 25
179	 17	2195.0	149.3	 25
180	 17	686.0	101.0	 20
181	 17	628.0	53.3	 25
182	 17	666.0	45.0	 25
183	 17	241.8	29.6	 20
184	 17	660.0	63.3	 20
185	 17	2762.0	414.1	 20
186	 17	286.0	25.3	 16
187	 17	1285.5	141.3	 20
188	 17	3321.3	485.3	 20
189	 17	207.8	30.3	 16
190	 17	398.0	44.5	 25
191	 17	478.0	38.9	 25
192	 17	567.3	37.8	 20
193	 17	1139.0	76.1	 25
194	 17	571.0	57.3	 25
195	 17	543.0	38.6	 25
196	 17	2672.8	287.2	 20
197	 17	331.0	32.3	 25
198	 17	291.0	34.4	 25
199	 17	198.3	24.7	 20
200	 17	251.0	29.8	 25
201	 17	3020.0	695.3	 25
202	 17	1452.5	127.2	 20
203	 17	1217.0	113.0	 25
204	 17	2317.5	212.8	 20
205	 17	3173.0	179.7	 16
206	 17	1769.5	127.3	 20
207	 17	3130.3	548.7	 20
208	 17	189.0	19.4	 16
209	 17	172.0	15.6	 20
210	 17	377.0	53.8	 25
211	 17	297.5	28.8	 20
212	 17	479.0	47.0	 25
213	 17	768.0	101.6	 25
214	 17	825.0	105.5	 20
215	 17	192.0	22.8	 25
216	 17	221.0	31.2	 25
217	 17	291.3	28.1	 20
218	 17	556.0	73.2	 25
219	 17	7812.0	1316.9	 25
220	 17	483.8	50.7	 20
221	 17	552.0	57.7	 25
222	 17	793.0	62.9	 25
223	 17	672.5	57.7	 20
224	 17	7366.0	847.2	 20
225	 17	575.3	57.8	 20
226	 17	216.5	19.3	 16
227	 17	5760.3	948.1	 20
228	 17	195.5	20.4	 20
229	 17	1648.5	121.5	 16
230	 17	3440.0	518.0	 25
231	 17	5396.0	786.1	 25
232	 17	3044.0	280.2	 20
233	 17	317.0	27.4	 25
234	 17	194.0	22.7	 25
235	 17	634.0	89.1	 25
236	 17	256.0	26.2	 20
237	 17	382.0	37.3	 25
238	 17	689.0	71.2	 25
239	 17	705.5	29.0	 20
240	 17	760.0	44.0	 25
241	 17	327.0	29.2	 25
242	 17	378.0	25.7	 20
243	 17	469.0	46.0	 25
244	 17	1503.5	109.4	 20
245	 17	899.8	54.6	 16
246	 17	11738.0	1042.4	 20
247	 17	881.5	62.9	 20
248	 17	9521.8	513.0	 16
249	 17	792.5	46.7	 20
250	 17	1067.0	109.4	 25
251	 17	431.3	30.2	 20
252	 17	267.0	21.9	 25
253	 17	437.0	29.7	 25
254	 17	495.0	41.9	 20
255	 17	1585.0	150.7	 25
256	 17	1041.0	75.2	 25
257	 17	1112.3	73.7	 20
258	 17	547.0	41.2	 25
259	 17	303.0	34.3	 25
260	 17	1755.0	144.3	 20
261	 17	2626.0	305.1	 25
262	 17	11712.0	1783.6	 25
263	 17	1443.3	123.7	 20
264	 17	832.3	107.2	 20
265	 17	437.0	48.1	 20
266	 17	526.5	35.5	 16
267	 17	347.5	25.3	 20
268	 17	1116.0	148.9	 20
269	 17	277.3	29.4	 16
270	 17	255.0	42.9	 25
271	 17	221.0	20.3	 25
272	 17	9852.3	956.5	 20
273	 17	5833.0	766.9	 25
274	 17	249.0	27.5	 25
275	 17	443.0	70.8	 25
276	 17	657.3	81.6	 20
277	 17	749.0	50.3	 25
278	 17	748.0	61.2	 25
279	 17	253.3	26.0	 20
280	 17	406.0	47.9	 25
281	 17	452.0	51.6	 25
282	 17	1000.8	120.7	 20
283	 17	546.0	81.5	 25
284	 17	264.3	28.1	 20
285	 17	1676.0	155.6	 16
286	 17	9577.8	1669.7	 20
287	 17	559.3	39.0	 20
288	 17	7546.3	653.7	 16
289	 17	520.0	44.0	 20
290	 17	4599.0	983.4	 25
291	 17	434.3	45.2	 20
292	 17	10129.0	1358.8	 25
293	 17	791.0	99.7	 25
294	 17	880.0	68.5	 20
295	 17	1273.0	98.9	 25
296	 17	422.0	53.8	 25
297	 17	1148.5	96.3	 20
298	 17	405.0	38.7	 25
299	 17	3334.0	569.6	 25
300	 17	882.8	127.3	 20
301	 17	265.0	40.3	 25
302	 17	9814.0	1951.9	 25
303	 17	4937.8	723.6	 20
304	 17	1414.5	113.6	 20
305	 17	310.0	34.3	 20
306	 17	264.5	28.9	 16
307	 17	2247.8	385.1	 20
308	 17	489.8	39.4	 20
309	 17	9509.5	414.2	 16
310	 17	782.0	70.9	 25
311	 17	359.0	41.3	 25
312	 17	6401.0	444.5	 20
313	 17	614.0	55.0	 25
314	 17	10622.0	1537.0	 25
315	 17	602.0	70.6	 25
316	 17	419.3	40.5	 20
317	 17	1410.0	143.4	 25
318	 17	921.0	120.1	 25
319	 17	476.3	31.0	 20
320	 17	514.0	58.0	 25
321	 17	1234.0	188.2	 25
322	 17	400.8	28.3	 20
323	 17	393.0	27.4	 25
324	 17	805.3	64.3	 20
325	 17	8360.5	322.0	 16
326	 17	1467.0	97.1	 20
327	 17	1195.8	175.1	 20
328	 17	209.3	22.1	 16
329	 17	440.3	43.2	 20
330	 17	2466.0	474.1	 25
331	 17	437.5	32.3	 20
332	 17	191.0	19.7	 25
333	 17	336.0	42.0	 25
334	 17	4416.3	326.8	 20
335	 17	393.0	61.0	 25
336	 17	1887.0	324.1	 25
337	 17	933.5	67.0	 20
338	 17	8398.0	1160.9	 25
339	 17	568.0	38.5	 25
340	 17	532.8	53.5	 20
341	 17	356.0	26.3	 25
342	 17	720.0	69.0	 25
343	 17	395.3	39.6	 20
344	 17	1273.3	86.0	 20
345	 17	811.8	73.6	 20
346	 17	9010.0	778.3	 16
347	 17	451.0	36.8	 20
348	 17	2595.5	279.5	 20
349	 17	557.3	39.0	 16
350	 17	710.0	48.5	 25
351	 17	650.0	54.0	 25
352	 17	278.8	34.0	 20
353	 17	1634.0	280.9	 25
354	 17	287.0	30.7	 25
355	 17	494.0	50.0	 25
356	 17	986.0	90.0	 20
357	 17	430.0	32.4	 25
358	 17	721.0	70.7	 25
359	 17	1144.3	86.5	 20
360	 17	489.0	31.9	 25
361	 17	401.0	45.9	 25
362	 17	303.0	72.3	 20
363	 17	213.0	31.9	 25
364	 17	396.8	34.6	 20
365	 17	875.5	108.9	 16
366	 17	314.0	35.4	 20
367	 17	295.8	39.5	 20
368	 17	212.5	21.7	 16
369	 17	5394.5	615.8	 20
370	 17	235.0	26.3	 25
371	 17	304.8	31.1	 20
372	 17	453.0	48.8	 25
373	 17	412.0	47.4	 25
374	 17	476.3	52.1	 20
375	 17	236.0	22.3	 25
376	 17	337.0	39.7	 25
377	 17	271.5	29.1	 20
378	 17	651.0	64.0	 25
379	 17	594.0	39.4	 25
380	 17	572.5	49.0	 20
381	 17	733.0	49.4	 25
382	 17	659.0	67.2	 25
383	 17	1785.3	190.8	 20
384	 17	334.0	30.6	 20
385	 17	329.0	31.3	 20
386	 17	307.0	38.4	 16
387	 17	272.5	33.7	 20
388	 17	592.8	59.0	 20
389	 17	1617.3	81.9	 16
390	 17	4477.0	777.6	 25
391	 17	214.0	23.1	 25
392	 17	543.0	39.1	 20
393	 17	710.0	49.0	 25
394	 17	651.0	60.4	 25
395	 17	234.0	31.6	 25
396	 17	9039.3	845.8	 20
397	 17	577.0	52.9	 25
398	 17	266.0	36.9	 25
399	 17	362.0	30.0	 20
400	 17	1210.0	163.4	 25
401	 17	248.0	20.3	 25
402	 17	3430.3	470.7	 20
403	 17	3491.0	533.2	 25
404	 17	306.5	28.2	 20
405	 17	284.3	34.7	 16
406	 17	1813.0	295.9	 20
407	 17	276.8	24.5	 20
408	 17	5596.8	531.9	 16
409	 17	3744.8	505.3	 20
410	 17	879.0	139.5	 25
411	 17	5501.0	643.0	 20
412	 17	1695.0	197.2	 25
413	 17	435.0	34.9	 25
414	 17	5936.5	589.3	 20
415	 17	853.0	75.9	 25
416	 17	6787.0	968.8	 25
417	 17	560.8	49.0	 20
418	 17	2718.0	364.6	 25
419	 17	807.0	75.2	 25
420	 17	720.0	54.2	 20
421	 17	2049.0	222.4	 25
422	 17	13293.0	2569.8	 25
423	 17	611.3	43.4	 20
424	 17	1540.8	185.2	 20
425	 17	673.0	49.5	 20
426	 17	1674.5	124.0	 16
427	 17	604.8	59.1	 20
428	 17	454.5	42.4	 20
429	 17	1694.3	150.8	 16
430	 17	3173.0	626.4	 25
431	 17	841.0	103.3	 25
432	 17	1473.0	201.2	 25
433	 17	586.0	44.8	 20
434	 17	10196.0	1570.6	 25
435	 17	324.0	33.7	 25
436	 17	411.5	38.9	 20
437	 17	3366.0	560.0	 25
438	 17	194.0	30.1	 25
439	 17	224.8	25.1	 20
440	 17	287.0	30.5	 25
441	 17	706.0	104.9	 25
442	 17	1144.5	171.5	 20
443	 17	774.0	85.1	 25
444	 17	1166.0	87.2	 20
445	 17	685.5	86.3	 16
446	 17	1008.0	116.6	 20
447	 17	1019.5	62.3	 20
448	 17	1297.0	60.8	 16
449	 17	286.0	36.8	 20
450	 17	1223.0	199.9	 25
451	 17	271.8	20.3	 20
452	 17	12700.0	1960.5	 25
453	 17	1811.0	169.5	 25
454	 17	823.8	51.9	 20
455	 17	349.0	24.7	 25
456	 17	228.0	26.8	 25
457	 17	343.3	43.8	 20
458	 17	6836.0	1077.8	 25
459	 17	858.0	64.3	 25
460	 17	250.5	29.2	 20
461	 17	1186.0	130.3	 25
462	 17	11271.0	1591.0	 25
463	 17	2786.0	354.5	 20
464	 17	409.8	37.8	 20
465	 17	1291.8	106.9	 20
466	 17	331.0	28.7	 16
467	 17	285.5	23.1	 20
468	 17	272.5	28.3	 20
469	 17	933.3	44.0	 16
470	 17	874.0	59.0	 25
471	 17	217.0	21.5	 25
472	 17	441.0	86.4	 25
473	 17	10097.5	977.9	 20
474	 17	507.0	69.4	 25
475	 17	335.0	38.7	 25
476	 17	357.5	32.3	 20
477	 17	218.0	29.2	 25
478	 17	322.0	34.6	 25
479	 17	2727.5	206.7	 20
480	 17	825.0	71.7	 25
481	 17	599.0	32.2	 25
482	 17	565.0	50.5	 20
483	 17	390.0	40.2	 25
484	 17	574.5	48.6	 20
485	 17	790.5	80.9	 16
486	 17	2681.8	254.1	 20
487	 17	1581.0	142.5	 20
488	 17	396.0	34.0	 16
489	 17	481.5	36.1	 20
490	 17	397.0	37.3	 25
491	 17	240.3	31.2	 20
492	 17	497.0	56.9	 25
493	 17	569.0	41.0	 25
494	 17	1013.3	80.0	 20
495	 17	670.0	52.0	 25
496	 17	601.0	45.8	 25
497	 17	406.8	27.7	 20
498	 17	604.0	45.6	 25
499	 17	410.0	43.9	 25
500	 17	629.3	54.0	 20
501	 17	754.0	55.8	 25
502	 17	798.0	267.3	 25
503	 17	547.0	37.6	 20
504	 17	605.5	66.1	 20
505	 17	1957.5	209.6	 20
506	 17	466.0	51.3	 16
507	 17	624.5	50.9	 20
508	 17	1150.8	107.1	 20
509	 17	6533.5	480.2	 16
510	 17	277.0	38.5	 25
511	 17	2091.0	253.5	 25
512	 17	6854.0	964.7	 25
513	 17	199.5	18.0	 20
514	 17	2656.0	253.5	 25
515	 17	828.0	68.6	 25
516	 17	1412.8	86.1	 20
517	 17	738.0	58.1	 25
518	 17	282.0	39.5	 25
519	 17	311.8	34.0	 20
520	 17	402.0	37.8	 25
521	 17	1057.0	162.9	 25
522	 17	1527.3	76.1	 20
523	 17	282.0	22.6	 25
524	 17	354.3	37.2	 20
525	 17	561.8	35.7	 16
526	 17	418.0	40.9	 20
527	 17	299.3	33.3	 20
528	 17	8139.8	338.8	 16
529	 17	870.5	81.2	 20
530	 17	1426.0	246.8	 25
531	 17	271.8	31.5	 20
532	 17	356.0	32.3	 25
533	 17	277.0	28.1	 25
534	 17	268.0	40.2	 20
535	 17	267.0	41.5	 25
536	 17	367.0	24.3	 25
537	 17	361.0	39.2	 20
538	 17	805.0	75.7	 25
539	 17	9769.0	1350.0	 25
540	 17	296.8	29.0	 20
541	 17	3052.0	608.0	 25
542	 17	4401.0	454.4	 25
543	 17	767.0	50.1	 20
544	 17	685.0	49.5	 20
545	 17	1433.8	100.3	 20
546	 17	2304.0	128.6	 16
547	 17	423.0	30.9	 20
548	 17	762.3	50.2	 20
549	 17	4380.0	263.0	 16
550	 17	428.0	29.7	 25
551	 17	326.0	33.3	 25
552	 17	471.0	28.1	 25
553	 17	229.0	29.0	 20
554	 17	359.0	34.2	 25
555	 17	278.0	27.6	 25
556	 17	207.5	24.4	 20
557	 17	2493.0	365.3	 25
558	 17	280.0	26.8	 25
559	 17	279.8	34.8	 20
560	 17	288.0	27.0	 25
561	 17	895.0	62.5	 25
562	 17	8578.8	762.2	 20
563	 17	791.0	94.6	 25
564	 17	431.8	43.5	 20
565	 17	1159.3	87.6	 16
566	 17	251.0	22.4	 20
567	 17	280.5	27.8	 20
568	 17	1127.5	71.3	 16
569	 17	2194.0	195.2	 20
570	 17	667.0	49.5	 25
571	 17	432.0	44.7	 20
572	 17	567.0	43.2	 25
573	 17	387.0	35.7	 25
574	 17	447.0	25.3	 20
575	 17	333.0	36.6	 25
576	 17	2191.0	397.3	 25
577	 17	269.5	39.3	 20
578	 17	362.0	34.3	 25
579	 17	362.0	40.4	 25
580	 17	529.5	59.1	 20
581	 17	353.0	32.6	 25
582	 17	4534.0	798.0	 25
583	 17	290.3	29.4	 20
584	 17	274.3	24.4	 20
585	 17	6513.8	888.2	 20
586	 17	5093.5	310.8	 16
587	 17	1096.5	87.8	 20
588	 17	394.5	32.2	 20
589	 17	206.0	18.9	 16
590	 17	459.0	86.0	 25
591	 17	1736.0	271.2	 25
592	 17	296.0	45.4	 25
593	 17	228.8	31.9	 20
594	 17	557.0	48.1	 25
595	 17	5585.0	670.6	 25
596	 17	2160.3	143.3	 20
597	 17	1306.0	88.6	 25
598	 17	1804.0	112.3	 25
599	 17	1322.8	110.8	 20
600	 17	379.0	32.3	 25
601	 17	1027.0	156.3	 25
602	 17	852.8	81.0	 20
603	 17	762.0	45.1	 25
604	 17	2871.3	301.0	 20
605	 17	12028.8	1330.4	 16
606	 17	535.8	172.5	 20
607	 17	787.0	38.0	 20
608	 17	1313.8	110.4	 16
609	 17	1360.3	110.7	 20
610	 17	438.0	78.1	 25
611	 17	327.8	25.9	 20
612	 17	308.0	30.2	 25
613	 17	605.0	77.4	 25
614	 17	604.3	85.6	 20
615	 17	1100.0	124.2	 25
616	 17	4569.0	611.3	 25
617	 17	517.5	64.3	 20
618	 17	314.0	27.8	 25
619	 17	408.0	37.4	 25
620	 17	453.0	38.6	 20
621	 17	3299.0	643.3	 25
622	 17	629.0	40.6	 25
623	 17	303.0	30.4	 20
624	 17	540.3	43.6	 20
625	 17	699.0	59.7	 20
626	 17	1024.3	62.4	 16
627	 17	654.3	53.0	 20
628	 17	403.8	39.6	 20
629	 17	10351.8	1450.0	 16
630	 17	2271.0	447.6	 25
631	 17	1621.0	308.5	 25
632	 17	352.0	45.4	 25
633	 17	267.0	30.1	 20
634	 17	207.0	21.5	 25
635	 17	386.0	38.7	 25
636	 17	4459.5	391.8	 20
637	 17	3157.0	381.4	 25
638	 17	12276.0	1746.5	 25
639	 17	548.0	44.8	 20
  0	 18	14705.0	1994.8	 25
  1	 18	291.0	29.7	 25
  2	 18	744.8	89.4	 20
  3	 18	1313.0	194.4	 25
  4	 18	244.0	17.8	 25
  5	 18	457.3	43.4	 20
  6	 18	483.0	36.3	 25
  7	 18	898.0	160.0	 25
  8	 18	147.8	21.6	 20
  9	 18	205.0	23.4	 25
 10	 18	420.8	24.8	 20
 11	 18	374.3	32.1	 16
 12	 18	338.0	22.0	 20
 13	 18	232.5	28.5	 20
 14	 18	325.5	32.2	 16
 15	 18	492.3	32.5	 20
 16	 18	383.5	46.1	 20
 17	 18	2504.5	309.2	 20
 18	 18	841.0	78.4	 25
 19	 18	631.0	33.8	 25
 20	 18	2219.0	170.6	 20
 21	 18	1001.0	57.0	 25
 22	 18	1426.0	67.9	 25
 23	 18	687.0	53.9	 20
 24	 18	6430.0	727.2	 25
 25	 18	588.0	81.9	 25
 26	 18	198.5	22.8	 20
 27	 18	627.0	50.8	 25
 28	 18	559.0	52.8	 25
 29	 18	403.0	37.5	 20
 30	 18	870.8	67.8	 20
 31	 18	1270.0	83.8	 20
 32	 18	623.0	53.4	 16
 33	 18	1058.0	84.8	 20
 34	 18	289.5	38.2	 20
 35	 18	197.8	24.2	 16
 36	 18	255.8	33.8	 20
 37	 18	160.0	26.0	 25
 38	 18	201.0	30.9	 20
 39	 18	1120.0	239.2	 25
 40	 18	212.0	27.0	 25
 41	 18	224.0	30.5	 25
 42	 18	255.3	22.9	 20
 43	 18	3368.0	284.5	 25
 44	 18	1661.0	234.4	 25
 45	 18	521.0	50.4	 20
 46	 18	1935.0	214.9	 25
 47	 18	554.0	50.2	 25
 48	 18	1493.3	98.7	 20
 49	 18	4365.0	428.3	 25
 50	 18	1892.3	136.1	 20
 51	 18	763.5	38.1	 16
 52	 18	758.8	59.9	 20
 53	 18	754.0	49.6	 20
 54	 18	674.0	38.4	 16
 55	 18	1019.8	103.6	 20
 56	 18	634.3	63.5	 20
 57	 18	802.5	78.0	 20
 58	 18	431.0	56.5	 25
 59	 18	227.0	41.9	 25
 60	 18	396.0	53.0	 20
 61	 18	259.0	28.1	 25
 62	 18	216.0	26.7	 25
 63	 18	278.3	29.5	 20
 64	 18	319.0	50.1	 25
 65	 18	359.0	30.9	 25
 66	 18	483.8	38.1	 20
 67	 18	335.0	34.9	 25
 68	 18	311.0	32.9	 25
 69	 18	233.3	24.4	 20
 70	 18	488.0	53.8	 20
 71	 18	271.5	31.2	 20
 72	 18	2477.5	256.8	 16
 73	 18	685.8	64.4	 20
 74	 18	3917.5	356.9	 20
 75	 18	540.3	42.7	 16
 76	 18	3157.0	246.4	 20
 77	 18	1061.0	81.7	 25
 78	 18	540.5	62.8	 20
 79	 18	707.0	71.7	 25
 80	 18	575.0	46.4	 25
 81	 18	484.0	37.9	 25
 82	 18	395.5	36.3	 20
 83	 18	270.0	26.7	 25
 84	 18	442.0	48.8	 25
 85	 18	250.0	31.7	 20
 86	 18	306.0	31.5	 25
 87	 18	1567.0	176.9	 25
 88	 18	1112.5	82.8	 20
 89	 18	207.0	26.8	 25
 90	 18	199.0	21.2	 20
 91	 18	189.3	24.7	 16
 92	 18	167.5	25.1	 20
 93	 18	289.8	24.6	 20
 94	 18	1004.5	87.3	 16
 95	 18	238.8	21.0	 20
 96	 18	248.8	20.7	 20
 97	 18	251.3	27.7	 20
 98	 18	171.0	14.7	 25
 99	 18	450.0	44.9	 25
100	 18	539.0	34.7	 20
101	 18	451.0	37.0	 25
102	 18	260.0	33.9	 25
103	 18	1519.5	82.6	 20
104	 18	1667.0	131.0	 25
105	 18	428.0	35.5	 25
106	 18	225.3	22.1	 20
107	 18	270.0	29.8	 25
108	 18	196.0	24.2	 25
109	 18	654.3	51.9	 20
110	 18	409.3	38.0	 20
111	 18	488.0	34.0	 20
112	 18	627.8	72.0	 16
113	 18	1219.8	191.4	 20
114	 18	339.8	29.7	 20
115	 18	239.0	28.0	 16
116	 18	656.3	93.2	 20
117	 18	195.0	21.7	 25
118	 18	381.3	34.9	 20
119	 18	421.0	35.9	 25
120	 18	1308.0	145.7	 25
121	 18	1223.0	130.6	 25
122	 18	385.5	31.6	 20
123	 18	4321.0	250.9	 25
124	 18	966.0	62.2	 25
125	 18	1985.3	131.4	 20
126	 18	1507.0	119.6	 25
127	 18	226.0	23.9	 25
128	 18	285.0	27.3	 20
129	 18	233.0	23.3	 25
130	 18	321.5	45.5	 20
131	 18	248.5	25.6	 16
132	 18	202.8	21.4	 20
133	 18	219.0	24.5	 20
134	 18	227.0	28.6	 16
135	 18	246.0	20.5	 20
136	 18	398.8	39.5	 20
137	 18	241.8	21.2	 20
138	 18	218.0	31.7	 25
139	 18	290.0	25.7	 25
140	 18	421.5	47.8	 20
141	 18	662.0	49.1	 25
142	 18	366.0	30.7	 25
143	 18	301.5	31.7	 20
144	 18	327.0	31.5	 25
145	 18	235.0	23.8	 25
146	 18	232.5	30.6	 20
147	 18	261.0	41.6	 25
148	 18	1319.0	153.7	 25
149	 18	696.3	183.4	 20
150	 18	423.5	41.7	 20
151	 18	373.3	43.6	 20
152	 18	204.8	27.6	 16
153	 18	262.0	26.3	 20
154	 18	246.5	28.3	 20
155	 18	783.0	70.7	 16
156	 18	434.0	35.4	 20
157	 18	530.0	48.1	 25
158	 18	302.3	27.1	 20
159	 18	275.0	36.8	 25
160	 18	247.0	33.4	 25
161	 18	201.0	20.4	 25
162	 18	329.0	25.3	 20
163	 18	256.0	21.8	 25
164	 18	860.0	76.5	 25
165	 18	505.5	40.7	 20
166	 18	996.0	87.0	 25
167	 18	621.0	59.7	 25
168	 18	294.5	30.6	 20
169	 18	215.0	22.8	 25
170	 18	251.0	34.0	 20
171	 18	154.8	13.1	 16
172	 18	288.5	34.4	 20
173	 18	319.3	36.4	 20
174	 18	322.8	30.7	 16
175	 18	357.0	32.4	 20
176	 18	488.3	75.9	 20
177	 18	460.5	43.3	 20
178	 18	1218.0	132.6	 25
179	 18	2580.0	327.0	 25
180	 18	646.8	56.0	 20
181	 18	480.0	51.1	 25
182	 18	499.0	33.6	 25
183	 18	203.5	23.5	 20
184	 18	347.0	35.7	 25
185	 18	831.0	136.6	 25
186	 18	237.0	23.4	 20
187	 18	379.0	43.8	 25
188	 18	569.0	87.4	 25
189	 18	190.8	13.0	 20
190	 18	392.5	24.5	 20
191	 18	459.5	41.3	 20
192	 18	1184.5	70.6	 16
193	 18	708.0	52.3	 20
194	 18	390.0	38.1	 20
195	 18	503.0	31.4	 16
196	 18	937.3	87.7	 20
197	 18	338.0	56.8	 25
198	 18	289.8	36.2	 20
199	 18	200.0	20.8	 25
200	 18	250.0	39.8	 25
201	 18	635.0	98.2	 25
202	 18	923.3	81.9	 20
203	 18	649.0	72.9	 25
204	 18	1075.0	109.4	 25
205	 18	1104.5	120.0	 20
206	 18	836.0	97.3	 25
207	 18	1105.0	218.4	 25
208	 18	180.0	21.2	 20
209	 18	169.0	21.6	 25
210	 18	320.3	33.5	 20
211	 18	442.5	49.5	 16
212	 18	550.3	49.1	 20
213	 18	387.5	27.6	 20
214	 18	314.0	38.1	 16
215	 18	212.3	24.8	 20
216	 18	257.8	30.8	 20
217	 18	324.8	29.4	 20
218	 18	257.0	25.7	 25
219	 18	2546.0	509.3	 25
220	 18	344.8	39.5	 20
221	 18	383.0	41.2	 25
222	 18	501.0	57.1	 25
223	 18	670.5	47.3	 20
224	 18	1298.0	216.3	 25
225	 18	453.0	50.8	 25
226	 18	238.5	34.2	 20
227	 18	640.0	161.2	 25
228	 18	207.0	25.0	 25
229	 18	388.0	49.4	 20
230	 18	300.0	23.1	 20
231	 18	576.0	96.9	 20
232	 18	328.8	37.2	 16
233	 18	481.3	43.8	 20
234	 18	234.8	41.2	 20
235	 18	272.8	35.7	 16
236	 18	272.0	38.8	 20
237	 18	449.0	42.6	 25
238	 18	563.3	46.9	 20
239	 18	515.0	38.9	 25
240	 18	746.0	39.5	 25
241	 18	372.0	27.6	 25
242	 18	342.5	40.4	 20
243	 18	315.0	37.7	 25
244	 18	1456.0	123.9	 25
245	 18	559.5	59.2	 20
246	 18	1861.0	426.1	 25
247	 18	632.0	48.0	 25
248	 18	4019.8	477.1	 20
249	 18	1257.0	79.9	 25
250	 18	1119.3	89.0	 20
251	 18	517.3	52.2	 16
252	 18	271.8	27.8	 20
253	 18	427.8	42.7	 20
254	 18	392.0	21.6	 16
255	 18	700.3	60.7	 20
256	 18	1134.0	58.9	 20
257	 18	626.5	35.7	 20
258	 18	450.0	39.9	 25
259	 18	332.0	42.2	 25
260	 18	1568.3	116.2	 20
261	 18	1307.0	69.0	 25
262	 18	3105.0	526.0	 25
263	 18	1501.0	74.5	 20
264	 18	1160.0	95.6	 25
265	 18	395.0	39.8	 25
266	 18	962.8	74.7	 20
267	 18	320.0	34.7	 25
268	 18	357.0	35.0	 25
269	 18	297.3	32.7	 20
270	 18	236.3	25.5	 20
271	 18	245.8	22.0	 20
272	 18	561.0	51.6	 16
273	 18	1074.5	111.9	 20
274	 18	291.5	45.5	 20
275	 18	206.3	22.4	 16
276	 18	230.5	33.2	 20
277	 18	731.0	78.0	 25
278	 18	1001.0	109.9	 20
279	 18	310.0	45.3	 25
280	 18	633.0	83.7	 25
281	 18	444.0	45.5	 25
282	 18	637.8	63.0	 20
283	 18	738.0	127.1	 25
284	 18	290.0	31.8	 25
285	 18	318.3	52.7	 20
286	 18	1208.0	208.8	 25
287	 18	473.0	37.2	 25
288	 18	2066.8	342.7	 20
289	 18	466.0	68.4	 25
290	 18	413.0	53.1	 20
291	 18	419.0	46.7	 16
292	 18	3345.0	461.5	 20
293	 18	388.8	57.2	 20
294	 18	1358.3	64.0	 16
295	 18	1178.0	74.1	 20
296	 18	524.8	70.1	 20
297	 18	1163.3	249.7	 20
298	 18	415.0	44.6	 25
299	 18	1773.0	293.3	 25
300	 18	545.0	52.0	 20
301	 18	620.0	65.1	 25
302	 18	3699.0	789.4	 25
303	 18	2496.8	246.8	 20
304	 18	752.0	68.3	 25
305	 18	358.0	47.2	 25
306	 18	283.3	26.7	 20
307	 18	331.0	56.4	 25
308	 18	867.0	102.6	 25
309	 18	3835.0	452.3	 20
310	 18	1358.5	95.1	 20
311	 18	462.0	42.6	 20
312	 18	1601.8	161.8	 16
313	 18	651.3	64.4	 20
314	 18	1335.8	176.6	 20
315	 18	373.5	35.1	 16
316	 18	268.8	27.8	 20
317	 18	878.0	155.5	 25
318	 18	418.0	44.3	 25
319	 18	629.5	64.0	 20
320	 18	437.0	45.0	 25
321	 18	673.0	90.5	 25
322	 18	394.8	38.0	 20
323	 18	432.0	33.6	 25
324	 18	545.0	67.9	 25
325	 18	3645.5	485.2	 20
326	 18	1264.0	94.5	 25
327	 18	464.0	49.3	 25
328	 18	205.3	27.9	 20
329	 18	448.0	33.9	 25
330	 18	420.5	48.9	 20
331	 18	658.3	36.4	 16
332	 18	247.5	48.4	 20
333	 18	278.5	30.2	 20
334	 18	1844.3	73.6	 16
335	 18	266.3	32.3	 20
336	 18	267.3	26.5	 20
337	 18	698.3	62.6	 20
338	 18	2334.0	534.9	 25
339	 18	429.0	48.6	 25
340	 18	565.5	94.9	 20
341	 18	311.0	35.8	 25
342	 18	500.0	36.7	 25
343	 18	482.8	41.3	 20
344	 18	1846.0	183.3	 25
345	 18	761.0	86.2	 25
346	 18	5228.5	670.3	 20
347	 18	1076.0	142.8	 25
348	 18	1646.0	184.7	 25
349	 18	655.0	53.1	 20
350	 18	1046.3	77.2	 20
351	 18	440.5	25.8	 20
352	 18	694.3	57.5	 16
353	 18	312.8	29.4	 20
354	 18	289.3	26.1	 20
355	 18	602.3	51.2	 16
356	 18	752.0	61.3	 20
357	 18	406.0	39.5	 25
358	 18	1872.0	276.8	 25
359	 18	681.5	44.9	 20
360	 18	495.0	64.6	 25
361	 18	1142.0	183.2	 25
362	 18	282.0	26.9	 20
363	 18	254.0	25.6	 25
364	 18	452.0	48.3	 25
365	 18	697.5	74.4	 20
366	 18	196.0	19.6	 25
367	 18	264.0	32.2	 25
368	 18	237.3	23.1	 20
369	 18	787.0	127.1	 25
370	 18	241.0	22.5	 20
371	 18	371.5	29.4	 16
372	 18	317.0	43.2	 20
373	 18	305.3	20.8	 20
374	 18	305.8	40.3	 16
375	 18	216.8	16.5	 20
376	 18	308.3	32.4	 20
377	 18	286.5	28.9	 20
378	 18	1597.0	240.0	 25
379	 18	1085.0	90.2	 25
380	 18	1430.0	180.9	 20
381	 18	1232.0	94.9	 25
382	 18	895.0	85.1	 25
383	 18	1277.5	55.9	 20
384	 18	496.0	74.1	 25
385	 18	271.0	32.1	 25
386	 18	286.0	20.7	 20
387	 18	260.0	21.3	 25
388	 18	321.0	29.3	 25
389	 18	796.5	73.2	 20
390	 18	719.3	80.2	 20
391	 18	250.3	26.2	 20
392	 18	354.5	33.0	 16
393	 18	559.0	51.2	 20
394	 18	376.8	42.2	 20
395	 18	232.5	29.2	 16
396	 18	2880.0	483.7	 20
397	 18	420.0	58.6	 25
398	 18	245.0	31.6	 25
399	 18	243.5	22.0	 20
400	 18	581.0	103.0	 25
401	 18	260.0	37.1	 25
402	 18	419.5	59.0	 20
403	 18	438.0	48.3	 25
404	 18	342.0	33.4	 25
405	 18	230.3	31.2	 20
406	 18	315.0	32.7	 25
407	 18	252.0	29.9	 25
408	 18	770.0	105.0	 20
409	 18	307.0	29.6	 25
410	 18	290.3	30.1	 20
411	 18	1883.5	161.6	 16
412	 18	519.0	48.2	 20
413	 18	476.3	51.3	 20
414	 18	2561.0	181.4	 16
415	 18	576.0	48.5	 20
416	 18	2052.3	212.2	 20
417	 18	450.8	54.5	 20
418	 18	700.0	97.2	 25
419	 18	743.0	68.9	 25
420	 18	451.0	34.7	 20
421	 18	611.0	53.9	 25
422	 18	8502.0	1545.5	 25
423	 18	854.8	50.7	 20
424	 18	808.0	93.5	 25
425	 18	772.0	67.3	 25
426	 18	752.3	80.0	 20
427	 18	530.0	51.7	 25
428	 18	618.0	45.6	 25
429	 18	1053.0	76.4	 20
430	 18	360.8	34.2	 20
431	 18	357.5	35.9	 20
432	 18	666.3	34.6	 16
433	 18	540.0	64.0	 20
434	 18	2758.3	390.8	 20
435	 18	434.3	36.4	 16
436	 18	306.5	24.0	 20
437	 18	927.0	191.1	 25
438	 18	212.0	36.9	 25
439	 18	240.0	29.2	 20
440	 18	242.0	29.6	 25
441	 18	1361.0	226.6	 25
442	 18	745.8	69.8	 20
443	 18	672.0	64.1	 25
444	 18	660.0	61.1	 25
445	 18	435.5	36.2	 20
446	 18	612.0	48.8	 25
447	 18	622.0	39.7	 25
448	 18	618.3	40.7	 20
449	 18	281.0	26.9	 25
450	 18	408.5	46.8	 20
451	 18	242.5	32.6	 16
452	 18	2132.0	359.0	 20
453	 18	3009.5	359.8	 20
454	 18	750.5	44.7	 16
455	 18	386.5	21.9	 20
456	 18	238.0	26.9	 20
457	 18	387.8	37.5	 20
458	 18	1354.0	215.9	 25
459	 18	1245.0	115.3	 25
460	 18	254.8	28.8	 20
461	 18	1030.0	134.6	 25
462	 18	2660.0	512.2	 25
463	 18	981.0	144.7	 20
464	 18	407.0	45.7	 25
465	 18	784.0	82.5	 25
466	 18	358.8	34.4	 20
467	 18	560.0	51.7	 25
468	 18	280.0	30.7	 25
469	 18	381.0	27.5	 20
470	 18	934.5	117.5	 20
471	 18	277.5	28.3	 20
472	 18	514.8	35.6	 16
473	 18	3124.0	515.6	 20
474	 18	502.8	59.5	 20
475	 18	336.8	48.0	 16
476	 18	281.0	24.4	 20
477	 18	239.0	29.0	 25
478	 18	188.0	24.9	 25
479	 18	1769.3	243.5	 20
480	 18	664.0	59.2	 25
481	 18	853.0	114.2	 25
482	 18	465.8	46.3	 20
483	 18	456.0	44.5	 25
484	 18	1067.0	92.5	 25
485	 18	705.0	56.4	 20
486	 18	2347.0	256.3	 25
487	 18	651.0	58.0	 25
488	 18	393.0	36.2	 20
489	 18	460.0	40.7	 25
490	 18	316.3	27.7	 20
491	 18	261.8	36.0	 16
492	 18	677.8	69.1	 20
493	 18	584.0	44.2	 20
494	 18	777.5	46.1	 16
495	 18	895.8	64.9	 20
496	 18	597.5	42.3	 20
497	 18	468.8	40.9	 20
498	 18	588.0	45.0	 25
499	 18	472.0	42.3	 25
500	 18	540.5	49.2	 20
501	 18	1501.0	143.8	 25
502	 18	642.0	53.5	 25
503	 18	561.8	52.9	 20
504	 18	618.0	60.7	 25
505	 18	1183.0	190.7	 25
506	 18	446.8	38.8	 20
507	 18	631.0	52.5	 25
508	 18	532.0	54.3	 25
509	 18	1407.0	238.1	 20
510	 18	258.3	37.4	 20
511	 18	1232.8	108.2	 20
512	 18	1462.3	203.7	 16
513	 18	243.3	27.5	 20
514	 18	920.3	95.5	 20
515	 18	1153.5	95.3	 16
516	 18	622.5	102.0	 20
517	 18	666.0	99.5	 25
518	 18	291.0	32.4	 25
519	 18	233.3	21.6	 20
520	 18	422.0	33.9	 25
521	 18	2514.0	366.1	 25
522	 18	1309.3	150.4	 20
523	 18	259.0	36.8	 25
524	 18	359.0	28.3	 25
525	 18	1018.3	99.1	 20
526	 18	536.0	43.9	 25
527	 18	363.0	35.5	 25
528	 18	3963.5	479.2	 20
529	 18	454.0	29.4	 25
530	 18	274.0	24.0	 20
531	 18	243.0	33.2	 16
532	 18	430.8	34.1	 20
533	 18	263.3	29.3	 20
534	 18	248.3	33.6	 16
535	 18	248.5	25.6	 20
536	 18	358.3	28.5	 20
537	 18	343.3	26.0	 20
538	 18	427.0	46.3	 25
539	 18	2639.0	566.9	 25
540	 18	325.0	29.1	 20
541	 18	343.0	61.8	 25
542	 18	2201.0	409.0	 25
543	 18	1063.5	85.1	 20
544	 18	842.0	94.3	 25
545	 18	2373.0	302.6	 25
546	 18	756.5	61.0	 20
547	 18	369.0	32.9	 25
548	 18	311.0	33.6	 25
549	 18	800.5	135.2	 20
550	 18	400.8	34.6	 20
551	 18	328.8	26.2	 20
552	 18	416.0	49.9	 16
553	 18	230.0	31.0	 20
554	 18	376.0	33.2	 20
555	 18	234.0	20.8	 16
556	 18	236.5	21.5	 20
557	 18	929.0	208.1	 25
558	 18	344.0	37.8	 25
559	 18	264.3	27.8	 20
560	 18	329.0	34.4	 25
561	 18	751.0	93.8	 25
562	 18	2705.8	412.8	 20
563	 18	663.0	37.9	 25
564	 18	502.0	36.7	 25
565	 18	364.3	33.7	 20
566	 18	312.0	60.5	 25
567	 18	366.0	53.5	 25
568	 18	931.5	65.9	 20
569	 18	1549.0	121.3	 25
570	 18	834.8	55.6	 20
571	 18	495.3	34.3	 16
572	 18	670.5	52.6	 20
573	 18	459.3	31.1	 20
574	 18	361.3	40.9	 16
575	 18	293.5	28.7	 20
576	 18	259.5	22.0	 20
577	 18	251.5	37.4	 20
578	 18	300.0	29.9	 25
579	 18	381.0	47.2	 25
580	 18	669.0	68.6	 20
581	 18	290.0	26.4	 25
582	 18	323.0	38.6	 25
583	 18	298.3	33.2	 20
584	 18	267.0	29.6	 25
585	 18	1977.0	401.7	 25
586	 18	2592.3	323.1	 20
587	 18	637.0	56.5	 25
588	 18	343.0	40.5	 25
589	 18	207.3	22.1	 20
590	 18	278.3	31.9	 20
591	 18	712.8	118.8	 20
592	 18	342.8	36.3	 16
593	 18	233.5	30.1	 20
594	 18	698.3	60.1	 20
595	 18	1883.0	185.5	 16
596	 18	721.8	39.2	 20
597	 18	847.0	145.4	 25
598	 18	999.0	161.4	 25
599	 18	1632.5	203.6	 20
600	 18	391.0	38.6	 25
601	 18	353.0	52.0	 25
602	 18	1430.0	171.4	 20
603	 18	1121.0	84.0	 25
604	 18	1994.0	240.0	 25
605	 18	1856.3	369.3	 20
606	 18	407.0	40.3	 25
607	 18	674.0	76.2	 25
608	 18	689.8	43.8	 20
609	 18	1365.0	146.0	 25
610	 18	584.8	98.8	 20
611	 18	373.8	30.4	 16
612	 18	254.0	22.7	 20
613	 18	332.3	57.0	 20
614	 18	440.0	28.1	 16
615	 18	981.5	117.5	 20
616	 18	519.8	63.5	 20
617	 18	367.8	37.7	 20
618	 18	374.0	43.3	 25
619	 18	405.0	68.7	 25
620	 18	426.0	31.2	 20
621	 18	879.0	86.3	 25
622	 18	552.0	32.2	 25
623	 18	345.3	34.6	 20
624	 18	548.0	55.2	 25
625	 18	380.0	48.0	 25
626	 18	444.0	44.7	 20
627	 18	1739.0	294.6	 25
628	 18	365.0	29.9	 25
629	 18	897.0	217.7	 20
630	 18	303.0	31.8	 20
631	 18	340.8	47.8	 20
632	 18	226.0	20.7	 16
633	 18	285.3	25.5	 20
634	 18	234.0	25.6	 20
635	 18	359.3	23.1	 16
636	 18	1305.3	262.9	 20
637	 18	1188.0	135.1	 25
638	 18	4946.0	1256.7	 25
639	 18	13270.0	3239.1	 20
  0	 19	409.8	46.6	 20
  1	 19	2179.3	123.5	 16
  2	 19	540.0	40.7	 20
  3	 19	325.3	39.4	 20
  4	 19	244.3	23.4	 20
  5	 19	4274.0	733.6	 25
  6	 19	523.0	46.2	 25
  7	 19	2961.0	542.0	 25
  8	 19	291.3	26.4	 20
  9	 19	245.0	28.0	 25
 10	 19	226.0	28.0	 25
 11	 19	1029.3	67.8	 20
 12	 19	313.0	33.2	 25
 13	 19	701.0	59.6	 25
 14	 19	412.3	35.4	 20
 15	 19	365.0	30.5	 25
 16	 19	398.0	36.3	 25
 17	 19	809.3	56.9	 16
 18	 19	2768.0	417.5	 20
 19	 19	429.5	44.2	 20
 20	 19	788.5	55.7	 16
 21	 19	688.8	48.2	 20
 22	 19	979.5	80.5	 20
 23	 19	1067.5	104.0	 16
 24	 19	490.0	45.2	 25
 25	 19	4593.0	601.7	 25
 26	 19	273.3	30.9	 20
 27	 19	450.0	55.1	 25
 28	 19	217.0	22.3	 25
 29	 19	254.8	27.4	 20
 30	 19	635.0	56.0	 25
 31	 19	804.0	65.3	 25
 32	 19	2741.0	335.2	 20
 33	 19	2856.0	409.2	 25
 34	 19	7374.0	1523.9	 25
 35	 19	232.0	36.2	 20
 36	 19	264.0	29.5	 25
 37	 19	284.5	38.7	 20
 38	 19	319.3	30.1	 16
 39	 19	180.5	20.6	 20
 40	 19	224.3	27.8	 20
 41	 19	2719.0	173.9	 16
 42	 19	241.0	23.3	 20
 43	 19	437.8	45.0	 20
 44	 19	365.0	43.3	 20
 45	 19	254.0	28.4	 25
 46	 19	492.0	48.9	 25
 47	 19	955.0	175.0	 25
 48	 19	306.0	36.9	 20
 49	 19	253.0	40.7	 25
 50	 19	5685.0	1413.2	 25
 51	 19	2786.3	421.0	 20
 52	 19	1554.0	117.9	 25
 53	 19	743.0	57.4	 25
 54	 19	3398.5	548.2	 20
 55	 19	1427.0	191.4	 25
 56	 19	810.0	89.2	 25
 57	 19	543.3	64.8	 16
 58	 19	4517.5	914.1	 20
 59	 19	690.8	110.9	 20
 60	 19	213.5	31.8	 16
 61	 19	475.8	61.2	 20
 62	 19	216.3	25.3	 20
 63	 19	3614.3	328.3	 16
 64	 19	199.0	30.3	 25
 65	 19	222.0	24.5	 25
 66	 19	5281.8	582.0	 20
 67	 19	6364.0	951.0	 25
 68	 19	411.0	37.8	 25
 69	 19	442.5	35.5	 20
 70	 19	773.0	93.5	 25
 71	 19	603.0	69.9	 25
 72	 19	516.5	59.8	 20
 73	 19	709.0	74.2	 25
 74	 19	420.0	39.8	 25
 75	 19	375.8	25.8	 20
 76	 19	1195.0	102.9	 25
 77	 19	1666.8	122.4	 20
 78	 19	1736.5	175.2	 16
 79	 19	326.3	26.0	 20
 80	 19	2934.0	554.5	 20
 81	 19	259.5	31.9	 16
 82	 19	276.0	32.4	 20
 83	 19	1875.5	185.9	 20
 84	 19	3281.0	408.3	 20
 85	 19	351.0	49.9	 25
 86	 19	378.0	43.2	 25
 87	 19	202.0	20.1	 25
 88	 19	395.5	46.3	 20
 89	 19	2750.0	619.2	 25
 90	 19	199.0	26.6	 25
 91	 19	227.5	28.5	 20
 92	 19	343.0	33.6	 25
 93	 19	1933.0	454.7	 25
 94	 19	242.3	32.3	 20
 95	 19	615.0	59.3	 25
 96	 19	919.0	216.0	 25
 97	 19	504.0	29.6	 16
 98	 19	692.0	62.3	 20
 99	 19	2275.8	248.6	 20
100	 19	4596.5	295.8	 16
101	 19	978.3	78.7	 20
102	 19	2434.0	445.6	 20
103	 19	234.5	19.6	 16
104	 19	4847.0	779.4	 25
105	 19	251.0	28.6	 25
106	 19	337.0	44.0	 20
107	 19	1545.0	160.4	 25
108	 19	313.0	36.2	 25
109	 19	453.3	44.3	 20
110	 19	192.0	19.0	 25
111	 19	216.0	29.8	 25
112	 19	353.8	38.5	 20
113	 19	443.0	50.7	 25
114	 19	5302.0	935.3	 25
115	 19	220.5	26.5	 20
116	 19	238.0	24.1	 25
117	 19	692.5	36.0	 20
118	 19	1218.0	74.6	 16
119	 19	851.0	57.6	 20
120	 19	534.0	35.5	 20
121	 19	346.5	45.5	 16
122	 19	370.3	36.9	 20
123	 19	1072.5	77.6	 20
124	 19	516.3	43.4	 20
125	 19	843.0	102.5	 25
126	 19	504.0	37.2	 25
127	 19	1448.0	257.1	 25
128	 19	267.3	39.1	 20
129	 19	294.0	24.9	 25
130	 19	283.0	34.3	 25
131	 19	342.0	36.6	 20
132	 19	820.0	143.2	 25
133	 19	284.0	40.0	 25
134	 19	309.0	41.4	 20
135	 19	221.0	23.3	 25
136	 19	269.0	28.4	 25
137	 19	454.8	39.5	 16
138	 19	295.5	33.5	 20
139	 19	1340.8	134.7	 20
140	 19	286.8	33.0	 16
141	 19	301.8	27.1	 20
142	 19	1359.8	102.2	 20
143	 19	1498.0	117.3	 16
144	 19	1017.0	107.9	 25
145	 19	292.0	27.9	 25
146	 19	1511.3	140.8	 20
147	 19	1198.0	127.0	 25
148	 19	4611.0	820.8	 25
149	 19	327.5	34.6	 20
150	 19	401.0	30.4	 25
151	 19	273.0	29.5	 25
152	 19	249.8	32.2	 20
153	 19	734.0	106.9	 25
154	 19	765.0	111.9	 25
155	 19	542.3	67.8	 20
156	 19	8160.0	1751.9	 25
157	 19	442.3	43.9	 20
158	 19	2044.5	141.1	 16
159	 19	289.3	29.0	 20
160	 19	301.8	30.6	 20
161	 19	11440.0	1199.8	 16
162	 19	393.3	28.2	 20
163	 19	302.5	29.5	 20
164	 19	3661.0	366.4	 20
165	 19	2996.0	412.6	 25
166	 19	1257.0	137.0	 25
167	 19	3508.0	334.5	 25
168	 19	1741.3	194.5	 20
169	 19	784.0	95.5	 25
170	 19	1791.0	360.8	 25
171	 19	343.0	44.2	 20
172	 19	212.0	31.2	 25
173	 19	183.0	24.6	 25
174	 19	231.0	32.8	 20
175	 19	315.0	44.5	 25
176	 19	693.0	95.3	 25
177	 19	363.0	30.0	 16
178	 19	2829.3	357.0	 20
179	 19	257.8	28.5	 20
180	 19	415.5	34.7	 16
181	 19	1029.5	123.5	 20
182	 19	1766.0	201.5	 20
183	 19	299.0	33.6	 16
184	 19	421.0	34.5	 25
185	 19	273.0	47.5	 25
186	 19	212.5	15.7	 20
187	 19	272.0	27.1	 25
188	 19	670.0	87.9	 25
189	 19	570.8	47.0	 20
190	 19	1201.0	80.5	 25
191	 19	748.0	99.8	 25
192	 19	682.0	39.0	 20
193	 19	415.0	35.2	 25
194	 19	1041.0	144.0	 25
195	 19	398.5	49.6	 20
196	 19	682.0	64.8	 25
197	 19	671.8	59.3	 20
198	 19	531.3	44.5	 16
199	 19	401.8	29.2	 20
200	 19	266.3	35.4	 20
201	 19	350.3	32.0	 16
202	 19	1787.5	203.7	 20
203	 19	445.8	41.0	 20
204	 19	4522.0	846.8	 25
205	 19	486.5	31.0	 20
206	 19	411.0	42.3	 25
207	 19	860.0	150.6	 25
208	 19	297.8	21.9	 20
209	 19	1325.0	217.6	 25
210	 19	249.0	26.8	 25
211	 19	253.5	24.1	 20
212	 19	754.0	111.3	 25
213	 19	455.0	72.5	 25
214	 19	213.0	28.9	 20
215	 19	272.0	36.0	 25
216	 19	267.0	36.1	 25
217	 19	248.0	31.0	 16
218	 19	245.5	26.6	 20
219	 19	845.0	77.1	 20
220	 19	441.5	34.0	 16
221	 19	699.0	70.2	 20
222	 19	1982.8	198.6	 20
223	 19	605.3	30.2	 16
224	 19	481.0	48.4	 25
225	 19	711.0	46.5	 25
226	 19	2953.3	310.2	 20
227	 19	6111.0	1134.9	 25
228	 19	510.0	55.0	 25
229	 19	268.5	21.4	 20
230	 19	253.0	30.8	 25
231	 19	296.0	38.6	 25
232	 19	383.3	48.1	 20
233	 19	997.0	111.0	 25
234	 19	1302.0	144.8	 25
235	 19	5835.3	942.3	 20
236	 19	6476.0	1488.2	 25
237	 19	1081.8	93.0	 20
238	 19	540.8	34.0	 16
239	 19	331.0	26.4	 20
240	 19	793.8	49.2	 20
241	 19	4915.5	498.6	 16
242	 19	984.5	55.2	 20
243	 19	348.3	31.1	 20
244	 19	372.0	42.3	 25
245	 19	559.0	54.0	 20
246	 19	375.0	39.6	 25
247	 19	6310.0	616.8	 25
248	 19	336.5	30.6	 20
249	 19	407.0	37.3	 25
250	 19	8012.0	916.3	 25
251	 19	6194.5	355.1	 20
252	 19	402.0	34.5	 25
253	 19	789.0	61.0	 25
254	 19	330.8	37.6	 20
255	 19	314.0	29.3	 25
256	 19	445.0	46.0	 25
257	 19	8629.3	503.3	 16
258	 19	615.3	57.2	 20
259	 19	2363.5	321.1	 20
260	 19	355.0	44.0	 16
261	 19	2681.3	269.4	 20
262	 19	292.5	43.1	 20
263	 19	10609.0	449.6	 16
264	 19	3866.0	250.1	 25
265	 19	808.0	42.6	 25
266	 19	491.3	42.2	 20
267	 19	376.0	39.5	 25
268	 19	1237.0	194.2	 25
269	 19	510.0	51.4	 20
270	 19	608.0	50.1	 25
271	 19	477.0	39.0	 25
272	 19	337.3	42.1	 20
273	 19	4978.0	684.3	 25
274	 19	685.0	77.4	 25
275	 19	405.5	41.0	 20
276	 19	271.0	32.6	 25
277	 19	277.3	27.3	 20
278	 19	4009.8	230.7	 16
279	 19	13443.5	1424.4	 20
280	 19	1439.0	130.7	 20
281	 19	3477.3	255.8	 16
282	 19	365.3	32.7	 20
283	 19	372.5	37.6	 20
284	 19	547.0	82.0	 25
285	 19	817.8	56.6	 20
286	 19	428.0	37.1	 25
287	 19	558.0	52.4	 25
288	 19	508.5	31.5	 20
289	 19	394.0	39.6	 25
290	 19	464.0	49.5	 25
291	 19	6112.0	822.5	 20
292	 19	390.0	65.2	 25
293	 19	11366.0	2560.5	 25
294	 19	1119.5	118.9	 20
295	 19	2586.0	276.1	 25
296	 19	863.0	70.2	 25
297	 19	926.3	67.7	 16
298	 19	672.3	64.5	 20
299	 19	321.0	36.2	 20
300	 19	485.0	56.7	 16
301	 19	1338.5	82.7	 20
302	 19	1172.3	116.7	 20
303	 19	813.5	51.3	 16
304	 19	741.0	52.3	 25
305	 19	402.0	57.8	 25
306	 19	468.3	46.5	 20
307	 19	298.0	26.2	 25
308	 19	249.0	20.6	 25
309	 19	1393.5	87.8	 20
310	 19	424.0	42.0	 25
311	 19	610.0	51.4	 25
312	 19	545.5	59.8	 20
313	 19	225.0	24.2	 25
314	 19	222.0	30.7	 25
315	 19	196.0	19.6	 20
316	 19	201.0	25.2	 25
317	 19	240.5	25.4	 20
318	 19	351.3	29.8	 16
319	 19	2390.8	320.9	 20
320	 19	221.8	21.0	 20
321	 19	247.0	29.0	 16
322	 19	230.3	27.1	 20
323	 19	718.3	74.6	 20
324	 19	674.0	77.1	 25
325	 19	697.3	43.1	 20
326	 19	1301.0	116.0	 25
327	 19	1347.0	114.2	 25
328	 19	4703.0	477.4	 20
329	 19	1058.0	92.6	 25
330	 19	1493.0	114.5	 25
331	 19	5014.8	344.7	 20
332	 19	717.0	71.4	 25
333	 19	672.0	55.9	 25
334	 19	1115.0	93.3	 20
335	 19	3278.0	316.7	 25
336	 19	9161.0	1345.2	 25
337	 19	566.3	43.0	 16
338	 19	227.0	28.3	 20
339	 19	321.3	28.9	 20
340	 19	344.8	23.1	 16
341	 19	415.3	44.9	 20
342	 19	197.5	23.7	 20
343	 19	827.3	70.2	 16
344	 19	214.0	24.6	 25
345	 19	288.0	21.2	 25
346	 19	8512.0	875.2	 20
347	 19	489.0	38.9	 25
348	 19	454.0	33.2	 25
349	 19	2974.8	238.6	 20
350	 19	1289.0	121.6	 25
351	 19	1876.0	244.1	 25
352	 19	439.0	38.3	 20
353	 19	4539.0	809.8	 25
354	 19	1910.0	229.3	 25
355	 19	409.0	57.2	 20
356	 19	499.0	73.1	 25
357	 19	301.8	30.2	 20
358	 19	2575.8	123.0	 16
359	 19	3928.5	512.8	 20
360	 19	328.8	32.1	 20
361	 19	2719.8	97.0	 16
362	 19	681.3	78.7	 20
363	 19	1852.5	288.4	 20
364	 19	7793.0	1518.5	 25
365	 19	2158.0	201.4	 20
366	 19	403.0	32.6	 25
367	 19	995.0	67.4	 25
368	 19	6174.5	221.4	 20
369	 19	1087.0	129.5	 25
370	 19	2702.0	365.3	 25
371	 19	363.0	33.2	 20
372	 19	321.0	24.6	 25
373	 19	386.0	33.2	 25
374	 19	224.5	37.6	 20
375	 19	221.0	27.2	 25
376	 19	259.0	15.6	 25
377	 19	270.5	21.2	 16
378	 19	304.0	32.8	 20
379	 19	401.3	39.0	 20
380	 19	995.5	57.0	 16
381	 19	1970.0	154.1	 20
382	 19	1318.0	70.3	 20
383	 19	2194.5	92.6	 16
384	 19	2735.0	184.9	 25
385	 19	232.0	19.7	 25
386	 19	285.3	24.7	 20
387	 19	298.0	33.1	 25
388	 19	495.0	56.9	 25
389	 19	1566.5	103.0	 20
390	 19	2441.0	393.5	 25
391	 19	5507.0	852.9	 25
392	 19	241.8	22.5	 20
393	 19	1177.0	229.7	 25
394	 19	303.0	35.1	 25
395	 19	1076.5	120.9	 20
396	 19	209.0	19.8	 25
397	 19	303.3	33.6	 20
398	 19	213.0	17.1	 16
399	 19	204.5	19.7	 20
400	 19	388.0	54.8	 20
401	 19	247.8	30.3	 16
402	 19	191.3	20.5	 20
403	 19	272.3	26.9	 20
404	 19	426.0	48.6	 25
405	 19	653.8	48.5	 20
406	 19	646.0	53.8	 25
407	 19	662.0	69.2	 25
408	 19	859.3	69.4	 20
409	 19	7163.0	892.7	 25
410	 19	254.0	23.8	 25
411	 19	313.0	36.9	 20
412	 19	319.0	32.8	 25
413	 19	685.0	59.4	 25
414	 19	3080.5	307.4	 20
415	 19	476.0	51.6	 25
416	 19	412.0	25.8	 25
417	 19	211.3	18.3	 16
418	 19	390.8	44.4	 20
419	 19	3631.8	489.8	 20
420	 19	194.8	21.4	 16
421	 19	290.8	26.5	 20
422	 19	291.5	21.6	 20
423	 19	460.5	54.2	 16
424	 19	227.0	27.2	 25
425	 19	657.0	52.5	 25
426	 19	504.3	48.0	 20
427	 19	830.0	71.0	 25
428	 19	971.0	60.6	 25
429	 19	1074.0	70.4	 20
430	 19	455.0	47.0	 25
431	 19	822.0	74.0	 25
432	 19	245.8	30.5	 20
433	 19	316.0	33.5	 25
434	 19	3418.0	519.4	 25
435	 19	292.5	15.9	 20
436	 19	300.0	22.8	 25
437	 19	532.5	41.4	 20
438	 19	899.0	58.8	 16
439	 19	308.3	40.8	 20
440	 19	669.3	68.4	 20
441	 19	238.5	25.4	 16
442	 19	760.3	86.5	 20
443	 19	1578.8	179.5	 20
444	 19	1654.0	248.6	 25
445	 19	3630.3	406.2	 20
446	 19	2081.0	193.8	 25
447	 19	1751.0	260.8	 25
448	 19	283.0	27.5	 20
449	 19	440.0	47.1	 25
450	 19	726.0	66.2	 25
451	 19	1102.8	98.2	 20
452	 19	731.0	88.6	 25
453	 19	1171.0	89.4	 25
454	 19	451.8	36.2	 20
455	 19	420.0	45.3	 25
456	 19	429.0	48.2	 25
457	 19	363.3	24.4	 16
458	 19	2158.3	350.3	 20
459	 19	387.0	35.4	 20
460	 19	262.0	24.1	 16
461	 19	892.0	153.1	 20
462	 19	904.8	46.0	 20
463	 19	481.0	46.5	 16
464	 19	548.0	40.7	 25
465	 19	988.0	106.7	 25
466	 19	384.3	35.4	 20
467	 19	379.0	52.4	 25
468	 19	723.0	80.6	 25
469	 19	801.5	76.6	 20
470	 19	290.0	34.3	 25
471	 19	401.0	38.6	 25
472	 19	289.8	18.5	 20
473	 19	7206.0	1473.0	 25
474	 19	240.0	30.8	 25
475	 19	7460.8	1175.1	 20
476	 19	349.0	35.2	 25
477	 19	745.8	67.8	 20
478	 19	212.8	20.3	 16
479	 19	381.0	54.7	 20
480	 19	869.3	164.8	 20
481	 19	9182.3	894.5	 16
482	 19	609.3	122.2	 20
483	 19	377.8	39.3	 20
484	 19	2908.0	509.3	 25
485	 19	356.8	29.8	 20
486	 19	721.0	64.8	 25
487	 19	491.0	40.8	 25
488	 19	407.8	36.7	 20
489	 19	709.0	53.9	 25
490	 19	4419.0	414.9	 25
491	 19	426.0	44.2	 20
492	 19	331.0	30.0	 25
493	 19	11588.0	1480.0	 25
494	 19	902.5	40.0	 20
495	 19	1623.0	58.3	 25
496	 19	2016.0	146.0	 25
497	 19	876.8	77.6	 16
498	 19	859.5	61.5	 20
499	 19	395.8	35.7	 20
500	 19	1333.8	57.1	 16
501	 19	1145.8	92.3	 20
502	 19	1142.3	66.1	 20
503	 19	561.0	31.6	 16
504	 19	10328.0	2037.0	 25
505	 19	1409.0	300.3	 25
506	 19	259.3	25.5	 20
507	 19	600.0	72.6	 25
508	 19	880.0	72.5	 25
509	 19	411.8	41.0	 20
510	 19	392.0	40.6	 25
511	 19	246.0	26.0	 25
512	 19	342.3	31.1	 20
513	 19	3149.0	703.0	 25
514	 19	462.0	56.3	 25
515	 19	257.3	33.1	 20
516	 19	409.0	45.4	 25
517	 19	302.8	33.9	 20
518	 19	304.5	25.0	 16
519	 19	256.0	23.1	 20
520	 19	322.3	41.1	 20
521	 19	240.5	24.4	 16
522	 19	329.3	28.6	 20
523	 19	186.8	23.2	 20
524	 19	250.0	35.5	 25
525	 19	3054.8	318.4	 20
526	 19	1330.0	129.9	 25
527	 19	410.0	35.0	 25
528	 19	7111.8	734.5	 20
529	 19	757.0	59.0	 25
530	 19	2003.0	169.3	 25
531	 19	1121.8	87.5	 20
532	 19	247.0	27.9	 25
533	 19	457.0	60.6	 25
534	 19	476.0	52.9	 20
535	 19	1942.0	226.2	 25
536	 19	539.0	71.0	 25
537	 19	474.8	40.4	 16
538	 19	225.5	27.2	 20
539	 19	2007.3	229.1	 20
540	 19	242.0	26.3	 16
541	 19	288.5	42.9	 20
542	 19	375.0	37.9	 20
543	 19	396.0	29.4	 16
544	 19	715.0	67.2	 25
545	 19	698.0	46.5	 25
546	 19	510.0	40.1	 20
547	 19	285.0	32.0	 25
548	 19	349.0	28.8	 25
549	 19	1438.0	177.9	 20
550	 19	214.0	25.6	 25
551	 19	2358.0	360.7	 25
552	 19	259.0	26.0	 20
553	 19	5396.0	951.5	 25
554	 19	447.0	36.9	 25
555	 19	898.8	116.3	 20
556	 19	1618.0	204.6	 25
557	 19	283.8	34.8	 20
558	 19	356.3	31.8	 16
559	 19	2556.3	487.0	 20
560	 19	335.3	37.0	 20
561	 19	371.3	40.9	 16
562	 19	533.0	46.3	 20
563	 19	857.3	72.7	 20
564	 19	6057.0	906.9	 25
565	 19	600.0	53.1	 20
566	 19	18329.0	2885.3	 25
567	 19	9667.0	1523.7	 25
568	 19	447.3	23.5	 20
569	 19	415.0	42.3	 25
570	 19	2004.0	134.5	 25
571	 19	3016.8	335.4	 20
572	 19	806.0	53.0	 25
573	 19	495.0	39.0	 25
574	 19	653.3	47.2	 20
575	 19	223.0	25.1	 25
576	 19	193.0	25.4	 25
577	 19	456.5	65.2	 16
578	 19	2182.5	425.0	 20
579	 19	312.0	30.9	 20
580	 19	785.0	64.9	 16
581	 19	1927.3	323.7	 20
582	 19	1928.8	265.0	 20
583	 19	398.3	33.1	 16
584	 19	340.0	32.2	 25
585	 19	394.0	40.4	 25
586	 19	10095.0	1487.6	 20
587	 19	934.0	107.6	 25
588	 19	570.0	66.8	 25
589	 19	294.0	32.0	 20
590	 19	461.0	33.1	 25
591	 19	597.0	55.3	 25
592	 19	244.3	26.1	 20
593	 19	291.0	29.2	 25
594	 19	314.0	45.7	 25
595	 19	9602.5	1316.6	 20
596	 19	455.0	62.8	 25
597	 19	341.3	32.3	 20
598	 19	417.8	47.7	 16
599	 19	663.5	46.0	 20
600	 19	408.3	50.8	 20
601	 19	1008.3	106.8	 16
602	 19	3516.3	767.4	 20
603	 19	738.5	57.0	 20
604	 19	824.0	101.8	 25
605	 19	416.3	41.1	 20
606	 19	733.0	79.2	 25
607	 19	302.0	31.5	 25
608	 19	287.3	38.6	 20
609	 19	8617.0	1551.2	 25
610	 19	875.0	196.0	 25
611	 19	306.3	43.0	 20
612	 19	320.0	22.0	 25
613	 19	425.0	63.1	 25
614	 19	2003.3	170.8	 20
615	 19	356.0	82.3	 25
616	 19	406.0	45.1	 25
617	 19	249.0	23.4	 16
618	 19	1130.0	177.3	 20
619	 19	6422.5	917.1	 20
620	 19	1039.0	89.5	 16
621	 19	11467.5	2528.2	 20
622	 19	862.5	64.0	 20
623	 19	578.8	38.6	 16
624	 19	1358.0	170.1	 25
625	 19	596.0	75.0	 25
626	 19	1958.0	196.4	 20
627	 19	813.0	94.6	 25
628	 19	711.0	106.4	 25
629	 19	1837.3	185.8	 20
630	 19	331.0	37.7	 25
631	 19	601.0	53.8	 25
632	 19	1603.8	124.0	 20
633	 19	1135.0	133.0	 25
634	 19	1393.0	93.0	 25
635	 19	964.0	79.5	 20
636	 19	624.0	37.9	 25
637	 19	7411.8	1284.9	 20
638	 19	423.3	27.0	 16
639	 19	570.3	75.2	 20
  0	 20	14325.0	2078.6	 25
  1	 20	2329.5	171.3	 20
  2	 20	335.0	42.1	 25
  3	 20	407.0	24.8	 25
  4	 20	221.3	19.8	 16
  5	 20	925.3	118.7	 20
  6	 20	289.5	28.2	 20
  7	 20	365.5	37.9	 16
  8	 20	274.5	22.5	 20
  9	 20	247.5	30.5	 20
 10	 20	227.3	34.9	 20
 11	 20	619.0	74.0	 25
 12	 20	369.0	77.2	 25
 13	 20	588.0	49.4	 25
 14	 20	619.0	50.5	 20
 15	 20	441.0	44.4	 25
 16	 20	373.0	27.0	 25
 17	 20	263.5	24.6	 20
 18	 20	596.0	77.6	 25
 19	 20	398.0	41.3	 25
 20	 20	1364.0	83.4	 20
 21	 20	1146.0	109.6	 25
 22	 20	727.0	48.8	 25
 23	 20	456.3	27.4	 20
 24	 20	314.0	43.9	 20
 25	 20	311.3	33.0	 20
 26	 20	252.3	19.9	 16
 27	 20	270.3	25.7	 20
 28	 20	215.5	34.7	 20
 29	 20	237.8	28.3	 16
 30	 20	545.0	47.4	 25
 31	 20	539.0	46.0	 25
 32	 20	1105.8	121.6	 20
 33	 20	902.0	82.5	 25
 34	 20	1787.0	377.3	 25
 35	 20	287.5	39.1	 20
 36	 20	280.0	35.5	 25
 37	 20	1144.0	160.7	 25
 38	 20	232.3	31.5	 20
 39	 20	211.0	59.1	 25
 40	 20	243.0	39.5	 25
 41	 20	1892.3	161.6	 20
 42	 20	217.0	28.8	 25
 43	 20	333.0	27.8	 25
 44	 20	288.0	29.7	 16
 45	 20	299.3	27.1	 20
 46	 20	614.5	34.9	 20
 47	 20	862.8	57.4	 16
 48	 20	271.0	36.9	 20
 49	 20	260.5	54.0	 20
 50	 20	795.0	92.6	 20
 51	 20	781.0	123.0	 25
 52	 20	1363.0	96.4	 25
 53	 20	832.0	82.2	 25
 54	 20	2325.3	274.9	 20
 55	 20	1296.0	143.9	 25
 56	 20	765.0	75.9	 25
 57	 20	372.3	33.7	 20
 58	 20	1414.0	230.0	 25
 59	 20	609.0	97.3	 25
 60	 20	205.3	26.7	 20
 61	 20	215.0	21.0	 25
 62	 20	194.0	17.8	 25
 63	 20	494.3	123.2	 20
 64	 20	184.0	25.3	 20
 65	 20	242.3	28.8	 20
 66	 20	779.0	81.6	 16
 67	 20	2208.5	257.4	 20
 68	 20	902.3	74.5	 20
 69	 20	1076.3	53.5	 16
 70	 20	508.0	48.9	 25
 71	 20	778.0	121.7	 25
 72	 20	328.5	34.7	 20
 73	 20	932.0	100.5	 25
 74	 20	418.0	42.0	 25
 75	 20	481.0	56.4	 20
 76	 20	693.0	90.2	 25
 77	 20	1232.0	154.9	 25
 78	 20	1311.8	141.6	 20
 79	 20	459.0	52.4	 25
 80	 20	355.0	38.2	 25
 81	 20	201.0	20.9	 20
 82	 20	288.0	42.2	 25
 83	 20	2382.0	267.8	 25
 84	 20	2450.5	207.6	 16
 85	 20	222.5	25.6	 20
 86	 20	418.5	39.5	 20
 87	 20	189.5	23.7	 16
 88	 20	374.5	38.6	 20
 89	 20	539.5	86.0	 20
 90	 20	178.0	25.6	 25
 91	 20	195.3	31.0	 20
 92	 20	354.0	32.9	 25
 93	 20	1528.0	209.8	 25
 94	 20	231.3	20.8	 20
 95	 20	516.0	44.4	 25
 96	 20	324.0	31.9	 25
 97	 20	559.3	63.2	 20
 98	 20	346.0	32.3	 25
 99	 20	1455.0	122.2	 25
100	 20	1591.0	192.0	 20
101	 20	1489.0	115.4	 25
102	 20	1166.0	143.1	 25
103	 20	253.5	21.2	 20
104	 20	322.8	40.3	 20
105	 20	280.3	47.0	 20
106	 20	277.3	22.5	 16
107	 20	1079.5	119.1	 20
108	 20	208.5	29.7	 20
109	 20	617.8	40.7	 16
110	 20	231.0	33.6	 25
111	 20	235.0	42.5	 25
112	 20	306.5	36.6	 20
113	 20	359.0	27.5	 25
114	 20	3030.0	370.2	 25
115	 20	248.5	35.6	 20
116	 20	311.0	35.9	 25
117	 20	438.0	45.6	 25
118	 20	1888.3	183.7	 20
119	 20	527.0	113.6	 25
120	 20	520.0	49.1	 25
121	 20	329.3	32.1	 20
122	 20	372.0	38.4	 25
123	 20	1119.0	99.9	 25
124	 20	536.8	35.6	 16
125	 20	574.0	45.9	 20
126	 20	727.8	39.3	 20
127	 20	2277.3	103.0	 16
128	 20	315.3	32.0	 20
129	 20	383.5	33.7	 20
130	 20	268.0	28.3	 25
131	 20	283.5	23.3	 20
132	 20	226.0	24.9	 25
133	 20	245.0	31.4	 25
134	 20	266.5	23.8	 20
135	 20	221.0	16.7	 25
136	 20	295.0	26.7	 25
137	 20	692.5	43.7	 20
138	 20	439.0	42.6	 25
139	 20	1489.0	108.1	 25
140	 20	292.0	28.3	 20
141	 20	384.0	37.1	 25
142	 20	3168.0	176.5	 25
143	 20	2580.8	118.4	 20
144	 20	748.3	47.1	 20
145	 20	221.0	23.4	 20
146	 20	580.8	64.3	 16
147	 20	2918.0	281.3	 20
148	 20	2057.0	280.2	 20
149	 20	369.5	33.3	 16
150	 20	397.0	43.5	 25
151	 20	276.0	32.6	 25
152	 20	253.5	25.2	 20
153	 20	656.0	57.8	 25
154	 20	1423.0	115.0	 25
155	 20	470.5	46.5	 20
156	 20	2745.0	405.3	 25
157	 20	689.0	58.2	 25
158	 20	2541.0	157.5	 20
159	 20	286.0	32.3	 25
160	 20	297.0	33.9	 25
161	 20	2263.3	293.5	 20
162	 20	378.0	30.7	 25
163	 20	252.0	33.4	 25
164	 20	1382.8	115.4	 16
165	 20	5447.0	480.6	 20
166	 20	868.5	65.2	 20
167	 20	929.5	77.8	 16
168	 20	1435.0	72.4	 20
169	 20	716.0	43.2	 20
170	 20	1011.0	127.8	 25
171	 20	369.8	46.3	 20
172	 20	207.0	21.3	 25
173	 20	192.0	27.5	 25
174	 20	228.3	18.6	 20
175	 20	289.0	38.6	 25
176	 20	730.0	83.0	 25
177	 20	340.8	34.2	 20
178	 20	352.0	31.0	 25
179	 20	246.0	30.1	 25
180	 20	383.3	36.0	 20
181	 20	294.0	31.8	 25
182	 20	1296.0	166.5	 25
183	 20	283.3	32.5	 20
184	 20	440.3	29.1	 20
185	 20	239.5	21.1	 20
186	 20	247.8	26.8	 16
187	 20	269.8	23.7	 20
188	 20	1608.0	115.4	 20
189	 20	581.0	39.7	 16
190	 20	1052.0	132.0	 25
191	 20	855.0	120.6	 25
192	 20	485.5	51.8	 20
193	 20	828.0	93.6	 25
194	 20	2298.0	377.1	 25
195	 20	252.3	30.7	 20
196	 20	653.0	67.6	 25
197	 20	463.0	45.2	 25
198	 20	406.5	44.8	 20
199	 20	377.0	41.4	 25
200	 20	232.0	26.0	 25
201	 20	356.3	33.9	 20
202	 20	983.0	102.7	 25
203	 20	705.0	44.4	 25
204	 20	4081.5	329.0	 16
205	 20	546.0	50.0	 20
206	 20	511.5	46.2	 20
207	 20	592.0	48.1	 16
208	 20	219.8	25.8	 20
209	 20	448.5	38.5	 20
210	 20	168.0	29.7	 25
211	 20	244.3	20.6	 20
212	 20	265.0	30.9	 25
213	 20	292.0	39.6	 25
214	 20	245.5	36.4	 20
215	 20	197.0	24.1	 25
216	 20	290.0	32.0	 25
217	 20	255.5	30.3	 20
218	 20	246.0	25.6	 25
219	 20	521.0	38.0	 25
220	 20	743.0	50.7	 20
221	 20	1143.0	133.4	 25
222	 20	448.0	46.7	 25
223	 20	541.3	43.8	 20
224	 20	651.0	54.2	 20
225	 20	480.5	29.9	 20
226	 20	1273.3	125.9	 16
227	 20	1353.3	176.3	 20
228	 20	495.0	41.9	 20
229	 20	274.8	35.6	 16
230	 20	276.0	30.4	 25
231	 20	314.0	36.3	 25
232	 20	385.8	38.2	 20
233	 20	938.0	95.0	 25
234	 20	1910.0	220.0	 25
235	 20	2365.5	329.2	 20
236	 20	549.0	81.6	 25
237	 20	1294.0	156.8	 25
238	 20	600.3	41.1	 20
239	 20	485.0	52.8	 25
240	 20	749.0	49.2	 25
241	 20	1236.8	194.2	 20
242	 20	868.0	58.5	 25
243	 20	357.0	40.4	 25
244	 20	366.5	28.1	 16
245	 20	620.3	50.1	 20
246	 20	396.3	29.0	 20
247	 20	1603.8	120.1	 16
248	 20	372.8	55.8	 20
249	 20	374.3	33.7	 20
250	 20	2246.0	312.5	 25
251	 20	3917.3	438.7	 20
252	 20	432.0	44.1	 25
253	 20	581.0	56.3	 25
254	 20	515.0	56.5	 20
255	 20	255.0	22.4	 25
256	 20	470.0	51.4	 25
257	 20	5049.0	606.2	 20
258	 20	522.0	42.3	 25
259	 20	1332.0	154.7	 25
260	 20	416.8	40.6	 20
261	 20	2258.0	253.9	 25
262	 20	282.0	38.6	 25
263	 20	3002.0	290.9	 20
264	 20	2491.5	198.9	 20
265	 20	939.3	51.0	 20
266	 20	829.5	54.7	 16
267	 20	346.3	38.2	 20
268	 20	1128.8	127.8	 20
269	 20	1739.5	121.1	 16
270	 20	631.0	47.9	 25
271	 20	380.0	34.2	 25
272	 20	337.0	24.1	 20
273	 20	673.0	102.0	 25
274	 20	533.0	74.0	 25
275	 20	511.0	55.8	 20
276	 20	275.0	38.7	 25
277	 20	296.0	37.8	 25
278	 20	1224.0	171.3	 20
279	 20	7185.0	866.3	 25
280	 20	1136.0	128.1	 25
281	 20	1024.0	95.5	 20
282	 20	445.0	49.0	 25
283	 20	405.0	43.8	 25
284	 20	458.3	46.4	 16
285	 20	449.8	54.9	 20
286	 20	495.8	51.4	 20
287	 20	905.0	69.1	 16
288	 20	785.3	54.5	 20
289	 20	391.3	43.8	 20
290	 20	332.0	29.0	 25
291	 20	879.8	180.3	 20
292	 20	315.0	34.7	 25
293	 20	1373.0	317.4	 25
294	 20	1383.3	160.8	 20
295	 20	842.0	81.6	 25
296	 20	703.0	112.9	 25
297	 20	1755.3	201.2	 20
298	 20	485.0	41.6	 25
299	 20	343.0	32.2	 25
300	 20	689.3	45.3	 20
301	 20	767.0	68.5	 25
302	 20	1095.0	96.9	 25
303	 20	853.5	68.6	 20
304	 20	609.8	55.5	 20
305	 20	476.5	44.4	 20
306	 20	554.3	35.8	 16
307	 20	337.5	31.4	 20
308	 20	251.3	27.0	 20
309	 20	1694.3	138.0	 16
310	 20	492.0	44.5	 25
311	 20	820.0	66.4	 25
312	 20	843.5	115.6	 20
313	 20	254.0	30.6	 25
314	 20	207.0	30.8	 25
315	 20	234.8	33.1	 20
316	 20	194.0	28.3	 25
317	 20	279.0	30.5	 25
318	 20	394.8	20.8	 20
319	 20	619.0	82.3	 25
320	 20	243.0	25.0	 25
321	 20	234.0	20.5	 20
322	 20	239.0	32.0	 25
323	 20	449.0	43.5	 25
324	 20	601.0	48.2	 16
325	 20	1529.3	151.5	 20
326	 20	1023.8	97.8	 20
327	 20	1372.8	83.5	 16
328	 20	1141.0	132.3	 20
329	 20	1340.0	82.6	 20
330	 20	1850.0	310.2	 25
331	 20	2295.5	406.4	 20
332	 20	920.0	66.8	 25
333	 20	1103.0	85.7	 25
334	 20	2094.8	358.5	 20
335	 20	2275.0	345.7	 25
336	 20	5562.0	1092.4	 25
337	 20	1453.3	106.3	 20
338	 20	218.0	35.9	 25
339	 20	345.0	37.7	 25
340	 20	368.5	36.7	 20
341	 20	337.0	35.4	 25
342	 20	226.0	30.8	 25
343	 20	293.8	21.4	 20
344	 20	226.0	17.7	 20
345	 20	328.5	27.3	 20
346	 20	1379.5	158.3	 16
347	 20	437.3	28.0	 20
348	 20	548.5	47.3	 20
349	 20	829.8	59.8	 16
350	 20	665.0	95.9	 25
351	 20	654.0	88.0	 25
352	 20	349.8	36.6	 20
353	 20	977.0	182.7	 25
354	 20	798.0	118.1	 25
355	 20	497.5	62.8	 20
356	 20	683.0	81.9	 25
357	 20	287.0	30.8	 25
358	 20	1014.0	168.4	 20
359	 20	592.0	86.5	 25
360	 20	336.0	33.4	 25
361	 20	1159.8	89.3	 20
362	 20	436.0	46.3	 25
363	 20	261.0	36.3	 25
364	 20	1139.0	124.3	 16
365	 20	517.8	81.6	 20
366	 20	408.0	35.3	 20
367	 20	1405.0	120.4	 16
368	 20	2182.0	275.3	 20
369	 20	697.8	53.6	 20
370	 20	1763.0	359.1	 25
371	 20	493.8	54.5	 20
372	 20	381.0	83.2	 25
373	 20	256.0	31.3	 25
374	 20	270.8	38.7	 20
375	 20	281.0	37.2	 25
376	 20	342.0	28.4	 25
377	 20	362.0	38.0	 20
378	 20	330.0	36.2	 25
379	 20	304.0	29.3	 25
380	 20	376.0	40.1	 20
381	 20	866.0	95.0	 25
382	 20	808.0	65.6	 25
383	 20	906.0	82.1	 20
384	 20	2334.5	229.7	 20
385	 20	328.3	41.4	 20
386	 20	286.3	31.0	 16
387	 20	371.3	25.0	 20
388	 20	992.3	102.2	 20
389	 20	3134.0	177.6	 16
390	 20	355.0	41.8	 25
391	 20	447.0	67.8	 25
392	 20	252.0	28.1	 20
393	 20	276.0	28.3	 25
394	 20	294.0	33.2	 25
395	 20	236.0	27.5	 20
396	 20	219.0	37.2	 25
397	 20	218.0	22.0	 25
398	 20	357.8	37.4	 20
399	 20	205.0	29.3	 25
400	 20	344.0	39.2	 25
401	 20	238.8	29.3	 20
402	 20	265.0	19.5	 25
403	 20	304.0	33.1	 25
404	 20	282.0	31.4	 16
405	 20	334.8	31.9	 20
406	 20	603.0	56.6	 20
407	 20	660.8	47.3	 16
408	 20	573.0	39.0	 20
409	 20	1218.8	158.2	 20
410	 20	240.0	29.7	 25
411	 20	305.3	33.8	 20
412	 20	305.0	39.3	 25
413	 20	466.0	51.4	 25
414	 20	1373.0	188.4	 20
415	 20	478.0	41.9	 25
416	 20	485.0	48.9	 25
417	 20	241.5	37.0	 20
418	 20	263.0	42.8	 25
419	 20	686.0	138.6	 25
420	 20	204.5	24.5	 20
421	 20	277.0	31.1	 25
422	 20	246.0	25.6	 25
423	 20	260.5	25.8	 20
424	 20	210.5	17.6	 20
425	 20	667.0	50.5	 20
426	 20	647.8	63.9	 16
427	 20	1015.3	94.0	 20
428	 20	730.5	70.6	 20
429	 20	1012.5	53.3	 16
430	 20	684.0	64.5	 25
431	 20	861.0	157.5	 25
432	 20	283.8	32.1	 20
433	 20	307.0	27.6	 25
434	 20	559.0	108.9	 25
435	 20	310.3	27.1	 20
436	 20	277.0	33.0	 25
437	 20	619.0	40.4	 25
438	 20	848.3	64.9	 20
439	 20	330.0	57.7	 25
440	 20	607.0	79.0	 25
441	 20	322.8	112.3	 20
442	 20	507.0	47.3	 25
443	 20	525.0	46.0	 25
444	 20	432.8	42.8	 16
445	 20	629.0	104.2	 20
446	 20	1468.8	174.5	 20
447	 20	403.3	33.3	 16
448	 20	385.0	44.1	 20
449	 20	268.0	29.4	 20
450	 20	606.0	72.8	 25
451	 20	449.5	35.9	 20
452	 20	760.0	143.1	 25
453	 20	702.0	139.6	 25
454	 20	337.8	35.8	 20
455	 20	297.0	34.2	 25
456	 20	374.0	42.7	 25
457	 20	340.8	28.9	 20
458	 20	517.0	57.1	 25
459	 20	644.0	80.9	 25
460	 20	353.5	93.5	 20
461	 20	575.0	62.7	 25
462	 20	1454.0	134.1	 25
463	 20	449.3	50.6	 20
464	 20	456.3	29.1	 20
465	 20	941.3	80.7	 20
466	 20	449.5	34.3	 16
467	 20	471.0	38.8	 20
468	 20	780.5	87.1	 20
469	 20	1222.5	114.5	 16
470	 20	322.0	33.7	 25
471	 20	285.0	27.8	 25
472	 20	271.0	26.8	 20
473	 20	1712.0	418.7	 25
474	 20	263.0	42.5	 25
475	 20	520.8	81.4	 20
476	 20	298.0	50.6	 25
477	 20	274.0	28.8	 25
478	 20	278.3	56.0	 20
479	 20	304.0	29.1	 25
480	 20	647.0	83.7	 25
481	 20	1296.3	355.7	 20
482	 20	704.0	75.8	 25
483	 20	506.0	41.2	 25
484	 20	778.8	75.4	 16
485	 20	385.8	43.3	 20
486	 20	628.5	79.2	 20
487	 20	688.3	62.4	 16
488	 20	511.3	63.8	 20
489	 20	782.0	52.8	 20
490	 20	2964.0	658.8	 25
491	 20	663.3	59.1	 20
492	 20	273.0	27.4	 25
493	 20	1806.0	393.7	 25
494	 20	542.3	70.8	 20
495	 20	1209.0	95.1	 25
496	 20	969.0	117.0	 25
497	 20	656.3	59.1	 20
498	 20	694.0	56.5	 25
499	 20	285.0	28.5	 25
500	 20	1059.8	128.4	 20
501	 20	2284.0	194.0	 25
502	 20	786.0	71.3	 25
503	 20	469.3	38.6	 20
504	 20	1789.5	353.4	 20
505	 20	196.5	21.0	 20
506	 20	261.5	28.9	 16
507	 20	363.5	40.2	 20
508	 20	720.3	44.8	 20
509	 20	499.3	37.6	 16
510	 20	406.0	43.0	 25
511	 20	238.0	26.2	 25
512	 20	257.5	18.8	 20
513	 20	517.0	126.9	 25
514	 20	375.0	46.5	 25
515	 20	294.0	38.2	 20
516	 20	390.0	30.2	 25
517	 20	263.0	25.6	 25
518	 20	433.0	34.1	 20
519	 20	273.0	31.1	 25
520	 20	331.0	38.1	 25
521	 20	258.5	26.9	 20
522	 20	252.0	32.9	 25
523	 20	183.0	23.6	 25
524	 20	229.8	25.6	 16
525	 20	920.5	196.6	 20
526	 20	1532.5	206.1	 20
527	 20	328.5	40.3	 16
528	 20	2146.5	370.2	 20
529	 20	634.5	68.4	 20
530	 20	845.0	164.9	 25
531	 20	906.5	117.0	 20
532	 20	269.0	31.4	 25
533	 20	802.0	138.1	 25
534	 20	1647.3	338.7	 20
535	 20	877.0	157.4	 25
536	 20	219.0	27.7	 25
537	 20	342.8	30.9	 20
538	 20	230.0	28.4	 25
539	 20	332.0	28.6	 25
540	 20	339.0	43.0	 20
541	 20	234.0	22.4	 25
542	 20	276.0	43.3	 25
543	 20	465.8	35.1	 20
544	 20	685.3	55.9	 20
545	 20	695.5	60.1	 20
546	 20	389.8	28.8	 16
547	 20	264.3	33.8	 20
548	 20	342.3	34.5	 20
549	 20	304.8	23.6	 16
550	 20	200.0	26.1	 25
551	 20	328.0	29.0	 25
552	 20	311.8	83.8	 20
553	 20	505.0	59.9	 25
554	 20	317.0	25.6	 25
555	 20	317.0	27.4	 20
556	 20	303.0	29.2	 25
557	 20	293.0	24.1	 25
558	 20	447.5	70.2	 20
559	 20	712.0	117.1	 25
560	 20	263.0	23.2	 25
561	 20	311.3	28.9	 20
562	 20	459.0	51.8	 25
563	 20	608.0	56.2	 25
564	 20	2323.0	361.8	 16
565	 20	365.5	34.4	 20
566	 20	6847.3	1176.3	 20
567	 20	1538.3	157.4	 16
568	 20	445.3	41.3	 20
569	 20	446.3	33.4	 20
570	 20	1233.0	175.8	 25
571	 20	821.8	372.6	 20
572	 20	696.0	263.2	 25
573	 20	352.0	35.8	 25
574	 20	400.0	34.5	 20
575	 20	211.0	24.8	 25
576	 20	207.0	35.6	 25
577	 20	231.5	28.9	 20
578	 20	301.0	30.1	 25
579	 20	339.0	40.8	 25
580	 20	598.0	40.4	 20
581	 20	424.0	36.1	 25
582	 20	460.0	53.7	 25
583	 20	416.5	46.6	 20
584	 20	302.0	23.1	 20
585	 20	274.3	37.9	 20
586	 20	2739.0	449.1	 16
587	 20	553.0	36.3	 20
588	 20	421.0	37.3	 20
589	 20	322.3	37.4	 16
590	 20	339.0	32.9	 25
591	 20	645.0	94.6	 25
592	 20	282.5	25.7	 20
593	 20	264.0	37.3	 25
594	 20	389.0	35.8	 25
595	 20	3972.5	926.3	 20
596	 20	608.0	56.7	 25
597	 20	590.0	55.1	 25
598	 20	585.3	55.3	 20
599	 20	1373.0	137.4	 25
600	 20	590.0	75.9	 25
601	 20	509.5	39.4	 20
602	 20	746.0	99.1	 25
603	 20	1213.0	167.5	 25
604	 20	723.0	100.0	 16
605	 20	304.3	35.1	 20
606	 20	611.3	71.1	 20
607	 20	251.5	29.3	 20
608	 20	217.8	17.8	 16
609	 20	1802.5	391.9	 20
610	 20	652.0	83.5	 25
611	 20	419.8	39.9	 20
612	 20	524.0	62.0	 25
613	 20	332.0	28.9	 25
614	 20	954.3	63.1	 20
615	 20	392.0	59.8	 25
616	 20	505.0	53.6	 25
617	 20	251.0	23.0	 20
618	 20	519.0	75.1	 25
619	 20	2347.0	405.3	 25
620	 20	752.8	74.8	 20
621	 20	3521.0	740.1	 25
622	 20	1338.0	132.6	 25
623	 20	760.0	45.9	 20
624	 20	1380.3	194.8	 20
625	 20	528.8	53.7	 20
626	 20	1073.0	110.7	 16
627	 20	588.8	57.2	 20
628	 20	456.0	40.6	 20
629	 20	1110.0	84.1	 16
630	 20	337.0	40.8	 25
631	 20	511.0	68.2	 25
632	 20	1206.0	163.8	 20
633	 20	1349.0	217.7	 25
634	 20	975.0	111.7	 25
635	 20	606.3	56.7	 20
636	 20	942.0	125.5	 25
637	 20	1667.0	391.3	 25
638	 20	652.8	54.6	 20
639	 20	13474.0	3468.0	 25
  0	 21	390.0	41.5	 25
  1	 21	801.8	64.0	 20
  2	 21	424.0	30.4	 25
  3	 21	216.0	34.5	 25
  4	 21	172.0	18.0	 20
  5	 21	356.0	38.9	 25
  6	 21	5324.0	814.4	 25
  7	 21	286.8	31.5	 20
  8	 21	490.0	49.6	 25
  9	 21	252.0	25.0	 25
 10	 21	264.8	26.5	 16
 11	 21	201.3	24.3	 20
 12	 21	2176.3	377.4	 20
 13	 21	656.0	57.4	 16
 14	 21	1705.0	297.8	 20
 15	 21	248.3	32.9	 20
 16	 21	340.8	60.1	 20
 17	 21	179.8	24.7	 20
 18	 21	364.0	49.7	 25
 19	 21	232.0	30.7	 25
 20	 21	333.3	28.0	 20
 21	 21	394.0	46.7	 25
 22	 21	206.0	20.6	 25
 23	 21	430.0	33.0	 20
 24	 21	1476.0	170.6	 25
 25	 21	1346.0	186.3	 25
 26	 21	449.3	53.1	 20
 27	 21	306.0	20.0	 25
 28	 21	5641.0	1233.9	 25
 29	 21	558.5	68.3	 20
 30	 21	433.3	32.9	 20
 31	 21	475.5	47.3	 20
 32	 21	274.8	38.6	 16
 33	 21	465.8	45.7	 20
 34	 21	250.0	32.7	 20
 35	 21	193.8	26.7	 16
 36	 21	1989.0	285.4	 20
 37	 21	587.0	73.6	 25
 38	 21	391.3	39.9	 20
 39	 21	883.0	80.6	 25
 40	 21	210.0	36.1	 25
 41	 21	5049.5	669.8	 20
 42	 21	452.0	62.5	 25
 43	 21	187.0	25.9	 25
 44	 21	5779.3	872.2	 20
 45	 21	4771.0	844.0	 25
 46	 21	2896.0	650.7	 25
 47	 21	677.5	43.3	 20
 48	 21	10423.0	2170.4	 25
 49	 21	292.0	33.9	 25
 50	 21	602.0	54.1	 16
 51	 21	281.3	28.0	 20
 52	 21	3824.0	821.2	 20
 53	 21	257.0	25.6	 16
 54	 21	445.0	46.1	 20
 55	 21	471.8	40.0	 20
 56	 21	512.5	81.0	 20
 57	 21	858.5	46.9	 20
 58	 21	2546.0	493.2	 25
 59	 21	1438.0	291.1	 25
 60	 21	359.0	53.2	 20
 61	 21	229.0	25.1	 25
 62	 21	365.0	39.0	 25
 63	 21	311.3	36.5	 20
 64	 21	202.0	22.2	 25
 65	 21	277.0	38.5	 25
 66	 21	1356.8	217.0	 20
 67	 21	10950.0	1903.9	 25
 68	 21	360.0	33.0	 25
 69	 21	2323.0	396.0	 20
 70	 21	254.5	24.9	 20
 71	 21	267.3	37.7	 20
 72	 21	228.0	18.7	 16
 73	 21	321.3	30.3	 20
 74	 21	320.8	24.7	 20
 75	 21	918.8	86.3	 16
 76	 21	293.3	41.3	 20
 77	 21	418.0	31.7	 25
 78	 21	479.8	24.9	 20
 79	 21	347.0	35.6	 25
 80	 21	216.0	23.2	 25
 81	 21	282.3	33.5	 20
 82	 21	716.0	109.3	 25
 83	 21	200.0	16.4	 25
 84	 21	222.0	19.9	 20
 85	 21	326.0	41.0	 25
 86	 21	315.0	27.5	 25
 87	 21	2717.0	453.9	 20
 88	 21	262.0	29.1	 25
 89	 21	492.0	82.5	 25
 90	 21	228.0	28.0	 16
 91	 21	862.3	108.4	 20
 92	 21	353.5	22.7	 20
 93	 21	1038.3	76.3	 16
 94	 21	540.0	35.8	 20
 95	 21	594.3	65.9	 20
 96	 21	435.5	50.4	 20
 97	 21	426.8	41.5	 20
 98	 21	12802.0	1340.6	 25
 99	 21	357.0	36.5	 25
100	 21	734.3	53.4	 20
101	 21	6402.0	534.1	 25
102	 21	10471.0	1393.2	 25
103	 21	1415.8	58.5	 20
104	 21	1963.0	196.5	 25
105	 21	270.0	26.4	 25
106	 21	2367.0	283.1	 20
107	 21	266.0	21.5	 25
108	 21	4880.0	843.0	 25
109	 21	1138.5	73.7	 20
110	 21	1085.3	93.9	 20
111	 21	8585.0	1110.7	 20
112	 21	388.0	36.8	 16
113	 21	238.3	28.1	 20
114	 21	1436.8	107.0	 20
115	 21	634.0	44.5	 16
116	 21	278.8	28.1	 20
117	 21	809.0	63.7	 25
118	 21	2284.0	250.4	 20
119	 21	6870.0	896.1	 25
120	 21	215.0	30.8	 25
121	 21	229.3	29.9	 20
122	 21	244.0	31.4	 25
123	 21	2510.0	266.0	 25
124	 21	359.5	31.4	 20
125	 21	722.0	71.5	 25
126	 21	2025.0	341.3	 25
127	 21	301.5	33.2	 20
128	 21	255.0	41.5	 25
129	 21	3784.0	651.9	 25
130	 21	562.5	54.6	 16
131	 21	286.3	29.5	 20
132	 21	520.3	55.3	 20
133	 21	238.5	29.4	 16
134	 21	264.8	30.1	 20
135	 21	367.0	37.7	 20
136	 21	1343.0	171.3	 20
137	 21	714.0	50.4	 20
138	 21	3301.0	383.7	 25
139	 21	762.0	72.1	 25
140	 21	560.5	47.3	 20
141	 21	1439.0	112.8	 25
142	 21	1254.0	99.9	 25
143	 21	1281.5	82.1	 20
144	 21	289.0	39.7	 25
145	 21	276.0	37.0	 25
146	 21	2005.5	185.6	 20
147	 21	10177.0	1389.8	 25
148	 21	881.0	79.3	 25
149	 21	717.8	125.7	 20
150	 21	256.0	24.5	 20
151	 21	195.0	27.7	 20
152	 21	464.3	35.5	 16
153	 21	9389.5	1193.2	 20
154	 21	8299.8	1145.2	 20
155	 21	315.3	41.2	 16
156	 21	6045.5	656.6	 20
157	 21	2012.0	409.3	 25
158	 21	296.8	26.1	 20
159	 21	1447.0	161.0	 25
160	 21	290.0	31.5	 25
161	 21	445.3	81.3	 20
162	 21	576.0	55.1	 25
163	 21	499.0	58.9	 25
164	 21	369.5	44.2	 20
165	 21	272.0	33.1	 25
166	 21	293.0	62.3	 25
167	 21	413.0	43.6	 20
168	 21	714.0	68.6	 25
169	 21	357.0	40.6	 25
170	 21	338.8	31.0	 16
171	 21	246.0	32.0	 20
172	 21	405.0	50.6	 20
173	 21	1180.5	92.4	 16
174	 21	599.8	104.0	 20
175	 21	385.5	25.0	 20
176	 21	693.3	51.6	 20
177	 21	1117.8	79.2	 20
178	 21	653.0	31.0	 25
179	 21	1102.0	97.8	 25
180	 21	1169.0	88.2	 20
181	 21	496.0	41.0	 25
182	 21	2425.0	511.5	 25
183	 21	2791.8	372.8	 20
184	 21	584.0	65.5	 25
185	 21	312.0	45.5	 25
186	 21	315.5	34.9	 20
187	 21	412.0	41.7	 25
188	 21	1347.0	249.0	 25
189	 21	217.0	22.5	 20
190	 21	348.0	32.7	 20
191	 21	2304.3	390.5	 20
192	 21	1607.0	141.5	 16
193	 21	287.5	34.7	 20
194	 21	261.0	39.4	 20
195	 21	215.5	20.1	 16
196	 21	268.0	30.4	 20
197	 21	658.0	85.5	 25
198	 21	443.0	49.9	 20
199	 21	372.0	42.8	 25
200	 21	371.0	35.6	 25
201	 21	418.0	54.9	 20
202	 21	1389.0	172.0	 25
203	 21	254.0	28.3	 25
204	 21	472.8	46.7	 20
205	 21	789.0	71.8	 25
206	 21	192.0	25.6	 25
207	 21	196.5	32.9	 20
208	 21	215.0	25.5	 25
209	 21	701.0	90.6	 25
210	 21	244.8	19.1	 16
211	 21	194.5	27.6	 20
212	 21	184.8	26.6	 20
213	 21	3062.5	172.0	 16
214	 21	237.5	22.7	 20
215	 21	5164.5	566.1	 20
216	 21	218.8	32.1	 20
217	 21	1428.8	155.0	 20
218	 21	206.0	19.0	 25
219	 21	8967.0	1879.8	 25
220	 21	271.8	32.4	 20
221	 21	343.0	46.2	 25
222	 21	825.0	71.7	 25
223	 21	660.0	65.7	 20
224	 21	429.0	50.6	 25
225	 21	197.0	19.9	 25
226	 21	219.3	17.0	 20
227	 21	233.0	30.9	 25
228	 21	1618.0	149.5	 25
229	 21	890.0	57.3	 20
230	 21	430.3	35.8	 20
231	 21	882.8	84.0	 20
232	 21	530.0	39.4	 16
233	 21	775.8	100.6	 20
234	 21	784.3	67.2	 20
235	 21	373.3	39.6	 16
236	 21	760.8	120.9	 20
237	 21	235.0	23.5	 25
238	 21	769.0	75.7	 20
239	 21	438.0	38.5	 25
240	 21	266.0	37.5	 25
241	 21	4378.0	471.5	 20
242	 21	322.0	31.8	 25
243	 21	1997.0	302.5	 25
244	 21	492.3	49.0	 20
245	 21	617.0	51.5	 25
246	 21	3048.0	322.0	 25
247	 21	656.5	44.8	 20
248	 21	606.0	93.8	 25
249	 21	244.0	28.7	 25
250	 21	407.8	37.9	 16
251	 21	313.8	37.2	 20
252	 21	2217.5	281.9	 20
253	 21	3264.0	217.2	 16
254	 21	350.0	33.3	 20
255	 21	3050.5	373.5	 20
256	 21	968.3	117.2	 20
257	 21	684.3	67.2	 20
258	 21	1357.0	164.7	 25
259	 21	927.0	71.3	 25
260	 21	650.0	46.2	 20
261	 21	970.0	58.0	 25
262	 21	826.0	97.1	 25
263	 21	310.0	26.3	 20
264	 21	7027.0	1129.0	 25
265	 21	801.0	145.9	 25
266	 21	366.3	27.4	 20
267	 21	730.0	71.9	 25
268	 21	3137.0	569.4	 25
269	 21	594.3	49.0	 20
270	 21	667.0	61.7	 20
271	 21	952.3	66.1	 20
272	 21	2442.3	135.7	 16
273	 21	721.3	45.2	 20
274	 21	897.0	79.0	 20
275	 21	507.3	50.5	 16
276	 21	14388.3	1428.5	 20
277	 21	275.0	33.6	 25
278	 21	239.3	25.1	 20
279	 21	4195.0	582.2	 25
280	 21	433.0	56.9	 25
281	 21	989.0	77.2	 20
282	 21	5670.0	794.9	 25
283	 21	620.0	63.3	 25
284	 21	2166.3	109.1	 20
285	 21	364.0	33.0	 25
286	 21	684.0	70.9	 25
287	 21	471.3	63.5	 20
288	 21	340.0	48.0	 25
289	 21	2242.0	322.8	 25
290	 21	415.8	41.5	 16
291	 21	457.5	51.5	 20
292	 21	302.3	40.5	 20
293	 21	356.5	54.1	 16
294	 21	2083.0	224.6	 20
295	 21	300.3	33.4	 20
296	 21	406.3	24.9	 20
297	 21	423.3	27.0	 20
298	 21	635.0	63.2	 25
299	 21	838.0	86.7	 25
300	 21	636.8	43.8	 20
301	 21	7680.0	764.2	 25
302	 21	361.0	41.2	 25
303	 21	438.8	56.8	 20
304	 21	632.0	66.4	 25
305	 21	428.0	43.0	 25
306	 21	508.3	60.1	 20
307	 21	394.0	33.2	 25
308	 21	400.0	30.1	 25
309	 21	1460.8	148.4	 20
310	 21	987.0	82.9	 20
311	 21	7734.0	1309.3	 20
312	 21	962.0	77.7	 16
313	 21	4970.3	623.1	 20
314	 21	749.3	78.4	 20
315	 21	271.0	35.0	 16
316	 21	8981.5	1287.3	 20
317	 21	424.0	35.8	 25
318	 21	7006.8	938.1	 20
319	 21	363.0	34.8	 25
320	 21	840.0	78.5	 25
321	 21	302.8	28.4	 20
322	 21	1635.0	257.5	 25
323	 21	2581.0	244.3	 25
324	 21	499.5	42.5	 20
325	 21	638.0	42.1	 25
326	 21	1280.0	95.4	 25
327	 21	2172.5	206.3	 20
328	 21	498.0	59.5	 25
329	 21	689.0	57.0	 25
330	 21	516.5	55.0	 16
331	 21	340.8	34.3	 20
332	 21	609.0	60.8	 20
333	 21	476.5	40.3	 16
334	 21	390.3	37.1	 20
335	 21	267.5	25.8	 20
336	 21	981.8	124.9	 20
337	 21	316.0	31.2	 20
338	 21	318.0	37.8	 25
339	 21	4008.0	494.8	 25
340	 21	559.3	51.4	 20
341	 21	12220.0	1634.3	 25
342	 21	1640.0	220.3	 25
343	 21	8018.0	797.1	 20
344	 21	411.0	34.1	 25
345	 21	540.0	62.9	 25
346	 21	445.3	43.9	 20
347	 21	1823.0	156.6	 25
348	 21	326.0	35.1	 25
349	 21	692.0	44.3	 20
350	 21	521.5	70.5	 20
351	 21	349.0	42.9	 20
352	 21	263.8	41.2	 16
353	 21	455.3	54.4	 20
354	 21	470.3	44.6	 20
355	 21	217.8	21.4	 16
356	 21	284.3	37.5	 20
357	 21	617.0	63.1	 25
358	 21	314.5	50.4	 20
359	 21	1011.0	88.8	 25
360	 21	1997.0	188.1	 25
361	 21	3981.5	253.1	 20
362	 21	5093.0	386.2	 25
363	 21	1256.0	99.0	 25
364	 21	2826.0	213.5	 20
365	 21	560.0	64.9	 25
366	 21	741.0	46.8	 25
367	 21	313.5	28.7	 20
368	 21	234.0	28.5	 25
369	 21	1061.0	111.3	 25
370	 21	736.3	54.3	 16
371	 21	558.8	70.5	 20
372	 21	11072.8	1084.6	 20
373	 21	652.8	32.6	 16
374	 21	876.0	76.7	 20
375	 21	612.0	39.0	 20
376	 21	574.0	35.6	 20
377	 21	988.5	77.8	 20
378	 21	793.0	76.6	 25
379	 21	201.0	23.6	 25
380	 21	214.5	26.1	 20
381	 21	465.0	62.0	 25
382	 21	5371.0	858.7	 25
383	 21	9082.5	954.6	 20
384	 21	2229.0	325.5	 25
385	 21	265.0	29.8	 25
386	 21	835.8	49.3	 20
387	 21	1926.0	249.4	 25
388	 21	4864.0	638.2	 25
389	 21	344.0	40.7	 20
390	 21	335.3	40.1	 20
391	 21	4456.5	432.6	 20
392	 21	383.8	29.8	 16
393	 21	451.3	45.4	 20
394	 21	2798.8	339.1	 20
395	 21	2478.5	124.5	 16
396	 21	2040.8	274.7	 20
397	 21	2735.0	271.3	 25
398	 21	454.0	55.4	 20
399	 21	259.0	40.3	 25
400	 21	1570.0	269.0	 25
401	 21	516.0	75.6	 20
402	 21	1950.0	321.5	 25
403	 21	9287.0	1482.9	 25
404	 21	316.0	30.1	 20
405	 21	282.0	28.4	 25
406	 21	5800.0	893.4	 25
407	 21	468.8	35.1	 20
408	 21	235.0	27.5	 25
409	 21	226.0	28.9	 25
410	 21	342.3	33.4	 16
411	 21	642.3	78.4	 20
412	 21	360.8	24.1	 20
413	 21	494.0	28.9	 16
414	 21	539.5	65.1	 20
415	 21	771.0	73.2	 20
416	 21	474.8	34.0	 20
417	 21	971.8	67.0	 20
418	 21	639.0	55.7	 25
419	 21	346.0	38.2	 25
420	 21	252.5	33.2	 20
421	 21	523.0	58.6	 25
422	 21	998.0	136.1	 25
423	 21	266.8	32.0	 20
424	 21	346.0	32.7	 25
425	 21	617.0	47.3	 25
426	 21	739.0	48.2	 20
427	 21	380.0	30.7	 25
428	 21	452.0	46.5	 25
429	 21	292.5	29.0	 20
430	 21	5349.8	851.0	 20
431	 21	253.5	27.8	 20
432	 21	1091.8	84.6	 16
433	 21	277.3	27.1	 20
434	 21	244.5	23.4	 20
435	 21	385.0	33.5	 16
436	 21	310.8	31.5	 20
437	 21	5520.0	860.8	 25
438	 21	1421.0	67.8	 20
439	 21	7488.0	1184.1	 25
440	 21	221.0	26.6	 25
441	 21	321.8	26.4	 20
442	 21	389.0	38.6	 25
443	 21	283.0	24.8	 25
444	 21	641.5	72.1	 20
445	 21	1811.0	315.7	 25
446	 21	545.0	34.0	 25
447	 21	1289.3	129.8	 20
448	 21	232.0	39.5	 25
449	 21	755.0	49.5	 25
450	 21	2558.8	129.2	 16
451	 21	2460.3	485.9	 20
452	 21	266.3	28.7	 20
453	 21	162.3	15.2	 16
454	 21	276.3	28.8	 20
455	 21	852.5	97.1	 20
456	 21	366.3	38.4	 20
457	 21	489.3	38.8	 20
458	 21	2180.0	183.1	 25
459	 21	738.0	56.4	 25
460	 21	4129.5	385.1	 20
461	 21	10997.0	1632.3	 25
462	 21	454.0	49.4	 25
463	 21	1111.5	82.9	 20
464	 21	442.0	102.0	 25
465	 21	1407.0	114.1	 25
466	 21	2450.0	132.6	 20
467	 21	1412.0	132.8	 25
468	 21	684.0	54.2	 25
469	 21	722.0	56.2	 20
470	 21	385.5	28.6	 20
471	 21	406.8	28.2	 20
472	 21	465.0	34.1	 16
473	 21	359.8	75.6	 20
474	 21	4327.5	556.7	 20
475	 21	358.0	28.6	 16
476	 21	16421.8	2717.5	 20
477	 21	2208.0	271.2	 25
478	 21	3104.5	164.8	 20
479	 21	1544.0	215.6	 25
480	 21	262.0	27.4	 25
481	 21	282.5	62.0	 20
482	 21	313.0	30.5	 25
483	 21	5706.0	707.7	 25
484	 21	458.3	28.1	 20
485	 21	476.0	45.8	 25
486	 21	465.0	43.8	 25
487	 21	256.3	20.6	 20
488	 21	289.0	33.9	 25
489	 21	263.0	29.6	 25
490	 21	842.8	101.4	 16
491	 21	3594.0	666.4	 20
492	 21	498.8	40.2	 20
493	 21	4568.3	305.6	 20
494	 21	1589.3	145.6	 16
495	 21	1110.3	80.6	 20
496	 21	884.3	63.6	 20
497	 21	658.0	49.2	 20
498	 21	1950.0	200.5	 25
499	 21	789.0	70.7	 25
500	 21	1758.5	118.9	 20
501	 21	2167.0	170.0	 25
502	 21	1135.0	102.9	 25
503	 21	358.3	28.2	 20
504	 21	336.0	47.2	 25
505	 21	724.0	82.2	 25
506	 21	350.0	35.9	 20
507	 21	576.0	67.6	 25
508	 21	731.0	69.3	 25
509	 21	2339.0	210.2	 20
510	 21	830.3	127.9	 20
511	 21	242.3	35.1	 20
512	 21	268.5	20.0	 16
513	 21	451.3	54.2	 20
514	 21	584.8	47.8	 20
515	 21	387.8	29.6	 16
516	 21	423.5	36.1	 20
517	 21	2527.0	418.9	 25
518	 21	230.3	30.6	 20
519	 21	432.0	40.0	 25
520	 21	496.0	54.1	 25
521	 21	520.5	69.4	 20
522	 21	6072.0	1365.7	 25
523	 21	462.0	65.1	 25
524	 21	220.0	23.8	 20
525	 21	391.0	45.5	 25
526	 21	185.0	18.7	 25
527	 21	214.0	27.8	 20
528	 21	268.0	30.8	 25
529	 21	317.0	36.6	 25
530	 21	499.3	49.3	 16
531	 21	345.5	44.7	 20
532	 21	831.3	73.7	 20
533	 21	1213.8	165.8	 20
534	 21	291.3	32.9	 16
535	 21	348.5	28.7	 20
536	 21	254.5	28.9	 20
537	 21	4650.3	665.2	 20
538	 21	667.0	83.9	 25
539	 21	245.0	22.9	 25
540	 21	357.8	27.5	 20
541	 21	206.0	23.1	 25
542	 21	202.0	25.4	 25
543	 21	964.5	76.7	 20
544	 21	7184.0	974.1	 25
545	 21	227.0	29.9	 25
546	 21	604.8	62.5	 20
547	 21	376.0	38.4	 25
548	 21	16933.0	2129.0	 25
549	 21	199.3	18.7	 20
550	 21	251.0	26.3	 20
551	 21	471.3	40.0	 20
552	 21	430.8	41.8	 16
553	 21	5401.5	674.8	 20
554	 21	3010.8	389.7	 20
555	 21	2733.0	210.9	 16
556	 21	662.5	60.5	 20
557	 21	548.0	54.5	 25
558	 21	10969.0	1321.1	 20
559	 21	971.0	80.8	 25
560	 21	5029.0	820.1	 25
561	 21	1135.3	77.3	 20
562	 21	483.0	34.9	 25
563	 21	625.0	58.0	 25
564	 21	651.8	55.8	 20
565	 21	8325.0	1537.3	 25
566	 21	837.0	82.8	 25
567	 21	428.5	35.6	 20
568	 21	8161.0	1310.0	 25
569	 21	334.0	31.4	 25
570	 21	332.8	33.9	 16
571	 21	14133.0	2256.0	 20
572	 21	13880.5	1528.6	 20
573	 21	461.3	53.9	 20
574	 21	225.3	25.5	 16
575	 21	551.3	59.8	 20
576	 21	247.0	27.4	 20
577	 21	542.3	69.2	 20
578	 21	369.0	40.3	 25
579	 21	535.0	60.6	 25
580	 21	457.8	43.5	 20
581	 21	1035.0	111.5	 25
582	 21	1087.0	106.6	 25
583	 21	752.8	44.4	 20
584	 21	461.0	31.5	 25
585	 21	3933.0	512.4	 25
586	 21	7738.8	811.8	 20
587	 21	829.0	66.9	 25
588	 21	694.0	60.0	 25
589	 21	999.5	76.9	 20
590	 21	285.5	36.7	 20
591	 21	681.3	47.8	 20
592	 21	403.5	24.5	 16
593	 21	231.3	31.8	 20
594	 21	3153.0	521.6	 20
595	 21	319.5	43.7	 16
596	 21	995.8	128.6	 20
597	 21	555.0	46.5	 25
598	 21	247.5	31.1	 20
599	 21	1539.0	231.4	 25
600	 21	979.0	55.0	 25
601	 21	844.5	58.0	 20
602	 21	1457.0	326.5	 25
603	 21	274.0	23.0	 25
604	 21	298.5	42.9	 20
605	 21	218.0	17.8	 25
606	 21	620.0	44.3	 25
607	 21	280.5	31.4	 20
608	 21	198.0	21.5	 25
609	 21	932.0	126.0	 25
610	 21	1019.0	108.2	 16
611	 21	575.8	45.8	 20
612	 21	385.5	32.7	 20
613	 21	541.5	37.0	 20
614	 21	3690.5	288.2	 16
615	 21	2720.5	280.5	 20
616	 21	910.3	60.6	 20
617	 21	387.0	36.1	 20
618	 21	319.0	27.3	 25
619	 21	16873.0	2830.1	 25
620	 21	345.3	46.0	 20
621	 21	489.0	44.5	 25
622	 21	445.0	53.0	 25
623	 21	9308.5	1125.7	 20
624	 21	16761.0	3586.3	 25
625	 21	719.0	98.7	 25
626	 21	817.0	98.7	 20
627	 21	2017.0	418.8	 25
628	 21	924.0	90.1	 25
629	 21	658.8	34.2	 20
630	 21	2222.3	442.3	 20
631	 21	565.5	42.5	 20
632	 21	1947.3	159.8	 16
633	 21	319.3	47.5	 20
634	 21	762.0	83.3	 20
635	 21	4209.3	477.7	 16
636	 21	741.0	45.5	 20
637	 21	431.0	46.8	 25
638	 21	331.8	32.8	 20
639	 21	558.0	246.6	 25
  0	 22	14301.5	2119.4	 20
  1	 22	711.3	48.1	 16
  2	 22	484.0	42.5	 20
  3	 22	207.5	26.1	 20
  4	 22	207.0	37.0	 20
  5	 22	280.0	29.8	 25
  6	 22	1917.0	328.5	 25
  7	 22	316.0	33.2	 20
  8	 22	321.0	33.3	 25
  9	 22	281.0	32.5	 25
 10	 22	266.0	27.2	 20
 11	 22	215.0	20.8	 25
 12	 22	300.0	39.7	 25
 13	 22	415.5	34.1	 20
 14	 22	424.0	20.0	 25
 15	 22	263.0	25.5	 25
 16	 22	264.5	28.1	 20
 17	 22	187.0	20.8	 20
 18	 22	196.8	27.3	 20
 19	 22	204.5	27.4	 16
 20	 22	453.8	37.2	 20
 21	 22	465.0	49.1	 20
 22	 22	230.0	26.4	 20
 23	 22	823.0	53.6	 16
 24	 22	1723.0	174.3	 25
 25	 22	610.0	75.0	 25
 26	 22	499.5	54.3	 20
 27	 22	294.0	26.6	 25
 28	 22	1334.0	292.0	 25
 29	 22	720.5	58.8	 20
 30	 22	437.0	30.5	 25
 31	 22	457.0	43.2	 25
 32	 22	257.0	30.5	 20
 33	 22	280.0	22.7	 25
 34	 22	221.0	25.8	 25
 35	 22	190.3	21.8	 20
 36	 22	328.0	47.6	 25
 37	 22	341.0	32.0	 20
 38	 22	316.5	23.4	 16
 39	 22	517.8	39.4	 20
 40	 22	207.3	30.5	 20
 41	 22	1266.3	127.0	 16
 42	 22	237.0	18.8	 20
 43	 22	187.5	26.8	 20
 44	 22	966.0	135.6	 20
 45	 22	1014.0	156.0	 25
 46	 22	459.0	41.2	 25
 47	 22	486.0	60.1	 20
 48	 22	3224.0	640.7	 25
 49	 22	266.0	26.6	 25
 50	 22	388.3	43.8	 20
 51	 22	300.0	35.1	 25
 52	 22	1453.0	312.9	 25
 53	 22	259.3	21.0	 20
 54	 22	646.0	45.6	 25
 55	 22	404.0	68.0	 25
 56	 22	525.0	40.7	 20
 57	 22	872.5	60.1	 20
 58	 22	1183.5	151.2	 20
 59	 22	1508.8	116.5	 16
 60	 22	339.3	23.4	 20
 61	 22	213.0	19.9	 20
 62	 22	310.0	26.2	 20
 63	 22	326.3	24.2	 16
 64	 22	212.0	30.5	 25
 65	 22	186.0	27.1	 25
 66	 22	317.5	38.9	 20
 67	 22	2567.0	599.9	 25
 68	 22	497.0	55.9	 25
 69	 22	419.0	54.2	 20
 70	 22	288.0	28.9	 25
 71	 22	268.0	35.3	 25
 72	 22	230.3	24.9	 20
 73	 22	319.0	136.8	 25
 74	 22	301.0	36.2	 25
 75	 22	258.8	23.8	 20
 76	 22	304.0	23.8	 25
 77	 22	417.3	30.2	 20
 78	 22	664.5	49.8	 16
 79	 22	289.0	27.5	 20
 80	 22	243.0	27.3	 20
 81	 22	215.0	20.7	 16
 82	 22	207.0	24.1	 20
 83	 22	190.5	28.5	 20
 84	 22	239.8	23.9	 20
 85	 22	296.0	22.0	 25
 86	 22	309.0	27.6	 25
 87	 22	394.3	53.1	 20
 88	 22	253.0	27.8	 25
 89	 22	299.0	28.5	 25
 90	 22	238.8	38.7	 20
 91	 22	302.0	34.9	 25
 92	 22	420.0	41.2	 25
 93	 22	393.3	40.9	 20
 94	 22	840.0	109.6	 25
 95	 22	482.0	32.4	 25
 96	 22	596.8	40.6	 20
 97	 22	577.3	39.1	 20
 98	 22	6304.5	803.6	 20
 99	 22	347.3	34.3	 16
100	 22	771.0	71.1	 20
101	 22	3503.8	271.2	 20
102	 22	2323.0	392.0	 20
103	 22	709.5	42.3	 16
104	 22	644.0	80.6	 25
105	 22	260.0	39.4	 25
106	 22	358.8	37.4	 20
107	 22	294.0	30.7	 25
108	 22	605.0	65.8	 25
109	 22	935.5	101.0	 20
110	 22	629.0	50.8	 25
111	 22	3762.0	761.1	 25
112	 22	532.5	54.0	 20
113	 22	223.0	19.2	 25
114	 22	655.0	65.6	 25
115	 22	544.3	31.4	 20
116	 22	294.0	31.8	 25
117	 22	447.5	46.6	 20
118	 22	332.3	38.9	 16
119	 22	695.8	112.2	 20
120	 22	258.5	26.9	 20
121	 22	196.3	22.5	 16
122	 22	255.8	27.2	 20
123	 22	1219.0	103.6	 20
124	 22	601.3	49.3	 20
125	 22	849.0	88.8	 25
126	 22	373.0	39.9	 25
127	 22	332.3	29.0	 20
128	 22	254.0	38.0	 25
129	 22	650.0	123.3	 25
130	 22	279.0	28.3	 20
131	 22	319.0	35.9	 25
132	 22	297.0	28.3	 25
133	 22	210.3	27.1	 20
134	 22	242.0	38.2	 25
135	 22	330.0	29.5	 25
136	 22	651.8	57.8	 20
137	 22	547.8	51.9	 20
138	 22	1358.8	135.5	 20
139	 22	453.3	48.1	 16
140	 22	722.3	43.8	 20
141	 22	1096.3	59.2	 20
142	 22	1047.0	70.0	 20
143	 22	485.0	45.5	 16
144	 22	292.0	24.1	 25
145	 22	219.0	18.4	 25
146	 22	1895.0	231.9	 20
147	 22	3757.0	657.8	 25
148	 22	971.0	79.1	 25
149	 22	384.5	42.7	 20
150	 22	292.0	27.6	 25
151	 22	203.0	24.9	 25
152	 22	252.5	25.6	 20
153	 22	891.0	166.5	 25
154	 22	1123.0	211.5	 25
155	 22	277.5	27.8	 20
156	 22	485.0	87.3	 25
157	 22	266.8	20.4	 20
158	 22	238.5	28.4	 16
159	 22	750.0	76.2	 20
160	 22	273.3	30.7	 20
161	 22	521.5	36.6	 16
162	 22	606.0	65.4	 20
163	 22	343.3	32.0	 20
164	 22	297.8	33.3	 20
165	 22	273.0	28.7	 25
166	 22	247.0	26.2	 25
167	 22	511.0	46.9	 20
168	 22	1141.0	100.4	 25
169	 22	308.0	28.8	 25
170	 22	412.3	50.4	 20
171	 22	296.0	28.3	 25
172	 22	462.0	60.1	 25
173	 22	311.8	43.0	 20
174	 22	235.0	29.1	 25
175	 22	340.0	32.2	 25
176	 22	476.5	51.1	 20
177	 22	565.5	71.2	 20
178	 22	679.3	51.6	 20
179	 22	469.0	50.2	 16
180	 22	1087.3	82.8	 20
181	 22	455.5	44.5	 20
182	 22	251.8	39.8	 20
183	 22	242.3	29.8	 16
184	 22	341.0	39.0	 25
185	 22	314.0	32.3	 25
186	 22	274.5	38.1	 20
187	 22	267.0	32.1	 25
188	 22	252.0	26.3	 25
189	 22	240.3	49.3	 20
190	 22	384.0	40.2	 25
191	 22	789.0	124.0	 25
192	 22	244.3	20.0	 20
193	 22	269.0	28.3	 25
194	 22	273.0	33.2	 25
195	 22	196.0	23.1	 20
196	 22	243.0	20.1	 25
197	 22	324.3	30.2	 20
198	 22	333.0	32.1	 16
199	 22	283.3	34.9	 20
200	 22	322.3	30.5	 20
201	 22	215.8	26.7	 16
202	 22	499.3	54.3	 20
203	 22	361.5	37.2	 20
204	 22	320.5	28.6	 20
205	 22	1224.0	222.2	 25
206	 22	215.0	33.4	 25
207	 22	205.3	16.6	 20
208	 22	264.0	27.8	 25
209	 22	702.0	69.9	 25
210	 22	275.0	27.3	 20
211	 22	175.0	25.1	 25
212	 22	163.0	24.1	 25
213	 22	442.5	28.5	 20
214	 22	292.0	35.3	 25
215	 22	398.0	69.5	 25
216	 22	321.3	36.7	 20
217	 22	264.0	37.4	 20
218	 22	255.0	26.6	 20
219	 22	709.5	113.6	 16
220	 22	274.3	24.9	 20
221	 22	344.0	41.7	 20
222	 22	604.0	60.3	 20
223	 22	721.3	49.1	 16
224	 22	399.0	37.7	 25
225	 22	211.0	24.2	 25
226	 22	259.5	36.2	 20
227	 22	213.0	26.3	 25
228	 22	1435.0	262.8	 25
229	 22	702.3	57.3	 20
230	 22	419.0	44.8	 25
231	 22	431.0	59.5	 25
232	 22	572.0	55.4	 20
233	 22	358.0	57.2	 25
234	 22	891.0	96.7	 25
235	 22	325.3	30.7	 20
236	 22	261.0	36.6	 25
237	 22	228.3	23.1	 20
238	 22	640.5	54.7	 16
239	 22	802.8	75.3	 20
240	 22	260.3	25.6	 20
241	 22	446.0	45.7	 16
242	 22	283.5	37.1	 20
243	 22	562.3	71.3	 20
244	 22	393.5	39.6	 20
245	 22	429.0	42.0	 25
246	 22	1852.0	290.6	 25
247	 22	1197.8	84.5	 20
248	 22	594.0	67.9	 25
249	 22	255.0	27.8	 25
250	 22	387.8	52.0	 20
251	 22	284.0	43.8	 25
252	 22	900.0	120.7	 25
253	 22	1245.5	172.2	 20
254	 22	244.0	29.0	 25
255	 22	412.0	47.7	 25
256	 22	400.0	52.8	 20
257	 22	527.5	38.8	 20
258	 22	784.5	92.5	 20
259	 22	687.8	45.0	 16
260	 22	567.8	40.6	 20
261	 22	751.8	60.8	 20
262	 22	875.5	78.7	 20
263	 22	223.8	29.2	 16
264	 22	412.0	41.0	 25
265	 22	236.0	29.1	 25
266	 22	422.3	44.5	 20
267	 22	1081.0	144.9	 25
268	 22	706.0	102.8	 25
269	 22	998.3	134.5	 20
270	 22	936.0	63.8	 25
271	 22	630.0	60.5	 25
272	 22	748.3	101.0	 20
273	 22	934.0	58.9	 25
274	 22	869.0	53.4	 25
275	 22	714.3	76.0	 20
276	 22	3177.0	653.9	 25
277	 22	233.5	25.0	 20
278	 22	188.5	28.0	 16
279	 22	1297.8	150.6	 20
280	 22	471.0	59.8	 20
281	 22	1133.8	54.7	 16
282	 22	919.8	115.9	 20
283	 22	347.3	33.8	 20
284	 22	914.0	67.1	 20
285	 22	360.0	34.4	 25
286	 22	895.0	82.5	 25
287	 22	348.8	33.9	 20
288	 22	559.0	57.5	 25
289	 22	487.0	76.4	 25
290	 22	491.8	54.1	 20
291	 22	618.0	59.6	 25
292	 22	293.0	24.4	 25
293	 22	198.3	24.4	 20
294	 22	422.0	42.7	 25
295	 22	265.0	22.8	 25
296	 22	449.3	50.7	 20
297	 22	392.3	54.0	 20
298	 22	779.8	67.7	 20
299	 22	1225.3	63.9	 16
300	 22	928.0	70.2	 20
301	 22	5091.5	550.0	 20
302	 22	384.5	40.1	 20
303	 22	614.0	40.9	 16
304	 22	561.0	43.7	 25
305	 22	511.0	64.4	 25
306	 22	731.3	50.8	 20
307	 22	485.0	51.7	 25
308	 22	414.0	80.6	 25
309	 22	1657.0	216.2	 20
310	 22	1031.0	130.1	 25
311	 22	370.0	63.0	 25
312	 22	223.8	26.4	 20
313	 22	1528.0	248.3	 25
314	 22	281.0	32.3	 25
315	 22	231.3	27.2	 20
316	 22	491.0	81.8	 25
317	 22	437.5	38.6	 20
318	 22	1922.8	192.6	 16
319	 22	350.3	29.7	 20
320	 22	853.3	110.4	 20
321	 22	321.0	36.6	 16
322	 22	530.5	59.0	 20
323	 22	2074.0	235.8	 20
324	 22	510.5	41.0	 20
325	 22	427.0	34.0	 25
326	 22	709.0	58.6	 25
327	 22	970.3	100.6	 20
328	 22	488.0	46.3	 25
329	 22	933.0	93.0	 25
330	 22	668.8	54.6	 20
331	 22	467.0	49.6	 25
332	 22	904.0	138.9	 25
333	 22	601.3	47.1	 20
334	 22	360.0	36.0	 25
335	 22	300.0	26.0	 25
336	 22	352.3	30.6	 20
337	 22	297.3	34.2	 20
338	 22	640.5	63.8	 20
339	 22	2053.3	193.8	 16
340	 22	433.8	27.8	 20
341	 22	3854.5	549.6	 20
342	 22	1414.0	225.6	 20
343	 22	1249.5	130.2	 16
344	 22	338.0	32.0	 25
345	 22	1675.0	304.4	 25
346	 22	392.8	45.8	 20
347	 22	613.0	70.5	 25
348	 22	412.0	40.2	 25
349	 22	817.8	84.5	 20
350	 22	1031.0	128.8	 25
351	 22	254.0	28.6	 25
352	 22	238.3	39.3	 20
353	 22	461.0	40.2	 25
354	 22	452.0	33.3	 25
355	 22	199.3	21.5	 20
356	 22	278.0	33.0	 25
357	 22	786.8	93.6	 20
358	 22	491.0	37.9	 16
359	 22	583.3	50.0	 20
360	 22	784.3	92.2	 20
361	 22	1663.5	131.5	 16
362	 22	2172.8	157.1	 20
363	 22	1456.5	96.4	 20
364	 22	3401.8	506.2	 20
365	 22	701.0	48.0	 25
366	 22	531.0	39.0	 25
367	 22	540.5	32.8	 20
368	 22	268.0	30.0	 25
369	 22	926.0	118.1	 25
370	 22	1105.0	95.2	 20
371	 22	1089.0	91.9	 25
372	 22	3855.0	569.1	 25
373	 22	794.5	58.8	 20
374	 22	640.0	76.0	 25
375	 22	871.0	73.6	 25
376	 22	535.3	49.5	 20
377	 22	570.3	65.8	 20
378	 22	338.5	32.5	 20
379	 22	253.5	27.9	 20
380	 22	258.5	24.4	 16
381	 22	278.3	34.7	 20
382	 22	490.3	41.2	 20
383	 22	1169.5	128.5	 16
384	 22	341.0	40.4	 25
385	 22	264.0	31.8	 25
386	 22	948.3	88.3	 20
387	 22	698.0	83.9	 25
388	 22	1095.0	198.7	 25
389	 22	340.3	45.6	 20
390	 22	304.0	27.2	 25
391	 22	558.0	65.2	 25
392	 22	433.3	43.8	 20
393	 22	356.0	37.8	 25
394	 22	518.0	61.6	 25
395	 22	2089.3	174.1	 20
396	 22	923.0	81.5	 25
397	 22	1125.5	123.6	 20
398	 22	713.3	63.0	 16
399	 22	281.8	28.9	 20
400	 22	235.8	27.8	 20
401	 22	219.0	24.0	 16
402	 22	440.3	51.1	 20
403	 22	1280.8	204.8	 20
404	 22	338.0	26.4	 20
405	 22	307.0	27.9	 25
406	 22	1058.0	213.7	 25
407	 22	312.3	39.3	 20
408	 22	287.0	41.6	 25
409	 22	296.0	38.3	 25
410	 22	286.5	34.2	 20
411	 22	301.0	25.5	 25
412	 22	341.0	33.8	 25
413	 22	375.3	31.7	 20
414	 22	678.0	69.5	 25
415	 22	445.0	50.0	 25
416	 22	494.3	40.3	 20
417	 22	692.5	70.6	 20
418	 22	479.3	42.4	 20
419	 22	201.8	26.5	 20
420	 22	287.3	27.3	 16
421	 22	561.5	51.0	 20
422	 22	343.5	38.9	 20
423	 22	260.0	29.5	 16
424	 22	360.0	44.8	 25
425	 22	544.0	61.4	 25
426	 22	727.8	103.0	 20
427	 22	343.0	38.7	 25
428	 22	399.0	53.8	 25
429	 22	299.3	33.6	 20
430	 22	315.0	36.3	 25
431	 22	247.0	36.9	 25
432	 22	290.8	42.6	 20
433	 22	266.0	28.0	 25
434	 22	245.0	22.6	 25
435	 22	296.3	40.1	 20
436	 22	699.0	79.8	 25
437	 22	1013.3	115.4	 20
438	 22	1986.5	90.2	 16
439	 22	2337.3	324.7	 20
440	 22	228.3	24.4	 20
441	 22	330.0	21.3	 16
442	 22	249.0	24.5	 20
443	 22	242.3	30.7	 20
444	 22	277.8	20.8	 20
445	 22	455.0	79.4	 25
446	 22	448.0	36.8	 25
447	 22	300.3	126.9	 20
448	 22	209.0	23.0	 25
449	 22	782.0	132.2	 25
450	 22	893.5	102.7	 20
451	 22	470.0	64.9	 25
452	 22	264.0	28.4	 25
453	 22	178.0	18.0	 20
454	 22	257.0	32.5	 25
455	 22	396.0	36.4	 25
456	 22	346.0	36.8	 20
457	 22	422.8	35.2	 20
458	 22	2798.8	428.7	 20
459	 22	489.5	63.3	 20
460	 22	880.5	84.5	 16
461	 22	2159.8	420.7	 20
462	 22	331.0	37.6	 20
463	 22	1037.8	49.6	 16
464	 22	551.0	67.1	 25
465	 22	725.0	66.9	 25
466	 22	3551.0	714.4	 20
467	 22	1119.0	175.8	 25
468	 22	557.0	46.2	 25
469	 22	1268.3	152.1	 20
470	 22	399.0	47.7	 25
471	 22	383.0	35.4	 25
472	 22	350.0	30.8	 20
473	 22	373.0	20.5	 25
474	 22	749.0	137.5	 25
475	 22	642.3	54.3	 20
476	 22	5474.0	1186.7	 25
477	 22	1473.0	164.1	 20
478	 22	4943.5	375.0	 16
479	 22	681.0	85.1	 20
480	 22	271.5	32.5	 20
481	 22	249.3	27.8	 16
482	 22	324.3	25.9	 20
483	 22	2240.5	198.0	 20
484	 22	477.5	39.4	 20
485	 22	632.0	62.9	 25
486	 22	510.0	39.8	 25
487	 22	266.5	23.8	 20
488	 22	323.0	40.8	 25
489	 22	330.0	34.7	 25
490	 22	650.5	54.3	 20
491	 22	876.0	161.5	 25
492	 22	468.0	34.5	 25
493	 22	1977.8	249.5	 20
494	 22	1009.0	123.3	 25
495	 22	798.0	58.0	 25
496	 22	1556.0	76.9	 20
497	 22	719.5	34.1	 20
498	 22	1184.3	38.8	 20
499	 22	767.8	59.7	 20
500	 22	1302.5	76.1	 16
501	 22	3241.8	244.5	 20
502	 22	1136.0	103.2	 20
503	 22	325.0	40.4	 16
504	 22	300.0	35.2	 25
505	 22	902.0	173.0	 25
506	 22	422.3	36.5	 20
507	 22	535.0	113.9	 25
508	 22	957.0	51.4	 25
509	 22	2022.8	289.8	 20
510	 22	2108.0	254.0	 25
511	 22	247.0	26.7	 25
512	 22	334.3	20.8	 20
513	 22	478.0	42.3	 25
514	 22	346.0	22.9	 25
515	 22	413.8	31.3	 20
516	 22	460.0	51.0	 25
517	 22	465.8	56.4	 20
518	 22	256.0	34.1	 16
519	 22	206.0	25.4	 20
520	 22	787.3	104.0	 20
521	 22	716.0	42.0	 16
522	 22	492.0	67.2	 20
523	 22	263.3	29.2	 20
524	 22	226.5	24.3	 20
525	 22	331.0	40.1	 25
526	 22	209.0	23.3	 25
527	 22	205.0	28.2	 20
528	 22	329.0	40.2	 25
529	 22	248.0	35.4	 25
530	 22	286.3	32.1	 20
531	 22	379.0	44.4	 25
532	 22	1548.0	156.8	 25
533	 22	306.5	21.5	 20
534	 22	520.0	83.3	 25
535	 22	297.0	33.9	 25
536	 22	210.0	20.6	 20
537	 22	323.0	27.4	 20
538	 22	302.5	32.3	 20
539	 22	255.5	30.6	 20
540	 22	412.5	52.1	 16
541	 22	191.3	18.0	 20
542	 22	316.8	34.2	 20
543	 22	351.3	23.7	 16
544	 22	3136.0	704.7	 25
545	 22	290.0	41.3	 25
546	 22	551.0	47.8	 20
547	 22	378.0	35.5	 25
548	 22	955.0	153.8	 25
549	 22	242.8	42.4	 20
550	 22	293.0	36.5	 25
551	 22	589.0	75.2	 25
552	 22	705.3	52.3	 20
553	 22	584.0	93.3	 25
554	 22	344.0	31.3	 25
555	 22	585.5	82.4	 20
556	 22	507.0	47.5	 25
557	 22	554.8	39.4	 20
558	 22	2508.0	318.7	 16
559	 22	659.5	51.3	 20
560	 22	744.8	54.7	 20
561	 22	638.5	40.4	 16
562	 22	516.8	30.1	 20
563	 22	698.8	38.8	 20
564	 22	1006.3	68.3	 20
565	 22	1842.0	258.1	 25
566	 22	1222.0	148.2	 25
567	 22	349.5	38.4	 20
568	 22	2206.0	487.5	 25
569	 22	508.0	62.5	 25
570	 22	322.8	30.4	 20
571	 22	4768.0	1026.6	 25
572	 22	1272.0	243.4	 25
573	 22	574.8	38.4	 20
574	 22	405.0	78.2	 25
575	 22	994.0	72.6	 25
576	 22	266.5	37.7	 20
577	 22	234.3	25.4	 20
578	 22	330.0	28.9	 20
579	 22	627.0	39.9	 20
580	 22	490.5	32.7	 16
581	 22	1204.0	87.6	 20
582	 22	537.0	25.9	 20
583	 22	1391.8	139.3	 16
584	 22	579.0	138.8	 25
585	 22	1525.0	314.6	 25
586	 22	1430.0	281.3	 20
587	 22	576.0	87.6	 25
588	 22	483.0	58.9	 25
589	 22	311.3	38.8	 20
590	 22	345.0	71.9	 25
591	 22	489.0	36.0	 25
592	 22	393.5	32.4	 20
593	 22	217.0	22.7	 25
594	 22	375.0	37.5	 25
595	 22	313.0	28.8	 20
596	 22	1183.0	166.3	 25
597	 22	726.5	82.8	 20
598	 22	286.3	33.6	 16
599	 22	576.8	94.4	 20
600	 22	648.3	51.6	 20
601	 22	1217.3	85.1	 16
602	 22	256.8	22.0	 20
603	 22	216.0	25.4	 20
604	 22	235.0	17.8	 20
605	 22	196.0	28.5	 25
606	 22	421.0	34.8	 25
607	 22	277.5	39.9	 20
608	 22	214.0	25.3	 25
609	 22	395.0	40.8	 25
610	 22	493.0	65.3	 20
611	 22	357.0	31.3	 25
612	 22	435.0	38.1	 25
613	 22	509.5	49.1	 20
614	 22	3045.0	512.0	 25
615	 22	2613.0	316.6	 25
616	 22	1998.0	217.0	 20
617	 22	573.8	37.9	 20
618	 22	308.8	35.8	 20
619	 22	6820.8	1191.5	 20
620	 22	352.5	29.6	 16
621	 22	527.8	54.7	 20
622	 22	452.8	36.4	 20
623	 22	2677.3	261.6	 16
624	 22	4479.0	1080.3	 25
625	 22	552.0	54.7	 25
626	 22	292.3	28.2	 20
627	 22	768.0	178.7	 25
628	 22	599.0	46.8	 25
629	 22	854.3	100.7	 20
630	 22	891.0	139.7	 25
631	 22	862.0	69.9	 25
632	 22	2099.3	186.0	 20
633	 22	328.0	56.3	 25
634	 22	558.0	63.7	 25
635	 22	644.8	72.7	 20
636	 22	562.0	45.7	 25
637	 22	291.5	37.8	 20
638	 22	299.8	37.6	 16
639	 22	14737.0	3016.3	 20
  0	 23	404.0	36.3	 25
  1	 23	4616.5	693.2	 20
  2	 23	240.0	21.2	 25
  3	 23	536.0	97.3	 25
  4	 23	175.0	15.7	 16
  5	 23	277.8	26.8	 20
  6	 23	207.3	25.5	 20
  7	 23	2494.3	196.8	 16
  8	 23	236.0	30.3	 20
  9	 23	320.0	53.3	 20
 10	 23	8912.8	1081.5	 20
 11	 23	598.0	80.4	 25
 12	 23	245.0	20.8	 25
 13	 23	270.5	32.8	 20
 14	 23	618.0	76.0	 25
 15	 23	1597.0	270.5	 25
 16	 23	200.0	27.0	 20
 17	 23	273.0	25.6	 25
 18	 23	177.0	20.1	 25
 19	 23	194.8	24.4	 20
 20	 23	539.0	43.5	 25
 21	 23	285.0	27.8	 25
 22	 23	492.3	61.8	 20
 23	 23	412.0	35.9	 25
 24	 23	3460.8	235.9	 20
 25	 23	1769.3	79.5	 16
 26	 23	651.3	86.6	 20
 27	 23	657.5	53.4	 20
 28	 23	866.5	89.0	 20
 29	 23	534.3	51.8	 16
 30	 23	260.0	27.4	 25
 31	 23	5434.0	1022.4	 25
 32	 23	407.3	39.4	 20
 33	 23	621.0	70.2	 25
 34	 23	927.0	78.3	 25
 35	 23	731.8	70.4	 20
 36	 23	1020.0	103.1	 25
 37	 23	201.0	27.5	 25
 38	 23	252.3	28.2	 20
 39	 23	1122.0	123.7	 25
 40	 23	409.0	45.9	 25
 41	 23	1485.0	146.9	 20
 42	 23	6220.0	1033.1	 25
 43	 23	8557.0	1881.9	 25
 44	 23	1207.8	71.5	 16
 45	 23	13908.8	1518.8	 20
 46	 23	447.0	66.9	 20
 47	 23	566.0	52.8	 16
 48	 23	408.3	46.0	 20
 49	 23	317.0	29.4	 20
 50	 23	331.5	31.0	 20
 51	 23	474.0	41.4	 25
 52	 23	564.0	51.2	 25
 53	 23	9214.8	1137.9	 20
 54	 23	433.0	34.8	 25
 55	 23	410.0	47.6	 25
 56	 23	871.3	73.4	 20
 57	 23	1515.0	165.4	 25
 58	 23	10845.0	2062.1	 25
 59	 23	339.3	24.7	 20
 60	 23	979.0	85.8	 25
 61	 23	6572.0	1364.3	 25
 62	 23	248.0	25.5	 20
 63	 23	296.0	35.5	 25
 64	 23	217.0	23.2	 20
 65	 23	238.3	36.9	 16
 66	 23	383.3	47.4	 20
 67	 23	2563.5	129.0	 20
 68	 23	1461.0	212.5	 20
 69	 23	521.8	47.8	 16
 70	 23	417.0	34.6	 25
 71	 23	471.0	51.5	 25
 72	 23	482.0	57.4	 20
 73	 23	873.0	148.0	 25
 74	 23	876.0	190.0	 25
 75	 23	236.3	29.2	 20
 76	 23	1086.0	157.4	 25
 77	 23	201.0	20.5	 25
 78	 23	206.8	24.8	 20
 79	 23	286.0	26.8	 25
 80	 23	492.0	42.9	 25
 81	 23	400.0	30.7	 20
 82	 23	1426.0	194.9	 25
 83	 23	201.0	24.3	 25
 84	 23	178.8	25.6	 16
 85	 23	278.3	31.2	 20
 86	 23	284.3	24.7	 20
 87	 23	299.0	32.2	 16
 88	 23	1591.8	123.2	 20
 89	 23	342.8	34.0	 20
 90	 23	319.5	41.4	 20
 91	 23	534.0	59.9	 25
 92	 23	666.0	72.8	 25
 93	 23	2603.3	202.4	 20
 94	 23	589.0	71.9	 25
 95	 23	857.0	161.1	 25
 96	 23	502.3	46.5	 20
 97	 23	990.0	67.2	 25
 98	 23	9789.0	1059.0	 25
 99	 23	1741.5	71.9	 20
100	 23	614.0	41.5	 25
101	 23	295.0	31.5	 25
102	 23	1458.0	172.8	 20
103	 23	247.0	24.2	 25
104	 23	683.5	75.3	 20
105	 23	210.0	21.0	 16
106	 23	705.5	90.7	 20
107	 23	281.0	31.9	 20
108	 23	810.8	79.3	 20
109	 23	6337.0	395.3	 16
110	 23	505.0	57.4	 25
111	 23	367.0	44.6	 25
112	 23	563.0	48.6	 20
113	 23	5965.0	877.9	 25
114	 23	715.0	80.4	 25
115	 23	292.8	23.9	 20
116	 23	1119.0	111.4	 25
117	 23	4268.0	585.1	 25
118	 23	240.3	31.6	 20
119	 23	465.0	30.8	 25
120	 23	659.0	69.0	 25
121	 23	394.8	28.0	 20
122	 23	273.0	33.0	 25
123	 23	425.0	58.7	 25
124	 23	483.0	43.9	 16
125	 23	499.8	50.2	 20
126	 23	890.3	85.2	 20
127	 23	634.8	48.4	 16
128	 23	348.3	36.1	 20
129	 23	774.8	62.3	 20
130	 23	430.8	34.4	 20
131	 23	490.0	50.3	 25
132	 23	178.0	19.8	 25
133	 23	3447.3	365.9	 20
134	 23	241.0	25.3	 25
135	 23	235.0	29.2	 25
136	 23	198.0	23.5	 20
137	 23	376.0	40.3	 25
138	 23	1255.0	118.3	 25
139	 23	348.5	36.5	 20
140	 23	241.0	25.5	 25
141	 23	354.0	50.6	 25
142	 23	1260.0	118.1	 20
143	 23	590.0	54.7	 25
144	 23	624.5	64.2	 20
145	 23	459.8	44.8	 16
146	 23	823.0	134.0	 20
147	 23	792.0	58.9	 20
148	 23	484.0	38.8	 20
149	 23	342.8	34.1	 16
150	 23	513.0	44.4	 25
151	 23	2142.0	127.5	 25
152	 23	1965.5	141.0	 20
153	 23	330.0	23.9	 25
154	 23	256.0	28.1	 25
155	 23	329.5	44.0	 20
156	 23	183.0	28.7	 25
157	 23	2120.0	347.5	 25
158	 23	398.3	39.4	 20
159	 23	256.0	22.2	 25
160	 23	1735.0	297.3	 25
161	 23	2878.3	392.1	 20
162	 23	991.0	116.3	 25
163	 23	356.0	33.9	 25
164	 23	518.0	32.5	 16
165	 23	297.5	28.4	 20
166	 23	1650.8	84.8	 20
167	 23	795.3	62.7	 16
168	 23	570.8	44.6	 20
169	 23	538.5	52.5	 20
170	 23	417.3	43.2	 20
171	 23	266.0	25.7	 25
172	 23	685.0	55.7	 25
173	 23	271.3	43.2	 20
174	 23	382.0	34.0	 25
175	 23	294.0	37.6	 25
176	 23	473.5	54.1	 20
177	 23	857.0	103.0	 25
178	 23	3434.0	477.0	 25
179	 23	659.5	36.2	 20
180	 23	1442.0	116.7	 25
181	 23	1255.0	100.7	 25
182	 23	520.0	48.4	 20
183	 23	673.0	75.1	 25
184	 23	286.3	34.9	 20
185	 23	2281.8	170.3	 16
186	 23	288.3	37.9	 20
187	 23	265.3	24.6	 20
188	 23	2255.3	482.4	 20
189	 23	11109.5	778.7	 16
190	 23	428.0	36.2	 25
191	 23	731.0	107.2	 25
192	 23	405.0	50.3	 20
193	 23	4033.0	598.9	 25
194	 23	372.0	35.4	 25
195	 23	1889.8	261.9	 20
196	 23	228.0	23.7	 25
197	 23	263.0	34.1	 25
198	 23	211.3	21.0	 20
199	 23	278.0	27.4	 25
200	 23	538.0	77.3	 25
201	 23	451.8	53.0	 20
202	 23	271.0	36.5	 25
203	 23	9426.0	1889.5	 25
204	 23	820.8	49.2	 16
205	 23	509.0	55.9	 20
206	 23	368.3	26.6	 20
207	 23	197.5	21.8	 16
208	 23	709.3	97.0	 20
209	 23	1470.3	185.5	 20
210	 23	679.5	49.8	 20
211	 23	967.0	134.3	 25
212	 23	453.0	50.2	 25
213	 23	1434.0	152.7	 20
214	 23	209.0	39.9	 25
215	 23	230.0	26.2	 25
216	 23	1340.0	94.1	 20
217	 23	976.0	112.8	 25
218	 23	1228.0	122.1	 25
219	 23	309.3	32.7	 20
220	 23	265.0	32.7	 25
221	 23	587.0	70.9	 25
222	 23	411.3	52.1	 20
223	 23	4344.0	719.1	 25
224	 23	355.3	52.2	 20
225	 23	601.0	46.1	 16
226	 23	626.5	47.8	 20
227	 23	349.0	44.7	 20
228	 23	225.0	25.5	 20
229	 23	531.5	41.7	 16
230	 23	731.0	76.3	 25
231	 23	320.0	32.9	 25
232	 23	1429.3	150.1	 20
233	 23	277.0	27.3	 25
234	 23	283.0	31.8	 25
235	 23	306.8	31.8	 20
236	 23	237.0	28.7	 25
237	 23	426.0	48.2	 25
238	 23	402.0	28.9	 20
239	 23	1534.0	155.3	 25
240	 23	815.0	73.2	 25
241	 23	877.3	66.3	 20
242	 23	1089.0	88.7	 25
243	 23	321.0	37.2	 25
244	 23	361.0	34.7	 16
245	 23	880.8	81.8	 20
246	 23	1114.5	91.8	 20
247	 23	1703.5	87.3	 16
248	 23	420.5	38.9	 20
249	 23	2036.0	282.4	 20
250	 23	843.0	106.4	 20
251	 23	3222.0	497.8	 25
252	 23	1147.0	92.0	 25
253	 23	708.0	46.8	 20
254	 23	2318.0	267.7	 25
255	 23	4478.0	483.6	 25
256	 23	584.3	46.2	 20
257	 23	656.0	52.2	 25
258	 23	474.0	44.3	 25
259	 23	501.0	42.7	 20
260	 23	674.0	66.9	 25
261	 23	796.0	66.9	 25
262	 23	7985.8	579.4	 20
263	 23	6449.0	966.8	 25
264	 23	8860.5	1071.0	 20
265	 23	401.3	42.0	 20
266	 23	377.3	38.1	 16
267	 23	458.3	34.0	 20
268	 23	279.0	27.0	 20
269	 23	881.0	72.1	 16
270	 23	876.0	42.9	 25
271	 23	625.0	65.4	 25
272	 23	1043.5	99.2	 20
273	 23	1371.0	151.9	 25
274	 23	1153.0	160.0	 25
275	 23	496.3	42.7	 20
276	 23	380.0	41.9	 25
277	 23	451.0	41.9	 25
278	 23	565.3	48.3	 20
279	 23	682.0	51.0	 25
280	 23	1535.0	132.0	 25
281	 23	587.8	68.9	 20
282	 23	514.0	45.7	 25
283	 23	463.0	34.7	 25
284	 23	1156.5	80.8	 16
285	 23	658.5	45.2	 20
286	 23	1766.0	305.9	 20
287	 23	315.5	33.6	 16
288	 23	206.5	24.2	 20
289	 23	1349.5	246.8	 20
290	 23	790.3	108.8	 20
291	 23	1367.0	199.4	 25
292	 23	1563.0	261.2	 25
293	 23	3937.3	505.8	 20
294	 23	686.0	50.4	 25
295	 23	10478.0	1811.2	 25
296	 23	562.5	59.3	 20
297	 23	2593.0	293.2	 25
298	 23	799.0	92.6	 25
299	 23	928.5	54.3	 20
300	 23	9125.0	1288.9	 25
301	 23	933.0	54.0	 25
302	 23	2137.0	163.9	 20
303	 23	4962.0	828.8	 25
304	 23	536.3	45.8	 20
305	 23	1686.8	259.5	 20
306	 23	606.3	29.6	 16
307	 23	998.5	66.1	 20
308	 23	392.5	28.7	 20
309	 23	751.5	75.5	 16
310	 23	2174.0	131.9	 25
311	 23	946.0	146.9	 25
312	 23	1273.5	97.9	 20
313	 23	392.0	33.8	 25
314	 23	824.0	118.4	 25
315	 23	1383.0	172.9	 20
316	 23	320.0	27.3	 25
317	 23	412.0	46.3	 25
318	 23	5439.5	376.9	 20
319	 23	1371.0	84.6	 25
320	 23	609.0	47.6	 25
321	 23	449.0	71.6	 20
322	 23	4072.0	536.8	 25
323	 23	1144.0	166.9	 25
324	 23	682.3	37.3	 16
325	 23	1387.8	145.4	 20
326	 23	450.8	45.8	 20
327	 23	559.0	42.9	 16
328	 23	1641.3	87.8	 20
329	 23	828.3	52.1	 20
330	 23	720.0	48.3	 20
331	 23	731.0	65.3	 25
332	 23	195.0	25.9	 25
333	 23	437.5	30.7	 20
334	 23	530.0	55.8	 25
335	 23	2610.0	351.0	 25
336	 23	274.0	28.1	 20
337	 23	815.0	112.8	 25
338	 23	27677.0	2611.1	 25
339	 23	269.5	35.8	 20
340	 23	342.0	45.8	 25
341	 23	324.0	30.0	 25
342	 23	1004.3	82.8	 20
343	 23	345.0	29.3	 25
344	 23	3336.3	451.6	 20
345	 23	211.0	24.6	 20
346	 23	256.3	26.9	 16
347	 23	405.3	37.4	 20
348	 23	248.3	26.5	 20
349	 23	1911.3	181.1	 16
350	 23	253.0	28.7	 25
351	 23	7402.0	1190.9	 25
352	 23	445.5	41.9	 20
353	 23	1310.0	114.6	 25
354	 23	909.0	105.0	 25
355	 23	223.8	24.3	 20
356	 23	234.0	22.8	 25
357	 23	245.0	23.9	 25
358	 23	348.8	31.5	 20
359	 23	1132.0	172.0	 25
360	 23	212.0	17.8	 25
361	 23	694.0	66.5	 20
362	 23	618.0	52.6	 25
363	 23	547.0	47.4	 25
364	 23	1810.8	139.1	 16
365	 23	830.8	54.1	 20
366	 23	568.0	57.1	 20
367	 23	2723.0	127.6	 16
368	 23	1820.3	281.3	 20
369	 23	273.5	29.3	 20
370	 23	1395.5	102.7	 20
371	 23	1981.0	156.4	 25
372	 23	1382.0	117.6	 25
373	 23	1029.3	96.9	 20
374	 23	851.0	118.6	 25
375	 23	340.0	32.4	 25
376	 23	257.0	27.8	 20
377	 23	213.0	25.0	 25
378	 23	621.0	61.0	 25
379	 23	1133.0	96.2	 20
380	 23	1031.0	104.4	 25
381	 23	260.0	31.0	 25
382	 23	335.8	27.7	 20
383	 23	469.0	49.0	 25
384	 23	769.8	49.9	 20
385	 23	681.5	55.1	 20
386	 23	594.0	54.9	 16
387	 23	4832.0	641.7	 20
388	 23	558.0	58.9	 20
389	 23	9245.8	397.9	 16
390	 23	212.0	20.7	 25
391	 23	325.0	35.6	 25
392	 23	672.8	39.9	 20
393	 23	568.0	35.0	 25
394	 23	836.0	110.6	 25
395	 23	810.3	64.0	 20
396	 23	731.0	43.8	 25
397	 23	586.0	83.7	 25
398	 23	346.0	27.1	 20
399	 23	232.0	25.8	 25
400	 23	9871.0	1051.3	 25
401	 23	645.3	62.9	 20
402	 23	487.0	51.2	 25
403	 23	390.0	36.7	 25
404	 23	5563.8	379.5	 16
405	 23	845.3	98.0	 20
406	 23	271.5	25.4	 20
407	 23	1433.5	105.3	 16
408	 23	2294.3	237.1	 20
409	 23	1129.0	63.0	 20
410	 23	580.5	82.6	 20
411	 23	638.0	44.0	 25
412	 23	286.0	32.2	 25
413	 23	325.0	28.2	 20
414	 23	498.0	49.9	 25
415	 23	9092.0	986.0	 25
416	 23	9599.3	822.4	 20
417	 23	314.0	59.7	 25
418	 23	178.0	20.9	 25
419	 23	276.3	27.7	 20
420	 23	299.0	32.9	 25
421	 23	1602.0	162.2	 25
422	 23	434.8	40.8	 20
423	 23	973.0	74.0	 25
424	 23	366.0	35.0	 20
425	 23	452.5	43.5	 20
426	 23	404.8	23.2	 16
427	 23	417.0	36.4	 20
428	 23	1658.8	151.9	 20
429	 23	622.3	66.4	 16
430	 23	352.0	30.4	 25
431	 23	365.0	41.7	 25
432	 23	3424.0	370.8	 20
433	 23	302.0	24.3	 25
434	 23	508.0	39.7	 25
435	 23	461.3	36.8	 20
436	 23	1170.0	115.2	 25
437	 23	477.0	39.5	 25
438	 23	540.5	46.8	 20
439	 23	6114.0	1162.5	 25
440	 23	344.0	40.3	 25
441	 23	5565.5	731.3	 20
442	 23	265.0	27.0	 25
443	 23	371.0	37.6	 25
444	 23	579.3	33.5	 16
445	 23	523.8	41.7	 20
446	 23	551.5	38.5	 20
447	 23	10000.3	752.3	 16
448	 23	231.3	45.7	 20
449	 23	262.5	18.8	 20
450	 23	248.5	23.6	 20
451	 23	222.0	20.0	 25
452	 23	162.0	21.1	 25
453	 23	149.5	22.1	 20
454	 23	234.0	27.4	 25
455	 23	472.0	46.6	 25
456	 23	276.3	20.3	 20
457	 23	345.0	26.4	 25
458	 23	724.0	58.4	 25
459	 23	1752.8	143.9	 20
460	 23	616.0	49.6	 25
461	 23	285.0	31.9	 25
462	 23	380.5	43.1	 20
463	 23	838.0	129.6	 25
464	 23	930.8	60.1	 20
465	 23	815.5	58.6	 20
466	 23	1168.8	58.5	 16
467	 23	2661.3	380.3	 20
468	 23	2201.5	227.0	 20
469	 23	26712.5	801.7	 16
470	 23	379.0	97.7	 25
471	 23	473.0	27.0	 25
472	 23	551.3	36.1	 20
473	 23	381.0	35.4	 25
474	 23	711.0	36.8	 25
475	 23	517.3	40.3	 20
476	 23	408.0	32.5	 25
477	 23	409.0	35.3	 25
478	 23	2322.5	151.7	 20
479	 23	502.0	50.1	 25
480	 23	6759.0	893.6	 25
481	 23	305.0	31.7	 20
482	 23	710.0	47.6	 25
483	 23	2223.0	161.2	 25
484	 23	1154.5	71.9	 16
485	 23	4730.3	736.0	 20
486	 23	984.8	53.8	 20
487	 23	722.3	33.8	 16
488	 23	1234.5	76.3	 20
489	 23	337.5	23.5	 20
490	 23	7224.3	687.4	 20
491	 23	3935.0	666.3	 25
492	 23	245.0	21.2	 25
493	 23	302.0	25.2	 20
494	 23	692.0	74.4	 25
495	 23	9128.0	990.9	 25
496	 23	1304.8	78.9	 20
497	 23	440.0	57.0	 25
498	 23	1160.0	79.1	 25
499	 23	1506.8	141.0	 20
500	 23	535.0	61.3	 25
501	 23	949.0	91.4	 25
502	 23	2880.8	300.7	 20
503	 23	1120.0	101.1	 25
504	 23	459.3	44.7	 20
505	 23	475.0	43.0	 20
506	 23	428.8	39.4	 16
507	 23	4035.5	422.7	 20
508	 23	632.0	45.0	 20
509	 23	2191.8	99.1	 16
510	 23	1676.0	182.6	 25
511	 23	279.0	36.9	 25
512	 23	791.0	69.7	 20
513	 23	494.0	91.6	 25
514	 23	1596.0	150.4	 25
515	 23	875.3	65.8	 20
516	 23	1258.0	104.0	 25
517	 23	941.0	73.2	 25
518	 23	460.3	42.4	 20
519	 23	524.0	71.4	 25
520	 23	328.0	44.3	 25
521	 23	182.0	15.8	 20
522	 23	1327.0	242.2	 25
523	 23	227.0	19.8	 25
524	 23	255.5	28.6	 16
525	 23	229.5	31.3	 20
526	 23	298.3	29.6	 20
527	 23	1818.5	201.9	 16
528	 23	232.8	21.5	 20
529	 23	262.3	21.6	 20
530	 23	526.5	39.8	 20
531	 23	2429.0	388.0	 25
532	 23	3673.0	373.6	 25
533	 23	933.3	54.2	 20
534	 23	230.0	21.9	 25
535	 23	521.0	37.8	 25
536	 23	357.3	49.9	 20
537	 23	411.0	51.8	 25
538	 23	313.0	30.9	 25
539	 23	233.0	31.3	 20
540	 23	292.0	37.1	 25
541	 23	209.0	17.0	 25
542	 23	171.0	17.8	 20
543	 23	360.0	37.7	 25
544	 23	2386.3	312.2	 20
545	 23	1663.3	130.5	 20
546	 23	757.5	132.1	 16
547	 23	625.0	41.5	 20
548	 23	651.0	76.8	 20
549	 23	1859.3	117.8	 16
550	 23	811.0	70.1	 25
551	 23	9459.0	1405.7	 25
552	 23	849.3	73.2	 20
553	 23	557.0	51.1	 25
554	 23	347.0	27.7	 25
555	 23	1556.8	141.5	 20
556	 23	1211.0	103.1	 25
557	 23	942.0	97.7	 25
558	 23	1016.8	78.5	 20
559	 23	681.0	58.4	 25
560	 23	818.0	72.0	 25
561	 23	1493.3	128.1	 20
562	 23	715.0	61.0	 25
563	 23	1429.0	167.5	 25
564	 23	931.5	41.8	 16
565	 23	6557.5	574.5	 20
566	 23	1948.0	121.7	 20
567	 23	615.0	18.8	 16
568	 23	404.3	33.0	 20
569	 23	390.0	39.0	 20
570	 23	572.8	37.4	 20
571	 23	709.0	70.4	 25
572	 23	985.0	113.2	 25
573	 23	3285.0	344.9	 20
574	 23	1209.0	75.5	 25
575	 23	1806.0	116.6	 25
576	 23	2201.3	232.6	 20
577	 23	233.0	26.0	 25
578	 23	570.0	48.1	 25
579	 23	8597.0	888.5	 20
580	 23	455.0	81.1	 25
581	 23	437.0	43.1	 25
582	 23	499.5	37.0	 20
583	 23	516.0	30.9	 25
584	 23	6721.8	955.5	 20
585	 23	371.5	39.6	 20
586	 23	317.0	27.5	 16
587	 23	558.0	52.2	 20
588	 23	1856.0	121.3	 20
589	 23	5590.3	355.9	 16
590	 23	2797.0	323.7	 25
591	 23	827.0	62.7	 25
592	 23	1291.8	103.5	 20
593	 23	322.0	40.2	 25
594	 23	1604.0	285.0	 25
595	 23	1100.8	77.2	 20
596	 23	615.0	89.9	 25
597	 23	871.0	39.4	 25
598	 23	798.5	63.7	 20
599	 23	1380.0	223.7	 25
600	 23	421.0	28.0	 25
601	 23	390.0	50.5	 20
602	 23	238.0	24.3	 25
603	 23	319.0	35.7	 25
604	 23	317.5	37.2	 16
605	 23	719.8	106.8	 20
606	 23	1003.0	92.8	 20
607	 23	344.3	42.8	 16
608	 23	174.0	22.5	 20
609	 23	195.3	19.8	 20
610	 23	929.5	82.6	 20
611	 23	374.0	36.4	 25
612	 23	922.0	97.1	 25
613	 23	4508.3	678.9	 20
614	 23	23339.0	5015.1	 25
615	 23	1353.0	398.7	 25
616	 23	3006.5	331.6	 20
617	 23	1163.0	89.4	 25
618	 23	361.0	41.9	 25
619	 23	527.8	45.1	 20
620	 23	510.0	46.7	 25
621	 23	796.0	84.0	 25
622	 23	524.3	40.8	 20
623	 23	1333.0	228.9	 25
624	 23	610.5	57.3	 20
625	 23	1403.3	108.9	 20
626	 23	1240.8	72.2	 16
627	 23	351.0	27.4	 20
628	 23	1444.5	207.6	 20
629	 23	304.0	35.9	 16
630	 23	7567.0	1398.1	 25
631	 23	844.0	63.4	 25
632	 23	1497.0	140.1	 20
633	 23	536.0	74.9	 25
634	 23	266.0	22.9	 25
635	 23	250.3	27.4	 20
636	 23	317.0	34.0	 25
637	 23	365.0	53.0	 25
638	 23	694.3	44.8	 20
639	 23	562.0	56.1	 25
  0	 24	14538.0	2884.0	 25
  1	 24	432.5	48.0	 20
  2	 24	213.0	25.2	 25
  3	 24	190.0	19.5	 25
  4	 24	182.5	24.3	 20
  5	 24	336.0	35.0	 25
  6	 24	185.0	28.3	 25
  7	 24	232.3	36.9	 20
  8	 24	212.0	24.0	 25
  9	 24	243.0	30.5	 25
 10	 24	2031.8	273.6	 16
 11	 24	1737.8	187.1	 20
 12	 24	307.8	28.4	 20
 13	 24	319.5	29.1	 16
 14	 24	401.8	46.4	 20
 15	 24	840.5	88.6	 20
 16	 24	177.0	20.5	 16
 17	 24	283.0	39.0	 25
 18	 24	175.0	29.0	 25
 19	 24	217.3	27.5	 20
 20	 24	618.0	78.0	 25
 21	 24	270.0	35.1	 25
 22	 24	253.0	24.3	 20
 23	 24	347.0	47.7	 25
 24	 24	929.0	63.8	 25
 25	 24	1003.0	78.6	 20
 26	 24	430.0	37.8	 25
 27	 24	639.0	59.9	 25
 28	 24	1202.5	74.9	 20
 29	 24	469.0	62.7	 25
 30	 24	270.5	27.0	 20
 31	 24	759.0	87.7	 16
 32	 24	350.8	37.3	 20
 33	 24	605.8	48.4	 20
 34	 24	542.5	42.3	 20
 35	 24	602.0	58.5	 16
 36	 24	473.3	43.3	 20
 37	 24	232.0	36.5	 25
 38	 24	270.8	28.1	 20
 39	 24	1380.0	194.7	 25
 40	 24	396.0	30.7	 25
 41	 24	1207.8	135.1	 20
 42	 24	1101.0	137.7	 25
 43	 24	1370.0	292.8	 25
 44	 24	522.0	51.1	 20
 45	 24	5303.0	953.3	 25
 46	 24	317.0	39.2	 25
 47	 24	304.5	39.2	 20
 48	 24	385.0	31.6	 25
 49	 24	564.0	83.9	 25
 50	 24	306.3	30.3	 16
 51	 24	332.5	32.3	 20
 52	 24	474.5	60.5	 20
 53	 24	1365.3	149.4	 16
 54	 24	508.5	56.4	 20
 55	 24	406.5	40.2	 20
 56	 24	992.3	70.6	 16
 57	 24	904.0	94.8	 25
 58	 24	3743.0	871.4	 25
 59	 24	292.3	31.5	 20
 60	 24	710.0	85.5	 25
 61	 24	2080.0	515.8	 25
 62	 24	245.5	29.2	 20
 63	 24	287.0	23.4	 25
 64	 24	203.0	19.0	 25
 65	 24	282.0	33.2	 20
 66	 24	581.0	57.2	 25
 67	 24	2679.0	201.0	 25
 68	 24	1476.3	104.2	 20
 69	 24	444.0	35.6	 25
 70	 24	398.5	42.1	 20
 71	 24	1386.0	88.7	 16
 72	 24	425.8	50.5	 20
 73	 24	675.0	86.2	 20
 74	 24	233.3	28.0	 20
 75	 24	248.5	23.0	 16
 76	 24	242.3	28.1	 20
 77	 24	195.0	30.9	 25
 78	 24	173.5	23.0	 20
 79	 24	525.0	51.8	 25
 80	 24	760.0	67.1	 25
 81	 24	276.8	21.6	 20
 82	 24	322.0	33.1	 25
 83	 24	220.0	27.6	 25
 84	 24	193.3	21.0	 20
 85	 24	296.0	42.9	 25
 86	 24	238.0	22.6	 25
 87	 24	295.3	33.1	 20
 88	 24	897.0	80.7	 25
 89	 24	464.0	54.7	 25
 90	 24	411.3	34.1	 16
 91	 24	258.3	22.0	 20
 92	 24	625.5	55.4	 20
 93	 24	929.8	109.5	 16
 94	 24	927.3	66.4	 20
 95	 24	2591.0	358.6	 20
 96	 24	594.5	34.0	 16
 97	 24	901.0	86.0	 25
 98	 24	3751.0	820.0	 25
 99	 24	723.8	101.9	 20
100	 24	776.0	53.6	 25
101	 24	268.0	31.0	 25
102	 24	220.3	18.2	 20
103	 24	217.0	22.5	 25
104	 24	211.0	28.7	 25
105	 24	183.0	20.5	 20
106	 24	261.0	29.2	 25
107	 24	288.0	24.8	 25
108	 24	738.0	77.0	 20
109	 24	560.0	110.6	 25
110	 24	491.5	47.5	 20
111	 24	299.3	27.9	 16
112	 24	696.8	54.3	 20
113	 24	1983.8	235.6	 20
114	 24	573.5	67.4	 20
115	 24	258.0	37.0	 16
116	 24	369.0	46.2	 20
117	 24	306.0	34.2	 25
118	 24	257.5	27.5	 20
119	 24	586.0	54.4	 25
120	 24	361.0	34.1	 25
121	 24	419.8	45.4	 20
122	 24	255.0	35.1	 25
123	 24	404.0	32.8	 25
124	 24	428.0	36.2	 20
125	 24	415.0	36.8	 25
126	 24	1162.0	120.1	 25
127	 24	567.3	39.2	 20
128	 24	381.0	36.3	 25
129	 24	536.0	44.0	 25
130	 24	523.0	32.8	 16
131	 24	542.8	46.8	 20
132	 24	188.8	24.7	 20
133	 24	409.5	58.1	 16
134	 24	246.0	34.8	 20
135	 24	272.3	37.8	 20
136	 24	227.3	30.3	 16
137	 24	255.0	38.9	 25
138	 24	1268.0	101.6	 25
139	 24	397.3	37.1	 20
140	 24	227.0	19.7	 25
141	 24	411.0	45.6	 25
142	 24	406.0	42.6	 20
143	 24	975.0	117.3	 25
144	 24	884.0	98.5	 25
145	 24	436.0	39.2	 20
146	 24	1323.0	202.6	 25
147	 24	751.0	58.4	 25
148	 24	401.5	34.6	 20
149	 24	333.0	33.0	 25
150	 24	492.5	66.7	 20
151	 24	1360.3	65.9	 16
152	 24	918.3	55.4	 20
153	 24	366.8	43.3	 20
154	 24	232.5	22.7	 20
155	 24	229.8	29.8	 16
156	 24	206.5	21.7	 20
157	 24	487.0	75.4	 25
158	 24	820.0	109.3	 20
159	 24	370.0	38.4	 25
160	 24	537.0	72.2	 25
161	 24	1422.8	213.0	 20
162	 24	859.0	109.1	 25
163	 24	481.0	40.1	 25
164	 24	545.0	42.5	 20
165	 24	302.0	25.8	 25
166	 24	2194.0	203.4	 25
167	 24	1785.5	121.4	 20
168	 24	746.0	44.3	 25
169	 24	1149.0	146.5	 25
170	 24	310.5	38.0	 16
171	 24	311.8	30.3	 20
172	 24	541.3	47.9	 20
173	 24	269.5	30.7	 16
174	 24	539.3	64.8	 20
175	 24	375.5	30.4	 20
176	 24	384.5	27.5	 16
177	 24	1413.0	145.8	 25
178	 24	1689.0	186.2	 25
179	 24	578.0	38.7	 20
180	 24	699.0	55.0	 25
181	 24	1080.0	86.3	 25
182	 24	333.5	36.8	 20
183	 24	660.0	51.9	 25
184	 24	460.0	43.6	 25
185	 24	699.0	49.3	 20
186	 24	295.0	27.7	 25
187	 24	324.0	36.2	 25
188	 24	471.0	55.1	 20
189	 24	3216.0	521.0	 25
190	 24	312.0	45.8	 20
191	 24	301.5	38.3	 20
192	 24	202.5	28.8	 16
193	 24	931.0	102.3	 20
194	 24	352.0	39.5	 20
195	 24	355.0	34.1	 16
196	 24	236.8	32.1	 20
197	 24	277.0	29.7	 25
198	 24	234.5	38.2	 20
199	 24	264.0	32.3	 25
200	 24	369.0	37.0	 25
201	 24	381.0	27.0	 20
202	 24	294.0	31.5	 25
203	 24	925.0	164.1	 25
204	 24	1310.0	120.6	 20
205	 24	474.0	54.1	 25
206	 24	338.0	33.7	 25
207	 24	208.5	20.9	 20
208	 24	225.0	29.7	 25
209	 24	465.0	42.1	 25
210	 24	472.0	53.7	 16
211	 24	231.0	33.5	 20
212	 24	426.5	48.3	 20
213	 24	355.8	28.2	 16
214	 24	233.0	23.9	 20
215	 24	245.3	24.2	 20
216	 24	508.5	36.8	 16
217	 24	514.0	39.6	 25
218	 24	494.0	33.1	 25
219	 24	277.3	34.9	 20
220	 24	254.0	31.8	 25
221	 24	285.0	29.4	 25
222	 24	374.0	43.7	 20
223	 24	1586.0	266.7	 25
224	 24	343.0	45.4	 25
225	 24	469.8	40.2	 20
226	 24	521.0	46.1	 25
227	 24	256.0	25.7	 25
228	 24	215.5	25.3	 20
229	 24	535.0	67.2	 25
230	 24	870.3	76.3	 20
231	 24	360.3	47.0	 20
232	 24	302.3	17.6	 16
233	 24	243.5	22.8	 20
234	 24	282.3	26.4	 20
235	 24	258.3	20.8	 16
236	 24	223.5	25.0	 20
237	 24	396.0	33.3	 25
238	 24	431.0	38.1	 20
239	 24	970.0	157.1	 25
240	 24	719.0	63.6	 25
241	 24	1469.0	77.8	 20
242	 24	666.0	88.7	 25
243	 24	461.0	56.7	 25
244	 24	476.8	50.8	 20
245	 24	510.0	41.4	 25
246	 24	418.0	41.2	 25
247	 24	831.8	73.9	 20
248	 24	632.0	44.5	 25
249	 24	608.0	73.7	 25
250	 24	282.8	31.1	 16
251	 24	1870.0	242.8	 20
252	 24	1929.0	146.6	 20
253	 24	423.8	36.4	 16
254	 24	818.8	56.9	 20
255	 24	888.3	63.7	 20
256	 24	643.8	62.6	 16
257	 24	447.0	33.2	 25
258	 24	670.0	62.1	 25
259	 24	489.8	43.7	 20
260	 24	735.0	71.2	 25
261	 24	908.0	95.1	 25
262	 24	2955.0	343.4	 20
263	 24	2433.0	273.6	 25
264	 24	1867.0	315.1	 25
265	 24	262.3	25.6	 20
266	 24	266.0	25.8	 25
267	 24	509.0	36.1	 25
268	 24	311.0	17.9	 20
269	 24	366.0	30.3	 25
270	 24	939.0	69.3	 20
271	 24	498.3	38.7	 20
272	 24	466.3	36.1	 16
273	 24	2342.0	193.6	 20
274	 24	1987.8	287.8	 20
275	 24	326.3	27.8	 16
276	 24	332.3	31.1	 20
277	 24	508.0	43.9	 25
278	 24	553.8	60.0	 20
279	 24	641.0	47.9	 25
280	 24	3003.0	265.1	 25
281	 24	513.0	83.3	 20
282	 24	656.0	95.6	 25
283	 24	753.0	53.6	 25
284	 24	1028.0	105.4	 20
285	 24	2568.0	338.4	 25
286	 24	768.0	93.1	 25
287	 24	375.5	44.2	 20
288	 24	225.0	24.3	 25
289	 24	199.0	25.2	 25
290	 24	263.5	43.2	 16
291	 24	408.8	32.5	 20
292	 24	309.3	24.0	 20
293	 24	858.3	67.2	 16
294	 24	552.3	42.4	 20
295	 24	1492.0	196.0	 20
296	 24	565.8	43.1	 16
297	 24	578.0	141.6	 25
298	 24	788.0	85.3	 25
299	 24	872.3	98.7	 20
300	 24	2487.0	508.0	 25
301	 24	735.0	74.1	 25
302	 24	927.3	53.9	 20
303	 24	1079.0	183.9	 25
304	 24	439.0	42.8	 25
305	 24	807.8	52.1	 20
306	 24	443.0	29.7	 25
307	 24	901.0	63.5	 25
308	 24	474.5	42.6	 20
309	 24	813.0	79.2	 25
310	 24	2607.0	156.5	 20
311	 24	760.0	47.1	 20
312	 24	1037.8	105.5	 16
313	 24	542.3	34.0	 20
314	 24	981.3	145.7	 20
315	 24	328.3	30.3	 16
316	 24	340.8	34.2	 20
317	 24	362.0	42.2	 25
318	 24	1751.5	349.1	 20
319	 24	1948.0	376.6	 25
320	 24	552.0	62.2	 25
321	 24	478.0	38.8	 20
322	 24	3133.0	374.4	 25
323	 24	1544.0	185.2	 25
324	 24	510.5	39.1	 20
325	 24	485.0	56.2	 25
326	 24	425.0	49.9	 25
327	 24	448.5	47.9	 20
328	 24	1574.0	80.1	 25
329	 24	832.0	44.4	 25
330	 24	821.3	46.0	 16
331	 24	903.8	54.8	 20
332	 24	165.3	20.8	 20
333	 24	275.3	32.9	 16
334	 24	430.0	61.7	 20
335	 24	649.0	76.7	 20
336	 24	266.3	41.1	 16
337	 24	297.0	46.6	 25
338	 24	10727.0	1936.5	 25
339	 24	191.0	21.0	 20
340	 24	286.0	32.4	 25
341	 24	326.0	27.3	 25
342	 24	814.0	89.1	 20
343	 24	342.0	32.6	 25
344	 24	271.0	28.3	 25
345	 24	243.0	36.7	 20
346	 24	297.0	28.4	 25
347	 24	434.0	33.6	 25
348	 24	203.0	17.8	 20
349	 24	237.0	33.3	 25
350	 24	227.0	19.9	 20
351	 24	1894.5	337.8	 20
352	 24	276.5	28.9	 16
353	 24	867.0	72.6	 20
354	 24	526.8	56.1	 20
355	 24	251.3	25.4	 16
356	 24	259.0	24.6	 20
357	 24	311.0	32.5	 25
358	 24	323.3	32.3	 20
359	 24	385.0	35.4	 25
360	 24	213.0	24.4	 25
361	 24	535.0	51.8	 20
362	 24	501.0	62.0	 25
363	 24	460.0	41.8	 25
364	 24	2380.8	309.3	 20
365	 24	478.0	36.7	 25
366	 24	424.0	46.0	 25
367	 24	634.0	47.3	 20
368	 24	280.0	24.2	 25
369	 24	359.0	44.2	 25
370	 24	1198.5	73.2	 16
371	 24	2058.5	136.1	 20
372	 24	872.3	67.7	 20
373	 24	237.3	26.4	 16
374	 24	261.3	19.8	 20
375	 24	327.5	36.4	 20
376	 24	285.0	30.1	 16
377	 24	227.0	21.7	 25
378	 24	444.0	33.5	 25
379	 24	737.0	59.6	 20
380	 24	1201.0	134.6	 25
381	 24	257.0	28.4	 25
382	 24	247.0	30.1	 20
383	 24	439.0	51.0	 25
384	 24	1442.0	109.9	 25
385	 24	849.0	70.9	 20
386	 24	821.0	66.4	 25
387	 24	535.0	64.2	 25
388	 24	313.0	33.0	 20
389	 24	1102.0	187.9	 25
390	 24	228.8	30.5	 20
391	 24	352.5	34.6	 20
392	 24	664.3	52.3	 16
393	 24	748.8	56.6	 20
394	 24	318.8	30.6	 20
395	 24	526.3	72.5	 16
396	 24	892.5	92.1	 20
397	 24	224.0	21.8	 25
398	 24	292.5	39.5	 20
399	 24	244.0	38.4	 25
400	 24	2810.0	441.2	 25
401	 24	356.8	28.3	 20
402	 24	321.0	31.8	 25
403	 24	348.0	33.7	 25
404	 24	2193.5	236.3	 20
405	 24	951.0	91.9	 25
406	 24	290.0	36.7	 25
407	 24	544.5	48.5	 20
408	 24	1197.0	115.3	 25
409	 24	1939.0	196.8	 25
410	 24	1179.8	79.3	 16
411	 24	634.5	51.9	 20
412	 24	291.3	37.0	 20
413	 24	337.3	44.7	 16
414	 24	489.3	51.4	 20
415	 24	3861.0	434.3	 20
416	 24	2617.8	239.0	 16
417	 24	329.0	32.4	 25
418	 24	199.0	29.3	 25
419	 24	229.3	31.1	 20
420	 24	273.0	31.4	 25
421	 24	465.0	52.1	 25
422	 24	295.3	33.3	 20
423	 24	405.0	38.4	 25
424	 24	350.0	30.2	 25
425	 24	406.3	29.5	 20
426	 24	316.0	26.9	 25
427	 24	418.0	45.0	 25
428	 24	1071.0	63.2	 20
429	 24	601.0	56.1	 25
430	 24	383.3	28.4	 20
431	 24	409.5	38.9	 20
432	 24	824.8	78.2	 16
433	 24	481.5	52.2	 20
434	 24	410.0	29.0	 20
435	 24	418.8	40.6	 16
436	 24	1257.0	121.9	 20
437	 24	445.0	44.9	 25
438	 24	548.0	51.2	 20
439	 24	700.0	137.4	 25
440	 24	337.0	27.2	 25
441	 24	1189.5	190.5	 20
442	 24	270.0	28.5	 25
443	 24	509.0	53.0	 25
444	 24	342.8	36.8	 20
445	 24	434.0	49.8	 25
446	 24	483.0	38.5	 25
447	 24	3540.0	433.8	 20
448	 24	247.0	31.3	 25
449	 24	295.0	19.5	 25
450	 24	274.0	21.7	 16
451	 24	207.5	17.3	 20
452	 24	169.0	23.3	 20
453	 24	161.0	18.0	 16
454	 24	222.3	24.6	 20
455	 24	428.8	55.9	 20
456	 24	251.3	15.2	 16
457	 24	449.0	41.6	 25
458	 24	1276.0	175.4	 25
459	 24	1005.3	111.2	 20
460	 24	509.0	58.6	 25
461	 24	358.0	36.3	 25
462	 24	365.3	31.7	 20
463	 24	1471.0	210.9	 25
464	 24	715.0	53.2	 25
465	 24	810.0	67.6	 20
466	 24	1487.0	192.6	 25
467	 24	1356.0	181.7	 25
468	 24	1623.0	191.7	 20
469	 24	16962.0	2965.4	 25
470	 24	383.8	53.0	 20
471	 24	459.0	29.6	 20
472	 24	489.3	36.7	 16
473	 24	390.8	33.8	 20
474	 24	488.8	51.7	 20
475	 24	505.3	44.6	 16
476	 24	473.5	59.5	 20
477	 24	360.0	22.9	 25
478	 24	1003.3	98.7	 20
479	 24	511.0	61.9	 25
480	 24	680.0	82.3	 25
481	 24	327.0	40.8	 20
482	 24	952.0	71.5	 25
483	 24	1545.0	123.9	 25
484	 24	719.5	45.0	 20
485	 24	1656.0	222.3	 25
486	 24	2792.0	350.3	 25
487	 24	915.3	58.8	 20
488	 24	1152.0	100.9	 25
489	 24	355.0	43.2	 25
490	 24	2047.0	195.3	 16
491	 24	622.3	47.5	 20
492	 24	253.3	19.6	 20
493	 24	283.5	23.4	 16
494	 24	796.3	83.3	 20
495	 24	3821.5	471.3	 20
496	 24	1178.0	68.5	 16
497	 24	988.0	87.5	 25
498	 24	664.0	42.0	 25
499	 24	701.0	44.1	 20
500	 24	460.0	42.8	 25
501	 24	729.0	65.6	 25
502	 24	1010.8	111.4	 20
503	 24	1036.0	86.0	 25
504	 24	500.0	37.0	 25
505	 24	349.3	30.9	 20
506	 24	637.0	67.0	 25
507	 24	1103.0	90.2	 25
508	 24	460.0	40.1	 20
509	 24	1140.0	137.7	 25
510	 24	649.0	46.3	 20
511	 24	564.8	51.7	 20
512	 24	1455.3	71.8	 16
513	 24	719.3	119.8	 20
514	 24	2413.5	146.8	 20
515	 24	986.0	54.6	 16
516	 24	721.3	48.9	 20
517	 24	803.0	60.1	 25
518	 24	353.5	38.6	 20
519	 24	662.0	92.3	 25
520	 24	212.0	21.3	 25
521	 24	254.3	20.4	 20
522	 24	468.0	59.8	 25
523	 24	281.0	34.0	 25
524	 24	326.8	35.0	 20
525	 24	240.0	41.0	 25
526	 24	453.0	43.9	 25
527	 24	352.5	44.3	 20
528	 24	221.0	28.9	 25
529	 24	279.0	25.5	 25
530	 24	851.0	43.0	 16
531	 24	569.5	65.7	 20
532	 24	2497.3	150.7	 20
533	 24	464.8	33.7	 16
534	 24	185.8	18.8	 20
535	 24	401.3	19.9	 20
536	 24	527.5	51.7	 16
537	 24	509.0	38.9	 25
538	 24	296.0	26.7	 25
539	 24	222.5	26.0	 20
540	 24	421.0	47.2	 25
541	 24	190.0	18.0	 25
542	 24	159.3	13.0	 20
543	 24	380.0	38.6	 25
544	 24	410.0	39.4	 25
545	 24	1033.8	129.4	 20
546	 24	871.0	170.3	 25
547	 24	734.0	56.9	 25
548	 24	1082.3	71.8	 20
549	 24	2907.0	387.4	 25
550	 24	490.0	41.2	 20
551	 24	2674.5	284.9	 20
552	 24	1602.0	107.2	 16
553	 24	478.3	42.5	 20
554	 24	426.5	29.6	 20
555	 24	547.8	48.8	 16
556	 24	1028.0	67.4	 20
557	 24	1123.0	68.8	 25
558	 24	1084.5	47.7	 20
559	 24	690.0	41.0	 25
560	 24	949.0	75.7	 25
561	 24	1655.8	116.4	 20
562	 24	637.0	41.9	 25
563	 24	951.0	109.8	 25
564	 24	588.8	37.5	 20
565	 24	2130.0	272.6	 25
566	 24	868.0	93.5	 25
567	 24	561.5	45.9	 20
568	 24	431.0	55.5	 25
569	 24	404.0	45.0	 25
570	 24	529.0	53.5	 16
571	 24	441.3	38.6	 20
572	 24	412.3	40.5	 20
573	 24	723.0	47.5	 16
574	 24	738.0	72.5	 20
575	 24	1366.5	64.9	 20
576	 24	547.5	43.5	 16
577	 24	269.0	26.1	 25
578	 24	483.0	60.6	 25
579	 24	4829.5	899.9	 20
580	 24	519.0	56.2	 25
581	 24	335.0	34.3	 25
582	 24	915.0	76.5	 20
583	 24	514.0	46.5	 25
584	 24	3747.0	675.3	 25
585	 24	452.3	44.1	 20
586	 24	257.0	28.2	 25
587	 24	1085.0	128.4	 25
588	 24	2553.0	217.9	 25
589	 24	2363.8	280.7	 20
590	 24	1237.3	116.1	 20
591	 24	940.5	70.7	 20
592	 24	2097.3	234.2	 16
593	 24	286.8	29.4	 20
594	 24	274.0	31.4	 20
595	 24	1098.3	101.2	 16
596	 24	635.3	67.3	 20
597	 24	551.0	41.7	 25
598	 24	500.3	75.7	 20
599	 24	1746.0	290.9	 25
600	 24	414.0	44.5	 25
601	 24	360.0	32.4	 20
602	 24	215.0	25.5	 25
603	 24	424.0	52.1	 25
604	 24	310.5	36.1	 20
605	 24	367.0	31.9	 25
606	 24	821.0	97.7	 25
607	 24	213.3	22.1	 20
608	 24	203.0	24.1	 25
609	 24	210.0	22.2	 25
610	 24	658.0	61.8	 16
611	 24	331.3	25.6	 20
612	 24	865.3	87.5	 20
613	 24	833.8	151.2	 16
614	 24	11967.5	2357.6	 20
615	 24	1946.0	190.9	 20
616	 24	3061.8	391.0	 16
617	 24	2405.0	424.1	 25
618	 24	398.0	43.6	 25
619	 24	960.5	152.0	 20
620	 24	518.0	65.3	 25
621	 24	459.0	40.9	 25
622	 24	912.3	98.8	 20
623	 24	2504.0	447.0	 25
624	 24	543.0	60.6	 25
625	 24	1467.0	170.9	 20
626	 24	689.0	76.1	 25
627	 24	365.0	28.7	 25
628	 24	382.0	27.0	 25
629	 24	299.0	29.4	 20
630	 24	2115.0	425.5	 20
631	 24	1126.8	70.6	 20
632	 24	966.0	43.5	 16
633	 24	321.8	23.5	 20
634	 24	220.8	20.3	 20
635	 24	255.8	31.7	 16
636	 24	320.8	27.5	 20
637	 24	350.0	41.7	 25
638	 24	468.0	56.0	 20
639	 24	14654.0	3703.6	 25
  0	 25	407.5	47.6	 20
  1	 25	264.0	24.2	 16
  2	 25	693.0	90.1	 20
  3	 25	205.8	30.1	 20
  4	 25	4075.5	449.9	 20
  5	 25	1011.0	130.9	 25
  6	 25	191.0	17.2	 25
  7	 25	1637.0	172.8	 20
  8	 25	480.0	74.6	 25
  9	 25	244.0	30.8	 25
 10	 25	2541.0	276.1	 20
 11	 25	264.0	32.0	 25
 12	 25	195.0	27.2	 25
 13	 25	187.8	28.7	 20
 14	 25	352.0	37.1	 25
 15	 25	262.0	30.7	 25
 16	 25	221.3	27.5	 20
 17	 25	209.5	25.4	 20
 18	 25	354.8	38.4	 20
 19	 25	270.5	29.5	 16
 20	 25	11297.8	1366.1	 20
 21	 25	642.0	75.9	 20
 22	 25	554.0	34.2	 16
 23	 25	7600.8	1195.0	 20
 24	 25	1034.0	131.9	 25
 25	 25	804.5	60.7	 20
 26	 25	1185.0	142.0	 25
 27	 25	567.0	57.8	 25
 28	 25	487.8	39.7	 20
 29	 25	644.0	62.3	 25
 30	 25	382.0	47.6	 25
 31	 25	240.8	29.2	 20
 32	 25	1077.0	125.4	 25
 33	 25	564.0	59.7	 25
 34	 25	250.8	23.2	 20
 35	 25	1175.0	140.4	 25
 36	 25	1350.0	195.2	 25
 37	 25	1476.8	70.4	 16
 38	 25	1301.5	60.3	 20
 39	 25	1667.5	105.0	 20
 40	 25	462.8	43.6	 20
 41	 25	1121.3	79.5	 16
 42	 25	798.0	65.2	 20
 43	 25	470.8	40.7	 20
 44	 25	455.8	35.1	 20
 45	 25	498.0	34.7	 25
 46	 25	671.0	55.2	 25
 47	 25	244.5	24.1	 20
 48	 25	884.0	81.5	 25
 49	 25	955.0	97.0	 25
 50	 25	236.0	32.3	 20
 51	 25	434.0	34.8	 25
 52	 25	436.0	54.0	 25
 53	 25	339.3	27.2	 20
 54	 25	2185.0	302.4	 25
 55	 25	1067.0	106.8	 25
 56	 25	12403.3	2046.9	 20
 57	 25	339.8	31.7	 20
 58	 25	1259.0	178.5	 20
 59	 25	321.3	30.1	 16
 60	 25	821.3	61.9	 20
 61	 25	255.8	31.0	 20
 62	 25	276.8	35.1	 16
 63	 25	387.3	37.4	 20
 64	 25	245.0	36.6	 25
 65	 25	718.0	59.8	 20
 66	 25	451.0	39.0	 25
 67	 25	528.0	33.5	 25
 68	 25	421.3	30.3	 20
 69	 25	1165.0	132.7	 25
 70	 25	621.0	47.8	 25
 71	 25	332.0	41.0	 20
 72	 25	376.0	38.2	 25
 73	 25	239.0	31.8	 25
 74	 25	271.3	27.7	 20
 75	 25	307.0	30.4	 25
 76	 25	312.0	40.5	 25
 77	 25	320.8	35.9	 16
 78	 25	439.8	65.8	 20
 79	 25	2483.5	158.3	 20
 80	 25	693.3	82.4	 20
 81	 25	968.8	66.9	 16
 82	 25	467.0	35.7	 20
 83	 25	246.5	26.8	 20
 84	 25	1337.3	108.1	 20
 85	 25	472.0	44.7	 25
 86	 25	1983.0	389.4	 25
 87	 25	1053.3	111.3	 20
 88	 25	614.0	50.8	 25
 89	 25	2076.0	242.0	 25
 90	 25	6002.5	560.2	 20
 91	 25	226.0	38.1	 25
 92	 25	151.0	29.7	 25
 93	 25	210.3	27.0	 20
 94	 25	4503.0	746.8	 25
 95	 25	3614.0	426.4	 25
 96	 25	2289.8	222.5	 20
 97	 25	475.5	51.5	 20
 98	 25	429.8	66.8	 20
 99	 25	696.0	39.2	 16
100	 25	481.5	47.9	 20
101	 25	670.0	71.6	 20
102	 25	5645.3	511.4	 16
103	 25	387.0	34.2	 20
104	 25	446.0	49.4	 25
105	 25	1885.8	204.4	 20
106	 25	631.0	72.4	 25
107	 25	713.0	64.6	 25
108	 25	483.3	37.5	 20
109	 25	2129.0	274.8	 25
110	 25	546.0	50.5	 25
111	 25	1045.5	129.4	 20
112	 25	8761.0	1499.5	 25
113	 25	869.0	51.6	 25
114	 25	1038.8	66.8	 20
115	 25	476.0	43.7	 25
116	 25	399.0	52.7	 25
117	 25	332.3	29.8	 20
118	 25	447.5	42.3	 16
119	 25	2031.0	291.8	 20
120	 25	347.5	25.6	 20
121	 25	269.3	22.7	 16
122	 25	326.0	25.0	 20
123	 25	336.0	30.7	 20
124	 25	579.8	43.4	 20
125	 25	567.0	56.0	 25
126	 25	256.0	25.8	 25
127	 25	571.8	46.7	 20
128	 25	196.0	24.8	 25
129	 25	477.0	46.3	 25
130	 25	866.5	65.7	 20
131	 25	2170.0	427.3	 25
132	 25	192.0	23.3	 25
133	 25	209.0	18.4	 20
134	 25	2433.0	463.6	 25
135	 25	188.0	30.2	 25
136	 25	2540.8	348.5	 20
137	 25	234.5	31.8	 20
138	 25	383.0	38.6	 20
139	 25	1466.5	77.3	 16
140	 25	478.0	41.3	 20
141	 25	427.0	35.8	 20
142	 25	473.5	23.8	 16
143	 25	428.8	36.0	 20
144	 25	752.0	73.7	 25
145	 25	1116.5	59.4	 20
146	 25	500.0	48.2	 25
147	 25	2108.0	214.0	 25
148	 25	412.0	24.1	 20
149	 25	512.0	36.6	 25
150	 25	869.0	98.4	 25
151	 25	1270.8	84.6	 20
152	 25	1582.0	122.4	 25
153	 25	2533.0	171.9	 25
154	 25	2433.5	223.9	 20
155	 25	8639.0	1448.8	 25
156	 25	237.0	28.3	 25
157	 25	326.8	32.4	 20
158	 25	315.0	21.1	 16
159	 25	188.8	20.4	 20
160	 25	500.0	52.4	 20
161	 25	217.0	25.2	 16
162	 25	271.3	30.7	 20
163	 25	248.3	28.1	 20
164	 25	236.8	27.6	 20
165	 25	734.0	61.1	 25
166	 25	3120.0	316.7	 25
167	 25	390.5	40.4	 20
168	 25	582.0	54.1	 25
169	 25	10136.0	1497.8	 25
170	 25	839.3	75.7	 20
171	 25	347.0	42.5	 25
172	 25	9904.0	1544.7	 25
173	 25	1016.5	170.0	 20
174	 25	450.0	48.3	 25
175	 25	323.0	36.7	 25
176	 25	712.3	67.8	 20
177	 25	1074.5	73.6	 20
178	 25	12843.5	1091.3	 20
179	 25	1579.0	91.1	 16
180	 25	1280.5	71.2	 20
181	 25	758.3	49.0	 20
182	 25	885.0	81.4	 16
183	 25	737.3	101.9	 20
184	 25	4681.0	368.8	 25
185	 25	2013.0	156.1	 20
186	 25	419.0	36.9	 25
187	 25	309.0	28.9	 25
188	 25	2042.0	126.4	 20
189	 25	1468.0	88.8	 25
190	 25	1043.0	94.6	 25
191	 25	1333.0	74.2	 20
192	 25	994.0	94.5	 25
193	 25	657.0	65.9	 25
194	 25	206.8	25.5	 20
195	 25	195.0	23.9	 25
196	 25	1998.0	322.8	 25
197	 25	258.5	33.3	 20
198	 25	254.8	37.9	 16
199	 25	285.0	31.6	 20
200	 25	453.0	63.8	 20
201	 25	289.0	32.5	 16
202	 25	406.0	37.5	 20
203	 25	374.8	46.1	 20
204	 25	252.8	31.0	 20
205	 25	4621.0	627.6	 25
206	 25	467.0	52.3	 25
207	 25	205.5	26.6	 20
208	 25	232.0	23.4	 25
209	 25	502.0	51.5	 25
210	 25	277.5	37.5	 20
211	 25	326.0	43.1	 25
212	 25	248.0	24.8	 25
213	 25	1526.5	213.9	 20
214	 25	221.0	23.3	 25
215	 25	2035.0	340.8	 25
216	 25	263.3	33.9	 20
217	 25	1189.0	119.8	 20
218	 25	1737.0	197.5	 20
219	 25	268.5	25.7	 16
220	 25	444.5	48.3	 20
221	 25	555.5	72.8	 20
222	 25	591.3	66.8	 16
223	 25	6692.0	1057.1	 20
224	 25	239.0	25.9	 25
225	 25	868.3	82.9	 20
226	 25	460.0	45.5	 25
227	 25	346.0	34.7	 25
228	 25	396.3	44.9	 20
229	 25	3178.0	588.5	 25
230	 25	277.0	28.6	 25
231	 25	287.0	25.5	 20
232	 25	376.0	62.7	 25
233	 25	1344.0	225.1	 25
234	 25	221.8	21.2	 20
235	 25	270.0	26.3	 25
236	 25	2472.0	486.0	 25
237	 25	686.0	50.1	 20
238	 25	2894.5	161.0	 16
239	 25	223.8	26.6	 20
240	 25	2588.8	332.7	 20
241	 25	1238.0	68.0	 16
242	 25	3041.8	294.8	 20
243	 25	332.8	36.7	 20
244	 25	1243.3	91.0	 20
245	 25	356.0	32.6	 25
246	 25	597.0	56.9	 25
247	 25	1582.5	104.6	 20
248	 25	854.0	74.9	 25
249	 25	4147.0	549.2	 25
250	 25	219.5	17.2	 20
251	 25	263.0	33.3	 25
252	 25	4217.0	708.9	 25
253	 25	1126.5	56.4	 20
254	 25	441.0	31.0	 25
255	 25	309.0	35.0	 25
256	 25	464.8	50.0	 20
257	 25	1013.8	65.9	 20
258	 25	7841.5	782.4	 20
259	 25	1462.5	68.7	 16
260	 25	815.5	52.3	 20
261	 25	2943.8	265.9	 20
262	 25	1046.5	55.6	 16
263	 25	465.3	49.2	 20
264	 25	376.0	28.0	 25
265	 25	294.5	38.4	 20
266	 25	464.0	36.3	 25
267	 25	366.0	32.7	 25
268	 25	472.5	29.1	 20
269	 25	355.0	30.4	 25
270	 25	710.0	94.4	 25
271	 25	303.0	27.7	 20
272	 25	459.0	40.9	 25
273	 25	2957.0	494.9	 25
274	 25	298.5	35.0	 20
275	 25	321.0	30.3	 25
276	 25	257.0	30.6	 25
277	 25	594.8	41.1	 20
278	 25	973.3	71.4	 16
279	 25	7134.0	792.6	 20
280	 25	10779.0	1499.2	 20
281	 25	6128.3	330.0	 16
282	 25	1886.5	121.3	 20
283	 25	1740.0	203.5	 20
284	 25	4760.0	411.9	 20
285	 25	523.0	36.0	 25
286	 25	4189.0	893.7	 25
287	 25	308.8	39.0	 20
288	 25	548.0	52.4	 25
289	 25	371.0	32.2	 25
290	 25	538.3	57.8	 20
291	 25	237.0	28.0	 25
292	 25	763.0	80.5	 25
293	 25	823.5	85.4	 20
294	 25	709.0	81.9	 25
295	 25	352.0	31.9	 25
296	 25	2189.8	210.8	 20
297	 25	9485.3	837.5	 20
298	 25	500.8	39.4	 20
299	 25	845.8	48.8	 16
300	 25	614.3	51.3	 20
301	 25	241.5	29.5	 20
302	 25	1138.8	70.7	 16
303	 25	506.5	46.7	 20
304	 25	355.0	24.2	 25
305	 25	275.5	25.5	 20
306	 25	478.0	40.4	 25
307	 25	672.0	57.4	 25
308	 25	3086.8	260.5	 20
309	 25	3849.0	420.9	 25
310	 25	1866.0	140.7	 25
311	 25	368.0	25.8	 20
312	 25	442.0	39.7	 25
313	 25	649.0	90.3	 25
314	 25	1162.0	63.9	 20
315	 25	1026.0	98.3	 25
316	 25	599.0	54.8	 25
317	 25	1507.0	141.3	 20
318	 25	689.5	49.4	 16
319	 25	4309.0	435.7	 20
320	 25	3176.8	580.7	 20
321	 25	413.8	32.1	 16
322	 25	792.3	80.6	 20
323	 25	2712.3	401.4	 20
324	 25	2218.8	235.2	 20
325	 25	613.0	47.5	 25
326	 25	588.0	88.0	 25
327	 25	511.3	45.8	 20
328	 25	764.0	70.1	 25
329	 25	431.0	23.9	 25
330	 25	414.8	42.1	 20
331	 25	304.0	27.6	 25
332	 25	278.0	33.3	 25
333	 25	393.5	28.2	 20
334	 25	209.0	28.0	 25
335	 25	1507.0	254.4	 25
336	 25	218.0	22.9	 20
337	 25	5786.3	844.8	 20
338	 25	318.5	35.9	 20
339	 25	637.8	41.1	 16
340	 25	538.0	62.3	 20
341	 25	931.3	141.3	 20
342	 25	542.3	34.9	 16
343	 25	548.8	44.5	 20
344	 25	9866.0	1340.4	 25
345	 25	189.3	22.2	 20
346	 25	3359.0	612.2	 25
347	 25	3344.0	509.2	 25
348	 25	213.5	21.2	 20
349	 25	2373.0	411.8	 25
350	 25	206.0	25.9	 25
351	 25	206.8	24.6	 20
352	 25	830.0	112.3	 25
353	 25	7417.0	1252.1	 25
354	 25	494.8	57.1	 20
355	 25	287.0	28.0	 25
356	 25	348.0	38.5	 25
357	 25	3001.8	231.5	 20
358	 25	1046.0	68.2	 16
359	 25	330.3	32.7	 20
360	 25	280.3	30.7	 20
361	 25	879.8	80.9	 16
362	 25	716.0	43.1	 20
363	 25	569.3	36.9	 20
364	 25	712.5	62.2	 20
365	 25	776.0	56.9	 25
366	 25	593.0	48.2	 25
367	 25	2676.3	169.2	 20
368	 25	641.0	33.0	 25
369	 25	1136.0	81.2	 25
370	 25	1756.5	99.0	 20
371	 25	2375.0	198.0	 25
372	 25	2854.0	322.0	 25
373	 25	374.3	31.3	 20
374	 25	882.0	90.1	 25
375	 25	295.0	30.4	 25
376	 25	311.8	31.3	 20
377	 25	715.3	51.1	 20
378	 25	907.8	43.2	 20
379	 25	1190.8	69.7	 16
380	 25	776.0	56.8	 20
381	 25	990.8	58.2	 20
382	 25	825.5	56.2	 16
383	 25	438.5	26.0	 20
384	 25	1452.0	108.4	 25
385	 25	7473.0	330.8	 20
386	 25	14308.0	1762.5	 25
387	 25	396.0	27.0	 25
388	 25	248.3	20.9	 20
389	 25	247.0	20.9	 25
390	 25	230.0	24.4	 25
391	 25	669.5	38.2	 20
392	 25	450.0	46.3	 25
393	 25	3582.0	442.4	 25
394	 25	490.3	28.1	 20
395	 25	355.0	40.4	 25
396	 25	763.0	92.2	 25
397	 25	356.3	39.7	 20
398	 25	549.8	45.4	 16
399	 25	9518.5	1085.7	 20
400	 25	514.3	41.0	 20
401	 25	334.0	26.7	 16
402	 25	660.5	59.2	 20
403	 25	552.8	41.3	 20
404	 25	312.3	29.9	 20
405	 25	361.0	34.5	 25
406	 25	895.0	125.7	 25
407	 25	301.3	22.6	 20
408	 25	436.0	32.4	 25
409	 25	1099.0	170.5	 25
410	 25	323.8	29.8	 20
411	 25	1934.0	301.5	 25
412	 25	665.0	60.4	 25
413	 25	2820.3	414.0	 20
414	 25	390.0	33.1	 25
415	 25	1620.0	274.1	 25
416	 25	377.0	43.1	 20
417	 25	424.0	40.7	 20
418	 25	303.8	35.9	 20
419	 25	545.0	51.9	 16
420	 25	4558.3	796.3	 20
421	 25	344.3	36.5	 20
422	 25	545.5	39.9	 16
423	 25	554.5	48.4	 20
424	 25	8455.0	1288.6	 25
425	 25	304.5	31.8	 20
426	 25	573.0	43.0	 25
427	 25	379.0	38.4	 25
428	 25	4616.0	532.0	 20
429	 25	881.0	57.7	 25
430	 25	604.0	74.6	 25
431	 25	1274.0	175.1	 20
432	 25	254.0	24.9	 25
433	 25	407.0	46.4	 25
434	 25	434.8	52.4	 20
435	 25	795.0	77.5	 25
436	 25	2031.0	331.7	 25
437	 25	675.0	56.5	 20
438	 25	7048.8	564.3	 16
439	 25	598.0	86.6	 20
440	 25	236.3	18.0	 20
441	 25	2178.5	154.9	 16
442	 25	1691.3	238.1	 20
443	 25	482.5	34.2	 20
444	 25	2720.5	239.4	 20
445	 25	3488.0	444.2	 25
446	 25	844.0	60.5	 25
447	 25	1243.0	85.1	 20
448	 25	3508.0	571.7	 25
449	 25	6606.0	1049.4	 25
450	 25	482.0	56.6	 20
451	 25	381.0	33.2	 25
452	 25	244.0	31.8	 25
453	 25	294.5	36.2	 20
454	 25	412.0	47.2	 25
455	 25	595.0	66.7	 25
456	 25	9425.8	1624.9	 20
457	 25	763.8	62.7	 20
458	 25	316.5	34.0	 20
459	 25	304.8	29.9	 16
460	 25	1793.0	304.5	 20
461	 25	11191.0	1560.0	 20
462	 25	633.0	47.8	 16
463	 25	367.0	22.2	 20
464	 25	967.0	144.2	 25
465	 25	278.5	24.1	 20
466	 25	8887.0	1912.8	 25
467	 25	561.0	52.6	 25
468	 25	360.0	34.3	 20
469	 25	288.0	31.0	 25
470	 25	379.0	43.7	 25
471	 25	808.3	96.3	 20
472	 25	741.0	80.7	 25
473	 25	1901.0	282.7	 25
474	 25	2163.0	255.5	 20
475	 25	564.0	51.2	 25
476	 25	4619.0	1019.8	 25
477	 25	446.5	38.0	 20
478	 25	3144.3	135.2	 16
479	 25	658.8	50.9	 20
480	 25	661.8	72.9	 20
481	 25	265.3	17.7	 16
482	 25	438.0	41.9	 20
483	 25	454.8	46.2	 20
484	 25	532.3	40.4	 20
485	 25	532.0	39.4	 25
486	 25	6416.0	495.3	 25
487	 25	1518.5	118.3	 20
488	 25	328.0	28.2	 25
489	 25	732.0	75.8	 25
490	 25	426.0	36.0	 20
491	 25	613.0	77.5	 25
492	 25	599.0	67.0	 25
493	 25	1869.3	227.0	 20
494	 25	1414.0	103.3	 25
495	 25	592.0	63.7	 25
496	 25	3623.5	318.9	 20
497	 25	1231.3	90.5	 20
498	 25	916.3	92.8	 20
499	 25	1428.0	77.7	 16
500	 25	1784.8	160.0	 20
501	 25	1908.5	235.6	 20
502	 25	1250.3	142.5	 16
503	 25	364.8	34.9	 20
504	 25	1601.0	128.6	 25
505	 25	1059.0	74.4	 20
506	 25	559.0	56.7	 25
507	 25	842.0	92.0	 25
508	 25	1587.0	110.1	 20
509	 25	405.0	34.1	 25
510	 25	723.0	69.1	 25
511	 25	5046.8	592.3	 20
512	 25	3218.0	509.4	 25
513	 25	705.0	52.2	 25
514	 25	10079.0	1196.1	 25
515	 25	8944.0	699.5	 20
516	 25	3335.0	468.1	 25
517	 25	1520.5	84.8	 20
518	 25	808.0	55.5	 16
519	 25	291.8	29.7	 20
520	 25	189.3	20.4	 20
521	 25	538.8	51.5	 16
522	 25	374.5	26.3	 20
523	 25	1681.8	136.9	 20
524	 25	4863.8	566.7	 20
525	 25	633.0	57.3	 25
526	 25	1663.0	195.7	 25
527	 25	1273.8	74.3	 20
528	 25	551.0	66.0	 25
529	 25	366.0	30.2	 25
530	 25	825.0	68.9	 20
531	 25	622.0	61.5	 25
532	 25	787.0	82.1	 25
533	 25	1462.0	86.8	 20
534	 25	309.0	40.8	 25
535	 25	9189.0	1303.8	 25
536	 25	257.3	23.5	 20
537	 25	1306.8	123.6	 20
538	 25	2474.3	292.7	 20
539	 25	283.5	29.4	 16
540	 25	258.5	31.2	 20
541	 25	367.3	47.5	 20
542	 25	186.3	18.6	 16
543	 25	222.8	20.1	 20
544	 25	648.0	76.1	 25
545	 25	279.8	29.7	 20
546	 25	2167.0	410.2	 25
547	 25	1136.0	107.2	 25
548	 25	4204.8	545.1	 20
549	 25	480.0	45.6	 25
550	 25	640.0	58.5	 25
551	 25	865.8	66.1	 20
552	 25	1199.0	92.8	 25
553	 25	1495.0	190.2	 25
554	 25	1244.0	137.0	 25
555	 25	858.8	51.3	 20
556	 25	686.0	60.1	 25
557	 25	915.5	44.8	 20
558	 25	946.3	76.9	 16
559	 25	642.5	55.5	 20
560	 25	494.5	59.8	 20
561	 25	1352.0	61.4	 16
562	 25	938.5	66.8	 20
563	 25	446.3	41.3	 20
564	 25	695.5	58.6	 20
565	 25	1498.0	272.6	 25
566	 25	446.0	46.1	 25
567	 25	2637.0	354.3	 20
568	 25	9988.0	1316.2	 25
569	 25	710.0	56.0	 25
570	 25	4059.3	201.4	 20
571	 25	9304.0	1455.1	 25
572	 25	816.0	68.9	 25
573	 25	9488.3	944.6	 20
574	 25	725.0	86.6	 25
575	 25	489.0	39.0	 25
576	 25	269.5	68.0	 20
577	 25	409.5	56.7	 20
578	 25	176.0	16.0	 20
579	 25	496.0	26.9	 16
580	 25	2603.0	596.2	 20
581	 25	252.3	22.8	 20
582	 25	370.0	25.5	 16
583	 25	408.0	24.0	 20
584	 25	405.0	43.7	 25
585	 25	266.8	31.2	 20
586	 25	643.0	75.3	 25
587	 25	1301.0	160.0	 25
588	 25	1049.0	87.4	 20
589	 25	734.0	53.4	 25
590	 25	2469.0	231.0	 25
591	 25	550.0	38.6	 20
592	 25	774.0	73.8	 25
593	 25	465.0	48.2	 25
594	 25	1051.0	111.2	 25
595	 25	634.3	55.2	 20
596	 25	1963.0	307.6	 25
597	 25	661.8	44.8	 20
598	 25	2403.5	198.0	 16
599	 25	5112.5	750.6	 20
600	 25	526.5	37.1	 20
601	 25	771.5	40.1	 16
602	 25	615.8	53.8	 20
603	 25	298.8	26.9	 20
604	 25	526.5	55.2	 20
605	 25	501.0	48.1	 25
606	 25	971.0	82.6	 25
607	 25	581.5	48.7	 20
608	 25	1354.0	196.1	 25
609	 25	263.0	27.4	 25
610	 25	850.3	120.2	 20
611	 25	237.0	26.1	 25
612	 25	198.0	18.8	 25
613	 25	293.3	27.7	 20
614	 25	3811.0	1066.5	 25
615	 25	658.0	105.0	 25
616	 25	325.8	41.0	 20
617	 25	2357.5	565.8	 20
618	 25	625.5	37.8	 20
619	 25	871.8	62.0	 16
620	 25	475.3	45.6	 20
621	 25	883.0	108.8	 20
622	 25	1497.5	172.3	 16
623	 25	4694.0	863.7	 20
624	 25	1876.0	210.2	 25
625	 25	1030.8	60.8	 20
626	 25	1335.0	202.4	 25
627	 25	771.0	44.3	 25
628	 25	912.5	86.9	 20
629	 25	920.0	164.5	 25
630	 25	3168.0	513.4	 25
631	 25	1041.0	81.4	 20
632	 25	674.0	68.1	 25
633	 25	16666.0	3105.2	 25
634	 25	304.0	90.6	 25
635	 25	2679.5	460.2	 20
636	 25	311.0	34.4	 25
637	 25	193.3	22.8	 20
638	 25	1844.3	243.9	 16
639	 25	570.3	55.4	 20
  0	 26	14333.3	1381.0	 20
  1	 26	270.0	37.0	 25
  2	 26	259.0	27.7	 25
  3	 26	195.3	22.5	 20
  4	 26	275.8	37.8	 20
  5	 26	221.8	29.6	 20
  6	 26	206.3	23.5	 20
  7	 26	200.5	25.4	 16
  8	 26	195.5	25.7	 20
  9	 26	253.5	17.1	 20
 10	 26	418.3	44.9	 16
 11	 26	294.0	36.3	 25
 12	 26	201.0	29.7	 25
 13	 26	200.5	18.1	 20
 14	 26	273.0	27.4	 25
 15	 26	297.0	26.0	 25
 16	 26	252.5	36.8	 20
 17	 26	194.0	29.3	 25
 18	 26	367.0	34.2	 25
 19	 26	325.5	28.8	 20
 20	 26	4467.0	529.5	 25
 21	 26	1193.0	109.1	 25
 22	 26	347.5	32.2	 20
 23	 26	1720.0	228.3	 25
 24	 26	833.5	65.8	 20
 25	 26	1256.3	81.6	 16
 26	 26	1195.0	91.7	 20
 27	 26	433.3	35.3	 20
 28	 26	474.8	31.9	 16
 29	 26	437.8	44.9	 20
 30	 26	390.3	31.1	 20
 31	 26	233.0	27.0	 20
 32	 26	553.0	46.6	 25
 33	 26	555.0	49.0	 25
 34	 26	324.8	39.4	 20
 35	 26	1506.0	163.8	 25
 36	 26	1206.0	103.9	 25
 37	 26	1725.8	119.1	 20
 38	 26	1428.0	123.2	 25
 39	 26	970.0	70.7	 25
 40	 26	825.5	50.9	 20
 41	 26	1745.0	151.0	 25
 42	 26	851.0	69.4	 25
 43	 26	323.0	43.4	 25
 44	 26	485.8	28.7	 16
 45	 26	679.5	46.8	 20
 46	 26	636.0	62.7	 20
 47	 26	245.0	29.9	 16
 48	 26	1533.8	92.4	 20
 49	 26	853.0	104.9	 20
 50	 26	203.3	30.8	 16
 51	 26	449.0	47.7	 25
 52	 26	444.0	54.7	 25
 53	 26	275.3	38.3	 20
 54	 26	769.0	104.5	 25
 55	 26	615.0	66.2	 25
 56	 26	2397.8	491.6	 20
 57	 26	511.0	57.0	 25
 58	 26	289.0	39.6	 25
 59	 26	332.8	27.3	 20
 60	 26	475.0	34.6	 25
 61	 26	250.0	24.0	 25
 62	 26	259.0	31.4	 20
 63	 26	453.0	47.1	 25
 64	 26	227.5	39.6	 20
 65	 26	779.8	56.2	 16
 66	 26	729.3	56.4	 20
 67	 26	615.3	41.4	 20
 68	 26	469.0	32.0	 16
 69	 26	619.3	57.8	 20
 70	 26	1207.8	112.9	 20
 71	 26	363.3	45.0	 20
 72	 26	393.0	38.3	 25
 73	 26	261.0	26.7	 25
 74	 26	277.5	24.1	 20
 75	 26	347.0	35.1	 25
 76	 26	293.0	29.4	 25
 77	 26	426.5	37.0	 20
 78	 26	468.0	53.4	 25
 79	 26	1168.0	73.7	 25
 80	 26	541.0	39.5	 20
 81	 26	810.0	67.9	 25
 82	 26	618.0	102.6	 25
 83	 26	268.0	36.8	 25
 84	 26	265.5	40.2	 16
 85	 26	310.3	35.4	 20
 86	 26	314.5	39.4	 20
 87	 26	306.0	27.3	 16
 88	 26	408.0	56.4	 20
 89	 26	747.0	58.9	 20
 90	 26	2152.3	178.7	 16
 91	 26	221.0	30.2	 25
 92	 26	166.0	21.4	 25
 93	 26	210.0	19.1	 20
 94	 26	1465.0	169.0	 25
 95	 26	3349.0	279.5	 25
 96	 26	848.5	44.5	 20
 97	 26	580.0	57.5	 25
 98	 26	286.0	43.0	 25
 99	 26	914.5	57.0	 20
100	 26	588.0	43.5	 25
101	 26	1234.0	103.3	 25
102	 26	1278.0	186.7	 20
103	 26	368.0	50.7	 25
104	 26	475.5	38.6	 20
105	 26	472.5	43.9	 16
106	 26	276.8	23.8	 20
107	 26	544.0	68.5	 20
108	 26	488.0	44.4	 16
109	 26	598.3	59.3	 20
110	 26	440.8	45.2	 20
111	 26	900.0	94.0	 20
112	 26	636.0	81.5	 25
113	 26	430.0	57.4	 25
114	 26	762.3	51.4	 20
115	 26	746.0	58.4	 25
116	 26	525.0	38.4	 25
117	 26	281.0	26.1	 20
118	 26	412.0	50.0	 25
119	 26	605.0	64.8	 25
120	 26	360.3	35.8	 20
121	 26	314.0	35.5	 25
122	 26	431.0	39.7	 25
123	 26	428.0	42.4	 25
124	 26	572.0	45.2	 16
125	 26	288.0	30.2	 20
126	 26	403.3	32.8	 20
127	 26	338.3	42.1	 16
128	 26	165.3	16.9	 20
129	 26	258.3	32.9	 20
130	 26	302.0	29.6	 16
131	 26	570.0	97.1	 25
132	 26	202.0	21.3	 25
133	 26	212.3	22.0	 20
134	 26	347.0	43.7	 25
135	 26	194.0	20.5	 25
136	 26	463.8	53.9	 20
137	 26	230.0	29.6	 25
138	 26	854.0	92.8	 25
139	 26	2080.8	81.8	 20
140	 26	478.0	32.1	 25
141	 26	383.0	42.9	 25
142	 26	755.3	69.3	 20
143	 26	456.0	35.6	 25
144	 26	619.3	55.9	 20
145	 26	553.3	37.7	 16
146	 26	458.5	39.6	 20
147	 26	1043.8	79.1	 20
148	 26	552.0	36.8	 16
149	 26	474.3	47.8	 20
150	 26	836.8	56.4	 20
151	 26	1073.5	68.1	 20
152	 26	1017.0	83.0	 25
153	 26	1147.0	84.0	 25
154	 26	1422.3	84.9	 20
155	 26	5598.0	684.6	 25
156	 26	250.0	32.5	 25
157	 26	309.0	32.5	 20
158	 26	310.0	28.5	 25
159	 26	173.0	17.3	 25
160	 26	184.3	21.8	 20
161	 26	212.0	26.0	 25
162	 26	212.0	19.7	 25
163	 26	246.0	24.9	 25
164	 26	258.3	36.5	 16
165	 26	955.3	73.8	 20
166	 26	2004.0	179.2	 20
167	 26	503.8	44.8	 16
168	 26	1000.0	53.4	 20
169	 26	3632.0	494.3	 20
170	 26	774.0	75.3	 16
171	 26	304.0	33.7	 25
172	 26	2495.0	491.3	 25
173	 26	274.0	40.7	 20
174	 26	385.0	31.8	 25
175	 26	288.0	28.5	 25
176	 26	748.0	61.2	 20
177	 26	635.0	59.5	 25
178	 26	6379.0	726.0	 25
179	 26	2531.8	195.0	 20
180	 26	1854.0	99.6	 25
181	 26	959.0	59.0	 25
182	 26	1197.8	93.1	 20
183	 26	540.0	38.7	 25
184	 26	1200.5	89.1	 20
185	 26	1015.5	67.7	 16
186	 26	541.5	39.5	 20
187	 26	273.8	32.0	 20
188	 26	523.0	39.7	 16
189	 26	1100.5	85.8	 20
190	 26	2579.0	189.2	 20
191	 26	538.3	40.2	 20
192	 26	1483.0	144.2	 25
193	 26	621.0	52.1	 25
194	 26	251.5	30.3	 20
195	 26	190.0	32.2	 25
196	 26	351.0	42.4	 25
197	 26	239.0	29.6	 20
198	 26	221.0	27.7	 25
199	 26	298.0	31.0	 25
200	 26	241.0	34.0	 20
201	 26	298.0	30.6	 25
202	 26	650.0	78.7	 25
203	 26	473.0	74.5	 25
204	 26	215.3	23.7	 16
205	 26	1315.5	192.5	 20
206	 26	463.3	29.3	 20
207	 26	228.8	27.7	 16
208	 26	228.3	28.6	 20
209	 26	444.8	34.6	 20
210	 26	270.8	27.3	 16
211	 26	322.0	35.3	 25
212	 26	261.0	27.7	 25
213	 26	283.8	28.5	 20
214	 26	152.0	18.3	 25
215	 26	260.0	45.0	 25
216	 26	240.5	29.4	 20
217	 26	758.0	59.6	 25
218	 26	741.0	83.9	 25
219	 26	266.8	27.7	 20
220	 26	657.0	50.2	 25
221	 26	1317.0	159.2	 25
222	 26	216.5	20.8	 20
223	 26	1620.0	349.5	 25
224	 26	208.5	22.9	 20
225	 26	706.3	49.2	 16
226	 26	232.5	28.6	 20
227	 26	300.3	32.0	 20
228	 26	520.8	43.4	 16
229	 26	908.0	132.1	 20
230	 26	242.0	24.5	 20
231	 26	298.5	23.9	 20
232	 26	207.0	23.3	 25
233	 26	236.0	22.7	 25
234	 26	239.3	29.8	 20
235	 26	273.0	27.0	 25
236	 26	312.0	43.4	 25
237	 26	344.8	42.6	 20
238	 26	799.0	135.2	 25
239	 26	209.0	26.1	 25
240	 26	374.8	65.5	 20
241	 26	512.0	52.0	 25
242	 26	709.0	71.4	 25
243	 26	726.0	82.9	 25
244	 26	955.5	69.6	 16
245	 26	419.0	33.9	 20
246	 26	595.0	53.4	 20
247	 26	1043.8	86.8	 16
248	 26	878.3	51.4	 20
249	 26	1507.8	270.9	 20
250	 26	250.3	31.3	 16
251	 26	303.0	36.3	 25
252	 26	378.0	33.9	 25
253	 26	532.0	20.0	 20
254	 26	588.0	54.7	 25
255	 26	411.0	48.0	 25
256	 26	519.3	44.7	 20
257	 26	602.0	45.8	 25
258	 26	2655.0	285.4	 25
259	 26	951.0	53.7	 20
260	 26	726.0	82.2	 25
261	 26	3582.0	282.2	 25
262	 26	1200.5	79.8	 20
263	 26	580.0	39.7	 25
264	 26	503.5	53.5	 20
265	 26	340.3	24.8	 16
266	 26	703.8	51.6	 20
[truncated: 9,234,306 more chars]
