# Supplementary material for: Preferred analysis methods for Affymetrix GeneChips revealed by a wholly defined control dataset
Source: Genome Biol. 2005 Jan 28;6(2):R16. doi: 10.1186/gb-2005-6-2-r16 (PMC551536; doi:10.1186/gb-2005-6-2-r16)
Supplement: Additional data file 8 — Detailed information for the individual DGC clones used in this study [file gb-2005-6-2-r16-s8.xls]

## Sheet: Sheet1
POOL	Clone ID	Flybase ID	Gene	DGCr1 plate/well	Predicted Gene	5' EST accession	3' EST accession	cDNA accession
1	GH27383	FBgn0037676	CG8861	10A2	CG8861	AI514285	AW941054	AY060351
1	GH27401	FBgn0033973	CG12855	10A4	CG12855	AI516828	AW941055	AY058469
1	GH27411	FBgn0037580	DppIII	10A6	CG7415	AI516832	AW941056	AY051625
1	GH27419	FBgn0036910	Cyp305a1	10A8	CG8733	AI516839	AW941057	AY051626
1	GH27496	FBgn0039296	CG10420	10A10	CG10420	AI516903	AW941906	AY058471
1	GH27568	FBgn0040153	l(1)G0469	10A12	CG32597	AI516958	AW941063	AY119552
1	GH27640	FBgn0034032	CG8195	10A14	CG8195	AI517020	AW941907	AY058472
1	GH27720	FBgn0037985	CG14735	10A18	CG14735	AI517087	AW941068	AY058473
1	GH27756	FBgn0030814	CG4955	10A20	CG4955	AI517118		AY051627
1	GH27792	FBgn0023526	CG2865	10A24	CG2865	AI517147	AW941073	AY058474
1	GH27888	FBgn0032713	CG17323	10C2	CG17323	AI517223	AW941908	AY051629
1	GH27944	FBgn0033809	CG4630	10C4	CG4630	AI517260	AW941079	AY058475
1	GH28038	FBgn0035938	CG5735	10C10	CG5735	AI517326	AW941086	AY060352
1	GH28308	FBgn0035849	ERR	10C12	CG7404	AI517381	AW941089	AY051632
1	GH28335	FBgn0038826	CG17838	10C14	CG17838	AI517404	AW941091	AY058477
1	GH28353	FBgn0030892	CG7206	10C16	CG7206	AI517419	AW941094	AY051633
1	GH28477	FBgn0034214	CG6550	10C18	CG6550	AI517497	AW941909	AY051634
1	GH28507	FBgn0033702	CG8854	10C20	CG8854	AI517512	AW941910	AY094736
1	GH28523	FBgn0011754	PhKgamma	10C22	CG1830	AI517525	AW941911	AY051635
1	GH28534	FBgn0035083	Tina-1	10C24	CG2803	AI517533	AW941912	AY060353
1	GH28569	FBgn0031965	CG7093	10E2	CG7093	AI517564	AW941914	AY051636
1	GH28577	FBgn0013467	igl	10E4	CG18285	AI517571	AW941098	AY060354
1	GH28654	FBgn0034479	CG8654	10E6	CG8654	AI517621	AW941915	AY058478
1	GH28722	FBgn0035333	CG1317	10E8	CG1317	AI517675		AY058479
1	GH28728	FBgn0025455	CycT	10E10	CG6292	AI517680	AW941101	AY075353
1	GH28730	FBgn0035499	Chd64	10E12	CG14996	AI517682	AW941919	AY060355
1	GH28826	FBgn0030004	CG10958	10E14	CG10958	AI517768	AW941105	AY051637
1	GH28857	FBgn0039102	CG16705	10E16	CG16705	AI517795	AW941108	AY051638
1	GM13904	FBgn0052054	CG32054	10E18	CG32054	AA938845	AW941375	AY051639
1	GM14163	FBgn0031771	CG9140	10E20	CG9140	AA803744	AW941382	AY051642
1	GM14215	FBgn0020653	Trxr-1	10E22	CG2151	AA803764	AW941383	AY051643
1	GM14682	FBgn0024556	EfTuM	10E24	CG6050	AA821142	AW941399	AY058493
1	LD21642	FBgn0033845	gkap	10G4	CG17064	AI455178	AW942602	AY058511
1	LD21669	FBgn0031280	CG3561	10G6	CG3561	AI455187	AW942606	AY058512
1	LD21682	FBgn0011747	Ank	10G8	CG1651	AA735654	AW942608	AY058513
1	LD21896	FBgn0030805	wus	10G12	CG9089	AA940622	AW942618	AY058516
1	LD21924	FBgn0036886	CG9300	10G14	CG9300	AA978832	AW942619	AY058517
1	LD22157	FBgn0014469	Cyp4e2	10G16	CG2060	AA940642	AW942625	AY058518
1	LD22180	FBgn0026149	BCL7-like	10G18	CG17252	AA940651	AW942626	AY060366
1	LD22183	FBgn0041188	Atx2	10G20	CG5166	AA940654	AW942627	AY069494
1	LD22649	FBgn0038220	CG12207	10G22	CG12207	AA817383	AW942645	AY051674
1	LD22812	FBgn0041094	scylla	10I2	CG7590	AA940697		AY075382
1	LD22902	FBgn0027378	MRG15	10I4	CG6363	AA940732	AW942657	AY051679
1	LD23052	FBgn0039709	Cad99C	10I6	CG31009	AA940808	AW942660	AY051680
1	LD23056	FBgn0032342	CG4713	10I8	CG4713	AA940811	AW942661	AY058523
1	LD23072	FBgn0039861	CG1800	10I10	CG1800	AA940821	AW942662	AY058524
1	LD23102	FBgn0022720	zf30C	10I12	CG3998	AA940841	AW942663	AY051681
1	LD23129	FBgn0030142	CG3004	10I14	CG3004	AA940854	AW942664	AY061311
1	LD23140	FBgn0001323	knrl	10I16	CG4761	AA940859	AW942666	AY075383
1	LD23405	FBgn0032408	CG6712	10I18	CG6712	AA940987	AW942675	AY051683
1	LD23445	FBgn0037232	CG9791	10I20	CG9791	AA941012	AW942677	AY058527
1	LD24267	FBgn0026876	CG11403	10I22	CG11403	AA941042	AW942701	AY058540
1	LD24461	FBgn0027951	MTA1-like	10I24	CG2244	AA820636	AW942705	AY075389
1	LD24837	FBgn0036187	CG11660	10K2	CG11660	AA820903	AW942713	AY051711
1	LD25013	FBgn0037337	Taf6L	10K4	CG10390	AA941062	AW942715	AY060376
1	LD25083	FBgn0035918	CG5971	10K6	CG5971	AA941117	AW942717	AY051722
1	LD25129	FBgn0013764	Chi	10K8	CG3924	AA941151	AW942718	AY058561
1	LD25139	FBgn0033304	Cyp6a13	10K10	CG2397	AA941155	AW942719	AY051723
1	LD25202	FBgn0001291	Jra	10K12	CG2275	AA941201	AW942721	AY058562
1	LD25232	FBgn0015222	Fer1HCH	10K14	CG2216	AA941213	AW942722	AY061831
1	LD25280	FBgn0031413	CG9967	10K18	CG9967	AA941246	AW942725	AY058564
1	LD25304			10K22		AA941257	AW942727	AY059451
1	LD25351	FBgn0020389	Paps	10K24	CG8363	AA941290	AW942729	AY051724
1	LD25464	FBgn0037717	CG8301	10M2	CG8301	AA941358	AW942732	AY094804
1	LD25466	FBgn0032450	CG5776	10M4	CG5776	AA941359	AW942733	AY051725
1	LD25514	FBgn0035890	CG13667	10M6	CG13667	AA941388	AW942734	AY051726
1	LD25526	FBgn0001105	Gbeta13F	10M8	CG10545	AA941398	AW942735	AY058566
1	LD25575	FBgn0037718	CG8286	10M10	CG8286	AA941438	AW942803	AY058567
1	LD25626	FBgn0051127	CG31127	10M12	CG31127	AA941467	AW942805	AY058568
1	LD25827	FBgn0038948	CG5383	10M14	CG5383	AA941604	AW942817	AY051727
1	LD25907	FBgn0002973	numb	10M16	CG3779	AA941734	AW942820	AY051728
1	LD25913	FBgn0028380	fal	10M18	CG9670	AA941739	AW942821	AY051729
1	LD25919	FBgn0015391	glu	10M20	CG11397	AA941742	AW942822	AY051730
1	LD25952	FBgn0031478	CG8814	10M22	CG8814	AA941768	AW942823	AY051731
1	LD26005	FBgn0020369	Pros45	10M24	CG1489	AA941800	AW942825	AY051732
1	LD26007	FBgn0040089	meso18E	10O2	CG14233	AA941802	AW942826	AY058570
1	LD26077	FBgn0004177	mts	10O4	CG7109	AA942060	AW942828	AY058571
1	LD26157	FBgn0010282	TfIIFalpha	10O6	CG10281	AA942112	AW942831	AY051733
1	LD26240	FBgn0033427	CG1868	10O8	CG1868	AA942171	AW942834	AY051734
1	LD26258	FBgn0035379	CG9972	10O10	CG9972	AA942188		AY051735
1	LD26265	FBgn0031842	CG11098	10O12	CG11098	AA942193	AW942835	AY075391
1	LD26292	FBgn0031298	CG4428	10O14	CG4428	AA942211	AW942836	AY058573
1	LD26402	FBgn0042185	CG18769	10O16	CG18769	AA942285	AW942840	AY051736
1	LD26477	FBgn0039733	CG11504	10O18	CG11504	AA942334	AW942845	AY051738
1	LD26647	FBgn0036261	CG6906	10O20	CG6906	AA942429	AW942849	AY095036
1	LD26657	FBgn0000615	exu	10O22	CG8994	AA942434	AW942850	AY051739
1	LD26673	FBgn0046776	CG14033	10O24	CG14033	AA942444	AW942851	AY060378
2	LD46336	FBgn0003512	Sry-delta	14A2	CG17958	AI544103	AW943836	AY069691
2	LD46935	FBgn0037182	CG6838	14A4	CG6838	AI515208	AW943878	AY069700
2	LD47413	FBgn0052075	CG32075	14A6	CG32075	AI515540	AW943898	AY069701
2	LD47639	FBgn0034067	CG8399	14A8	CG8399	AI544187	AW943927	AY118595
2	LD48007	FBgn0039904	Hcf	14A10	CG1710	AI546433	AW943953
2	LP01562	FBgn0034225	CG4827	14A16	CG4827	AI258379	AW943975	AY069716
2	LP02603	FBgn0031910	CG15818	14A18	CG15818	AI259235	AW943994	AY095193
2	LP02993	FBgn0026787	Nhe1	14A20	CG12178	AI259557	AW944004	AY069724
2	LP03268	FBgn0033853	CG6145	14A22	CG6145	AI259779	AW944017	AY069729
2	LP03547	FBgn0038049	CG5844	14A24	CG5844	AI256876	AW944022	AY069730
2	LP05693	FBgn0016917	Stat92E	14C2	CG4257	AI257359	AW944051	AY094839
2	LP11089	FBgn0000153	b	14C4	CG7811	AI296960	AW944142	AY069752
2	SD01241	FBgn0032886	CG9328	14C6	CG9328	AI534946	AW944171	AY069770
2	SD02481	FBgn0062422	BcDNA:SD02481	14C8		AI531441	AW944242	AY084201
2	SD02518	FBgn0053116	CG33116	14C10	CG33116	AI531462	AW944246	AY069783
2	SD02734	FBgn0050493	CG30493	14C14	CG30493	AI541584	AW944260	AY075570
2	SD03002	FBgn0029685	CG2938	14C16	CG2938	AI531749	AW944279	AY095533
2	SD03464	FBgn0023506	Es2	14C20	CG1474	AI532096	AW944310	AY069792
2	SD03524	FBgn0041161	blue	14C22	CG6451	AI532143	AW944312	AY069794
2	SD03549	FBgn0000588	esc	14C24	CG14941	AI532164	AW944314	AY069796
2	SD03917	FBgn0051314	Neu3	14E2	CG31314	AI532409	AW944333	AY095096
2	SD04463	FBgn0037968	CG12213	14E4	CG12213	AI532834	AW944362
2	SD04693	FBgn0032731	CG10641	14E8	CG10641	AI533024	AW944377	AY094963
2	SD04868	FBgn0028736	Ero1L	14E10	CG1333	AI533143	AW944389
2	SD05512	FBgn0032036	CG13384	14E12	CG13384	AI533617	AW944421	AY118648
2	SD06594	FBgn0015245	Hsp60	14E18	CG12101	AI534086	AW944462
2	SD06787	FBgn0037222	CG14642	14E20	CG14642	AI541727	AW944469	AY069819
2	SD06977	FBgn0025684	CG15438	14E22	CG15438	AI541801	AW944478	AY069820
2	SD07518	FBgn0031260	shanti	14E24	CG11840	AI534608	AW944507	AY070713
2	SD07768	FBgn0039774	CDase	14G2	CG1471	AI534761	AW944526	BT004471
2	SD07852	FBgn0011708	Syx5	14G4	CG4214	AI541895	AW944530	AY069832
2	SD08625	FBgn0035073	CG16896	14G6	CG16896	AI542336	AW944563	AY069839
2	SD09769	FBgn0052177	CG32177	14G8	CG32177	AI543150	AW944604	AY069849
2	GH01085	FBgn0001404	egh	14G10	CG9659	AI062041	AW940094	AY060595
2	LD28840	FBgn0031090	Rab35	14G12	CG9575	AA950319	AW942913	AY061365
2	LD29161	FBgn0026199	myoglianin	14G14	CG1838	AA952105	AW942936	AY061367
2	LD29223	FBgn0026192	par-6	14G16	CG5884	AA952150	AW942945	AY061369
2	LD29228	FBgn0046258	CG12880	14G18	CG12880	AA952153	AW942947	AY061370
2	LD29542	FBgn0031991	CG8506	14G20	CG8506	AA949589	AW942974	AY061374
2	LD29662	FBgn0036332	CG11261	14G24	CG11261	AA949684	AW942980	AY069566
2	LD29665	FBgn0035025	CG11416	14I2	CG11416	AA949687	AW942981	AY069567
2	LD29830	FBgn0024285	Srp54	14I4	CG4602	AA949805	AW942991	AY069568
2	LD30157	FBgn0026252	msk	14I8	CG7935	AA950204	AW943012	AY061378
2	LD30319	FBgn0033539	CG16728	14I10	CG16728	AA950502	AW943022	AY061380
2	LP08815	FBgn0038416	CG17930	14I12	CG17930	AI295238	AW944104	AY061551
2	LP08894	FBgn0038180	CG9307	14I14	CG9307	AI295304	AW944106	AY061553
2	LP08921	FBgn0028518	CG18480	14I16	CG18480	AI295324	AW944107	AY061554
2	LP09309	FBgn0031428	CG9886	14I18	CG9886	AI295624		AY061555
2	GH18278	FBgn0034396	CG15097	9B4	CG15097	AI387687	AW940695	AY060733
2	GH18280	FBgn0035975	PGRP-LA	9B6	CG32042	AI387689	AW940696	AY060314
2	GH18329	FBgn0031401	CG7082	9B8	CG7082	AI387715	AW940698	AY058408
2	GH18356	FBgn0033271	CG8708	9B10	CG8708	AI387726	AW940700	AY051529
2	GH18370	FBgn0038683	CG11779	9B12	CG11779	AI387735	AW940701	AY058409
2	GH18372	FBgn0022959	yps	9B14	CG5654	AI387736	AW940702	AY060315
2	GH18452	FBgn0005658	Ets65A	9B16	CG7018	AI387796	AW940704	AY060316
2	GH18514	FBgn0033574	CG7722	9B18	CG7722	AI387843	AW940706	AY051530
2	GH18546	FBgn0036997	CG5955	9B20	CG5955	AI387868	AW940709	AY058410
2	GH18574	FBgn0035276	CG12022	9B22	CG32317	AI387890	AW940710	AY051532
2	GH18601	FBgn0028940	Cyp28a5	9B24	CG8864	AI387905	AW940711	AY051533
2	GH18623	FBgn0032600	CG17912	9D2	CG17912	AI387921	AW941824	AY051534
2	GH18625	FBgn0029874	CG3342	9D4	CG3342	AI387923	AW941825	AY058411
2	GH18658	FBgn0029860	CG15891	9D6	CG32918	AI387951	AW941828	AY060318
2	GH18690	FBgn0035266	CG7995	9D8	CG7995	AI387960	AW941829	AY051535
2	GH18971	FBgn0029799	CG15772	9D10	CG15772	AI388163	AW940721	AY058413
2	GH18995	FBgn0034937	fzr2	9D12	CG16783	AI388181	AW941830	AY051537
2	GH19029	FBgn0032477	CG5287	9D14	CG5287	AI388207	AW940722	AY051538
2	GH19047	FBgn0035091	CG3829	9D16	CG3829	AI388223	AW941831	AY051539
2	GH19049	FBgn0027103	sec10	9D18	CG6159	AI388225	AW940723	AY058414
2	GH19061	FBgn0033339	sec31	9D20	CG8266	AI388236	AW940724	AY051540
2	GH19095			9D22		AI388266	AW941833	AY061824
2	GH19118	FBgn0036068	CG6640	9D24	CG6640	AI388281	AW941834	AY051541
2	GH19141	FBgn0037709	CG8199	9F2	CG8199	AI388296	AW940725	AY051542
2	GH19181	FBgn0029974	CG10946	9F4	CG10946	AI388324	AW941835	AY051543
2	GH19182	FBgn0035917	CG6416	9F6	CG6416	AI388325	AW940728	AY058415
2	GH19206	FBgn0027608	CG2082	9F8	CG2082	AI388340	AW940729	AY060319
2	GH19222	FBgn0037512	CG2616	9F10	CG2616	AI388351	AW940731	AY051544
2	GH19226	FBgn0034276	CG6385	9F12	CG6385	AI388355	AW940732	AY051545
2	GH19479	FBgn0002920	NaCP60E	9F14	CG9071	AI388537	AW940739	AY075345
2	GH19563	FBgn0039266	CG11791	9F16	CG11791	AI388606	AW940743	AY059446
2	GH19567	FBgn0036773	CG13698	9F18	CG13698	AI388610	AW940744	AY051547
2	GH19688	FBgn0038136	CG8774	9F20	CG8774	AI388707	AW940751	AY058418
2	GH19706			9F22		AI388719	AW940752	AY051549
2	GH19763	FBgn0037721	CG9427	9F24	CG9427	AI388762		AY051550
2	GH19789	FBgn0037988	CG14740	9H2	CG14740	AI388782	AW940755	AY058419
2	GH19857	FBgn0034500	CG11200	9H4	CG11200	AI388830	AW940757	AY070514
2	GH19970	FBgn0031998	CG8451	9H6	CG8451	AI388919	AW940759	AY058420
2	GH19985	FBgn0052700	CG32700	9H8	CG32700	AI388933	AW940760	AY060321
2	GH20023	FBgn0036479	CG13458	9H10	CG13458	AI388959	AW940762	AY051551
2	GH20044	FBgn0024230	Hs2st	9H12	CG10234	AI388978	AW940764	AY058422
2	GH20077	FBgn0033971	CG10209	9H14	CG10209	AI389008	AW940768	AY058423
2	GH20109	FBgn0035781	CG8560	9H16	CG8560	AI389031	AW940770	AY051552
2	GH20156	FBgn0034975	enok	9H18	CG11290	AI389073	AW940772	AY058424
2	GH20226	FBgn0038652	CG7720	9H20	CG7720	AI389131		AY058425
2	GH20281	FBgn0036806	Cyp12c1	9H22	CG4120	AI389173	AW940776	AY058426
2	GH20325	FBgn0033792	CG13325	9H24	CG13325	AI389207	AW940778	AY089510
2	GH20388	FBgn0051203	CG31203	9J2	CG31203	AI389260	AW940781	AY069167
2	GH20431	FBgn0015574	alpha-Est6	9J4	CG1108	AI389293	AW940783	AY051553
2	GH20501	FBgn0033778	CG3790	9J6	CG3790	AI389353	AW940786	AY051555
2	GH20554	FBgn0034634	CG10494	9J8	CG10494	AI389397	AW940789	AY058427
2	GH20617	FBgn0035244	CG7955	9J10	CG7955	AI389441	AW940791	AY051556
2	GH20665	FBgn0037663	CG9746	9J12	CG9746	AI389482	AW941837	AY051557
2	GH20717	FBgn0031800	CG9497	9J14	CG9497	AI389516	AW941838	AY058428
2	GH20785	FBgn0013983	imd	9J16	CG5576	AI389573	AW940793	AY051558
2	GH20802	FBgn0029990	CG2233	9J18	CG2233	AI389585		AY058429
2	GH20809	FBgn0046790	BcDNA:GH20809	9J20		AI389591	AW941840	AY060323
2	GH20830	FBgn0029822	CG12236	9J22	CG12236	AI389611	AW941841	AY060324
2	GH20840	FBgn0038733	CG11407	9J24	CG11407	AI389620	AW940796	AY058430
2	GH20963	FBgn0036403	CG6661	9L2	CG6661	AI389723	AW940801	AY058431
2	GH20986	FBgn0038870	CG5871	9L4	CG5871	AI389742	AW940804	AY051560
2	GH21056	FBgn0027106	inx7	9L6	CG2977	AI389793	AW940809	AY051561
2	GH21086	FBgn0036325	CG10752	9L8	CG10752	AI389817	AW940811	AY058432
2	GH21114	FBgn0035154	CG3344	9L10	CG3344	AI389837	AW940813	AY051562
2	GH21174	FBgn0033395	Cyp4p2	9L12	CG1944	AI389883	AW940817	AY051564
2	GH21228	FBgn0025595	GRHR	9L14	CG11325	AI389920	AW940820	AY060325
2	GH21254	FBgn0033403	CG13739	9L16	CG13739	AI389940	AW940821	AY060326
2	GH21295	FBgn0034886	Pde8	9L18	CG5411	AI389964	AW940822	AY060327
2	GH21316	FBgn0039349	CG4685	9L20	CG4685	AI402305	AW940823	AY058434
2	GH21352	FBgn0030823	CG8918	9L22	CG8918	AI402316	AW940824	AY051565
2	GH21465	FBgn0051017	PH4alphaNE3	9L24	CG31017	AI390020	AW940826	AY051566
2	GH21490	FBgn0034247	CG6484	9N2	CG6484	AI390039	AW940827	AY058435
2	GH21511	FBgn0039208	CG6643	9N4	CG6643	AI402334	AW941842	AY051567
2	GH21622	FBgn0036687	CG6652	9N8	CG6652	AI402404	AW940830	AY058436
2	GH21655	FBgn0019952	Orct	9N10	CG6331	AI402434	AW941843	AY058437
2	GH21757	FBgn0036543	CG13444	9N12	CG13444	AI402520	AW941844	AY060328
2	GH21853	FBgn0011219	gel	9N15	CG31605	AI402604	AW940836	AY051571
2	GH21874	FBgn0038328	CG6156	9N18	CG6156	AI402622	AW940838	AY058439
2	GH21880	FBgn0032618	CG4826	9N20	CG31743	AI402627	AW940839	AY060330
2	GH21903	FBgn0032857	CG10947	9N22	CG10947	AI402645	AW940840	AY058440
2	GH21941	FBgn0051149	CG31149	9N24	CG31149	AI402677	AW940841	AY051572
2	GH21948	FBgn0028507	CG3793	9P2	CG3793	AI402684	AW940842	AY051573
2	GH21984	FBgn0037072	Rab26	9P4	CG7605	AI402708	AW940844	AY061826
2	GH22016	FBgn0032858	CG10949	9P6	CG10949	AI402729		AY058441
2	GH22106	FBgn0027654	jdp	9P8	CG2239	AI402808	AW940848	AY060331
2	GH22139	FBgn0033391	CG8026	9P10	CG8026	AI402835	AW940849	AY060332
2	GH22160	FBgn0039223	CG5805	9P12	CG5805	AI402846	AW940850	AY051574
2	GH22314	FBgn0011754	PhKgamma	9P14	CG1830	AI402966	AW941848	AY051575
2	GH22459	FBgn0015033	Cyp4d8	9P16	CG4321	AI403093	AW940857	AY058442
2	GH22493	FBgn0036285	toe	9P18	CG10704	AI403123	AW940860	AY069177
2	GH22615	FBgn0033636	tou	9P20	CG10897	AI403218	AW940862	AY060335
2	GH22686			9P22		AI403282	AW941849	AY059447
2	GH22690	FBgn0039911	CG1909	9P24	CG1909	AI403286	AW940863	AY051576
3	LD35087	FBgn0031061	CG14232	11A1	CG14232	AI061974	AW943259	AY051848
3	LD35138	FBgn0003545	sub	11A3	CG12298	AI455612	AW943262	AY069597
3	LD35155	FBgn0030787	CG9609	11A5	CG9609	AI455628	AW943264	AY051849
3	LD35174	FBgn0024983	CG4293	11A7	CG4293	AI455644	AW943265	AY051850
3	LD35215	FBgn0030008	CG2129	11A9	CG2129	AI518814	AW943268	AY051851
3	LD35228	FBgn0034537	CG11132	11A11	CG11132	AI518825	AW943270	AY058649
3	LD35237	FBgn0015380	drl	11A13	CG17348	AI518833	AW943271	AY051852
3	LD35238	FBgn0033840	CG4840	11A15	CG4840	AI518834	AW943272	AY051853
3	LD35257	FBgn0037489	CG1234	11A17	CG1234	AI518851	AW943274	AY051854
3	LD35279	FBgn0032169	CG4709	11A19	CG4709	AI518865	AW943275	AY058650
3	LD35285	FBgn0035637	CG10542	11A21	CG10542	AI518870	AW943276	AY058651
3	LD35296	FBgn0040282	SP1029	11A23	CG11956	AI518880	AW943278	AY051855
3	LD35329	FBgn0004603	Src42A	11C1	CG7873	AI455686	AW943280	AY058652
3	LD35341	FBgn0032305	CG6700	11C3	CG6700	AI455698	AW943281	AY060410
3	LD35420	FBgn0034618	CG9485	11C5	CG9485	AI455746	AW943286	AY051857
3	LD35441	FBgn0028646	aralar1	11C7	CG2139	AI455761	AW943288	AY058654
3	LD35474	FBgn0036752	Adgf-A	11C9	CG5992	AI455786	AW943290	AY058655
3	LD35507	FBgn0032258	CG7456	11C11	CG7456	AI455806	AW943292	AY058656
3	LD35711	FBgn0011744	Arp66B	11C13	CG7558	AI518886	AW943300	AY051859
3	LD35730	FBgn0031883	CG11266	11C15	CG11266	AI455971	AW943301	AY051860
3	LD35753	FBgn0026143	CDC45L	11C17	CG3658	AI455980	AW943302	AY051861
3	LD35854	FBgn0034933	CG3735	11C19	CG3735	AI456033	AW943306	AY051862
3	LD36024	FBgn0030870	CG6398	11C21	CG6398	AI456162	AW943316	AY060411
3	LD36157	FBgn0030851	CG8326	11C23	CG8326	AI456267	AW943324	AY051866
3	LD36161	FBgn0024958	Irp-1A	11E2	CG4900	AI456271	AW943325	AY058657
3	LD36162	FBgn0052041	CG32041	11E4	CG32041	AI456272	AW943326	AY060412
3	LD36294	FBgn0034491	CG11055	11E6	CG11055	AI456344	AW943335	AY051867
3	LD36304	FBgn0000166	bcd	11E8	CG1034	AI456349		AY058658
3	LD36375	FBgn0033474	CG1407	11E10	CG1407	AI456375	AW943337	AY051868
3	LD36410	FBgn0033992	CG11798	11E12	CG11798	AI456397	AW943339	AY061436
3	LD36412	FBgn0034368	CG5482	11E14	CG5482	AI456399	AW943340	AY058659
3	LD36415	FBgn0025639	CG13363	11E16	CG13363	AI456401	AW943341	AY069604
3	LD36454	FBgn0038424	CG17565	11E18	CG17565	AI456433	AW943342	AY051869
3	LD36501	FBgn0030854	CG8289	11E20	CG8289	AI456469	AW943343	AY051870
3	LD36546	FBgn0013334	Sap47	11E22	CG8884	AI456504	AW943346	AY051871
3	LD36616	FBgn0030930	GalNAc-T2	11E24	CG6394	AI456557	AW943350	AY058660
3	LD36653	FBgn0033199	CG17985	11G1	CG17985	AI456586	AW943351	AY051872
3	LD36719	FBgn0026611	AGO1	11G3	CG6671	AI456633	AW943353	AY051873
3	LD36812	FBgn0039234	nct	11G9	CG7012	AI456701	AW943356	BT003245
3	LD36843	FBgn0043792	CG30427	11G11	CG30427	AI456727	AW943358	AY051874
3	LD36863	FBgn0035247	metl	11G13	CG13929	AI456745	AW943359	AY051875
3	LD36923	FBgn0028506	CG4455	11G15	CG4455	AI456792	AW943360	AY059455
3	LD36945	FBgn0032488	CG16812	11G17	CG16812	AI456810	AW943361	AY058662
3	LD37002	FBgn0039212	Syx18	11G19	CG13626	AI456851	AW943362	AY051876
3	LD37006	FBgn0038347	CG18522	11G21	CG18522	AI456855	AW943363	AY122178
3	LD37010	FBgn0020510	Abi	11G23	CG9749	AI456858	AW943364	AY051877
3	LD37025	FBgn0035895	CG7015	11I1	CG7015	AI456870	AW943365	AY051878
3	LD37115	FBgn0004391	shtd	11I3	CG9198	AI456940	AW943366	AY051879
3	LD37158	FBgn0003721	Tm1	11I5	CG4898	AI456972	AW943369	AY060414
3	LD37189	FBgn0003744	trc	11I9	CG8637	AI456993	AW943372	AY051880
3	LD37206	FBgn0032259	CG6144	11I11	CG6144	AI457002	AW943374	AY059456
3	LD37241	FBgn0037203	slif	11I15	CG11128	AI457030	AW943378	AY094824
3	LD37276	FBgn0042111	CG18766	11I17	CG18766	AI457053	AW943380	AY051883
3	LD37277	FBgn0031506	Tdp1	11I19	CG8825	AI457054	AW943381	AY051884
3	LD37409	FBgn0037467	CG1104	11I21	CG1104	AI518013	AW943386	AY051887
3	LD37516	FBgn0039252	CG11771	11I23	CG11771	AI518098	AW943388	AY058664
3	LD37523	FBgn0037274	CG2503	11K1	CG2503	AI518103		AY070561
3	LD37618	FBgn0036735	CG6311	11K3	CG6311	AI518177	AW943390	AY060416
3	LD37668	FBgn0032204	CG4953	11K5	CG4953	AI518217	AW943391	AY058665
3	LD37736	FBgn0030096	Zpr1	11K9	CG9060	AI518267	AW943394	AY051889
3	LD37787	FBgn0003162	Pu	11K11	CG9441	AI518310	AW943396	AY051890
3	LD37788	FBgn0045862	btz	11K13	CG12878	AI518311	AW943397	AY051891
3	LD37852	FBgn0000064	Ald	11K15	CG6058	AI518363	AW943398	AY058667
3	LD37974	FBgn0032052	CG13089	11K17	CG13089	AI518456	AW943402	AY058668
3	LD38004	FBgn0035388	CG2162	11K19	CG2162	AI518476	AW943405	AY119612
3	LD38082	FBgn0030912	CG6023	11K23	CG6023	AI518540	AW943408	AY060417
3	LD38109	FBgn0043791	CG8147	11M1	CG8147	AI518552	AW943410	AY058670
3	LD38226	FBgn0031664	CG8892	11M3	CG8892	AI518614	AW943413	AY051893
3	LD38241	FBgn0034689	CG2921	11M5	CG2921	AI518623	AW943415	AY058671
3	LD38333	FBgn0016756	Ubp64E	11M7	CG5486	AI518678	AW943417	AY058672
3	LD38352	FBgn0039018	CG4771	11M9	CG4771	AI519080	AW943418	AY058673
3	LD38432	FBgn0024364	CG11417	11M11	CG11417	AI518729	AW943422	AY075415
3	LD38433	FBgn0039341	CG5112	11M13	CG5112	AI518730	AW943423	AY058674
3	LD38553	FBgn0034046	CG8253	11M15	CG8253	AI519126	AW943429	AY060418
3	LD38554	FBgn0034021	CG8180	11M17	CG8180	AI519127	AW943430	AY058676
3	LD38576	FBgn0034275	CG5002	11M19	CG5002	AI519138	AW943431	AY051897
3	LD38592	FBgn0037255	CG1078	11M21	CG1078	AI519148	AW943433	AY075416
3	LD38670	FBgn0030435	CG4645	11M23	CG4645	AI519178	AW943435	AY058677
3	LD38682	FBgn0034569	CG3221	11O1	CG3221	AI519182	AW943437	AY058678
3	LD38705	FBgn0035850	CG7986	11O3	CG7986	AI519194	AW943438	AY051899
3	LD38742	FBgn0030874	CG6506	11O5	CG6506	AI519225	AW943440	AY118561
3	LD38749			11O7		AI519232	AW943441	AY089554
3	LD38816	FBgn0036894	CG8793	11O9	CG8793	AI519287	AW943444	AY058679
3	LD39166	FBgn0038755	Hs6st	11O15	CG4451	AI519539	AW943455	AY051902
3	LD39232	FBgn0032926	CG9243	11O17	CG9243	AI519592	AW943459	AY051903
4	LD39445	FBgn0003862	trx	11A2	CG8651	AI519730		AY051904
4	LD39460	FBgn0033994	CG7544	11A4	CG7544	AI519736	AW943469	AY058680
4	LD39545	FBgn0035612	CG10625	11A6	CG10625	AI519778	AW943473	AY069625
4	LD39559	FBgn0036004	CG3654	11A8	CG3654	AI519785	AW943474	AY075418
4	LD39612	FBgn0030768	CG9723	11A10	CG9723	AI519813	AW943477	AY069627
4	LD39624	FBgn0034971	CG3209	11A12	CG3209	AI519819	AW943478	AY051906
4	LD39658	FBgn0028425	JhI-21	11A14	CG12317	AI519837	AW943479	AY051907
4	LD39664	FBgn0024975	CG2712	11A16	CG2712	AI519842	AW943480	AY051908
4	LD39811	FBgn0037241	CG14646	11A18	CG14646	AI519946	AW943481	AY058681
4	LD39815	FBgn0031769	CG9135	11A20	CG9135	AI519950	AW943482	AY058682
4	LD39850	FBgn0035027	CG3511	11A22	CG3511	AI519966	AW943483	AY051909
4	LD39912	FBgn0038381	CG3303	11A24	CG3303	AI519999	AW943485	AY051910
4	LD39923	FBgn0000071	Ama	11C2	CG2198	AI520006	AW943486	AY051911
4	LD39933	FBgn0032521	CG7110	11C4	CG7110	AI520013	AW943487	AY051912
4	LD39959	FBgn0035848	CG7979	11C6	CG7979	AI520030	AW943489	AY051913
4	LD39967	FBgn0035763	CG8602	11C8	CG8602	AI520038	AW943490	AY069628
4	LD40005	FBgn0028743	CG5036	11C12	CG5036	AI520064	AW943491	AY069629
4	LD40103	FBgn0029924	CG4586	11C16	CG4586	AI546097	AW943494	AY118566
4	LD40134	FBgn0025574	Pli	11C18	CG5212	AI514334		AY069632
4	LD40177	FBgn0034488	CG11208	11C22	CG11208	AI520137	AW943498	AY058683
4	LD40196	FBgn0004176	gammaTub23C	11C24	CG3157	AI514354	AW943499	AY069633
4	LD40271	FBgn0031308	CG4749	11E2	CG4749	AI520194	AW943512	AY058685
4	LD40282	FBgn0030800	CG9104	11E4	CG9104	AI520202	AW943513	AY051914
4	LD40292	FBgn0035400	CG11537	11E6	CG11537	AI520210		AY069634
4	LD40324	FBgn0036516	CG7656	11E8	CG7656	AI520231	AW943515	AY051915
4	LD40326	FBgn0036197	CG7319	11E10	CG7319	AI520233	AW943516	AY069635
4	LD40415	FBgn0031739	CG14005	11E12	CG14005	AI520296	AW943502	AY069636
4	LD40450	FBgn0037070	CG11309	11E14	CG11309	AI520324	AW943503	AY069637
4	LD40453	FBgn0029704	CG2982	11E16	CG2982	AI520326	AW943504	AY051917
4	LD40460	FBgn0005278	M(2)21AB	11E18	CG2674	AI520331	AW943505	AY051918
4	LD40489	FBgn0040284	SF2	11E20	CG6987	AI520355	AW943507	AY051919
4	LD40565	FBgn0031961	CG7102	11E22	CG7102	AI520410	AW943521	AY051920
4	LD40589	FBgn0037633	CG9839	11E24	CG9839	AI520429	AW943522	AY069639
4	LD40692	FBgn0036754	CG5589	11G2	CG5589	AI520511	AW943525	AY075419
4	LD40702	FBgn0036695	CG7853	11G4	CG7853	AI520517	AW943526	AY069640
4	LD40707	FBgn0028331	l(1)G0289	11G6	CG2221	AI520521	AW943527	AY069641
4	LD40717	FBgn0035388	CG2162	11G8	CG2162	AI520529	AW943528	AY051922
4	LD40728	FBgn0032256	RluA-2	11G10	CG6187	AI520537		AY058686
4	LD40766	FBgn0039690	CG1969	11G12	CG1969	AI520571	AW943530	AY058687
4	LD40777	FBgn0036184	CG7351	11G14	CG7351	AI520581	AW943532	AY058688
4	LD40846	FBgn0031054	CG14216	11G16	CG14216	AI514365	AW943539	AY060426
4	LD40851	FBgn0046769	CG32331	11G18	CG32331	AI514369	AW943540	AY060427
4	LD40944	FBgn0033581	CG12391	11G22	CG12391	AI514437	AW943543	AY051925
4	LD41005	FBgn0034631	CG10496	11G24	CG10496	AI514482	AW943546	AY058691
4	LD41062	FBgn0000454	Dip-B	11I2	CG9285	AI514526		AY051926
4	LD41072	FBgn0033998	CG8092	11I4	CG8092	AI514534	AW943548	AY051927
4	LD41207	FBgn0010269	Dsor1	11I6	CG15793	AI514711		AY058692
4	LD41209	FBgn0036487	CG6876	11I8	CG6876	AI514713	AW943551	AY051928
4	LD41216	FBgn0038666	CG5451	11I10	CG5451	AI514719	AW943552	AY051929
4	LD41224	FBgn0032876	CG1962	11I12	CG1962	AI514725	AW943553	AY051930
4	LD41235	FBgn0036546	CG17033	11I14	CG17033	AI514734	AW943555	AY051931
4	LD41311	FBgn0030141	CG3002	11I16	CG3002	AI514874	AW943557	AY058693
4	LD41384	FBgn0029152	Mkrn1	11I18	CG7184	AI515731	AW943559	AY058694
4	LD41392	FBgn0020018	Ppox	11I20	CG5796	AI515738	AW943560	AY058695
4	LD41427	FBgn0031392	CG7263	11I22	CG7263	AI515765	AW943562	AY058696
4	LD41433	FBgn0023512	eIF2B-epsilon	11I24	CG3806	AI515770	AW943563	AY095053
4	LD41462	FBgn0030456	CG4332	11K2	CG4332	AI515791	AW943564	AY051932
4	LD41490	FBgn0038259	CG3563	11K4	CG3563	AI515816	AW943566	AY051933
4	LD41491	FBgn0036484	CG6859	11K6	CG6859	AI515817	AW943567	AY051934
4	LD41494	FBgn0030734	CG9911	11K8	CG9911	AI515820		AY058697
4	LD41558	FBgn0028529	CG7516	11K10	CG7516	AI515866		AY051935
4	LD41588	FBgn0011704	RnrS	11K12	CG8975	AI515893	AW943568	AY051936
4	LD41606	FBgn0015295	shark	11K14	CG18247	AI515905	AW943569	AY051937
4	LD41750	FBgn0035947	CG5064	11K16	CG5064	AI516016	AW943575	AY058698
4	LD41761	FBgn0052394	CG32394	11K18	CG32394	AI516027	AW943576	AY075420
4	LD41866	FBgn0032646	CG6412	11K20	CG6412	AI516110		AY051938
4	LD41868	FBgn0034922	CG5602	11K22	CG5602	AI516112	AW943582	AY051939
4	LD41911	FBgn0003022	Ote	11K24	CG5581	AI516149	AW943586	AY051940
4	LD41932	FBgn0052662	CG32662	11M2	CG32662	AI546111		AY051941
4	LD41958	FBgn0032246	CG5168	11M4	CG5168	AI516179	AW943588	AY051942
4	LD41963	FBgn0013263	Trl	11M6	CG9343	AI516183	AW943589	AY069651
4	LD41978	FBgn0037644	CG11964	11M8	CG11964	AI516194	AW943590	AY051943
4	LD42024	FBgn0031195	CG17600	11M10	CG17600	AI516226	AW943591	AY058699
4	LD42035	FBgn0031320	CG5126	11M12	CG5126	AI516237	AW943592	AY051944
4	LD42037	FBgn0037664	CG8420	11M14	CG8420	AI516239	AW943593	AY051945
4	LD42046	FBgn0033185	CG1603	11M16	CG1603	AI516248	AW943594	AY058700
4	LD42056	FBgn0031238	CG3645	11M18	CG3645	AI516255	AW943595	AY051946
4	LD42063	FBgn0030030	CG1636	11M20	CG1636	AI516261	AW943597	AY051948
4	LD42146	FBgn0033424	CG1884	11M22	CG1884	AI516316	AW943599	AY075421
4	LD42147	FBgn0004834	Gprk2	11M24	CG17998	AI516317	AW943600	AY051949
4	LD42159	FBgn0050193	CG30193	11O2	CG30193	AI516327	AW943601	AY094833
4	LD42169	FBgn0037978	CG3571	11O4	CG3571	AI516335	AW943602	AY051950
4	LD42214	FBgn0034997	CG3376	11O6	CG3376	AI516363	AW943603	AY061466
4	LD42227	FBgn0023522	CG11596	11O8	CG11596	AI516374	AW943604	AY051951
4	LD42274	FBgn0026323	Tak1	11O10	CG18492	AI516414	AW943607	AY051953
4	LD42284	FBgn0031621	CG15634	11O12	CG15634	AI516423	AW943608	AY051954
4	LD42301	FBgn0030932	CG6461	11O14	CG6461	AI516433	AW943611	AY058701
4	LD42420	FBgn0035151	CG17129	11O16	CG17129	AI516526	AW943615	AY058702
4	LD42588	FBgn0010583	dock	11O18	CG3727	AI516652	AW943617	AY119614
4	LD42595	FBgn0037680	CG8121	11O20	CG8121	AI516656	AW943618	AY051956
4	LD42626	FBgn0010416	TH1	11O22	CG9984	AI516669	AW943619	AY051957
4	LD42637	FBgn0030122	CG16892	11O24	CG16892	AI516674	AW943620	AY051958
4	LD42723	FBgn0000326	clt	11B1	CG9858	AI516721	AW943622	AY051959
4	LD42756	FBgn0030174	CG15312	11B3	CG15312	AI516733	AW943624	AY058704
4	LD42771	FBgn0000239	bur	11B5	CG9242	AI516741	AW943625	AY118572
4	LD42828	FBgn0010356	Taf5	11B7	CG7704	AI516771	AW943627	AY051960
4	LD42896	FBgn0011598	grp	11B9		AI516821	AW943628	AY051961
4	LD43003	FBgn0030301	CG1745	11B11	CG1745	AI517873	AW943631	AY051963
4	LD43055	FBgn0037814	CG6325	11B13	CG6325	AI517915	AW943637	AY118573
4	LD43063	FBgn0053130	CG33130	11B15	CG33130	AI517921	AW943639	AY118574
4	LD43096	FBgn0052428	CG32428	11B17	CG32428	AI511626	AW943640	AY060430
4	LD43147	FBgn0013717	not	11B19	CG4166	AI511668	AW943643	AY058707
4	LD43171	FBgn0052564	CG32564	11B21	CG32564	AI511688	AW943646
4	LD43174	FBgn0038538	pxt	11B23	CG7660	AI511691	AW943647	AY119616
4	LD43175	FBgn0032601	yellow-b	11D1	CG17914	AI511692	AW943648	AY118575
4	LD43196	FBgn0036988	CG5262	11D3	CG5262	AI511708	AW943649	AY118576
4	LD43270	FBgn0000351	cort	11D5	CG11330	AI511760	AW943651	AY051966
4	LD43280	FBgn0023181	Orc4	11D7	CG2917	AI511766	AW943653	BT004868
4	LD43293	FBgn0032801	CG10165	11D9	CG10165	AI511775	AW943654	AY051967
4	LD43341	FBgn0033664	CG8981	11D11	CG8981	AI511813	AW943656	AY122187
4	LD43412	FBgn0042180	CG18870	11D13	CG18870	AI511865	AW943658	AY118577
4	LD43488	FBgn0038932	CG5740	11D15	CG5740	AI511917		AY051969
4	LD43519	FBgn0040239	bc10	11D17	CG4867	AI511937	AW943662	AY128448
4	LD43541	FBgn0031091	CG9576	11D19	CG9576	AI511956	AW943664	AY051970
4	LD43551	FBgn0020254	rhea	11D21	CG6822	AI511964	AW943665	AY051971
4	LD43563	FBgn0027057	CSN1b	11D23	CG3889	AI511975	AW943669	AY051972
4	LD43581			11F1		AI511990	AW943670
4	LD43650	FBgn0027786	Mtch	11F3	CG6851	AI512028	AW943671	AY051973
4	LD43670	FBgn0023510	CG17766	11F5	CG17766	AI512040	AW943672	AY051974
4	LD43674	FBgn0039626	CG1420	11F7	CG1420	AI512042		AY061470
4	LD43724	FBgn0039250	CG11120	11F9	CG11120	AI512065	AW943678	AY118339
4	LD43816	FBgn0037992	CG4702	11F11	CG4702	AI512099	AW943680	AY058708
4	LD43819	FBgn0032961	CG1416	11F13	CG1416	AI512102	AW943681	AY121650
4	LD43863	FBgn0031895	CG4497	11F15	CG4497	AI512130	AW943682	AY128449
4	LD43873	FBgn0000275	Pka-R1	11F17	CG3263	AI512137	AW943684	AY058709
4	LD43891	FBgn0028546	CG9031	11F19	CG9031	AI512154	AW943687	AY118581
4	LD44022	FBgn0001179	hay	11F21	CG8019	AI512246	AW943690	AY051975
4	LD44026	FBgn0032197	CG5694	11F23	CG5694	AI512250	AW943691	AY128450
4	LD44083	FBgn0003687	Tbp	11H1	CG9874	AI512297	AW943695	AY069663
4	LD44094	FBgn0037117	CG11248	11H3	CG11248	AI512306	AW943696	AY118582
4	LD44182	FBgn0052043	CG32043	11H9	CG32043	AI512340	AW943702	AY118340
4	LD44205	FBgn0034051	Mlf	11H11	CG8295	AI512352	AW943705	AY118583
4	LD44207	FBgn0037219	CG18143	11H13	CG18143	AI512354	AW943706	AY118584
4	LD44235	FBgn0035713	CG10107	11H15	CG10107	AI512375	AW943709	AY122190
4	LD44262	FBgn0034270	CG6401	11H17	CG6401	AI512395	AW943711	AY122191
4	LD44273	FBgn0032880	CG9318	11H19	CG9318	AI512405	AW943713	AY069665
4	LD44361	FBgn0015602	BEAF-32	11H21	CG10159	AI512475	AW943717	AY058711
4	LD44443	FBgn0000404	CycA	11H23	CG5940	AI512541	AW943723	AY058712
4	LD44491	FBgn0032693	Cyp310a1	11J1	CG10391	AI512580	AW943724	AY069667
4	LD44494	FBgn0033088	CG3271	11J3	CG3271	AI512583	AW943725	AY069668
4	LD44495	FBgn0028683	spt4	11J5	CG12372	AI512584	AW943726	AY075424
4	LD44515	FBgn0036053	CG6718	11J7	CG6718	AI512596	AW943728	AY122192
4	LD44584	FBgn0003319	Sb	11J11	CG4316	AI512658	AW943731	AY119618
4	LD44641	FBgn0039150	CG13605	11J15	CG13605	AI512693		AY118341
4	LD44652	FBgn0028563	sut1	11J17	CG8714	AI512700	AW943734	AY069670
4	LD44720	FBgn0038256	CG7530	11J19	CG7530	AI512735	AW943736	AY060432
4	LD44762	FBgn0015796	Rab8	11J21	CG8287	AI512755	AW943740	AY069671
4	LD44769	FBgn0038279	CG3837	11J23	CG3837	AI512757	AW943741	AY069672
4	LD44791	FBgn0028424	JhI-26	11L1	CG3767	AI512769	AW943743	AY069673
4	LD44813	FBgn0031498	CG17260	11L3	CG17260	AI512783	AW943746	AY069674
4	LD44814	FBgn0037652	CG11980	11L5	CG11980	AI512784		AY128451
4	LD44887	FBgn0002901	mus304	11L7	CG7347	AI512826	AW943749	AY118585
4	LD44914	FBgn0039854	CG1635	11L9	CG1635	AI512844	AW943750	AY058713
4	LD44919	FBgn0034186	CG8950	11L11	CG8950	AI512847	AW943751	AY118586
4	LD44960	FBgn0015766	Msr-110	11L13	CG10596	AI512876	AW943752	AY118587
4	LD44970	FBgn0029118	Sucb	11L15	CG10622	AI512883	AW943753	AY051980
4	LD44979	FBgn0039261	CG6422	11L17	CG6422	AI512889	AW943754	AY069675
4	LD44982	FBgn0034351	CG5190	11L19	CG5190	AI512892	AW943755	AY119619
4	LD44987	FBgn0030421	CG3812	11L21	CG3812	AI512896	AW943756	AY118588
4	LD45021	FBgn0010229	Hr39	11L23	CG8676	AI512911	AW943758	AY069676
4	LD45245	FBgn0038056	CG5961	11N3	CG5961	AI513029	AW943769	AY069677
4	LD45246	FBgn0038401	CG5916	11N5	CG5916	AI513030	AW943770	AY069678
4	LD45273	FBgn0052043	CG32043	11N9	CG32043	AI513054	AW943774	AY060433
4	LD45279	FBgn0038745	CG4538	11N11	CG4538	AI513058	AW943775	AY051982
4	LD45288	FBgn0025617	CG7359	11N13	CG7359	AI513066	AW943776	AY069680
4	LD45348	FBgn0037362	CG2179	11N15	CG2179	AI513154		AY058715
4	LD45447	FBgn0039601	CG1523	11N17	CG1523	AI513402	AW943787	AY051986
4	LD45505	FBgn0002932	neur	11N19	CG11988	AI543846	AW943789	AY051987
4	LD45596	FBgn0038533	CG7523	11N21	CG7523	AI543915	AW943793	AY060434
4	LD45603	FBgn0036312	CG17667	11N23	CG17667	AI543918	AW943794	AY058716
4	LD45641	FBgn0004169	up	11P1	CG7107	AI543942	AW943796	AY051989
4	LD45682	FBgn0036614	CG4925	11P3	CG4925	AI543974	AW943798	AY051990
4	LD45730	FBgn0002791	mr	11P5	CG3060	AI513454	AW943800	AY058717
4	LD45776	FBgn0045073	Stim	11P7	CG9126	AI513593	AW943807	AY069686
4	LD45860	FBgn0029133	REG	11P9	CG1591	AI513652		AY069688
4	LD45906	FBgn0027296	l(1)G0144	11P11	CG3073	AI513881	AW943812	AY069689
4	LD45918	FBgn0025394	CG32810	11P13	CG32810	AI513889	AW943813	AY070888
4	LD46167	FBgn0025140	pit	11P19	CG6375	AI514629	AW943823	AY119620
4	LD46228	FBgn0005694	Aef1	11P21	CG5683	AI546137	AW943825	AY060435
4	LD46238	FBgn0031893	CG4495	11P23	CG4495	AI546146	AW943827	AY051995
5	LD44824	FBgn0010633	vlc	14A1	CG8390	AI512790	AW943748	AY061484
5	GH01562	FBgn0037956	CG6959	14A3	CG6959	AI062381	AW940053	AY070492
5	GH01718	FBgn0010786	l(3)02640	14A5	CG9165	AI062495	AW940061	AY069034
5	GH02495	FBgn0043070	MESK2	14A7	CG15669	AI063067	AW941709	AY069037
5	GH03958	FBgn0038171	RPE65	14A9	CG9347	AI063857	AW940152	AY121617
5	GH05702	FBgn0047320	BcDNA:GH05702	14A11		AI107839	AW940205	AY070834
5	GH05994	FBgn0015032	Cyp4c3	14A13	CG1438	AI106780	AW941785
5	GH06435	FBgn0034144	CG5089	14A15	CG5089	AI107125	AW940231	AY069053
5	GH06691			14A17		AI106628	AW940240	AY070835
5	GH06759	FBgn0038039	CG5196	14A19	CG5196	AI106683	AW940243	AY095004
5	GH07816	FBgn0032935	CG8678	14A21	CG8678	AI108615	AW940272	AY070498
5	GH08407	FBgn0038607	CG7669	14C1	CG7669	AI109269	AW940302	AY069067
5	GH08468	FBgn0038092	beat-Vb	14C3	CG31298	AI109319	AW940305	AY070836
5	GH09052	FBgn0037386	CG1208	14C5	CG1208	AI113409	AW941730	AY069071
5	GH09066	FBgn0033783	CG17019	14C7	CG17019	AI113415	AW941731	AY069072
5	GH09258	FBgn0038952	CG7069	14C9	CG7069	AI109875	AW940313
5	GH09380	FBgn0000316	cin	14C11	CG2945	AI109968	AW940318	AY069078
5	GH10260	FBgn0040395	Unc-76	14C13	CG3981	AI113798	AW940353	AY069086
5	GH11210	FBgn0000370	crc	14C15	CG8669	AI133932	AW940402	AY069092
5	GH11680	FBgn0031805	CG9505	14C17	CG9505	AI134270	AW940424	AY069100
5	GH12632	FBgn0037146	CG7470	14C19	CG7470	AI135020	AW941763	AY069110
5	GH13765	FBgn0040350	CG3690	14C23	CG3690	AI135865	AW940516
5	GH14272	FBgn0031929	CG18585	14E6	CG18585	AI238258	AW940542	AY069134
5	GH14524	FBgn0005775	Con	14E8	CG7503	AI238476	AW940556	AY119518
5	GH15894	FBgn0035090	CG2736	14E10	CG2736	AI292877	AW940605	AY069143
5	GH16917	FBgn0033849	CG6119	14E12	CG6119	AI386732	AW940640	BT003611
5	GH20378	FBgn0037931	CG18476	14E14	CG18476	AI389251	AW940780	AY070515
5	GH20973	FBgn0004919	gol	14E16	CG2679	AI389732	AW940802	AY069169
5	GH20987	FBgn0020496	CtBP	14E18	CG7583	AI389743	AW940805	AY069170
5	GH21048	FBgn0053075	CG33075	14E20	CG33075	AI389787	AW940808	AY070516
5	GH21176	FBgn0034269	CG6406	14E22	CG6406	AI389885	AW940818	AY069171
5	GH22607			14E24		AI403211	AW940861	AY095518
5	GH22889	FBgn0038919	CG17843	14G1	CG17843	AI403451	AW940879	AY070518
5	GH23228	FBgn0003396	shn	14G3	CG7734	AI403728	AW940895	AY070519
5	GH23407	FBgn0028542	CG33115	14G5	CG33115	AI403870	AW940904	AY118814
5	GH23727	FBgn0036137	CG7628	14G7	CG7628	AI404124	AW940920	AY070521
5	GH24371	FBgn0051343	CG31343	14G9	CG31343	AI404600	AW940940	AY095013
5	GH24781	FBgn0004784	inaC	14G11	CG6518	AI404920	AW940954	BT004495
5	GH25723	FBgn0022935	D19A	14G13	CG10269	AI405634	AW940989	AY069201
5	GH26575	FBgn0037727	CG8358	14G17	CG8358	AI513388	AW941894	AY069219
5	GH26692	FBgn0047298	BcDNA:GH26692	14G19		AI513563	AW941024	AY070845
5	GH26828			14G21		AI513756	AW941033	AY070846
5	GH27420	FBgn0032484	kek4	14G23	CG9431	AI516840	AW941058	AY069228
5	GH27708	FBgn0016694	Pdp1	14I1	CG17888	AI517076	AW941066	AY070526
5	GH27858	FBgn0031240	CG3345	14I3	CG3345	AI517200	AW941076	AY069231
5	GH28017	FBgn0023479	Tequila	14I5	CG4821	AI517310	AW941085	AY069235
5	GH28578	FBgn0014019	Rh5	14I7	CG5279	AI517572	AW941099	AY069237
5	GH28769	FBgn0035857	CG8006	14I9	CG8006	AI517717	AW941920	AY069238
5	GM13608	FBgn0026263	bip1	14I11	CG7574	AA803601	AW941981	AY069281
5	LD21722	FBgn0024909	Taf7	14I13	CG2670	AA816917	AW942610	AY069482
5	LD21771	FBgn0003655	swa	14I15	CG3429	AI455210	AW942612	AY069487
5	LD22509	FBgn0024315	Picot	14I17	CG8098	AA817280	AW944676	AY069501
5	LD22971	FBgn0038316	CG6276	14I19	CG6276	AA817479	AW942659	AY069510
5	LD23434	FBgn0036685	CG6664	14I21	CG6664	AA941006	AW942676	AY069514
5	LD23667	FBgn0033583	Syx7	14I23	CG5081	AA820186	AW942686	AY069516
5	LD23683	FBgn0039335	CG5127	14K1	CG5127	AA820197	AW942687	AY070542
5	LD25345	FBgn0027070	CG17322	14K3	CG17322	AA941286	AW942728	AY069532
5	LD25378	FBgn0002778	mnd	14K5	CG3297	AA941312	AW942730	AY069533
5	LD27161	FBgn0015600	toc	14K7	CG9660	AA941851	AW942739	AY119603
5	LD27656	FBgn0033337	CG8272	14K9	CG8272	AA948950	AW942768	AY069552
5	LD27659	FBgn0040340	CG11642	14K11	CG11642	AA948952	AW942769	AY075393
5	LD27706	FBgn0000258	CkIIalpha	14K13	CG17520	AA948982	AW942772	AY069553
5	LD28127	FBgn0035425	CG17746	14K15	CG17746	AA949291	AW942802	AY070552
5	LD28427	FBgn0000447	Dhod	14K17	CG9741	AA949570	AW942888
5	LD29184	FBgn0038300	CG4203	14K19	CG4203	AA952119	AW942940	AY069560
5	LD29359			14K21		AA952249	AW942960	AY069562
5	LD29371	FBgn0000413	da	14K23	CG5102	AA952261	AW942961	BT003251
5	LD30182	FBgn0004598	Fur2	14M1	CG18734	AA950218	AW943016	AY070553
5	LD30822	FBgn0037807	CG6293	14M3	CG6293	AA950720	AW943049	AY069570
5	LD31163	FBgn0036248	CG17153	14M5	CG17153	AA950968	AW943067	AY069574
5	LD31422	FBgn0004624	CaMKII	14M7	CG18069	AA951116	AW943083
5	LD32381	FBgn0037648	CG11975	14M9	CG11975	AA951707	AW943132
5	LD32660	FBgn0031875	CG3430	14M11	CG3430	AA978684	AW943142	AY069585
5	LD33046	FBgn0020407	Mat89Bb	14M13	CG6814	AA978869	AW943161	AY118550
5	LD34464	FBgn0026238	gus	14M15	CG2944	AA990656	AW943236	AY119609
5	LD34980	FBgn0029943	CG1643	14M17	CG1643	AI061914	AW943254	AY069596
5	LD35151	FBgn0030321	CG1703	14M19	CG1703	AI455625	AW943263	AY128446
5	LD36009	FBgn0002524	lace	14M21	CG4162	AI456148	AW943314	AY095191
5	LD36183	FBgn0003076	Pgm	14M23	CG5165	AI456291	AW943330
5	LD37137	FBgn0034372	CG5469	14O1	CG5469	AI456958	AW943367	AY069610
5	LD38503	FBgn0035960	CG4942	14O3	CG4942	AI519100	AW943427	AY069618
5	LD39177	FBgn0029879	CG14444	14O7	CG14444	AI519550	AW943457	AY069621
5	LD41718	FBgn0030000	CG2260	14O9	CG2260	AI515989	AW943573	AY095054
5	LD42113	FBgn0004901	Prat	14O11	CG2867	AI516292	AW943598	AY069652
5	LD43561	FBgn0023527	CG3071	14O13	CG3071	AI511973	AW943668	AY069659
5	LD44072	FBgn0029906	CG4542	14O15	CG4542	AI512288	AW943694	AY069662
5	LD44220	FBgn0051223	CG31223	14O17	CG31223	AI512362	AW943707	AY070565
5	LD44591	FBgn0022382	Pka-R2	14O19	CG15862	AI512662	AW943732	AY069669
5	LD45549	FBgn0015907	bl	14O21	CG13425	AI543885	AW943790	AY069684
5	LD45742	FBgn0037719	bocksbeutel	14O23	CG9424	AI513462	AW943801	AY069685
6	SD10657	FBgn0024754	Flo	12B2	CG8200	AI543762	AW944653	AY058794
6	SD10674	FBgn0052158	CG32158	12B4	CG32158	AI543777	AW944654	AY052147
6	SD10763	FBgn0037207	Mes2	12B6	CG11100	AI544271	AW944658	AY060486
6	SD10847	FBgn0036987	CG5274	12B8	CG5274	AI544332	AW944664	AY052148
6	SD10848	FBgn0040305	MTF-1	12B10	CG3743	AI544333	AW944665	AY058796
6	SD10877	FBgn0032000	CG8372	12B12	CG8372	AI544353	AW944667	AY052149
6	SD10961	FBgn0038429	CG14882	12B14	CG14882	AI544416		AY058797
6	SD10988	FBgn0046756	BcDNA:SD10988	12B16		AI544438	AW944673	AY060487
6	GH01464	FBgn0035298	CG1140	12B18	CG1140	AI062308	AW940045	AY058254
6	GH01505	FBgn0052432	CG32432	12B20	CG32432	AI062334	AW940049	AY058256
6	GH01515	FBgn0028399	TMS1	12B22	CG4672	AI062343	AW940051	AY058257
6	GH01650	FBgn0016718	Reg-3	12B24	CG2194	AI062444	AW940058	AY058259
6	GH01974	FBgn0039024	CG4721	12D4	CG4721	AI062684	AW940071	AY058266
6	GH02003	FBgn0052130	CG32130	12D6	CG32130	AI062706	AW940075	AY059435
6	GH02584	FBgn0023533	CG13372	12D8	CG18166	AI063108	AW940100	AY059436
6	GH02671	FBgn0051170	CG31170	12D10	CG31170	AI063156	AW940101	AY060606
6	GH02992	FBgn0034693	CG11073	12D12	CG11073	AI061863	AW940115
6	GH03046	FBgn0003380	Sh	12D14	CG12348	AI063309	AW940117	AY060609
6	GH03577	FBgn0034314	CG5140	12D16	CG5140	AI063644	AW940133	AY060610
6	GH03827	FBgn0034844	CG9861	12D18	CG9861	AI109112	AW940145
6	GH03873	FBgn0030873	CG15814	12D20	CG15814	AI107291	AW940148	AY060612
6	GH04007	FBgn0033751	CG8818	12D22	CG8818	AI063895	AW940153	AY060613
6	GH04039	FBgn0031245	CG3625	12D24	CG3625	AI063921	AW940155	AY060615
6	GH04071	FBgn0037778	CG3910	12F2	CG3910	AI063947	AW940158	AY060616
6	GH04080	FBgn0000165	Bc	12F4	CG5779	AI063955	AW940159	AY060617
6	GH04191	FBgn0052654	CG32654	12F6	CG32654	AI107379	AW940161	AY069043
6	GH04269	FBgn0041706	CG3253	12F8	CG3253	AI064022	AW940165	AY047534
6	GH04419	FBgn0032287	CG6415	12F10	CG6415	AI064147	AW940168	AY058291
6	GH04440	FBgn0033376	CG8777	12F12	CG8777	AI064163	AW940169	AY047535
6	GH04538	FBgn0033760	CG8785	12F14	CG8785	AI064223		AY060621
6	GH04548	FBgn0033149	CG11060	12F16	CG11060	AI107401	AW940171	AY060622
6	GH07001	FBgn0028560	sut4	12F18	CG1380	AI108221	AW940244	AY060641
6	GH07007	FBgn0039433	CG5467	12F20	CG5467	AI108226	AW940245	AY060642
6	GH07390	FBgn0051445	CG31445	12F22	CG31445	AI108916	AW941787	AY060643
6	GH07623	FBgn0039560	CG5514	12F24	CG5514	AI106698	AW940266	AY119485
6	GH07841	FBgn0002643	mam	12H4	CG8118	AI108635	AW941792	AY070499
6	GH07902	FBgn0020372	TM4SF	12H6	CG11303	AI108682	AW940277	AY060649
6	GH07959	FBgn0031970	CG7227	12H8	CG7227	AI108730	AW940282	AY060651
6	GH07976	FBgn0033367	CG8193	12H10	CG8193	AI108746	AW940287	AY060652
6	GH08155	FBgn0028523	CG5888	12H12	CG5888	AI108855	AW940291	AY119489
6	GH08311	FBgn0013972	Gycalpha99B	12H14	CG1912	AI109189		AY060654
6	GH08511	FBgn0051231	CG31231	12H16	CG31231	AI109351	AW940307	AY060655
6	GH08607	FBgn0020278	loco	12H18	CG5248	AI109417	AW940308	AY060657
6	GH08610	FBgn0038475	Keap1	12H20	CG3962	AI109419	AW941795	AY060658
6	GH08705	FBgn0010240	Lcch3	12H22	CG17336	AI109487	AW941713	AY060660
6	GH08719	FBgn0038467	CG3590	12H24	CG3590	AI109500	AW941715	AY060661
6	GH08776	FBgn0035889	CG7163	12J2	CG7163	AI109551	AW941717	AY060662
6	GH08847	FBgn0003308	ry	12J4	CG7642	AI109609		AY094689
6	GH08870	FBgn0039487	CG6070	12J6	CG6070	AI109630	AW941720	AY060663
6	GH08894	FBgn0039849	CG11334	12J8	CG11334	AI109651	AW941723	AY060664
6	GH09096	FBgn0052066	CG32066	12J10	CG32066	AI109770	AW941733	AY069073
6	GH09123	FBgn0038292	CG3987	12J12	CG3987	AI109778	AW941735	AY069074
6	GH10173	FBgn0015774	NetB	12J18	CG10521	AI113735	AW940350	AY060671
6	GH10270	FBgn0047314	CR31972	12J20	CR31972	AI113806	AW940354	AY060672
6	GH10523	FBgn0051388	CG31388	12J22	CG31388	AI133821	AW940367	AY060673
6	GH10703	FBgn0038593	CG7146	12L2	CG7146	AI114033	AW940375	AY060674
6	GH10780	FBgn0031279	CG3544	12L4	CG3544	AI114100	AW940383	AY060675
6	GH10856	FBgn0003435	sm	12L6	CG9218	AI114156	AW940388	AY089500
6	GH10944	FBgn0025626	CG4281	12L8	CG4281	AI133907	AW941755	AY060676
6	GH11117	FBgn0039875	sip3	12L10	CG1937	AI114310	AW941756	AY060677
6	GH11496	FBgn0037552	CG7800	12L12	CG7800	AI134129	AW940408	AY060678
6	GH11591	FBgn0039044	p53	12L14	CG10873	AI134202	AW940417	AY069096
6	GH11602	FBgn0020388	Pcaf	12L16	CG4107	AI134208	AW940418	AY069097
6	GH11618	FBgn0031948	CG7149	12L18	CG7149	AI134222	AW940419	AY069098
6	GH11670	FBgn0000116	Argk	12L20	CG32031	AI134260	AW940421	AY069099
6	GH11824	FBgn0037329	CG12162	12L22	CG12162	AI134376	AW940427	AY069102
6	GH11843	FBgn0035246	CG13928	12L24	CG13928	AI134389	AW940428	AY095007
6	GH11885	FBgn0032817	CG10631	12N2	CG10631	AI134421	AW940432
6	GH12064	FBgn0034951	CG3860	12N6	CG3860	AI134566	AW940447	AY095008
6	GH12103	FBgn0050021	skf	12N8	CG30021	AI134593	AW940449	BT003617
6	GH12111	FBgn0020306	dom	12N10	CG9696	AI134600		AY118307
6	GH12243	FBgn0019948	Phm	12N12	CG3832	AI134708	AW940454	AY069103
6	GH12267	FBgn0039089	beat-IV	12N14	CG10152	AI134729	AW940455	AY069104
6	GH12359	FBgn0038809	CG16953	12N16	CG16953	AI134807	AW940459	AY069105
6	GH12404	FBgn0053097	CG33097	12N18	CG33097	AI134838	AW940462	AY069106
6	GH12410	FBgn0064237	Idgf5	12N20	CG5154	AI134842	AW941758	AY069107
6	GH12430	FBgn0030796	CG4829	12N22	CG4829	AI134860	AW940464	AY069108
6	GH12469	FBgn0051233	CG31233	12N24	CG31233	AI134894	AW941761	AY119508
6	GH12561	FBgn0025681	CG3558	12P4	CG3558	AI134964	AW940470	AY060685
6	GH12581	FBgn0020415	Idgf2	12P6	CG4475	AI134980		AY060686
6	GH12726	FBgn0001296	kar	12P8	CG12286	AI135094	AW940478	AY060688
6	GH12815	FBgn0052026	CG32026	12P10	CG32026	AI135166		AY069112
6	GH12916	FBgn0000479	dnc	12P12	CG32498	AI135248	AW940487	AY119511
6	GH13192	FBgn0033065	Cyp6w1	12P14	CG8345	AI237973	AW940501	AY069121
6	GH13245	FBgn0034518	CG13430	12P16	CG33008	AI135464		AY069123
6	GH13256	FBgn0025352	Thiolase	12P18	CG4581	AI135472		AY069124
6	GH13296	FBgn0026060	Mipp2	12P20	CG4317	AI135505	AW940505	AY095178
6	GH13441	FBgn0038178	CG9322	12P22	CG9322	AI135620	AW940511
7	GH22740	FBgn0031713	CG7277	10A1	CG7277	AI403327	AW940867	AY058443
7	GH22790	FBgn0033654	CG8991	10A3	CG8991	AI403369	AW940870	AY058444
7	GH22837	FBgn0039704	CG7802	10A5	CG7802	AI403406	AW941850	AY094725
7	GH22838	FBgn0033765	nemy	10A7	CG8772	AI403407	AW940872	AY051577
7	GH22839	FBgn0028734	Fmr1	10A9	CG6203	AI403408	AW940873	AY069182
7	GH22841	FBgn0002036	CG10561	10A11	CG10561	AI403410	AW940874	AY058445
7	GH22843	FBgn0000039	nAcRalpha-96Ab	10A13	CG6844	AI403412	AW940875	AY058446
7	GH22922	FBgn0034602	CG15658	10A15	CG15658	AI403473	AW940881	AY051578
7	GH22929	FBgn0034136	DAT	10A17	CG8380	AI403478	AW941851	AY051579
7	GH22984	FBgn0033969	CG10202	10A19	CG10202	AI403524	AW940883	AY051580
7	GH22991	FBgn0008649	dei	10A21	CG5441	AI403531	AW940884	AY051581
7	GH23019	FBgn0025697	CG12789	10A23	CG12789	AI403553	AW940886	AY051582
7	GH23075	FBgn0004381	Klp68D	10C1	CG7293	AI403602	AW940890	AY051583
7	GH23156	FBgn0037050	CG10566	10C3	CG10566	AI403670	AW940892	AY051584
7	GH23271	FBgn0011716	spdo	10C5	CG1539	AI403765	AW940897	AY094727
7	GH23377	FBgn0032699	CG10383	10C7	CG10383	AI403848	AW940900	AY051587
7	GH23387	FBgn0032701	CG10341	10C9	CG10341	AI403857	AW940902	AY051589
7	GH23439	FBgn0023531	CG32809	10C11	CG32809	AI403894	AW940905	AY061827
7	GH23453	FBgn0050344	CG30344	10C13	CG30344	AI403908	AW940906	AY051590
7	GH23455	FBgn0037375	CG1193	10C15	CG1193	AI403910		AY051591
7	GH23462	FBgn0052509	CG32509	10C17	CG32509	AI403916	AW940907	AY060336
7	GH23463	FBgn0004364	18w	10C19	CG8896	AI403917		AY051592
7	GH23534	FBgn0020493	Dad	10C21	CG5201	AI403970		AY070520
7	GH23546	FBgn0043044	desat1	10C23	CG5887	AI403982		AY051593
7	GH23604	FBgn0064121	CG32737-ORFB	10E2	CG32737	AI404021	AW940912	AY060337
7	GH23626	FBgn0030589	CG9519	10E4	CG9519	AI404040	AW940915	AY058447
7	GH23708	FBgn0033631	CG9027	10E6	CG9027	AI404109	AW940919	AY060339
7	GH23732	FBgn0037308	Hph	10E8	CG31543	AI404129	AW940922	AY051594
7	GH23743	FBgn0035092	Nplp1	10E10	CG3441	AI404138	AW940924	AY060340
7	GH23838	FBgn0028428	Ih	10E12	CG8585	AI404208	AW940930	AY060342
7	GH23839	FBgn0037044	CG10585	10E14	CG10585	AI404209	AW940931	AY051597
7	GH23891	FBgn0037230	CG9780	10E16	CG9780	AI404251	AW940933	AY058449
7	GH23934	FBgn0040992	CG10570	10E18	CG10570	AI404285		AY070522
7	GH23955	FBgn0037679	CG8866	10E20	CG8866	AI404303	AW940935	AY069187
7	GH24077	FBgn0037090	CG7529	10E22	CG7529	AI404394	AW940937	AY051599
7	GH24078			10E24	TE19540	AI404395	AW941858	AY051600
7	GH24095	FBgn0046225	CG17230	10G1	CG17230	AI404405		AY051601
7	GH24215	FBgn0000289	cg	10G3	CG8367	AI404476	AW941860	AY069190
7	GH24257	FBgn0031693	Cyp4ac1	10G5	CG14032	AI404516	AW941861	AY051602
7	GH24265	FBgn0015036	Cyp4ae1	10G7	CG10755	AI404522	AW941862	AY058450
7	GH24271	FBgn0034943	Fmo-1	10G9	CG3006	AI404525	AW941863	AY051603
7	GH24286	FBgn0031516	CG9663	10G11	CG9663	AI404538	AW941864	AY119540
7	GH24292	FBgn0019972	Ice	10G13	CG7788	AI404544	AW941865	AY058451
7	GH24360	FBgn0033900	CG8257	10G15	CG8257	AI404593	AW940939	AY058452
7	GH24474	FBgn0032800	CG10137	10G17	CG10137	AI404679	AW940943	AY058453
7	GH24564	FBgn0037766	CG12806	10G19	CG12806	AI404743	AW940946	AY059448
7	GH24605	FBgn0051232	CG31232	10G21	CG31232	AI404773	AW940947	AY051604
7	GH24627	FBgn0052380	CG32380	10G23	CG32380	AI404792	AW940948	AY051605
7	GH24653	FBgn0028550	A3-3	10I1	CG11405	AI404815	AW940950	AY121628
7	GH24669	FBgn0039006	Cyp6d4	10I3	CG12800	AI404831	AW940951	AY051606
7	GH24674	FBgn0029769	CG3239	10I5	CG3239	AI404836	AW940952	AY058454
7	GH24702	FBgn0014010	Rab5	10I7	CG3664	AI404857	AW940953	AY060343
7	GH24787	FBgn0035901	CG6745	10I9	CG6745	AI404926	AW940955	AY069192
7	GH25014	FBgn0039936	CG11148	10I11	CG11148	AI405096	AW940962	AY051607
7	GH25177	FBgn0051693	CG31693	10I13	CG31693	AI405236	AW940965	AY069194
7	GH25251	FBgn0031925	Cyp4d21	10I15	CG6730	AI405296	AW940969	AY051608
7	GH25257	FBgn0030933	CG6470	10I17	CG6470	AI405301	AW940970	AY051609
7	GH25390	FBgn0017561	Ork1	10I19	CG1615	AI405401	AW940974	AY058455
7	GH25505	FBgn0046785	BcDNA:GH25505	10I21		AI405488	AW940979	AY060344
7	GH25507	FBgn0028562	sut2	10I23	CG17975	AI405490	AW940980	AY058456
7	GH25564	FBgn0038046	CG5641	10K1	CG5641	AI405540	AW940981	AY051610
7	GH25653	FBgn0030648	CG6340	10K3	CG6340	AI405595	AW940985	AY051612
7	GH25737	FBgn0029666	CG10803	10K5	CG10803	AI405656	AW940991	AY058457
7	GH25768	FBgn0031536	CG3248	10K7	CG3248	AI405668	AW940993	AY051613
7	GH25855	FBgn0035231	Cct2	10K9	CG18330	AI405736	AW940997	AY058458
7	GH26015	FBgn0033679	CG8888	10K11	CG8888	AI405864	AW941870	AY058459
7	GH26048	FBgn0026173	slim	10K13	CG5186	AI405896	AW941871	AY058460
7	GH26069	FBgn0030696	CG8509	10K15	CG8509	AI405916	AW941005	AY058461
7	GH26090	FBgn0050190	CG30190	10K17	CG30190	AI405937		AY069206
7	GH26159	FBgn0031305	Iris	10K19	CG4715	AI405987	AW941879	AY069209
7	GH26183	FBgn0035241	CG12105	10K21	CG12105	AI406005	AW941880	AY051616
7	GH26184	FBgn0039667	CG2010	10K23	CG2010	AI406006	AW941881	AY069210
7	GH26186	FBgn0025879	Timp	10M1	CG6281	AI406008	AW941882	AY069211
7	GH26270	FBgn0038922	CG6439	10M3	CG6439	AI406092	AW941009	BT004877
7	GH26358	FBgn0032286	CG7300	10M5	CG7300	AI406147	AW941892	AY058462
7	GH26380	FBgn0028916	CG33090	10M7	CG33090	AI406167	AW941893	AY058463
7	GH26447	FBgn0038794	CG17205	10M9	CG17205	AI406221	AW941013	BT001445
7	GH26458	FBgn0028888	CG4168	10M11	CG4168	AI406229	AW941014	AY070524
7	GH26553	FBgn0035373	CG1241	10M13	CG1241	AI513373	AW941020	AY058464
7	GH26613	FBgn0051064	CG31064	10M15	CG31064	AI513495	AW941896	AY051617
7	GH26622	FBgn0013305	Nmda1	10M17	CG3798	AI513504	AW941897	AY060346
7	GH26628	FBgn0035649	CG10483	10M19	CG10483	AI513509	AW941021	AY051618
7	GH26634	FBgn0035099	CG6845	10M21	CG6845	AI513512	AW941898	AY051619
7	GH26663	FBgn0052698	CG32698	10M23	CG32698	AI513538	AW941023	AY051620
7	GH26702	FBgn0035598	CG4669	10O1	CG4669	AI513569	AW941025	AY051621
7	GH26796	FBgn0038037	Cyp9f2	10O3	CG11466	AI513739	AW941031	AY058466
7	GH26867	FBgn0038556	Rim	10O5	CG7321	AI513779	AW941899	AY060347
7	GH26928	FBgn0052183	CG32183	10O7	CG32183	AI513825	AW941036
7	GH27042	FBgn0029901	CG3135	10O9	CG3135	AI514002	AW941041	AY051622
7	GH27148	FBgn0005671	Vha55	10O11	CG17369	AI514090	AW941902	AY051623
7	GH27263	FBgn0031765	CG9109	10O15	CG9109	AI514189	AW941047	AY060349
7	GH27264	FBgn0015565	yin	10O17	CG2913	AI514190	AW941048	AY058467
7	GH27269	FBgn0037252	CG14650	10O19	CG14650	AI514195	AW941049	AY051624
7	GH27361	FBgn0036742	CG7497	10O21	CG7497	AI514268	AW941052	AY058468
7	GH27380	FBgn0039844	CG1607	10O23	CG1607	AI514283	AW941053	AY060350
7	GH14048	FBgn0038598	CG7131	13A1	CG7131	AI238062	AW940531	AY119515
7	GH14073	FBgn0035710	SP1173	13A3	CG10121	AI238085	AW940533	AY128419
7	GH14121	FBgn0037610	CG8043	13A5	CG8043	AI238122	AW940537	BT004880
7	GH14470	FBgn0037994	CG4810	13A7	CG4810	AI238429	AW940550	AY119516
7	GH14667	FBgn0013988	Strn-Mlck	13A9	CG18255	AI238593	AW940567	AY075340
7	GH14812	FBgn0000422	Ddc	13A11	CG10697	AI238713	AW941802	AY060708
7	GH14845	FBgn0036337	CG11255	13A13	CG11255	AI238742	AW941803	AY060709
7	GH15213	FBgn0030052	CG12065	13A15	CG12065	AI239043	AW940582	AY119523
7	GH15479	FBgn0037064	CG9389	13A17	CG9389	AI292552	AW941810	AY060713
7	GH15921	FBgn0032495	CG16820	13A19	CG16820	AI292895	AW940607	AY060716
7	GH16063	FBgn0016013	Faa	13A21	CG14993	AI293002	AW940609	AY069144
7	GH16191	FBgn0051148	CG31148	13A23	CG31148	AI293100	AW940613	AY060718
7	GH16320	FBgn0030304	Cyp4g15	13C1	CG11715	AI293200	AW940618	AY060719
7	GH16729	FBgn0031683	CG4230	13C3	CG4230	AI386596	AW940635	AY060720
7	GH16988	FBgn0024290	Slob	13C5	CG6772	AI386778	AW940643	AY060721
7	GH17414	FBgn0034656	CG17922	13C9	CG17922	AI387006	AW940656	AY060725
7	GH17420	FBgn0033441	CG1776	13C11	CG1776	AI387011	AW940657	AY060726
7	GH17442	FBgn0033502	CG12910	13C13	CG12910	AI387030	AW940658	AY060727
7	GH17451	FBgn0038105	yellow-f2	13C15	CG8063	AI387034	AW940659	AY060728
7	GH17483	FBgn0030925	CG6361	13C17	CG6361	AI387058	AW940662	AY075342
7	GH18152	FBgn0020416	Idgf1	13C21	CG4472	AI387590	AW940692	AY069157
7	GH18222	FBgn0050359	CG30359	13C23	CG30359	AI387644	AW940693	AY069158
7	GH18255	FBgn0037616	CG8136	13E2	CG8136	AI387670	AW940694	AY069159
7	GH18717	FBgn0011659	Mlh1	13E4	CG11482	AI387992	AW940713	AY069160
7	GH19262	FBgn0038211	CG9649	13E6	CG9649	AI388374	AW940733	AY069162
7	GH19329	FBgn0002563	Lsp1beta	13E8	CG4178	AI388420	AW940735	AY069163
7	GH19382	FBgn0034137	CG4945	13E10	CG4945	AI388458	AW941836	AY070513
7	GH19483	FBgn0031093	CG9581	13E12	CG9581	AI388541	AW940740	AY069164
7	GH19593	FBgn0040391	CG2854	13E14	CG2854	AI388635	AW940745	AY069165
7	GH19628			13E16		AI388663	AW940746	AY095517
7	GH19637	FBgn0050291	CG30291	13E18	CG30291	AI388669	AW940747	AY060743
7	GH19655	FBgn0030247	CG15208	13E20	CG15208	AI388683	AW940748	AY060744
7	GH19680	FBgn0039872	CG2196	13E22	CG2196	AI388702	AW940750	AY060746
7	GH19849	FBgn0038912	CG6656	13E24	CG6656	AI388823	AW940756	AY060747
7	GH20022	FBgn0027081	Aats-thr	13G1	CG5353	AI388958	AW940761	AY119534
7	GH20310	FBgn0025335	CG4585	13G3	CG4585	AI389194	AW940777	AY060752
7	GH21132	FBgn0020368	Vha68-1	13G5	CG12403	AI389851	AW940814	AY089512
7	GH21463	FBgn0052369	CG32369	13G7	CG32369	AI390019	AW940825	AY070517
7	GH21596			13G9		AI402385	AW940829	AY070841
7	GH21896	FBgn0028985	Spn4	13G11	CG9453	AI402642		AY069173
7	GH22460	FBgn0031689	Cyp28d1	13G15	CG10833	AI403094	AW940858	AY069176
7	GH22722	FBgn0035767	CG8596	13G17	CG8596	AI403310	AW940865	AY069179
7	GH22805	FBgn0050078	CG30078	13G19	CG30078	AI403379	AW940871	AY069181
7	GH22974	FBgn0034959	CG11388	13G21	CG11388	AI403516	AW940882	AY060766
7	GH23334	FBgn0016930	smi35A	13G23	CG4551	AI403817	AW940898	AY069183
7	GH23506	FBgn0037275	CG14655	13I1	CG14655	AI403949	AW940909	BT004496
7	GH23975	FBgn0038799	CG4288	13I3	CG4288	AI404321	AW941854	AY060776
7	GH24002	FBgn0000527	e	13I5	CG3331	AI404341	AW941857	AY094728
7	GH24192	FBgn0035867	CG13671	13I7	CG13671	AI404460	AW941859	AY060777
7	GH24458	FBgn0034985	CG3328	13I9	CG3328	AI404664	AW940941	AY094729
7	GH24644	FBgn0033309	CG8735	13I11	CG8735	AI404806	AW940949	AY060779
7	GH25012	FBgn0038354	CG5404	13I13	CG5404	AI405094	AW940961	AY060780
7	GH25366	FBgn0028970	betaggt-II	13I15	CG18627	AI405383	AW940972	AY060784
7	GH25405	FBgn0033915	CG8485	13I17	CG8485	AI405409	AW941866	AY095014
7	GH25466	FBgn0036698	CG7724	13I19	CG7724	AI405460	AW940978	AY069197
7	GH25591	FBgn0031293	CG4226	13I21	CG4226	AI405559		AY069198
7	GH25629	FBgn0010548	Aldh-III	13I23	CG11140	AI405581	AW940984	AY069199
7	GH25683	FBgn0030745	CG4239	13K1	CG4239	AI405608	AW940987	AY060786
7	GH25778	FBgn0047303	CR30068	13K3	CR30068	AI405676	AW940994	AY060787
7	GH25858	FBgn0038762	CG4836	13K5	CG4836	AI405739	AW940998	AY119546
7	GH25868	FBgn0036489	CG7011	13K7	CG7011	AI405747	AW940999	AY060788
7	GH25972	FBgn0036222	CG5718	13K9	CG5718	AI405833	AW941002	AY094732
7	GH26007	FBgn0035440	CG14969	13K11	CG14969	AI405859	AW941004	AY060790
7	GH26014	FBgn0032741	Side	13K13	CG10446	AI405863	AW941869	AY060791
7	GH26080	FBgn0034687	CG11475	13K17	CG11475	AI405927	AW941007	AY060793
7	GH26207	FBgn0035574	Gef64C	13K19	CG32239	AI406022	AW941883	AY060795
7	GH26215	FBgn0036834	CG6836	13K21	CG6836	AI406029	AW941884	AY069212
7	GH26230	FBgn0033923	CG8603	13K23	CG8603	AI406044	AW941885	AY069213
7	GH26238	FBgn0040280	SP555	13M1	CG14041	AI406052	AW941008	AY069214
7	GH26355	FBgn0047299	CG31535	13M3	CG31535	AI406146	AW941891	AY069216
7	GH26459	FBgn0017429	CG5989	13M5	CG5989	AI406230	AW941015	AY069218
7	GH26763	FBgn0014184	Oda	13M7	CG16747	AI513707	AW941028	AY069220
7	GH27072	FBgn0004243	scra	13M9	CG2092	AI514027	AW941900	AY069223
7	GH27220	FBgn0036968	CG6680	13M11	CG6680	AI514148	AW941904	AY060806
7	GH27315	FBgn0014031	Spat	13M13	CG3926	AI514229	AW941051	AY069227
7	GH27479	FBgn0031850	Tsp	13M15	CG11326	AI516889	AW941061	AY069229
7	GH27892	FBgn0032055	CG13091	13M17	CG13091	AI517226	AW941077	AY069232
7	GH27912	FBgn0028582	lqf	13M19	CG8532	AI517240	AW941078	AY069233
7	GH28796	FBgn0035268	CG8001	13M23	CG8001	AI517742	AW941103	AY094738
7	GH28809	FBgn0023215	Mnt	13O1	CG13316	AI517751	AW941104	AY075354
7	GM12605	FBgn0030468	CG1622	13O3	CG1622	AA804034	AW941361	AY122136
7	GM12762	FBgn0031661	Gmd	13O5	CG8890	AI239238	AW941362	AY089519
7	GM12886	FBgn0003360	sesB	13O7	CG16944	AA804119	AW941363	AY060978
7	GM13088	FBgn0052613	CG32613	13O9	CG32613	AA801823	AW941366	AY060979
7	GM13219	FBgn0039489	CG5880	13O11	CG5880	AA803457	AW941976	AY060980
7	GM13306	FBgn0025885	Inos	13O13	CG11143	AA803493	AW941978	AY122137
7	GM13370	FBgn0037236	CG9772	13O15	CG9772	AA803515	AW941979	AY060981
7	GM13664	FBgn0038145	CG8863	13O17	CG8863	AA803619	AW941982	AY060982
7	GM13744	FBgn0000181	bic	13O19	CG3644	AA803638	AW941371	AY070860
7	GM13757	FBgn0037001	CG6020	13O21	CG6020	AA803641	AW941372	BT004491
7	GM13766	FBgn0030749	Anxb11	13O23	CG9968	AA803645		AY122138
8	GH05823	FBgn0003435	sm	9A2	CG9218	AI107928	AW940210	BT003309
8	GH05885	FBgn0035889	CG7163	9A4	CG7163	AI107973	AW940212	AY058296
8	GH05991	FBgn0030624	CG9106	9A6	CG9106	AI106777	AW940216	AY060241
8	GH06154	FBgn0037057	CG10512	9A8	CG10512	AI106900	AW940218	AY047551
8	GH06343	FBgn0003261	Rm62	9A10	CG10279	AI107054	AW940225	AY060243
8	GH06357	FBgn0030276	Dlic2	9A12	CG1938	AI107065	AW940227	AY058302
8	GH06479	FBgn0031637	CG2950	9A14	CG2950	AI107164	AW940233	AY060245
8	GH06740	FBgn0010398	Lrr47	9A16	CG6098	AI106669	AW940242	AY058306
8	GH07076	FBgn0036159	CG7557	9A18	CG7557	AI108277	AW940246	AY058307
8	GH07092	FBgn0036031	CG6761	9A20	CG6761	AI108288	AW940247	AY058308
8	GH07105	FBgn0031674	CG5822	9A22	CG31919	AI108296	AW940249	AY060247
8	GH07317	FBgn0050295	CG30295	9C2	CG30295	AI108473	AW940253	AY061821
8	GH07323	FBgn0051052	CG31052	9C4	CG31052	AI108479	AW940254	AY058312
8	GH07387	FBgn0029720	CG3009	9C8	CG3009	AI108530	AW940260	AY094683
8	GH07389	FBgn0011746	ana	9C10	CG8084	AI108915	AW940261	AY060249
8	GH07491	FBgn0005658	Ets65A	9C12	CG7018	AI109004	AW940263	AY060250
8	GH07892	FBgn0030841	CG8568	9C14	CG8568	AI108677	AW940276	AY069064
8	GH07919	FBgn0010263	Rbp9	9C16	CG3151	AI108697	AW940279	AY060253
8	GH08002	FBgn0010218	Cpn	9C18	CG4795	AI108764	AW940288	AY058315
8	GH08048	FBgn0039856	CG1774	9C20	CG1774	AI108790	AW940289	AY058316
8	GH08163	FBgn0037908	CG5308	9C22	CG5308	AI108861	AW940292	AY047569
8	GH08353	FBgn0036931	CG14183	9E2	CG14183	AI109224	AW940299	AY058318
8	GH08387	FBgn0037723	CG8327	9E4	CG8327	AI109254	AW940301	AY059440
8	GH08630			9E6		AI109433	AW941796	AY060259
8	GH08833	FBgn0015269	Nf1	9E8	CG8318	AI109596	AW941718	AY058319
8	GH08880	FBgn0047316	BcDNA:GH08880	9E10		AI109637	AW941721	AY070502
8	GH08896	FBgn0035283	CG12024	9E12	CG12024	AI109653		AY070503
8	GH08923	FBgn0030299	CG11727	9E14	CG11727	AI109672		AY060260
8	GH08941	FBgn0028622	l(2)05510	9E16	CG13432	AI109688	AW941726	AY058320
8	GH08948	FBgn0025593	Glut1	9E18	CG1086	AI109694	AW941727	AY059441
8	GH09088	FBgn0032624	CG6304	9E20	CG6304	AI113423	AW941732	AY047579
8	GH09153	FBgn0039137	CG13604	9E22	CG13604	AI109798	AW941736	AY051411
8	GH09241	FBgn0038407	CG6126	9E24	CG6126	AI109859	AW940312	AY051412
8	GH09291	FBgn0035001	Plkk1	9G2	CG4527	AI109900	AW941737	AY058322
8	GH09326	FBgn0051183	CG31183	9G4	CG31183	AI109928	AW940316	AY051414
8	GH09387	FBgn0032061	CG9314	9G6	CG9314	AI109972	AW940320	AY058324
8	GH09510	FBgn0052354	CG32354	9G8	CG32354	AI110060	AW940334	AY058325
8	GH09538	FBgn0036763	CG7441	9G10	CG7441	AI110080	AW941739	AY070507
8	GH09663	FBgn0026147	CG16833	9G12	CG16833	AI110165	AW940322	AY060265
8	GH09761	FBgn0039313	CG11892	9G14	CG11892	AI110205		AY070837
8	GH09771	FBgn0036165	charybde	9G16	CG7533	AI113466	AW940327	AY060266
8	GH09808	FBgn0051523	CG31523	9G18	CG31523	AI113483	AW941741	AY060267
8	GH09884	FBgn0050384	CG30384	9G20	CG30384	AI113549	AW941746	AY051420
8	GH09958	FBgn0038436	CG14886	9G22	CG14886	AI113595		AY051421
8	GH10029	FBgn0052549	CG32549	9G24	CG32549	AI113635	AW940345	AY051424
8	GH10201	FBgn0030148	CG3106	9I2	CG3106	AI113753	AW940351	AY058329
8	GH10215			9I4		AI113765	AW940352	AY059443
8	GH10346	FBgn0038334	CG6130	9I6	CG6130	AI113860	AW940358	AY051426
8	GH10478	FBgn0030183	CG15309	9I8	CG15309	AI113946	AW940364	AY060270
8	GH10492	FBgn0052626	CG32626	9I10	CG32626	AI113954	AW940365	AY051429
8	GH10637	FBgn0003132	Pp1-13C	9I14	CG9156	AI133871	AW940372	AY060272
8	GH10639	FBgn0033358	CG8216	9I16	CG8216	AI133872		AY060273
8	GH10745			9I18		AI114069	AW940379	AY059444
8	GH10767	FBgn0039114	Lsd-1	9I20	CG10374	AI114088	AW940381	AY051436
8	GH10871	FBgn0010452	trn	9I24	CG11280	AI114170	AW940389	AY051439
8	GH10889	FBgn0029878	CG10695	9K2	CG10695	AI114181	AW940391	AY058334
8	GH11113	FBgn0035950	CG5288	9K4	CG5288	AI114306	AW940398	AY058337
8	GH11459	FBgn0039081	Irk2	9K8	CG4370	AI134100	AW940407	AY051445
8	GH11554	FBgn0036650	Baldspot	9K10	CG3971	AI134173	AW940410	AY060277
8	GH11627	FBgn0036481	CG16959	9K12	CG16959	AI134230	AW940420	AY051448
8	GH11671	FBgn0004580	Cbp53E	9K14	CG6702	AI134261	AW940422	AY058340
8	GH11677	FBgn0013576	l(3)82Fd	9K16	CG32464	AI134267	AW940423	AY051449
8	GH11867	FBgn0051344	CG31344	9K18	CG31344	AI134407	AW940431	AY058343
8	GH11924	FBgn0033794	CG13326	9K20	CG13326	AI134452	AW940434	AY075330
8	GH11963	FBgn0030327	FucT6	9K22	CG2448	AI134488		AY051451
8	GH11964	FBgn0032010	CG8086	9K24	CG8086	AI134489	AW940437	AY051452
8	GH12014	FBgn0029753	CG4198	9M2	CG4198	AI134526	AW940440	AY058344
8	GH12017	FBgn0015573	alpha-Est5	9M4	CG1089	AI134529	AW940441	AY058345
8	GH12023	FBgn0037439	CG10286	9M6	CG10286	AI134535	AW940442	AY058346
8	GH12043	FBgn0050389	CG30389	9M8	CG30389	AI134551	AW940443	AY051454
8	GH12078	FBgn0001090	bnb	9M10	CG7088	AI134576	AW940448	AY060682
8	GH12163	FBgn0035030	CG3541	9M12	CG3541	AI134643	AW940452	AY060279
8	GH12222	FBgn0036211	CG5946	9M14	CG5946	AI134689	AW941757	AY060280
8	GH12235	FBgn0003353	sei	9M16	CG3182	AI134701		AY058350
8	GH12331	FBgn0052600	CG32600	9M18	CG32600	AI134784	AW940458	AY060281
8	GH12489	FBgn0046296	CG11534	9M20	CG11534	AI134910	AW940467	AY058352
8	GH12537	FBgn0035187	CG9122	9M22	CG9122	AI134945	AW940468	BT001418
8	GH12677	FBgn0051140	CG31140	9M24	CG31140	AI135060	AW940476	AY060284
8	GH12682	FBgn0031865	CG10806	9O2	CG10806	AI135065	AW940477	AY058354
8	GH12788	FBgn0033676	CG17509	9O4	CG17509	AI135147	AW940480	AY058358
8	GH12850	FBgn0050121	CG30121	9O6	CG30121	AI135192	AW940483	AY060285
8	GH12970	FBgn0036671	CG9951	9O8	CG9951	AI135292	AW941766	AY058359
8	GH12991	FBgn0035484	CG11594	9O10	CG11594	AI135311	AW940489	AY060286
8	GH13023	FBgn0037559	CG7549	9O12	CG7549	AI135334	AW940490	AY058361
8	GH13134	FBgn0015777	nrv2	9O14	CG9261	AI237947	AW940497	AY060289
8	GH13165	FBgn0034957	CG3121	9O16	CG3121	AI135420	AW940498	AY094708
8	GH13213	FBgn0052392	CG32392	9O18	CG32392	AI135440	AW940502	AY051459
8	GH13226	FBgn0035005	CG3483	9O20	CG3483	AI135449	AW940503	AY051461
8	GH13257	FBgn0032424	CG17010	9O22	CG17010	AI135473	AW941767
8	GH13362	FBgn0026193	par-1	9O24	CG30132	AI135558	AW940506	AY060291
9	GM13868	FBgn0034804	CG3831	13A2	CG3831	AA938837	AW941373	AY069282
9	GM14109	FBgn0001942	eIF-4a	13A4	CG9075	AA803725	AW941379	AY069283
9	GM14138	FBgn0031194	CG17598	13A6	CG17598	AA803734	AW941380	AY070531
9	GM14141	FBgn0005355	Su(fu)	13A8	CG6054	AA803737	AW941381	AY069285
9	GM14286	FBgn0029958	CG12151	13A10	CG12151	AA803792	AW941384	AY060985
9	GM14337	FBgn0051908	CG31908	13A12	CG31908	AA803812	AW941386	AY069287
9	GM14349	FBgn0039737	CG7920	13A14	CG7920	AA803816	AW941387	AY069288
9	GM14547	FBgn0050055	CG30055	13A16	CG30055	AA803890	AW941391	AY070861
9	GM14559	FBgn0000556	Ef1alpha48D	13A18	CG8280	AA803896	AW941393	AY089522
9	HL07802	FBgn0013743	5-HT2	13A22	CG1056	AA699149	AW942018	AY061039
9	HL07889	FBgn0050011	gem	13A24	CG30011	AA699187	AW942019	AY061040
9	HL07928	FBgn0039612	CG14523	13C2	CG14523	AA699205	AW942021	AY069303
9	HL08006	FBgn0020513	ade5	13C8	CG3989	AA699227	AW942025	AY095520
9	HL08023	FBgn0030317	CG1561	13C10	CG1561	AA699242	AW941463	AY061041
9	HL08030	FBgn0039927	CG11155	13C12	CG11155	AA699246	AW941464	AY118485
9	HL08079	FBgn0001208	Hn	13C14	CG7399	AA699278	AW941467	AY069306
9	HL08109	FBgn0040064	yip2	13C16	CG4600	AA736169	AW941469	AY089528
9	LD21447	FBgn0032130	CG3838	13C18	CG3838	AA735518	AW942594	AY069475
9	LD21608	FBgn0033998	CG8092	13C20	CG8092	AA735603	AW942596	AY061301
9	LD21614	FBgn0035136	CG6905	13C22	CG6905	AA735608	AW942597	AY061302
9	LD21615	FBgn0029672	CG2875	13C24	CG2875	AA735609	AW942598	AY061303
9	LD21616	FBgn0000662	fl(2)d	13E2	CG6315	AA735610	AW942599	AY069478
9	LD21637	FBgn0037442	CG10277	13E4	CG10277	AA735625	AW942601	AY069479
9	LD21659	FBgn0037943	CG14722	13E6	CG14722	AA735638	AW942603	AY069480
9	LD21662	FBgn0035981	CG4452	13E8	CG4452	AA735639	AW942604	AY069481
9	LD21711	FBgn0010575	sbb	13E10	CG5580	AA816913	AW942609	AY094793
9	LD21756	FBgn0003279	RpL4	13E12	CG5502	AA816928	AW942611	AY069485
9	LD21931	FBgn0038927	CG6015	13E14	CG6015	AA816982	AW942620	AY069490
9	LD21941	FBgn0014868	Ost48	13E16	CG9022	AA816989	AW942621
9	LD22081	FBgn0034629	Acox57D-d	13E18	CG9709	AA817063	AW942622	AY070539
9	LD22255	FBgn0000566	Eip55E	13E20	CG5345	AA820089	AW942630	AY089545
9	LD22256	FBgn0033795	Cap-G	13E22	CG17054	AA820090		AY061306
9	LD22310	FBgn0030141	CG3002	13E24	CG3002	AA817146	AW942632	AY061307
9	LD22344	FBgn0043456	CG4747	13G2	CG4747	AA817174		AY069497
9	LD22376	FBgn0029737	CG6903	13G4	CG6903	AA817200	AW942636	AY122161
9	LD22396	FBgn0000257	car	13G6	CG12230	AA817218	AW942637	AY069498
9	LD22412	FBgn0035357	CG1244	13G8	CG1244	AA817226	AW942638	AY069499
9	LD22423	FBgn0032728	CG18398	13G10	CG18398	AA817233	AW942639	AY061308
9	LD22449	FBgn0036299	Tsf2	13G12	CG10620	AA817249	AW942640	BT004490
9	LD22634	FBgn0035811	CG12262	13G14	CG12262	AA817371	AW942644	AY089546
9	LD22651	FBgn0031947	CG7154	13G16	CG7154	AA817385	AW942646	AY069504
9	LD22655	FBgn0031566	CG2818	13G18	CG2818	AA817389	AW942647	AY069505
9	LD23155	FBgn0034585	CG4030	13G20	CG4030	AA817509	AW942667	AY061312
9	LD23191	FBgn0034079	CG8430	13G22	CG8430	AA817522	AW942669	AY061313
9	LD23236	FBgn0033244	CG8726	13G24	CG8726	AA940906	AW942671	AY061314
9	LD23326	FBgn0028744	CG5033	13I2	CG5033	AA940961	AW942674	AY069513
9	LD23533	FBgn0027655	huntingtin	13I4	CG9995	AA817573	AW942678	AY069515
9	LD23562	FBgn0024364	CG11417	13I6	CG11417	AA817592	AW942680	AY122162
9	LD23569	FBgn0034894	CG4091	13I8	CG4091	AA817594	AW942681	AY095033
9	LD23644	FBgn0014189	Hel25E	13I10	CG7269	AA820170	AW942682	AY118921
9	LD23656	FBgn0033935	CG10105	13I14	CG10105	AA820178	AW942685	BT003261
9	LD23686	FBgn0023388	Dap160	13I16	CG1099	AA820198	AW942688	AY069517
9	LD23875	FBgn0037051	CG10565	13I18	CG10565	AA820316	AW942690	AY069523
9	LD23954	FBgn0001098	Gdh	13I20	CG5320	AA820373	AW942692	AY061323
9	LD24213	FBgn0011289	TfIIA-L	13I22	CG5930	AA820468	AW942695	AY061325
9	LD24245	FBgn0011763	Dp	13K2	CG4654	AA820494	AW942699	AY069526
9	LD24604	FBgn0032388	CG6686	13K6	CG6686	AA820734		AY069528
9	LD24631	FBgn0050122	CG30122	13K8	CG30122	AA820756	AW942709	BT003578
9	LD24649	FBgn0034908	CG5543	13K10	CG5543	AA820771		AY113366
9	LD24653	FBgn0028665	VhaAC39	13K12	CG2934	AA820774		AY069530
9	LD24928	FBgn0039554	CG5003	13K14	CG5003	AA820968	AW942714	AY118529
9	LD25151	FBgn0037446	CG10267	13K16	CG10267	AA941165	AW942720	AY070544
9	LD25651	FBgn0010391	Gtp-bp	13K18	CG2522	AA941487	AW942807	AY061329
9	LD25692	FBgn0032759	CG10689	13K20	CG10689	AA941520	AW942808	AY061330
9	LD25702	FBgn0035644	CG10489	13K22	CG10489	AA941524	AW942809	AY061331
9	LD25711	FBgn0030986	RhoGAP18B	13K24	CG7481	AA941531	AW942810	AY061332
9	LD25781	FBgn0004882	orb	13M2	CG10868	AA941579	AW942815	AY075390
9	LD26135	FBgn0043796	CG12219	13M4	CG12219	AA942097	AW942830	AY069538
9	LD26875	FBgn0000927	fs(1)Ya	13M12	CG2707	AA942570	AW942860	AY069542
9	LD26982	FBgn0031314	CG4785	13M14	CG4785	AA942652	AW942864	AY118537
9	LD26991	FBgn0034674	CG9304	13M16	CG9304	AA941654	AW942865	AY069543
9	LD27021	FBgn0030930	GalNAc-T2	13M18	CG6394	AA941670	AW942866	AY061339
9	LD27030	FBgn0033264	CG2158	13M20	CG2158	AA941675	AW942867	AY070546
9	LD27045	FBgn0036357	CG10724	13M22	CG10724	AA941688	AW942868	AY061340
9	LD27069	FBgn0036353	CG10171	13M24	CG10171	AA941704	AW942869	AY061341
9	LD27203	FBgn0050101	CG30101	13O2	CG30101	AA941882	AW942744	AY069544
9	LD27336	FBgn0032138	CG4364	13O4	CG4364	AA941969	AW942751	AY069545
9	LD27370	FBgn0036478	CG6854	13O6	CG6854	AA941993	AW942754	AY069546
9	LD27406	FBgn0033918	CG8531	13O8	CG8531	AA948777	AW942756	AY069547
9	LD27413	FBgn0034002	CG8079	13O10	CG8079	AA948782	AW942757	AY069548
9	LD27553	FBgn0014931	CG2678	13O12	CG2678	AA948878	AW942762	AY069549
9	LD27564	FBgn0039589	CG9986	13O14	CG9986	AA948889	AW942763	AY069550
9	LD27581	FBgn0036341	Syx13	13O16	CG11278	AA948900	AW942764	AY069551
9	LD27582	FBgn0039488	CG6066	13O18	CG6066	AA948901	AW942765	BT003579
9	LD27667	FBgn0033356	CG8229	13O20	CG8229	AA948957	AW942771	AY061344
9	LD27847	FBgn0036800	CG6897	13O22	CG6897	AA949088	AW942779	AY070548
9	LD27857	FBgn0019686	lok	13O24	CG10895	AA949096	AW942781	AY070549
9	LD46256	FBgn0035617	CG5146	11B2	CG5146	AI546159	AW943828	AY058719
9	LD46263	FBgn0033569	CG12942	11B4	CG12942	AI546165		AY118342
9	LD46272	FBgn0029936	CG4617	11B6	CG4617	AI546171	AW943830	AY051996
9	LD46305	FBgn0030813	CG4949	11B8	CG4949	AI544076	AW943832	AY061506
9	LD46306	FBgn0030529	l(1)G0053	11B10	CG10997	AI544077	AW943833	AY058721
9	LD46328	FBgn0053094	Synd	11B12	CG33094	AI544095	AW943834	AY069690
9	LD46351	FBgn0051182	CG31182	11B14	CG31182	AI544117	AW943838	AY070890
9	LD46359	FBgn0028554	xl6	11B16	CG10203	AI544124	AW943839	AY095057
9	LD46360	FBgn0032745	CG10473	11B18	CG10473	AI544125	AW943840	AY119621
9	LD46389	FBgn0034313	CG5726	11B20	CG5726	AI544146	AW943841	AY070891
9	LD46437	FBgn0020615	SelD	11B22	CG8553	AI514756	AW943844	AY095058
9	LD46453	FBgn0031390	CG4263	11B24	CG31671	AI514768	AW943845	AY051997
9	LD46465	FBgn0034814	CG9890	11D2	CG9890	AI514778	AW943846	AY061510
9	LD46483	FBgn0026582	CG9418	11D4	CG9418	AI514794	AW943847	AY058722
9	LD46494	FBgn0031611	CG17840	11D6	CG17840	AI514800	AW943848	AY058723
9	LD46502	FBgn0022984	qkr58E-3	11D8	CG3584	AI514804	AW943849	AY058724
9	LD46512	FBgn0028741	CG6355	11D10	CG6355	AI514813	AW943850	AY060436
9	LD46530	FBgn0029676	CG2947	11D12	CG32789	AI514901		AY051998
9	LD46533	FBgn0032643	CG6453	11D14	CG6453	AI514904	AW943851	AY058725
9	LD46538	FBgn0036039	CG18177	11D16	CG18177	AI514906	AW943852	AY060437
9	LD46585	FBgn0061200	Nup153	11D18	CG4453	AI514946	AW943854	AY051999
9	LD46590	FBgn0015623	Cpr	11D20	CG11567	AI514950	AW943855	AY052000
9	LD46713	FBgn0033584	CG7737	11D22	CG7737	AI515040		AY052001
9	LD46723	FBgn0036672	Lmpt	11D24	CG32171	AI515048	AW943863	AY069696
9	LD46760	FBgn0030038	CG1440	11F2	CG1440	AI515079	AW943866	AY118343
9	LD46767	FBgn0004868	Gdi	11F4	CG4422	AI515084	AW943868	AY069697
9	LD46817	FBgn0030457	CG12096	11F6	CG12096	AI515119	AW943870	AY069698
9	LD46853	FBgn0004838	Hrb27C	11F8	CG10377	AI515149	AW943872	AY069699
9	LD46862	FBgn0032517	CG7099	11F10	CG7099	AI515156	AW943873	AY052002
9	LD46868	FBgn0034046	CG8253	11F12	CG8253	AI515160	AW943875	AY060439
9	LD46938	FBgn0039013	CG4813	11F14	CG4813	AI515210	AW943879	AY052004
9	LD46952	FBgn0038293	CG6904	11F16	CG6904	AI515219	AW943880	AY052005
9	LD47007	FBgn0037653	CG11982	11F18	CG11982	AI515261	AW943882	AY052007
9	LD47054	FBgn0011741	Actr13E	11F20	CG11678	AI515295	AW943883	AY058726
9	LD47115	FBgn0042106	CG18754	11F22	CG18754	AI515342	AW943885	AY060440
9	LD47143	FBgn0028688	Rpn7	11F24	CG5378	AI515356	AW943886	AY052008
9	LD47223	FBgn0038326	CG5044	11H2	CG5044	AI515405		AY052009
9	LD47230	FBgn0034661	CG4386	11H4	CG4386	AI515410	AW943887	AY052010
9	LD47264	FBgn0029831	CG5966	11H6	CG5966	AI546197	AW943888	AY058727
9	LD47277	FBgn0037185	CG11367	11H8	CG11367	AI515441	AW943889	AY052011
9	LD47289	FBgn0034529	CG16742	11H10	CG16742	AI515451	AW943890	AY052012
9	LD47312	FBgn0036661	CG9705	11H12	CG9705	AI515464	AW943892	AY060441
9	LD47348	FBgn0000410	d	11H14	CG10595	AI515492	AW943893	AY052014
9	LD47384	FBgn0015372	chrw	11H16	CG3870	AI515517		AY122200
9	LD47387	FBgn0037235	CG1103	11H18	CG1103	AI515520	AW943895	AY052015
9	LD47396	FBgn0037632	CG8351	11H20	CG8351	AI515529	AW943896	AY122201
9	LD47441	FBgn0014861	Mcm2	11H22	CG7538	AI515560	AW943901	AY069702
9	LD47462	FBgn0033882	CG13343	11H24	CG13343	AI515576	AW943904	AY052016
9	LD47477	FBgn0033740	CG8828	11J2	CG8828	AI515590	AW943906	AY052018
9	LD47509	FBgn0010220	Dbp45A	11J4	CG12759	AI515613	AW943909	AY058728
9	LD47515	FBgn0033540	CG11887	11J6	CG11887	AI515618	AW943910	AY052019
9	LD47517	FBgn0037360	CG2182	11J8	CG2182	AI515620	AW943911	AY122202
9	LD47530	FBgn0029174	FKBP59	11J10	CG4535	AI515631	AW943912	AY058729
9	LD47536	FBgn0001142	Gs1	11J12	CG2718	AI515636	AW943914	AY058730
9	LD47540	FBgn0033059	CG7845	11J14	CG7845	AI515638	AW943915	AY052020
9	LD47544	FBgn0052633	CG32633	11J16	CG32633	AI515642	AW943916	AY052021
9	LD47549	FBgn0038738	CG4572	11J18	CG4572	AI515647	AW943917	AY052022
9	LD47550	FBgn0033454	CG1671	11J20	CG1671	AI515648	AW943918	BT004480
9	LD47568	FBgn0036263	CG5632	11J22	CG5632	AI515663	AW943921	AY061521
9	LD47579	FBgn0003525	stg	11J24	CG1395	AI515671	AW943922	AY069704
9	LD47602	FBgn0040475	SH3PX1	11L2	CG6757	AI544154	AW943923	AY069705
9	LD47606	FBgn0035765	CG8600	11L4	CG8600	AI544158	AW943924	AY060444
9	LD47616	FBgn0035414	CG14965	11L6	CG14965	AI544167	AW943925	AY052024
9	LD47649	FBgn0031291	CG4124	11L10	CG31657	AI544195	AW943928	AY052027
9	LD47668	FBgn0037443	CG1021	11L12	CG1021	AI544212	AW943929	AY052028
9	LD47671	FBgn0031818	CG9536	11L14	CG9536	AI544215	AW943930	AY075428
9	LD47713	FBgn0031812	CG9523	11L16	CG9523	AI546200	AW943931	AY095059
9	LD47721	FBgn0037920	CG14710	11L18	CG14710	AI546206	AW943942	AY061522
9	LD47736	FBgn0022359	Sodh-2	11L22	CG4649	AI546221	AW943944	AY058731
9	LD47774	FBgn0037967	CG3281	11L24	CG3281	AI546250	AW943945	AY052029
9	LD47795	FBgn0035464	CG12006	11N2	CG12006	AI546267	AW943947	BT003240
9	LD47944	FBgn0035641	CG5568	11N4	CG5568	AI546382	AW943937	AY058733
9	LD47970	FBgn0036301	CG4069	11N6	CG4069	AI546406	AW943938	AY052031
9	LD47989	FBgn0037657	CG11990	11N8	CG11990	AI546421	AW943939	AY061525
9	LD47995	FBgn0034494	CG10444	11N10	CG10444	AI546427	AW943951	AY095060
9	LD48005	FBgn0034802	CG3800	11N12	CG3800	AI546431	AW943952	AY118596
9	LD48015	FBgn0035945	CG5026	11N14	CG5026	AI546440	AW943956	AY069708
9	LP01187	FBgn0050104	CG30104	11N15	CG30104	AI258093	AW943965	AY069711
9	LP01207	FBgn0037852	CG6608	11N18	CG6608	AI258107		AY069712
9	LP01280	FBgn0003138	Ptp61F	11N20	CG9181	AI258156	AW943967	AY069713
9	LP01339	FBgn0033830	CG10814	11N22	CG10814	AI258203	AW943969	AY052032
9	LP01340	FBgn0036226	CG7252	11N24	CG7252	AI258204	AW943970	AY069714
9	LP01469	FBgn0038466	CG8907	11P2	CG8907	AI258314	AW943972	AY058734
9	LP01487	FBgn0000567	Eip74EF	11P4	CG32180	AI258329	AW943973	AY060446
9	LP01646	FBgn0036901	CG8756	11P6	CG8756	AI258444	AW943978	AY118597
9	LP01670	FBgn0002531	Lcp1	11P8	CG11650	AI258464	AW943979	AY070893
9	LP01967	FBgn0031321	CG4947	11P10	CG4947	AI258711	AW943982	AY052033
9	LP02252	FBgn0035199	CG9134	11P12	CG9134	AI258944	AW943988	BT004478
9	LP02557	FBgn0052631	CG32631	11P16	CG32631	AI259199	AW943992	AY058736
9	LP02641	FBgn0030114	CG17754	11P18	CG17754	AI259264	AW943995	AY069720
9	LP02895	FBgn0052475	mthl8	11P20	CG32475	AI259477	AW944001	AY069723
9	LP03005	FBgn0040069	vanin-like	11P22	CG32754	AI259562	AW944005	AY052034
9	LP03106	FBgn0039795	CG1342	11P24	CG1342	AI259640	AW944010	AY061542
10	GH13369	FBgn0003317	sax	9B1	CG1891	AI135563	AW940507	AY058363
10	GH13403	FBgn0033924	CG8613	9B3	CG8613	AI135589	AW940509	AY060693
10	GH13449	FBgn0053092	CG33092	9B5	CG33092	AI135627	AW940512	AY069126
10	GH13557	FBgn0038716	CG7342	9B7	CG7342	AI135711	AW941770	AY060292
10	GH13729	FBgn0033764	CG8776	9B9	CG8776	AI135831	AW940513	AY060294
10	GH13752	FBgn0033464	CG1441	9B11	CG1441	AI135852	AW940514	AY058365
10	GH13802	FBgn0031134	CG1314	9B13	CG1314	AI135889	AW940517	AY058367
10	GH13848	FBgn0035497	CG14995	9B15	CG14995	AI135925	AW940518	AY058369
10	GH13855	FBgn0032073	CG9487	9B17	CG9487	AI135931	AW940519	AY058370
10	GH13879	FBgn0032889	CG9331	9B19	CG9331	AI135948	AW940522	AY070510
10	GH13919	FBgn0017539	Scs-fp	9B21	CG17246	AI135969	AW941773	AY051472
10	GH13968	FBgn0030344	CG2025	9B23	CG2025	AI135991	AW940526	AY070511
10	GH13975	FBgn0031985	CG8683	9D1	CG31756	AI238012	AW940527	AY051475
10	GH13982	FBgn0033663	ERp60	9D3	CG8983	AI135997	AW940528	AY060296
10	GH14066	FBgn0051085	CG31085	9D5	CG31085	AI238079	AW940532	AY058373
10	GH14085	FBgn0003149	Prm	9D7	CG5939	AI238097	AW940535	AY069132
10	GH14092	FBgn0031375	CG7312	9D9	CG31670	AI238101	AW940536	AY060699
10	GH14206	FBgn0031585	CG2955	9D11	CG2955	AI238195	AW940539	AY051479
10	GH14228			9D13		AI238217		AY060300
10	GH14316	FBgn0038115	CG7966	9D15	CG7966	AI238295		AY051481
10	GH14349	FBgn0036680	CG9665	9D17	CG9665	AI238326	AW940544	AY051482
10	GH14422	FBgn0037003	CG18281	9D19	CG18281	AI238386	AW940547	AY075336
10	GH14445	FBgn0037950	HisCl1	9D21	CG14723	AI238407	AW940548	AY060303
10	GH14459	FBgn0037525	CG17816	9D23	CG17816	AI238419	AW940549	AY060702
10	GH14506	FBgn0030706	CG8909	9F1	CG8909	AI238459	AW940554	AY051488
10	GH14596	FBgn0024806	DIP2	9F3	CG7020	AI238539	AW940562	AY119520
10	GH14621	FBgn0031808	CG9507	9F5	CG9507	AI238555	AW940563	AY058382
10	GH14865	FBgn0031702	CG14021	9F7	CG14021	AI238760	AW941804	AY058386
10	GH14884	FBgn0033426	CG1814	9F9	CG1814	AI238776	AW941805	AY058387
10	GH15053	FBgn0015570	alpha-Est2	9F11	CG2505	AI238914	AW940576	AY051497
10	GH15080	FBgn0000635	Fas2	9F13	CG3665	AI238935	AW940577
10	GH15136	FBgn0031522	CG3285	9F15	CG3285	AI238977	AW940580	AY051499
10	GH15286	FBgn0039430	CG5455	9F17	CG5455	AI239107	AW940584	AY051500
10	GH15292	FBgn0035538	CG18314	9F19	CG18314	AI239112	AW940585	AY069139
10	GH15359	FBgn0040273	Spt5	9F21	CG7626	AI292452	AW940587	AY069140
10	GH15453	FBgn0010349	Dhc64C	9H1	CG7507	AI292530	AW940590	AY051501
10	GH15456	FBgn0003116	pn	9H3	CG3461	AI292533	AW940591	AY051502
10	GH15472	FBgn0030717	CG8931	9H5	CG8931	AI292546	AW941809	AY051504
10	GH15485	FBgn0030412	tomosyn	9H7	CG17762	AI292558	AW941811	AY075341
10	GH15507	FBgn0044826	Pak3	9H9	CG14895	AI292571	AW941812	AY060714
10	GH15647	FBgn0034987	CG3363	9H15	CG3363	AI292688	AW940596	AY051505
10	GH15686	FBgn0036319	Ent3	9H17	CG11010	AI292721	AW940597	AY051506
10	GH15731	FBgn0025387	CG12184	9H19	CG12184	AI292752	AW940599	AY051507
10	GH15747	FBgn0029137	Patsas	9H23	CG6618	AI292763	AW941815	AY058389
10	GH15759	FBgn0038398	sxe2	9J1	CG4979	AI292772	AW940600	AY058391
10	GH15768	FBgn0031690	CG7742	9J3	CG7742	AI292779	AW940601	AY058392
10	GH15825	FBgn0034816	CG3085	9J5	CG3085	AI292824		AY058393
10	GH15883	FBgn0042710	Hex-t2	9J7	CG32849	AI292868	AW940604	AY058394
10	GH15945	FBgn0039184	CG6432	9J9	CG6432	AI292914	AW940608	AY089507
10	GH16156	FBgn0038445	CG14891	9J11	CG14891	AI293073		AY058395
10	GH16161	FBgn0028886	CG15279	9J13	CG15279	AI293077	AW940612	AY058396
10	GH16214	FBgn0005536	Mbs	9J15	CG32156	AI293114	AW940614	AY051508
10	GH16240	FBgn0020304	drongo	9J17	CG3365	AI293136	AW940615	AY119526
10	GH16244	FBgn0034552	CG17999	9J19	CG17999	AI293140	AW940616	AY051509
10	GH16383	FBgn0063243	BcDNA:GH16383	9J21		AI293246	AW940620	AY113347
10	GH16395	FBgn0030749	Anxb11	9J23	CG9968	AI293253	AW940623	AY058397
10	GH16413	FBgn0028902	Tektin-A	9L1	CG4767	AI293263	AW940624	AY058398
10	GH16429	FBgn0033272	CG8707	9L3	CG8707	AI293274	AW940625	AY051510
10	GH16431	FBgn0039491	CG6059	9L5	CG6059	AI293276	AW941817	AY051511
10	GH16433	FBgn0032135	GlcAT-S	9L7	CG3881	AI293278	AW941818	AY058399
10	GH16485	FBgn0035170	CG12191	9L9	CG12191	AI293316	AW940628	AY051512
10	GH16590	FBgn0037561	CG9630	9L11	CG9630	AI293359	AW940631	AY051513
10	GH16625	FBgn0029514	312	9L13	CG9166	AI386522	AW941820	AY060311
10	GH16672	FBgn0025680	cry	9L15	CG3772	AI386557	AW940633	AY051514
10	GH16763	FBgn0046793	CG32236	9L17	CG32236	AI386627	AW940637	AY058400
10	GH16914	FBgn0025608	Faf	9L19	CG10372	AI386730	AW940639	AY051515
10	GH16930	FBgn0039321	CG10550	9L21	CG10550	AI386741	AW940641	AY051516
10	GH17085	FBgn0040345	CG3708	9L23	CG3708	AI386812	AW940646	AY058402
10	GH17087	FBgn0029708	CG3556	9N1	CG3556	AI386814	AW940647	AY069152
10	GH17145	FBgn0036673	CG11915	9N3	CG11915	AI386830	AW940649	AY060724
10	GH17186	FBgn0037059	CG10510	9N5	CG10510	AI386847	AW940652	AY058403
10	GH17311	FBgn0030061	CG1785	9N7	CG1785	AI386923	AW940653	AY051518
10	GH17619	FBgn0004242	syt	9N9	CG3139	AI387168	AW940665	AY121623
10	GH17623	FBgn0050159	CG30159	9N11	CG30159	AI387171	AW940666	AY060312
10	GH17632	FBgn0038865	CG10824	9N13	CG10824	AI387179	AW940667	AY058404
10	GH17657	FBgn0034127	CG7848	9N15	CG7848	AI387203	AW940669	AY058405
10	GH17661	FBgn0053056	CG33056	9N17	CG33056	AI387206	AW940670	AY051519
10	GH17676	FBgn0053278	CG33278	9N19	CG18656	AI387218		AY075343
10	GH17724	FBgn0038617	CG12333	9N21	CG12333	AI387248	AW940673	AY094717
10	GH17783			9N23		AI387292	AW940675	AY094718
10	GH17801	FBgn0031356	CG17660	9P1	CG17660	AI387304	AW940676	AY051520
10	GH17891	FBgn0041194	Prat2	9P3	CG10078	AI387378	AW940677	AY095010
10	GH17893	FBgn0003149	Prm	9P5	CG5939	AI387379	AW940678	AY051521
10	GH17919	FBgn0026375	RhoGAPp190	9P7	CG32555	AI387396	AW940679	AY060313
10	GH17930	FBgn0050350	CG30350	9P9	CG30350	AI387406	AW940680	AY051522
10	GH17939	FBgn0032371	CG4983	9P11	CG4983	AI387415	AW940682	AY051523
10	GH17972	FBgn0031491	CG17223	9P13	CG17223	AI387443	AW940684	AY051524
10	GH18009	FBgn0063240	BcDNA:GH18009	9P15		AI387469		AY121624
10	GH18014	FBgn0033188	CG1600	9P17	CG1600	AI387473	AW940687	AY051525
10	GH18016	FBgn0035007	CG3492	9P19	CG3492	AI387474	AW940688	AY051526
10	GH18028	FBgn0023507	CG3835	9P21	CG3835	AI387484	AW940689	AY051527
10	LD44438	FBgn0026198	nbs	13B2	CG6754	AI512537	AW943722	AY061478
10	LD44506	FBgn0038855	CG5745	13B4	CG5745	AI512589	AW943727	AY061479
10	LD44757	FBgn0035021	CG4622	13B6	CG4622	AI512753	AW943739	AY061482
10	LD45056	FBgn0031399	mio	13B8	CG7074	AI512925	AW943759	AY061485
10	LD45152	FBgn0031493	CG3605	13B10	CG3605	AI512970	AW943762	AY061487
10	LD45195	FBgn0035370	CG1240	13B12	CG1240	AI512992	AW943764	AY061488
10	LD45266	FBgn0029999	CG1575	13B14	CG1575	AI513047	AW943773	AY061490
10	LD45317	FBgn0038860	CG10825	13B16	CG10825	AI513133	AW943778	AY069681
10	LD45352	FBgn0024362	CG11412	13B18	CG11412	AI513158	AW943781	AY061492
10	LD45581	FBgn0015903	apt	13B20	CG5393	AI543904	AW943792	AY061493
10	LD45607	FBgn0032166	CG4619	13B22	CG4619	AI543920	AW943795	AY061494
10	LD45751	FBgn0000520	dwg	13B24	CG2711	AI513468	AW943802	AY061495
10	LD45754	FBgn0026079	CG6133	13D2	CG6133	AI513471	AW943803	AY061496
10	LD45843	FBgn0036837	CG18135	13D4	CG18135	AI513638	AW943810	AY061498
10	LD46023	FBgn0032262	CG7384	13D6	CG7384	AI544007	AW943816	AY061500
10	LD46175	FBgn0037912	CG6782	13D12	CG31305	AI514635		AY061503
10	LD46269	FBgn0032925	CG9246	13D14	CG9246	AI546168	AW943829	AY061505
10	LD46344	FBgn0010551	l(2)03709	13D16	CG15081	AI544111	AW943837	AY061508
10	LD46870	FBgn0037220	CG14641	13D18	CG14641	AI515162	AW943876	AY061516
10	LD47410	FBgn0034388	CG15092	13D20	CG15092	AI515537	AW943897	AY061518
10	LD47881	FBgn0032681	CG10283	13D22	CG10283	AI546329	AW943950	AY061523
10	LD47990	FBgn0037636	CG9821	13D24	CG9821	AI546422	AW943940	AY061526
10	LP01149	FBgn0031048	CG12237	13F2	CG12237	AI258061	AW943963	AY061529
10	LP01162	FBgn0035206	CG9186	13F4	CG9186	AI258071	AW943964	AY061530
10	LP01188	FBgn0035238	CG12104	13F6	CG12104	AI258094	AW943966	AY061531
10	LP01328	FBgn0004885	tok	13F8	CG6863	AI258193		AY061532
10	LP01629	FBgn0039760	CG9682	13F10	CG9682	AI258428	AW943977	AY061535
10	LP01681	FBgn0025618	CG12311	13F12	CG12311	AI258474	AW943980	AY095525
10	LP02106	FBgn0020309	crol	13F14	CG14938	AI258817	AW943984	AY061538
10	LP02515	FBgn0035951	CG5068	13F16	CG5068	AI259164	AW943990	AY061540
10	LP02658	FBgn0052772	CG32772	13F18	CG32772	AI259279	AW943996	AY069721
10	LP02726	FBgn0030836	CG8664	13F20	CG8664	AI259334	AW943997	AY070894
10	LP03135	FBgn0034439	CG10062	13F22	CG10062	AI259667	AW944012	AY069727
10	LP03809	FBgn0038975	Nrx-1	13F24	CG7050	AI260118	AW944025	AY069731
10	LP04395	FBgn0032798	CG10132	13H2	CG10132	AI260505	AW944030	AY069732
10	LP06350	FBgn0003470	alpha-Spec	13H4	CG1977	AI257862	AW944063	AY069741
10	LP07235	FBgn0015571	alpha-Est3	13H6	CG1257	AI293962	AW944073	AY069743
10	LP08717	FBgn0002564	Lsp1gamma	13H8	CG6821	AI295166	AW944103	AY069748
10	LP11484	FBgn0003731	Egfr	13H10	CG10079	AI297225	AW944146	AY069754
10	LP11503	FBgn0024753	Flo-2	13H12	CG32593	AI297239	AW944147	AY069755
10	LP11520	FBgn0039427	CG5447	13H14	CG5447	AI297255	AW944148	AY061563
10	LP11612	FBgn0036436	CG4914	13H16	CG4914	AI297333	AW944150	AY061564
10	LP11629	FBgn0033504	CAP	13H18	CG18408	AI297346	AW944151	AY061565
10	LP11751	FBgn0023508	CG3573	13H20	CG3573	AI297452	AW944153	AY061566
10	LP12231	FBgn0053128	CG33128	13H24	CG33128	AI297825	AW944155	AY069757
10	SD01727			13J2		AI530939	AW944200	AY061570
10	SD01935	FBgn0044441	HMS-Beagle\pol	13J4	TE19622	AI531061	AW944209	AY061571
10	SD02261	FBgn0036904	CG8743	13J6	CG8743	AI531287	AW944226	AY070709
10	SD02660	FBgn0050492	CG30492	13J8	CG30492	AI531566	AW944257	AY061574
10	SD02746	FBgn0040777	CG14767	13J10	CG14767	AI541587	AW944261	AY061575
10	SD02991	FBgn0041781	SCAR	13J14	CG4636	AI531743	AW944276	AY061579
10	SD03057	FBgn0033890	CG13350	13J16	CG13350	AI531792	AW944281	AY061581
10	SD03119	FBgn0016977	spen	13J18	CG18497	AI531840	AW944286	AY075571
10	SD03311	FBgn0046991	BcDNA:SD03311	13J20	TE19139	AI531985	AW944300	AY061584
10	SD04017	FBgn0033434	CG1902	13J22	CG1902	AI532481	AW944339	AY061588
10	SD04091	FBgn0011656	Mef2	13J24	CG1429	AI532551	AW944344	AY061589
10	SD04231	FBgn0033980	Cyp6a20	13L2	CG10245	AI532649	AW944350	AY061590
10	SD04273	FBgn0030289	CG1597	13L4	CG1597	AI532685	AW944352	AY061591
10	SD04291	FBgn0000482	dor	13L6	CG3093	AI532702	AW944354	AY061592
10	SD04745	FBgn0032678	CG12750	13L8	CG12750	AI533057	AW944383	AY061596
10	SD04822	FBgn0036946	CG13812	13L10	CG32223	AI533109	AW944387	AY061597
10	SD04909	FBgn0033156	Incenp	13L12	CG12165	AI533169	AW944390	AY061598
10	SD05291	FBgn0030993	CG7635	13L14	CG7635	AI533468	AW944409	AY061599
10	SD06362	FBgn0031022	CG12204	13L16	CG12204	AI533976	AW944453	AY061603
10	SD06366	FBgn0030216	spri	13L18	CG33175	AI533980	AW944454	AY122253
10	SD06923	FBgn0030318	rho-4	13L20	CG1697	AI541770	AW944477	AY061605
10	SD07148	FBgn0028687	Rpt1	13L22	CG1341	AI534348	AW944484	AY061606
10	SD07279	FBgn0032147	IP3K1	13L24	CG4026	AI534456	AW944492	AY061607
10	SD07644	FBgn0030648	CG6340	13N2	CG6340	AI541832	AW944513	AY061611
10	SD07712	FBgn0015376	cutlet	13N4	CG33122	AI534712	AW944520	AY094968
10	SD07907	FBgn0050046	CG30046	13N6	CG30046	AI541936	AW944533	AY070714
10	SD08002	FBgn0027658	gatA	13N8	CG6007	AI541998	AW944538	AY061613
10	SD08136	FBgn0039176	CG13610	13N10	CG13610	AI542069	AW944548	AY061615
10	SD08157	FBgn0004210	puc	13N12	CG7850	AI542084	AW944549	AY061616
10	SD08189	FBgn0039525	CG5646	13N14	CG5646	AI542106		AY061617
10	SD08238	FBgn0052707	CG32707	13N16	CG32707	AI542133	AW944553	AY061618
10	SD09326	FBgn0031261	nAcRbeta-21C	13N18	CG11822	AI542842	AW944588	AY061622
10	SD09427	FBgn0036733	CG6322	13N20	CG6322	AI542912	AW944597	AY061623
10	SD09866	FBgn0000487	Dox-A3	13N22	CG2952	AI546667	AW944610	AY061624
10	SD10251	FBgn0026015	Top3beta	13N24	CG3458	AI543482	AW944623	AY061625
10	SD10307	FBgn0053193	sav	13P2	CG33193	AI543516	AW944627	AY069854
10	SD10476	FBgn0051120	CG31120	13P4	CG31120	AI546715	AW944639	AY061834
10	SD10603	FBgn0031449	CG9892	13P6	CG31689	AI543719	AW944647	AY069863
10	SD10607	FBgn0022960	vimar	13P8	CG3572	AI543723	AW944649	AY069865
10	SD10611	FBgn0038535	CG18212	13P10	CG18212	AI543725	AW944650	AY061628
10	SD10769	FBgn0034447	CG7744	13P12	CG7744	AI544274	AW944659	AY061630
10	SD10857	FBgn0034923	Upf3	13P14	CG11184	AI544336	AW944666	AY069867
10	SD10928	FBgn0035438	PHGPx	13P16	CG12013	AI544386	AW944670	AY061632
10	SD10969	FBgn0031768	CG12393	13P18	CG12393	AI544422	AW944671	AY061633
10	LD27763	FBgn0037081	CG6049	13P20	CG6049	AA949024	AW942775	AY061345
10	LD27791	FBgn0028528	mol	13P22	CG4482	AA949048	AW942776	AY061346
10	LD44815	FBgn0030963	CG7101	13P24	CG7101	AI512785	AW943747	AY061483
13	GH05320			5A3	#N/A	#N/A	#N/A	#N/A
13	GH07762	FBgn0027929	CG33119	5A5	CG33119	AI108572	AI402097	AF160879
13	GH09478	FBgn0028520	CG4891	5A7	CG4891	AI110040	AW940333	AY060668
13	GH09688	FBgn0027844	CAH1	5A9	CG7820	AI110179	AW940323	AY058327
13	GH12215	FBgn0028370	kek3	5A13	#N/A	#N/A	#N/A	#N/A
13	GH12581	FBgn0020415	Idgf2	5A15	CG4475	AI134980		AY060686
13	GH13704			5A17	#N/A	#N/A	#N/A	#N/A
13	GH14032	FBgn0028877	CG31732	5A19	CG31732	AI238048	AW940530	AY051476
13	GH01073	FBgn0027617	CG5808	5A21	CG5808	AI062031	AI513085	AF132148
13	GH02203	FBgn0016078	wun	5C1	CG8804	AI062852	AI401851	AF145595
13	GH02220	FBgn0027615	CG6404	5C3	CG6404	AI062867	AI401850	AF145596
13	GM12270	FBgn0010621	Cct5	5C5	CG8439	AA736153		AF172635
13	GM12291	FBgn0021795	Tapdelta	5C7	CG9035	AA736160		AF160894
13	GM13220	FBgn0020392	Nmt	5C9	CG7436	AA803458	AI518949	AF132556
13	GM13640	FBgn0011425	DNAprim	5C11	CG5553	AA803612	AW941369	AF160895
13	GM14618	FBgn0022023	eIF-3p40	5C13	CG9124	AA821117	AW941397	AF160896
13	GM14838	FBgn0021944	Coprox	5C15	CG3433	AA821192	AI519023	AF160897
13	HL08053	FBgn0022073	Thor	5C17	CG8846	AA699260	AW941465	AF132557
13	HL08134			5C19	#N/A	#N/A	#N/A	#N/A
13	LD21334	FBgn0020236	ATPCL	5C21	CG7600	AA735448	AI455129	AF132166
13	LD21772	FBgn0021761	Nup154	5C23	CG4579	AA816932	AW942613	AF160944
13	LD22017			5E1	#N/A	#N/A	#N/A	#N/A
13	LD23835	FBgn0025458	Bub1	5E3	CG7838	AA820292	AI455383	AF132565
13	LD24220	FBgn0023081	gek	5E5	CG4012	AA820473	AW942696	AY051698
13	LD24380	FBgn0028388	capt	5E7	CG5061	AA820579	AI455463	AF132566
13	LD24440	FBgn0011327	Uch-L3	5E9	CG3431	AA820622	AI455476	AF132567
13	LD24449			5E11	#N/A	#N/A	#N/A	#N/A
13	LD24485	FBgn0004507	GlyP	5E13	CG7254	AA820654	AW942707	AF160947
13	LD24492	FBgn0028737	Ef1beta	5E15	CG6341	AA820658		AF172636
13	LD24527	FBgn0037555	Ada2S	5E17	CG9638	AA820681	AI455492	AY058546
13	LD24639	FBgn0027501	CG9535	5E19	CG9535	AA820763	AI455511	AF145686
13	LD30622	FBgn0036513	Tfb2	5G3	CG7764	AA950675	AW943041	AY058612
13	LD32407	FBgn0001977	l(2)35Bg	5G5	CG4180	AA951718	AW943133	AY060402
13	LD33192	FBgn0028539	CG31731	5G9	CG31731	AA978969	AW943169	AY051824
13	LD33443			5G11	#N/A	#N/A	#N/A	#N/A
13	LP04791	FBgn0028532	CG7968	5G17	#N/A	#N/A	#N/A	#N/A
13	LP05416			5G19	#N/A	#N/A	#N/A	#N/A
13	LP05465	FBgn0028545	CG8942	5G21	#N/A	#N/A	#N/A	#N/A
13	LP05733	FBgn0028533	CG7953	5G23	CG7953	AI257386	AW944052	AY069738
13	LP07553	FBgn0010497	l(2)01810	5I1	CG5304	AI294232	AW944082	AY061548
13	LP11031			5I3	#N/A	#N/A	#N/A	#N/A
13	GH02288	FBgn0029175	Ext2	5I7	CG33038	AI062914	AI401855	AF145598
13	GH02340	FBgn0028504	CG12182	5I9	CG12182	AI062951	AI401856	AF181622
13	GH02384	FBgn0051683	CG31683	5I11	CG31683	AI062988	AI401857	AF145599
13	GH02396	FBgn0010288	Uch	5I13	CG4265	AI062998	AI401858	AF145600
13	GH02419	FBgn0027611	CG6206	5I15	CG6206	AI063010	AI401859	AF145601
13	GH02431	FBgn0027610	CG8790	5I17	CG8790	AI063021	AI401861	AF145602
13	GH02435	FBgn0027609	morgue	5I19	CG15437	AI063025	AI401862	AF145603
13	GH02439	FBgn0027608	CG2082	5I21	CG2082	AI063028	AI401863	AF145604
13	GH02505	FBgn0003249	Rh3	5I23	CG10888	AI063070	AI401867	AF184224
13	GH02536	FBgn0027607	CG8230	5K1	CG8230	AI063087		AF132149
13	GH02636	FBgn0041150	hoe1	5K3	CG12787	AI063134	AI401871	AF145605
13	GH02678	FBgn0027605	CG6842	5K5	CG6842	AI063162	AI401872	AF145606
13	GH02712	FBgn0027604	CG30494	5K7	CG30494	AI063187	AI401874	AF145607
13	GH02751	FBgn0027603	Ulp1	5K9	CG12359	AI063209	AI401876	AF145608
13	GH02833	FBgn0027602	CG8611	5K11	CG8611	AI063259	AI401880	AF145609
13	GH02901	FBgn0027601	CG9009	5K13	CG9009	AI064674	AI401884	AF145610
13	GH02921	FBgn0027930	CG1102	5K15	CG1102	AI064688	AI401886	AF145611
13	GH02974	FBgn0000077	amx	5K17	CG12127	AI061848	AI401888	AF181623
13	GH02976	FBgn0027600	CG4778	5K19	CG4778	AI061850	AI401889	AF145612
13	GH03016	FBgn0028699	Rh50	5K21	CG7499	AI061881	AI401894	AF181624
13	GH03108	FBgn0027599	CG2790	5K23	CG2790	AI063356	AI401899	AF145613
13	GH03163	FBgn0027598	CG31012	5M1	CG31012	AI063388	AI401901	AF145614
13	GH03186	FBgn0016059	Sema-1b	5M3	CG6446	AI063398	AI401902	AF181625
13	GH03377	FBgn0027597	CG17712	5M5	CG17712	AI063513	AI401909	AF145615
13	GH03482	FBgn0027596	CG10249	5M7	CG10249	AI063587	AI401914	AF145616
13	GH03502	FBgn0027595	CG5629	5M9	CG5629	AI063596	AI401915	AF132150
13	GH03529	FBgn0027594	drpr	5M11	CG2086	AI063616	AI401917	AF145617
13	GH03683	FBgn0015324	Vha26	5M13	CG1088	AI063718	AI401922	AF145618
13	GH03693	FBgn0027593	CG3799	5M15	CG3799	AI063728	AI401924	AF145619
13	GH03694	FBgn0028500	CG9063	5M17	CG9063	AI063729	AI401925	AF181626
13	GH03922	FBgn0027592	Arc105	5M19	CG4184	AI063829	AI401933	AF145620
13	GH03937			5M21		AI063841	AI401935	AF145621
13	GH04120	FBgn0028499	CG7985	5M23	CG7985	AI107319	AI401941	AF181627
13	GH04637	FBgn0028497	CG3530	5O3	CG3530	AI064273	AI401960	AF181629
13	GH04666	FBgn0019960	CG6455	5O5	CG6455	AI064297	AI401962	AF145623
13	GH04753	FBgn0027590	CG16936	5O7	CG16936	AI064369	AW940178	AF132151
13	GH04802	FBgn0027589	CG1688	5O9	CG1688	AI064396	AI401971	AF145624
13	GH04922	FBgn0028496	CG30116	5O11	CG30116	AI064481	AI401980	AF181630
13	GH04962	FBgn0027588	CG14476	5O15	CG14476	AI064513	AI401986	AF145625
13	GH04978	FBgn0027587	CG7028	5O17	CG7028	AI064527	AI401989	AF145626
13	GH05095	FBgn0028494	CG6424	5O19	CG6424	AI064629	AI401995	AF181632
13	GH05536	FBgn0027586	CG5867	5O23	CG5867	AI107709	AI402010	AF145628
13	LD24618	FBgn0011205	fbl	6A1	CG5725	AA820746	AI455506	BT004483
13	LD24628	FBgn0004362	HmgD	6A3	CG17950	AA820753	AI455508	AY118333
13	LD24633	FBgn0037314	CG12000	6A5	CG12000	AA820758	AI455509	AY118936
13	LD24646	FBgn0051453	CG31453	6A7	CG31453	AA820768	AI455513	AY094800
13	LD24677	FBgn0034158	CG5522	6A9	CG5522	AA820790	AI455519	AY118334
13	LD24679	FBgn0037537	CG2767	6A11	CG2767	AA820792	AI455520	AY118937
13	LD24696	FBgn0033101	CG9436	6A13	CG9436	AA820803	AI455522	AY118938
13	LD24721	FBgn0032640	CG5094	6A15	CG5094	AA820817	AI455528	AY094801
13	LD24780	FBgn0039867	CstF-50	6A17	CG2261	AA820864	AI455538	AY094802
13	LD24889	FBgn0004888	Scsalpha	6A19	CG1065	AA820942	AI455554	AY089549
13	LD24904	FBgn0010348	Arf79F	6A21	CG8385	AA820950	AI455558	AY060375
13	LD24929	FBgn0034432	CG7461	6A23	CG7461	AA820969	AI455564
13	GH02222	FBgn0033320	CG8586	6C1	CG8586	AI062869	AI401852	AY118726
13	GH02426	FBgn0053111	CG33111	6C3	CG33111	AI063016	AI401860
13	GH02459	FBgn0036286	CG10616	6C5	CG10616	AI063041	AI401865
13	GH02581	FBgn0023535	arg	6C7	CG18104	AI063105	AI401868	BT004504
13	GH02759	FBgn0010213	Sod2	6C11	CG8905	AI063212	AI401877	BT004505
13	GH02773	FBgn0016715	Reg-2	6C13	CG3200	AI063221	AI401878	AY122086
13	GH02816	FBgn0026593	CG5707	6C15	CG5707	AI063246	AI401879	AY058274
13	GH02866	FBgn0034704	CG6758	6C17	CG6758	AI064648	AI401882
13	GH03014	FBgn0042135	CG18812	6C19	CG18812	AI061879	AI401892	AY122088
13	GH03029	FBgn0035528	CG15012	6C21	CG15012	AI063296	AI401895	BT001382
13	GH03051	FBgn0046114	Gclm	6C23	CG4919	AI063313	AI401896	BT003312
13	GH03475	FBgn0038771	CG4390	6E1	CG4390	AI063582	AI401913	AY118729
13	GH03623	FBgn0036619	CG4784	6E3	CG4784	AI063675	AI401921	AY069040
13	GH03795	FBgn0036035	CG18178	6E5	CG18178	AI063810	AI401928	BT001385
13	GH03826	FBgn0033459	CG12744	6E7	CG12744	AI109111	AI401930	AY122089
13	GH03980	FBgn0014000	Os9	6E9	CG10658	AI063875	AI401936	AY118294
13	GH04024	FBgn0035860	CG8023	6E11	CG8023	AI063908	AI401937	AY122090
13	GH04025	FBgn0016698	Ptpa	6E13	CG3289	AI063909	AI401938	AY060614
13	GH04031	FBgn0014032	Sptr	6E15	CG12117	AI063914	AI401939	AY118731
13	GH04125	FBgn0028988	Spn1	6E17	CG9456	AI107322	AI401942
13	GH04205	FBgn0038749	CG4468	6E19	CG4468	AI063971	AI401946	AY118295
13	GH04238	FBgn0034920	CG5597	6E21	CG5597	AI063996	AI401948	AY118734
13	GH04442	FBgn0032428	CG6405	6E23	CG6405	AI064165	AI401951	AY060619
13	GH04518	FBgn0011837	Tis11	6G1	CG4070	AI064216	AI401954	AY122091
13	GH04557	FBgn0030679	CG8206	6G3	CG8206	AI107404	AI401955	AY122092
13	GH04560	FBgn0042138	CG18815	6G5	CG18815	AI107407	AI401957	AY094672
13	GH04589	FBgn0032814	CG10366	6G7	CG10366	AI064243	AI401958	AY122093
13	GH04664	FBgn0013342	n-syb	6G9	CG17248	AI064295	AI401961	AY069045
13	GH04717	FBgn0032123	Oatp30B	6G11	CG3811	AI064338	AI401965	BT001387
13	GH04863	FBgn0035515	CG14997	6G15	CG14997	AI064435	AI401975	BT001388
13	GH04877	FBgn0037302	CG10233	6G17	CG10233	AI064446	AI401977	AY060630
13	GH04919	FBgn0037372	CG2091	6G19	CG2091	AI064479	AI401979	BT001389
13	GH04973	FBgn0032790	CG10194	6G21	CG10194	AI064523	AI401987	AY118739
13	GH04989	FBgn0029709	CG3564	6G23	CG3564	AI064537	AI401990	AY060633
13	GH05321	FBgn0035670	CG10472	6I1	CG10472	AI107573	AI402003	AY122094
13	GH05406	FBgn0030692	mRpS30	6I3	CG8470	AI107626	AI402006	AY122095
13	GH05615	FBgn0039298	to	6I5	CG11853	AI107767	AI402015	AY122096
13	GH05665	FBgn0037688	CG9356	6I7	CG9356	AI107810	AI402016	AY118742
13	GH05668	FBgn0029508	Tsp42Ea	6I9	CG18817	AI107813	AI402017	AY069049
13	GH05812	FBgn0022986	qkr58E-1	6I11	CG3613	AI107920	AI402027	AY118745
13	GH06023	FBgn0022246	Rpp30	6I13	CG11606	AI106799	AI402034	AY075315
13	GH06302	FBgn0035495	CG14989	6I15	CG14989	AI107018	AI402043	AY069052
13	GH06673	FBgn0034796	CG3700	6I19	CG3700	AI106615	AI402051	AY069055
13	GH06679	FBgn0030481	CG1662	6I21	CG1662	AI106621	AI402052	AY122097
13	GH06781	FBgn0034390	CG15093	6I23	CG15093	AI108060	AI402055	AY069057
13	GH07049	FBgn0036106	CG6409	6K1	CG6409	AI108258	AI402056	AY118749
13	GH07085	FBgn0032394	CG6746	6K3	CG6746	AI108284	AI402061	AY069058
13	GH07181	FBgn0036367	CG10116	6K5	CG10116	AI108362	AI402064	AY070495
13	GH07209	FBgn0025712	CG13920	6K7	CG13920	AI108384	AI402067	AY069059
13	GH07481	FBgn0038194	Cyp6d5	6K11	CG3050	AI108995	AI402085	AY118299
13	GH07572	FBgn0020496	CtBP	6K13	CG7583	AI109063	AI402087	AY060646
13	GH07821	FBgn0039555	mRpS22	6K17	CG12261	AI108618	AI402103
13	GH07855	FBgn0033287	CG8701	6K19	CG8701	AI108646	AI402105	AY060648
13	GH08043	FBgn0037538	CG3223	6K21	CG3223	AI108786	AI402114	AY118753
13	GH08192	FBgn0029801	CG15771	6K23	CR33074	AI108885	AI402122	AY075319
13	GH08205	FBgn0034871	CG3906	6M1	CG3906	AI108893	AI402123	AY075320
13	GH08220	FBgn0053248	CG33248	6M3	CG1846	AI108903	AI402124	AY122099
13	GH08303	FBgn0036764	CG5535	6M5	CG5535	AI109182	AI402126	AY118300
13	GH08318	FBgn0039827	CG1544	6M7	CG1544	AI109196	AI402128	AY118301
13	GH08677	FBgn0005322	nmd	6M11	CG5395	AI109466	AI402143	AY119493
13	GH08782	FBgn0031376	CG10908	6M13	CG10908	AI109557	AI402146	AY069069
13	GH08902	FBgn0043783	CG32444	6M15	CG32444	AI109655	AI402153	AY094690
13	GH08974	FBgn0037955	CG6950	6M17	CG6950	AI109715	AI402155	AY094691
13	GH09035	FBgn0036848	CG10424	6M19	CG10424	AI109745	AI402157	AY060665
13	GH09173	FBgn0020545	kraken	6M21	CG3943	AI109811	AI402163	AY118303
13	GH09240	FBgn0032012	CG7870	6M23	CG7870	AI109858	AI402165	AY094692
13	GH09436	FBgn0036116	CG7888	6O1	CG7888	AI110012	AI402176
13	GH09630	FBgn0032512	CG9305	6O3	CG9305	AI110147	AI402181
13	GH09638	FBgn0032030	CG17293	6O5	CG17293	AI110152	AI402182	AY069081
13	GH09647	FBgn0033373	CG8080	6O7	CG8080	AI110156	AI402183	AY118304
13	GH09650	FBgn0030671	CG8134	6O9	CG8134	AI110159	AI402184	AY094695
13	GH09810	FBgn0011576	Cyp4d2	6O11	CG3466	AI113485	AI402187	AY118763
13	GH09876	FBgn0046302	CG10650	6O13	CG10650	AI113544	AI402190	AY118764
13	GH10091	FBgn0052445	CG32445	6O15	CG32445	AI113677	AI402194	AY122103
13	GH10244	FBgn0038662	CG14290	6O17	CG14290	AI113788	AI402198	AY095174
13	GH10422	FBgn0036237	viaf1	6O19	CG18593	AI113913	AI402205	AY122105
13	GH10451	FBgn0011581	Dms	6O21	CG6440	AI113930	AI402208	AY075325
13	GH10531	FBgn0000038	nAcRbeta-64B	6O23	CG11348	AI133822	AI402216	AY075326
13	GH10120	FBgn0027556	CG4928	5A4	CG4928	AI113690		AF145657
13	LD23181	FBgn0027506	EDTP	5A6	CG6542	AA817519		AF145681
13	LD27979	FBgn0028470	CG5208	5A8	CG5208	AA949181		AF184229
13	LD28247	FBgn0027498	CG2061	5A10	CG2061	AA949375		AF145689
13	LD28419	FBgn0028468	rtet	5A12	CG5760	AA949565		AF181656
13	LD28657	FBgn0027497	CG1098	5A14	CG1098	AA950122		AF145690
13	LD33829	FBgn0001139	gro	5A20	CG8384	AA979328		AF145695
13	LD34343	FBgn0027492	wdb	5A22	CG5643	AA979640		AF145696
13	LD34475	FBgn0028467	CG11070	5A24	CG11070	AA990665		AF181657
13	LD21129	FBgn0027537	CG11092	5C2	CG11092	AA735336	AI455097	AF132159
13	LD21177	FBgn0027091	Aats-cys	5C4	CG8431	AA735359	AI455104	AF132160
13	LD21192	FBgn0027535	botv	5C6	CG15110	AA735367	AI455106	AF132161
13	LD21213	FBgn0027534	CG11006	5C8	CG11006	AA735379	AI455110	AF132162
13	LD21248	FBgn0028671	Vha100-1	5C10	CG1709	AA735400	AI455116	AF132163
13	LD21293	FBgn0027532	CG7139	5C12	CG7139	AA735431	AI455123	AF132164
13	LD21304	FBgn0015527	pen	5C14	CG1685	AA735435	AI455125	AF132165
13	LD21334	FBgn0020236	ATPCL	5C16	CG7600	AA735448	AI455129	AF132166
13	LD21383	FBgn0027835	Dp1	5C18	CG5170	AA735481	AI455138	AF132167
13	LD21403	FBgn0027529	CG8920	5C20	CG8920	AA735487	AI455139	AF132168
13	LD21405	FBgn0027528	CG9634	5C22	CG9634	AA735489	AI455141	AF132169
13	LD21503	FBgn0027527	Osi6	5C24	CG1151	AA735552	AI455157	AF132170
13	LD21529	FBgn0027525	CG7686	5E4	CG7686	AA735565	AW942595	AF132172
13	LD21537	FBgn0027524	CG3909	5E6	CG3909	AA735568	AI455161	AF132174
13	LD21570	FBgn0015283	Pros54	5E8	CG7619	AA735583	AI455167	AF132175
13	LD21623	FBgn0026702	l(1)G0045	5E10	CG32763	AA735616	AI455177	AF132176
13	LD21643	FBgn0027522	CG3231	5E12	CG3231	AA735628	AI455179	AF132177
13	LD21675	FBgn0027521	CG3679	5E14	CG3679	AA735648	AI455189	AF132178
13	LD21677	FBgn0027835	Dp1	5E16	CG5170	AA735650	AW942607	AF132179
13	LD21719	FBgn0021847	l(2)k14710	5E18	CG8325	AA816914	AI455199	AF132180
13	LD21720	FBgn0027518	CG7609	5E20	CG7609	AA816915	AI455200	AF132181
13	LD21723	FBgn0028695	Rpn1	5E22	CG7762	AA816918	AI455201	AF132182
13	LD21735	FBgn0028670	Vha100-2	5E24	CG18617	AA816924	AI455204	AF132183
13	LD21753	FBgn0000709	fliI	5G2	CG1484	AA735681	AI455208	AF132184
13	LD21794	FBgn0027515	CG7115	5G4	CG7115	AA816936	AI455214	AF132185
13	LD21815	FBgn0011606	Klp3A	5G6	CG8590	AA816942	AI455216	AF132186
13	LD21969	FBgn0001491	l(1)10Bb	5G8	CG1639	AA817006	AI455226	AF132187
13	LD22004	FBgn0004108	Nrt	5G10	CG9704	AA817019	AI455228	AF132188
13	LD22033	FBgn0027513	CG8262	5G12	CG8262	AA817037	AI455231	AF132189
13	LD22087	FBgn0027512	CG10254	5G14	CG10254	AA817067	AI455235	AF132190
13	LD22117	FBgn0001206	Hmr	5G16	CG1619	AA817081	AI455237	AF132191
13	LD22238	FBgn0067864	Patj	5G20	CG12021	AA817118	AI455245	AF132193
13	LD22320	FBgn0027509	CG7261	5G22	CG7261	AA817154	AI455254	AF132194
13	LD22322	FBgn0021764	sdk	5G24	CG5227	AA817156	AI455256	AF132195
13	LD22548	FBgn0027508	CG4719	5I2	CG4719	AA817310	AI455279	AF132196
13	LD22582	FBgn0005632	faf	5I4	CG1945	AA817335	AI455285	AF145677
13	LD22679	FBgn0027507	CG1344	5I6	CG1344	AA817408	AI455291	AF145678
13	LD22726	FBgn0001978	stc	5I8	CG3647	AA820112	AI455296	AF145679
13	LD22910	FBgn0028476	CG15817	5I10	CG15817	AA817453	AI455307	AF181650
13	LD23107	FBgn0000146	aub	5I12	CG6137	AA817492	AI455313	AF145680
13	LD23336	FBgn0027505	rab3-GAP	5I16	CG7061	AA817539	AI455323	AF145682
13	LD23587	FBgn0028475	CG10221	5I20	CG10221	AA817605	AI455339	AF181652
13	LD23634	FBgn0028474	CG4119	5I22	CG4119	AA820162	AI455349	AF181653
13	LD23830	FBgn0028473	CG8801	5I24	CG8801	AA820288	AI455382	AF181654
13	LD23876	FBgn0027503	CG11970	5K2	CG11970	AA820317	AI455392	AF145684
13	LD24702	FBgn0027500	CG17286	5K4	CG17286	AA820804	AI455523	AF145687
13	GH05563	FBgn0025633	CG13366	5K6	CG13366	AI107734	AI402011	AF181633
13	GH05582	FBgn0027585	CG8740	5K8	CG8740	AI107747	AI402013	AF145629
13	GH05741	FBgn0027584	CG4757	5K10	CG4757	AI107870	AI402023	AF145630
13	GH06026	FBgn0027583	CG7601	5K12	CG7601	AI106802	AI402035	AF145631
13	GH06048			5K16		AI106819	AI402038	AF184225
13	GH06180	FBgn0004925	eIF-2alpha	5K18	CG9946	AI106919	AI402039	AF145633
13	GH06193	FBgn0027581	CG6191	5K20	CG6191	AI106930	AI402040	AF145634
13	GH06348	FBgn0027580	CG1516	5K22	CG1516	AI107059	AW940226	AF132152
13	GH06451	FBgn0027092	Aats-asn	5K24	CG10687	AI107139	AI402048	AF181634
13	GH06717	FBgn0028491	CG2930	5M2	CG2930	AI106648	AI517958	AF181635
13	GH07066	FBgn0027579	CG5508	5M4	CG5508	AI108269	AI402059	AF145635
13	GH07188	FBgn0027578	CG14526	5M6	CG14526	AI108369	AI402065	AF145636
13	GH07269	FBgn0028490	CG31705	5M8	CG31705	AI108438	AI402071	AF181636
13	GH07283	FBgn0040483	Caps	5M10	CG18026	AI108449	AI402072	AF145637
13	GH07290	FBgn0001986	l(2)35Df	5M12	CG4152	AI108454	AI402074	AF145638
13	GH07346	FBgn0027574	CG5815	5M16	CG5815	AI108499	AI402079	AF145640
13	GH07466	FBgn0015541	sda	5M18	CG5518	AI108981	AI402084	AF145641
13	GH07485	FBgn0027572	CG5009	5M20	CG5009	AI108999	AI402086	AF145642
13	GH07626	FBgn0027571	CG3523	5M22	CG3523	AI106701	AI402090	AF145643
13	GH07643	FBgn0027570	Nep2	5M24	CG9761	AI106716	AI402091	AF132153
13	GH07688	FBgn0027569	CG7207	5O2	CG7207	AI106753	AI402093	AF145644
13	GH07774	FBgn0027568	CG5366	5O4	CG5366	AI108584	AI402098	AF145645
13	GH07910			5O6		AI108689	AI402109	AF181637
13	GH07921	FBgn0027567	CG8108	5O8	CG8108	AI108698	AI402110	AF145646
13	GH08312	FBgn0000416	Sap-r	5O10	CG12070	AI109190	AI402127	AF145647
13	GH08385	FBgn0027565	CG5498	5O12	CG5498	AI109252	AI402131	AF145648
13	GH08388	FBgn0027564	CG3149	5O14	CG3149	AI109255	AI402132	AF145649
13	GH08420	FBgn0027563	CG9631	5O16	CG9631	AI109279	AI402133	AF145650
13	GH08636	FBgn0028579	phtf	5O18	CG3268	AI109438	AI402141	AF181638
13	GH08773	FBgn0027562	CG10345	5O20	CG10345	AI109548	AI402145	AF145651
13	GH08789	FBgn0027561	CG18659	5O22	CG18659	AI109563	AI402148	AF145652
13	GH08860	FBgn0027560	Tps1	5O24	CG4104	AI109620	AI402150	AF145653
13	GH08865	FBgn0027559	CG3975	5B1	CG3975	AI109625	AI402151	AF145654
13	GH09045	FBgn0028487	CG9611	5B3	CG9611	AI109748	AI402158	AF184226
13	GH09147	FBgn0027558	pgant3	5B5	CG4445	AI109795	AI402161	AF145655
13	GH09317	FBgn0008635	betaCop	5B7	CG6223	AI109920	AI402169	AF145656
13	GH09817	FBgn0028485	CG4272	5B11	CG4272	AI113492	AI402188	AF181640
13	GH09945	FBgn0010516	wal	5B13	CG8996	AI113589	AW941747	AF132155
13	GH10148	FBgn0026208	mbf1	5B15	CG4143	AI113713	AW940346	AF132156
13	GH10229	FBgn0027554	CG8042	5B17	CG8042	AI113775	AI402197	AF145658
13	GH10333	FBgn0027553	CG32721	5B21	CG32721	AI113850	AI402202	AF145659
13	GH10614	FBgn0027552	CG10863	5B23	CG10863	AI133861	AI402218	AF145660
13	GH10646	FBgn0026206	mei-P26	5D1	CG12218	AI114015	AI402222	AF145661
13	GH10711	FBgn0027550	CG6495	5D3	CG6495	AI114039	AI402227	AF145662
13	GH10777	FBgn0028484	Ack	5D5	CG14992	AI114097	AI402232	AF181642
13	GH11023	FBgn0027549	CG7927	5D7	CG7927	AI114241	AI402241	AF145663
13	GH11110	FBgn0027548	nito	5D9	CG2910	AI114303	AI402244	AF145664
13	GH11112	FBgn0027547	CG1927	5D11	CG1927	AI114305	AI402245	AF145665
13	GH11263	FBgn0024248	chico	5D13	CG5686	AI114391	AI402254	AF181643
13	GH11288	FBgn0011559	Acp36DE	5D15	CG7157	AI133970	AI402256	AF145666
13	GH11322	FBgn0028482	CG16857	5D17	CG16857	AI133984	AI402258	AF181644
13	GH11415	FBgn0027546	CG4766	5D19	CG4766	AI134065	AI402265	AF145667
13	GH11673	FBgn0027090	Aats-gln	5D21	CG10506	AI134263	AI402269	AF145668
13	GH11688	FBgn0027544	CG2217	5D23	CG2217	AI134275	AI402270	AF145669
13	GH11690	FBgn0024191	sip1	5F1	CG7238	AI134277	AI402271	AF145670
13	GH11973	FBgn0027542	CG6014	5F3	CG6014	AI134496	AI402274	AF145671
13	GH12174	FBgn0027541	CG3274	5F7	CG3274	AI134652	AI402282	AF145672
13	GH12192	FBgn0003071	Pfk	5F9	CG4001	AI134667	AI402283	AF145673
13	GH12326	FBgn0028480	CG17841	5F11	CG17841	AI134779	AI402285	AF181646
13	GH12341	FBgn0003896	tup	5F13	CG10619	AI134793	AI402286	AF145674
13	GH12350	FBgn0026144	CBP	5F15	CG1435	AI134801	AI402287	AF145675
13	GH12495	FBgn0011236	ken	5F17	CG5575	AI134915	AI402290	AF181647
13	GH12504	FBgn0027540	Pif1A	5F19	CG32940	AI134919	AI402291	AF145676
13	GH12558	FBgn0028479	CG4389	5F21	CG4389	AI134961	AI402293	AF181648
13	GH12596	FBgn0023169	SNF1A	5F23	CG3051	AI134993	AI402294	AF181649
13	GH12663	FBgn0027539	CG5807	5H1	CG5807	AI135048	AI520639	AF132157
13	GH13356	FBgn0027538	beta4GalTA	5H3	CG8536	AI135553	AI513247	AF132158
13	LD26050	FBgn0027499	CG12340	5H5	CG12340	AA942040	AW942827	AF145688
13	LD26519	FBgn0028472	CG11371	5H7	CG11371	AA942362	AW942847	AF184228
13	LD29885	FBgn0027496	CG9543	5H9	CG9543	AA949846	AW942996	AF145691
13	LD32788	FBgn0027493	CG17273	5H11	CG17273	AA978745	AW943151	AF145694
13	LD28120	FBgn0028469	CG8062	5H15	CG8062	AA949287	AW942801	AF184230
13	GM13032	FBgn0035896	CG6983	5B2	CG6983	AA801798	AI513219	AY094768
13	GM13395	FBgn0050342	CG30342	5B4	CG30342	AA803524	AI518965	AY118843
13	GM13517	FBgn0036691	CG7842	5B6	CG7842	AA803567	AI518969	AY094770
13	GM13604	FBgn0010405	Pros25	5B8	CG5266	AA803599	AI518972	AY069280
13	GM13767	FBgn0031229	CG3436	5B10	CG3436	AA803646	AI518976	AY070530
13	GM13874	FBgn0014011	Rac2	5B12	CG8556	AA803669	AI518979	AY118845
13	GM13912	FBgn0034050	CG8297	5B14	CG8297	AA803675	AI518981	AY094771
13	GM13948	FBgn0037351	RpL13A	5B16	CG1475	AA803681	AI518982	AY051640
13	GM13959	FBgn0025366	Ip259	5B18	CG5277	AA803684	AW941376	AY118472
13	GM14134	FBgn0023537	CG17896	5B20	CG17896	AA803733	AI518988	AY069284
13	GM14202	FBgn0038183	CG9286	5B22	CG9286	AA803757	AI518991	AY069286
13	GM14222	FBgn0033637	CG9006	5B24	CG9006	AA803769	AI518992
13	GM14307	FBgn0032871	CG2611	5D2	CG2611	AA803798	AI518997	AY051645
13	GM14316	FBgn0036239	CG5684	5D4	CG5684	AA803804	AI518999	AY122139
13	GM14354	FBgn0020255	ran	5D6	CG1404	AA803818	AI519004	AY070533
13	GM14467	FBgn0035233	CG7864	5D8	CG7864	AA803863	AI519006	AY069290
13	GM14481	FBgn0030241	feo	5D10	CG11207	AA803869	AI519009	AY069291
13	GM14501	FBgn0035600	CG4769	5D12	CG4769	AA803872	AI519010	AY094773
13	GM14514	FBgn0038608	CG7670	5D14	CG7670	AA803880	AI519011	AY051647
13	GM14561	FBgn0036847	CG11577	5D16	CG11577	AA803898	AI519012	AY060987
13	GM14590	FBgn0029803	CG15770	5D18	CG15770	AA803906	AI519014	AY075370
13	GM14617	FBgn0039877	CG2118	5D20	CG2118	AA821116	AI519015
13	GM14633	FBgn0032445	CG6153	5D22	CG6153	AA821123	AI519016	AY060988
13	GM14666	FBgn0031628	CG3294	5D24	CG3294	AA821135	AI519018	AY122140
13	GM14788	FBgn0040309	Jafrac1	5F2	CG1633	AA821176	AI519021	AY070534
13	GM14814	FBgn0035593	CG4603	5F4	CG4603	AA821181	AI519022	AY069295
13	GM14877	FBgn0038976	CG7048	5F6	CG7048	AA821208	AI519025	AY051649
13	HL07966	FBgn0004623	Gbeta76C	5F8	CG8770	AA699217	AI518929	AY118886
13	HL08032	FBgn0011241	cbx	5F10	CG10536	AA699248	AI518932	AY051650
13	HL08042	FBgn0004028	wupA	5F12	CG7178	AA699254	AI518936	AY122145
13	HL08052	FBgn0002641	mal	5F14	CG1692	AA699259	AI518938	AY118319
13	HL08191	FBgn0038925	CG6022	5F18	CG6022	AA736226	AI518948	AY118889
13	LD21120	FBgn0027784	Prp18	5F20	CG6011	AA735330	AI455096	AY118327
13	LD21131	FBgn0010226	GstS1	5F22	CG8938	AA735338	AI455098	AY118328
13	LD21134	FBgn0031738	CG9171	5F24	CG9171	AA735341	AI455099
13	LD21171	FBgn0046782	BcDNA:LD21171	5H2	TE19396	AA735356	AI455102	AY058502
13	LD21194	FBgn0033094	CG3403	5H4	CG3403	AA735369	AI455107	AY070538
13	LD21289	FBgn0022893	Df31	5H6	CG2207	AA735428	AI455122	AY051664
13	LD21404	FBgn0023519	mRpL16	5H10	CG3109	AA735488	AI455140	AY058507
13	LD21452	FBgn0038487	CG4060	5H12	CG4060	AA735521	AI455147	BT001478
13	LD21457	FBgn0039836	CG1750	5H14	CG1750	AA735525	AI455148	AY051665
13	LD21545	FBgn0033475	CG12129	5H16	CG12129	AA735572	AI455162	AY118329
13	LD21568	FBgn0001197	His2Av	5H18	CG5499	AA735581	AI455166	AY118910
13	LD21576	FBgn0015268	Nap1	5H20	CG5330	AA735585	AI455168	BT001479
13	LD21589	FBgn0010825	Gug	5H22	CG6964	AA735592	AI455170	AY069476
13	LD21610	FBgn0031876	CG9200	5H24	CG9200	AA735605	AI455174	AY118911
13	LD21679	FBgn0015286	Rala	5J2	CG2849	AA735651	AI455190	AY118912
13	LD21681	FBgn0013548	l(2)dtl	5J4	CG11295	AA735653	AI455191	AY121647
13	LD21713	FBgn0026576	CG5991	5J6	CG5991	AA735667	AI455197	AY121648
13	LD21729	FBgn0020653	Trxr-1	5J8	CG2151	AA735674	AI455202	BT003266
13	LD21828	FBgn0031907	CG5171	5J10	CG5171	AA816945	AI455217	AY118914
13	LD21829	FBgn0037243	CG9853	5J12	CG9853	AA816946	AI455218	BT001480
13	LD21907	FBgn0038252	CG3509	5J14	CG3509	AA816969	AI455221	AY118915
13	LD21957	FBgn0038471	CG5220	5J16	CG5220	AA817000	AI455225	BT001481
13	LD22010			5J18		AA817025	AI455229	AY118916
13	LD22317	FBgn0033381	CG11784	5J20	CG11784	AA817151	AI455253	AY118917
13	LD22559	FBgn0038552	CG18012	5J22	CG18012	AA817319	AI455280	AY118918
13	LD22661	FBgn0032393	CG12264	5J24	CG12264	AA817395	AI455290	AY113363
13	LD22716	FBgn0036846	MESR6	5L2	CG6818	AA820110	AI455295	AY118919
13	LD22885	FBgn0019990	Gcn2	5L4	CG1609	AA817444	AI455306
13	LD23308	FBgn0037710	CG9393	5L6	CG9393	AA817527	AI455321	AY051682
13	LD23523	FBgn0032671	CG7200	5L8	CG7200	AA817569	AI455331	AY051684
13	LD23561	FBgn0039130	CG5854	5L10	CG5854	AA817591	AI455336	BT004487
13	LD23573	FBgn0053156	CG33156	5L12	CG33156	AA817598	AI455337	BT004874
13	LD23595	FBgn0035372	CG12093	5L14	CG12093	AA817612	AI455340	AY122163
13	LD23604	FBgn0030943	CG6540	5L16	CG6540	AA820137	AI455342	AY061318
13	LD23608	FBgn0023477	Tal	5L18	CG2827	AA820141	AI455344	AY118920
13	LD23703	FBgn0014879	Set	5L20	CG4299	AA820206	AI455359	AY118922
13	LD23740	FBgn0014028	SdhB	5L22	CG3283	AA820233		AY118923
13	LD23767	FBgn0033902	CG8309	5L24	CG8309	AA820249	AI455368	AY118924
13	LD23842	FBgn0016041	Tom40	5N4	CG12157	AA820294	AI455384	AY118926
13	LD23846	FBgn0038984	CG5315	5N6	CG5315	AA820298	AI455386	BT001487
13	LD23870	FBgn0037707	RnpS1	5N8	CG16788	AA820315	AI455391	AY118927
13	LD23906	FBgn0034182	CG9640	5N10	CG9640	AA820338	AI455398	AY118928
13	LD23983	FBgn0011761	dhd	5N12	CG4193	AA820396	AI455413	AY118929
13	LD24056	FBgn0011760	ctp	5N14	CG6998	AA820434		AY094798
13	LD24176	FBgn0026262	bip2	5N18	CG2009	AA817654	AI455431	AY118930
13	LD24239	FBgn0030063	CG1789	5N20	CG1789	AA820489	AI455438	AY118931
13	LD24242	FBgn0039558	CG4980	5N22	CG4980	AA820491	AI455440	AY118331
13	LD24318	FBgn0039712	CG15514	5N24	CG15514	AA820534	AI455449	BT001488
13	LD24323	FBgn0001091	Gapdh1	5P2	CG12055	AA820539	AI455451	BT004485
13	LD24340	FBgn0030551	CG11674	5P4	CG11674	AA820549	AI455453	AY118932
13	LD24347	FBgn0029629	CG8636	5P6	CG8636	AA820554	AI455454	AY118933
13	LD24353	FBgn0030891	dik	5P8	CG7098	AA820558	AI455455
13	LD24355	FBgn0034961	CG3163	5P10	CG3163	AA820560	AI455456	AY118934
13	LD24363	FBgn0033178	CG11127	5P12	CG11127	AA820567	AI455460	AY118332
13	LD24434	FBgn0034650	NC2alpha	5P14	CG10318	AA820617	AI455474	AY118935
13	LD24448	FBgn0000173	ben	5P16	CG18319	AA820626	AI455478	AY069527
13	LD24467	FBgn0028990	Spn27A	5P18	CG11331	AA820640	AI455481	BT004486
13	LD24471	FBgn0025336	CG4882	5P20	CG4882	AA820644	AI455483	AY128445
13	LD24482	FBgn0015664	Dref	5P22	CG5838	AA820652	AI455487	BT004872
13	LD24586	FBgn0052409	CG32409	5P24	CG32409	AA820726	AI455504	AY122167
14	LD35637	FBgn0033509	CG12908	7A1	CG12908	AI455906	AW943295
14	LD35644	FBgn0037262	Trap18	7A3	CG1057	AI455912	AW943296	AY061423
14	LD35705	FBgn0004597	CycC	7A5	CG7281	AI455961	AW943299	AY061425
14	LD35950	FBgn0039627	CG11837	7A7	CG11837	AI456103	AW943310	AY061429
14	LD36016	FBgn0035063	Eap	7A9	CG3594	AI456155	AW943315	AY094823
14	LD36173	FBgn0035589	CG4618	7A13	CG4618	AI456282	AW943327	AY061433
14	LD36256	FBgn0011290	Taf12	7A15	CG17358	AI456327	AW943333	AY061435
14	LD36566	FBgn0031143	CG1532	7A17	CG1532	AI456522	AW943348	AY069606
14	LD36705	FBgn0024432	Dlc90F	7A19	CG12363	AI456622	AW943352	AY069608
14	LD36817	FBgn0033874	CG6347	7A21	CG6347	AI456705	AW943357	AY069609
14	LD37139	FBgn0026400	Noa36	7A23	CG10009	AI456959	AW943368	AY122179
14	LD37169	FBgn0031037	CG14207	7C1	CG14207	AI456979	AW943370	AY061439
14	LD37196	FBgn0040494	CG7242	7C3	CG7242	AI456998	AW943373	AY051881
14	LD37358	FBgn0029833	CG5941	7C5	CG5941	AI517986	AW943385	AY051886
14	LD37702	FBgn0036147	CG6199	7C7	CG6199	AI518240	AW943393	AY118559
14	LD38634	FBgn0037544	CG11035	7C11	CG11035	AI519162	AW943434	AY061449
14	LD38910	FBgn0034086	CG8441	7C13	CG8441	AI519357	AW943447	AY061452
14	LD39271	FBgn0032597	CG17904	7C15	CG17904	AI519622	AW943462	AY069623
14	LD39537	FBgn0035955	CG5194	7C21	CG5194	AI519773	AW943472	AY122182
14	LD39576	FBgn0039870	CG1896	7C23	CG1896	AI519794	AW943475	AY061454
14	LD40063	FBgn0032895	CG9335	7E1	CG9335	AI520096	AW943492	AY118565
14	LD40095	FBgn0046247	CG5938	7E3	CG5938	AI520117	AW943493	AY069631
14	LD40224	FBgn0032509	CG6523	7E5	CG6523	AI520162	AW943510	AY061456
14	LD40483	FBgn0015287	RfC40	7E7	CG14999	AI520349	AW943506	AY094829
14	LD41276	FBgn0052207	CG32207	7E21	CG32207	AI514851	AW943556	AY118337
14	LD41421	FBgn0030323	CG2371	7G1	CG2371	AI515759	AW943561	AY069648
14	LD41821	FBgn0039437	CG6447	7G5	CG6447	AI516072	AW943579	BT003571
14	LD42119	FBgn0030306	CG1751	7G7	CG1751	AI516297		AY094832
14	LD43683	FBgn0031097	CG17052	7G23	CG17052	AI512047	AW943674	BT001512
14	LD43688	FBgn0053113	Rtnl1	7I1	CG33113	AI512051	AW943676
14	LD43867	FBgn0032791	CG18094	7I3	CG18094	AI512132	AW943683	AY061471
14	LD45244	FBgn0034451	CG11242	7I21	CG11242	AI513028	AW943768	AY061489
14	LD45253	FBgn0032190	CG5739	7I23	CG5739	AI513037	AW943771	AY122195
14	LD45302	FBgn0003449	snf	7K1	CG4528	AI513073	AW943777	AY061491
14	LD46333	FBgn0032516	CG9293	7K21	CG9293	AI544100	AW943835	AY061507
14	LD46404	FBgn0035393	CG16753	7K23	CG16753	AI514657	AW943842	AY061509
14	LD46418	FBgn0029121	Sras	7M1	CG4852	AI514743	AW943843	AY069692
14	LD46678	FBgn0037490	CG10053	7M5	CG10053	AI515020	AW943861	AY061511
14	LD46714	FBgn0035876	CG7081	7M7	CG7081	AI515041	AW943862	AY061512
14	LD46744	FBgn0027360	Tim10	7M9	CG9878	AI515064	AW943864	AY061513
14	LD47064	FBgn0033485	CG1381	7M13	CG1381	AI515304	AW943884	AY061517
14	LD47508	FBgn0038149	CG9796	7M21	CG9796	AI515612	AW943908	AY061519
14	LD47553	FBgn0038965	CG13852	7M23	CG13852	AI515650	AW943919	AY061520
14	LD47919	FBgn0010431	mtrm	7O1	CG18543	AI546359	AW943933	AY061524
14	LD48009	FBgn0037370	CG1236	7O3	CG1236	AI546435	AW943954	AY122204
14	LD48010	FBgn0037696	CG9362	7O5	CG9362	AI546436	AW943955	AY061527
14	LP01106	FBgn0031079	CG11940	7O9	CG11940	AI258025	AW943962	AY070892
14	LP01332	FBgn0037368	CG1239	7O11	CG1239	AI258197	AW943968	AY061533
14	LP01585	FBgn0031224	CG11454	7O13	CG11454	AI258396	AW943976	AY061534
14	LP01749			7O15		AI258529		AY061536
14	LP01766	FBgn0040732	CG16926	7O17	CG16926	AI258544	AW943981	AY061537
14	LP02120	FBgn0038577	CG12321	7O19	CG12321	AI258830	AW943985	AY061539
14	LP02196	FBgn0026141	Cdlc2	7O21	CG5450	AI258897	AW943987	AY069718
14	LP02570	FBgn0033968	CG10200	7O23	CG10200	AI259210	AW943993	AY118599
14	GH10833	FBgn0032229	CG5045	6A2	CG5045	AI114139	AI402233	AY119497
14	GH10864	FBgn0003738	Tpi	6A4	CG2171	AI114163	AI402234
14	GH10876	FBgn0000477	DNaseII	6A6	CG7780	AI114173	AI402235	AY075328
14	GH11008	FBgn0036713	Mip	6A8	CG6456	AI114228	AI402239	AY118306
14	GH11174	FBgn0052412	CG32412	6A10	CG32412	AI114354	AI402249	AY119500
14	GH11417	FBgn0032049	CG13095	6A16	CG13095	AI134067	AI402266
14	GH12548	FBgn0031860	CG11236	6A20	CG11236	AI134953	AI402292	AY089502
14	GH12636	FBgn0019643	Dat	6A22	CG3318	AI135024	AI402295	AY118780
14	GH01053	FBgn0041707	7B2	6A24	CG1168	AI062015	AW941705	AY119453
14	GH01240	FBgn0004242	syt	6C2	CG3139	AI062148	AW940031	AY119455
14	GH01248	FBgn0053107	CG33107	6C4	CG33107	AI062152	AW940032	AY119456
14	GH01257	FBgn0039342	CG5107	6C6	CG5107	AI062157	AW940033	AY069029
14	GH01508	FBgn0035665	CG6483	6C8	CG6483	AI062337	AW940050	AY095514
14	GH01674	FBgn0040349	CG3699	6C10	CG3699	AI062461	AW940059	AY118722
14	GH01690	FBgn0036732	Oatp74D	6C12	CG7571	AI062476	AW940060	AY095000
14	GH01786	FBgn0035714	CG8549	6C14	CG8549	AI062557		AY094666
14	GH01842	FBgn0002733	HLHmbeta	6C16	CG14548	AI062593	AW940066	AY118723
14	GH01937	FBgn0034069	CG8401	6C18	CG8401	AI062652		AY119458
14	GH02216	FBgn0043841	CG31764	6C20	CG31764	AI062863	AW940079	AY094667
14	GH02315	FBgn0030799	CG4872	6C22	CG4872	AI062931	AW940082	AY075313
14	GH02466	FBgn0035805	CG7506	6C24	CG7506	AI063046	AW940088	AY060605
14	GH02484	FBgn0039543	CG12428	6E2	CG12428	AI063058	AW940099	AY095002
14	GH03003	FBgn0037553	CG18249	6E8	CG18249	AI061869
14	GH03263	FBgn0030100	CG12106	6E10	CG12106	AI063444	AW940126	BT001383
14	GH03581	FBgn0030350	SelG	6E14	CG1844	AI063648	AW941779	AY060611
14	GH03629	FBgn0050412	CG30412	6E16	CG30412	AI063680	AW940136	AY094670
14	GH03773	FBgn0037387	CG1213	6E18	CG1213	AI063793	AW940143	AY119463
14	GH04057	FBgn0030562	CG9400	6E20	CG9400	AI063936		AY128414
14	GH04692	FBgn0052573	CG32573	6E22	CG32573	AI064320	AW940176	AY094673
14	GH04831	FBgn0037251	CG9804	6E24	CG9804	AI064414	AW940179	AY094675
14	GH04850	FBgn0031645	CG3036	6G2	CG3036	AI064426	AW940182	AY119469
14	GH04870	FBgn0033566	CG18004	6G4	CG18004	AI064440		AY119470
14	GH04896	FBgn0050008	CG30008	6G6	CG30008	AI064464	AW940183	AY094676
14	GH04950	FBgn0050079	CG30079	6G8	CG30079	AI064501	AW940185	BT001390
14	GH05088	FBgn0035978	CG4347	6G10	CG4347	AI064623	AW940189	AY089491
14	GH05358	FBgn0038332	CG6136	6G18	CG6136	AI107598	AW940195	AY119472
14	GH05569	FBgn0034660	lox2	6G20	CG4402	AI107738	AW940202	BT001394
14	GH05625	FBgn0004237	Hrb87F	6G22	CG12749	AI107775
14	GH05710			6G24		AI107845	AW940206	AY118743
14	GH05725	FBgn0032898	CG9337	6I2	CG9337	AI107857	AW940207	AY119476
14	GH05731	FBgn0030159	CG9689	6I4	CG9689	AI107860		AY094677
14	GH05933	FBgn0052488	CG32488	6I6	CG32488	AI108010	AW940214	AY094679
14	GH06385	FBgn0063268	BcDNA:GH06385	6I8		AI107091	AW940228	AY119479
14	GH06388	FBgn0033820	CG4716	6I10	CG4716	AI107094	AW940229	BT001399
14	GH06474	FBgn0034664	CG4377	6I12	CG4377	AI107160	AW940232	AY060639
14	GH07384	FBgn0011341	Karybeta3	6I20	CG1059	AI108528	AW940259	BT003793
14	GH07464	FBgn0033327	PGRP-SC1b	6I22	CG8577	AI108979	AW941788	AY060645
14	GH07575	FBgn0034296	CG10912	6I24	CG10912	AI109065	AW940265	AY069060
14	GH07729	FBgn0035403	CG14956	6K2	CG14956	AI108545	AW940268	AY094684
14	GH07879	FBgn0038921	CG6332	6K4	CG6332	AI108666	AW940275	AY094685
14	GH07966	FBgn0025838	CG2652	6K10	CG2652	AI108736	AW940284	AY122098
14	GH07967	FBgn0032899	CG9338	6K12	CG9338	AI108737	AW940285	AY119487
14	GH07971	FBgn0031443	CG17302	6K14	CG17302	AI108741	AW940286	AY119488
14	GH08125	FBgn0034000	CG11808	6K16	CG11808	AI108831	AW940290	AY069065
14	GH08193	FBgn0032507	CG9377	6K18	CG9377	AI108886	AW940295	AY119491
14	GH08448	FBgn0038109	CG11656	6K20	CG11656	AI109304	AW940304	AY094687
14	GH08684	FBgn0015622	Cnx99A	6K22	CG11958	AI109471	AW941797	AY060659
14	GH08760	FBgn0034915	eIF6	6K24	CG17611	AI109537	AW941716	AY094688
14	GH08867	FBgn0002936	ninaA	6M2	CG3966	AI109627	AW941719	AY119494
14	GH09478	FBgn0028520	CG4891	6M4	CG4891	AI110040	AW940333	AY060668
14	GH09791	FBgn0037143	CG7448	6M8	CG7448	AI113472	AW940328	AY121621
14	GH10149	FBgn0031106	Syx16	6M10	CG1467	AI113714	AW940347	BT003305
14	GH10293	FBgn0039228	CG6980	6M12	CG6980	AI113821	AW940356	AY122104
14	GH10306	FBgn0036759	CG5577	6M14	CG5577	AI113829	AW941750	AY094696
14	GH10365	FBgn0051363	CG31363	6M18	CG31363	AI113874	AW940361	AY069089
14	GH10517	FBgn0034638	CG10433	6M24	CG10433	AI113964	AW940366	AY094699
14	GH10582	FBgn0038966	CG13848	6O2	CG13848	AI133846	AW940368
14	GH10729	FBgn0038752	CG4462	6O4	CG4462	AI114056	AW940377	AY094701
14	GH10821	FBgn0037646	CG11967	6O6	CG11967	AI114129	AW940384	AY094702
14	GH10884	FBgn0028484	Ack	6O8	CG14992	AI114179	AW940390	AY119498
14	GH10911	FBgn0035107	CG1216	6O10	CG1216	AI133896	AW940392	AY094703
14	GH11143	FBgn0035169	CG13890	6O14	CG13890	AI114332	AW940400	AY122107
14	GH11578	FBgn0036016	CG3306	6O18	CG3306	AI134193	AW940414
14	GH11587	FBgn0031129	CG1324	6O22	CG1324	AI134198	AW940416	BT004501
14	LP02728	FBgn0030025	CG2147	7A2	CG2147	AI259336	AW943998	AY069722
14	LP02909	FBgn0011230	poe	7A6	CG14472	AI259486		AY118998
14	LP02978	FBgn0036952	CG6933	7A8	CG6933	AI259543	AW944002	AY122205
14	LP02988	FBgn0033137	Tsp42Ep	7A10	CG4471	AI259553	AW944003	AY075432
14	LP03067	FBgn0036416	CG7924	7A12	CG7924	AI259612	AW944006	AY069725
14	LP03104	FBgn0036417	CG7906	7A14	CG7906	AI259638	AW944009	AY118600
14	LP03146	FBgn0033848	CG13330	7A18	CG13330	AI259677	AW944014	AY069728
14	LP03275	FBgn0015919	caup	7A20	CG10605	AI259784	AW944018	AY122206
14	LP04475	FBgn0038110	CG8031	7A22	CG8031	AI260563	AW944031	AY061544
14	LP04958			7A24		AI260928	AW944035	AY070896
14	LP05310	FBgn0031747	CG9021	7C2	CG9021	AI257054	AW944042	AY069735
14	LP05492	FBgn0036617	CG4818	7C4	CG4818	AI257193	AW944046	AY061545
14	LP05579	FBgn0027945	ppl	7C6	CG7758	AI257267	AW944048	AY075433
14	LP05614	FBgn0000408	Cyt-c-d	7C8	CG13263	AI257298	AW944049
14	LP05763	FBgn0012042	AttA	7C12	CG10146	AI257408	AW944054	AY060448
14	LP05929	FBgn0030774	CG9675	7C14	CG9675	AI257529	AW944058	AY118606
14	LP06072	FBgn0034291	CG5770	7C16	CG5770	AI257652	AW944061	AY075434
14	LP07125	FBgn0001256	ImpL1	7C18	CG10717	AI293876	AW944071	AY069742
14	LP07226	FBgn0035473	mge	7C20	CG14981	AI293955	AW944072	AY122211
14	LP07538	FBgn0028394	CG17834	7C22	CG17834	AI294217	AW944080	AY119062
14	LP07547	FBgn0031782	CG9226	7C24	CG9226	AI294226	AW944081	AY052052
14	LP07553	FBgn0010497	l(2)01810	7E2	CG5304	AI294232	AW944082	AY061548
14	LP07727	FBgn0033400	CG2063	7E4	CG2063	AI294369	AW944084	AY069745
14	LP07759	FBgn0036362	CG10725	7E6	CG10725	AI294397	AW944085	AY075435
14	LP08456	FBgn0040723	CG5011	7E8	CG5011	AI294961	AW944095	AY069746
14	LP09717	FBgn0036024	CG18180	7E12	CG18180	AI295942	AW944116	AY075436
14	LP10803	FBgn0033344	CG8252	7E22	CG8252	AI296738	AW944132	AY052065
14	LP10852	FBgn0032849	mRpS18b	7E24	CG10757	AI296778	AW944133	AY075438
14	LP10861	FBgn0035165	CG13887	7G2	CG13887	AI296783	AW944134	AY069750
14	LP10895	FBgn0038250	CG3505	7G4	CG3505	AI296812	AW944136	AY094840
14	LP11057	FBgn0052302	CG32302	7G8	CG32302	AI296934	AW944141	AY069751
14	SD02118	FBgn0034599	CG9437	7G22	CG9437	AI531183	AW944218	AY061572
14	SD02173	FBgn0053196	dp	7G24	CG33196	AI531228		AY122242
14	SD02225	FBgn0032922	CG9249	7I2	CG9249	AI531261	AW944224	AY061573
14	SD02332	FBgn0026781	Prosalpha6	7I4	CG18495	AI531340	AW944233	AY118637
14	SD03001	FBgn0002781	mod(mdg4)	7I6	CG32491	AI531748	AW944278	AY061580
14	SD05212	FBgn0014380	RhoL	7I22	CG9366	AI533411	AW944403	AY069811
14	SD05240	FBgn0032446	CG5780	7I24	CG5780	AI533435	AW944405	AY075575
14	SD06635	FBgn0030073	CG10962	7K2	CG10962	AI534120	AW944466	AY061604
14	SD06791	FBgn0033901	O-fut1	7K4	CG12366	AI534209	AW944470	AY118651
14	SD07020	FBgn0053100	CG33100	7K6	CG33100	AI534253		AY094966
14	SD07339	FBgn0032361	CG6488	7K8	CG6488	AI534486	AW944496	AY069825
14	SD07475	FBgn0030334	Karl	7K10	CG4139	AI534574	AW944504	AY061609
14	SD08653	FBgn0004132	boca	7K14	CG30498	AI542360	AW944564	AY069840
14	SD08776	FBgn0035312	CG15820	7K22	CG15820	AI542445		AY122258
14	SD09147	FBgn0034579	mRpL54	7K24	CG9353	AI542704	AW944581	AY069845
14	SD09294	FBgn0035471	Sc2	7M2	CG10849	AI542826	AW944585	AY061621
14	SD09607	FBgn0038746	Surf6	7M6	CG4510	AI543031	AW944601	AY122261
14	SD09634	FBgn0022708	Adk2	7M8	CG3140	AI543051		AY069848
14	SD10511	FBgn0029079	icln	7M10	CG4924	AI543643	AW944641	AY084214
14	SD10560	FBgn0035149	Trap25	7M12	CG17183	AI543687	AW944645	AY061627
14	GH02020	FBgn0035734	CG14823	7M20	CG14823	AI062715	AW940076	AY060603
14	GH02075	FBgn0031263	CG2789	7M22	CG2789	AI062755	AW941708	AY058269
14	GH02880	FBgn0023517	CG14816	7M24	CG14816	AI064660	AW940112	AY060608
14	GH03582	FBgn0034408	sano	7O2	CG12758	AI063649	AW940134	AY119461
14	GH04236	FBgn0035253	CG7971	7O4	CG7971	AI063994	AW940163	BT003620
14	GH04473	FBgn0034004	Fs	7O6	CG12956	AI064190	AW940170	BT003621
14	GH07296	FBgn0039190	CG5762	7O8	CG5762	AI108460	AW940252	AY075317
14	GH07691	FBgn0051546	CG31546	7O12	CG31546	AI106756	AW940267	AY089496
14	GH07743	FBgn0034835	CG3092	7O14	CG3092	AI108556	AW941791	AY069062
14	GH07785	FBgn0035420	CG14967	7O16	CG14967	AI108594	AW940270	AY069063
14	GH07914	FBgn0053307	CG33307	7O18	CG16887	AI108693	AW941793	AY047567
14	GH08377	FBgn0040060	yip7	7O20	CG6457	AI109246	AW940300	AY075321
14	GH08893	FBgn0039265	CG11790	7O24	CG11790	AI109650	AW941722	AY095006
14	GH11902	FBgn0004607	zfh2	6B1	CG1449	AI134433	AW940433	AY060681
14	GH12395	FBgn0051200	CG31200	6B3	CG31200	AI134836	AW940461	AY060683
14	GH12873	FBgn0005778	PpD5	6B5	CG10138	AI135212	AW940484	BT004497
14	GH13039	FBgn0028552	gammaSnap	6B9	CG3988	AI135347	AW940492	AY119512
14	GH13132	FBgn0029584	CG11509	6B11	CG11509	AI237945	AW940496	AY060691
14	GH13387	FBgn0031897	CG13784	6B13	CG13784	AI135578	AW940508	AY060692
14	GH13755	FBgn0032122	CG17022	6B15	CG31883	AI135855	AW941771	AY060695
14	GH13859	FBgn0050281	CG30281	6B17	CG30281	AI135933	AW940521	AY060696
14	GH13929	FBgn0031248	CG11912	6B19	CG11912	AI237991	AW940524	AY060697
14	GH13953	FBgn0039104	CG10252	6B21	CG10252	AI238003	AW940525	AY069130
14	GH14032	FBgn0028877	CG31732	6B23	CG31732	AI238048	AW940530	AY051476
14	GH14075	FBgn0051177	CG31177	6D1	CG31177	AI238087	AW940534	AY060698
14	GH14157	FBgn0029892	CG3184	6D3	CG3184	AI238156	AW941774	AY060700
14	GH14412	FBgn0001145	Gs2	6D5	CG1743	AI238377	AW940546	AY060701
14	GH14476	FBgn0035034	CG3565	6D7	CG3565	AI238435	AW940551	AY119517
14	GH14576	FBgn0039478	CG6265	6D9	CG6265	AI238520	AW940559	AY060703
14	GH14622	FBgn0030277	CG1394	6D11	CG1394	AI238556	AW940564	AY060705
14	GH14656			6D13		AI238585	AW940565	AY089506
14	GH14758	FBgn0035695	CG10226	6D15	CG10226	AI238671	AW941798	AY060706
14	GH15037	FBgn0037518	CG2641	6D19	CG2641	AI238900	AW940575	AY069138
14	GH15081	FBgn0037758	CG9467	6D21	CG9467	AI238936	AW940578	AY051498
14	GH15170	FBgn0037396	CG11459	6D23	CG11459	AI239009	AW940581	AY060710
14	GH15272	FBgn0029947	CG1999	6F1	CG1999	AI239094	AW940583	AY060711
14	GH15335	FBgn0003691	th	6F3	CG12284	AI292436	AW940586	AY119524
14	GH15428	FBgn0051706	CG31706	6F5	CG31706	AI292506	AW941808	AY069141
14	GH15448	FBgn0026261	bonsai	6F7	CG4207	AI292525	AW940589	AY060712
14	GH15905	FBgn0039599	CG12558	6F9	CG12558	AI292882	AW940606	AY060715
14	GH16072	FBgn0028926	NC2beta	6F11	CG4185	AI293010	AW940610	AY060717
14	GH16384	FBgn0030777	CG9672	6F15	CG9672	AI293247	AW940621	AY069145
14	GH16463	FBgn0023525	CG3191	6F17	CG3191	AI293300	AW940626	AY061823
14	GH16479	FBgn0025724	beta'Cop	6F19	CG6699	AI293311	AW940627	AY119527
14	GH16587	FBgn0020385	pug	6F21	CG4067	AI293356	AW940630	AY069146
14	GH16593	FBgn0036911	Fibp	6F23	CG8660	AI386501	AW941819	AY069147
14	GH16612	FBgn0015608	Ca-beta	6H1	CG6320	AI386512	AW940632	AY069148
14	GH16986	FBgn0033624	CG12384	6H3	CG12384	AI386777	AW940642	AY069150
14	GH16993	FBgn0034883	CG17664	6H5	CG17664	AI386781	AW940644	AY069151
14	GH17076	FBgn0032358	CG4851	6H7	CG4851	AI386809	AW940645	AY060722
14	GH17088	FBgn0030688	CG8952	6H9	CG8952	AI386815	AW940648	AY060723
14	GH17155	FBgn0034925	CG5339	6H11	CG5339	AI386835	AW940650	AY069153
14	GH17639	FBgn0033962	CG10153	6H17	CG10153	AI387186	AW940668	AY060730
14	GH17679	FBgn0032651	Oli	6H19	CG5545	AI387220	AW940671	BT004905
14	GH17740	FBgn0034655	CG10307	6H21	CG10307	AI387260	AW940674	AY069156
14	GH17932	FBgn0035044	CG3663	6H23	CG3663	AI387408	AW940681	AY060731
14	GH17960	FBgn0037697	CG9363	6J1	CG9363	AI387434	AW940683	AY060732
14	GH17980	FBgn0037975	CG3397	6J3	CG3397	AI387448	AW940685	AY118797
14	GH18334	FBgn0038708	CG6255	6J5	CG6255	AI387717	AW940699	AY089508
14	GH18422	FBgn0031971	CG7224	6J7	CG7224	AI387769	AW940703	AY122117
14	GH18470	FBgn0051649	nesprin	6J9	CG31649	AI387810	AW940705	AY094719
14	GH18603	FBgn0036136	Ufd1-like	6J11	CG6233	AI387907		AY060735
14	GH18819	FBgn0042712	HBS1	6J15	CG1898	AI388068	AW940714	AY060736
14	GH18838	FBgn0037381	CG10999	6J17	CG10999	AI388079		AY094720
14	GH18858	FBgn0040398	CG14629	6J19	CG14629	AI388088	AW940715	AY060737
14	GH18886	FBgn0035032	CG4692	6J21	CG4692	AI388102	AW940716	AY060738
14	GH18902	FBgn0039563	CG4951	6J23	CG4951	AI388108	AW940717	AY060739
14	GH18921	FBgn0038868	CG5862	6L1	CG5862	AI388125	AW940718	AY060740
14	GH19142	FBgn0032774	CG17549	6L3	CG17549	AI388297	AW940726	AY060741
14	GH19145	FBgn0026563	CG1979	6L5	CG1979	AI388298	AW940727	AY122119
14	GH19331	FBgn0052459	CG32459	6L7	CG32459	AI388422	AW940736	AY121625
14	GH19969	FBgn0024187	syd	6L11	CG8110	AI388918	AW940758	AY060748
14	GH20064	FBgn0031987	CG12375	6L13	CG12375	AI388996	AW940766	AY122121
14	GH20093	FBgn0037356	CG12170	6L15	CG12170	AI389020	AW940769	AY060749
14	GH20124	FBgn0038225	CG8489	6L17	CG8489	AI389044	AW940771	AY060750
14	GH20208	FBgn0032072	CG9483	6L19	CG9483	AI389115	AW940774	AY060751
14	GH20409	FBgn0031423	CG3557	6L21	CG3557	AI389274	AW940782	AY060753
14	GH20514	FBgn0038690	CG11703	6L23	CG11703	AI389364	AW940787	AY069168
14	GH20839	FBgn0010851	sgl	6N3	CG10072	AI389619	AW940795	AY060756
14	GH20858	FBgn0030802	CG9099	6N5	CG9099	AI389634	AW940797	AY060757
14	GH20904	FBgn0033869	CG6305	6N7	CG6305	AI389668	AW940798	AY060758
14	GH21008	FBgn0037906	PGRP-LB	6N9	CG14704	AI389755	AW940806	AY060759
14	GH21710	FBgn0036405	CG6833	6N11	CG6833	AI402478	AW940833	AY060760
14	GH21964	FBgn0010504	l(2)02045	6N15	CG11546	AI402694	AW940843	AY095011
14	GH22074	FBgn0003302	rux	6N17	CG4336	AI402783	AW940845	AY119537
14	GH22096	FBgn0034191	CG6984	6N19	CG6984	AI402802	AW940847	AY069175
14	GH22170	FBgn0046787	BcDNA:GH22170	6N21		AI402854	AW940851	AY060333
14	GH22439	FBgn0027529	CG8920	6N23	CG8920	AI403074	AW940856	AY060761
14	GH22719	FBgn0033215	CG1942	6P1	CG1942	AI403307	AW940864	AY069178
14	GH22765	FBgn0035315	CG8960	6P3	CG8960	AI403347	AW940869	AY060762
14	GH22851	FBgn0039511	CG3330	6P5	CG3330	AI403418	AW940876	AY060763
14	GH22857	FBgn0033812	CG4663	6P7	CG4663	AI403423	AW940877	AY060764
14	GH22881	FBgn0031859	CG17377	6P9	CG17377	AI403444	AW940878	AY060765
14	GH22994	FBgn0038088	CG10126	6P11	CG10126	AI403534	AW941852	AY060767
14	GH23035	FBgn0036198	CG6038	6P13	CG6038	AI403568	AW940888	AY060768
14	GH23107	FBgn0040752	Prosap	6P15	CG30483	AI403626	AW940891	AY070842
14	GH23259	FBgn0036422	CG3868	6P17	CG3868	AI403755		AY060769
14	GH23390	FBgn0038924	CG6028	6P19	CG6028	AI403860	AW940903	AY060771
14	GH23590	FBgn0042092	CG13773	6P21	CG13773	AI404014	AW940911	AY075347
14	GH23641	FBgn0052833	CG32833	6P23	CG32833	AI404053	AW940917	AY060772
14	GH23730	FBgn0047307	BcDNA:GH23730	6B2	TE19206	AI404127	AW940921	AY060773
14	GH23780	FBgn0031228	CG11455	6B4	CG11455	AI404167		AY069186
14	GH23865	FBgn0038536	CG7655	6B6	CG7655	AI404232	AW940932	AY060774
14	GH23965	FBgn0030398	CG2555	6B8	CG2555	AI404313	AW940936	AY060775
14	GH24869	FBgn0030411	CG2540	6B10	CG2540	AI404980	AW940957	AY119542
14	GH25089	FBgn0047306	CR32314	6B14	CR32314	AI405163	AW940964	AY070844
14	GH25188	FBgn0047304	BcDNA:GH25188	6B16		AI405247	AW940966	AY060781
14	GH25284	FBgn0037888	scpr-B	6B18	CG17210	AI405322	AW940971	AY060783
14	GH25884	FBgn0031310	CG4764	6B22	CG4764	AI405762	AW941000	AY060789
14	GH26094	FBgn0032869	CG17470	6B24	CG17470	AI405941	AW941875	AY060794
14	GH26112	FBgn0051528	CG31528	6D2	CG31528	AI405954	AW941876	AY069207
14	GH26248	FBgn0031406	CG17012	6D4	CG17012	AI406062	AW941886	AY060796
14	GH26265	FBgn0045806	CG32388	6D6	CG32388	AI406078	AW941888	AY069215
14	GH26280	FBgn0052705	CG32705	6D8	CG32705	AI406080	AW941010	AY119548
14	GH26351	FBgn0036805	Chmp1	6D10	CG4108	AI406144	AW941890	AY060798
14	GH26392	FBgn0052278	CG32278	6D12	CG32278	AI406176		AY060799
14	GH26685	FBgn0033383	CG8057	6D14	CG8057	AI513557		AY060801
14	GH26786	FBgn0005633	fln	6D16	CG7445	AI513729	AW941029	AY060802
[truncated: 1,871 more rows]
